# Supplementary material for: Transcriptional profiling unveils type I and II interferon networks in blood and tissues across diseases
Source: Nat Commun. 2019 Jun 28;10:2887. doi: 10.1038/s41467-019-10601-6 (PMC6599044; doi:10.1038/s41467-019-10601-6)
Supplement: Supplementary file 3 — Supplementary Data 1 [file 41467_2019_10601_MOESM3_ESM.xlsx]

## Sheet: Sheet1
Supplementary Data 1a. Number of samples in each group
Dataset	Disease	Nomenclature	Mouse genetic background	Sample type	Lung		Blood		Liver		Spleen		BAL
					Control	Disease	Control	Disease	Control	Disease	Control	Disease	Control	Disease
Mouse models of infectious and inflammatory diseases, used for module generation	Toxoplasma gondii	Toxoplasma	WT	Whole tissue	10 (10)	7 (9)	10 (10)	7 (10)
	Influenza A virus	Influenza	WT	Whole tissue	10 (10)	8 (10)	10 (9)	8 (10)
	Respiratory syncytial virus	RSV	WT	Whole tissue	10 (10)	10 (10)	10 (10)	10 (10)
	Burkholderia pseudomallei acute	Bps acute	WT	Whole tissue	10 (10)	6 (9)	8 (11)	8 (9)
	Candida albicans	Candida	WT	Whole tissue	11 (10)	8 (10)	10 (10)	6 (10)
	House dust mite (systemic sensitization)	HDM allergy	WT	Whole tissue	10 (10)	10 (10)	10 (10)	10 (10)
A distinct set of mouse models of infectious diseases, used for validation	Plasmodium chabaudi	Malaria	WT	Whole tissue			12	13
	Murine Cytomegalovirus	MCMV	WT	Whole tissue			10	10
	Listeria monocytogenes	Listeria	WT	Whole tissue			10	10
	Burkholderia pseudomallei chronic	Bps chronic	WT	Whole tissue			16	16
Toxoplasma gondii infection in WT and IFN receptor KO mice, across 4 tissues	Toxoplasma gondii	Toxoplasma	WT	Whole tissue	3	5	3	5	3	5	3	5
			Ifnar-/-	Whole tissue	3	5	3	5	3	5	3	5
			Ifngr-/-	Whole tissue	3	5	3	5	3	5	3	5
			Ifnar-/- x Ifngr-/-	Whole tissue	3	4	3	4	3	4	3	4
Test HDM allergy model	House dust mite (nasal sensitization)	HDM allergy	WT	Whole tissue			4	5					4	4
Sorted cells from HDM allergy model	House dust mite (systemic sensitization)	HDM allergy	WT	Total CD4+ cells	4	4	4	4
				CD4+ CD44 high cells	4	4	4	4
				CD4+ CD44 low cells	4	4	4	4
Abbreviations: WT, wildtype; IFN, interferon; KO, knockout All values represent number of RNA-seq samples, expect the values in parantheses, which indicate numbers of microarray samples
Supplementary Data 1b. Number of differentially expressed genes
Disease	Nomenclature	Number of differentially expressed genes (Log2 foldchange > 1 or < −1, FDR p-value < 0.05)
		Lung	Blood
Toxoplasma gondii	Toxoplasma	3566	5052
Influenza A virus	Influenza	6987	2873
Respiratory syncytial virus	RSV	2541	692
Burkholderia pseudomallei acute	Bps acute	8526	5175
Candida albicans	Candida	5868	2655
House dust mite (systemic sensitization)	HDM allergy	2070	1747
