# Supplementary material for: Transcriptional profiling unveils type I and II interferon networks in blood and tissues across diseases
Source: Nat Commun. 2019 Jun 28;10:2887. doi: 10.1038/s41467-019-10601-6 (PMC6599044; doi:10.1038/s41467-019-10601-6)
Supplement: Supplementary file 4 — Supplementary Data 2 [file 41467_2019_10601_MOESM4_ESM.xlsx]

## Sheet: Lung_Modules
Supplementary Data 2. Genes in the lung modules with average normalised read counts for each group
Gene	Gene name	Module	Type		Toxoplasma		Influenza		RSV		Bps acute		Candida		HDM allergy
			TYPE_I	TYPE_II	Control	Case	Control	Case	Control	Case	Control	Case	Control	Case	Control	Case
ENSMUSG00000034560	A230046K03Rik	L1	TYPE_I		2180.23	3501.74	2380.84	3320.44	1817.43	2126.84	1859.3	2748.52	2142.51	2040.58	2077.84	2103.67
ENSMUSG00000020152	Actr2	L1	TYPE_I		8635.61	12819.3	8949.54	18440	7119.72	10141.3	7590.14	16907.8	8412.15	7895.71	8018.31	10533.6
ENSMUSG00000034730	Adgrb1	L1	TYPE_I		7.94248	57.8381	9.13901	81.5386	9.42712	16.7883	8.44745	55.8105	6.78704	11.3342	11.3782	10.0466
ENSMUSG00000031367	Ap1s2	L1	TYPE_I	TYPE_II	1218.99	1513.8	1701.8	2292.47	1377.88	1337.86	1357.37	2885.07	1302	884.346	1063.65	926.429
ENSMUSG00000019979	Apaf1	L1	TYPE_I		1681	2855.31	1690.88	3681.52	1535.24	1848.22	1467.52	3494.14	1559.42	1947.51	1459.62	1794.51
ENSMUSG00000039285	Azi2	L1	TYPE_I		3039.56	5155.5	3147.11	5218.37	2734.75	3564.05	2811.1	4655.35	2754.78	3480.34	2615.41	2700.15
ENSMUSG00000042742	Bmt2	L1	TYPE_I		934.641	876.897	1040.56	1389.2	937.678	1020.46	892.163	975.419	866.972	1058.46	855.775	726.812
ENSMUSG00000015733	Capza2	L1	TYPE_I		5060.26	8315.93	5434.75	13606.1	4423.73	6805.54	4904.21	13036.5	4871.23	5435.85	4842.18	6693.91
ENSMUSG00000033538	Casp4	L1	TYPE_I	TYPE_II	443.863	2851.77	557.538	3737.04	397.982	1180.37	497.282	3927.68	464.694	1134.6	482.262	1104.79
ENSMUSG00000022035	Ccdc25	L1	TYPE_I	TYPE_II	990.213	2201.12	857.573	2074.58	791.699	1294.84	905.823	1826.8	815.071	1148.91	870.706	1227.33
ENSMUSG00000022234	Cct5	L1			5375.19	8502.88	4912.77	7093.09	5046.57	6078.17	5386.77	9109.09	5166.01	5252.12	5510.28	6956.27
ENSMUSG00000027035	Cers6	L1	TYPE_I	TYPE_II	1932.81	6481.03	1923.72	5072.38	1842.94	2356.59	1806.44	3706.74	2362.57	3309.37	2289.5	2419.07
ENSMUSG00000056608	Chd9	L1	TYPE_I	TYPE_II	3195.19	4284.72	2976.77	3695.36	2635.2	2732.93	2880.35	4270.17	2867.95	3499.82	3058.27	2893.26
ENSMUSG00000056025	Clca3a1	L1	TYPE_I		204.113	2663.59	103.221	2230.14	105.962	282.876	136.587	1094.18	100.449	581.548	118.576	168.147
ENSMUSG00000026832	Cytip	L1	TYPE_I	TYPE_II	3336.62	4276.07	3903.44	5364.68	2246.98	2448.5	2906.86	4572.15	3508.05	3376.24	2846.2	3557.42
ENSMUSG00000022864	D16Ertd472e	L1	TYPE_I	TYPE_II	424.445	767.323	480.327	802.095	448.707	451.679	397.654	974.778	399.093	474.882	430.115	472.175
ENSMUSG00000030641	Ddias	L1	TYPE_I		38.7987	145.239	47.8168	202.089	33.5801	121.791	40.065	244.457	43.6863	57.313	38.5476	104.037
ENSMUSG00000034480	Diaph2	L1	TYPE_I		1887.16	1651.23	1592.74	1868.05	1568.98	1482.38	1290.76	2408.4	1377.33	1301.5	1736.17	1511.19
ENSMUSG00000030104	Edem1	L1	TYPE_I		3392.89	6458.22	3382.82	7851.71	3241.74	4419.3	3265.61	7676.97	3321.87	3877.02	3275.09	4718.56
ENSMUSG00000030619	Eed	L1	TYPE_I		1157.31	1637.06	1149.73	2049.52	1060.78	1359.2	1273.71	1721.21	1207.25	1342.99	1050.25	1251
ENSMUSG00000016087	Fli1	L1	TYPE_I	TYPE_II	1202.44	1599.46	1268.24	1734.33	842.296	1027.7	1140.07	1371.89	1241.8	1355.23	1036.66	1062.92
ENSMUSG00000000838	Fmr1	L1	TYPE_I	TYPE_II	1955.21	2159.12	2442.67	3030.8	1966.17	2310.87	1952.09	2513.37	1910.56	2024.55	1788.03	1612.02
ENSMUSG00000033487	Fndc3a	L1	TYPE_I		4040.98	5212.56	3835.79	6591.21	3416.19	4138.93	3329.22	6808.01	3834.92	3893.26	4184.34	3842.78
ENSMUSG00000001773	Folh1	L1			13.4809	142.576	9.85523	51.8083	11.556	14.3461	15.0784	139.595	12.6675	15.889	44.5285	34.1363
ENSMUSG00000026893	Gca	L1	TYPE_I	TYPE_II	710.903	877.21	630.171	1031.97	574.204	819.999	564.398	1063.58	579.432	669.277	630.574	652.577
ENSMUSG00000002797	Ggct	L1	TYPE_I	TYPE_II	221.871	858.254	235.376	643.294	201.384	315.008	237.922	623.388	219.631	307.559	237.17	384.522
ENSMUSG00000025877	Hk3	L1	TYPE_I	TYPE_II	258.775	4295.64	325.31	8123.39	262.212	743.677	248.827	4550.44	278.71	855.36	314.207	1047.99
ENSMUSG00000025630	Hprt	L1	TYPE_I	TYPE_II	1979.76	2869.32	1960.41	3295.41	1746.73	2300.31	2031.6	3103.58	1875.46	1912.08	1816.26	2050.31
ENSMUSG00000023206	Il15ra	L1	TYPE_I	TYPE_II	611.741	1655.86	608.893	1837.8	501.807	545.418	560.36	1858.04	629.035	705.415	626.136	583.415
ENSMUSG00000044701	Il27	L1	TYPE_I	TYPE_II	19.8077	497.917	25.2983	387.55	17.9449	64.8204	14.5064	342.865	28.4279	37.753	23.0874	20.8202
ENSMUSG00000014543	Klra17	L1		TYPE_II	12.4181	93.4041	27.922	90.6999	9.73225	39.9833	20.4556	283.17	17.1219	8.71285	19.4426	20.042
ENSMUSG00000000600	Krit1	L1			2071.73	2631.79	2479.09	2563.45	1754.53	1787.19	1991.46	2210.14	1878.37	2011.01	1762.28	1606.23
ENSMUSG00000057554	Lgals8	L1	TYPE_I		3173.02	4424.31	2941.98	5355.87	2677.8	3541.69	2723.02	4688.15	2925.7	3013.2	2851.19	2911.31
ENSMUSG00000007458	M6pr	L1	TYPE_I		7267.75	10458.4	7297.9	13834.3	6832.02	8797.33	7182.65	11980.3	7032.51	7410.75	6754.84	7736.44
ENSMUSG00000030188	Magohb	L1	TYPE_I	TYPE_II	122.451	341.047	126.599	376.357	107.221	168.79	151.693	383.051	125.756	121.551	117.812	149.145
ENSMUSG00000039456	Morc3	L1	TYPE_I		2020.77	2812.3	2250.57	4859.62	1629.21	2641.52	1902.48	3918.07	2112.18	2287.92	1833.25	2117.65
ENSMUSG00000024730	Ms4a8a	L1			705.444	1668.52	422.843	1805.07	380.738	529.677	378.18	3401.24	468.848	473.086	549.204	1068.62
ENSMUSG00000033186	Mzt1	L1			1026.79	949.41	1324.89	1409.98	1180.69	1259.19	1128.74	1490.61	1067.34	975.405	916.381	894.18
ENSMUSG00000042719	Naa25	L1	TYPE_I	TYPE_II	1315.09	2535.54	1306.93	3146.49	1207.97	1890.69	1256.49	3250.05	1280.61	1651.27	1236.96	1591.03
ENSMUSG00000026107	Nabp1	L1	TYPE_I	TYPE_II	1669.55	2630.87	1471.47	2864.73	1162.22	1334.13	1223.26	3707.55	1414.47	1445.03	1482.24	1772.75
ENSMUSG00000020572	Nampt	L1	TYPE_I	TYPE_II	3076.44	14509	3019.97	14154.5	2443.3	4767.54	2677.04	11915.2	2859.72	5558.91	3015.56	4146.57
ENSMUSG00000020189	Osbpl8	L1		TYPE_II	2928.58	3780.84	3118.39	4526.62	2677.86	2909.98	2467.71	3890.88	2837.75	3306.52	2673.23	2521.08
ENSMUSG00000038280	Ostm1	L1			1733.72	2316.6	1625.34	3363.64	1518.49	1875.21	1554.93	2443.55	1748.9	1802.47	1553.5	1704.09
ENSMUSG00000021725	Parp8	L1	TYPE_I	TYPE_II	798.312	1199.38	876.436	1703	684.56	887.904	735.844	1431.56	733.749	758.56	767.32	897.967
ENSMUSG00000021196	Pfkp	L1	TYPE_I	TYPE_II	2818.38	6945.55	2662.06	6467.76	3013.98	2826.15	2659.87	5087.33	2617.24	3941.04	2747.19	3742.72
ENSMUSG00000032253	Phip	L1	TYPE_I	TYPE_II	2820.17	2857.92	3861.52	4134.36	2519.25	2758.31	2679.09	2873.32	2689.26	2619.86	2612.69	2417.84
ENSMUSG00000027804	Ppid	L1	TYPE_I	TYPE_II	1904.89	2530.22	1919.47	2221.44	1469.01	1629.34	1874.51	2286.15	1727.43	1333.73	1592.68	1618.55
ENSMUSG00000071072	Ptges3	L1			2608.15	4405.1	2293.58	3022.82	2100.03	2736.31	2999.52	4093.49	2471.56	2911.74	2473.32	2601.64
ENSMUSG00000033885	Pxk	L1	TYPE_I		2702.99	4305.32	2890.87	3991.43	2415.51	3198.17	2520.2	3948.45	2602.93	2897.56	2529.08	2748.31
ENSMUSG00000050029	Rap2c	L1	TYPE_I	TYPE_II	1532.47	2353.46	1765.99	4158.19	1618.94	1902.68	1494.69	3392.73	1472.61	1731.77	1364.12	1415.73
ENSMUSG00000041135	Ripk2	L1	TYPE_I	TYPE_II	563.303	1179.45	496.668	1111.56	547.076	717.791	591.869	1475.52	609.899	761.832	548.426	703.822
ENSMUSG00000028098	Rnf115	L1	TYPE_I		1515.01	2898.09	1567.3	2949.71	1353.26	1738.91	1496.49	2794.94	1517.57	1828.46	1384.94	1478.85
ENSMUSG00000024317	Rnf138	L1			652.119	604.125	989.229	1031.73	813.613	844.805	783.62	792.398	708.292	654.147	566.838	573.701
ENSMUSG00000039968	Rsbn1l	L1			2011.39	1945.84	2211.92	2379.08	1679.7	1587.06	1610.11	1568.32	1810.22	1832.49	1756.46	1411.19
ENSMUSG00000026581	Sell	L1	TYPE_I	TYPE_II	1839.82	5543.06	3948.33	7568.06	1626.78	2444.35	2337.51	6656.1	2941.78	2093.81	1705.8	2386.65
ENSMUSG00000066363	Serpina3f	L1	TYPE_I	TYPE_II	217.779	26660.5	117.714	8192.79	164.792	1019.91	190.257	9982.45	184.999	2442.47	176.65	2157.52
ENSMUSG00000027219	Slc28a2	L1	TYPE_I	TYPE_II	383.703	1547.55	739.847	4242.79	324.352	678.889	425.939	2691.12	476.555	306.203	345.711	590.777
ENSMUSG00000066152	Slc31a2	L1	TYPE_I	TYPE_II	1657	3219.53	1345.09	3212.41	1371.63	1444.66	1394.67	3440.92	1359.21	1760.39	1385.5	1480.44
ENSMUSG00000026065	Slc9a4	L1			321.779	297.523	254.93	233.075	159.396	138.344	174.554	304.639	220.017	166.751	208.729	97.6187
ENSMUSG00000024943	Smc5	L1	TYPE_I		1629.42	1783.79	1669.03	2214.96	1330.56	1562.12	1294.12	2081.39	1281.1	1569.18	1378.62	1410.59
ENSMUSG00000004359	Spic	L1	TYPE_I	TYPE_II	28.9212	84.7597	21.7486	99.8909	18.3536	45.3773	20.0585	130.575	28.254	25.7575	33.3814	39.3801
ENSMUSG00000027882	Stxbp3	L1	TYPE_I		2141.77	2680.33	2079.04	3557.87	1718.83	1990.06	2053.52	3387.33	2018.75	1967.21	1905.78	2159.33
ENSMUSG00000017548	Suz12	L1			2212.57	2646.43	2375.87	3347.34	1801.61	2362.73	1996.83	2637.21	1887.14	2254.16	1905.67	2208.22
ENSMUSG00000037475	Thoc2	L1	TYPE_I		3016.25	3199.76	3736.25	3799.74	2840.55	2754.6	2646.57	3157.12	2616.96	2716.2	2837.18	2546.01
ENSMUSG00000033088	Triobp	L1	TYPE_I	TYPE_II	2069.75	3872.44	2001.32	3044.69	2148.67	2340.68	1819.61	3260.73	1873.6	2335.95	2137.19	2118.72
ENSMUSG00000035186	Ubd	L1	TYPE_I	TYPE_II	3.97855	1157.84	1.20958	946.39	3.72306	49.1159	3.90786	1546.86	3.71232	1.64355	18.7368	55.8849
ENSMUSG00000045210	Vcpip1	L1	TYPE_I	TYPE_II	2179.23	3114.5	2381.93	3864.23	2090.53	2492.43	2043.23	2536.56	2147.95	2376.78	1999.54	2065.23
ENSMUSG00000073643	Wdfy1	L1	TYPE_I	TYPE_II	2660.42	3490.15	1251.94	1702.77	1054.76	1315.62	1158.98	1629.66	1271.15	2084.79	965.271	822.765
ENSMUSG00000018965	Ywhah	L1			4956.5	8730.04	5128.19	7717.02	5356.45	6664.94	5895.12	8430.7	6096.49	6128.43	5523.06	5675.61
ENSMUSG00000034610	Zcchc11	L1	TYPE_I	TYPE_II	1837.29	2198.46	1960.17	2199.85	1606.45	1816.1	1652.6	1781.18	1641.66	1843.83	1733.32	1587.72
ENSMUSG00000028403	Zdhhc21	L1	TYPE_I	TYPE_II	1455.8	2123.45	1732.01	2524.4	1550.04	1804.14	1480.09	2010.49	1378.02	1750.68	1342.02	1621.79
ENSMUSG00000068134	Zfp120	L1			627.937	675.42	692.857	1042.98	577.992	776.672	629.932	865.223	649.753	600.65	685.731	702.939
ENSMUSG00000039967	Zfp292	L1	TYPE_I	TYPE_II	2466.3	2355.43	2509.34	2981.96	2097.56	1970.63	1987.92	2354.25	2029.95	1874.18	2303.02	1931.91
ENSMUSG00000057409	Zfp53	L1	TYPE_I		451.566	668.688	495.743	801.054	331.037	481.833	403.176	700.596	412.121	434.918	368.551	406.334
ENSMUSG00000044501	Zfp758	L1			487.924	610.87	488.436	600.519	434.736	487.474	522.633	517.225	496.772	366.375	452.712	386.85
ENSMUSG00000039841	Zfp800	L1	TYPE_I	TYPE_II	700.509	1099.19	817.083	1325.09	598.765	726.668	670.699	1120.26	711.933	773.067	630.247	651.684
ENSMUSG00000071267	Zfp942	L1			587.688	607.972	717.007	859.409	494.141	565.635	621.116	705.386	565.344	527.107	496.074	456.99
ENSMUSG00000067916	Zfp991	L1			87.2893	174.321	114.888	466.667	82.5731	189.444	97.0444	397.02	81.14	71.5107	87.3559	140.677
ENSMUSG00000026977	2007-03-01	L2	TYPE_I		3198.66	2562.47	4226.97	4359.81	3074.26	3064.96	2932.95	4154.63	2987.09	3685.85	2780.54	2381.57
ENSMUSG00000032712	2810474O19Rik	L2	TYPE_I		5455.31	9070.7	4071.45	7680.38	3024.39	4288	4037.92	10355.5	4472.59	8263.96	4583.27	6275.31
ENSMUSG00000050345	4930486L24Rik	L2	TYPE_I		153.898	234.14	118.156	147.981	97.9253	117.829	135.611	345.922	113.3	107.237	108.805	95.2057
ENSMUSG00000018697	Aatf	L2			510.14	713.03	545.501	838.749	503.448	669.965	507.158	1074.96	515.994	725.664	548.327	607.352
ENSMUSG00000058355	Abce1	L2	TYPE_I	TYPE_II	3433.41	4374.73	3350.17	4205.62	2881.03	3711.54	3187.26	5875.62	3086.07	4034.77	3220.92	4101.11
ENSMUSG00000047368	Abhd17b	L2			1023.88	1073.87	1335.15	1405.17	1073.79	1121.5	1157.73	1399.17	1068.33	1188.02	805.562	959.698
ENSMUSG00000058835	Abi1	L2	TYPE_I		4245.98	5442.7	4821.64	6887.16	4138.36	4988.11	4265.64	9318.34	4248.33	6747.61	3934.16	3774.48
ENSMUSG00000025287	Acot9	L2			1630.15	2394.48	1689.29	2388.48	1456.96	1884.33	1654.41	3173.51	1543.07	2371.61	1485.28	1915.12
ENSMUSG00000023075	Akirin1	L2			1665.15	2062.89	1678.53	2682.16	1587.33	1917.67	1946.03	3336.72	1826.22	2548.4	1594.29	1774.69
ENSMUSG00000024659	Anxa1	L2	TYPE_I	TYPE_II	9656.57	8953.52	8701.38	15816.6	7000.93	13299	9161.94	42078.4	8206.95	17106.1	9043.97	11527.1
ENSMUSG00000006304	Arpc2	L2			8098.53	12664.6	8909.59	17840.6	7983.24	10879.9	8403.31	19284.8	8644.68	10167	8660.72	10592.5
ENSMUSG00000008475	Arpc5	L2			5428.72	7611.89	6525.35	12295.2	5520.17	6935.56	6394.23	14733.1	5811.86	7021.78	5181.14	6741.24
ENSMUSG00000037400	Atp11b	L2	TYPE_I	TYPE_II	2820.72	3590.33	3221.23	4984.77	2503.41	2778.55	2601.97	4495.64	2698.19	3365.86	2684.77	2690.27
ENSMUSG00000032412	Atp1b3	L2	TYPE_I	TYPE_II	6096.19	7461.7	6813.48	7923.94	6065.45	6814.22	6540.46	12254.5	6078.15	7587.99	5596.37	6264.02
ENSMUSG00000031007	Atp6ap2	L2			3164.92	3358.64	3137.87	4714.32	2723.24	3656.29	2990.76	4975.78	3077.7	3645.6	2663.82	3072.9
ENSMUSG00000035021	Baz1a	L2	TYPE_I		1814.24	2999.12	1958.38	4470.4	1261.42	1908.79	1493.04	4196.13	1616.35	2653.96	1456.78	2365.76
ENSMUSG00000102037	Bcl2a1a	L2			150.302	243.211	149.343	429.286	112.483	233.888	140.641	1133.49	128.289	272.061	138.833	203.917
ENSMUSG00000099974	Bcl2a1d	L2			154.619	305.051	170.425	732.923	130.137	314.658	161.93	1170.25	173.784	334.864	171.61	351.383
ENSMUSG00000037608	Bclaf1	L2	TYPE_I		4973.65	5379.36	5492.3	6037.34	4241.19	4538.29	4592.51	6606.48	4538.98	5480.93	4505.29	4330.89
ENSMUSG00000022247	Brix1	L2		TYPE_II	848.936	1079.16	815.346	1233.82	677.151	1018.99	898.526	1790.95	814.005	943.573	817.386	982.468
ENSMUSG00000021660	Btf3	L2			4470.13	6056.84	4405.59	6920.16	4205.62	5592.3	5073.08	8904.71	4440.95	5751.47	4557.44	5467.06
ENSMUSG00000051223	Bzw1	L2			6183.51	7726.59	6186.87	8633.75	5510.85	7063.93	6230.23	11114.3	6292.75	8123.32	6093.4	7484.84
ENSMUSG00000021585	Cast	L2	TYPE_I		4076.93	5274.47	4124.52	5093.85	3727.76	4318.99	3491.53	7023.19	3717.08	5078.46	4331.66	4241.48
ENSMUSG00000020074	Ccar1	L2	TYPE_I		2698.06	3165.07	2733.63	3136.73	1894.76	2254.21	2270.51	3414.28	2065.21	3048.24	2268.21	2303.81
ENSMUSG00000018930	Ccl4	L2	TYPE_I	TYPE_II	52.6738	382.717	54.5233	2043.73	35.7781	335.019	45.4611	13650.8	47.4797	345.003	31.6305	169.586
ENSMUSG00000027829	Ccnl1	L2	TYPE_I		3916.51	5063.88	4361.09	5911.27	3388.86	3602.79	4154.26	6983.57	3748.76	5384.39	3037.15	3065.99
ENSMUSG00000034024	Cct2	L2			4864.52	7453.18	4565.58	7257.24	4431.45	5854.4	4820.1	10264.7	4899.47	6645.72	4579.53	5789.4
ENSMUSG00000001416	Cct3	L2	TYPE_I	TYPE_II	3944.63	7581.88	3694.07	6001.36	3951	5885.12	4025.19	8774.71	3826.97	5189.75	3808.9	5174.48
ENSMUSG00000029617	Ccz1	L2			1602.89	2281.98	1657.76	2609.22	1594.75	1924.94	1759.38	2688.47	1541.86	1842.48	1504.33	1746.3
ENSMUSG00000023852	Chd1	L2	TYPE_I		3282.85	4164.24	3208.06	4035.4	2698.74	3037.38	3122.98	5508.08	3271.08	3966.81	3104.47	3228.86
ENSMUSG00000006169	Clint1	L2	TYPE_I		3842.25	5089.75	4165.57	5560.75	3843.8	4548.28	3723.15	7200.8	3681.23	5762.29	3687.41	4699.66
ENSMUSG00000022125	Cln5	L2			1679.99	1801.18	1682.93	2221.05	1474.79	1738.65	1656.11	3128.43	1629.8	2305.97	1630.78	1885.93
ENSMUSG00000028719	Cmpk1	L2			2001.84	2825	2196.12	3965.86	2051.95	2644.31	2271.78	4777.05	1977.9	2198.11	1980.73	2343.97
ENSMUSG00000057110	Cntrl	L2	TYPE_I		3534.41	4223.4	3704.5	5650.15	3102.55	3573.62	3173.52	5415.8	3261.3	4706.59	3327.23	4193.09
ENSMUSG00000025917	Cops5	L2			1748.49	2088.45	1819.41	2665.06	1525.25	2220.73	1897.18	3359.68	1662.6	2009.84	1620.5	2100.62
ENSMUSG00000027014	Cwc22	L2	TYPE_I		1133.41	1258.65	1102.74	1475.47	940.856	1142.05	944.112	1613.41	947.531	1169.08	1108.89	1143.72
ENSMUSG00000022300	Dcaf13	L2			903.579	1107.14	927.85	1520.52	790.969	1076.71	941.725	1977.59	906.689	1104.77	886.311	1153.01
ENSMUSG00000032002	Dcun1d5	L2			980.238	1390.42	1066.22	1730.26	914.439	1202.65	1160.12	2291.38	987.082	1315.88	926.975	1094.68
ENSMUSG00000020075	Ddx21	L2	TYPE_I	TYPE_II	3178.52	4727.65	3150.17	5321.74	2828.61	4018.62	2879.77	7291.88	3199.83	4927.67	3069.45	4428.32
ENSMUSG00000020664	Dld	L2			2501.35	2863.1	2552.13	2878.5	2212.52	2669.39	2612.66	4257.99	2338.84	2930.81	2778.91	2783.18
ENSMUSG00000033554	Dph5	L2	TYPE_I		255.515	330.457	288.283	473.124	233.111	315.641	243.959	774.966	241.9	354.87	236.564	324.344
ENSMUSG00000028729	Ebna1bp2	L2			1487.39	1756.48	1433.68	2086.27	1246.72	1552.85	1528.57	2837.9	1454.12	1606.82	1466.9	1712.4
ENSMUSG00000036499	Eea1	L2			2591.78	3378.29	2790.26	3336.2	2316.99	2403.57	2266.96	4495.49	2314.37	2904.93	2637.2	2468.07
ENSMUSG00000057561	Eif1a	L2	TYPE_I		2119.01	3513.75	2238.81	4379.66	1808.93	2633.33	2147.46	6122.26	2099.33	3879.12	2068.12	3023.47
ENSMUSG00000035150	Eif2s3x	L2	TYPE_I		6378.09	7244.6	5830.36	5888.29	4980.16	5720.78	5338.69	7213.31	5456.88	6215.32	6400.84	7562.48
ENSMUSG00000001542	Ell2	L2	TYPE_I	TYPE_II	998.398	1126.66	913.273	2018.5	1055.12	1203.79	1034.58	3594.56	945.073	1534.18	955.713	1424.24
ENSMUSG00000030208	Emp1	L2	TYPE_I	TYPE_II	8033.54	17114.3	9963.42	14460.4	9308.83	11502.1	9191.5	25465.2	8454.49	15580.4	8069.24	7248.24
ENSMUSG00000029377	Ereg	L2			11.5119	10.9097	8.43843	504.582	10.4783	54.0872	21.5428	5147.31	14.3978	139.321	39.3162	43.1765
ENSMUSG00000024360	Etf1	L2			4498.3	6182.57	4395.68	7206.12	3998.83	5585.87	4606.48	11353.8	4427.3	8292.53	4279.91	5498.33
ENSMUSG00000061244	Exoc5	L2			1816.55	2153.98	2033.69	2757.46	1599.56	1948.06	1775.9	3662.43	1685.77	2526.99	1586.21	1769.26
ENSMUSG00000027714	Exosc9	L2			808.248	996.869	763.516	1158.61	659.858	920.769	771.602	1478.82	678.708	914.596	758.494	975.437
ENSMUSG00000038646	Fam103a1	L2			1138.63	1133.11	1280.13	1391.07	1076.86	1096.81	1251.08	1751.5	1200.21	1201.29	1105.97	1009.45
ENSMUSG00000058503	Fam133b	L2			679.92	770.638	711.39	958.023	625.643	750.294	704.523	956.114	607.369	806.859	616.978	636.891
ENSMUSG00000026767	Fam188a	L2	TYPE_I	TYPE_II	1236.53	1652.37	1282.58	2047.17	1110.56	1287.06	1191.7	2417.97	1109.62	1989.54	1045.61	1168.79
ENSMUSG00000037808	Fam76b	L2	TYPE_I		1649.06	1374.69	2062.49	2294.38	1560.23	1529.63	1520.81	1683.21	1627.94	1913	1272.87	1193.2
ENSMUSG00000021243	Fcf1	L2		TYPE_II	687.632	878.037	699.132	1120.38	557.516	866.386	769.517	1505.56	686.366	886.068	676.921	845.016
ENSMUSG00000020706	Ftsj3	L2		TYPE_II	1375.89	1840.62	1380.48	2267.73	1198.71	1681.36	1365.81	3382.86	1457.83	2036.64	1318.52	1790.28
ENSMUSG00000000420	Galnt1	L2			3859.64	6645.05	4166.23	5840.71	3842.9	5238.16	3874.05	8037.68	4020.05	5754	3909.08	5390.3
ENSMUSG00000026994	Galnt3	L2	TYPE_I	TYPE_II	635.901	670.897	556.828	681.779	472.847	681.529	554.763	1117.81	530.559	788.016	555.911	591.514
ENSMUSG00000025059	Gk	L2			709.445	985.661	728.024	2550.1	668.208	1064.45	617.121	6425.8	667.966	2007.98	646.638	866.183
ENSMUSG00000027823	Gmps	L2	TYPE_I		1573.53	1946.27	1393.21	1976.64	1285.63	1589.02	1372.03	2401.57	1437.75	2166.71	1535.56	1752.73
ENSMUSG00000000001	Gnai3	L2			4419.96	5552.32	4535.2	5837.76	3886.13	4599.72	4400.6	9291.2	4457.75	5982.95	4230.87	5205.18
ENSMUSG00000028869	Gnl2	L2	TYPE_I		1993.65	2129.16	2062.29	2340.93	1654.14	2063.38	1803.78	3602.28	1937.56	2227.88	2010.43	1971.72
ENSMUSG00000042354	Gnl3	L2	TYPE_I	TYPE_II	761.485	1059.74	799.013	1522.53	558.528	939.504	821.521	2670.89	770.705	1429.05	660.035	1062.21
ENSMUSG00000037722	Gnpnat1	L2	TYPE_I		652.074	629.598	729.211	832.439	617.566	682.512	734.334	1285.76	690.033	704.781	616.318	789.354
ENSMUSG00000029198	Grpel1	L2			1322.17	1701.83	1290.09	1924.49	1305.34	1781.8	1568.17	2886.18	1441.61	2003.86	1462.34	1696.19
ENSMUSG00000067995	Gtf2f2	L2			390.005	583.481	388.518	782.645	340.52	537.308	413.518	1169.69	386.53	579.544	392.156	566.002
ENSMUSG00000021149	Gtpbp4	L2	TYPE_I	TYPE_II	1482.18	2023.97	1446.7	2002.36	1168.44	1639.65	1488.58	2959.5	1472.74	1603.48	1401.03	1715.47
ENSMUSG00000079555	Haus3	L2	TYPE_I		324.659	519.424	370.19	612.321	216.892	323.7	350.605	582.377	323.936	450.859	266.201	354.619
ENSMUSG00000021109	Hif1a	L2		TYPE_II	2780.04	4895.06	3369.24	11244.8	2808.89	4069.56	2676.49	35379.7	3058.12	9159.99	2958.87	4241.99
ENSMUSG00000029328	Hnrnpdl	L2	TYPE_I		6493.69	5919.9	7368.88	8315.28	6017.96	7622.69	6973.28	9476.52	6682.4	7123.38	5127.88	5765.43
ENSMUSG00000020644	Id2	L2	TYPE_I	TYPE_II	2100.06	2331.94	2693.5	5202.65	2087.99	2248.75	2106.43	5660.19	1978.49	3255.58	2240.14	3036.44
ENSMUSG00000017057	Il13ra1	L2	TYPE_I	TYPE_II	2048.72	3272.67	2514.79	4797.28	2226.5	3046.88	2531.67	7647.73	2355.95	4201.26	2488.35	2631.17
ENSMUSG00000025746	Il6	L2	TYPE_I	TYPE_II	3.51109	72.6098	24.2591	773.179	4.46029	162.584	14.397	5242.92	10.8515	564.633	7.3242	179.328
ENSMUSG00000035310	Lin54	L2		TYPE_II	612.146	810.942	634.783	888.274	505.659	656.498	523.765	900.616	575.636	836.084	540.518	603.171
ENSMUSG00000056260	Lrif1	L2	TYPE_I		898.148	954.238	1021.13	1155.95	758.753	773.729	931.943	1301.16	882.77	1035.97	824.784	660.562
ENSMUSG00000022538	Lsg1	L2			1057.8	1290.93	998.315	1440.4	908.787	1132.67	947.752	1727.6	1015.04	1418.76	917.8	1017.51
ENSMUSG00000020922	Lsm12	L2			889.582	1393.42	782.213	1317.71	702.87	1010.19	899.665	1535.45	927.181	1050.4	929.587	1244.4
ENSMUSG00000025779	Ly96	L2		TYPE_II	133.762	201.16	112.28	241.129	79.4891	140.783	126.905	302.094	104.843	145.103	121.881	153.801
ENSMUSG00000035840	Lysmd3	L2			771.073	953.601	887.99	1011.42	783.319	808.699	815.057	1381.54	764.28	831.798	822.933	766.459
ENSMUSG00000028609	Magoh	L2			718.843	988.391	781.134	1131.95	567.461	833.12	949.776	1590.57	744.143	870.046	747.919	919.381
ENSMUSG00000031578	Mak16	L2	TYPE_I		879.738	1233.53	838.812	1489.39	756.282	1088.46	956.567	2137.18	926.978	1016.72	796.669	1106.4
ENSMUSG00000024513	Mbd2	L2	TYPE_I		3523.12	4697.64	3897.78	6277.77	3462.48	4012.22	3838.42	7142.92	3898.73	4538.02	3452.46	3567.47
ENSMUSG00000020184	Mdm2	L2		TYPE_II	3065.36	3646.35	2693.2	4368.53	2498.39	3013.42	2773.76	5059.86	2909.38	4018.14	2675.28	2510.7
ENSMUSG00000021598	Med10	L2			666.535	856.624	666.781	1194.85	672.95	896.348	779.583	1519.9	666.813	891.965	606.273	742.574
ENSMUSG00000020397	Med7	L2			517.146	691.702	592.604	983.821	494.901	629.981	618.045	1133.97	562.386	722.965	460.325	510.859
ENSMUSG00000026766	Mmadhc	L2			1489.75	1739.26	1402.75	1932.05	1384.52	1718.11	1638.11	3164.26	1407.82	1874.45	1390.12	1702.81
ENSMUSG00000038388	Mpp6	L2		TYPE_II	372.452	910.609	371.105	986.875	323.469	499.632	404.275	1741.66	344.806	611.718	529.776	959.551
ENSMUSG00000036850	Mrpl41	L2			448.197	499.118	478.836	629.012	397.13	525.42	571.301	830.445	468.345	603.004	507.911	622.387
ENSMUSG00000022255	Mtdh	L2			3303.77	3459.66	3833.64	4253.43	3236.87	3855.86	3270.9	6007.23	3125.93	3561.73	3259.53	3172.17
ENSMUSG00000031337	Mtm1	L2	TYPE_I		713.232	739.031	764.674	924.579	559.667	562.894	604.911	1077.13	658.738	825.094	692.707	681.14
ENSMUSG00000063273	Naa15	L2			2358.77	2898.51	2319.24	3285.62	1942.34	2523	2185.47	3811.53	2118.34	2589.52	2223.56	2607.92
ENSMUSG00000022698	Naa50	L2		TYPE_II	2210.37	2350.24	2501.03	3595.46	2105.85	3087.3	2230.76	4210.97	2217.57	3036.15	2228.5	2728.6
ENSMUSG00000026234	Ncl	L2	TYPE_I	TYPE_II	10174.1	11608.3	8712.07	14549.3	7402.58	10592.1	8460.19	20145.6	9084.47	12261.4	9753.97	12704.5
ENSMUSG00000028163	Nfkb1	L2		TYPE_II	5663.84	7320.13	6130.86	8125.21	5737.12	6340.17	5695.66	11717	5640.95	7444.67	5263.47	7088.3
ENSMUSG00000022204	Ngdn	L2			1009.57	1465.99	917.684	1492.51	786.545	1065.63	1023.52	1695.05	981.473	1177.76	910.296	1083.21
ENSMUSG00000026377	Nifk	L2	TYPE_I	TYPE_II	728.523	901.481	719.736	1121.04	684.208	959.088	849.428	1770.83	745.515	946.675	766.428	1020.45
ENSMUSG00000022141	Nipbl	L2			6306.62	6176.52	5725.73	5253.2	4457.78	4338.06	4648.36	5172.77	4625.69	5982.41	5620.36	4778.49
ENSMUSG00000032525	Nktr	L2	TYPE_I		7094.84	9014.11	8720.95	8989.25	6351.28	6070.33	6815.86	8398.36	6771.6	8955.05	6414.48	6466.06
ENSMUSG00000027787	Nmd3	L2			774.09	901.485	840.125	1337.08	650.788	982.792	847.084	1728.32	783.674	1028.04	751.104	942.97
ENSMUSG00000015176	Nolc1	L2		TYPE_II	1649.3	2165.35	1487.3	2127.01	1494.41	1723.15	1618.66	3172.58	1759.93	2356.85	1599.61	1957.49
ENSMUSG00000036693	Nop14	L2	TYPE_I		1018.61	1275.61	962.924	1353.39	856.107	1252.73	885.673	1896.28	1001.58	1408.67	1015.15	1150.29
ENSMUSG00000034826	Nup54	L2	TYPE_I		796.717	1100.41	726.968	1119.34	633.854	861.11	815.342	1479.77	782.812	903.345	714.006	862.447
ENSMUSG00000058755	Osm	L2	TYPE_I	TYPE_II	247.702	184.006	94.5931	833.871	48.8221	136.796	65.4925	4340.76	66.3827	678.35	54.3652	231.642
ENSMUSG00000024725	Ostf1	L2			3677.2	4277.45	3680.53	5735.64	3517.35	3825.38	3601.42	6756.06	3530.9	4116.58	3410.46	3855.4
ENSMUSG00000022283	Pabpc1	L2	TYPE_I	TYPE_II	10876.9	14972	11071.4	17167.6	9781.9	10716	9788.11	21944.3	9793.13	12779.6	12064.9	12850.5
ENSMUSG00000038683	Pak1ip1	L2			1503.13	1899.21	1454.7	2085.6	1382.71	1751.02	1604.02	3193.23	1521.7	1786.08	1329.31	1520.02
ENSMUSG00000042167	Papd4	L2	TYPE_I		1181.5	1582.01	1218.84	2254.53	1008.44	1374.65	1107.21	2051.46	1087.81	1756.04	1173.8	1270.29
ENSMUSG00000027835	Pdcd10	L2	TYPE_I	TYPE_II	1147.42	1560.02	1367.23	2127.23	1059.53	1310.86	1329.17	2461.24	1225.71	1500.28	1088.3	1123.32
ENSMUSG00000043702	Pde12	L2	TYPE_I		636.766	876.258	653.76	996.253	640.053	844.785	705.365	1374.33	718.441	1191.41	620.604	875.987
ENSMUSG00000029171	Pgm1	L2			940.91	1296.19	897.117	1239.17	878.568	967.387	1013.55	2545	911.838	1266.39	859.932	1015.05
ENSMUSG00000072501	Phf20l1	L2	TYPE_I		3566.95	3849.37	4738.03	4593.43	3352.18	3285.23	3559.04	4346.79	3520.72	3906.97	3005.22	2762.21
ENSMUSG00000039361	Picalm	L2			9655.87	15916	9934.4	20738.1	8694.09	10865.9	9528.65	28831.1	9544.71	17506.1	8203.68	10466.6
ENSMUSG00000028577	Plaa	L2			1861.46	2576.64	1835.45	3148.55	1528.11	2278.8	1733.12	3709.84	1694.26	2713.85	1720.34	2168.88
ENSMUSG00000035818	Plekhs1	L2			13.2894	21.1998	12.5786	165.401	19.2036	21.0488	15.9283	754.047	20.0722	87.2806	12.8424	41.1268
ENSMUSG00000028318	Polr1e	L2	TYPE_I	TYPE_II	231.052	286.719	259.309	386.082	213.701	300.4	258.167	574.185	249.364	367.611	215.314	310.499
ENSMUSG00000035597	Prpf39	L2	TYPE_I		2596.7	2264.76	2943.06	2859.34	2091.64	1909.04	2472.61	2898.82	2536.36	2779.5	2128.61	1716.84
ENSMUSG00000061136	Prpf40a	L2			2856.42	3377.31	3029.48	4538.07	2465.24	3198.38	2544.95	4876.36	2549.68	3086.19	2854.58	3182.85
ENSMUSG00000021024	Psma6	L2	TYPE_I		2653.44	3948.88	2796.44	5047.29	2634.1	4242.56	3151.17	9534.15	2810.99	4105.6	2557.74	3280.48
ENSMUSG00000021178	Psmc1	L2			3997.82	4842.7	3327.24	5015.44	3353.79	4690.16	3524.97	7368.48	3571.96	4819.67	3496.6	3934.54
ENSMUSG00000026229	Psmd1	L2	TYPE_I	TYPE_II	3581.24	4638.12	3685.36	4615.03	3680.8	4866.94	3534.77	6901.23	3450.91	4568.86	3347.15	3979.16
ENSMUSG00000020720	Psmd12	L2	TYPE_I		1846.25	2889.85	1713.44	2953	1604.62	2504.87	1868.32	4437.42	1634.55	2210.23	1677.33	2067.06
ENSMUSG00000021737	Psmd6	L2	TYPE_I		1785.86	2297.1	1707.23	2374.9	1407.26	1869.98	1742.49	3410.42	1636.97	2054.62	1553.58	1940.24
ENSMUSG00000039067	Psmd7	L2	TYPE_I		2956.51	4425.74	2376.65	3572.91	2755.84	3610.65	2793.09	5056.4	2657.42	3318.6	2679.36	2885.74
ENSMUSG00000028382	Ptbp3	L2			6667.37	8617.59	7624.25	12088.5	6191.4	7184.95	5614.24	12201.3	5938.95	8528.84	6233.43	6866.62
ENSMUSG00000032487	Ptgs2	L2	TYPE_I	TYPE_II	719.237	1658.82	612.377	1518.73	650.402	1427.76	762.615	10034.3	588.644	1332.3	781.661	1254.21
ENSMUSG00000024539	Ptpn2	L2	TYPE_I	TYPE_II	751.591	1345.54	781.62	1881.58	588.922	962.003	756.578	4324	718.074	1525.25	678.681	1342.82
ENSMUSG00000027832	Ptx3	L2	TYPE_I		34.804	56.6188	27.887	495.325	29.8094	58.9489	24.425	6797.42	22.1576	519.835	26.3356	131.045
ENSMUSG00000036943	Rab8b	L2	TYPE_I		3002.99	4251.4	2804.21	7144.69	2635.33	3419.05	2559.6	6411.67	2700.39	4559.57	2646.55	3809.35
ENSMUSG00000004451	Ralb	L2			2542.76	2895.14	2875.35	3424.99	2614.53	3129.1	2890.83	5882.84	2736.9	3275.32	2627.41	3160.6
ENSMUSG00000068798	Rap1a	L2	TYPE_I		3142.23	4175.12	3683.8	4508.35	2992.98	3484.34	3537.3	5039.79	3157.53	3600.9	2733.57	2850.45
ENSMUSG00000052681	Rap1b	L2			7814.8	11126.9	9418.03	17038.3	8323.87	10220.8	8518.56	20668.9	8892.4	13567.9	7208.22	8801.58
ENSMUSG00000032413	Rasa2	L2	TYPE_I		954.791	961.956	991.3	1310.28	828.351	942.642	939.17	2142.87	927.362	1401.82	846.953	1002.3
ENSMUSG00000037197	Rbm17	L2			1714.81	2110.8	1665.8	2262.83	1462.16	1795.04	1732.11	2842.17	1580.98	1931.76	1574.35	1705.07
ENSMUSG00000010608	Rbm25	L2	TYPE_I		6082	6100.52	6471.75	6802.86	4637.27	4834.9	4936.93	7091.44	4962.21	6150.28	4941.78	4752.94
ENSMUSG00000022119	Rbm26	L2	TYPE_I		1881.57	1979.55	2255.65	2457.16	1700.8	1934	1851.47	2301.64	1652.9	2151.1	1690.85	1615.57
ENSMUSG00000033931	Rbm34	L2			548.521	570.704	546.365	795.503	441.107	573.158	482.55	958.303	499.556	580.985	488.965	545.345
ENSMUSG00000027620	Rbm39	L2	TYPE_I		12593.9	13151.8	13696.3	12599.6	9658.96	9399.88	11849.5	13634.6	11043.7	14287.4	10174.8	8875.52
ENSMUSG00000042396	Rbm7	L2			1856.55	2232.8	2139.47	2979.62	1718.64	2114.5	1962.71	2933.54	1957.43	2386.65	1787.31	1806.75
ENSMUSG00000026970	Rbms1	L2	TYPE_I		7849.25	8346.24	7663.25	9624.47	6709.06	7068.07	6643.49	11904.4	6196.15	7627.85	6248.67	5595.89
ENSMUSG00000020275	Rel	L2	TYPE_I	TYPE_II	1194.61	1461.58	1489.99	2843.58	1208.91	1600.51	1273.57	3069.94	1373.44	2226.25	1227.59	1752.09
ENSMUSG00000021428	Riok1	L2	TYPE_I		835.024	1143.18	927.159	1325.59	732.588	892.247	827.619	1562.42	777.134	995.401	752.496	836.585
ENSMUSG00000017144	Rnd3	L2	TYPE_I	TYPE_II	830.799	896.865	908.886	1400.68	847.545	926.694	886.845	2277.51	750.4	1144.29	854.836	784.6
ENSMUSG00000001305	Rrp15	L2	TYPE_I		328.691	421.077	367.271	539.225	319.206	469.252	340.169	801.202	362.987	527.723	343.135	479.303
ENSMUSG00000022876	Samsn1	L2	TYPE_I	TYPE_II	319.889	870.189	466.028	1509.5	251.432	603.923	324.302	6391.36	411.51	958.654	342.801	980.43
ENSMUSG00000025283	Sat1	L2	TYPE_I	TYPE_II	6162.26	6944.99	6387.41	11871.8	4911.13	7071.69	6957.4	13185.3	6486.82	9619.53	5404.9	6055.92
ENSMUSG00000029415	Sdad1	L2	TYPE_I	TYPE_II	925.883	1295.97	1176.75	2198.12	916.977	1262.88	981.428	2205.31	1073.51	1635.31	889.496	1290.47
ENSMUSG00000028249	Sdcbp	L2			10769.4	16802.9	10541.8	24929	9192.67	13786	10304.8	26154.5	10409.3	13345	9738.49	12269.6
ENSMUSG00000037361	Sf3b6	L2	TYPE_I		1099.66	1515.21	1165.34	1936.11	950.672	1292.87	1245.44	2100.98	1116.42	1419.14	1226.29	1561.15
ENSMUSG00000016257	Slmo2	L2	TYPE_I		894.153	1321.33	922.448	1992.8	827.516	1316.55	1020.08	2557.5	905.907	1213.32	933.773	1441.33
ENSMUSG00000020180	Snrpd3	L2	TYPE_I	TYPE_II	1030.33	1407.71	1071.85	1570.8	908.165	1263.83	1192.51	1952.01	1025.76	1268.04	1083.78	1365.21
ENSMUSG00000029304	Spp1	L2	TYPE_I	TYPE_II	4130.25	4516.39	1627.36	16735.8	2321.85	2438.85	2153.86	24302.9	2715.36	3657.32	2634.99	3391.11
ENSMUSG00000020077	Srgn	L2	TYPE_I	TYPE_II	3947.68	11211	4134.26	15453.6	3215.3	4484.7	3834.97	34904.1	3806.07	10596.1	3489.2	6458.5
ENSMUSG00000014504	Srp19	L2			1066.72	1198.12	1071.96	1449.32	809.239	983.228	1160.46	1986.54	992.922	1016.17	917.326	1046.08
ENSMUSG00000079108	Srp54b	L2			420.284	525.007	411.466	445.745	363.292	448.417	403.516	612.524	427.74	431.72	496.455	568.05
ENSMUSG00000026511	Srp9	L2			1689.75	1879.18	1602.69	2231.82	1413.61	1663.54	1919.27	3362.82	1601.91	2290.73	1636.51	2145.81
ENSMUSG00000055436	Srsf11	L2	TYPE_I		6644.07	6773.18	7900.52	8141.16	5915.77	5766	6028.54	7743.69	5881.2	7797.48	5165.68	4729.88
ENSMUSG00000030224	Strap	L2	TYPE_I		2438.73	3209.36	2565.41	3628.63	2551.68	3153.19	2840.52	4768.17	2552.39	3343.25	2438.43	2877.09
ENSMUSG00000029125	Stx18	L2	TYPE_I		711.527	927.229	660.11	992.932	724.447	874.069	746.66	1455.69	743.596	972.245	717.602	782.53
ENSMUSG00000040297	Suco	L2		TYPE_II	2098.81	2277.29	2027.8	2543.51	1771.16	2171.53	1851.43	3837.84	1893.39	2911.28	1997.26	2079.18
ENSMUSG00000031939	Taf1d	L2	TYPE_I		386.491	492.541	444.791	879.561	286.722	439.784	466.787	1092.03	363.62	621.514	363.312	509.171
ENSMUSG00000064289	Tank	L2	TYPE_I	TYPE_II	987.76	1661.97	1167.79	2509.02	826.265	1343.82	972.183	2595.67	964.433	1381.35	967.545	1254.3
ENSMUSG00000022241	Tars	L2			1731.07	2575.32	1704.6	2507.58	1560.45	2195.62	1667.29	3203.05	1624.47	2093.98	1675.94	2282.5
ENSMUSG00000024498	Tcerg1	L2		TYPE_II	1708.06	2023.51	1786.44	2678.47	1559.02	2229.28	1637.67	3058.46	1638.73	2169.86	1562.77	1921.2
ENSMUSG00000068039	Tcp1	L2			5176.66	8089.8	4512.75	6380.73	4425.98	5772.86	5056.07	8459.76	4860.45	6122.42	5143.59	6498.15
ENSMUSG00000029552	Tes	L2		TYPE_II	1185.12	1546.03	1262.44	2444.65	1155.37	1641.26	1187.36	4076.53	1250.8	1982.19	1225.17	1949.32
ENSMUSG00000026049	Tex30	L2	TYPE_I		105.095	172.693	124.725	237.396	91.7863	136.069	141.224	266.111	116.295	156.312	81.3822	136.328
ENSMUSG00000039005	Tlr4	L2	TYPE_I		1087.88	1674.43	948.425	2280.18	870.36	1062.91	894.233	3487.22	935.199	1481.84	1019.54	1563.59
ENSMUSG00000025591	Tma16	L2	TYPE_I	TYPE_II	289.752	400.412	338.501	585.8	283.545	387.133	297.467	1220.76	282.541	500.124	288.558	349.64
ENSMUSG00000067365	Tmem128	L2		TYPE_II	1231.43	1839.25	1189.43	1946.19	1085.77	1354.3	1433.34	2383.19	1321.72	1786.62	1058.6	1182.9
ENSMUSG00000012422	Tmem167	L2			1546.93	2023.46	1807.16	2885.45	1570.23	1969.71	1833.26	3445.42	1535.87	1809.06	1466.81	2128.7
ENSMUSG00000046675	Tmem251	L2			292.048	359.668	319.231	653.422	261.117	385.599	388.919	769.413	353.062	531.478	266.614	373.915
ENSMUSG00000022752	Tomm70a	L2	TYPE_I		1992.63	2427.08	2240.26	3429.04	1951.89	2646.11	2075.18	3569.82	2068.56	2426.78	2058.53	2422.55
ENSMUSG00000070544	Top1	L2	TYPE_I		3979.59	4779.44	3431.56	3434.38	2683.89	2803.17	3337.95	4796.42	3082.1	3792.54	3391.77	3330.61
ENSMUSG00000027506	Tpd52	L2			2351.29	2963.93	2639.46	5368.6	2330.58	3550.44	2519.41	8212.04	2503.23	4218.02	2536.89	3138.43
ENSMUSG00000041763	Tpp2	L2	TYPE_I		2445.6	3378.48	2271.73	3493.3	1984.4	2492.3	2092.13	3742.07	2090.74	3017.42	2381.96	2717.54
ENSMUSG00000022858	Tra2b	L2			2569.85	3150.15	3073.45	4120.32	2278.91	2925.3	3028.17	4320	2826.54	3069.67	2389.65	2727.33
ENSMUSG00000050747	Trim15	L2			26.1624	62.3057	21.4185	103.561	22.1312	32.5407	24.8839	158.676	27.4574	73.6392	26.0657	24.8225
ENSMUSG00000013736	Trnt1	L2			888.24	1243.3	971.876	1512.6	803.505	977.276	956.353	1712.09	908.759	1068.65	868.159	963.276
ENSMUSG00000020561	Twistnb	L2			445.274	553.367	507.99	785.037	426.032	520.028	468.446	816.153	469.934	490.144	437.173	486.58
ENSMUSG00000024583	Txnl1	L2	TYPE_I		1835	2310	1980.85	2591.67	1784	2303.32	2019.65	3782.85	1926.99	2561.33	1693.16	1893.92
ENSMUSG00000034343	Ube2f	L2	TYPE_I		1393.18	2420.81	1249.99	2085.23	1329.36	1630.98	1536.7	3276.89	1450.83	2341.53	1374.06	1774.93
ENSMUSG00000027746	Ufm1	L2	TYPE_I		1710.61	1993.62	1801.38	2275.91	1701.57	1833.99	1813.07	3359.29	1722.6	2338.8	1628.57	1920.15
ENSMUSG00000025616	Usp16	L2			1838.85	2213.32	1930.91	2185.79	1475.55	1670.52	1742.68	2806.92	1602.09	1955.48	1620.12	1754.75
ENSMUSG00000054079	Utp18	L2		TYPE_II	607.009	758.318	654.736	969.886	519.297	728.5	677.842	1165.81	638.493	718.796	561.295	742.875
ENSMUSG00000021771	Vdac2	L2	TYPE_I		5519.13	8054.33	5152.02	8028.17	5046.09	6340.81	5410.91	9265.88	5620.48	7321.45	5378.22	6412.88
ENSMUSG00000020078	Vps26a	L2			2470.71	2903.08	2504.19	3554.86	1983.65	2400.64	2277.5	3962.97	2513.91	2944.89	2522.23	2375.05
ENSMUSG00000041057	Wdr43	L2	TYPE_I	TYPE_II	1468.53	1812.92	1543.13	2656.8	1197.29	1715.16	1346.58	2913.03	1443.48	1901.44	1348.1	1748.44
ENSMUSG00000025995	Wdr75	L2	TYPE_I	TYPE_II	1028.69	1176.85	1014.99	1404.91	922.669	1188.28	1038.97	1864.48	1058.56	1132.12	965.105	1218.96
ENSMUSG00000041483	Zfp281	L2	TYPE_I	TYPE_II	1536.19	2082.59	1685.6	3604.14	1518.89	1701.46	1537.16	4537.84	1669.17	2077.5	1619.11	1485.02
ENSMUSG00000051341	Zfp52	L2	TYPE_I	TYPE_II	348.9	488.756	326.37	616.366	234.484	350.215	303.426	1243.15	286.591	583.093	313.625	353.983
ENSMUSG00000067931	Zfp948	L2	TYPE_I		618.182	738.637	582.223	666.341	403.839	513.458	635.221	1290.01	530.879	698.957	541.555	575.415
ENSMUSG00000036469	2001-03-01	L3	TYPE_I	TYPE_II	554.436	1137.85	871.597	3481.89	434.399	957.893	517.134	2921.48	715.631	645.125	526.062	926.235
ENSMUSG00000059248	2009-09-01	L3	TYPE_I	TYPE_II	4757.57	5949.56	5102.11	8407.7	5149.17	5342.05	4305.11	7549.39	5063.12	6373.51	4617.51	5254.63
ENSMUSG00000054676	1600014C10Rik	L3	TYPE_I	TYPE_II	1022.72	2586.06	971.461	5202.13	1068.38	2114.69	1004.65	3213.74	1093.16	2271.88	1118.57	1442.49
ENSMUSG00000049643	2310022A10Rik	L3	TYPE_I	TYPE_II	603.873	708.226	623.434	1407.05	727.587	967.901	662.972	922.833	674.439	869.817	636.951	738.465
ENSMUSG00000031125	3830403N18Rik	L3	TYPE_I		17.1231	11.4616	15.9579	32.9737	10.324	11.6732	17.0343	44.2494	6.00648	8.56171	11.4355	13.0242
ENSMUSG00000034959	5031414D18Rik	L3	TYPE_I	TYPE_II	203.754	278.408	319.75	756.954	202.356	313.827	241.182	495.392	326.734	322.967	205.463	376.104
ENSMUSG00000050549	5730508B09Rik	L3	TYPE_I	TYPE_II	394.987	570.687	444.872	888.319	454.213	505.983	460.1	782.305	423.991	495.596	343.554	287.13
ENSMUSG00000054672	5830411N06Rik	L3			39.7734	31.8343	68.4588	105.89	46.7658	85.8537	56.333	81.8618	67.5209	46.9202	41.7147	42.6075
ENSMUSG00000030111	A2m	L3		TYPE_II	32.1509	98.2707	31.2232	492.727	33.8161	60.7913	22.9423	292.097	14.9857	37.9452	43.5231	117.087
ENSMUSG00000089844	A530032D15Rik	L3	TYPE_I	TYPE_II	14.6062	65.0444	19.5419	138.668	11.4863	44.3193	13.7822	120.554	17.7353	43.4071	15.0359	33.4811
ENSMUSG00000057191	AB124611	L3	TYPE_I	TYPE_II	427.791	1383.13	760.374	4077.04	433.475	1007.77	520.147	2733.7	656.75	1283.06	482.864	908.559
ENSMUSG00000032046	Abhd12	L3	TYPE_I	TYPE_II	2508.5	2184.39	2632.07	4837.56	2727.39	3561.02	2540.56	2723.56	2745.05	2949.88	2265.54	2029.92
ENSMUSG00000026341	Actr3	L3			6956.12	12550.1	8618.64	24192	7743.57	13997.8	8066.02	26100.3	7808.13	10255.9	6752.17	10703.2
ENSMUSG00000037860	Aim2	L3	TYPE_I	TYPE_II	347.054	772.492	503.653	1587.73	270.009	512.411	344.258	657.51	392.622	508.484	336.008	487.314
ENSMUSG00000028792	Ak2	L3			1346.69	3767.9	1476.3	4267.7	1390.36	2231.7	1597.14	5708.61	1380.62	2069.62	1615.39	2939.16
ENSMUSG00000079036	Alkbh1	L3			763.187	830.373	789.568	1207.82	633.918	812.983	687.496	1027.07	698.897	830.391	617.468	778.545
ENSMUSG00000028028	Alpk1	L3	TYPE_I		567.53	1091.13	852.47	1551.88	491.076	785.97	565.942	1924.27	851.132	776.234	695.765	845.241
ENSMUSG00000050914	Ankrd37	L3	TYPE_I	TYPE_II	118.022	96.7686	154.449	502.088	131.094	173.796	146.543	425.315	175.605	140.233	139.948	170.814
ENSMUSG00000028333	Anp32b	L3			3046.44	4390.21	2829.06	5079.41	2824.6	3840.69	2885.92	6016.1	2805.21	3257.82	2910.57	3733.71
ENSMUSG00000021322	Aoah	L3	TYPE_I	TYPE_II	72.087	556.837	117.341	1397.98	94.2737	359.885	87.9958	1789.6	79.994	119.567	102.945	131.26
ENSMUSG00000024480	Ap3s1	L3			475.447	668.831	726.905	1437.11	651.969	840.26	665.295	2142.72	516.103	547.397	543.393	596.763
ENSMUSG00000049562	Ap5b1	L3		TYPE_II	457.363	621.979	502.826	853.812	518.685	644.025	391.936	740.528	446.802	595.963	474.761	553.328
ENSMUSG00000026786	Apbb1ip	L3	TYPE_I	TYPE_II	899.727	1469.35	1387.79	3504.83	1001.18	1971.73	965.001	2739.61	1199.84	1770.38	981.323	1296.69
ENSMUSG00000042759	Apobr	L3	TYPE_I		925.765	1500.88	1133.37	3364.87	879.996	1691.85	812.092	4946.16	949.777	1669.36	841.103	1156.4
ENSMUSG00000030047	Arhgap25	L3	TYPE_I	TYPE_II	957.419	1151.35	1187.87	2518.33	899.622	1209.23	1014.46	1232.63	1070.38	1470.31	749.309	1054.03
ENSMUSG00000048865	Arhgap30	L3			2425.28	5100.57	3455.22	10946.3	2095.52	3985.48	2387.9	6619.88	2815.55	3098.75	2184.8	3987.74
ENSMUSG00000040345	Arhgap9	L3	TYPE_I	TYPE_II	918.183	1298.83	1354.86	3594.14	971.388	1634.36	1014.61	2155.38	1145.59	1139.93	833.803	1172.49
ENSMUSG00000043157	Arl11	L3	TYPE_I	TYPE_II	276.847	293.151	241.502	907.167	207.818	391.856	207.101	540.325	228.452	417.255	230.343	250.811
ENSMUSG00000029622	Arpc1b	L3	TYPE_I		6536.97	11590.2	7724.43	19787.3	6251.76	11484.9	6464.48	21261.1	5860.9	7325.2	6675.04	11614.3
ENSMUSG00000079426	Arpc4	L3			1957.93	2765.13	2264	4638.86	2472.85	3326.72	2394.49	4948.76	2279.3	3119.96	1970.92	2799.63
ENSMUSG00000060216	Arrb2	L3	TYPE_I	TYPE_II	1518.29	2170.8	1684.78	7221.66	1565.36	3335.91	1581.91	5241.2	1538.29	3161.63	1479.55	1827.75
ENSMUSG00000026628	Atf3	L3	TYPE_I		320.51	2774.05	442.435	3477.61	394.206	1284.3	801.688	3253.67	572.824	1424.54	532.425	1063.39
ENSMUSG00000040907	Atp1a3	L3	TYPE_I	TYPE_II	245.279	616.52	547.485	1548.37	543.194	1074.45	367.559	1395.97	556.63	637.681	445.498	672.662
ENSMUSG00000060131	Atp8b4	L3	TYPE_I		372.986	1342.01	612.592	2686.12	371.882	939.107	372.931	2564.58	459.187	616.624	385.122	526.662
ENSMUSG00000043740	B430306N03Rik	L3	TYPE_I	TYPE_II	149.695	810.291	207.865	2012.79	150.446	744.532	124.094	2063.2	186.618	920.63	210.213	588.964
ENSMUSG00000017929	B4galt5	L3	TYPE_I		1778.47	4200.12	2208.94	7849.83	1678.78	3380.81	1884.68	6674.63	2068.27	3970.24	1809.43	2999.1
ENSMUSG00000034266	Batf	L3	TYPE_I	TYPE_II	172.433	671.348	191.835	1036.82	204.363	394.306	214.389	961.419	163.54	423.976	174.999	570.473
ENSMUSG00000003873	Bax	L3			1131.95	1531.47	1205.9	2009.02	1145.59	1763.98	1093.75	2190.3	1095.09	1540.29	915.656	1232.08
ENSMUSG00000036948	BC037034	L3			1322	2199.88	1299.18	2820.57	1115.72	1548.07	1373.58	2033.84	1263.87	1545.49	1023	1407.26
ENSMUSG00000004446	Bid	L3	TYPE_I	TYPE_II	354.813	1109.89	412.286	1382.73	326.115	694.922	395.929	1188.79	397.4	722.68	360.469	574.864
ENSMUSG00000030528	Blm	L3	TYPE_I	TYPE_II	157.251	313.522	194.873	533.915	191.702	365.702	183.354	440.349	171.149	289.737	165.71	334.22
ENSMUSG00000034663	Bmp2k	L3	TYPE_I	TYPE_II	1544.22	2036.1	1748.64	3716.39	1419.1	1868.24	1515.98	2477.98	1836.27	2350.1	1608.67	2301.07
ENSMUSG00000031264	Btk	L3			574.035	775.573	809.509	1668.58	444.222	684.718	554.738	1181.99	709.86	587.242	510.167	952.959
ENSMUSG00000022440	C1qtnf6	L3			677.138	614.598	810.253	1556.33	855.417	791.435	761.713	1342.89	654.6	800.66	515.508	1021.71
ENSMUSG00000098470	C1rb	L3			0.974174	9.87536	1.48321	40.6788	1.59588	20.7241	16.0306	83.6321	1.92228	4.54308	2.58079	7.13966
ENSMUSG00000028656	Cap1	L3		TYPE_II	10713.3	17526.7	11513.5	20843.8	11578.4	14059	10769.1	21890.3	12123	12414	11168.3	13273.7
ENSMUSG00000056737	Capg	L3	TYPE_I		1946.69	3197.77	2336.22	7165.6	2179.32	3805.82	2163.23	9732.23	2330.27	2578.93	2247.85	3910.64
ENSMUSG00000070372	Capza1	L3	TYPE_I		5281.87	8847.23	4737.95	10871.6	4474.64	6639.72	4703.69	11563.1	4769.37	6232.88	4956.53	7022.04
ENSMUSG00000028745	Capzb	L3			8985.12	11986.6	9299.55	14721.4	9337.59	11175.3	9051.94	16434.7	8546.85	8934.85	8796.11	10460.4
ENSMUSG00000026928	Card9	L3			712.519	987.804	723.579	1371.72	597.303	712.018	603.95	1426.03	631.657	592.9	565.443	763.886
ENSMUSG00000031885	Cbfb	L3			1718.09	2241.74	2072.43	3792.42	1740.84	2206.67	1826.43	2854.98	1863.5	1893.25	1518.56	1897.87
ENSMUSG00000047810	Ccdc88b	L3	TYPE_I	TYPE_II	997.49	4109.88	1292.83	5343.42	967.437	1857.77	902.07	6146.22	1000.9	2431.2	928.993	1801.86
ENSMUSG00000035352	Ccl12	L3	TYPE_I	TYPE_II	28.7337	322.237	42.5874	1840.98	20.79	351.902	26.2068	1463	37.8965	55.9352	29.0453	297.716
ENSMUSG00000035385	Ccl2	L3	TYPE_I	TYPE_II	37.7943	1971.69	38.7694	5499.01	19.2817	1474.95	40.5882	12094	40.4252	567.868	50.2022	622.636
ENSMUSG00000035373	Ccl7	L3	TYPE_I	TYPE_II	22.9374	1308.19	38.5121	6074.61	16.1639	1329.06	29.261	5739.92	27.7533	170.785	29.0758	872.155
ENSMUSG00000004709	Cd244	L3	TYPE_I	TYPE_II	301.516	710.712	629.162	2013.28	339.035	712.378	404.334	1354.67	472.15	439.767	294.606	554.683
ENSMUSG00000034652	Cd300a	L3	TYPE_I	TYPE_II	434.075	1074.48	842.008	2792.87	603.349	1826.57	560.191	1938.2	803.483	1296.36	620.841	892.959
ENSMUSG00000063193	Cd300lb	L3	TYPE_I	TYPE_II	263.011	407	392.314	781.721	292.132	601.353	327.143	408.109	480.029	708.719	364.989	712.782
ENSMUSG00000040747	Cd53	L3			1898.56	4362.61	2997.59	12871.7	1521.57	4230.77	2128.36	11158.7	2275.87	4428.4	1856.03	4166.22
ENSMUSG00000018774	Cd68	L3	TYPE_I		1671.97	3216.39	1730.88	9829.44	1493.89	3951.84	1403.74	6298.84	1906.39	2377.08	1874.37	3596.77
ENSMUSG00000030156	Cd69	L3	TYPE_I	TYPE_II	216.536	536.239	387.464	1227.76	133.14	410.855	317.075	567.939	325.669	280.282	139.058	302.089
ENSMUSG00000038147	Cd84	L3	TYPE_I	TYPE_II	1012.87	1481.28	1275.74	4859.27	737.283	1485.91	889.501	2163.94	963.054	1358.13	926.227	2148.13
ENSMUSG00000047832	Cdca4	L3			678.22	991.736	680.59	1513.37	773.44	1049.52	849.418	1439.56	812.773	1083.13	626.394	924.233
ENSMUSG00000014686	Ceacam16	L3			34.9168	44.114	67.5516	388.155	28.5362	85.8699	29.0666	345.618	50.2964	77.3889	40.6551	76.609
ENSMUSG00000026708	Cenpl	L3			150.344	284.828	168.087	479.294	144.128	266.192	174.044	446.677	155.699	198.407	140.856	275.272
ENSMUSG00000036672	Cenpt	L3	TYPE_I		537.841	786.743	565.55	955.355	517.327	688.4	538.52	832.063	539.967	602.806	442.816	625.577
ENSMUSG00000068394	Cep152	L3			369.178	473.211	407.718	716.46	349.891	475.558	390.709	544.652	371.673	462.689	357.121	457.831
ENSMUSG00000090231	Cfb	L3			31.0423	206.821	30.2153	500.468	43.4433	427.027	57.8048	588.83	31.0352	85.7569	53.8915	116.846
ENSMUSG00000037033	Clca3b	L3			4.80678	8.32682	2.75011	308.097	8.87205	36.2514	5.85127	109.267	3.51645	6.24249	15.6007	31.7091
ENSMUSG00000036636	Clcn7	L3	TYPE_I	TYPE_II	3168.17	5197.42	3092.66	8877.44	2944.9	3863.51	2724.12	4868.2	3329.58	4199.09	2875.94	3100.09
ENSMUSG00000030148	Clec4a2	L3	TYPE_I	TYPE_II	222.387	393.581	263.03	1676.05	197.166	737.494	232.699	2009.55	227.453	327.129	231.329	624.566
ENSMUSG00000023349	Clec4n	L3		TYPE_II	542.595	852.214	581.732	1743.41	382.783	944.483	472.228	2945.66	429.238	788.657	492.718	652.105
ENSMUSG00000007041	Clic1	L3	TYPE_I		5581.95	11349.7	6062.09	14866.3	6097.3	9393.17	6408.18	19304.6	5970.7	8242.07	5679.84	8220.93
ENSMUSG00000030720	Cln3	L3			1307.22	1625.21	1261.02	2644.07	1191.47	1390.72	1142.05	2190.9	1285.68	1588.34	1225.47	1326.83
ENSMUSG00000024644	Cndp2	L3	TYPE_I		3786.59	5154.76	3269.73	11887.4	3784.56	4759.35	3208.4	11374.9	4002.14	5732.64	3654.55	4611.13
ENSMUSG00000030707	Coro1a	L3	TYPE_I	TYPE_II	4765.24	10336.4	8363.44	23986.4	5662.36	10402.7	6173.95	15588.7	7781.77	8439.95	5152.68	10497.8
ENSMUSG00000028337	Coro2a	L3	TYPE_I	TYPE_II	1089.43	2017.4	1169.61	5975.61	908.23	2468.33	946.759	2772.6	1228.16	2386.75	1027.84	1646.87
ENSMUSG00000031827	Cotl1	L3	TYPE_I	TYPE_II	2868.48	5383.82	3709.28	17059.4	3632.27	7389.5	3326.25	15572.5	3314.32	6277.47	3314.79	7499.35
ENSMUSG00000050967	Creg2	L3		TYPE_II	25.9838	22.3337	27.8242	173.57	22.1502	67.5138	20.0969	71.281	27.1288	48.112	25.7589	32.8049
ENSMUSG00000033467	Crlf2	L3			485.372	984.389	742.207	2315.55	783.746	1560.51	612.673	1690.87	688.812	1217.18	528.924	799.522
ENSMUSG00000032021	Crtam	L3			20.5917	73.3675	34.6381	221.169	15.3122	62.5818	23.3689	49.5907	24.8235	108.991	16.768	29.9988
ENSMUSG00000059326	Csf2ra	L3			1847.5	2987.67	1885.7	5497.23	1511.72	2535.86	1404.87	5622.97	1538.02	1591.99	1601.14	2221.32
ENSMUSG00000071714	Csf2rb2	L3	TYPE_I	TYPE_II	700.377	2066.3	893.202	6489.2	663.371	1692.03	630.33	5315.31	763.578	2928.13	655.281	2328.61
ENSMUSG00000021939	Ctsb	L3	TYPE_I		19893.4	30200.1	20484.2	91483.1	22251.4	47595.3	21267.3	49539.2	22142.8	29921	24532.1	39034.1
ENSMUSG00000018920	Cxcl16	L3	TYPE_I	TYPE_II	3035.11	5897.56	2686.07	12629.2	3024.64	8853.32	3067.17	11339.8	2910.45	5411.06	3058.41	4567.54
ENSMUSG00000006519	Cyba	L3	TYPE_I		2566.97	5016.99	3252.72	11722	3276.67	6305.44	3031.88	14166.7	3043.63	4985.77	2755.91	4620.12
ENSMUSG00000030447	Cyfip1	L3			6143.74	8111.24	5473.51	9035.68	5709.15	6658.68	5076.7	12058.3	5698.23	6148.14	5866.43	5719.28
ENSMUSG00000020340	Cyfip2	L3	TYPE_I	TYPE_II	1617.32	3469.59	2545.51	5157.79	2001.34	2363.17	2079.15	3727.36	2221.67	2317.33	2101.23	2597.44
ENSMUSG00000036712	Cyld	L3	TYPE_I		2547.38	3857.61	2586.88	4160.87	2514.25	2870.58	2282.31	2921.26	2471.15	3283.68	2603.73	2912.5
ENSMUSG00000003484	Cyp4f18	L3	TYPE_I	TYPE_II	577.399	916.966	815.241	4809.5	512.018	2033.62	604.337	3242.61	873.031	1629.05	589.639	1551.45
ENSMUSG00000018008	Cyth4	L3		TYPE_II	1778.46	3741.77	2347.92	10493.3	2054.73	5301.7	1937.74	6791.57	2151.26	3209.58	2034.63	3587.92
ENSMUSG00000037103	Dcaf15	L3			1036.95	1488.32	1473.84	2700.56	1239.68	1639.99	1169.94	1697.97	1194.51	1542.64	885.064	1232.75
ENSMUSG00000026648	Dclre1c	L3	TYPE_I	TYPE_II	621.415	771.1	744.06	1744	569.438	737.863	540.929	872.337	537.888	872.676	570.115	647.844
ENSMUSG00000005481	Ddx39	L3		TYPE_II	984.551	1769.38	1077.82	2811.01	991.155	1620.83	1087.5	2753.35	1050.15	1562.61	873.187	1614.64
ENSMUSG00000002257	Def6	L3	TYPE_I	TYPE_II	509.696	915.235	690.223	1823.82	539.031	880.638	538.518	1521.94	621.945	909.196	533.966	855.09
ENSMUSG00000032560	Dnajc13	L3	TYPE_I		2744.66	3875.64	2843.24	4965.24	2806.24	3429.79	2713.88	4119	2813.82	3183.63	2956.41	3417.92
ENSMUSG00000027560	Dok5	L3			4.05152	2.04423	7.66581	23.2812	4.86776	12.3706	4.8913	47.9914	3.68306	4.5672	7.87621	6.82976
ENSMUSG00000022960	Donson	L3	TYPE_I		334.911	505.085	381.724	673.347	306.65	470.827	394.547	630.045	385.639	434.905	292.153	416.565
ENSMUSG00000053687	Dpep2	L3		TYPE_II	620.246	410.852	658.804	1848.44	573.777	1084.54	557.309	1682.74	658.523	819.792	617.852	508.668
ENSMUSG00000029265	Dr1	L3		TYPE_II	1464.88	2012.17	1673.06	2937.94	1752.22	1982.27	1496.78	2593.53	1599.6	1937.84	1295.07	1370.04
ENSMUSG00000029005	Draxin	L3			49.7624	61.3314	36.5446	277.306	32.4137	41.1258	33.6795	286.469	46.5013	34.9115	42.3111	35.6644
ENSMUSG00000027368	Dusp2	L3	TYPE_I	TYPE_II	186.921	525.279	359.076	1883.16	121.152	322.72	215.073	1156.61	231.295	350.814	115.198	235.218
ENSMUSG00000034765	Dusp5	L3	TYPE_I	TYPE_II	387.84	658.512	500.853	1532.55	451.895	726.263	565.984	1551.2	503.468	779.695	515.093	651.758
ENSMUSG00000092074	Dynlt1a	L3			48.139	64.2293	46.4232	113.93	37.982	60.3383	53.8999	124.995	42.7333	34.2342	41.3172	55.5114
ENSMUSG00000016477	E2f3	L3	TYPE_I	TYPE_II	405.845	481.324	564.685	870.502	525.683	590.393	439.368	807.191	435.248	489.916	425.829	625.492
ENSMUSG00000022842	Ece2	L3	TYPE_I	TYPE_II	134.424	300.806	165.832	430.662	165.827	258.004	171.167	431.14	158.489	221.673	174.703	274.899
ENSMUSG00000037868	Egr2	L3	TYPE_I	TYPE_II	746.197	335.97	334.015	1288.76	170.284	409.708	219.717	943.118	210.278	502.545	258.483	855.834
ENSMUSG00000024937	Ehbp1l1	L3	TYPE_I		3678.37	5399.94	3869.55	7334.75	3914.16	4823.51	3623.02	7940.75	3831.75	4685.73	4119.55	5560.42
ENSMUSG00000050439	Enthd1	L3			1.26875	1.30176	3.23946	26.9313	1.15094	8.0644	1.18418	17.0952	1.66323	6.51141	1.13208	10.6241
ENSMUSG00000017724	Etv4	L3		TYPE_II	19.8827	17.9871	21.8945	131.319	22.861	56.3212	23.897	144.296	21.5085	42.9882	20.6826	66.7983
ENSMUSG00000036435	Exoc1	L3			1469.27	1827.22	1668.43	2570.98	1493.97	1798.43	1449.12	2435.02	1543.93	1771.95	1348.67	1525.06
ENSMUSG00000011263	Exoc3l2	L3	TYPE_I		108.763	130.858	159.509	215.813	133.706	110.984	125.305	215.595	153.333	150.036	163.346	141.389
ENSMUSG00000032463	Faim	L3		TYPE_II	347.204	422.978	434.524	670.451	378.157	473.966	376.038	684.272	376.029	313.256	359.638	394.505
ENSMUSG00000074071	Fam169b	L3			268.352	184.574	484.073	694.863	213.965	251.921	289.262	801.987	366.213	278.248	256.86	359.103
ENSMUSG00000022378	Fam49b	L3	TYPE_I	TYPE_II	1461.33	3567.46	1982.72	7434.63	1418.48	2902.47	1556.73	6268.27	1657.19	1995.07	1428.5	2149.31
ENSMUSG00000038274	Fau	L3			9505.78	10268.3	10058.6	14936.3	9665.61	11443.6	11047.4	13987.6	9872.26	10643.8	9470.78	10895.6
ENSMUSG00000006219	Fblim1	L3	TYPE_I	TYPE_II	2834.29	2539.96	3228.82	4226.98	2664.57	3896.51	2783.96	4069.66	3277.15	3576.3	2844	3467.67
ENSMUSG00000027204	Fbn1	L3	TYPE_I	TYPE_II	7196.18	7799.97	9049.32	12990	10694.6	12979.1	7617.82	14955.5	6055.7	9847.02	7542.04	13767.9
ENSMUSG00000058715	Fcer1g	L3	TYPE_I		1261.54	4830.26	1446.69	12057.4	1417.64	4789.62	1484.84	10843.5	1558.06	3343.02	1519.06	2374.96
ENSMUSG00000026656	Fcgr2b	L3	TYPE_I	TYPE_II	1267.61	2146.44	1568.85	14157.7	992.384	3248.53	1261.34	12599	1297.96	2860.21	1097.65	6481.87
ENSMUSG00000024742	Fen1	L3		TYPE_II	360.022	857.927	386.642	1326.84	374.031	865.059	366.886	1096.75	371.369	646.878	333.949	830.194
ENSMUSG00000024965	Fermt3	L3	TYPE_I		1390.83	3012.67	1866.2	7739.69	1407.86	2939.17	1354.01	5621.74	1853.74	1891.77	1387.71	2754.66
ENSMUSG00000053158	Fes	L3	TYPE_I		2112.37	4041.5	2447.23	6339.55	2072.14	3364.73	1940.99	6374.83	2132.04	3659.35	1822.87	2555.62
ENSMUSG00000028874	Fgr	L3		TYPE_II	1065.58	3033.1	1628.12	6828.72	1160.06	3065.27	1050.87	6458.19	1669.08	4218.91	1250.91	2162.58
ENSMUSG00000033386	Frrs1	L3	TYPE_I	TYPE_II	1024.49	836.553	906.411	1502.54	911.716	948.104	788.383	1690.74	780.362	770.742	780.078	920.125
ENSMUSG00000009687	Fxyd5	L3	TYPE_I		3235.96	8041.7	3427.65	11767.4	2893.61	5611.9	2952.93	9750.62	3167.55	5547.87	3281.76	4287.72
ENSMUSG00000022148	Fyb	L3	TYPE_I		680.733	2561.22	1193.99	5850.19	668.194	2092.63	718.605	3731.13	1004.62	1312.57	870.343	1320.27
ENSMUSG00000090665	Gad1-ps	L3			92.2532	164.06	99.7441	231.775	70.509	164.815	96.7503	84.893	111.254	191.629	81.5813	83.1691
ENSMUSG00000015027	Galns	L3			670.604	875.741	817.849	1807.17	730.658	1177.87	710.273	1496.89	871.039	765.238	748.584	992.698
ENSMUSG00000037280	Galnt6	L3	TYPE_I	TYPE_II	846.823	700.553	930.116	2824.27	708.046	1053.39	773.525	1625.74	951.935	1401.59	763.504	1789.04
ENSMUSG00000028048	Gba	L3			2178.7	3170.57	1926.78	4332.74	1969.16	3128.76	1823.73	4468.35	2052.29	2522.89	2053.22	2810.77
ENSMUSG00000031266	Gla	L3	TYPE_I		439.491	540.096	387.644	2237.43	421.943	772.62	429.884	1138.47	425.365	776.692	391.157	574.272
ENSMUSG00000062310	Glrp1	L3	TYPE_I		6.42949	11.0638	5.45297	37.8215	6.74311	13.034	4.24391	30.3757	3.51563	5.30754	5.0986	12.9401
ENSMUSG00000091449	Gm10269	L3			88.3704	96.8245	122.626	172.945	103.43	113.106	105.15	195.699	77.5184	100.534	97.5489	128.901
ENSMUSG00000070713	Gm10282	L3	TYPE_I	TYPE_II	149.488	182.7	102.202	145.758	101.023	206.379	111.55	481.271	84.7286	40.3017	61.5496	95.3837
ENSMUSG00000073492	Gm10521	L3		TYPE_II	128.671	161.161	194.494	383.59	83.1937	106.05	76.1007	115.778	101.631	216.168	108.86	190.592
ENSMUSG00000082976	Gm15056	L3			0	43.5446	0	304.3	0.164158	18.6225	0.562912	148.727	0	0.337787	1.01195	23.0214
ENSMUSG00000095562	Gm21887	L3			6.90519	11.9565	24.9303	47.1006	28.8182	49.8086	39.3485	78.415	12.7803	14.0345	12.6412	9.73576
ENSMUSG00000066487	Gm5786	L3			103.494	101.655	146.649	433.107	150.591	253.828	164.564	562.539	140.063	134.905	124.092	305.056
ENSMUSG00000048621	Gm6377	L3	TYPE_I	TYPE_II	54.1168	104.018	71.6137	806.659	40.27	175.896	42.5384	1244.77	62.6816	90.8739	42.7927	47.2399
ENSMUSG00000090588	Gm9573	L3			0.129995	0	0.156923	35.5375	0.292805	0	0.116108	0.125318	0	0.390113	0	0
ENSMUSG00000078783	Gm9733	L3			33.5396	127.138	77.1472	318.618	40.3317	90.9344	49.4522	164.809	64.3534	63.4051	51.5126	78.4106
ENSMUSG00000036246	Gmip	L3		TYPE_II	2079.12	2501.53	2445.81	5007.43	1639.67	2300.72	1800.97	3518.68	1990.84	2490.86	1684.47	2457.43
ENSMUSG00000070284	Gmppb	L3	TYPE_I	TYPE_II	574.969	953.459	652.645	1444.49	663.068	1025.24	673.688	1377.48	705.916	911.241	571.478	1155.65
ENSMUSG00000029816	Gpnmb	L3	TYPE_I	TYPE_II	857.311	1068.26	703.454	7329.25	695.216	2418.65	747.471	2434.92	698.941	1398.46	814.94	617.638
ENSMUSG00000021298	Gpr132	L3	TYPE_I	TYPE_II	380.299	1051.67	792.735	1778.72	443.252	722.092	541.593	779.901	697.416	924.746	399.941	774.805
ENSMUSG00000047293	Gpr15	L3			10.4494	86.3575	16.8551	203.546	8.8075	33.6098	8.5421	211.077	12.4383	9.04521	10.0667	28.7189
ENSMUSG00000071311	Gpr31b	L3		TYPE_II	0.446504	21.6663	1.32246	126.867	0.71067	14.6359	0.447425	23.0659	1.37767	6.25408	0.408611	0.39365
ENSMUSG00000026271	Gpr35	L3		TYPE_II	241.345	902.24	362.975	3753.52	342.68	1053	313.086	2580.26	402.658	1007.82	336.791	954.333
ENSMUSG00000048216	Gpr85	L3	TYPE_I	TYPE_II	22.3142	45.5777	25.5342	95.6662	19.7489	33.4741	26.9132	84.8352	22.4325	36.8175	23.0337	50.491
ENSMUSG00000034786	Gpsm3	L3			563.387	869.212	782.681	1675.55	723.635	1026.42	705.83	1695.11	684.53	944.086	617.061	814.286
ENSMUSG00000001700	Gramd3	L3	TYPE_I	TYPE_II	795.38	992.985	1000.63	1841.39	743.669	983.552	888.548	1064.29	844.682	1197.47	786.66	1069.79
ENSMUSG00000059923	Grb2	L3			3104.05	3831.09	3515.95	6839.86	3464.63	4253.7	3643.8	5444.67	3353.16	4558.08	3117.65	3812.14
ENSMUSG00000074886	Grk6	L3	TYPE_I		2809.47	3464.58	3960.47	6272.91	3333.08	3732.5	3189.5	5019.67	3558.76	4242.59	2776.5	3858.73
ENSMUSG00000042638	Gucy2c	L3			5.56776	1.66434	9.14448	46.7722	8.41744	19.2224	9.81559	13.9323	7.49926	21.5811	4.09077	14.0687
ENSMUSG00000015937	H2afy	L3	TYPE_I		3391.68	5031.85	3523.11	5826.86	3456.62	4391.16	3408.01	4722.84	3387.42	4610.26	3409.61	4286.15
ENSMUSG00000003283	Hck	L3	TYPE_I	TYPE_II	2075.86	4941.59	2436.54	8628.53	2341.93	4440.94	2079.67	7310.76	2589.01	2737.96	2249.55	2625.55
ENSMUSG00000022831	Hcls1	L3	TYPE_I		1410.58	4514.48	2127.33	9834.93	1565.98	3927.16	1644.76	10432.2	1834.37	3092.85	1481.57	2894.36
ENSMUSG00000064109	Hcst	L3	TYPE_I		118.478	167.608	202.959	446.948	116.361	176.511	144.497	228.026	167.221	216.537	112.184	193.143
ENSMUSG00000003038	Hmgn2	L3			1871.79	2549.62	2312	3823.42	1810.41	2938.18	2360.71	4545.08	2326.21	2446.79	1928.3	2703.13
ENSMUSG00000004070	Hmox2	L3	TYPE_I	TYPE_II	1779.43	2056.35	1854.98	2899.34	1777.95	2363.69	1929.49	3207.35	1872.39	2201.57	1832.94	2102.78
ENSMUSG00000017950	Hnf4a	L3			5.36029	8.34084	2.68444	28.0201	10.2048	7.96386	2.16823	17.61	3.40676	8.35158	1.95885	4.80371
ENSMUSG00000046434	Hnrnpa1	L3	TYPE_I		7051.65	7987.83	6728.9	9247.5	5340.74	8272.28	6473.16	10862.3	7076.84	7453.88	6120.87	8353.7
ENSMUSG00000042079	Hnrnpf	L3			8211.34	11584.3	7330.07	12057.2	7650.4	8907.19	8526.82	14526.8	9099.98	8368.67	7833.2	9710.68
ENSMUSG00000007617	Homer1	L3	TYPE_I	TYPE_II	282.622	423.769	344.39	603.388	262.049	357.305	335.065	751.363	323.934	317.592	342.212	390.397
ENSMUSG00000034987	Hrh2	L3	TYPE_I	TYPE_II	83.8581	757.587	133.425	1387.5	85.3763	388.445	102.095	775.745	128.044	467.873	134.076	340.158
ENSMUSG00000024798	Htr7	L3			11.5368	82.1237	24.433	582.977	18.3086	76.4259	19.4778	443.177	13.5873	39.6729	17.4351	135.493
ENSMUSG00000029104	Htt	L3		TYPE_II	3361.75	5219.51	4031.37	6451	4125.42	4964.16	3411.64	5145.03	3784.51	5357.78	3752.04	4895.72
ENSMUSG00000074342	I830077J02Rik	L3	TYPE_I	TYPE_II	283.584	622.126	388.846	1357.03	221.689	626.818	219.776	872.678	311.503	450.218	262.038	374.333
ENSMUSG00000022971	Ifnar2	L3		TYPE_II	2052.99	3237.33	1779.15	3245.49	2069.02	3234.57	1949.24	4310.17	2003.37	2332.84	1893.38	2075.45
ENSMUSG00000022965	Ifngr2	L3	TYPE_I		2510.11	2908.34	2432.29	4230.94	2465.82	3395.43	2618.2	4558.73	2430.31	3102.45	2384.27	3947.25
ENSMUSG00000016529	Il10	L3	TYPE_I	TYPE_II	1.35175	106.495	3.03777	360.137	0.790089	9.5138	2.11347	712.446	4.28887	11.9324	5.11847	115.042
ENSMUSG00000032089	Il10ra	L3	TYPE_I	TYPE_II	1148.91	2786.46	1865.53	8642.95	1283.63	3853.58	1510.24	3386.81	1844.98	2552.13	1149.39	1693.51
ENSMUSG00000026420	Il24	L3			0.0646209	2.92895	0	40.1749	0	21.0023	0	15.603	0	12.1012	0	1.44919
ENSMUSG00000003882	Il7r	L3	TYPE_I	TYPE_II	621.265	493.167	1074.14	2569.99	433.662	756.69	693.557	1589.82	802.581	886.773	502.942	888.689
ENSMUSG00000064065	Ipcef1	L3	TYPE_I	TYPE_II	302.893	547.675	518.2	1550	245.077	547.563	348.803	572.601	397.897	551.731	275.182	466.642
ENSMUSG00000021676	Iqgap2	L3	TYPE_I	TYPE_II	886.566	1482.37	1124.38	1886.16	820.543	1005.3	901.581	1927.04	892.286	1308.66	1048.46	1481.61
ENSMUSG00000059883	Irak4	L3		TYPE_II	649.229	1015.15	750.25	1433.16	695.711	904.59	651.729	1182.3	683.804	879.726	673.651	920.295
ENSMUSG00000031805	Jak3	L3	TYPE_I	TYPE_II	3340.51	4746.75	3428.52	6089.41	3167.55	4050.12	2875.43	3771.28	2851.71	4534.56	2714.2	4343.12
ENSMUSG00000023043	Krt18	L3	TYPE_I		3910.16	5539.34	3328.7	10345.8	3625.9	8050.56	3741.63	9419.47	4019.44	5561.49	4412.34	5029.36
ENSMUSG00000044350	Lacc1	L3	TYPE_I	TYPE_II	302.925	1028.1	395.175	2746.2	389.842	1292.11	368.336	2773.92	341.775	547.383	399.679	705.727
ENSMUSG00000016534	Lamp2	L3	TYPE_I	TYPE_II	13101.6	18464.8	13932.4	20842.2	12534	17520.5	12088.2	17181.2	12758.6	15880.4	13767.7	15768.6
ENSMUSG00000028581	Laptm5	L3	TYPE_I		5970.16	11212.3	8776.58	27020.4	7692.02	15268.4	6747.48	12688.7	7337.06	11456	6101.36	9598.02
ENSMUSG00000021998	Lcp1	L3	TYPE_I		11459.8	25793.3	12524.9	32837.9	11486.6	16887	10924.8	39279.2	12394.2	17145.7	12117.7	20405.6
ENSMUSG00000002699	Lcp2	L3	TYPE_I	TYPE_II	801.693	3830.39	916.104	5934.24	731.195	2037.7	714.843	6836.24	951.251	1935.12	821.817	1784.73
ENSMUSG00000050335	Lgals3	L3	TYPE_I		4961.05	6170.76	4417.44	20108.2	4596.76	10637.2	4817.45	12950.8	4877.84	9381.17	4978.29	8503.97
ENSMUSG00000009207	Lnpk1	L3	TYPE_I		463.736	425.108	712.407	759.852	501.953	608.203	468.708	601.169	571.713	487.616	452.327	449.957
ENSMUSG00000000693	Loxl3	L3	TYPE_I	TYPE_II	658.244	705.73	694.062	1311.19	771.74	1060.06	632.031	1678.79	674.613	672.641	603.042	1022.61
ENSMUSG00000024696	Lpxn	L3	TYPE_I	TYPE_II	280.327	510.355	431.136	3308.88	298.906	1090.86	346.638	1911.61	419.544	499.244	319.596	1120.38
ENSMUSG00000049988	Lrrc25	L3	TYPE_I		138.657	788.229	238.458	3177.8	253.364	1146.06	210.022	3523.63	232.51	1045.01	219.94	516.715
ENSMUSG00000042228	Lyn	L3	TYPE_I	TYPE_II	4247.51	6096.89	4416.5	8428.65	4227.34	4984.72	3984.08	9030.36	4489.31	4430.01	3625.57	3632.16
ENSMUSG00000025903	Lypla1	L3			941.314	958.235	1629.48	1984.23	1468.78	1561.08	1173.41	1614.37	1223.82	1014.81	847.454	802.478
ENSMUSG00000074622	Mafb	L3	TYPE_I	TYPE_II	296.935	464.545	401.802	6724.9	529.377	1654.72	371.898	3217.95	300.578	443.997	473.053	1316.09
ENSMUSG00000032575	Manf	L3	TYPE_I	TYPE_II	1923.95	5237.27	1785.6	3754.56	2068.3	2743.65	2111.15	5681.82	1855.49	2912.74	2179.43	4434.49
ENSMUSG00000004936	Map2k1	L3	TYPE_I		2736.06	3606.18	2865.24	4083.8	2562.6	3360.57	2736.75	5287.75	2817.98	2671.55	2487.08	2753.86
ENSMUSG00000026669	Mcm10	L3	TYPE_I	TYPE_II	80.3855	441.808	81.9196	513.669	80.6592	295.537	88.5551	409.606	80.8992	322.583	85.2454	345.834
ENSMUSG00000058006	Mdn1	L3	TYPE_I	TYPE_II	1338.93	1479.03	2378.75	2589.76	1880.71	2002.71	1764.46	2233.62	1698.25	1890.5	1719.33	2131.22
ENSMUSG00000039208	Metrnl	L3	TYPE_I	TYPE_II	466.825	661.153	574.278	2002.59	522.248	1294.08	561.829	1947.58	630.963	817.768	575.488	1337.99
ENSMUSG00000027775	Mfsd1	L3			3056.08	3735.14	2906.91	5187.57	2946.46	3353.53	2806.46	4947.91	2954.93	3036.43	2861.36	3093.53
ENSMUSG00000043998	Mgat2	L3			1565.96	2260.39	1869.91	3061	1867.64	2463.26	1916.22	3175.95	1906.28	2177.5	1557	2027.23
ENSMUSG00000040528	Milr1	L3	TYPE_I		138.403	341.756	197.504	1051.39	115.134	451.205	130.294	1198.14	144.427	204.973	134.504	223.371
ENSMUSG00000035158	Mitf	L3	TYPE_I		552.953	676.524	508.658	935.872	475.595	555.263	465.927	790.534	552.676	625.596	614.211	696.798
ENSMUSG00000050578	Mmp13	L3	TYPE_I	TYPE_II	37.5177	198.513	24.4137	316.025	31.6261	40.824	24.1693	1321.52	17.1388	14.5386	32.7157	102.203
ENSMUSG00000000957	Mmp14	L3	TYPE_I	TYPE_II	2286.49	3036.24	3167.81	13628.2	4421.41	6916.61	3348.85	14002.3	2068.77	4735.24	2324.85	3728.81
ENSMUSG00000025355	Mmp19	L3		TYPE_II	1243.02	1422.4	1025.61	3302.23	977.577	2694.15	966.443	5200.37	1097.48	1730.27	1194.88	1704.18
ENSMUSG00000018882	Mrpl45	L3			638.764	901.736	626.266	1062.81	659.587	1000.5	675.461	1475.94	648.462	668.155	664.987	846.343
ENSMUSG00000101389	Ms4a4a	L3			83.9204	171.618	119.177	2330.82	70.3133	389.005	77.5206	2020.51	101.848	301.897	89.6018	495.078
ENSMUSG00000025044	Msr1	L3	TYPE_I		125.168	1066	183.325	5304.8	213.803	1205.49	143.512	8667.12	139.713	205.208	208.311	463.192
ENSMUSG00000022369	Mtbp	L3			331.741	402.95	348.623	641.256	361.999	523.252	315.14	524.662	359.956	407.914	314.358	441.379
ENSMUSG00000029267	Mtf2	L3			933.876	1033	1227.09	1714.03	928.252	1150.74	927.87	1442.15	1015.13	962.758	876.257	982.003
ENSMUSG00000079427	Mthfsl	L3			227.911	248.434	228.372	426.767	203.571	251.333	259.88	369.857	216.027	238.933	215.843	271.498
ENSMUSG00000078945	Naip2	L3	TYPE_I		548.103	1164.82	602.419	2704.2	508.894	1367.66	482.166	3539.12	650.037	1043.61	607.122	783.315
ENSMUSG00000071203	Naip5	L3	TYPE_I	TYPE_II	554.865	711.867	698.654	1412.94	433.734	638.065	471.991	1015.3	623.868	486.861	527.242	719.721
ENSMUSG00000071715	Ncf4	L3	TYPE_I		507.688	1608.7	801.718	3425.96	520.787	1519.06	603.609	4269.54	651.744	1289.43	547.547	1026.81
ENSMUSG00000022488	Nckap1l	L3	TYPE_I		2466.79	5186.14	3490.48	11682.2	2367.4	4823.77	2406.4	7661.35	3084.93	4157.31	2520.05	4715.51
ENSMUSG00000028614	Ndc1	L3	TYPE_I		403.611	550.757	434.898	704.642	431.076	580.018	433.032	760.535	440.285	531.784	480.373	658.127
ENSMUSG00000028923	Necap2	L3			2582.03	3305.82	3024.53	4939.96	3285.72	3997.94	2976.91	4299.39	2996.45	3575.68	2555.77	3398.11
ENSMUSG00000047180	Neurl3	L3			1429.71	5097.56	2408.96	6158.76	2120.82	4125.19	2139.92	7703.16	2075.27	4401.49	1612.75	2004.06
ENSMUSG00000058099	Nfam1	L3	TYPE_I		1116.41	2609.72	1593.04	3498.93	1244.7	2081.14	1264.25	3338.6	1531.29	2825.31	1251.45	1583.46
ENSMUSG00000030452	Nipa2	L3	TYPE_I		1384.94	1881.05	1408.89	3061.26	1363.76	1810.27	1374.37	2475.37	1440.23	2082.52	1208.69	1566.14
ENSMUSG00000027405	Nop56	L3	TYPE_I	TYPE_II	1605.47	2327.69	1602.27	2774.5	1339.03	1982.15	1695.55	3130.55	1773.62	1982.77	1503.84	2122.4
ENSMUSG00000056209	Npm3	L3	TYPE_I	TYPE_II	471.919	630.555	551.853	985.238	514.878	742.952	560.325	875.961	479.555	657.249	496.201	721.025
ENSMUSG00000034187	Nsf	L3	TYPE_I		2184.38	2501.49	1958.11	3161.44	2002.53	2511	1808.65	3936.67	2089.15	2607.05	1939.58	2350.47
ENSMUSG00000019890	Nts	L3			7.13433	18.1289	4.73777	29.3488	7.10554	28.4261	17.1454	45.0931	4.94987	12.2734	10.6143	20.2337
ENSMUSG00000022009	Nufip1	L3			370.068	546.131	404.712	786.443	376.934	516.717	442.251	794.32	375.261	514.539	323.149	422.304
ENSMUSG00000020844	Nxn	L3		TYPE_II	844.394	884.181	961.023	1275.59	1073.14	1213.73	1043.5	1542.96	954.994	838.845	970.557	961.572
ENSMUSG00000026158	Ogfrl1	L3	TYPE_I	TYPE_II	901.802	1382.8	1078.69	1978.44	846.515	1025.09	827.934	1724.37	910.136	1176.38	858.375	1023.25
ENSMUSG00000046034	Otulin	L3	TYPE_I	TYPE_II	790.123	931.411	988.25	1615.34	957.732	1146.08	1033.79	1300.69	1065.11	1121.57	825.027	1049.67
ENSMUSG00000036353	P2ry12	L3	TYPE_I	TYPE_II	123.571	177.43	131.653	499.824	88.4359	180.842	92.0303	385.528	129.117	124.605	141.573	179.67
ENSMUSG00000048779	P2ry6	L3	TYPE_I	TYPE_II	556.411	580.085	609.856	2085.12	610.352	1087.76	558.364	1694.13	588.668	800.561	603.017	1230.1
ENSMUSG00000028641	P3h1	L3			1020.31	1075.84	1062.96	1432.5	1240.69	1647.95	1036.21	1842.47	1021.2	1052.27	948.231	1270.53
ENSMUSG00000022439	Parvg	L3	TYPE_I		732.039	1363.31	937.384	3333.48	682.423	1309.53	702.986	2309.44	792.162	1092.98	648.051	893.187
ENSMUSG00000024805	Pcgf5	L3	TYPE_I	TYPE_II	426.747	895.068	476.978	1171.69	436.64	761.486	469.844	997.304	457.889	638.938	492.087	628.829
ENSMUSG00000023868	Pde10a	L3			64.6474	86.3151	66.4869	186.863	52.1886	89.6604	49.1591	181.175	54.0229	64.6668	86.6032	76.1442
ENSMUSG00000026784	Pdss1	L3	TYPE_I	TYPE_II	129.101	238.25	159.792	396.769	117.414	203.502	137.054	348.717	140.221	210.928	130.757	192.188
ENSMUSG00000018293	Pfn1	L3			9949.27	15803.1	10406.3	26325.1	10650.3	17545.3	10297.5	27231.5	9905.43	13477.8	9831.79	15698.9
ENSMUSG00000025017	Pik3ap1	L3	TYPE_I		1576.23	2420.6	1584.12	7336.68	1451.11	2954.49	1116.03	4478.03	1375.38	3765.65	1322.97	1181.56
ENSMUSG00000020573	Pik3cg	L3	TYPE_I	TYPE_II	634.792	1132.53	837.587	2251.37	568.895	1019.83	604.142	1545.55	715.99	1371.62	665.716	1084.42
ENSMUSG00000089942	Pira2	L3	TYPE_I		23.7236	94.4662	39.6271	209.921	36.9208	101.308	24.6184	153.679	39.1734	74.9175	36.2387	46.0038
ENSMUSG00000058818	Pirb	L3	TYPE_I		1126.89	5067.17	1341.42	9953.24	1056.52	2921.29	1015.68	11811.7	1225.59	2955.1	1138.52	1910.97
ENSMUSG00000023913	Pla2g7	L3		TYPE_II	492.667	3895.16	635.123	9031.68	435.051	1354.75	562.045	12817.2	612.132	1789.72	634.85	1301.93
ENSMUSG00000038910	Plcl2	L3	TYPE_I	TYPE_II	369.276	856.614	629.13	1731.78	435.129	676.534	482.406	906.656	504.82	502.909	431.21	608.016
ENSMUSG00000087141	Plcxd2	L3	TYPE_I		190.614	205.586	232.303	531.375	157.713	396.963	197.887	264.625	226.616	393.807	204.726	257.048
ENSMUSG00000050721	Plekho2	L3			2042.57	5205.83	2605.45	10420.4	2772.17	4925.07	2517.09	7833.93	2835.18	6376.65	2628.66	4716.58
ENSMUSG00000068417	Pnp2	L3	TYPE_I	TYPE_II	36.8569	100.084	35.3286	203.266	36.8667	147.232	37.396	211.539	44.566	58.1009	49.6312	76.7279
ENSMUSG00000028099	Polr3c	L3			1079.5	1503.02	1172.25	1933.17	1156.63	1412.72	1092.17	1866.05	1170.31	1557.75	1107.5	1324.15
ENSMUSG00000026458	Ppfia4	L3	TYPE_I	TYPE_II	276.725	442.944	462.093	1603.63	479.618	1255.24	386.768	232.725	378.294	1252.22	340.091	450.53
ENSMUSG00000030697	Ppp4c	L3			2593.06	3531.94	2795.35	4844.77	2701.06	3429.34	2898.15	4615.29	2629.88	3233.03	2239.58	3088.87
ENSMUSG00000038151	Prdm1	L3	TYPE_I		990.442	966.268	884.925	1374.84	935.86	776.688	655.606	1176.33	896.962	838.417	915.583	881.431
ENSMUSG00000008373	Prpf31	L3			1275.04	1942.03	1270.94	2371.6	1328.89	1753.35	1313.65	2705.11	1399.96	1601.28	1269.61	1760.81
ENSMUSG00000023048	Prr13	L3			2977.64	5899.62	2364.74	3917.33	3101.32	3562.32	2707.85	5104.09	2595.54	3494.99	2906.94	4053.62
ENSMUSG00000024124	Prss30	L3		TYPE_II	42.0728	80.4294	51.1129	109.544	39.3343	80.133	39.4325	125.449	44.4466	37.5159	41.1333	31.703
ENSMUSG00000049719	Prss46	L3		TYPE_II	0.057784	0.230995	0.0753344	48.1906	0	7.36598	0	17.532	0.359517	0.438856	0.240984	3.36721
ENSMUSG00000022598	Psca	L3			3.01907	0.348977	1.37877	76.7241	1.70312	15.9951	3.71225	0.995782	2.05404	16.3789	9.35614	6.65782
ENSMUSG00000026979	Psd4	L3	TYPE_I		1471.18	3122.71	1918.35	5310.13	1473.17	2223.76	1512.38	4451.26	1870.26	2399.29	1486.93	2609.32
ENSMUSG00000010609	Psen2	L3	TYPE_I		1284.44	1242.8	1190.64	2608.65	1264.98	1267.73	1220.45	1500.48	1189.33	1487.27	1214.3	1129.89
ENSMUSG00000027566	Psma7	L3	TYPE_I		2982.74	5746.85	3118.41	6181.78	2987.75	4684.85	3433.87	7665.47	3024.82	3898.06	2809.45	3654.82
ENSMUSG00000021938	Pspc1	L3			737.37	596.109	977.588	1210.65	821.164	1065.89	804.726	1304.03	876.751	737.546	762.831	960.9
ENSMUSG00000032322	Pstpip1	L3	TYPE_I		473.923	1458.3	744.813	4118.31	451.743	1158.22	533.757	2625.89	591.837	1442.14	458.552	1136.99
ENSMUSG00000037759	Ptger2	L3		TYPE_II	298.772	301.265	300.823	648.901	267.375	341.249	276.494	400.45	352.703	399.834	259.266	354.274
ENSMUSG00000059456	Ptk2b	L3	TYPE_I		2099.98	3662.85	2892.01	8693.55	2342.05	3579.92	2202.81	3695.79	2636.42	3600.94	2164.86	2517.32
ENSMUSG00000027843	Ptpn22	L3	TYPE_I	TYPE_II	338.71	965.659	553.112	2523.29	294.507	638.88	368.86	689.482	433.988	1034.81	332.753	699.849
ENSMUSG00000004266	Ptpn6	L3	TYPE_I	TYPE_II	2564.93	7254.7	3416.32	11534	2345.22	5190.61	2430.2	7842.3	3080.03	3879.6	2606.22	3603.75
ENSMUSG00000033356	Pus7l	L3			120.054	173.969	148.714	265.813	114.77	146.292	132.637	257.374	139.65	156.567	130.283	191.155
ENSMUSG00000019832	Rab32	L3		TYPE_II	608.8	1715.38	617.307	2373.89	586.28	903.623	587.764	3300.58	599.644	1257.72	629.59	735.932
ENSMUSG00000020732	Rab37	L3			95.5677	177.971	184.418	381.977	95.2862	177.504	113.937	141.762	135.948	326.025	100.077	249.087
ENSMUSG00000030055	Rab43	L3	TYPE_I	TYPE_II	62.171	100.417	78.4362	225.368	93.2266	110.847	67.5505	96.5067	73.6124	121.136	74.6448	87.7236
ENSMUSG00000019173	Rab5c	L3	TYPE_I		6861.33	11921.2	7248.75	14496	7449.87	10007.5	7410.63	15650.4	7523.11	10186.3	6418.08	7521.65
ENSMUSG00000003037	Rab8a	L3			2291.55	3443.05	2455.7	4443.19	2334.14	3628.95	2459.81	4211.39	2542.17	2850.41	2457.2	2959.81
ENSMUSG00000070953	Rabepk	L3	TYPE_I		391.767	425.351	417.603	715.335	389.305	524.094	413.375	705.835	416.92	523.79	384.75	456.759
ENSMUSG00000033220	Rac2	L3	TYPE_I		2253.67	6744.5	3417.68	10244.8	2227.73	4232.72	2455.47	10541.9	2868.74	4046.08	2357.06	4942.8
ENSMUSG00000078452	Raet1d	L3		TYPE_II	2.62378	8.0616	3.35562	25.1818	3.03159	12.106	2.03095	55.8567	5.58975	1.34342	2.61145	12.2916
ENSMUSG00000029430	Ran	L3	TYPE_I	TYPE_II	3576.72	6834.46	3776.59	8086.14	3691.79	6422.12	4113.93	9346.13	3784.47	4797.86	3550.37	5932.98
ENSMUSG00000038807	Rap1gap2	L3	TYPE_I	TYPE_II	699.879	1804.66	1028.67	2261.46	1032.86	1557.18	896.639	2335.55	1080.95	1011.91	1029.91	1138.32
ENSMUSG00000036894	Rap2b	L3	TYPE_I		572.677	729.889	614.738	2380.72	585.801	1096.58	591.827	1360.36	565.906	611.345	580.158	786.412
ENSMUSG00000027339	Rassf2	L3	TYPE_I	TYPE_II	2749.07	3776.06	2607.72	6010.1	2082.72	2800.67	2641.15	3770.04	2760.83	3678.67	2633.52	2930.62
ENSMUSG00000028896	Rcc1	L3	TYPE_I		381.326	737.935	425.413	1105.2	409.179	578.457	477.003	1007.67	396.756	554.16	358.735	691.352
ENSMUSG00000008318	Relt	L3		TYPE_II	345.461	675.825	401.902	1291.24	317.531	586.392	332.576	1091.56	380.223	939.144	326.259	721.148
ENSMUSG00000039316	Rftn1	L3		TYPE_II	1019.79	1620.36	1401.65	2880.2	1216.65	1336.76	1172.63	2556.75	1240.75	1282.09	952.873	1539.93
ENSMUSG00000026358	Rgs1	L3	TYPE_I	TYPE_II	194.085	759.108	127.979	2446.39	49.8499	395.817	88.1844	1470.58	89.847	324.468	65.5078	587.43
ENSMUSG00000052087	Rgs14	L3	TYPE_I	TYPE_II	436.94	821.119	663.69	1486.78	416.122	667.695	537.83	957.95	591.822	608.39	413.32	658.523
ENSMUSG00000002458	Rgs19	L3	TYPE_I		822.789	1360.84	1086.19	2308.12	864.023	1368.12	922.042	2104.26	885.829	987.806	770.934	1179.01
ENSMUSG00000042671	Rgs8	L3	TYPE_I		0.296242	0.590417	0.773028	31.6718	1.17809	11.7042	2.41331	6.77931	0.738309	10.5606	1.2471	11.0025
ENSMUSG00000022221	Ripk3	L3		TYPE_II	286.167	1048.62	422.559	2048.81	324.413	762.927	352.666	3133.46	383.429	510.436	249.438	601.789
ENSMUSG00000020376	Rnf130	L3		TYPE_II	1988.39	2239.21	2432.18	3757.75	2217.4	2834.52	2478.19	3793.06	2328.85	1720.24	2060.67	1982.07
ENSMUSG00000052949	Rnf157	L3			193.439	330.355	266.682	586.908	278.312	390.063	243.433	385.736	266.45	343.28	225.508	324.736
ENSMUSG00000021720	Rnf180	L3			111.976	108.832	89.5611	184.043	71.9326	124.069	76.7374	154.382	85.4472	99.9225	84.6695	98.707
ENSMUSG00000029474	Rnf34	L3	TYPE_I	TYPE_II	970.428	1212.07	923.755	1880.37	905.341	1221.89	980.986	1430.32	997.664	1084.13	942.428	919.498
ENSMUSG00000027422	Rrbp1	L3	TYPE_I	TYPE_II	9113.15	14630.7	10454.1	20016.4	10416.5	14690.5	9551.12	21002.4	9559.06	11168.2	10040.1	14578.3
ENSMUSG00000039153	Runx2	L3		TYPE_II	477.969	504.019	498.956	1481.59	301.092	465.199	305.776	448.761	449.906	532.18	390.611	424.168
ENSMUSG00000067586	S1pr3	L3	TYPE_I		3560.59	3242.19	3364.7	4044.71	3794.95	4429.61	2810.8	4406.63	3444.98	3576.66	3185.86	3867.23
ENSMUSG00000048385	Scrt1	L3			0.802013	20.3609	1.28473	20.1047	0.841627	3.8241	1.93675	23.2107	0.4477	7.54336	1.86117	9.86612
ENSMUSG00000025165	Sectm1a	L3	TYPE_I	TYPE_II	4.3555	263.922	5.07899	734.992	4.07765	87.3257	2.8317	225.471	3.87671	141.362	3.81472	27.6041
ENSMUSG00000048163	Selplg	L3	TYPE_I		1845.13	4656.53	2797.61	9068.02	1962.51	4277.31	1968.45	5184.26	2315.35	4172.79	1894.54	3401.69
ENSMUSG00000021451	Sema4d	L3	TYPE_I		1173.15	3215.34	1879.94	9164.94	1518.24	4342.22	1312.41	2426.79	1730.32	6035.42	1431.82	2743.52
ENSMUSG00000027808	Serp1	L3			5708.98	6182.96	7453.32	10764	6585.59	7643.93	7027.58	11635.4	7241.49	7357.62	6111.19	7895.56
ENSMUSG00000041481	Serpina3g	L3	TYPE_I	TYPE_II	515.427	25667.7	536.605	18613.4	558.552	1660.4	627.793	8559.8	623.085	2435.47	517.568	8741.21
ENSMUSG00000079014	Serpina3i	L3		TYPE_II	30.7588	456.527	46.6597	589.696	67.2466	272.587	40.3876	893.161	29.5484	296.487	39.3603	443.398
ENSMUSG00000052631	Sh2d6	L3	TYPE_I		5.71882	4.86325	8.57886	29.0389	9.22219	31.7124	6.04117	48.8635	9.11196	7.34097	14.9037	30.9397
ENSMUSG00000054520	Sh3bp2	L3	TYPE_I		945.803	2051.66	1223.4	5269.34	986.347	2323.97	945.937	2593.94	1151.69	2252.71	958.526	1283.51
ENSMUSG00000089832	Shkbp1	L3			978.848	1051.77	1103.25	1756.65	1147.29	1304.72	1021.53	1560.41	1092.2	1274.12	917.758	1174.43
ENSMUSG00000037902	Sirpa	L3	TYPE_I		5803.82	7507.76	6185.75	16489.4	5791.32	9075.62	5042.96	12017	5708.5	7911.63	4812.39	6528.65
ENSMUSG00000095028	Sirpb1b	L3			81.3787	189.705	100.996	603.368	67.6177	273.513	88.6344	192.316	96.1119	188.868	90.5384	97.8792
ENSMUSG00000074677	Sirpb1c	L3		TYPE_II	142.698	236.377	193.764	1589.93	117.29	424.479	153.958	984.46	181.743	150.806	144.934	224.61
ENSMUSG00000059182	Skap2	L3	TYPE_I		3172.52	3553.91	3136.74	5303.23	3368.67	3578.93	3405.85	5525.59	3269.02	2907.7	3141.38	3542.46
ENSMUSG00000026177	Slc11a1	L3	TYPE_I		366.977	1949.64	605.94	5864.09	509.82	1524.64	476.769	7824.66	618.803	2779.95	594.344	729.628
ENSMUSG00000024737	Slc15a3	L3	TYPE_I		1283.04	3084.11	1192.47	7455.68	1222.08	2876.59	1010.01	8782.42	1192.8	3386.35	1126.92	1673.55
ENSMUSG00000020261	Slc36a1	L3	TYPE_I		1720.14	2056.24	1631.86	3731.11	1644.39	1900.69	1467.8	2353.62	1571.84	1813.11	1561.61	1769.23
ENSMUSG00000022180	Slc7a8	L3	TYPE_I	TYPE_II	205.439	563.04	231.711	3659.19	291.15	1062.49	211.248	1778.99	204.185	549.946	236.713	724.54
ENSMUSG00000078763	Slfn1	L3	TYPE_I	TYPE_II	334.498	2704.89	565.615	7097.48	331.918	2676.99	390.548	8742.4	374.01	1214.34	293.774	582.398
ENSMUSG00000072620	Slfn2	L3	TYPE_I	TYPE_II	1680.63	8213.27	2240.67	14438.8	1543.12	5487.17	1925.83	25075.8	2054.83	5984.55	1350.27	3417.05
ENSMUSG00000000204	Slfn4	L3	TYPE_I	TYPE_II	566.438	6878.9	719.602	30691.8	462.774	10297.2	403.58	43724.9	297.599	2454.15	346.92	982.641
ENSMUSG00000032870	Smap2	L3			2210.05	2732.3	2820.5	4441.03	2403.64	2763.92	2464.89	3486.27	2601.77	3202.87	2158.58	3173.97
ENSMUSG00000071724	Smpd5	L3	TYPE_I		122.858	78.9512	171.133	298.599	138.51	154.014	129.361	198.972	131.988	160.148	120.102	123.046
ENSMUSG00000030512	Snrpa1	L3		TYPE_II	572.235	910.864	554.301	910.674	527.196	856.535	625.371	1072.06	553.8	723.827	489.505	684.802
ENSMUSG00000024217	Snrpc	L3			888.23	1064.46	870.552	1606.42	1072.78	1363.11	1043.34	1606.57	902.034	1168.97	894.81	1062.66
ENSMUSG00000031662	Snx20	L3	TYPE_I	TYPE_II	362.85	1106.71	445.903	2196.25	414.558	1014.46	458.612	1857.72	494.752	1123	385.252	744.253
ENSMUSG00000027722	Spata5	L3	TYPE_I	TYPE_II	366.675	538.914	391.649	641.292	360.036	519.563	376.346	665.671	421.185	482.254	389.706	507.09
ENSMUSG00000002111	Spi1	L3			945.106	2467.65	1311.49	5868.37	1200.47	2965.65	1003.05	5738.62	1265.03	2992.2	1103.31	1862.18
ENSMUSG00000070003	Ssbp4	L3		TYPE_II	1761.77	2031.51	1897.67	3059.06	2198.23	2664.41	1931.47	3030.7	1859.79	2346.42	1611.72	2214.71
ENSMUSG00000042286	Stab1	L3	TYPE_I	TYPE_II	7442.28	6710.45	7673.9	9646.19	7661.13	7066.53	6754.51	11145.5	7280.2	6332.73	6464.51	6126.76
ENSMUSG00000026094	Stk17b	L3	TYPE_I	TYPE_II	2276.68	2508.11	3524.37	6025.44	1780.88	2423.62	2595.93	4182.82	2961.06	2695.75	2149.72	2681.73
ENSMUSG00000028327	Stra6l	L3		TYPE_II	46.0568	71.8634	54.9036	931.866	55.6816	333.993	44.9246	288.988	42.7347	117.997	43.2211	132.595
ENSMUSG00000028643	Svbp	L3	TYPE_I		431.382	459.097	475.537	759.779	433.004	568.981	589.691	798.964	474.615	382.951	433.412	461.998
ENSMUSG00000048277	Syngr2	L3	TYPE_I		3941.32	4859.43	3703.61	7147.72	4008.57	5733.08	3728.1	5637.71	4072.95	5811.69	3869.11	6688.09
ENSMUSG00000031709	Tbc1d9	L3	TYPE_I	TYPE_II	1520.73	1649.02	1556.88	3411.26	1538.32	1574.87	1493.87	2673.36	1549.62	1377.13	1459.66	1352.34
ENSMUSG00000014075	Tctex1d2	L3		TYPE_II	271.811	228.216	308.029	502.941	227.323	406.401	297.738	458.839	270.413	242.706	255.343	267.859
ENSMUSG00000029217	Tec	L3	TYPE_I	TYPE_II	457.171	459.841	567.238	1205.34	388.054	542.348	485.813	732.522	554.436	469.36	480.213	683.29
ENSMUSG00000029553	Tfec	L3	TYPE_I	TYPE_II	252.087	345.245	179.073	655.579	103.551	149.097	157.313	1371.41	155.751	154.057	208.549	607.574
ENSMUSG00000035493	Tgfbi	L3	TYPE_I	TYPE_II	3019.2	6366.86	3667.1	58613.1	3440.38	19381.6	3008.98	40595.4	3646.56	6877.72	3628.72	8233.07
ENSMUSG00000037731	Themis2	L3	TYPE_I	TYPE_II	1086.64	4202.32	1435.28	10069.5	949.6	3117.28	1001.15	4273.36	1313.02	2275.77	1011.62	1319.09
ENSMUSG00000001131	Timp1	L3	TYPE_I	TYPE_II	203.374	1190.96	294.077	12638	253.412	9040.76	298.218	20886.9	191.881	1717.66	252.73	7163.13
ENSMUSG00000033777	Tlr13	L3		TYPE_II	447.473	2270.48	659.889	6188.23	436.051	1828.79	405.036	5067.82	644.993	2890.74	613.721	677.366
ENSMUSG00000044583	Tlr7	L3	TYPE_I	TYPE_II	520.459	805.43	702.419	3035.49	418.85	1302.2	438.69	1512.04	651.146	685.998	580.244	590.991
ENSMUSG00000079625	Tm4sf19	L3			4.32277	6.82512	4.0308	96.4703	2.76977	22.0349	3.04967	67.6905	4.21986	13.7609	4.93734	43.5148
ENSMUSG00000050106	Tmc8	L3	TYPE_I		387.228	496.249	607.548	871.25	379.72	445.998	378.179	659.048	452.403	418.463	354.561	595.917
ENSMUSG00000041143	Tmco4	L3	TYPE_I	TYPE_II	772.534	1733.49	825.845	1761.59	866.84	1173.96	761.744	1193.28	855.903	1246.93	877.62	1168.15
ENSMUSG00000024349	Tmem173	L3	TYPE_I	TYPE_II	941.998	4173.29	1050.51	6225.49	923.037	2071.09	1055.2	3623.63	1120.79	2459.2	955.191	3470.2
ENSMUSG00000025521	Tmem192	L3	TYPE_I		397.851	578.116	424.011	1027.74	415.343	600.166	429.501	789.474	489.648	668.291	444.96	475.27
ENSMUSG00000013707	Tnfaip8l2	L3		TYPE_II	325.03	632.426	479.124	1647.4	352.201	735.527	449.465	780.633	486.436	546.266	363.09	585.678
ENSMUSG00000026321	Tnfrsf11a	L3		TYPE_II	383.492	430.501	351.945	1541.19	400.409	782.493	324.793	770.475	264.82	645.089	443.203	716.34
ENSMUSG00000028602	Tnfrsf8	L3			21.9897	77.1976	33.33	428.973	45.7213	57.0253	25.8987	148.654	36.6315	135.853	49.5936	260.273
ENSMUSG00000050565	Tor1aip2	L3	TYPE_I	TYPE_II	5362.42	8287.55	5378.96	9951.29	4805.72	9450.18	4968.53	8107.65	5514.1	7460.75	5247.38	7214.08
ENSMUSG00000071068	Treml2	L3	TYPE_I	TYPE_II	429.391	1078.68	676.804	2292.35	345.039	811.611	440.01	2261.69	604.475	626.34	374.528	987.264
ENSMUSG00000052749	Trim30b	L3			331.764	1060.29	536.054	1736.04	226.786	652.884	297.513	2519.98	323.171	862.429	252.325	383.906
ENSMUSG00000072244	Trim6	L3	TYPE_I	TYPE_II	166.764	158.21	150.071	324.844	151.991	248.216	127.015	396.595	124.524	165.431	121.107	104.25
ENSMUSG00000018507	Trpv2	L3	TYPE_I		985.377	1495.25	1122.1	2831.22	887.847	1362.37	889.812	2619.21	1098.4	1817.96	825.009	1204.89
ENSMUSG00000041736	Tspo	L3	TYPE_I	TYPE_II	3936.57	6560.33	4093.14	9783.97	4455.66	7992.07	4347.34	10376.9	4133.94	4392.15	4385.05	5495.88
ENSMUSG00000062380	Tubb3	L3	TYPE_I	TYPE_II	16.8168	410.745	26.7424	357.648	37.9966	122.228	29.1984	389.867	34.4904	133.761	36.3574	138.709
ENSMUSG00000030579	Tyrobp	L3	TYPE_I		2352.95	5625.9	3045.93	10678.8	2019.95	4898.07	2610.96	10206.5	2648.29	4118.46	2685.9	4107.68
ENSMUSG00000032020	Ubash3b	L3	TYPE_I	TYPE_II	634.771	1184.9	655.843	2022.23	623.064	854.803	568.371	1818.67	649.124	916.383	625.995	818.188
ENSMUSG00000060860	Ube2s	L3	TYPE_I		1863.6	2870.76	1826.77	3462.41	2149.19	2799.87	2288.89	3652.98	1951.79	2132.5	1778.98	2530.36
ENSMUSG00000090124	Ugt1a7c	L3			145.92	238.919	174.755	469.178	138.713	262.61	148.648	536.376	155.57	252.041	236.328	217.195
ENSMUSG00000006143	Upk3bl	L3	TYPE_I		4.10323	3.51874	1.97054	76.4059	2.0169	10.8405	5.39142	31.9973	3.97927	14.9519	13.6322	12.6445
ENSMUSG00000031792	Usb1	L3	TYPE_I	TYPE_II	835.393	1527.53	834.674	2221.37	912.949	1211.67	957.387	1671.87	873.624	1176.51	806.379	915.869
ENSMUSG00000034116	Vav1	L3	TYPE_I		907.15	2164.86	1185.52	7796.04	856.077	2647.65	877.424	4158.48	1117.76	2342.71	817.193	1753.68
ENSMUSG00000014547	Wdfy2	L3			409.825	461.485	506.889	743.141	450.79	446.405	388.27	621.8	413.212	555.743	440.378	691.636
ENSMUSG00000005103	Wdr1	L3			7148.9	10511.2	6898.5	12867.4	6936.98	8810.39	6893.69	14256.4	7857.2	8238.94	7134.27	9453.48
ENSMUSG00000026019	Wdr12	L3	TYPE_I	TYPE_II	414.267	609.413	479.662	763.527	360.162	540.653	443.817	978.657	429.609	519.075	436.745	627.233
ENSMUSG00000045690	Wdr89	L3	TYPE_I		546.342	677.349	703.155	968.38	776.705	895.76	695.268	1216.37	576.419	711.129	593.19	712.265
ENSMUSG00000075284	Wipf1	L3	TYPE_I	TYPE_II	3263.77	4021.91	3794.55	7007.69	3172.81	3970.42	3173.35	3700.15	3428.83	4848.12	3064.24	3525.38
ENSMUSG00000030657	Xylt1	L3		TYPE_II	396.043	487.291	583.808	1187.4	448.71	646.937	386.875	667.348	457.128	822.828	446.168	609.448
ENSMUSG00000028811	Yars	L3	TYPE_I	TYPE_II	1469.49	2481.36	1523.77	2148.29	1664.93	2120.65	1489.9	2212.72	1564.23	2129.38	1355.8	1828.55
ENSMUSG00000029826	Zc3hav1	L3	TYPE_I	TYPE_II	4034.69	7703.96	4191.84	9138.57	3805.04	6024.87	3719.6	6472.57	4111.03	6189.17	3673.89	4746.38
ENSMUSG00000030471	Zdhhc13	L3			609.872	807.27	665.32	1150.71	514.316	766.517	630.128	1061.49	588.627	794.843	623.302	795.848
ENSMUSG00000033906	Zdhhc15	L3			171.174	250.252	202.573	364.895	178.259	251.837	200.65	206.43	172.28	328.467	160.134	186.896
ENSMUSG00000000552	Zfp385a	L3	TYPE_I		439.68	528.146	557.555	1343.12	676.817	950.372	549.534	1115.03	482.603	656.814	669.77	939.385
ENSMUSG00000070605	Zfp992	L3			58.8345	116.943	119.895	433.331	65.3982	154.648	69.1788	326.745	53.2767	86.8989	69.4583	101.854
ENSMUSG00000063245	Zfp993	L3			11.1403	14.6587	16.4718	57.0578	4.9438	22.7626	5.73095	44.556	5.79141	12.9378	12.328	16.3082
ENSMUSG00000040829	Zmynd15	L3	TYPE_I		592.819	930.964	526.567	2066.06	558.599	1199.86	507.968	1278.34	472.333	1030.55	483.184	691.77
ENSMUSG00000001833	2007-09-01	L4			6954.73	7475.3	7027.92	7157.82	5596.87	6430.14	6518.09	8199.61	6066.05	4053.24	6381.5	6126.02
ENSMUSG00000078784	1810022K09Rik	L4	TYPE_I		714.507	779.83	910.614	1022.31	623.349	772.074	906.42	1363.11	800.419	576.054	672.132	717.837
ENSMUSG00000021807	2700060E02Rik	L4			1917.2	2673.45	1910.82	2766.25	1884.4	2222.63	2246.77	3027.21	1903.96	1737.05	2091.49	2178.17
ENSMUSG00000078453	Abracl	L4	TYPE_I		785.304	1395.15	999.409	2249.67	659.125	1106.56	1015.9	2824.56	783.781	532.283	806.792	1200.62
ENSMUSG00000044573	Acp1	L4			1464.35	1433.94	1463.18	1871.4	1183.09	1670	1405.44	2444.3	1218.56	1214.46	1496.91	1774.36
ENSMUSG00000028029	Aimp1	L4			1098.63	1270.33	1008.73	1498.94	837.152	1159.75	1056.62	1893.89	958.589	905.812	1081.05	1254.86
ENSMUSG00000031931	Ankrd49	L4			325.513	438.649	373.278	558.641	293.945	382.125	318.49	675.549	327.208	304.409	322.361	392.232
ENSMUSG00000025525	Apool	L4	TYPE_I		414.278	513.093	412.209	586.502	342.887	437.021	482.635	578.931	366.367	284.41	438.213	466.629
ENSMUSG00000039219	Arid4b	L4			3056.82	2652.41	3188.28	2723.74	2121.88	2109.75	2523.15	2497.93	2594.34	2742.13	2707.08	2201.35
ENSMUSG00000060904	Arl1	L4			3740.97	4182.88	4373.83	4770.76	3867.31	4746.12	4116.19	5536.27	3644.4	3376.15	3682.23	4192.89
ENSMUSG00000029465	Arpc3	L4			4452.02	6695.18	4598.1	7987.27	4460.8	5605.52	4844.77	10735.8	4417.46	4636.05	4485.95	5728.97
ENSMUSG00000026095	Asnsd1	L4			151.439	169.193	140.029	202.438	118.371	162.877	170.413	331.924	140.611	122.649	139.483	177.372
ENSMUSG00000022663	Atg3	L4	TYPE_I		1771.41	2414.86	1968.84	2581.98	1374.03	1845.64	1783.63	2821.45	1818.68	1885.21	1852.74	2038.1
ENSMUSG00000028238	Atp6v0d2	L4		TYPE_II	1759.08	1238.39	1389.82	1383.35	838.366	737.711	1042.87	1175.78	1190.44	918.481	1174.96	1703.6
ENSMUSG00000021114	Atp6v1d	L4	TYPE_I		1829.63	2620.33	1728.08	2926.97	1470.46	2114.06	1862.54	3097.62	1748.95	1611.27	1832.03	1990.73
ENSMUSG00000031229	Atrx	L4			8335.81	7208.72	9763.45	8607.9	7176.14	6534.72	7009.93	7799.32	6770.11	6930.9	7136.23	6770.62
ENSMUSG00000084957	Bbip1	L4	TYPE_I	TYPE_II	697.571	799.219	790.245	930.199	591.405	684.5	823.579	1067.5	706.702	398.557	735.567	742.633
ENSMUSG00000006010	BC003331	L4			1940.48	1935.11	1759.57	1737.78	1471.5	1547.95	1652.86	1864.57	1513.41	1081.61	1780.43	1657.83
ENSMUSG00000057506	Bloc1s2	L4			571.965	751.122	593.545	989.776	483.82	754.611	671.264	1008.83	569.382	583.634	520.214	694.917
ENSMUSG00000031201	Brcc3	L4			889.895	1184.16	982.151	1237.29	745.258	984.548	831.024	1083.68	761.269	741.27	783.042	850.575
ENSMUSG00000038722	Bud31	L4			1307.94	1855.77	1269.7	1979.13	1135.34	1706.26	1587.15	2714.95	1202.01	1294.07	1250.56	1706.36
ENSMUSG00000000581	C1d	L4			722.231	903.198	1013.25	1447.47	787.708	1016	917.983	1471.04	797.859	762.056	732.623	824.652
ENSMUSG00000028282	Casp8ap2	L4			1024.33	1397.42	1039.6	1520.98	841.806	1071.14	958.447	1255.57	921.652	1086.97	1019.35	1148.46
ENSMUSG00000025613	Cct8	L4		TYPE_II	4233.85	6715.49	3853.13	5936.26	3611.26	4660.56	4134.3	7328.84	4166.31	4300.39	4173.98	5556.41
ENSMUSG00000020024	Cep83	L4			1418.16	1766.18	1418.81	1668.04	1025.11	1221.21	1389.33	2213.56	1131.95	940.389	1345.79	1392.3
ENSMUSG00000031954	Cfdp1	L4			1888.66	2358.68	1708.85	1988.86	1467.78	1909.46	1799.77	2521.34	1516.62	1054.67	1956.61	2190.49
ENSMUSG00000033916	Chmp2a	L4			3071.02	3812.21	2980.52	4275.73	2837.6	3604.76	3330.31	5944.64	3160.93	3000.6	3268.01	3643.7
ENSMUSG00000039163	Cmc1	L4	TYPE_I		269.856	321.853	276.994	465.93	259.9	325.848	338.685	472.286	307.813	187.912	318.639	369.267
ENSMUSG00000029213	Commd8	L4			1438.46	1642.07	1487.32	2008.68	1152.4	1431.25	1420.31	1850.19	1278.44	1109.45	1286.41	1337.25
ENSMUSG00000027206	Cops2	L4	TYPE_I		2659.52	3300.7	2815.32	3454.66	2052.31	2732.25	2654.57	4428.44	2369.51	2306.58	2584.27	2600.19
ENSMUSG00000031231	Cox7b	L4	TYPE_I		1806.29	2749.8	1943.33	2768.44	1389.14	1807.67	2274.54	3586.62	1734.34	1133.8	2306.59	3142.36
ENSMUSG00000004096	Cwc15	L4	TYPE_I		1810.8	2307.86	1782.81	2412.24	1654.15	1974.69	1929.56	2986.54	1603.28	1753.48	1835.07	2002.96
ENSMUSG00000032872	Cyb5r4	L4			1844.61	2513.12	1866.7	2725.37	1777.71	2234.67	1947.08	3569.73	1858.68	1657.29	1842.77	2027.33
ENSMUSG00000053289	Ddx10	L4	TYPE_I	TYPE_II	792.248	986.405	815.464	1064.92	615.685	790.066	700.125	1241.18	696.507	616.839	771.545	858.939
ENSMUSG00000023106	Denr	L4		TYPE_II	1053.91	1151.43	1037.1	1415.65	856.914	1291.52	1100.65	2592.86	939.22	990.141	1116.98	1297.94
ENSMUSG00000031403	Dkc1	L4		TYPE_II	865.828	1157.85	898.7	1236.94	702.875	873.336	816.38	1392.01	707.297	495.849	819.982	1047.37
ENSMUSG00000029014	Dnajc2	L4			805.349	1307.47	847.191	1852.76	647.97	1025.99	796.729	1785.16	735.743	717.163	748.891	1101.58
ENSMUSG00000044224	Dnajc21	L4		TYPE_II	725.077	1022.04	679.803	833.341	523.508	621.856	678.3	1159.81	574.153	637.734	710.451	710.424
ENSMUSG00000039756	Dnttip2	L4			1493.15	1823.85	1303.89	1784.77	1047.09	1363.93	1314.01	2348.8	1263.78	1433.65	1488	1558.02
ENSMUSG00000021116	Eif2s1	L4	TYPE_I		1443.39	2475.13	1510.34	3136.5	1215.93	2220.77	1511.8	3812.17	1385.78	1541.55	1452.04	2130.44
ENSMUSG00000074656	Eif2s2	L4			2225.35	3275.91	2097.79	3879.26	1578.14	2637.01	2225.24	5799.39	1686.01	2178.16	1980.7	2986.26
ENSMUSG00000022336	Eif3e	L4			3800.14	4468.19	3888.44	5286.97	2942.45	3711.86	3922.93	5817.23	3472.72	3267.62	3883.79	4113.75
ENSMUSG00000043424	Eif3j2	L4	TYPE_I	TYPE_II	70.027	77.0305	59.8081	68.7832	59.0791	65.7723	58.9861	96.7985	51.203	61.9188	74.031	85.8179
ENSMUSG00000028156	Eif4e	L4	TYPE_I	TYPE_II	1797.98	2350.69	1855.73	3022.14	1848.1	2534.98	1947.04	3793.02	1806.81	1733.73	1772.64	2217.75
ENSMUSG00000026083	Eif5b	L4			3667.75	5038.57	3809.37	5160.63	3315.34	3850.33	3413.43	5924.16	3307.06	3370.83	3508.51	3398.37
ENSMUSG00000022337	Emc2	L4			1131.02	1336.47	1220.75	1465.9	869.112	1098.39	1251.46	1691.38	1036.3	722.138	1200.44	1470.63
ENSMUSG00000030304	Ergic2	L4			2048.44	2576.79	2099.07	2619.78	1622.54	2041.34	1912.72	2849.31	1805.26	1924.96	1867.19	2116.28
ENSMUSG00000028343	Erp44	L4			2230.54	3041.67	2186.36	3177.92	2137.34	2854.95	2271.53	3973.82	2144.51	2067.16	2174.14	2804.52
ENSMUSG00000024293	Esco1	L4			1211.77	1280.5	1258.79	1593.3	905.535	1047.91	1304.28	1449.53	1149.43	1144.04	1107.19	1202.65
ENSMUSG00000045624	Esf1	L4	TYPE_I	TYPE_II	884.629	991.899	831.009	951.833	574.204	670.827	732.091	1256.7	646.374	679.688	804.874	856.703
ENSMUSG00000028322	Exosc3	L4			460.227	673.499	453.874	838.901	438.552	594.911	514.743	836.193	477.816	493.958	418.829	562.056
ENSMUSG00000043336	Filip1l	L4	TYPE_I	TYPE_II	3001.46	3944.24	3133.18	3658.39	2841.27	3006.65	3249.02	4109.43	3081.16	2282.46	2883.94	2929.84
ENSMUSG00000027680	Fxr1	L4			2576.86	3856.47	2382.45	3154.9	1968.51	2556.77	2431.61	3645.12	2398.25	2454.22	2635.25	2598.97
ENSMUSG00000021218	Gdi2	L4			8938.12	10973.6	9579.88	13352.4	8970.62	10466.5	9527.36	15563.4	8864.3	8981.64	9057.36	10746
ENSMUSG00000073987	Ggh	L4			820.637	1093.97	981.834	1321.43	835.361	966.478	1028.52	1422.82	861.044	537.478	1006.59	978.29
ENSMUSG00000031068	Glrx3	L4			1710.23	2280.43	1893.1	2582.8	1811.99	2293.92	2161.2	2982.12	1800.67	1637.39	2013.16	2535.41
ENSMUSG00000051255	Gm6563	L4			602.718	840.137	548.369	757.688	390.425	543.088	605.585	1083.76	479.656	439.713	621.227	687.066
ENSMUSG00000092086	Gm6793	L4			1143.18	1531.93	937.005	1378.06	824.952	1211.03	1065.54	2076.58	940.801	953.106	968.243	1409.83
ENSMUSG00000032745	Gpbp1	L4			3391.54	4086.79	3537.98	3852.3	2681.29	3012.16	3270.8	4102.63	3002.59	2611.65	3133.69	2970.81
ENSMUSG00000028271	Gtf2b	L4			1268.52	1468.41	1294.83	1541.03	949.823	1175.97	1394.22	1912.2	1286.02	1047.65	1258.13	1348.51
ENSMUSG00000031585	Gtf2e2	L4	TYPE_I		594.27	756.141	551.677	697.002	507.007	576.122	695.39	1102.36	579.43	482.597	543.495	633.646
ENSMUSG00000031245	Hmgn5	L4		TYPE_II	941.705	1070.45	762.324	748.352	572.823	685.095	687.702	728.09	634.891	409.404	963.909	817.209
ENSMUSG00000028016	Ints12	L4			712.376	943.996	665.894	1091.69	621.306	802.069	701.28	1329.18	661.745	609.026	715.56	747.907
ENSMUSG00000049327	Kmt5a	L4	TYPE_I		2091.82	3246.92	2016.07	2759.88	1928.14	2315.89	2090.31	3755.62	1734.85	1878.56	2342.27	2642.23
ENSMUSG00000021929	Kpna3	L4	TYPE_I	TYPE_II	1485.64	2225.03	1484.23	2587.42	1285.23	2004.89	1423.23	2302.13	1329.97	1415.65	1549	1747.61
ENSMUSG00000053012	Krcc1	L4	TYPE_I		1903.99	2164.8	2012.29	2327	1565.9	1906.46	2020.97	2503.28	1797.84	1270.27	1991.62	1960.77
ENSMUSG00000020224	Llph	L4		TYPE_II	980.75	1144.48	900.697	1294.45	737.192	935.075	916.297	1736.66	831.374	842.298	954.623	1020.17
ENSMUSG00000034192	Lsm3	L4			225.681	330.976	235.058	389.535	205.313	308.987	293.849	400.301	245.177	263.761	247.998	347.322
ENSMUSG00000091625	Lsm5	L4		TYPE_II	185.787	218.773	195.973	314.88	148.182	191.213	242.765	364.303	187.903	188.889	178.113	222.643
ENSMUSG00000044155	Lsm8	L4			629.454	656.098	671.808	891.276	523.619	662.559	703.419	1094.74	592.237	580.042	609.528	722.73
ENSMUSG00000019814	Ltv1	L4		TYPE_II	841.418	1094.24	856.34	1261.4	742.69	1130.57	837.528	1990.44	787.16	803.703	819.472	1127.49
ENSMUSG00000067367	Lyar	L4		TYPE_II	541.863	737.218	527.412	902.56	434.226	619.838	540.366	1097.27	480.685	530.287	558.821	647.858
ENSMUSG00000030876	Mettl9	L4			1282.34	1709.03	1523.78	1908.55	1507	1779.84	1628.07	2991	1384.44	1383.01	1356.03	1513.68
ENSMUSG00000031422	Morf4l2	L4			4953.16	6725.86	4761.84	6248.79	4343.5	5968.92	5195.57	10265.6	4552.93	5311.57	5155.41	6502.35
ENSMUSG00000030521	Mphosph10	L4	TYPE_I	TYPE_II	706.754	982.395	667.206	960.761	483.766	681.818	695.547	1402.99	594.585	615.354	656.812	848.206
ENSMUSG00000029486	Mrpl1	L4	TYPE_I		427.999	531.772	401.989	650.836	357.451	531.896	445.715	667.674	410.989	395.916	438.463	517.646
ENSMUSG00000026087	Mrpl30	L4	TYPE_I		955.911	1314.57	940.539	1639.31	844.995	1336.44	1151.61	1688.09	929.832	857.339	1037.53	1304.81
ENSMUSG00000015672	Mrpl32	L4	TYPE_I		435.903	647.917	413.03	717.453	349.089	591.558	515.996	804.297	420.052	343.84	453.592	518.75
ENSMUSG00000052962	Mrpl35	L4			578.67	807.824	559.126	772.913	497.644	700.386	636.03	916.663	554.121	466.981	635.282	740.833
ENSMUSG00000030612	Mrpl46	L4			445.07	586.383	437.75	686.973	417.529	600.658	482.01	735.702	441.599	459.836	455.893	603.696
ENSMUSG00000037531	Mrpl47	L4			427.152	586.699	438.474	606.183	362.156	538.117	469.382	699.267	439.412	350.803	442.23	554.208
ENSMUSG00000016833	Mrps18c	L4			223.788	326.2	229.808	422.289	185.805	316.631	292.027	543.476	223.463	235.165	216.789	292.46
ENSMUSG00000032459	Mrps22	L4			265.663	402.236	274.626	545.723	251.219	413.417	324.182	523.476	272.206	305.349	274.211	343.011
ENSMUSG00000002728	Naa20	L4	TYPE_I		1125.74	1848.52	1251.05	2450.78	950.899	1534.7	1255.29	2381.5	1062.82	1203.77	1046.38	1345.44
ENSMUSG00000002881	Nab1	L4			3112.4	4289.12	3135.51	4323.7	2582.38	3196.53	2721.64	5150.2	2847.26	3153.16	3023.9	3046.64
ENSMUSG00000056234	Ncoa4	L4	TYPE_I	TYPE_II	3984.26	4365.07	3915.79	4374.25	3458.99	3569.62	3877.57	5113.47	3993.84	3397	4465.63	3952.91
ENSMUSG00000021764	Ndufs4	L4	TYPE_I		1112.59	1538.27	1221.31	1864.7	955.012	1408.92	1544.57	2258.72	1086.83	745.586	1239.87	1449.35
ENSMUSG00000020982	Nemf	L4			2354.97	2753.22	2276.53	2588.55	1423.77	1742.53	1796.97	2541.93	1810.07	1848.72	2176.52	2167.77
ENSMUSG00000021392	Nol8	L4	TYPE_I	TYPE_II	902.078	1070.61	778.695	919.95	577.309	688.882	712.893	933.552	738.939	596.813	808.322	864.38
ENSMUSG00000026020	Nop58	L4	TYPE_I	TYPE_II	1167.41	1626.12	1206.44	2403.09	801.647	1669.27	1148.77	3422.39	1010.6	1297.02	1054.16	1779.16
ENSMUSG00000057113	Npm1	L4	TYPE_I	TYPE_II	5026.35	6752.92	4942.55	9043.94	3540.89	4987.54	4564.3	9641.86	4045.31	3139.08	5123.44	6918.03
ENSMUSG00000060739	Nsa2	L4	TYPE_I		2471.85	3124.8	2525.77	3609.75	1973.61	2607.26	2545.88	3784.06	2112.78	1571.41	2750.5	2910.44
ENSMUSG00000037958	Nsrp1	L4	TYPE_I		924.823	1030.98	763.077	1051.22	584.828	816.818	639.566	1092.54	640.739	686.031	835.285	819.975
ENSMUSG00000030659	Nucb2	L4	TYPE_I		1902.4	2162.6	1743.51	1597.5	1459.6	1894.93	1598.29	4964.65	1524.33	1360.22	2086.78	2618.59
ENSMUSG00000038736	Nudcd1	L4			508.221	742.428	562.169	697.304	485.198	773.524	515.25	1085.68	529.767	533.803	570.079	797.515
ENSMUSG00000020328	Nudcd2	L4			505.161	619.247	600.757	919.172	481.975	692.432	575.548	1248.52	513.07	447.338	486.99	694.764
ENSMUSG00000030417	Pdcd5	L4			626.23	753.661	623.986	914.446	552.709	752.335	728.258	1150.85	596.279	584.141	599.685	681.439
ENSMUSG00000052033	Pfdn4	L4			315.377	446.88	325.023	495.284	302.968	396.8	408.461	577.546	349.785	275.924	314.836	377.231
ENSMUSG00000079480	Pin4	L4			297.09	352.354	262.982	414.298	191.116	280.057	322.074	496.972	242.728	193.436	310.821	364.737
ENSMUSG00000021958	Pinx1	L4	TYPE_I	TYPE_II	200.366	314.462	198.978	337.594	157.01	249.617	209.97	434.252	164.665	206.333	179.505	276.901
ENSMUSG00000020116	Pno1	L4	TYPE_I	TYPE_II	537.549	889.734	629.369	1173.28	455.753	912.083	638.208	1469.97	575.044	694.941	538.612	877.245
ENSMUSG00000029642	Polr1d	L4			1258.9	1693.57	1317	1940.4	1333.97	1600.08	1390.85	2477.72	1148.8	1382.24	1294.98	1548.05
ENSMUSG00000029649	Pomp	L4	TYPE_I	TYPE_II	2562.88	4781.29	2373.66	4732.93	2149.64	3341.65	2884.91	6183.28	2236.33	2058.81	2524.17	3360.92
ENSMUSG00000024538	Ppic	L4	TYPE_I	TYPE_II	3093.06	2527.76	4102.78	3626.13	3358.9	3584.67	3467.25	4489.07	2913.04	2720.69	2774.92	3370.37
ENSMUSG00000042133	Ppig	L4			2330.1	2705.87	2253.27	2802.82	1774.29	1949.15	1938.98	3443.33	1726.1	1707.75	2193.9	2095.65
ENSMUSG00000021022	Ppp2r3c	L4			398.82	493.758	375.794	623.548	332.153	441.924	385.557	707.672	347.61	353.469	389.93	435.298
ENSMUSG00000030751	Psma1	L4	TYPE_I		2691.24	4281.86	2550.07	4785.82	2225.34	3682.18	2773.1	5035.83	2417.65	2206.92	2436.32	3054.94
ENSMUSG00000015671	Psma2	L4			2726.21	4533.78	2810.56	5547.18	2458.97	4092.17	3086.13	6231.96	2673.17	3260.82	2710.41	3506.05
ENSMUSG00000060073	Psma3	L4	TYPE_I		3288.15	5424.58	3066	4966.08	2530.78	3938.21	3552.11	6080.11	3060.18	3653.66	3036.35	3894.62
ENSMUSG00000032301	Psma4	L4	TYPE_I		2385.65	4247.16	2350.51	4846.75	1893.1	3190.53	2513.76	5192.56	2084.74	2133.27	2281.95	3137.47
ENSMUSG00000014769	Psmb1	L4			3169.8	4402.81	3324.97	5430.05	2909.43	4453.8	3643.84	6277.54	3126.09	3077.99	3172.58	4041.74
ENSMUSG00000028837	Psmb2	L4			2081.26	3641.47	1750.92	3677.58	1747	2811.62	1936.66	4267.86	1883.19	2148.73	1899.22	2575.14
ENSMUSG00000026750	Psmb7	L4			2074.3	2966.28	1980.09	3394.53	1880.16	3112.8	2159.51	4277.51	1881.56	2253.7	2074.3	2794.82
ENSMUSG00000028932	Psmc2	L4			2771.48	4241.46	2563.26	4195.48	2488.39	3911.46	2797.29	5436.67	2696.17	2858.74	2500.97	2952.35
ENSMUSG00000021832	Psmc6	L4	TYPE_I		2317.38	3275.4	2358.44	3532.57	1656.14	2656.56	2255.64	4751.16	2050.26	2230.51	2123.19	2487.32
ENSMUSG00000031429	Psmd10	L4			526.668	802.268	515.207	939.205	460.654	748.929	610.463	1393.73	512.351	450.684	552.531	691.558
ENSMUSG00000026914	Psmd14	L4			1553.11	2616.52	1521.09	3414.54	1318.43	2597.04	1499.4	4411.62	1370.11	1721.71	1381.96	2219.62
ENSMUSG00000041360	Pum3	L4	TYPE_I	TYPE_II	1409.38	1771.94	1312.29	1876.64	1264.22	1526.9	1352.31	3145.84	1329.42	1107.17	1485.5	1714.87
ENSMUSG00000005732	Ranbp1	L4	TYPE_I	TYPE_II	954.602	1651.81	981.741	2136.56	869.802	1482.9	1064.69	2393.65	957.54	1057.55	1091.98	1690.41
ENSMUSG00000018848	Rars	L4	TYPE_I		1414.96	3041.08	1355.45	2803.85	1279.01	1816.41	1362.91	3483.19	1345.9	1586.47	1482.37	2046.59
ENSMUSG00000041238	Rbbp8	L4	TYPE_I	TYPE_II	819.972	1500.83	830.224	1662.77	632.949	883.266	762.64	1864.07	724.381	694.153	766.257	1061.69
ENSMUSG00000037070	Rbmxl1	L4		TYPE_II	1156.62	1558.96	1191.22	1942.17	1075.3	1494.45	1393.79	2042.15	1151.86	1190.98	1139.73	1440.13
ENSMUSG00000021932	Rnaseh2b	L4			366.946	546.79	483.543	867.874	284.613	400.21	389.583	822.028	416.494	316.782	418.857	612.433
ENSMUSG00000024290	Rock1	L4	TYPE_I		4993.56	5618.82	4534.59	4681.9	3584.56	3723.01	3898.62	4811.63	3783.75	4089.8	5000.31	5371.84
ENSMUSG00000028187	Rpf1	L4	TYPE_I		805.559	1057.34	740.859	945.155	639.078	736.381	820.044	1201.66	759.838	691.607	770.173	801.687
ENSMUSG00000038510	Rpf2	L4	TYPE_I	TYPE_II	279.919	448.184	280.053	609.719	210.648	392.211	304.211	751.832	266.726	253.134	281.862	426.395
ENSMUSG00000049751	Rpl36al	L4	TYPE_I		2499.49	3613.08	2495.4	3699.09	2045.58	3022.26	2879.16	5576.33	2223.66	1629.39	2744.51	4448
ENSMUSG00000049950	Rpp38	L4			108.243	113.81	111.927	180.829	83.6975	145.967	138.131	265.46	121.316	100.286	117.23	148.327
ENSMUSG00000028495	Rps6	L4			12102.8	12244.7	11100.2	14794.1	10827.9	11607.7	12977.8	21157	11123.3	11129.7	12811.9	14682.7
ENSMUSG00000005846	Rsl1d1	L4	TYPE_I		1680.77	2082.74	1607.48	2502.35	1270.38	1845.61	1660.44	3308.61	1525.48	1684.42	1574.69	1941.41
ENSMUSG00000019782	Rwdd1	L4			810.219	1094.84	844.588	1186.97	710.077	826.726	904.306	1529.36	696.346	688.067	815.54	1000.18
ENSMUSG00000041959	S100a10	L4			3291.54	5659.03	3344.07	6197.36	3010.29	4161.73	3985.14	6696.62	3131.68	3761.24	3542.11	4110.65
ENSMUSG00000078427	Sarnp	L4			643.932	832.093	599.139	787.421	432.441	592.347	737.378	1020.63	591.301	484.341	617.381	708.959
ENSMUSG00000020952	Scfd1	L4	TYPE_I		1525.97	2349.05	1603.97	2252.08	1183.03	1701.03	1460.64	2628.52	1382.61	1132.34	1564.92	2103.73
ENSMUSG00000024516	Sec11c	L4	TYPE_I		1679.18	1940.84	1964.23	2648.04	1352.06	1857.59	1769.36	2941.45	1648.7	1582.49	1607.41	2850.9
ENSMUSG00000021040	Slirp	L4	TYPE_I		574.956	862.761	533.42	889.113	468.076	753.139	738.349	1060.67	532.707	352.97	567.689	746.328
ENSMUSG00000020608	Smc6	L4	TYPE_I		2230.19	2576.61	2603.89	2792.52	1690.47	2042.79	1960.91	2286.53	1908.62	1576.56	2136.45	2234.03
ENSMUSG00000071180	Smim15	L4			1858.05	1952.45	2085.59	2458.13	1645.27	2050.66	2081.28	2638.25	1803.54	1240.93	1778.87	1712.12
ENSMUSG00000008333	Snrpb2	L4			877.402	1201.44	905.176	1507.9	700.987	939.045	941.608	1591.02	803.853	803.884	797.297	1000.06
ENSMUSG00000002477	Snrpd1	L4		TYPE_II	599.392	978.428	613.129	1324.31	507.362	975.058	694.539	1625.86	581.089	686.619	596.531	966.844
ENSMUSG00000090553	Snrpe	L4			775.221	1046.05	782.015	1446.95	627.931	962.684	949.99	1588.46	771.791	719.649	715.879	1063.67
ENSMUSG00000057278	Snrpg	L4			756.737	901.776	725.859	1084.89	605.985	794.959	920.775	1245.29	730.36	545.347	743.31	973.255
ENSMUSG00000068882	Ssb	L4	TYPE_I		3427.46	4404.09	3528.63	4683.01	2322.17	3153.91	3213.8	5494.66	2652.12	2452.08	3111.03	3513.16
ENSMUSG00000029038	Ssu72	L4			1713.8	2138.8	1753.23	2467.27	1673.92	2145.28	1880.78	3347.18	1759.5	1949.23	1774.46	2098.83
ENSMUSG00000022329	Stk3	L4			1042.99	1183.06	992.448	961.877	859.642	965.794	919.099	1311.49	839.047	600.309	1014.02	1014.48
ENSMUSG00000022205	Sub1	L4	TYPE_I		2500.28	3365.89	2784.16	4183.6	2384.81	2718.57	3094.92	4114.8	2452.44	2227.37	2553.28	3006.11
ENSMUSG00000026021	Sumo1	L4	TYPE_I		2346.2	2973.9	2441.21	2897.41	1794.51	2266.17	2543.96	3296.85	2317.89	2366.14	2422.2	2453.72
ENSMUSG00000004535	Tax1bp1	L4	TYPE_I		10260.4	12104.1	8756.64	10433.3	6936.79	7450.66	7915.09	14012.1	7789.06	9513.87	9279.92	9121.04
ENSMUSG00000033813	Tcea1	L4	TYPE_I	TYPE_II	2433.11	2831.1	2923.76	3589.09	2466.85	2919.63	2668.59	3257.4	2479.52	2328.35	2164.13	2419.04
ENSMUSG00000079658	Tceb1	L4			1349.07	1624.43	1497.86	2024.57	1236.47	1547.12	1619.63	2533.85	1340.61	1146.54	1222.76	1489.9
ENSMUSG00000024287	Thoc1	L4			1336.4	1414	1355.67	1582.86	974.703	1153.3	1323.93	1832.14	1205.73	1287.19	1112.36	1219.8
ENSMUSG00000091537	Tma7	L4			970.728	1381.48	933.419	1471.17	790.259	1169.69	1206.66	1709.05	778.956	603.02	927.057	1291.66
ENSMUSG00000063406	Tmed5	L4	TYPE_I		1489.47	1991.81	2133.1	3586.66	1608.58	2179.93	1579.89	4494.39	1401.62	1325.71	1300.12	1482.87
ENSMUSG00000031617	Tmem184c	L4	TYPE_I		866.759	873.201	856.459	781.782	721.925	600.112	763.475	973.56	703.787	514.081	810.153	847.983
ENSMUSG00000062210	Tnfaip8	L4	TYPE_I		889.725	1301.74	993.896	2483.19	808.17	1178.28	1030.24	2301.61	939.056	1069.61	1075.6	1552.76
ENSMUSG00000031799	Tpm4	L4			16183.4	25698.3	15949.6	21277.7	14905.8	20368.3	16295.9	31644.7	16864	15550	14839.1	18375.6
ENSMUSG00000060126	Tpt1	L4	TYPE_I		29723.1	35887.5	34510.6	39906.3	28609.3	27864.5	38899.5	52862.8	29595.1	28945.5	32226.8	30534.2
ENSMUSG00000049299	Trappc1	L4	TYPE_I		854.023	1023.4	866.956	1078.97	871.538	996.016	970.963	1517.22	909.49	704.437	953.154	1234.23
ENSMUSG00000028367	Txn1	L4	TYPE_I	TYPE_II	4725.9	9245.94	4200.94	8782.11	3527.43	4856.13	5084.42	12601.2	3961.79	4850.79	4218.74	5531.32
ENSMUSG00000020803	Txndc17	L4		TYPE_II	1755.33	2522.11	1685.74	2364.43	1423.11	1729.33	1857.37	3184.92	1520.82	1213.28	1767.44	2105.29
ENSMUSG00000058407	Txndc9	L4	TYPE_I		2053.33	2795.82	1951.61	2868.02	1732.24	2166.48	2016.29	3913.52	1936.57	2085.86	2031.84	2177.13
ENSMUSG00000018189	Uchl5	L4			488.655	779.372	450.332	855.766	383.465	527.872	479.232	864.729	422.341	506.514	452.28	576.759
ENSMUSG00000021520	Uqcrb	L4			1658.36	2099.69	1548.62	1789.55	1219.13	1690.2	2064.04	2807.67	1571.97	1167.13	1970.16	2224.95
ENSMUSG00000020124	Usp15	L4	TYPE_I	TYPE_II	1877.49	2688.53	1889.12	2853.99	1473.41	1986.55	1695.37	2589.31	1622.34	1572.07	1924.01	2156.69
ENSMUSG00000063785	Utp14a	L4	TYPE_I		926.86	1360.24	976.791	1534.84	753.52	1092.23	917.111	1873.91	931.09	997.065	940.635	1214.5
ENSMUSG00000070697	Utp3	L4	TYPE_I		1053.25	1350.08	947.677	1631.26	839.478	1145.8	1022.36	1852.73	954.334	897.7	1061.55	1212.67
ENSMUSG00000008892	Vdac3	L4			2156.11	2862.56	2225.23	2967.66	2323.35	2923.71	2826.01	3713.53	2397.63	2117.34	2191.62	2637.4
ENSMUSG00000019868	Vta1	L4	TYPE_I		985.194	1247.88	942.144	1551.14	863.342	1197.35	998.501	1758	929.604	865.916	902.335	1096.54
ENSMUSG00000054626	Xlr	L4	TYPE_I		102.906	137.508	103.03	77.269	72.6657	58.3175	90.3896	108.509	66.6203	37.0049	69.5353	68.2552
ENSMUSG00000027091	Zc3h15	L4	TYPE_I		1735.24	2383.24	1742.78	2385.75	1425.07	1849.31	1740.05	2953.52	1561.01	1480.81	1650.44	1868.25
ENSMUSG00000023892	Zfp51	L4	TYPE_I		480.185	565.516	470.277	599.85	292.372	355.162	443.687	627.134	383.423	378.962	437.702	453.631
ENSMUSG00000066880	Zfp617	L4		TYPE_II	715.098	754.015	695.237	826.359	677.92	662.409	660.501	1004.13	705.065	559.646	733.13	594.1
ENSMUSG00000058093	Zfp729b	L4			629.259	664.876	604.744	787.955	478.778	551.376	574.25	570.873	504.633	414.254	631.273	595.761
ENSMUSG00000059897	Zfp930	L4	TYPE_I		480.683	452.767	506.699	495.078	371.618	477.749	515.319	471.35	443.651	311.153	499.604	467.968
ENSMUSG00000053347	Zfp943	L4			912.933	952.778	962.376	938.882	693.877	718.436	895.505	839.442	826.455	639.787	816.753	613.865
ENSMUSG00000044906	4930503L19Rik	L5	TYPE_I		855.941	1047.26	1044.91	1407.18	760.768	784.389	833.577	1016.84	781.609	519.832	646.552	606.605
ENSMUSG00000025058	5430427O19Rik	L5	TYPE_I	TYPE_II	98.3422	206.109	140.951	675.827	72.5282	224.042	111.645	312.74	119.666	86.6531	107.03	157.626
ENSMUSG00000069893	9930111J21Rik1	L5	TYPE_I	TYPE_II	339.09	1020.97	434.154	908.394	352.045	570.886	256.553	245.822	249.811	213.513	361.127	462.734
ENSMUSG00000069892	9930111J21Rik2	L5	TYPE_I	TYPE_II	1111.66	2515.58	1145.73	2153.31	824.932	1453.89	748.158	851.618	810.678	675.777	1056.6	995.545
ENSMUSG00000036678	Aaas	L5		TYPE_II	641.953	883.994	633.102	1085.68	618.386	895.775	618.806	958.604	695.263	723.789	590.125	783.409
ENSMUSG00000018381	Abi3	L5		TYPE_II	2167.05	3890.56	2346.39	4275.16	2641.49	3240.51	2157.22	1584.35	2312.6	2698	1871.46	1544.4
ENSMUSG00000002103	Acp2	L5			2771.02	3406.58	2638.39	6274.42	2990.88	3912.51	2530	4561.87	2896.84	2562.72	2850.59	3215.33
ENSMUSG00000056413	Adap1	L5			344.247	1185.27	463.23	2334.71	497.764	1138.99	406.048	959.809	465.576	424.207	445.343	730.86
ENSMUSG00000024397	Aif1	L5	TYPE_I	TYPE_II	110.519	874.198	178.106	3982.29	138.857	1095.39	174.407	846.248	142.337	51.7417	194.842	503.452
ENSMUSG00000050089	Akap4	L5			1.04928	0.852929	0.0688981	1.91953	1.87871	64.9424	0.960898	14.8756	0	1.71531	1.27012	0.855384
ENSMUSG00000036820	Amdhd2	L5			955.371	911.05	995.652	2047.72	990.363	1269.36	854.199	1150.65	898.597	967.549	842.331	1016.59
ENSMUSG00000031635	Anxa10	L5			0.272598	0	0	57.7708	0.272811	0.423006	0.0774054	0.280459	0.204044	0	0	0.584659
ENSMUSG00000040613	Apobec1	L5	TYPE_I	TYPE_II	832.598	1534.91	936.402	6495.82	790.63	2820.16	732.711	1592.34	771.338	754.053	863.796	1001.81
ENSMUSG00000022548	Apod	L5	TYPE_I		236.411	1866.02	229.772	2963.31	328.34	15463.1	336.298	1767.23	214.686	828.812	532.034	783.174
ENSMUSG00000057346	Apol9a	L5	TYPE_I	TYPE_II	54.0324	1229.84	41.1948	1009.25	75.7526	1279.52	53.0546	297.646	52.4766	36.6841	75.8293	246.781
ENSMUSG00000068246	Apol9b	L5	TYPE_I	TYPE_II	128.728	1868	82.8509	1474.23	167.69	1817.02	131.554	458.515	116.999	69.3664	144.624	451.718
ENSMUSG00000043144	Aqp6	L5			0.505976	0.406813	0.0976044	3.23419	0.33362	45.4063	0.366081	0.143773	0.368029	0.185081	0.946335	0
ENSMUSG00000044147	Arf6	L5	TYPE_I	TYPE_II	4472.24	6142.71	4814.83	8448.58	4661.45	6392.83	5115.46	6515.62	4528.47	5041.83	4365.57	5161.99
ENSMUSG00000036995	Asap3	L5	TYPE_I	TYPE_II	928.636	2098.69	1026.33	1674.41	1138.39	1668.52	1066.04	1330.71	861.862	1342.18	1066.17	1418.15
ENSMUSG00000038774	Ascc3	L5	TYPE_I		1730.21	3178.91	1648.47	2964.85	1588.62	2800.3	1478.94	2363.59	1491.32	1253.43	1766.19	2293.44
ENSMUSG00000025324	Atp10a	L5	TYPE_I	TYPE_II	1346.63	1856.05	1231.31	2265.27	1142.9	1978.12	1083.34	1415.38	1170.15	1110.04	1173.81	1451.7
ENSMUSG00000060671	Atp8b2	L5	TYPE_I		2467.59	3782.1	2867.67	4518.09	2668.49	3142.46	2565.76	2758.31	2473.08	2975.28	2429.09	2946.35
ENSMUSG00000078349	AW011738	L5	TYPE_I		303.156	392.423	244.236	534.613	327.239	730.899	225.289	147.079	222.712	191.422	271.159	369.116
ENSMUSG00000002602	Axl	L5	TYPE_I	TYPE_II	7804.86	8452.16	6872.37	12939.1	6932.2	11161.5	5969.96	10229.3	7119.38	7296.38	7364	6446.87
ENSMUSG00000059479	B3gnt8	L5	TYPE_I	TYPE_II	252.122	123.064	388.857	647.054	291.227	532.655	295.094	327.027	336.925	226.888	261.017	261.838
ENSMUSG00000075269	Bex6	L5			2.36688	18.221	5.95835	51.3031	2.9402	63.6495	3.1404	1.70197	4.08462	0.776917	3.76526	18.7958
ENSMUSG00000046718	Bst2	L5	TYPE_I	TYPE_II	2551.28	18751.2	2592.31	14007.3	2905.37	17698	2843.4	6072.83	2293.12	1035.05	2052.12	5923.18
ENSMUSG00000067276	Capn6	L5	TYPE_I		182.784	124.931	256.634	366.425	262.908	331.04	208.569	443.129	160.909	122.323	246.487	164.862
ENSMUSG00000025887	Casp12	L5	TYPE_I	TYPE_II	623.648	1534.51	736.33	1456.66	529.84	733.78	701.593	848.635	660.042	433.917	677.758	784.249
ENSMUSG00000034165	Ccnd3	L5	TYPE_I	TYPE_II	5428.2	10488.5	6113.19	6623.25	6284.68	7687.29	6132.56	7188.73	6656.78	6396.4	5063.66	6650.79
ENSMUSG00000030007	Cct7	L5		TYPE_II	5253.64	9008.53	4807.82	6737.51	5543.66	7283.48	5500.5	7623.19	5709.46	5836.2	5709.33	6964.39
ENSMUSG00000062082	Cd200r4	L5	TYPE_I		198.303	405.444	219.544	1012.01	142.899	280.361	147.206	224.341	164.858	120.292	125.52	137.95
ENSMUSG00000035914	Cd276	L5			382.367	537.104	381.59	1095.09	485.285	1100.06	372.472	611.608	329.789	415.175	419.687	619.236
ENSMUSG00000044811	Cd300c2	L5	TYPE_I		549.973	839.183	672.072	3424.87	472.989	1469.32	525.553	1079.59	627.271	444.608	556.942	526.739
ENSMUSG00000048498	Cd300e	L5			109.962	304.111	240.831	468.713	130.186	402.877	149.391	144.848	364.414	56.8814	216.073	163.035
ENSMUSG00000069609	Cd300ld4	L5		TYPE_II	0.646945	1.15885	2.27028	22.3348	1.26203	8.09669	2.19284	1.73097	5.53482	1.5924	6.34749	1.62187
ENSMUSG00000028459	Cd72	L5	TYPE_I		469.853	656.014	727.828	7546.58	363.828	4222.5	486.229	708.084	503.939	196.834	336.672	647.18
ENSMUSG00000021175	Cdca7l	L5		TYPE_II	481.694	633.365	376.962	688.36	468.66	590.89	424.875	322.555	458.648	543.042	413.379	443.952
ENSMUSG00000029394	Cdk2ap1	L5			1224.99	1612.54	1279.71	1434.66	1388.92	1706.12	1311.88	1374.31	1507.49	1229.94	1192.84	1322.74
ENSMUSG00000049037	Clec4a1	L5			193.442	718.241	376.843	3627.64	315.953	1394.78	314.742	1753.1	465.649	267.64	324.506	631.075
ENSMUSG00000026317	Cln8	L5	TYPE_I	TYPE_II	1044.5	1151.05	935.003	1908.36	1194.83	1389.99	1064.81	1441.88	1034.19	919.957	1089.53	969.575
ENSMUSG00000020638	Cmpk2	L5	TYPE_I	TYPE_II	1189.79	6620.2	1052.01	6042.55	1505.15	4827.77	1061.97	1659.32	838.652	496.615	784.854	1357.32
ENSMUSG00000031875	Cmtm3	L5			2019.99	3045.23	2212.53	2769.56	2249.29	2348.61	2362.02	2749.52	2006.46	1357.62	1686.45	1915.89
ENSMUSG00000056494	Cngb3	L5	TYPE_I		0.895049	36.2045	2.48049	125.526	2.67503	150.138	3.08165	12.1502	1.19918	1.49682	2.41817	8.96939
ENSMUSG00000020953	Coch	L5	TYPE_I		33.4006	67.1021	11.0844	32.9353	16.1285	148.681	13.5169	7.32409	17.6693	11.5538	19.3898	15.0842
ENSMUSG00000024835	Coro1b	L5	TYPE_I		5835.32	7491.84	6198.11	11694.2	6267.07	7453.92	5833.34	8565.64	6359.01	5485.2	5740.52	6604.19
ENSMUSG00000024621	Csf1r	L5	TYPE_I		6575.56	9342.84	7149.23	16872.5	7365.83	10339.6	6031.98	8311.73	8814.59	6211.08	8486.41	8807.71
ENSMUSG00000029366	Dck	L5	TYPE_I	TYPE_II	442.023	1034.66	598.537	3171.45	480.491	1466.53	503.541	607.168	518.494	373.61	419.246	921.907
ENSMUSG00000024472	Dcp2	L5	TYPE_I	TYPE_II	2788.54	4257.97	2740.91	4540.56	2822.42	3663.44	2613.3	2971.44	2644.17	2512.47	2445.09	3166.68
ENSMUSG00000028194	Ddah1	L5	TYPE_I		1269.5	2343.89	1063.12	911.432	1515.9	1933.13	1211.56	2105.53	1160.31	873.498	1020.64	1141.05
ENSMUSG00000025408	Ddit3	L5	TYPE_I		637.495	1051.19	643.398	1212.98	570.244	1544.11	656.624	715.377	717.865	718.716	665.437	764.153
ENSMUSG00000040296	Ddx58	L5	TYPE_I	TYPE_II	3584.24	8469.06	3137.93	8251.26	3260.99	9147.19	2878.02	4715.54	3179.3	2710.26	3097.48	5223.52
ENSMUSG00000037921	Ddx60	L5	TYPE_I	TYPE_II	567.269	1288.13	651.257	3842.47	597.227	2947.88	476.747	1010.88	449.268	271.399	453.004	932.273
ENSMUSG00000035392	Dennd1a	L5	TYPE_I	TYPE_II	1597.85	1702.36	1531.24	3429.96	1803.61	1786.34	1484.39	1884	1618.27	1111.62	1787.38	1619.3
ENSMUSG00000002668	Dennd1c	L5			941.106	1404.58	1376.47	3045.29	741.442	1244.16	900.541	1355.11	982.892	931.596	770.1	1146.61
ENSMUSG00000017830	Dhx58	L5	TYPE_I	TYPE_II	583.083	2930.58	665.911	6502.57	701.897	4413.5	539.698	1903.39	523.135	439.445	466.603	1524.73
ENSMUSG00000040035	Disp2	L5			1322.19	3637.93	1986.64	1330.13	1687.33	3419.39	1457.76	2009.2	1802.23	1032.48	1651	1415.16
ENSMUSG00000046323	Dppa3	L5		TYPE_II	1.51726	1.36559	2.17273	27.5401	1.87627	22.4473	2.04869	6.65835	1.24749	2.82871	1.65353	1.76098
ENSMUSG00000043067	Dpy19l1	L5	TYPE_I	TYPE_II	1193.23	1866.27	1357.71	2255.58	1290.58	1571.01	1212.78	1508.69	1194.39	826.224	1145.87	1327.84
ENSMUSG00000027900	Dram2	L5			3460.79	4225.78	3562.38	4512.1	3132.26	3416.88	3292.9	3688.51	3093.98	2505.47	3137.35	2959.25
ENSMUSG00000024079	Eif2ak2	L5	TYPE_I	TYPE_II	1612.45	5091.38	1710.62	5903.99	1710.37	5334.56	1446.12	3489.95	1348.55	1274.76	1556.16	3146.81
ENSMUSG00000022014	Epsti1	L5	TYPE_I	TYPE_II	375.117	1434.21	587.318	3854.63	350.736	1660.98	439.026	788.56	426.104	179.109	405.392	921.116
ENSMUSG00000078771	Evi2a	L5	TYPE_I		265.306	605.034	381.159	2081.57	260.214	985.759	309.556	1103.05	289.325	197.202	294.902	539.082
ENSMUSG00000030493	Faap24	L5			193.177	328.413	201.919	406.908	226.245	348.813	208.915	338.227	205.405	270.263	194.627	258.094
ENSMUSG00000056069	Fam105a	L5		TYPE_II	988.375	1249.18	1161.78	3373.81	818.841	1774.08	985.108	923.748	1101.75	1179.53	731.99	963.723
ENSMUSG00000029270	Fam69a	L5	TYPE_I	TYPE_II	763.043	1012.99	834.46	861.027	754.395	884.396	824.208	787.075	700.209	441.168	681.797	695.812
ENSMUSG00000070388	Fbxo39	L5	TYPE_I		11.4826	41.4259	13.7723	51.5111	9.44838	22.1339	9.42533	34.5189	10.0258	13.0178	6.89006	16.5883
ENSMUSG00000015947	Fcgr1	L5	TYPE_I	TYPE_II	193.091	1770.39	228.069	9708.55	230.907	3206.92	199.183	3041.55	185.516	142.799	203.372	498.661
ENSMUSG00000022788	Fgd4	L5		TYPE_II	782.56	970.677	748.876	1258.82	669.781	818.191	617.033	910.259	703.186	630.575	820.695	623.525
ENSMUSG00000039899	Fgl2	L5	TYPE_I	TYPE_II	1761.78	8848.29	2199.1	18976.7	1588.54	2752.11	1713.53	2133.07	1751.57	3358.81	1869.16	2831.14
ENSMUSG00000035293	G2e3	L5			805.366	920.827	976.833	1318.78	805.775	960.305	803.267	986.787	794.39	710.402	693.936	775.066
ENSMUSG00000030117	Gdf3	L5		TYPE_II	1.92929	5.88648	5.61943	306.098	4.65922	266.079	3.65335	12.0778	14.9407	6.40164	11.1355	31.9291
ENSMUSG00000058064	Gm10036	L5			46.6347	73.558	52.3001	72.2234	66.5405	110.418	62.3426	65.5992	53.8489	43.8736	55.7583	58.6266
ENSMUSG00000058287	Gm12253	L5	TYPE_I		1.11723	0.756168	4.13045	48.3787	0.840791	15.1412	1.06011	0	2.37026	0.319004	1.53187	2.473
ENSMUSG00000074419	Gm15448	L5			37.7629	74.5727	45.4918	247.722	23.2511	103.87	30.8219	101.151	27.8688	39.9115	32.6011	68.6709
ENSMUSG00000037849	Gm4955	L5	TYPE_I	TYPE_II	466.1	1612.51	515.552	4788.14	427.781	2035.96	400.858	733.832	392.426	126.626	257.811	477.724
ENSMUSG00000058163	Gm5431	L5	TYPE_I	TYPE_II	160.76	1296.55	156.634	2079.87	192.137	1277.68	165.767	359.307	123.555	161.243	153.513	527.841
ENSMUSG00000073407	Gm6034	L5			18.4366	55.0036	10.9854	84.8337	16.5645	111.138	13.2752	22.6624	10.8538	12.9811	13.2162	20.0681
ENSMUSG00000090881	Gm6904	L5			6.27072	42.787	11.0707	108.093	10.8794	56.821	9.84284	9.97528	5.27977	2.19332	7.72	11.5044
ENSMUSG00000050299	Gm9843	L5			140.935	265.787	227.917	320.74	206.757	262.621	197.865	268.268	190.072	181.164	141.747	180.289
ENSMUSG00000038811	Gngt2	L5	TYPE_I	TYPE_II	1452.82	2270.5	1260.8	2413.21	1198.92	2006.86	1371.1	1515.39	1285.73	668.513	1277.06	1057.4
ENSMUSG00000038390	Gpr162	L5		TYPE_II	15.524	12.4954	24.9211	124.764	28.0126	84.7988	28.6195	11.2811	22.9731	11.4641	34.3053	29.6478
ENSMUSG00000021886	Gpr65	L5	TYPE_I	TYPE_II	154.142	800.544	185.679	1956.65	113.342	534.171	164.261	590.759	187.034	283.805	152.858	428.959
ENSMUSG00000034708	Grn	L5	TYPE_I		9679.55	17049.1	9204.32	39390.9	10854.8	24908	8658.56	22557.5	8971.71	9031.65	8576.54	10908.8
ENSMUSG00000079186	Gzmc	L5			3.07285	85.3407	2.26634	272.83	1.47258	29.7577	1.84955	16.0389	0.99495	2.00907	2.72925	12.1658
ENSMUSG00000006930	Hap1	L5	TYPE_I	TYPE_II	913.078	2111.43	852.58	1820.51	980.861	2648.31	906.864	824.65	795.411	602.469	676.259	1166.25
ENSMUSG00000020399	Havcr2	L5	TYPE_I	TYPE_II	479.944	791.801	508.816	2867.1	339.411	777.37	351.189	808.876	413.076	517.452	368.814	603.454
ENSMUSG00000035181	Heatr5a	L5		TYPE_II	2598.26	4383.68	2525.6	2916.42	2597.83	2793.34	2228.81	2741.85	2498.02	1903.53	2947.99	2998.69
ENSMUSG00000018925	Heatr9	L5	TYPE_I	TYPE_II	29.8975	70.2612	55.8744	108.565	22.0215	197.76	30.0359	11.3341	34.7228	17.4476	17.9845	17.646
ENSMUSG00000028332	Hemgn	L5			16.6666	18.8032	3.98026	5.96186	2.13965	15.6173	3.04369	0.929181	2.08505	3.61959	4.56955	3.63892
ENSMUSG00000029798	Herc6	L5	TYPE_I	TYPE_II	782.808	6818.05	843.062	5242.75	752.062	3436.67	719.354	1766.26	669.242	410.719	603.067	1155.83
ENSMUSG00000025232	Hexa	L5			3834.21	5080.89	4059.95	6938.01	4699.7	5435.37	4106.27	3788.87	4181.37	2863.56	4188.46	4487.21
ENSMUSG00000021665	Hexb	L5			1804.71	2183.83	2120.63	5815	1954.28	4395.06	2148.08	3765.19	2160.46	1406.38	1978.28	2418.79
ENSMUSG00000069307	Hist1h2bq	L5			58.8283	109.008	54.3919	89.2605	67.0501	79.1615	56.7935	31.0364	65.5455	55.6971	64.9105	48.1907
ENSMUSG00000004980	Hnrnpa2b1	L5	TYPE_I		20018.5	25687.3	19727.9	26092.1	17051.9	19768.5	18809.8	21165.5	17340.2	12521.6	16113.4	19525.7
ENSMUSG00000035273	Hpse	L5	TYPE_I	TYPE_II	277.879	1150.71	416.015	1957.14	390.178	902.069	402.936	770.592	446.966	187.119	468.114	624.141
ENSMUSG00000021208	Ifi27l2b	L5	TYPE_I		3.63884	62.7882	3.68903	43.9594	5.41692	95.9653	5.31263	26.1646	5.0346	2.13286	8.34974	21.5441
ENSMUSG00000010358	Ifi35	L5	TYPE_I	TYPE_II	2104.31	5772.67	2239.62	6188	2362.73	5826.98	2389.27	4024.41	2267.92	2571.44	1874.05	2820.91
ENSMUSG00000028037	Ifi44	L5	TYPE_I	TYPE_II	753.897	6298.44	700.283	7559.47	781.159	8046.6	574.488	1241.05	365.466	127.88	425.093	1464.29
ENSMUSG00000026896	Ifih1	L5	TYPE_I	TYPE_II	2055.84	5630.14	1896.04	8221.98	2039.92	6298.38	1748.91	4055.38	1672.74	1326.95	1937.39	2938.82
ENSMUSG00000034459	Ifit1	L5	TYPE_I	TYPE_II	991.993	9667.29	962.119	14847.6	926.022	9462.6	832.683	5261.95	575.415	561.533	820.675	4323.6
ENSMUSG00000067297	Ifit1bl2	L5	TYPE_I		125.635	256.078	90.9747	235.362	102.645	324.621	96.4241	77.8748	101.186	85.4897	158.633	100.845
ENSMUSG00000074896	Ifit3	L5	TYPE_I	TYPE_II	1814.92	17740.5	1756.9	19588.4	1682.62	18447.9	1296.72	6255.27	1603.11	1127.8	2035.82	6991.58
ENSMUSG00000062488	Ifit3b	L5	TYPE_I	TYPE_II	471.208	3219.14	462.711	3547.8	446.93	3937.92	330.973	909.713	405.483	142.378	554.918	1296.59
ENSMUSG00000048806	Ifnb1	L5	TYPE_I	TYPE_II	0	2.14064	0.246996	23.7774	0.0839965	29.2663	0	6.46947	0	0	0	0.386105
ENSMUSG00000030281	Il17rc	L5			1175.01	1691.64	1092.17	1054.96	1368.71	1565.25	1186.61	1020.91	1161.44	1022.35	1203.12	1344.53
ENSMUSG00000068758	Il3ra	L5			526.484	1219.55	668.527	1762.44	773.038	1666.75	607.145	1469.82	634.721	388.852	571.625	775.225
ENSMUSG00000029771	Irf5	L5	TYPE_I	TYPE_II	923.73	2830.49	1333.21	6274.63	1200.59	2879	1232.03	3143.96	1294.24	1453.25	1143.05	2045.11
ENSMUSG00000025498	Irf7	L5	TYPE_I	TYPE_II	1199.6	12132.3	1581.42	40893.5	1770.69	47239.2	1279.1	9019.8	1063.35	882.782	956.51	8092.2
ENSMUSG00000002325	Irf9	L5	TYPE_I	TYPE_II	2873.95	6651.45	2953.96	6927.4	3159.59	7431.75	3040.24	5050.45	2783.29	2883.91	2404.85	4266.91
ENSMUSG00000035692	Isg15	L5	TYPE_I	TYPE_II	455.469	5711.77	465.791	13563.4	570.233	9813.36	519.515	4605.02	304.59	289.832	316.683	3083.09
ENSMUSG00000039236	Isg20	L5	TYPE_I	TYPE_II	1229.29	3093.06	1294.58	4294.59	1308.98	4074.92	1334.15	2737.65	1126.68	830.909	1321.29	2136.34
ENSMUSG00000027111	Itga6	L5	TYPE_I	TYPE_II	6413.54	9678.71	7771.86	7709.34	6888.24	8553.9	6577.74	7629.23	6642.69	5099.94	6136.12	4626.14
ENSMUSG00000035775	Krt20	L5	TYPE_I		1.91513	1.34343	4.98099	175.884	7.22726	5.9097	7.09276	1.8165	5.56009	1.37388	6.11496	2.30693
ENSMUSG00000055541	Lair1	L5	TYPE_I	TYPE_II	345.273	1817.25	471.029	6271.47	302.287	2008.2	325.197	1622.28	449.639	195.459	415.452	870.051
ENSMUSG00000042487	Leo1	L5			519.622	928.554	408.334	709.208	827.605	864.573	609.877	956.376	304.385	607.498	456.979	594.889
ENSMUSG00000033880	Lgals3bp	L5	TYPE_I	TYPE_II	6064.72	24045.8	6639.17	40827.6	7965.22	50540.9	6211.61	26667.6	6474.9	6949.15	6489.2	19078.4
ENSMUSG00000001123	Lgals9	L5	TYPE_I	TYPE_II	4623.6	16242.8	4132.92	15700.6	5402.67	16619.6	4617.24	8714.94	4458.36	4187.14	3782.51	7348.55
ENSMUSG00000000247	Lhx2	L5	TYPE_I	TYPE_II	0.606775	6.01559	1.39128	89.6209	1.22977	14.7811	1.3981	3.85993	0.535265	1.23408	0.942308	5.38955
ENSMUSG00000049939	Lrrc4	L5	TYPE_I	TYPE_II	30.2618	58.7893	37.1881	220.146	40.0145	76.355	38.7729	26.4368	28.6358	41.8194	29.5013	39.5608
ENSMUSG00000073412	Lst1	L5	TYPE_I		149.387	650.042	221.56	1480.16	195.302	1025.69	208.628	455.45	249.692	116.492	241.126	376.068
ENSMUSG00000022587	Ly6e	L5	TYPE_I	TYPE_II	41481	112241	36926.3	86980.2	45043.1	111039	40086.3	61629.5	42347.8	41639.7	33077.4	55900.6
ENSMUSG00000020310	Madcam1	L5			0.312978	6.7269	0.158739	8.93897	0.0714938	41.3596	0	9.85666	0	11.3246	0.764577	2.64883
ENSMUSG00000032344	Mb21d1	L5	TYPE_I	TYPE_II	143.738	379.287	148.722	659.034	148.621	386.303	167.943	294.616	163.773	151.664	139.168	261.007
ENSMUSG00000034854	Mfsd12	L5			1370.8	1316.13	1381.14	2944.6	1522.45	2055.81	1296.74	998.595	1299.86	1371.67	1425.43	1674.58
ENSMUSG00000024675	Ms4a4c	L5	TYPE_I	TYPE_II	244.546	1732.04	499.717	9910.29	250.011	2900.12	317.111	1486.67	335.907	59.7653	234.05	568.884
ENSMUSG00000024677	Ms4a6b	L5	TYPE_I	TYPE_II	780.226	3663.45	1736.24	13648.8	764.279	3942.63	1035.54	2765.91	1062.48	628.423	658.366	1187.64
ENSMUSG00000079419	Ms4a6c	L5	TYPE_I	TYPE_II	460.701	3653.78	782.266	13307.5	542.375	4230.2	567.696	5413.41	636.408	304.988	552.361	1197.87
ENSMUSG00000029009	Mthfr	L5	TYPE_I	TYPE_II	2381.11	2610.94	2584.85	5453.13	2776.07	3847.86	2593.91	2295.71	2621.54	3111.56	2611.57	2338.86
ENSMUSG00000031813	Mvb12a	L5	TYPE_I		1227.24	1773.43	1327.27	2073.89	1494.51	1932.43	1433.4	1809.58	1388.89	1113.2	1225.38	1552.97
ENSMUSG00000000386	Mx1	L5	TYPE_I	TYPE_II	244.141	2302.14	434.823	10770.3	362.416	5621.24	287.088	718.411	269.128	167.276	228.893	1295.8
ENSMUSG00000025912	Mybl1	L5			65.6998	139.236	93.8598	170.248	72.3274	141.631	68.2417	110.617	75.0059	83.8212	68.5789	95.2469
ENSMUSG00000001751	Naglu	L5			1006.18	1064.43	1190.2	1838	1354.85	1778.37	1094.9	1333.72	1180.19	1032.93	1070.35	1275.45
ENSMUSG00000024587	Nars	L5		TYPE_II	3729.92	5080.03	3662.36	5340.57	3579.74	5180.7	3402.09	6622.85	3670.89	3729.74	3474.62	4349.57
ENSMUSG00000039697	Ncoa7	L5	TYPE_I		1059.61	1353.78	987.504	1676.74	1237.77	1610.96	1056.13	1755.94	953.55	838.971	1130.89	1196.67
ENSMUSG00000020936	Nmt1	L5			4366.93	6005.34	4018.03	6401.48	4553.66	6190.81	4166.76	6847.33	4439.42	4676.63	4206.34	5005.33
ENSMUSG00000002108	Nr1h3	L5	TYPE_I	TYPE_II	2122.28	2331.7	2049	2610.87	2363.97	1909.04	1984.33	2478.87	2093.05	1600.47	2127.64	1593.44
ENSMUSG00000026398	Nr5a2	L5			76.9847	142.465	45.732	71.9474	54.8171	109.377	60.9592	86.9972	44.9428	34.3393	40.483	55.2882
ENSMUSG00000052776	Oas1a	L5	TYPE_I	TYPE_II	335.891	2681.78	369.835	5557.9	464.928	4373.92	344.522	2012.42	348.836	159.954	289.054	1289.75
ENSMUSG00000001166	Oas1c	L5	TYPE_I		270.673	255.695	305.567	527.459	293.079	496.304	282.753	240.559	286.567	245.874	294.554	351.773
ENSMUSG00000066861	Oas1g	L5	TYPE_I	TYPE_II	87.7489	937.093	81.6183	2764.5	109.735	1816.41	72.9561	776.29	64.8717	47.1796	66.4238	491.427
ENSMUSG00000032690	Oas2	L5	TYPE_I	TYPE_II	960.645	7461.65	843.797	9681.66	871.886	5219.65	699.879	3799.59	680.42	501.542	672.847	1856.13
ENSMUSG00000032661	Oas3	L5	TYPE_I	TYPE_II	271.906	4634.91	403.366	11174	321.923	5116	226.73	3465.55	221.463	316.299	218.95	1077.8
ENSMUSG00000041827	Oasl1	L5	TYPE_I	TYPE_II	179.796	1247.59	200.839	5715.07	227.243	2605.55	195.411	1221.07	155.526	212.674	135.614	562.177
ENSMUSG00000029561	Oasl2	L5	TYPE_I	TYPE_II	3194.39	25376	2936.36	28122.8	3720.93	23603.5	2725.57	11518.3	2305.1	2399.2	2325.02	8720.54
ENSMUSG00000029468	P2rx7	L5	TYPE_I		1791.08	2666.7	1481.92	2052.28	1682.78	1674.73	1457.59	1042.9	1625.1	1019.82	1609.71	1613.07
ENSMUSG00000051048	P4ha3	L5			77.3163	61.6554	83.3757	304.237	74.9873	147.808	58.3757	195.866	47.7919	42.0285	49.8048	78.3448
ENSMUSG00000034575	Papd7	L5	TYPE_I	TYPE_II	1053.9	1461.94	1045.19	1785.77	1052.75	1642.19	1093.19	1319	1101.97	1393.4	962.082	1128.94
ENSMUSG00000102543	Pcdhgc5	L5			112.71	94.3484	146.38	152.067	134.313	407.059	118.901	121.816	137.388	165.061	169.148	161.84
ENSMUSG00000026239	Pde6d	L5			686.88	868.267	697.764	755.674	750.821	923	755.31	821.444	703.677	468.927	692.885	698.975
ENSMUSG00000044703	Phf11a	L5	TYPE_I	TYPE_II	30.8152	621.422	56.743	1069.84	47.5045	460.558	41.2153	123.754	31.8255	10.9837	43.1515	110.436
ENSMUSG00000091649	Phf11b	L5			264.289	3181.43	307.258	4058.24	266.829	1857.72	292.862	896.425	223.086	81.0754	274.842	513.638
ENSMUSG00000068245	Phf11d	L5	TYPE_I	TYPE_II	1124.31	6132.93	1082.16	6811.71	1190.03	6227.34	1094.04	2413.05	847.853	497.83	890.852	1858.68
ENSMUSG00000026737	Pip4k2a	L5	TYPE_I	TYPE_II	1430.55	2023.87	1877.94	3638.65	1508.57	2249.07	1600.12	1973.74	1711.33	1440.35	1410.23	1757.3
ENSMUSG00000034330	Plcg2	L5	TYPE_I		1179.93	2604.75	1662.21	3690.52	1273.88	2029.23	1239.11	2323.16	1643.76	976.635	1326.07	1853.73
ENSMUSG00000040428	Plekha4	L5	TYPE_I	TYPE_II	388.216	768.387	549.976	1174.27	515.516	1867.28	480.414	495.688	426.366	482.336	528.278	727.999
ENSMUSG00000019055	Plod1	L5	TYPE_I		2410.43	3841.8	2036.1	3657.94	2590.31	2956.13	2114.71	3303.59	2149.21	2489	2235.27	2734.37
ENSMUSG00000036986	Pml	L5	TYPE_I	TYPE_II	2294.34	6952.52	2535.41	7515.46	2523.49	5322.04	2193.68	3201.36	2369.79	2217.9	2151.23	3159.05
ENSMUSG00000020464	Pnpt1	L5	TYPE_I	TYPE_II	894.246	1494.29	991.496	2212.52	762.602	1432.76	928.452	1421.21	853.455	774.605	841.703	1139.19
ENSMUSG00000090125	Pou3f1	L5	TYPE_I	TYPE_II	2.71336	17.7212	1.69118	61.2748	3.02331	18.8502	3.22165	21.3564	2.11383	2.67644	6.04907	4.29303
ENSMUSG00000036398	Ppp1r11	L5	TYPE_I		1277.07	1980	1237.87	1538.59	1375.7	1775.7	1418.94	1872.81	1234.81	931.457	1416.7	1495.88
ENSMUSG00000029725	Ppp1r35	L5			311.975	319.287	315.036	407.521	415.046	443.482	408.848	351.078	363.602	331.384	308.002	334.632
ENSMUSG00000045679	Pqlc3	L5	TYPE_I		1375.21	1282.75	1349.28	2169.29	1161.22	1352.58	1205.89	1490.38	1533.44	831.516	1419.36	1282.32
ENSMUSG00000037060	Prkcdbp	L5	TYPE_I		1217.63	2118.7	1290.93	1934.4	1678.76	2358.83	1672.21	1577.18	1359.87	1129.39	1351.38	1600.62
ENSMUSG00000063800	Prpf38a	L5	TYPE_I	TYPE_II	866.649	1327.57	846.505	1750.34	839.162	1401.53	972.807	1580.87	860.968	957.102	852.514	1058.11
ENSMUSG00000004207	Psap	L5			38470.5	61120.3	40808.2	114440	45453	60308.6	39855.3	68119.1	42567	40668.8	37694.2	52311.5
ENSMUSG00000004540	Psg17	L5			34.122	95.2679	35.6492	57.0243	36.3601	52.5927	27.6649	34.1585	28.5961	14.979	19.4913	14.836
ENSMUSG00000020708	Psmc5	L5	TYPE_I		2415.34	3390.53	2398.23	3923.99	2610	4232.99	2671.66	4400.8	2566.62	2594.78	2265.56	2839.13
ENSMUSG00000071451	Psmg4	L5	TYPE_I		171.358	458.653	218.185	465.53	195.129	345.159	232.47	389.975	194.088	155.63	194.392	259.586
ENSMUSG00000026433	Rab29	L5	TYPE_I	TYPE_II	547.755	741.658	530.052	919.978	551.08	717.742	595.915	528.333	535.143	322.152	501.461	560.395
ENSMUSG00000052688	Rab7b	L5	TYPE_I	TYPE_II	541.565	800.565	703.979	3478.54	632.459	1500.3	674.363	704.903	616.036	364.688	789.858	597.167
ENSMUSG00000004952	Rasa4	L5	TYPE_I		797.65	1777.62	807.322	4122.01	884.453	1704.38	696.434	1092.62	994.28	885.896	896.509	1075.48
ENSMUSG00000042129	Rassf4	L5	TYPE_I	TYPE_II	2591.32	4818.6	2860.95	4736.82	2521.13	2984.97	2365.87	2469.86	2919.12	2446.97	2590.66	2572
ENSMUSG00000095687	Rnaset2a	L5	TYPE_I	TYPE_II	350.276	475.352	268.549	566.699	319.732	570.232	340.021	444.836	243.878	374.148	275.324	292.954
ENSMUSG00000094724	Rnaset2b	L5	TYPE_I	TYPE_II	310.891	680.993	315.848	687.212	528.862	583.546	537.898	438.126	359.554	416.062	270.191	394.162
ENSMUSG00000020707	Rnf135	L5	TYPE_I	TYPE_II	581.677	933.997	480.619	887.576	611.701	824.983	551.061	433.029	562.497	576.685	527.263	575.84
ENSMUSG00000070327	Rnf213	L5	TYPE_I	TYPE_II	8799.32	50785.7	12426.7	64694.6	13033.4	41772.9	10473.6	26721.6	9430.54	8156.44	9453.5	17836.7
ENSMUSG00000020641	Rsad2	L5	TYPE_I	TYPE_II	375.502	6652.9	386.838	15126.7	516.986	6638.2	399.347	3362.76	271.723	338.872	283.997	1143.78
ENSMUSG00000033355	Rtp4	L5	TYPE_I	TYPE_II	1023.24	5167.7	1018.58	7087.35	1231.33	5411.42	1099.91	3702.2	819.036	675.541	742.125	2018.85
ENSMUSG00000070691	Runx3	L5		TYPE_II	258.33	769.445	434.898	2858.91	295.254	1309.24	305.51	685.689	322.746	353.674	292.481	684.041
ENSMUSG00000040017	Saa4	L5	TYPE_I		2.36064	30.8009	0.706098	103.008	1.65512	192.579	0.333089	194.676	0.179758	11.7004	1.827	30.2251
ENSMUSG00000031609	Sap30	L5	TYPE_I	TYPE_II	149.034	278.999	169.717	550.758	140.184	353.429	209.372	424.929	178.753	117.472	160.301	203.202
ENSMUSG00000025743	Sdc3	L5	TYPE_I	TYPE_II	6818.43	9015.02	8401.92	22755.5	9362.44	17999.9	7003.22	7817.88	8597.7	6730.07	6790.97	7648.5
ENSMUSG00000041571	Sepw1	L5	TYPE_I	TYPE_II	4426.68	5670.1	5117.9	7435.74	5621.66	8779.26	5619.39	4316.83	5464.26	3931.88	5314.34	5730.59
ENSMUSG00000025915	Sgk3	L5	TYPE_I	TYPE_II	1110.82	1448.78	1186.89	2012.45	998.378	1218.6	1120.35	1285.97	1083.87	817.873	1103.18	1169.58
ENSMUSG00000025647	Shisa5	L5	TYPE_I		11571.6	19119.3	13858.1	24282.6	12197	22240.2	11478.9	17529.7	13158.7	13812.7	10780.2	14417.2
ENSMUSG00000027322	Siglec1	L5	TYPE_I		1321.94	2460.5	1183.42	7380.37	994.834	5426.7	729.437	2780.1	974.746	854.264	1112.14	1859.38
ENSMUSG00000095788	Sirpb1a	L5			77.7314	170.054	115.174	982.762	65.7276	462.226	69.5673	175.84	109.984	48.5317	82.3263	104.887
ENSMUSG00000038179	Slamf7	L5	TYPE_I	TYPE_II	404.144	2231.93	569.288	6710.34	397.359	1510.99	410.901	1095.58	410.784	254.98	394.201	904.833
ENSMUSG00000026548	Slamf9	L5	TYPE_I	TYPE_II	338.924	612.144	433.05	2637.37	388.965	2029.43	374.368	1089.26	411.922	197.995	410.406	360.616
ENSMUSG00000029416	Slc15a4	L5	TYPE_I		1293.62	1616.31	1377.89	1920.26	1316.28	1854.42	1351.62	949.794	1452.08	1508.33	1252.04	1206.79
ENSMUSG00000019838	Slc16a10	L5	TYPE_I	TYPE_II	644.769	1028.86	633.039	1263.38	964.05	842.131	697.072	715.799	640.762	703.546	672.256	511.926
ENSMUSG00000019082	Slc25a22	L5	TYPE_I	TYPE_II	1192.37	2079.38	1175.82	3005.15	1148.12	2167.55	1177.94	1437.32	1148.99	1307.2	1112.26	1547.75
ENSMUSG00000020100	Slc29a3	L5	TYPE_I	TYPE_II	977.989	1258.7	1007.53	4940.76	1149.99	2899.63	935.751	922.281	1031.48	1110.87	1106.34	1349.23
ENSMUSG00000005107	Slc2a9	L5			356.775	383.612	439.683	576.784	414.268	461.926	408.806	554.212	454.703	268.532	328.275	318.832
ENSMUSG00000017664	Slc35c2	L5		TYPE_II	1359.57	1371.1	1473.63	2280.14	1457.63	2010.36	1381.94	1639.77	1489.52	1222.59	1371.91	1546.17
ENSMUSG00000032122	Slc37a2	L5	TYPE_I		262.354	338.878	295.101	2936.19	268.444	1069.51	259.262	616.876	287.188	296.422	332.634	511.687
ENSMUSG00000035208	Slfn8	L5	TYPE_I	TYPE_II	384.04	2032.68	587.301	6007.59	360.813	2515.5	415.798	1779.45	438.536	323.593	353.378	823.905
ENSMUSG00000026222	Sp100	L5	TYPE_I	TYPE_II	4762.25	11373.7	5199.88	14329.3	4532.04	10503.7	4363.63	6196.78	4422.37	2600.89	4040.57	5874.07
ENSMUSG00000035279	Ssc5d	L5	TYPE_I		553.317	350.994	734.097	1049.6	583.147	1542.19	544.963	420.064	638.645	560.94	717.687	663.062
ENSMUSG00000032899	Styk1	L5	TYPE_I		66.6879	112.282	93.5146	158.013	57.3657	87.5009	64.0339	69.3566	66.6741	47.2345	48.8751	77.2241
ENSMUSG00000033450	Tagap	L5	TYPE_I	TYPE_II	332.155	1119.78	521.354	1687.04	290.074	587.477	449.242	498.924	473.891	512.171	285.334	434.815
ENSMUSG00000076749	Tcrg-C1	L5			46.4779	118.124	65.2615	74.574	48.2281	103.46	62.5851	44.5764	62.2729	42.3389	64.7748	75.9558
ENSMUSG00000076752	Tcrg-C2	L5			39.3595	206.508	65.6148	141.717	35.9238	68.9553	41.3982	20.6294	49.6413	37.8055	40.8928	73.7877
ENSMUSG00000049625	Tifab	L5	TYPE_I	TYPE_II	671.376	1960.85	855.281	2807.06	705.919	1849	619.916	930.154	780.905	430.568	677.276	1019.68
ENSMUSG00000045322	Tlr9	L5	TYPE_I	TYPE_II	215.395	673.076	370.337	4462.49	265.241	1941.99	233.256	214.866	286.12	251.729	255.537	487.24
ENSMUSG00000038623	Tm6sf1	L5	TYPE_I	TYPE_II	1395.22	2179.67	1675.08	2773.63	1350.48	1605.74	1334.53	1793.94	1255.37	971.018	1080.39	969.344
ENSMUSG00000060538	Tmem219	L5	TYPE_I		876.74	946.672	958.392	1900.03	893.394	1372.8	948.687	1278.92	971.407	792.99	914.948	1043.4
ENSMUSG00000032328	Tmem30a	L5	TYPE_I		9480.29	10436.8	10569	11320.2	9254.02	10692.5	9231.04	11251	9195.18	5970.71	8442.54	9066.01
ENSMUSG00000040616	Tmem51	L5		TYPE_II	627.792	1289.06	692.37	1627.79	759.882	1076.63	666.954	1080.51	724.393	886.136	684.331	932.96
ENSMUSG00000010307	Tmem86a	L5	TYPE_I	TYPE_II	700.691	441.02	863.223	2671.49	689.623	1408.17	690.534	957.03	822.343	621.33	706.028	602.496
ENSMUSG00000026700	Tnfsf4	L5			1.24874	19.835	1.92594	24.6297	0.652938	12.6152	1.24162	8.62288	1.80135	2.07549	2.19947	7.11485
ENSMUSG00000026466	Tor1aip1	L5	TYPE_I	TYPE_II	5488.76	8255.77	5156.01	10209.9	5641.87	8382.85	5107.44	7072.34	5525.11	6793.8	5266.46	5650.88
ENSMUSG00000021376	Tpmt	L5	TYPE_I		82.3433	234.34	80.088	129.769	78.4998	107.146	90.812	96.3577	79.7973	48.1199	93.8838	116.255
ENSMUSG00000039853	Trim14	L5	TYPE_I		369.461	590.161	369.301	990.01	391.955	717.501	322.313	217.932	361.527	294.853	343.308	393.323
ENSMUSG00000000275	Trim25	L5	TYPE_I	TYPE_II	5359.18	9954.93	5656.94	10988.7	5632.04	9499.34	5183.55	7462.84	5025.79	7384.28	4608.7	5767.67
ENSMUSG00000030921	Trim30a	L5	TYPE_I	TYPE_II	2470.36	10892.5	2301.05	14643.7	1969.09	8636.79	1891.61	5295.76	1867.85	1836.87	1751.03	3395.92
ENSMUSG00000057596	Trim30d	L5	TYPE_I	TYPE_II	919.767	3440.91	912.059	5272.91	767.068	3626.73	718.163	2132.31	780.342	656.1	754.822	1601.42
ENSMUSG00000071660	Ttc9c	L5	TYPE_I	TYPE_II	1181.36	1882.3	1133.97	1952.7	1134.57	1498.91	1240.61	1489.5	1189.26	1083.21	1149.4	1400.75
ENSMUSG00000058672	Tubb2a	L5	TYPE_I		1851.02	5042.68	2298.26	3064.31	2529.56	3455.34	2477.76	3893.73	2181.23	2499.51	1830.52	2659.21
ENSMUSG00000019505	Ubb	L5			10852.5	16513.4	11496.8	15522.2	13242.5	15201.6	11473.6	15400.5	11556.6	13018.8	11014	12009.2
ENSMUSG00000036908	Unc93b1	L5	TYPE_I	TYPE_II	3932.77	9065.25	4582.91	13973.2	4047.41	7393.43	3937.79	6340.98	4137.5	2849.5	4112.87	5467.03
ENSMUSG00000030107	Usp18	L5	TYPE_I	TYPE_II	1034.85	5233.32	927.719	8047.3	1147.2	7020.05	1023.85	2701.61	994.332	918.766	854.681	2649.14
ENSMUSG00000049882	Vcpkmt	L5	TYPE_I		234.683	301.409	206.101	449.467	238.976	453.827	254.393	298.072	199.694	163.28	216.698	273.425
ENSMUSG00000026728	Vim	L5			29354.1	42347.4	28743	42134.7	27304	31559.2	25235.5	36429.6	28206	13994.1	26219.2	28176.5
ENSMUSG00000031165	Was	L5			511.931	1241.43	800.29	2792.4	534.532	1121.22	565.109	1559.94	634.204	577.401	490.048	872.463
ENSMUSG00000037020	Wdr62	L5		TYPE_II	439.878	870.917	434.304	934.906	403.824	534.304	388.341	581.466	438.542	555.69	448.238	559.505
ENSMUSG00000057406	Whsc1	L5		TYPE_II	1975.52	3145.36	2294.91	4745.64	2031.97	2922.4	1961.96	3184.11	1910.59	2353.69	1846.58	2599.2
ENSMUSG00000040483	Xaf1	L5	TYPE_I	TYPE_II	1743.68	7299.96	1791.05	8976.02	1712.67	7734.4	1421.55	4160.36	1356.29	1038.5	1276.27	2627.13
ENSMUSG00000020290	Xpo1	L5			4618.7	6398.78	5602.11	7299.17	3927.62	5633.92	4464.27	4576.98	4943.05	2929.11	4823.64	4922.77
ENSMUSG00000027433	Xrn2	L5	TYPE_I	TYPE_II	3189.53	3254.42	3451.48	5150.29	2750.36	3808.52	2817.6	3856.83	3080.49	2879.73	2859.33	3135.56
ENSMUSG00000027514	Zbp1	L5	TYPE_I	TYPE_II	460.365	17595.1	702.083	19531.1	570.345	7762.55	555.464	7890.13	571.422	515.454	453.994	2360.93
ENSMUSG00000051037	Zfp455	L5	TYPE_I	TYPE_II	144.731	233.415	129.548	211.432	125.4	152.289	136.341	90.0354	127.961	68.6741	131.857	127.436
ENSMUSG00000048280	Zfp738	L5	TYPE_I		423.455	441.959	497.452	563.8	342.844	391.504	413.273	423.674	377.552	283.596	358.55	355.129
ENSMUSG00000096433	Zfp994	L5			372.295	421.699	383.515	516.249	312.726	382.788	365.882	402.546	329.262	203.872	380.334	336.877
ENSMUSG00000049916	2610318N02Rik	L6			14.6806	100.433	14.8235	151.577	15.5121	42.4456	15.0827	42.2268	11.447	25.7124	9.36599	63.0247
ENSMUSG00000092486	2610524H06Rik	L6	TYPE_I	TYPE_II	82.2055	107.845	104.45	235.588	95.7944	156.888	106.759	172.8	92.3745	42.4601	81.0763	140.041
ENSMUSG00000076437	2700094K13Rik	L6	TYPE_I		540.202	547.843	565.111	778.106	583.523	754.329	615.745	560.237	576.115	376.906	557.84	699.131
ENSMUSG00000040204	2810417H13Rik	L6	TYPE_I	TYPE_II	104.52	1151.78	137.22	1703.28	116.609	479.883	123.544	561.748	89.2874	25.1403	118.804	733.479
ENSMUSG00000058833	2810428I15Rik	L6			699.26	754.6	736.574	864.628	896.18	1058.99	976.772	917.763	849.084	572.979	793.427	881.229
ENSMUSG00000037466	4930427A07Rik	L6			115.957	322.132	162.263	619.265	144.335	405.426	157.696	229.38	112.151	130.676	125.678	372.358
ENSMUSG00000027811	4930579G24Rik	L6	TYPE_I		84.1872	140.091	86.8375	205.675	88.696	160.489	95.7511	132.176	82.1119	62.2379	79.9729	145.118
ENSMUSG00000054293	A630033H20Rik	L6	TYPE_I		141.169	174.27	238.853	490.834	116.145	259.567	124.533	298.079	142.694	61.8343	115.582	191.285
ENSMUSG00000001348	Acp5	L6		TYPE_II	889.639	1083.97	1029.83	3815.92	860.975	1726.71	1044.09	3023.07	896.67	861.696	1126.39	2202.38
ENSMUSG00000020926	Adam11	L6	TYPE_I		134.874	51.9487	205.093	704.803	192.016	270.997	181.909	151.473	164.211	217.665	200.146	576.583
ENSMUSG00000054555	Adam12	L6			165.611	78.4591	279.401	314.202	273.733	294.571	214.2	698.906	191.116	65.305	179.489	400.519
ENSMUSG00000047497	Adamts12	L6			131.255	83.9229	242.036	281.73	298.133	239.659	199.831	449.461	108.536	111.625	220.25	449.301
ENSMUSG00000004730	Adgre1	L6	TYPE_I		1218.86	2244.04	1187.75	6429.24	1359.87	3524.11	1029.38	3690.74	1160.91	722.149	1424.01	2494.46
ENSMUSG00000022755	Adgrg7	L6		TYPE_II	2.82325	18.6109	2.22982	31.2993	1.72564	5.66996	2.31451	3.85456	1.68412	1.05261	1.86107	7.35717
ENSMUSG00000062753	AI413582	L6	TYPE_I		430.451	706.567	426.325	935.772	367.679	553.246	443.936	636.307	448.729	397.313	417.793	529.037
ENSMUSG00000078941	Ak6	L6	TYPE_I		240.342	413.819	199.112	378.363	184.837	304.903	285.395	502.994	221.984	160.618	208.194	303.119
ENSMUSG00000025007	Aldh18a1	L6		TYPE_II	695.098	1365.41	808.839	1653.93	802.216	1426.06	686.722	1256.34	728.54	820.207	715.063	1638.8
ENSMUSG00000035561	Aldh1b1	L6	TYPE_I	TYPE_II	92.3622	168.744	155.032	576.745	195.427	278.571	195.226	205.335	178.126	114.643	245.317	245.726
ENSMUSG00000035704	Alg8	L6		TYPE_II	338.712	655.325	343.675	676.828	318.755	579.431	331.224	589.461	310.871	310.021	342.262	635.346
ENSMUSG00000018907	Alox12e	L6			23.0003	132.911	8.64208	399.406	13.2238	27.2085	12.3359	54.2828	14.4654	39.5404	23.5344	284.382
ENSMUSG00000047822	Angptl8	L6			41.3603	32.5159	57.3426	64.271	84.3072	135.83	62.8385	50.3792	47.7095	54.3311	73.1954	80.5242
ENSMUSG00000046295	Ankle1	L6			53.2211	173.313	62.2296	262.224	57.883	178.747	51.0413	63.8335	35.4693	24.5588	40.8766	193.46
ENSMUSG00000036777	Anln	L6	TYPE_I	TYPE_II	374.238	756.493	352.91	1043.42	401.638	825.683	367.399	709.159	284.171	277.389	391.161	800.202
ENSMUSG00000034107	Ano7	L6			10.4913	86.6778	11.0631	12.1882	12.428	16.4251	9.79283	19.694	9.9615	22.3537	16.3659	100.131
ENSMUSG00000054662	Ano9	L6			162.93	214.85	155.592	253.583	160.428	350.959	215.615	193.542	130.225	170.167	247.97	309.745
ENSMUSG00000004849	Ap1s1	L6			1519.38	1635.44	1739.71	2602.21	1779.59	2529.86	1908.8	3346.46	1694.23	1276.45	1619.08	2195.7
ENSMUSG00000010911	Apip	L6			482.523	501.354	490.469	640.339	483.129	760.355	567.8	668.666	482.263	273.364	464.174	553.085
ENSMUSG00000073705	Apitd1	L6			24.6667	70.3683	33.8137	124.091	32.0961	104.22	26.2346	66.9937	31.7123	10.5347	27.9913	90.4467
ENSMUSG00000022602	Arc	L6	TYPE_I		34.3177	70.3701	40.1155	112.299	57.9404	128.049	155.507	44.3031	75.6006	89.632	104.554	118.945
ENSMUSG00000041219	Arhgap11a	L6	TYPE_I		346.821	875.232	458.894	1649.15	389.068	878.174	392.097	854.202	351.535	382.618	348.819	860.632
ENSMUSG00000025154	Arhgap19	L6		TYPE_II	375.59	582.478	385.08	1534.92	419.061	624.029	367.409	605.845	383.343	382.533	397.725	599.889
ENSMUSG00000030220	Arhgdib	L6			2800.68	8340.29	3815.02	11462.7	2885.03	4652.44	3123.06	13547.4	3711.47	2583.52	3192.81	5974.42
ENSMUSG00000040964	Arhgef10l	L6		TYPE_II	939.026	950.761	1266.27	2093.38	1409.46	1782.17	1210.57	1481.91	1251.31	1120.73	1294.8	1341.39
ENSMUSG00000051517	Arhgef39	L6	TYPE_I	TYPE_II	132.735	168.741	153.124	234.714	136.042	233.092	145.774	99.1878	129.484	74.1082	116.848	192.801
ENSMUSG00000005470	Asf1b	L6	TYPE_I	TYPE_II	106.162	600.7	133.922	808.501	132.533	450.809	151.088	344.76	123.929	104.622	117.205	473.569
ENSMUSG00000033952	Aspm	L6	TYPE_I		128.06	529.335	171.238	872.901	146.671	437.117	143.624	276.745	98.3791	81.2878	119.246	516.852
ENSMUSG00000022360	Atad2	L6	TYPE_I		784.591	1594.59	903.212	1663.24	591.225	1244.05	671.227	850.403	744.25	669.123	704.654	1336.74
ENSMUSG00000017550	Atad5	L6	TYPE_I		239.1	454.083	276.125	683.75	228.509	447.277	231.609	345.8	245.109	307.256	230.95	442.912
ENSMUSG00000062683	Atp5g2	L6			2946.79	3077.03	2731.88	3498.6	2736.34	3217.69	3201.37	3517.13	2973.39	2566.23	3158.97	3742.98
ENSMUSG00000078521	Aunip	L6	TYPE_I	TYPE_II	7.87162	75.3823	13.9297	103.392	11.1306	68.5353	12.2935	40.4448	10.7018	6.72495	9.31138	61.7976
ENSMUSG00000027496	Aurka	L6	TYPE_I	TYPE_II	83.6684	436.966	87.2991	654.474	113.185	415.707	105.386	359.749	79.2206	94.7829	86.7663	361.16
ENSMUSG00000020897	Aurkb	L6	TYPE_I	TYPE_II	99.4226	640.903	138.829	853.282	128.173	386.028	128.239	407.255	85.015	47.8874	92.9033	429.728
ENSMUSG00000080717	B230307C23Rik	L6	TYPE_I		88.5326	113.394	107.262	196.328	79.1855	160.658	87.0301	155.461	63.304	75.3523	85.8265	118.563
ENSMUSG00000055629	B4galnt4	L6			14.634	66.484	15.6242	579.654	16.2682	37.1359	17.0914	59.1864	17.9922	51.7535	21.6939	121.137
ENSMUSG00000024844	Banf1	L6	TYPE_I	TYPE_II	1440.62	1982	1422.17	2167.65	1672.58	2215.55	1732.14	2262.59	1437.32	1069.67	1506.11	2119.15
ENSMUSG00000026196	Bard1	L6			88.6895	281.829	93.6094	400.134	102.861	234.555	95.6375	140.57	91.5498	59.3077	89.808	242.825
ENSMUSG00000026630	Batf3	L6		TYPE_II	66.6418	205.878	81.5981	565.889	83.5959	143.228	85.3512	192.684	75.1664	120.979	85.7331	672.55
ENSMUSG00000034773	BC030867	L6	TYPE_I		16.1345	113.933	23.2372	178.798	25.7361	111.165	24.0485	90.7831	15.0792	9.15632	15.4237	117.91
ENSMUSG00000040282	BC052040	L6	TYPE_I		111.449	149.448	141.919	202.642	148.957	212.267	134.361	167.204	127.709	50.5775	138.82	145.791
ENSMUSG00000041406	BC055324	L6	TYPE_I	TYPE_II	69.8825	151.477	93.893	225.186	86.7395	170.451	83.315	152.013	85.8768	45.4253	85.9096	160.442
ENSMUSG00000020650	Bcap29	L6	TYPE_I		692.762	625.094	839.87	1202.68	679.54	951.352	790.299	1354.15	735.12	752.075	683.706	1600.32
ENSMUSG00000030268	Bcat1	L6	TYPE_I		5.66388	81.8794	7.06494	161.444	7.62742	17.7725	7.90915	112.29	3.24493	25.0185	15.0729	120.42
ENSMUSG00000017716	Birc5	L6	TYPE_I	TYPE_II	115.699	751.289	131.401	1107.21	125.729	441.221	133.348	519.386	87.6566	119.685	115.708	522.382
ENSMUSG00000001999	Blvra	L6	TYPE_I	TYPE_II	716.99	897.84	674.377	1281.06	582.901	833.944	660.388	1268.86	659.364	601.811	716.397	885.096
ENSMUSG00000022070	Bora	L6	TYPE_I		131.164	264.232	139.521	417.611	143.319	221.099	136.838	270.222	109.976	112.445	103.763	203.969
ENSMUSG00000017146	Brca1	L6	TYPE_I	TYPE_II	109.118	424.352	149.496	647.414	128.177	462.7	123.151	315.426	116.56	121.204	123.078	480.347
ENSMUSG00000041147	Brca2	L6	TYPE_I		151.912	210.863	203.177	392.501	191.643	306.203	173.862	219.355	170.343	145.724	176.757	301.442
ENSMUSG00000028351	Brinp1	L6			87.0943	52.9302	220.279	337.501	178.873	292.627	149.245	239.339	136.071	144.811	144.387	255.785
ENSMUSG00000034329	Brip1	L6	TYPE_I	TYPE_II	85.1558	470.915	100.057	418.616	88.313	227.838	75.9797	196.884	81.309	56.9014	82.858	230.773
ENSMUSG00000027379	Bub1	L6	TYPE_I	TYPE_II	170.845	510.304	177.393	591.27	164.327	399.686	186.345	291.033	146.834	39.5105	165.656	343.156
ENSMUSG00000040084	Bub1b	L6	TYPE_I	TYPE_II	386.793	1016.97	388.941	1397.59	391.215	818.467	376.342	937.675	353.599	674.502	385.069	934.876
ENSMUSG00000036887	C1qa	L6	TYPE_I	TYPE_II	1018.07	3617.48	1292.01	15415.4	1821.29	7335.4	1564.91	6472.76	1228.47	1221.54	2097	5970.3
ENSMUSG00000036905	C1qb	L6	TYPE_I	TYPE_II	968.087	5251.54	1280.63	17980.5	1944.97	7407.23	1594.99	9169.41	1225.35	1477.01	1973.88	6601.69
ENSMUSG00000036896	C1qc	L6	TYPE_I	TYPE_II	879.747	3765.25	1093	12070.7	1503.97	4784.18	1256.78	6105.55	1036.72	819.024	1755.68	5065.51
ENSMUSG00000038527	C1rl	L6		TYPE_II	347.954	727.474	387.643	803.83	412.713	743.427	405.352	1497.98	424.748	344.64	458.757	662.93
ENSMUSG00000024164	C3	L6	TYPE_I	TYPE_II	33736.6	116023	31018.2	94268.1	44403	96334.6	42769.7	140446	33573.9	47164.4	58621.1	219477
ENSMUSG00000033031	C330027C09Rik	L6	TYPE_I		131.369	580.085	161.695	888.161	148.805	432.984	143.64	420.169	114.199	82.6283	134.389	453.302
ENSMUSG00000040552	C3ar1	L6	TYPE_I		204.504	368.443	218.426	9237.77	246.928	3845.64	207.324	2920.14	228.771	313.501	377.668	909.493
ENSMUSG00000024842	Cabp4	L6			2.01499	64.6084	2.50344	120.399	3.71816	28.1065	3.98457	28.4279	4.34287	4.69766	4.61959	27.9797
ENSMUSG00000003352	Cacnb3	L6			1019.06	859.824	1105.91	1805.08	1238.93	1433.7	1152.7	1270.54	1010.3	883.581	1099.77	1529.86
ENSMUSG00000013629	Cad	L6	TYPE_I	TYPE_II	1387.22	1510.89	1587.83	2005.9	1926.54	1980.66	1400.62	1931.46	1620.59	1494.18	1564.57	2248.04
ENSMUSG00000003814	Calr	L6			18866.2	41924.9	15069.1	29139.5	22751.1	31271.4	18028.4	34437.9	15789	13761.1	20988.4	36098.3
ENSMUSG00000039145	Camk1d	L6		TYPE_II	947.659	981.312	1202.9	2052.49	1107.2	1172.93	978.961	1255.03	989.074	874.143	1036.69	1412.94
ENSMUSG00000020368	Canx	L6	TYPE_I		15354.5	23084.3	12044.5	14998.8	12596.3	15380.3	11634.6	16220.3	12027.2	10051.3	14919.8	18566.2
ENSMUSG00000024726	Carnmt1	L6			309.234	374.223	300.542	458.716	346.377	357.066	365.067	317.79	434.66	214.756	351.199	422.487
ENSMUSG00000027326	Casc5	L6	TYPE_I		89.6415	459.297	128.377	763.667	91.8151	291.093	95.8635	265.225	65.8342	70.5667	75.2065	330.008
ENSMUSG00000031628	Casp3	L6	TYPE_I		710.549	1002.65	776.754	2279.66	764.849	1310.52	775.834	1638	640.45	631.697	718.495	1183.99
ENSMUSG00000027994	Ccdc109b	L6			280.037	693.3	268.824	849.704	298.04	462.941	270.575	820.417	343.858	256.431	312.271	523.713
ENSMUSG00000056531	Ccdc18	L6			42.9972	67.1944	55.0467	114.835	39.3641	76.0529	51.5666	65.5702	32.0954	18.1974	43.925	73.0574
ENSMUSG00000027160	Ccdc34	L6	TYPE_I		241.294	295.547	271.842	431.081	236.482	325.75	238.375	273.861	173.033	76.4001	256.452	302.955
ENSMUSG00000020056	Ccdc53	L6			615.252	814.677	671.67	961.353	574.413	734.411	774.896	967.676	655.1	435.358	716.369	838.628
ENSMUSG00000039977	Ccdc67	L6			161.666	140.249	224.099	375.122	187.802	446.418	329.258	236.898	150.665	81.6645	222.316	334.498
ENSMUSG00000032740	Ccdc88a	L6	TYPE_I		961.195	1068.44	1286.06	1299.92	883.351	1004.04	900.835	1161.21	809.704	568.982	977.977	1099.48
ENSMUSG00000020702	Ccl1	L6			0.605834	10.705	0.660781	57.4131	1.05559	13.8369	0.313386	2.70786	0.601801	0.605293	1.07235	25.0941
ENSMUSG00000009185	Ccl8	L6	TYPE_I	TYPE_II	27.1283	570.367	43.1895	2233.18	36.7726	332.31	57.6412	609.113	31.6489	43.1143	97.5285	5494.59
ENSMUSG00000027715	Ccna2	L6	TYPE_I	TYPE_II	201.486	1173.64	280.983	2025.35	277.129	876.063	276.046	873.283	192.801	143.897	203.349	988.929
ENSMUSG00000041431	Ccnb1	L6	TYPE_I		98.4711	660.385	120.714	1145.13	136.06	438.924	130.488	644.969	79.3724	64.4776	113.839	576.778
ENSMUSG00000032218	Ccnb2	L6	TYPE_I	TYPE_II	116.662	585.928	146.562	976.733	142.02	425.71	144.95	581.744	115.843	85.3771	105.011	443.926
ENSMUSG00000002068	Ccne1	L6	TYPE_I	TYPE_II	46.6029	355.666	63.5534	584.646	59.537	256.185	62.66	252.797	63.93	55.2347	56.0896	220.528
ENSMUSG00000028212	Ccne2	L6	TYPE_I		55.1471	214.51	75.5091	271.163	59.4629	201.285	63.367	147.736	76.7193	65.3205	56.2437	194.891
ENSMUSG00000072082	Ccnf	L6			114.814	543.659	130.381	788.883	153.631	402.955	142.148	385.912	113.166	185.514	116.986	402.555
ENSMUSG00000020326	Ccng1	L6	TYPE_I		3903.7	5490.06	3710.76	4753.26	3591.34	4865.46	3524.49	5331.61	3438.61	3357.69	4817.93	4710.41
ENSMUSG00000042417	Ccno	L6	TYPE_I	TYPE_II	97.6351	153.013	141.434	371.75	126.161	509.224	230.391	266.459	104.015	210.908	154.399	222.611
ENSMUSG00000049103	Ccr2	L6	TYPE_I	TYPE_II	1320.08	2899.47	2455.55	13398.8	1455.94	6145.06	1537.47	2004.51	1567.52	945.909	1607.1	3356.69
ENSMUSG00000047898	Ccr4	L6			27.986	34.1374	47.4579	114.196	32.0562	59.2939	27.8043	15.663	35.6612	23.437	46.9878	192.038
ENSMUSG00000079227	Ccr5	L6	TYPE_I	TYPE_II	276.533	2768.49	407.531	13930.3	309.769	2850.06	275.147	4159.09	260.186	277.081	295.02	1676.2
ENSMUSG00000042262	Ccr8	L6			34.1022	32.9073	21.7147	163.013	14.8179	18.3774	12.2754	26.1578	16.0181	41.8884	17.8001	167.035
ENSMUSG00000007739	Cct4	L6	TYPE_I	TYPE_II	4400.38	6943.83	4302.93	5848.39	3952.58	5103.37	4742.41	6574.14	4386.77	3693.72	4512.51	5165.82
ENSMUSG00000022667	Cd200r1	L6	TYPE_I	TYPE_II	177.725	206.337	236.457	698.804	130.767	216.398	145.398	445.463	159.647	163.945	157.303	404.796
ENSMUSG00000034641	Cd300ld	L6	TYPE_I	TYPE_II	284.034	608.803	508.285	1699.8	328.587	1229.06	330.473	1109.23	501.048	477.83	506.678	704.148
ENSMUSG00000089722	Cd300ld5	L6			2.86275	3.82031	1.58255	13.1085	2.96977	4.19981	4.76254	0.143773	5.34342	0.111936	3.67404	6.52445
ENSMUSG00000016494	Cd34	L6	TYPE_I		7815.51	15552.1	10156.1	8232.69	10284	11915.8	9753.64	14638.4	9735.2	7863.27	8934.92	11838.7
ENSMUSG00000031132	Cd40lg	L6			25.4113	148.256	38.3238	80.8623	23.2629	38.5997	30.4394	9.12303	33.0235	20.356	24.9052	70.8626
ENSMUSG00000000682	Cd52	L6	TYPE_I		1436.63	5384.57	2545.46	11868.1	1464.5	4147.45	2118.38	8816.31	2065.83	1825.55	1974.73	5101.55
ENSMUSG00000015854	Cd5l	L6	TYPE_I	TYPE_II	43.3243	146.496	17.1784	54.1801	214.043	665.36	34.0903	92.3083	21.0238	77.3285	154.056	415.796
ENSMUSG00000006398	Cdc20	L6	TYPE_I	TYPE_II	203.709	539.888	252.835	1157.8	302.509	1028.53	283.19	551.428	201.98	197.949	216.152	696.511
ENSMUSG00000078926	Cdc20b	L6			38.0171	72.8694	68.1836	139.88	51.4384	161.017	88.1622	53.7524	22.25	8.08837	44.0875	96.7436
ENSMUSG00000044201	Cdc25c	L6	TYPE_I		19.4526	84.1966	19.9642	208.933	21.4219	79.3443	18.6038	112.493	16.627	15.0492	18.8434	85.7014
ENSMUSG00000000028	Cdc45	L6		TYPE_II	115.264	455.272	135.465	528.187	124.151	364.215	122.553	299.987	142.824	156.425	136.024	385.48
ENSMUSG00000017499	Cdc6	L6	TYPE_I	TYPE_II	77.3709	435.457	94.9117	449.342	99.458	406.414	97.1672	211.689	112.977	97.3529	114.247	391.792
ENSMUSG00000029283	Cdc7	L6	TYPE_I		210.662	455.645	293.052	602.974	228.233	365.228	224.18	229.568	231.125	162.748	191.032	374.846
ENSMUSG00000048922	Cdca2	L6	TYPE_I	TYPE_II	77.9912	353.269	107.539	556.189	92.6438	370.914	90.6763	219.674	69.5723	57.4299	70.579	320.168
ENSMUSG00000023505	Cdca3	L6	TYPE_I	TYPE_II	118.839	563.573	146.268	980.447	153.417	530.225	160.776	576.325	121.431	82.3631	135.266	595.886
ENSMUSG00000024791	Cdca5	L6	TYPE_I	TYPE_II	39.9667	251.927	56.2789	417.249	63.0204	225.853	58.6798	196.727	38.689	36.204	41.2418	214.657
ENSMUSG00000055612	Cdca7	L6	TYPE_I	TYPE_II	271.53	383.465	282.193	528.833	283.994	459.557	289.381	355.314	288.253	298.761	285.932	532.163
ENSMUSG00000028873	Cdca8	L6	TYPE_I	TYPE_II	95.4635	539.003	115.513	849.001	139.09	416.987	133.558	444.486	95.7778	57.167	102.792	435.697
ENSMUSG00000028217	Cdh17	L6	TYPE_I		15.8664	36.0322	19.3137	110.804	19.115	17.4863	18.1331	32.9073	21.9158	16.4001	26.5797	70.6278
ENSMUSG00000059674	Cdh24	L6			109.634	157.466	109.427	182.784	101.893	177.964	112.162	83.8154	97.4687	70.7545	82.5965	134.912
ENSMUSG00000019942	Cdk1	L6	TYPE_I	TYPE_II	137.041	714.332	178.124	1292.5	165.865	732.241	214.145	755.667	130.468	81.8325	143.699	749.41
ENSMUSG00000039298	Cdk5rap2	L6	TYPE_I	TYPE_II	866.207	955.289	896.824	1213.04	986.768	1136.98	894.736	929.202	981.558	511.087	1060.87	1112.75
ENSMUSG00000037628	Cdkn3	L6	TYPE_I	TYPE_II	24.2664	118.735	29.497	186.929	25.5668	91.0062	28.2863	153.729	19.9189	10.0423	24.947	113.761
ENSMUSG00000006585	Cdt1	L6		TYPE_II	253.384	542.089	379.47	1303.28	318.674	945.637	317.373	754.193	297.529	497.697	270.804	678.065
ENSMUSG00000049848	Ceacam19	L6		TYPE_II	1.85373	19.0419	6.47896	67.1748	5.3939	27.3339	10.1728	62.8035	8.04186	4.09506	42.7019	59.0523
ENSMUSG00000023031	Cela1	L6		TYPE_II	40.5508	89.7496	35.8927	105.684	40.8659	55.3751	37.8928	100.175	38.7155	48.639	51.3766	94.665
ENSMUSG00000029177	Cenpa	L6	TYPE_I	TYPE_II	423.824	849.496	569.673	1645.51	483.596	648.686	520.041	694.554	435.402	295.391	383.559	730.436
ENSMUSG00000045328	Cenpe	L6	TYPE_I	TYPE_II	148.785	879.423	178.978	1203.86	155.493	498.176	161.887	559.258	97.0523	58.0708	140.914	559.584
ENSMUSG00000026605	Cenpf	L6	TYPE_I	TYPE_II	179.242	720.099	223.982	1098.58	194.246	583.463	192.994	458.008	112.885	60.0855	167.992	674.093
ENSMUSG00000045273	Cenph	L6	TYPE_I	TYPE_II	23.6903	99.6793	30.2662	156.926	21.6634	94.6432	29.3442	103.678	21.9396	11.1761	22.2147	103.625
ENSMUSG00000031262	Cenpi	L6	TYPE_I	TYPE_II	52.8795	205.382	68.6788	296.673	61.5947	178.077	75.2196	178.417	54.4468	55.2806	57.9542	190.841
ENSMUSG00000021714	Cenpk	L6	TYPE_I	TYPE_II	24.1992	80.2005	31.0095	141.977	22.9112	87.313	32.181	66.9461	20.2822	14.5065	25.709	82.1752
ENSMUSG00000068101	Cenpm	L6	TYPE_I		21.1917	90.1831	28.4908	150.07	32.0873	143.737	31.9369	320.164	22.6197	8.15441	23.9296	122.824
ENSMUSG00000031756	Cenpn	L6	TYPE_I		64.7645	175.119	71.5199	248.312	75.8443	179.331	71.8593	116.38	59.3589	43.3281	63.6598	173.105
ENSMUSG00000021391	Cenpp	L6	TYPE_I	TYPE_II	14.588	43.1415	22.696	98.8144	19.9742	56.4813	24.7426	52.7555	17.6315	3.46682	18.717	52.4732
ENSMUSG00000023919	Cenpq	L6	TYPE_I	TYPE_II	149.772	237.958	179.724	361.773	121.64	234.71	180.193	358.763	140.629	103.288	153.875	235.192
ENSMUSG00000031629	Cenpu	L6	TYPE_I		77.4271	108.256	87.3159	162.705	71.1077	128.604	78.2829	102.85	67.7923	47.4912	79.0368	120.662
ENSMUSG00000075266	Cenpw	L6	TYPE_I		21.4903	65.0145	32.9591	126.234	28.8508	65.2067	30.3957	95.6459	23.1948	24.7949	25.1842	68.9966
ENSMUSG00000024542	Cep192	L6	TYPE_I		1153.13	1541.7	1293.8	2040.1	1101.87	1455.7	1090.19	1301.88	1202.61	1339.83	1136.73	1405.56
ENSMUSG00000046111	Cep295	L6			1019.16	1236.29	1319.02	1741.73	980.335	1199.62	1012.21	1149.74	1020.36	1245.16	1033.9	1239.56
ENSMUSG00000024989	Cep55	L6	TYPE_I		73.4156	373.163	100.072	644.865	86.964	312.017	97.0895	324.203	59.9904	31.6141	68.982	339.844
ENSMUSG00000020309	Chac2	L6	TYPE_I		101.019	159.076	133.094	189.33	119.451	185.838	136.416	221.458	112.331	82.9032	112.007	143.354
ENSMUSG00000002835	Chaf1a	L6		TYPE_II	295.959	613.879	362.295	1000.83	383.025	845.21	349.163	608.784	339.974	359.49	336.962	753.905
ENSMUSG00000022945	Chaf1b	L6	TYPE_I	TYPE_II	140.577	348.727	181.571	640.169	155.764	531.679	154.706	446.94	190.768	285.181	148.888	425.578
ENSMUSG00000053768	Chchd3	L6	TYPE_I		1498.31	1903.24	1464.67	1743.07	1517.53	1685.19	1719.55	1738.68	1434.95	833.315	1863.1	2048.59
ENSMUSG00000032113	Chek1	L6			57.4261	170.079	72.7001	264.513	48.6501	242.404	66.8197	182.128	64.9188	140.238	59.6935	207.951
ENSMUSG00000040809	Chil3	L6	TYPE_I		25946.1	48143.1	17915.9	37624.6	12922.3	7837.03	15347.1	106560	13751.1	12125.6	15775.6	107655
ENSMUSG00000022860	Chodl	L6			1.26724	0.734632	4.58244	58.2626	6.67756	15.926	3.93304	1.69595	4.38799	1.76047	9.08114	53.6011
ENSMUSG00000030525	Chrna7	L6			50.7709	58.6647	72.1027	241.75	57.0918	190.027	40.2805	40.8655	50.0148	79.8891	47.9639	445.356
ENSMUSG00000058152	Chsy3	L6			77.675	52.7958	104.171	168.723	84.6828	171.509	73.432	146.157	92.1218	77.8028	83.2514	198.642
ENSMUSG00000019214	Chtf18	L6	TYPE_I	TYPE_II	103.25	227.492	127.128	412.606	122.171	306.078	111.015	191.753	104.471	71.155	111.643	252.521
ENSMUSG00000037725	Ckap2	L6	TYPE_I		85.9233	299.393	103.717	524.587	88.5964	308.82	93.7065	338.374	60.1033	58.1252	65.5198	293.02
ENSMUSG00000048327	Ckap2l	L6	TYPE_I		157.769	586.141	183.86	878.897	192.366	579.424	220.917	548.655	116.543	93.7471	198.18	598.662
ENSMUSG00000054400	Cklf	L6	TYPE_I		415.11	513.724	528.275	854.505	365.631	513.525	441.139	640.491	405.283	304.534	376.262	487.051
ENSMUSG00000028044	Cks1b	L6	TYPE_I	TYPE_II	138.057	420.591	186.037	685.687	169.91	409.057	199.219	561.486	152.88	167.476	170.889	509.144
ENSMUSG00000062248	Cks2	L6	TYPE_I		105.187	335.935	137.764	513.286	116.723	281.463	152.69	441.268	103.801	175.441	118.396	272.441
ENSMUSG00000028262	Clca3a2	L6	TYPE_I		1.7651	5.58489	2.16594	29.6906	1.77345	5.15638	2.08733	42.1798	2.27131	2.28745	10.7186	28.5843
ENSMUSG00000000248	Clec2g	L6			0.835684	2.64465	1.93227	24.8917	5.71706	19.155	3.53069	12.2982	1.5339	3.81572	15.0714	35.8381
ENSMUSG00000043832	Clec4a3	L6	TYPE_I	TYPE_II	459.617	1061.62	542.393	3916.32	375.248	1707.88	390.746	921.416	536.702	245.05	463.957	1331.78
ENSMUSG00000042489	Clspn	L6	TYPE_I	TYPE_II	74.2265	481.989	103.768	796.127	97.5395	419.565	86.144	301.748	74.4808	49.7152	79.6379	438.739
ENSMUSG00000028478	Clta	L6			3610.98	4585.17	3653.83	6542.23	4000.63	4881.83	4040.09	6080.27	3673.14	3544.35	3635.71	4487.85
ENSMUSG00000032436	Cmtm7	L6	TYPE_I		657.299	1228.49	752.84	2241.22	767.816	1235.72	773.333	1344.17	762.629	516.704	690.835	1129.36
ENSMUSG00000001435	Col18a1	L6	TYPE_I	TYPE_II	2225.73	2557.63	3002.69	4392.31	3691.75	6296.1	2619.95	5835.34	2877.33	2734.03	2974.77	3978.02
ENSMUSG00000001506	Col1a1	L6	TYPE_I		8927.11	5781.04	19173.4	36572.2	21999.1	34152.2	16492.1	18345.5	9634.77	6474.7	15058.2	30110.2
ENSMUSG00000029661	Col1a2	L6	TYPE_I		13538.1	9694.02	26247	41385.5	26600.5	41194.1	20937	24114.6	16789.4	10275.4	22791.9	37791.4
ENSMUSG00000026043	Col3a1	L6	TYPE_I		22158.7	14931	42692.6	87591.1	44252.8	79151.6	33279.5	74361.4	18716.5	6926.28	31723.7	83378
ENSMUSG00000026837	Col5a1	L6	TYPE_I		3342.53	1897.14	4828.06	5953.15	5354.12	6117.82	3972.23	6208.91	3027.06	3161.2	3890.53	5002.22
ENSMUSG00000026042	Col5a2	L6			5297.54	4010.54	6576.75	13008.8	6923.77	10624	5553.89	12118.7	3990.72	2378.63	5326.18	10831.4
ENSMUSG00000051355	Commd1	L6	TYPE_I		252.804	269.967	312.507	397.546	313.273	413.613	362.069	471.115	291.463	155.065	299.6	356.055
ENSMUSG00000041781	Cpsf2	L6	TYPE_I		1527.24	2160.28	1596.87	2610.65	1374.1	2062.84	1454.02	2728.73	1489	1547.74	1451.62	2026.35
ENSMUSG00000027408	Cpxm1	L6			503.923	385.663	1370.67	3535.19	1292.37	1382.51	1151.26	1105.89	968.817	1284.76	1019.35	4109.79
ENSMUSG00000036596	Cpz	L6			56.9724	52.3407	159.737	227.113	155.154	112.245	151.981	140.135	97.6176	84.2827	133.353	147.121
ENSMUSG00000023272	Creld2	L6	TYPE_I	TYPE_II	1301.55	3452.74	1191.82	2148.44	1497.14	1789.79	1455.03	2239.22	1271.84	1148.58	1451.02	2837.15
ENSMUSG00000006360	Crip1	L6	TYPE_I	TYPE_II	3687.71	4818.93	4037.82	4876.27	4029.22	4297.38	5046.52	4042.15	3990.82	2769.61	4682.77	6536.8
ENSMUSG00000029121	Crmp1	L6	TYPE_I		28.3089	75.9874	38.7336	145.975	33.5344	60.7655	32.7342	69.4566	35.7698	38.5848	37.2815	98.5295
ENSMUSG00000032431	Crtap	L6		TYPE_II	1269.32	1287.7	1435.82	1753.1	1661.74	2064.4	1613.77	1856.63	1516.48	1040.64	1519.78	1695.18
ENSMUSG00000026011	Ctla4	L6			28.1114	133.989	71.7175	2058.87	25.5146	56.9199	37.8622	219.008	35.237	91.9066	32.6477	468.976
ENSMUSG00000017760	Ctsa	L6		TYPE_II	6636.24	8103.5	6479.17	13398.2	6350.4	8720.97	5932.57	8735.05	6976.59	6406.24	6377.83	7920
ENSMUSG00000038642	Ctss	L6	TYPE_I		6443.9	19229.3	6734.13	72786.4	4775.3	21116.6	5601.97	23429.6	5787.5	3937.23	5819.89	14944.9
ENSMUSG00000016256	Ctsz	L6	TYPE_I		5235.57	10388.7	5122.37	21727.9	5251.59	11756.5	4920.13	17020.3	5245.19	5622.21	5415.08	12322.9
ENSMUSG00000029154	Cwh43	L6			0.980397	2.63111	1.16875	74.608	0.510756	4.69393	2.53509	2.02732	2.27635	0.587123	21.8854	18.2265
ENSMUSG00000061353	Cxcl12	L6	TYPE_I		8511.17	7195.37	13029.1	13979.5	17118.2	14636.3	11687.8	26721.3	14143.4	3433.65	12770.8	12464.6
ENSMUSG00000037190	Cyb561d2	L6	TYPE_I		359.699	449.792	350.398	565.708	402.844	451.94	378.106	399.405	365.837	184.711	370.912	466.95
ENSMUSG00000063694	Cycs	L6	TYPE_I	TYPE_II	1545.57	3137.15	1693.77	3738.49	1629.15	2582.48	2116.39	4432.23	1637.09	1454.57	1979.5	2732.78
ENSMUSG00000048440	Cyp4f16	L6	TYPE_I		897.12	901.827	917.972	1252.54	879.119	1181.83	876.291	1112.9	1011.6	714.56	774.62	1116.59
ENSMUSG00000001467	Cyp51	L6	TYPE_I	TYPE_II	1528.48	1598.45	1190.39	1712.08	1519.59	2391.82	1705.89	1733.97	1656.8	1470.57	1633.37	2419.45
ENSMUSG00000052821	Cysltr1	L6	TYPE_I	TYPE_II	263.892	176.753	320.881	808.718	286.699	488.272	273.664	292.153	247.658	88.0614	244.584	493.581
ENSMUSG00000028159	Dapp1	L6	TYPE_I	TYPE_II	815.108	1184.3	844.105	1884.9	740.126	1106.34	796.358	1445.38	799.538	953.889	871.727	1276.81
ENSMUSG00000026356	Dars	L6	TYPE_I	TYPE_II	2147.35	2387.79	2107.49	2463.11	1795.39	2480.09	2010.22	2701.55	1996.34	1239.59	2172.92	2496.76
ENSMUSG00000002297	Dbf4	L6		TYPE_II	245.11	613.411	292.024	1006.49	234.125	457.255	295.777	706.924	254.093	311.718	221.047	453.505
ENSMUSG00000027797	Dclk1	L6			358.804	338.239	431.455	1107.03	486.782	709.824	459.045	792.941	394.062	361.855	549.014	1237.33
ENSMUSG00000042462	Dctpp1	L6	TYPE_I	TYPE_II	164.163	307.653	199.519	418.894	220.447	341.183	233.007	448.594	207.692	189.821	231.831	447.231
ENSMUSG00000037697	Ddhd1	L6	TYPE_I	TYPE_II	2387.03	2860.79	1857.73	3622.01	1821.88	1942.09	1929.11	1949.9	1875.1	2251.21	1857.42	2552.64
ENSMUSG00000028757	Ddost	L6			5107.43	6387.86	5229.06	7325.64	6167.28	9166.38	5329.01	8571.1	5847.91	5244.08	5546.4	8410.87
ENSMUSG00000021377	Dek	L6	TYPE_I		2777.41	3456.27	3300.56	5323.1	2473.64	3603.98	2862.2	3682.04	2603.46	2408.84	2594.76	2983.83
ENSMUSG00000028175	Depdc1a	L6			25.2429	195.195	42.2133	397.082	31.7966	115.923	31.3947	123.578	27.6986	8.15908	27.2479	115.107
ENSMUSG00000021697	Depdc1b	L6	TYPE_I	TYPE_II	36.6994	144.589	37.2889	157.91	32.7136	88.2007	38.1298	106.748	29.4688	22.3944	26.3518	84.6627
ENSMUSG00000030225	Dera	L6			375.723	578.152	420.957	1081.34	387.925	633.818	425.054	937.056	369.812	361.13	383.672	672.129
ENSMUSG00000021707	Dhfr	L6	TYPE_I		190.969	361.501	205.473	706.262	190.895	472.346	216.842	346.545	178.567	88.5267	211.318	476.525
ENSMUSG00000022021	Diaph3	L6	TYPE_I		181.98	357.619	183.899	497.772	171.717	378.305	165.96	289.324	147.465	92.0495	174.484	349.826
ENSMUSG00000037544	Dlgap5	L6			71.5961	559.619	93.8797	757.02	78.5392	291.702	86.2937	360.343	69.8934	39.4925	75.7769	367.748
ENSMUSG00000004460	Dnajb11	L6	TYPE_I		2625.07	5153.39	2621.98	5095.4	2898.62	4219.05	2835.61	5892.62	2526.75	3318.04	2506.99	4374.57
ENSMUSG00000022013	Dnajc15	L6	TYPE_I		397.772	684.813	426.39	926.802	361.725	618.304	515.316	689.041	388.019	291.554	505.039	591.317
ENSMUSG00000021811	Dnajc9	L6	TYPE_I		689.444	951.347	806.992	1175.96	669.359	955.963	833.9	716.756	799.123	531.656	737.412	989.997
ENSMUSG00000019088	Dnase1l1	L6			1201.45	1046.45	1154.38	1545.59	1018.3	1103.34	1212.62	1228.71	1264.15	637.673	1177.19	1036.59
ENSMUSG00000003812	Dnase2a	L6	TYPE_I		1221.39	1033.5	1086.43	2120.33	998.198	1269.88	1071.55	1533.8	1013.44	832.88	1119.8	1455.06
ENSMUSG00000004099	Dnmt1	L6			2809.03	4220.07	2789.49	5472.89	2709.92	4415.55	2459.89	3421.26	2758.36	2548.26	2697.32	3905.32
ENSMUSG00000040658	Dnph1	L6	TYPE_I		33.9482	63.0117	36.4158	80.7307	44.8761	85.592	40.9675	92.4302	38.5326	29.9008	39.9176	88.7847
ENSMUSG00000038608	Dock10	L6	TYPE_I	TYPE_II	3401.11	4394.04	4129.42	7779.4	2757.24	3733.31	2879.31	5506.36	3517.77	2965.86	3185.74	4152.19
ENSMUSG00000022102	Dok2	L6	TYPE_I	TYPE_II	374.889	1274.59	542.687	1803.06	408.345	657.404	399.588	1999.74	399.728	368.32	342.846	1645.46
ENSMUSG00000022422	Dscc1	L6	TYPE_I		23.4959	63.2337	41.2836	120.083	24.5368	108.575	26.0197	46.6219	32.2879	20.7675	20.362	95.5967
ENSMUSG00000039497	Dse	L6	TYPE_I		1203.55	1944.25	1322.16	3014.55	1165.14	1700.84	1183.05	1732.26	1191.79	1141.42	1225.39	2035.22
ENSMUSG00000027635	Dsn1	L6	TYPE_I		182.074	287.175	214.973	417.619	180.222	296.933	181.985	336.24	197.734	211.395	153.928	284.766
ENSMUSG00000037474	Dtl	L6	TYPE_I	TYPE_II	74.4212	339.647	126.564	588.811	110.036	576.014	111.873	210.691	72.1241	56.7116	102.737	472.057
ENSMUSG00000027203	Dut	L6	TYPE_I		310.624	544.742	370.864	918.714	391.562	606.638	409.614	592.436	340.013	262.477	351.023	581.217
ENSMUSG00000027490	E2f1	L6	TYPE_I	TYPE_II	513.082	600.208	489.648	788.651	567.61	818.157	453.15	412.124	401.178	193.968	486.523	700.523
ENSMUSG00000020185	E2f7	L6	TYPE_I		86.1077	234.177	126.239	412.247	105.643	281.229	112.447	266.122	71.6635	106.923	100.355	241.357
ENSMUSG00000046179	E2f8	L6	TYPE_I	TYPE_II	71.4076	466.209	103.711	734.836	99.9543	314.389	98.1545	228.606	79.9007	55.3585	81.6412	324.958
ENSMUSG00000027699	Ect2	L6	TYPE_I		164.118	517.642	206.847	902.213	217.784	748.756	203.404	359.549	141.313	71.6716	172.733	603.111
ENSMUSG00000015092	Edf1	L6			2203.68	3037.48	2159.38	2887.71	2610.37	3101.91	2587.45	3610.72	2320.59	1861.71	2476.54	2883.14
ENSMUSG00000021951	Eef1akmt1	L6			331.263	349.531	342.53	411.538	384.74	428.293	419.456	416.133	387.415	172.233	378.465	450.755
ENSMUSG00000001707	Eef1e1	L6	TYPE_I	TYPE_II	244.96	409.206	283.879	598.358	261.916	493.262	341.123	747.746	288.36	260.119	242.64	395.784
ENSMUSG00000071644	Eef1g	L6	TYPE_I		9443.84	11236.7	10156.8	14661.7	11612.6	13538.5	11185.8	18045.1	10109.2	7898.58	9892.06	12739.7
ENSMUSG00000024909	Efemp2	L6			1486.01	1440.28	1763.61	2292.58	1862.19	3502.85	1710.99	2355.37	1815.92	1649.56	1686.49	2692.94
ENSMUSG00000039055	Eme1	L6	TYPE_I		23.5978	137.038	28.1594	218.254	32.626	117.654	33.1355	75.7832	25.515	20.3332	22.2403	107.974
ENSMUSG00000029163	Emilin1	L6			3611.33	4124.84	4652.35	7226.13	5464.32	8372.8	4054.48	8578.4	4185.83	5885.11	3928.45	10537.2
ENSMUSG00000040212	Emp3	L6	TYPE_I		1380.64	2165.78	1657.67	3100.98	1559.13	2713.08	1601.15	3232.57	1569.2	1136.02	1526.34	2424.73
ENSMUSG00000026615	Eprs	L6			4452.2	5130.7	3777.26	4302	3550.69	4551.06	3280.68	5339.43	3688.36	3210.49	4456.17	5316.37
ENSMUSG00000051220	Ercc6l	L6		TYPE_II	75.981	320.728	91.2955	373.255	90.3335	254.314	90.1114	206.634	86.1474	71.3719	84.2903	279.13
ENSMUSG00000031527	Eri1	L6			978.297	1526.48	928.831	1664.87	917.187	1233.85	990.723	1638.4	969.472	887.964	908.773	1241.75
ENSMUSG00000029616	Erp29	L6			2592.35	3613.68	2804.14	5234.11	2774.5	4023.78	2777.09	4498.73	2501.21	2255.08	2388.1	3947.71
ENSMUSG00000022034	Esco2	L6	TYPE_I	TYPE_II	45.3357	208.326	64.6269	361.506	47.7573	231.44	55.7769	116.929	40.5535	12.9061	48.6696	199.72
ENSMUSG00000058290	Espl1	L6	TYPE_I		198.543	656.943	226.992	1225.75	246.355	791.899	212.351	413.316	193.875	151.014	195.304	709.323
ENSMUSG00000025366	Esyt1	L6	TYPE_I		5928.63	8109.38	7046.89	13572.7	6754.17	8276.09	5929.63	7799.69	7450.82	6273.24	6025.64	8974.41
ENSMUSG00000064254	Ethe1	L6		TYPE_II	361.884	445.099	326.813	573.267	390.135	421.367	400.513	607.425	388.705	267.841	423.89	605.649
ENSMUSG00000039748	Exo1	L6	TYPE_I	TYPE_II	41.0955	166.983	58.5331	237.033	48.1857	188.474	48.6306	112.383	64.377	21.3873	53.9779	184.015
ENSMUSG00000027752	Exosc8	L6		TYPE_II	805.741	1141.36	870.213	1681.72	728.202	1000.95	929.788	1119.89	860.039	772.866	734.849	982.68
ENSMUSG00000061731	Ext1	L6	TYPE_I	TYPE_II	1937.02	1599.27	2500.89	2806.64	2484.1	3450.9	2167.18	3318.93	2237.4	1699.14	2089.04	2834.48
ENSMUSG00000010461	Eya4	L6	TYPE_I	TYPE_II	11.1412	10.2456	14.8203	59.4087	16.2944	38.0693	16.3144	22.541	10.4329	8.75939	29.6974	47.4152
ENSMUSG00000029687	Ezh2	L6	TYPE_I		506.831	971.235	564.204	1414.45	494.259	811.773	579.293	643.553	452.522	454.684	414.182	858.848
ENSMUSG00000031443	F7	L6		TYPE_II	1006.21	1011.59	762.555	1916.69	609.849	855.073	586.354	1473.97	710.181	670.367	649.728	1781.54
ENSMUSG00000026655	Fam107b	L6	TYPE_I	TYPE_II	2884.37	3298.12	3456.2	5150.63	2532.67	3283.63	3125.55	3300.17	3498.73	2885.12	2741.19	4530.53
ENSMUSG00000024691	Fam111a	L6	TYPE_I	TYPE_II	1150.42	2888.22	1282.6	3170.65	994.264	2000.42	1127.14	1996.1	1180.46	709.404	1281.82	2006.98
ENSMUSG00000050493	Fam167b	L6	TYPE_I		25.4638	36.3401	26.1711	45.1451	32.679	35.0374	35.9743	44.6727	22.9785	3.16097	20.3744	53.885
ENSMUSG00000032265	Fam46a	L6	TYPE_I	TYPE_II	904.019	1582.54	1072.66	2906.8	1051.12	1958.46	1186.58	1707.7	1170.84	810.051	1091.69	1887.62
ENSMUSG00000020808	Fam64a	L6	TYPE_I		58.6572	187.322	75.4403	331.326	82.9282	178.963	67.827	146.452	50.4035	31.4564	41.8255	197.432
ENSMUSG00000027654	Fam83d	L6	TYPE_I		50.7895	307.493	48.5163	230.075	69.1342	131.179	66.7287	135.226	44.5656	54.5871	59.5986	137.297
ENSMUSG00000022408	Fam83f	L6			72.6074	54.1515	73.5599	308.103	67.0991	180.167	67.6173	119.349	75.0703	128.661	102.003	201.062
ENSMUSG00000032381	Fam96a	L6			1139.92	1454.6	1140.4	2481.81	1029.93	1581.98	1122.78	2648.29	979.384	921.571	1047.27	1592.45
ENSMUSG00000034023	Fancd2	L6	TYPE_I		108.659	264.184	138.655	380.436	133.694	308.328	135.952	175.568	129.62	69.4929	123.857	396.063
ENSMUSG00000039187	Fanci	L6	TYPE_I	TYPE_II	60.8875	235.157	90.264	376.157	75.1367	270.392	79.18	144.751	59.8063	36.2954	62.4912	251.28
ENSMUSG00000026245	Farsb	L6	TYPE_I	TYPE_II	1363.38	1827.51	1231.39	1649.5	1242.58	1702.93	1256.08	2111.14	1336.4	1223.47	1417.34	1809.63
ENSMUSG00000044966	Fbxo48	L6			27.087	65.6634	39.3318	100.71	27.8686	52.1253	28.25	33.1738	22.347	14.9633	23.8345	52.269
ENSMUSG00000019773	Fbxo5	L6	TYPE_I	TYPE_II	159.918	356.517	173.032	482.212	153.979	287.147	162.706	167.355	154.602	95.0146	142.961	245.179
ENSMUSG00000048031	Fcrl5	L6	TYPE_I		26.4885	46.3041	37.4805	357.435	31.5431	73.2178	25.075	16.5701	32.9461	11.7956	41.2687	229.158
ENSMUSG00000031594	Fgl1	L6	TYPE_I		13.9661	54.8143	6.99065	40.1133	9.3706	47.0996	14.6889	122.499	5.86906	10.1783	9.77819	49.071
ENSMUSG00000035455	Fignl1	L6	TYPE_I	TYPE_II	78.3082	412.481	99.1058	527.472	99.5135	348.081	105.329	220.776	76.7198	35.7496	89.5077	383.856
ENSMUSG00000056629	Fkbp2	L6			1147.24	1701.42	1022.18	1331.88	1100.21	1418.87	1080.04	1706.46	994.567	602.296	1237.85	1759.24
ENSMUSG00000001517	Foxm1	L6		TYPE_II	227.702	819.579	308.053	1198.97	288.835	771.585	261.424	582.613	224.351	259.686	209.453	704.934
ENSMUSG00000042002	Foxn4	L6			34.7667	37.985	68.2261	112.845	66.4774	145.995	104.02	71.1686	27.3763	29.1772	71.644	104.359
ENSMUSG00000029581	Fscn1	L6	TYPE_I	TYPE_II	420.615	751.635	771.621	2203.13	854.784	1606.5	676.449	1661.51	465.022	536.973	584.274	1544.41
ENSMUSG00000039774	Galnt12	L6		TYPE_II	206.176	215.038	241.843	373.608	192.339	268.274	232.751	181.271	218.626	171.627	192.39	406.703
ENSMUSG00000031608	Galnt7	L6	TYPE_I		610.327	1072.33	678.248	1513.9	491.538	720.666	524.185	756.279	576.948	578.659	583.408	874.804
ENSMUSG00000046006	Gapt	L6			80.4165	119.923	96.1639	206.164	71.0279	130.779	94.4809	219.928	105.668	106.078	86.1452	376.659
ENSMUSG00000074802	Gas2l3	L6	TYPE_I	TYPE_II	128.532	242.084	115.718	653.966	101.191	230.926	97.84	341.819	97.1185	153.937	122.327	288.551
ENSMUSG00000027199	Gatm	L6	TYPE_I	TYPE_II	111.754	609.966	180.317	5055.13	176.115	676.787	170.456	1320.53	135.201	72.7393	197.916	1896.78
ENSMUSG00000055760	Gemin6	L6	TYPE_I		98.2507	190.536	100.474	226.873	86.7331	162.131	138.551	218.976	119.569	97.9723	104.816	176.104
ENSMUSG00000051235	Gen1	L6			46.8931	135.669	51.1498	207.301	44.6769	106.173	45.3793	105.624	35.5089	32.8036	49.2936	118.812
ENSMUSG00000029275	Gfi1	L6			44.5762	229.062	55.3777	334.105	39.9122	69.3138	50.3972	61.6946	47.869	77.4106	37.5478	119.121
ENSMUSG00000006344	Ggt5	L6	TYPE_I		710.494	1596.43	519.653	683.501	620.836	991.767	567.722	625.374	625.937	680.879	671.507	1695.71
ENSMUSG00000027454	Gins1	L6	TYPE_I	TYPE_II	57.2291	137.706	57.7888	281.059	56.9966	156.36	66.5531	183.207	55.9591	67.2722	55.0757	175.169
ENSMUSG00000031821	Gins2	L6		TYPE_II	95.7149	224.696	128.994	436.346	125.765	398.833	123.564	305.445	111.735	110.15	124.77	343.784
ENSMUSG00000056888	Glipr1	L6	TYPE_I	TYPE_II	614.839	1322.01	670.281	1737.05	453.373	910.303	670.685	838.326	655.163	762.36	628.55	962.754
ENSMUSG00000029276	Glmn	L6			183.372	186.266	249.506	359.317	191.074	222.285	207.559	262.076	192.138	119.61	180.724	191.276
ENSMUSG00000058927	Gm10053	L6	TYPE_I	TYPE_II	64.0423	118.885	63.4131	145.271	58.7321	93.617	74.2317	196.534	51.1666	53.4523	79.8722	129.309
ENSMUSG00000060143	Gm10076	L6			941.386	1496.42	1070.55	2298.89	1182.91	1521.54	861.872	1714.69	868.59	915.183	973.619	1591.48
ENSMUSG00000068240	Gm11808	L6			417.55	519.523	658.027	853.207	716.79	686.09	428.082	658.067	356.747	444.792	651.64	635.344
ENSMUSG00000078502	Gm13212	L6			76.1908	155.231	118.436	460.104	69.8931	180.021	89.5674	216.173	83.9953	51.7996	84.806	159.71
ENSMUSG00000094027	Gm21762	L6			1.7636	2.07644	9.69107	43.5762	3.40111	20.5772	11.1009	0.807492	3.98385	0.326855	2.14809	7.1417
ENSMUSG00000000594	Gm2a	L6		TYPE_II	3678.16	5493.4	4184.42	7536.83	4100.83	4893.86	4046.19	4352.64	4584.27	3255	4438.63	4898.9
ENSMUSG00000078780	Gm5150	L6	TYPE_I	TYPE_II	101.624	136.621	118.52	646.163	76.8856	221.306	101.276	486.562	115.722	76.7342	110.77	235.452
ENSMUSG00000091955	Gm9844	L6		TYPE_II	192.232	505.397	323.99	801.001	369.159	565.36	319.505	484.982	167.561	128.259	301.553	325.426
ENSMUSG00000006715	Gmnn	L6	TYPE_I		262.767	425.703	252.005	548.314	250.072	377.655	303.486	363.368	240.307	126.419	295.69	413.57
ENSMUSG00000034792	Gna15	L6	TYPE_I		203.422	400.955	243.549	756.554	224.952	303.811	226.147	376.835	200.686	229.418	232.483	490.222
ENSMUSG00000052102	Gnpda1	L6	TYPE_I	TYPE_II	722.482	934.577	648.181	2060.01	637.021	1026.57	590.183	878.961	706.142	749.794	724.387	985.72
ENSMUSG00000037661	Gpr160	L6		TYPE_II	136.248	219.267	146.356	382.611	119.706	249.273	134.699	255.617	131.273	163.806	162.133	274.467
ENSMUSG00000040133	Gpr176	L6		TYPE_II	30.7096	46.5579	46.2037	172.716	30.7978	226.92	39.0414	129.595	43.8976	82.9816	54.0829	168.152
ENSMUSG00000052759	Gpr25	L6			0.737656	0.748634	2.10813	32.7249	1.42332	2.95694	1.54886	0.665166	0.937529	1.0283	0.48495	2.80083
ENSMUSG00000049608	Gpr55	L6			114.465	165.066	89.5236	645.104	76.6323	111.608	85.7262	131.865	78.1704	157.503	99.3009	309.438
ENSMUSG00000068696	Gpr88	L6	TYPE_I		53.8385	201.033	89.7505	261.614	104.868	205.022	89.3858	106.191	66.8218	31.6682	74.9047	312.486
ENSMUSG00000028597	Gpx7	L6			407.031	383.822	479.54	539.891	575.23	644.433	531.198	533.738	405.749	226.2	430.13	588.201
ENSMUSG00000050107	Gsg2	L6			61.537	213.913	82.0075	387.167	63.5678	170.947	73.5787	131.861	58.7731	42.5866	48.1787	144.871
ENSMUSG00000022385	Gtse1	L6	TYPE_I		83.2589	348.774	84.3478	507.581	77.5758	299.954	76.9728	327.006	59.8021	153.588	68.6017	257.366
ENSMUSG00000023982	Guca1a	L6	TYPE_I		20.8296	94.1537	29.9106	116.358	30.8263	62.2969	35.5302	102.955	26.4396	18.5081	32.146	79.3663
ENSMUSG00000025534	Gusb	L6	TYPE_I	TYPE_II	2401.92	3129.97	2553.11	4952.32	2665.46	3791.74	2434.63	4312.26	2514.37	1820.21	2254.63	3169.6
ENSMUSG00000036594	H2-Aa	L6	TYPE_I	TYPE_II	16043.7	60654.2	20164.7	47484.9	16280.4	22994.2	19107.4	16863	22197.2	12966.1	18791.5	35748.3
ENSMUSG00000073421	H2-Ab1	L6	TYPE_I	TYPE_II	10014.5	47918.2	15175	42561.6	14467.8	23481.5	14994	15312.6	14646.1	8954.58	11405.6	22932.9
ENSMUSG00000079547	H2-DMb1	L6	TYPE_I	TYPE_II	1405.91	5809.18	1660.98	5441.33	1486.36	2790.11	1723.16	2467.11	2107.21	965.739	1539	3003.94
ENSMUSG00000060586	H2-Eb1	L6	TYPE_I	TYPE_II	9265.05	36088.2	12897.8	30857.1	11148.2	15076.1	12500	10375.6	14167.2	7279.39	10694.7	20217.8
ENSMUSG00000049932	H2afx	L6	TYPE_I		301.157	611.447	413.387	1153.4	474.559	776.909	451.226	612.944	382.303	472.732	349.197	645.007
ENSMUSG00000027018	Hat1	L6	TYPE_I	TYPE_II	679.797	1138.43	708.496	1936.18	497.86	1100.03	688.485	1470.21	622.672	681.267	688.125	1103.48
ENSMUSG00000022177	Haus4	L6	TYPE_I		339.49	341.005	296.169	571.049	328.836	490.08	305.324	304.246	326.446	278.359	295.171	423.526
ENSMUSG00000031371	Haus7	L6			428.685	397.626	491.137	605.547	475.154	714.705	489.517	577.377	453.22	376.009	442.494	791.387
ENSMUSG00000035439	Haus8	L6	TYPE_I	TYPE_II	523.942	756.75	480.503	998.458	542.225	847.3	525.479	578.271	560.083	398.819	590.13	671.605
ENSMUSG00000027944	Hax1	L6			1287.24	1584.81	1084.03	1485.97	1253.33	1616.27	1400.71	1731.02	1271.65	1157.09	1291.7	1418.65
ENSMUSG00000024486	Hbegf	L6	TYPE_I	TYPE_II	2183.72	1561.35	1842.64	4028.87	2275.36	5327.22	1950.45	3679.24	2082.39	2484.45	1886.52	3753.58
ENSMUSG00000025001	Hells	L6	TYPE_I		153.591	570.126	218.45	964.907	163.018	661.67	171.035	437.17	153.038	105.534	162.699	697.788
ENSMUSG00000032126	Hmbs	L6	TYPE_I	TYPE_II	692.407	949.849	691.162	1044.15	790.761	1033.83	758.584	1074.9	732.343	652.254	713.681	984.006
ENSMUSG00000054717	Hmgb2	L6	TYPE_I	TYPE_II	923.846	3003.83	1249.02	3998.93	827.647	1847	1048.03	2883.87	944.728	1166.96	963.023	2030.47
ENSMUSG00000020330	Hmmr	L6	TYPE_I		78.107	552.298	99.8516	755.104	83.508	369.738	92.9099	350.806	50.1221	28.112	85.6505	441.611
ENSMUSG00000020737	Hn1	L6	TYPE_I	TYPE_II	1988.12	3779.84	2089.79	5233.43	2172.23	3037.79	2277.15	3543.72	2081.3	2139.14	2136.63	3147.42
ENSMUSG00000024165	Hn1l	L6	TYPE_I		1012.24	2064.83	1007.14	1977.18	1033.92	2068.79	1084.42	2561.12	1024.88	1429.13	1098.4	2196.38
ENSMUSG00000028785	Hpca	L6			3.43215	17.591	4.06942	126.066	5.55868	34.2605	3.31172	2.91078	3.29986	2.3249	8.9874	83.1883
ENSMUSG00000038005	Hpf1	L6	TYPE_I		568.266	796.423	622.047	1154.26	535.083	782.397	607.63	826.32	536.09	500.887	519.229	722.288
ENSMUSG00000029919	Hpgds	L6		TYPE_II	113.359	141.954	168.647	796.75	131.655	330.255	136.331	307.355	117.229	93.3286	174.587	246.052
ENSMUSG00000027195	Hsd17b12	L6			2206.05	3299.11	2210.25	3421.26	2299.38	3614.98	2410.8	4471.95	2335.72	2420.21	2299.83	2995.17
ENSMUSG00000062007	Hsh2d	L6	TYPE_I		125.641	217.846	203.889	601.329	104.601	425.259	118.895	163.256	152.645	186.881	111.958	262.242
ENSMUSG00000020048	Hsp90b1	L6	TYPE_I		24474.9	49663	18700.1	24153.7	19632.6	25320.3	19880.5	26350.1	17476.1	9948.98	24403.2	38233.6
ENSMUSG00000026864	Hspa5	L6	TYPE_I		18328	47331.7	15396.9	29570.1	19191.6	26618.1	16647.6	36898	14355.6	17815.1	19889.3	35716
ENSMUSG00000073676	Hspe1	L6			1169.18	3155.86	1038.5	1740.99	936.156	1462.85	1381.39	1768.59	1086.51	729.467	1234.95	1949.22
ENSMUSG00000050555	Hyls1	L6			202.09	324.404	192.713	454.624	164.05	293.667	245.532	182.407	184.59	129.29	189.98	258.25
ENSMUSG00000032115	Hyou1	L6		TYPE_II	5606.2	10556.7	4512.63	6610.24	5867.67	6954.12	5116.7	8394.48	5336.56	6207.32	5327.43	8952.8
ENSMUSG00000079017	Ifi27l2a	L6	TYPE_I	TYPE_II	1324.59	5559.11	2112.35	15135	1999.23	18912.3	2090.09	3011.52	1359.89	447.148	2327.44	6828.29
ENSMUSG00000031838	Ifi30	L6			3169.97	7235.88	2714.63	13371.6	2306.93	5308.74	2337.45	6887.26	2655.84	2865.72	2706.39	8710.54
ENSMUSG00000020053	Igf1	L6	TYPE_I	TYPE_II	801.215	521.103	1382.03	2751.56	1258.11	2173.41	1018.38	363.326	669.804	428.575	1378.24	3075.04
ENSMUSG00000076571	Igkv5-37	L6			0.866914	0.488496	1.32506	35.5696	0.462416	1.20796	0.736005	0.348923	1.14326	0.814916	1.51953	2.97494
ENSMUSG00000018654	Ikzf1	L6	TYPE_I	TYPE_II	1389.38	3370.9	2278.54	6185.46	1442.32	2384.25	1541.38	3055.39	1907.77	1800.61	1364.75	2552.55
ENSMUSG00000027718	Il21	L6			1.39244	77.6892	0.964668	129.062	0.936961	1.53369	0.537269	7.63486	1.96317	3.74929	2.19742	50.8474
ENSMUSG00000026770	Il2ra	L6	TYPE_I	TYPE_II	87.7225	1201.45	109.277	2229.8	91.8763	383.416	107.573	351.319	127.409	194.102	119.954	885.305
ENSMUSG00000024525	Impa2	L6		TYPE_II	139.141	234.752	166.432	427.611	181.405	258.966	168.517	310.037	152.448	149.89	165.228	280.053
ENSMUSG00000024660	Incenp	L6	TYPE_I	TYPE_II	511.131	1317.14	548.126	2027.07	612.75	1078.77	515.383	1269.49	467.28	708.371	495.617	1113.34
ENSMUSG00000034570	Inpp5j	L6		TYPE_II	98.2705	512.684	101.008	517.387	128.76	126.113	119.768	229.818	127.883	61.6935	169.373	358.364
ENSMUSG00000050957	Insl6	L6	TYPE_I	TYPE_II	12.2707	63.196	13.5227	115.766	14.0346	24.8758	14.8875	46.2844	11.3604	5.31282	17.7229	34.5083
ENSMUSG00000018068	Ints2	L6		TYPE_II	605.974	946.007	730.931	985.748	646.321	859.653	567.574	789.423	635.611	754.535	675.159	897.033
ENSMUSG00000028068	Iqgap3	L6	TYPE_I	TYPE_II	168.804	474.873	222.777	702.639	232.815	957.666	198.364	492.761	155.168	123.404	164.338	711.232
ENSMUSG00000019139	Isyna1	L6	TYPE_I		1763.07	2015.48	1571.95	2112.92	1966.7	2250.96	1724	2491.82	1639.72	1703.84	1720.53	2702.63
ENSMUSG00000030789	Itgax	L6	TYPE_I		3079.11	4592.71	3314.91	8685.13	2361.76	5514.68	2362.88	2408.93	3301.66	2765.59	2409.05	5576.19
ENSMUSG00000049128	Ivl	L6			17.7014	20.0513	15.6265	39.9431	22.6176	46.9791	21.4774	49.2849	11.8844	22.3177	35.0041	87.8558
ENSMUSG00000031933	Izumo1r	L6			33.7645	29.09	62.8408	269.264	35.5992	66.0523	38.4336	15.2	41.9859	21.2228	31.0873	181.188
ENSMUSG00000047959	Kcna3	L6		TYPE_II	312.65	234.301	369.898	581.993	192.866	264.994	163.283	275.959	207.169	97.1546	262.063	298.449
ENSMUSG00000028931	Kcnab2	L6	TYPE_I	TYPE_II	555.666	1764.2	996.727	2724.21	703.739	1151.42	673.668	1809.15	786.671	481.873	590.837	1303.69
ENSMUSG00000046410	Kcnk6	L6	TYPE_I	TYPE_II	1070.45	1068.81	905.48	1642.21	1062.08	984.058	1008.33	1480.25	979.597	904.752	885.594	1378.32
ENSMUSG00000054342	Kcnn4	L6		TYPE_II	197.571	525.09	324.992	1632.83	273.367	638.971	256.336	411.271	265.562	200.362	249.651	670.877
ENSMUSG00000033287	Kctd17	L6			1047.99	1184.05	1074.05	1297.38	1401.35	1379.22	1074.21	1327.52	897.048	969.838	1169.29	1489.76
ENSMUSG00000022332	Khdrbs3	L6	TYPE_I		419.913	470.951	543.146	594.733	564.164	823.09	547.106	565.502	532.271	280.997	570.709	630.876
ENSMUSG00000012443	Kif11	L6	TYPE_I	TYPE_II	227.492	1258.77	305.098	1802.79	245.853	759.951	260.6	602.737	201.42	107.666	217.712	1006.19
ENSMUSG00000041498	Kif14	L6	TYPE_I		66.0077	299.197	76.7288	458.141	99.3983	216.533	71.8742	185.5	65.5481	34.6512	67.0121	247.192
ENSMUSG00000036768	Kif15	L6	TYPE_I		93.6118	457.735	120.459	722.083	100.721	300.79	101.564	270.019	88.7709	45.6159	95.3502	394.167
ENSMUSG00000027115	Kif18a	L6	TYPE_I		108.039	211.924	107.683	289.396	85.6702	152.07	110.773	145.031	104.718	87.9676	105.391	159.623
ENSMUSG00000051378	Kif18b	L6	TYPE_I		59.3825	355.11	72.449	576.47	89.8416	293.749	74.5058	225.463	44.0473	47.7024	56.1336	293.228
ENSMUSG00000003779	Kif20a	L6	TYPE_I	TYPE_II	172.079	699.905	209.577	1146.98	218.797	747.429	193.102	718.622	142.924	100.689	176.056	708.665
ENSMUSG00000024795	Kif20b	L6	TYPE_I		165.235	475.294	226.324	737.224	137.927	348.639	152.243	294.53	127.74	72.7167	157.966	403.967
ENSMUSG00000030677	Kif22	L6	TYPE_I	TYPE_II	105.637	575.194	144.988	966.651	131.647	419.147	122.566	447.78	96.9821	69.9713	89.1335	440.527
ENSMUSG00000032254	Kif23	L6	TYPE_I	TYPE_II	285.569	730.694	355.042	1042.24	305.869	698.234	345.064	487.578	241.92	148.28	246.53	601.705
ENSMUSG00000028438	Kif24	L6			138.989	198.42	195.011	328.837	216.106	315.098	206.698	196.38	147.574	179.718	179.25	297.865
ENSMUSG00000028678	Kif2c	L6	TYPE_I	TYPE_II	66.2883	338.528	75.9355	627.947	85.8451	277.501	87.6637	373.758	51.7465	52.371	75.3919	366.569
ENSMUSG00000034311	Kif4	L6	TYPE_I	TYPE_II	192.344	450.101	160.733	713.794	177.709	405.205	170.973	354.214	150.425	64.7009	150.374	429.97
ENSMUSG00000026764	Kif5c	L6	TYPE_I	TYPE_II	47.1637	104.024	51.232	172.322	41.0644	67.263	57.2781	87.0508	62.2896	52.7266	78.6156	79.1263
ENSMUSG00000079553	Kifc1	L6	TYPE_I		91.5965	369.312	111.58	688.609	114.834	335.922	113.592	343.628	88.6973	62.8788	91.182	324.865
ENSMUSG00000024301	Kifc5b	L6	TYPE_I	TYPE_II	68.7211	154.378	74.4447	248.409	69.5951	142.293	65.213	88.8096	56.1232	55.3429	58.8433	129.521
ENSMUSG00000030114	Klrg1	L6	TYPE_I		61.9881	755.182	85.5272	217.861	54.1283	106.381	77.8895	34.4913	80.2054	16.5591	57.3086	241.03
ENSMUSG00000039783	Kmo	L6	TYPE_I	TYPE_II	304.016	184.608	598.495	1005.02	294.485	614.448	417.779	251.006	417.021	187.688	288.857	873.982
ENSMUSG00000027331	Knstrn	L6	TYPE_I		157.515	488.295	188.886	697.892	169.867	477.02	183.442	450.759	141.626	78.3121	152.382	494.526
ENSMUSG00000029414	Kntc1	L6	TYPE_I	TYPE_II	95.8603	469.578	133.043	577.458	123.031	451.393	105.069	220.908	95.1403	30.8357	104.927	493.034
ENSMUSG00000018362	Kpna2	L6	TYPE_I	TYPE_II	1501	2925.74	1582.14	3396.26	1258.11	1866.03	1713.51	2575.51	1596.46	1676.53	1358.38	2599.43
ENSMUSG00000035557	Krt17	L6	TYPE_I		15.1509	5.122	3.35038	197.006	8.09047	44.1913	11.7371	12.0827	12.5198	6.42727	13.5185	22.5684
ENSMUSG00000058354	Krt6a	L6			0.198164	1.14718	0	119.837	0.889185	8.73577	2.21264	40.8259	0.429773	0.382197	38.6064	24.7759
ENSMUSG00000026866	Kynu	L6	TYPE_I	TYPE_II	152.293	484.117	172.347	603.576	116.851	177.728	135.607	190.278	136.031	89.9852	149.86	426.992
ENSMUSG00000032370	Lactb	L6	TYPE_I		389.032	477.251	433.913	709.001	365.905	497.926	419.29	552.938	386.524	318.932	357.114	454.292
ENSMUSG00000030124	Lag3	L6	TYPE_I		74.7715	343.906	115.09	1599.09	106.577	446.217	121.019	94.3061	97.9894	166.281	119.026	614.198
ENSMUSG00000027968	Larp7	L6			763.075	1047.45	779.784	1118.52	675.326	895.085	788.914	1047.22	702.97	409.783	787.045	956.002
ENSMUSG00000040751	Lat2	L6	TYPE_I	TYPE_II	402.19	814.675	669.572	2537.74	382.851	1175.98	499.789	914.257	537.112	639.165	382.76	839.277
ENSMUSG00000015882	Lcorl	L6	TYPE_I		600.617	614.458	729.229	816.227	508.896	580.136	532.382	700.095	483.258	416.456	551.74	546.736
ENSMUSG00000068220	Lgals1	L6			2766.03	6099.24	4263.66	12943.2	3979.59	8027.56	4524.61	8167.72	4329.99	2290.11	4868.89	10453.4
ENSMUSG00000021190	Lgmn	L6		TYPE_II	4993.53	4912.5	4813.21	32574.3	4934	16781.9	4817.01	12021.4	4946.14	5785.17	5237.13	10164.6
ENSMUSG00000045312	Lhfpl2	L6	TYPE_I	TYPE_II	449.066	397.739	427.913	1959.07	703.749	1175.14	543.145	960.127	430.452	603.974	608.553	931.776
ENSMUSG00000056394	Lig1	L6	TYPE_I		565.733	1287.82	638.043	1907.19	670.459	1755.38	597.923	1217.58	635.321	314.232	626.674	1509.97
ENSMUSG00000058729	Lin9	L6	TYPE_I		209.788	329.813	220.435	431.409	162.772	300.535	184.571	244.775	198.674	217.029	188.529	261.983
ENSMUSG00000024770	Lipn	L6		TYPE_II	0.677048	0.478498	0.385066	35.8052	0.301911	2.14165	0.215579	4.60906	2.37891	0.63383	1.53164	14.9177
ENSMUSG00000062075	Lmnb2	L6	TYPE_I		594.158	926.52	652.866	955.75	677.957	962.17	666.71	845.019	659.287	667.159	573.225	919.767
ENSMUSG00000025185	Loxl4	L6			190.876	289.639	273.301	385.033	175.42	420.768	224.052	489.413	217.717	329.889	231.508	556.057
ENSMUSG00000033306	Lpp	L6	TYPE_I	TYPE_II	5888.52	6279.05	5915.45	6411.61	6168.2	7342.72	5264.48	8439.55	5456.99	5595.07	6669.91	8801.07
ENSMUSG00000034883	Lrr1	L6	TYPE_I	TYPE_II	4.34186	54.7841	8.43407	65.7098	6.6412	30.0229	9.84258	24.3024	7.02378	1.86966	3.57138	27.4385
ENSMUSG00000018819	Lsp1	L6	TYPE_I	TYPE_II	4828.44	7359.55	6369.53	10477.3	5512.49	6599.6	5617.54	6585.39	6009.47	3874.5	5481.91	6199.45
ENSMUSG00000024402	Lta	L6		TYPE_II	28.9951	47.6713	39.9815	82.5652	26.2737	60.3616	30.0062	15.9298	38.2347	22.1811	41.6531	78.272
ENSMUSG00000022586	Ly6i	L6	TYPE_I	TYPE_II	77.8338	4916.92	105.358	4512.53	123.544	8883.38	90.8441	14768.1	133.589	490.82	151.432	2608.74
ENSMUSG00000021423	Ly86	L6	TYPE_I	TYPE_II	432.285	1829.13	674.367	4097.1	375.682	1505.18	587.286	726.582	499.403	143.612	495.807	1487.87
ENSMUSG00000013643	Lypd8	L6			2.57765	23.3891	2.54738	51.4246	5.4357	31.0133	5.84298	9.52517	3.02501	1.67884	7.32521	77.8351
ENSMUSG00000029554	Mad1l1	L6			675.731	687.023	623.222	778.024	703.608	763.955	622.181	783.083	689.996	456.523	703.822	770.662
ENSMUSG00000029910	Mad2l1	L6	TYPE_I		262.762	688.678	310.009	933.091	270.915	520.836	324.601	558.897	292.731	161.567	306.636	631.18
ENSMUSG00000055435	Maf	L6	TYPE_I	TYPE_II	973.262	1073.17	1372.3	3145.27	1299.15	1654.43	1106.82	1576.23	1116.45	787.316	1394.37	1723.34
ENSMUSG00000035027	Map2k2	L6			2395.1	2717.21	2541.09	3528.35	3039.13	3631.17	2780.52	3911.79	2553.02	2622.57	2466.4	3072.88
ENSMUSG00000026779	Mastl	L6			63.1277	157.393	74.7271	300.809	73.0729	213.572	61.988	167.722	51.4043	41.6241	69.6255	196.342
ENSMUSG00000004933	Matk	L6	TYPE_I	TYPE_II	97.3915	55.3801	148.646	477.272	86.3279	140.422	102.263	163.978	114.169	92.6034	88.374	553.989
ENSMUSG00000074651	Mcidas	L6			28.2604	56.8633	59.6408	218.378	50.9289	320.289	99.8095	66.5062	17.7294	9.89009	56.8356	110.797
ENSMUSG00000002870	Mcm2	L6	TYPE_I	TYPE_II	719.261	1561.88	824.304	2061.06	856.848	2153.89	750.511	1050.13	836.437	627.251	734.114	1980.8
ENSMUSG00000041859	Mcm3	L6	TYPE_I	TYPE_II	862.095	2040.11	1060.2	2708.66	1044.65	2416.08	945.356	1686.8	1071.64	1418.09	871.896	2307.48
ENSMUSG00000022673	Mcm4	L6	TYPE_I	TYPE_II	1212.27	2125.02	1194.79	2594.61	1073.61	2049.63	1091.72	1535.01	1219.46	1495.83	1108.49	1988.21
ENSMUSG00000005410	Mcm5	L6	TYPE_I	TYPE_II	517.522	1979.99	725.352	2815.61	698.999	2558.49	611.734	1233.31	701.356	671.748	601.358	2258.97
ENSMUSG00000026355	Mcm6	L6	TYPE_I	TYPE_II	1306.86	2829.7	1436.02	3564.13	1390.61	3237.73	1345.56	2049.62	1378.92	1430.24	1218.54	2938.05
ENSMUSG00000029730	Mcm7	L6	TYPE_I	TYPE_II	1239.34	1895.8	1262.37	2433.63	1190.66	2468.36	1164.73	1534.94	1261.14	1416.66	1173.63	2210.39
ENSMUSG00000027353	Mcm8	L6			101.72	181.429	109.497	203.841	98.5417	177.741	116.095	135.506	113.131	101.666	133.911	196.921
ENSMUSG00000039842	Mcph1	L6		TYPE_II	239.12	331.721	225.622	396.193	237.834	292.552	224.283	400.833	199.113	136.075	247.787	302.605
ENSMUSG00000022226	Mcpt2	L6			0.136832	0.147447	0.237944	18.8306	0.303487	0.236465	1.48821	0.685402	0.0796712	0.261569	0.600491	16.0297
ENSMUSG00000000355	Mcts1	L6	TYPE_I		941.285	1030.77	1022.44	1275.41	795.114	930.786	1008.21	1288.3	845.001	576.2	780.13	947.999
ENSMUSG00000043557	Mdga1	L6			63.6024	86.1	77.3339	198.938	108.782	152.109	86.1272	140.661	75.7711	87.0865	84.0226	123.503
ENSMUSG00000018923	Med11	L6			641.155	887.114	579.552	976.61	636.995	808.232	725.963	1161.61	674.106	584.312	665.366	835.597
ENSMUSG00000035683	Melk	L6	TYPE_I	TYPE_II	67.008	263.082	88.3805	456.404	98.2686	340.162	101.316	261.397	65.2433	28.9834	98.6584	314.387
ENSMUSG00000074480	Mex3a	L6	TYPE_I		77.7297	82.2366	113.782	139.83	110.653	143.644	115.595	194.17	108.532	61.3796	91.1962	159.455
ENSMUSG00000030218	Mgp	L6	TYPE_I		34949	26302.7	43590.3	67382.6	35798.2	75047.7	40593	39042	31916.8	27592.5	34439.9	48154.3
ENSMUSG00000002580	Mien1	L6			988.07	1151.07	886.13	1076.89	1034.44	1044.54	1226.88	1161.49	1001.03	506.834	1080.93	1250.15
ENSMUSG00000022724	Mina	L6		TYPE_II	802.743	1045.07	811.28	1239.78	747.104	1126	791.184	1040.29	782.795	627.5	774.588	994.189
ENSMUSG00000047534	Mis18bp1	L6	TYPE_I		53.5419	240.814	81.345	464.4	61.1325	185.882	60.0949	211.63	39.7981	28.8566	47.4578	191.546
ENSMUSG00000035852	Misp	L6	TYPE_I		309.987	1190.46	280.244	1581.07	343.066	840.565	323.749	934.564	312.916	545.934	355.766	781.782
ENSMUSG00000031004	Mki67	L6	TYPE_I	TYPE_II	847.33	6110.52	1101.33	7400.17	960.861	2776.58	899.564	3261.05	639.497	453.555	839.311	4184.03
ENSMUSG00000049723	Mmp12	L6	TYPE_I	TYPE_II	196.593	269.49	169.752	725.98	161.979	444.823	170.192	4112.17	193.154	92.7616	197.843	2595.92
ENSMUSG00000045751	Mms22l	L6	TYPE_I	TYPE_II	134.677	326.868	166.088	559.164	143.27	394.394	149.185	306.024	140.79	150.085	126.61	402.054
ENSMUSG00000022370	Mrpl13	L6		TYPE_II	692.439	865.822	762.398	1185.89	738.197	1016.96	928.008	1190.74	745.177	587.823	741.623	868.872
ENSMUSG00000057388	Mrpl18	L6			822.123	1134.08	813.398	1335.56	671.302	1056.29	859.723	1155.4	749.733	611.873	827.118	1091.32
ENSMUSG00000030045	Mrpl19	L6			480.06	783.524	543.087	904.586	558.579	758.941	514.766	935.436	487.573	517.287	495.61	658.632
ENSMUSG00000024829	Mrpl21	L6			548.67	740.105	542.622	797.075	493.384	737.333	576.798	869.669	507.903	467.804	575.886	729.714
ENSMUSG00000024414	Mrpl27	L6	TYPE_I		745.444	946.944	769.364	1192.55	836.2	1195.37	826.626	1251.97	678.401	538.585	771.104	922.36
ENSMUSG00000021607	Mrpl36	L6			729.664	834.192	648.59	890.088	719.411	769.074	782.099	995.827	686.313	449.091	720.348	886.577
ENSMUSG00000022706	Mrpl40	L6	TYPE_I		606.616	758.334	624.478	1020.79	603.328	926.738	726.969	1046.88	624.954	542.279	658.187	840.83
ENSMUSG00000062981	Mrpl42	L6			811.88	1073.92	809.897	1089.91	723.953	1063.7	936.977	983.322	688.359	387.596	1102.17	1315.6
ENSMUSG00000030335	Mrpl51	L6			1033.18	1359.6	877.255	1190.21	896.428	1196.06	1036.22	1533.14	922.97	789.721	1073.68	1306.7
ENSMUSG00000028861	Mrps15	L6			709.324	995.685	680.813	940.655	733.903	932.759	786.64	994.295	720.285	439.742	795.035	916.047
ENSMUSG00000049960	Mrps16	L6			586.134	819.699	661.039	998.69	698.747	910.076	801.488	999.344	666.322	457.264	698.423	907.46
ENSMUSG00000014551	Mrps25	L6	TYPE_I		564.579	730.698	635.142	745.386	675.343	800.385	705.398	729.752	588.652	366.981	670.572	761.251
ENSMUSG00000040269	Mrps28	L6	TYPE_I	TYPE_II	381.535	414.66	434.786	473.658	412.038	592.856	482.852	594.905	397.432	246.649	442.252	661.068
ENSMUSG00000099398	Ms4a14	L6			44.7191	24.8277	54.5494	866.019	41.681	244.819	50.3037	85.985	40.3254	21.022	77.4697	137.728
ENSMUSG00000024679	Ms4a6d	L6	TYPE_I		246.747	2235.44	309.565	11791.1	224.754	1963.79	252.28	6768.99	224.461	289.851	249.475	1831.8
ENSMUSG00000024672	Ms4a7	L6	TYPE_I	TYPE_II	105.919	137.06	147.028	4085.05	121.983	1476.37	151.377	486.934	115.018	46.4009	185.247	438.15
ENSMUSG00000019992	Mtfr2	L6	TYPE_I	TYPE_II	25.1698	165.245	31.4141	264.497	27.0346	91.6495	29.773	160.52	26.1783	65.9798	22.6025	102.044
ENSMUSG00000079620	Muc4	L6	TYPE_I		2877.75	7675.29	3561.77	6883.98	3041.31	7167.2	3178.93	8215.6	2578.75	6089.23	3763.05	9512.14
ENSMUSG00000021485	Mxd3	L6	TYPE_I		47.6005	208.593	64.3848	341.157	66.7358	234.772	67.3158	88.3066	43.6139	23.5205	44.0561	205.886
ENSMUSG00000017861	Mybl2	L6	TYPE_I	TYPE_II	159.28	459.937	160.788	702.539	162.912	241.157	160.238	323.747	149.924	222.45	136.743	328.078
ENSMUSG00000020437	Myo1g	L6	TYPE_I		2278.25	5378.55	3520.86	8150.64	2341.51	4117.99	2270.4	4097.01	3131.9	1965.74	2261.08	4331.8
ENSMUSG00000034593	Myo5a	L6	TYPE_I	TYPE_II	1370.93	1792.46	1764.62	3788.47	1433.07	1988.81	1383.78	2856.15	1455.93	1289.92	1499.56	2616.3
ENSMUSG00000029413	Naaa	L6	TYPE_I	TYPE_II	2949.22	5863.19	3278.65	8470.96	2907.5	2571.03	2872.97	4239.29	2898.18	1651.09	2596.33	4276.36
ENSMUSG00000078942	Naip6	L6	TYPE_I		371.088	518.798	522.173	1131.1	321.686	463.819	311.851	719.674	430.984	263.321	368.455	454.185
ENSMUSG00000028334	Nans	L6	TYPE_I		1042.11	1694.58	1134.75	1945.69	1214.03	1583.4	1156.42	1975.26	1110.39	1041.58	1092.29	1907.48
ENSMUSG00000028693	Nasp	L6			829.143	1332.03	842.057	1832.33	654.115	1148.05	842.217	1489.27	731.424	886.968	736.579	1308.02
ENSMUSG00000038252	Ncapd2	L6	TYPE_I	TYPE_II	784.361	1744.15	904.68	2827.69	932.183	1835.15	798.588	1186.23	798.514	505.702	753.31	1837.35
ENSMUSG00000015880	Ncapg	L6	TYPE_I		68.2764	518.284	96.9426	866.928	81.0975	320.042	86.5907	333.296	64.572	34.2039	67.1593	369.88
ENSMUSG00000042029	Ncapg2	L6	TYPE_I	TYPE_II	262.243	740.341	351.491	2228.25	286.074	1056.6	303.512	666.461	280.972	211.26	304.695	849.492
ENSMUSG00000034906	Ncaph	L6	TYPE_I	TYPE_II	298.652	654.468	375.504	917.331	349.116	619.241	393.956	538.84	290.808	136.175	217.106	494.948
ENSMUSG00000024056	Ndc80	L6	TYPE_I		59.2956	315.807	96.922	438.63	53.8032	190.195	79.5655	203.463	68.0381	32.2303	57.791	224.166
ENSMUSG00000059734	Ndufs8	L6			1250.04	1480.85	1319.31	1702.62	1551.18	1695	1588.22	1504.3	1479.57	957.766	1560.89	1912.32
ENSMUSG00000020396	Nefh	L6			10.4186	72.6581	12.0307	76.7483	12.3413	25.108	13.1024	7.6618	13.0753	6.80597	12.3013	53.331
ENSMUSG00000039396	Neil3	L6	TYPE_I		48.8711	231.436	86.2683	416.108	58.6733	181.857	68.4591	180.608	41.7318	21.8071	45.2133	183.319
ENSMUSG00000046432	Ngfrap1	L6	TYPE_I		1047.52	1347.36	1113.29	1422.98	1127.65	1767.74	1220.4	1501.57	956.861	1000.53	1090.51	1437.16
ENSMUSG00000059493	Nhs	L6			110.486	87.4067	135.93	155.251	134.21	168.687	92.5249	180.767	96.209	125.283	108.877	202.593
ENSMUSG00000041377	Ninj2	L6			3.82069	13.9881	5.68091	20.9022	5.75276	29.4531	3.79013	3.9348	4.1873	4.68022	5.69471	15.2882
ENSMUSG00000015247	Nipsnap3b	L6	TYPE_I	TYPE_II	697.313	1031.06	780.884	1286.07	743.643	1015.8	820.857	1455.6	788.872	677.329	719.029	1014.97
ENSMUSG00000051790	Nlgn2	L6	TYPE_I	TYPE_II	2178.65	2025.05	2010.31	3148.6	2230.84	3138.65	1996.73	2477.58	1733.77	2345.47	1704.37	2597.26
ENSMUSG00000063445	Nmral1	L6	TYPE_I	TYPE_II	155.823	225.332	209.216	549.424	176.938	417.462	174.313	243.021	179.257	96.0916	175.174	345.339
ENSMUSG00000063200	Nol7	L6			1350.89	1430.54	1561.77	1742.75	1192.86	1461.05	1609.79	1683.08	1352.16	657.822	1195.46	1311.81
ENSMUSG00000021242	Npc2	L6	TYPE_I		36345.8	38768.9	27504.5	44685.4	32809.1	61736.1	32553.1	42058	29619.2	42978.4	33239.1	56031.5
ENSMUSG00000029019	Nppb	L6	TYPE_I	TYPE_II	3.61055	10.381	0.911326	12.8419	2.36322	51.3687	6.85312	23.787	3.35937	7.13653	56.7535	20.3699
ENSMUSG00000059791	Nrm	L6	TYPE_I		380.984	374.682	465.515	625.299	395.142	692.22	399.554	322.032	466.439	291.999	335.95	582.715
ENSMUSG00000052384	Nrros	L6			1479.34	2984.82	1976.75	5753.98	1521.71	2970.06	1567.21	2727.4	1816.8	2063.53	1374.71	3679.86
ENSMUSG00000062510	Nsl1	L6	TYPE_I	TYPE_II	71.5993	214.093	91.8838	302.033	93.2948	208.006	80.0907	149.058	78.2478	84.7239	75.8091	236.588
ENSMUSG00000020736	Nt5c	L6			1016.79	1251.02	1040.03	1762.14	996.753	1206.68	1088.07	1453.31	932.925	790.001	1013.5	1210.61
ENSMUSG00000031851	Ntpcr	L6		TYPE_II	356.774	349.22	453.77	1027.7	442.572	720.708	410.209	708.952	427.639	267.087	435.188	488.472
ENSMUSG00000028072	Ntrk1	L6	TYPE_I		31.2086	41.1718	34.947	74.8756	40.9514	59.7511	31.7991	66.2409	26.9426	20.3403	38.9831	82.5186
ENSMUSG00000022503	Nubp1	L6	TYPE_I		1187.66	1577.76	1270.57	2347.57	1283.59	1797.03	1248.93	2245.75	1292.85	1285.02	1056.46	1562.83
ENSMUSG00000036639	Nudt1	L6			223.69	256.612	219.064	333.014	274.283	352.725	271.582	277.05	218.63	98.5059	261.941	311.23
ENSMUSG00000026683	Nuf2	L6	TYPE_I		75.2894	393.861	82.2771	551.194	76.0722	281.988	93.2657	260.666	59.8272	26.1975	61.4112	326.772
ENSMUSG00000038759	Nup205	L6			1736.43	2559.92	1861.11	2909.17	1832.26	2602.2	1683.32	3159.94	1993.65	1841.74	1959.69	2721.61
ENSMUSG00000040034	Nup43	L6	TYPE_I	TYPE_II	139.35	203.947	144.231	327.417	131.582	280.667	161.277	296.276	151.821	176.38	142.983	245.813
ENSMUSG00000027306	Nusap1	L6	TYPE_I	TYPE_II	130.437	607.246	157.369	905.145	145.679	461.923	151.714	416.583	111.221	99.2825	130.806	555.573
ENSMUSG00000008450	Nutf2	L6		TYPE_II	806.116	1130.9	755.588	1095.02	732.099	919.096	866.285	1263.17	865.511	625.649	824.226	1042.52
ENSMUSG00000047592	Nxpe5	L6	TYPE_I	TYPE_II	21.8061	41.0809	30.4046	286.141	45.0607	91.4013	29.9075	206.702	20.1175	40.3681	31.7534	346.923
ENSMUSG00000027670	Ocstamp	L6	TYPE_I	TYPE_II	8.36116	48.004	6.51949	761.52	6.79953	111.732	7.00318	232.809	7.51934	37.2424	7.31999	314.562
ENSMUSG00000072980	Oip5	L6	TYPE_I	TYPE_II	27.4859	67.1206	33.2689	129.321	30.0909	97.4448	29.38	87.5569	28.0387	22.7981	26.0046	75.4455
ENSMUSG00000021749	Oit1	L6			93.9222	56.4384	72.6223	207.356	117.606	148.534	133.755	151.895	82.7677	49.3278	156.908	241.606
ENSMUSG00000027108	Ola1	L6			799.01	1124.59	918.955	1608.88	784.021	1294.26	845.244	1631.97	769.362	731.158	920.332	1267.66
ENSMUSG00000026833	Olfm1	L6		TYPE_II	970.773	1349.53	1166.81	2330.33	1244.12	1564.76	1152.63	1143.86	1151.1	751.106	1122.42	2320.42
ENSMUSG00000090675	Olfr111	L6		TYPE_II	3.53082	1.85408	3.68111	16.0842	1.58736	8.08971	1.86974	0.0613771	3.74668	2.12286	2.39032	28.8117
ENSMUSG00000028587	Orc1	L6			13.247	92.8417	19.9591	144.724	14.5408	95.5685	14.4241	66.3108	15.2789	26.6946	15.1107	96.3222
ENSMUSG00000041084	Ostc	L6	TYPE_I	TYPE_II	1548.91	2378.11	1773.28	2752.79	1714.45	2430.86	1856.22	3371.5	1572.89	1109.24	1719.92	2988.31
ENSMUSG00000029470	P2rx4	L6	TYPE_I		3211	3527.55	3092.19	5236.86	3303.03	4338.13	3113.51	4512.45	3419.33	2304.75	3816.18	4458
ENSMUSG00000036381	P2ry14	L6	TYPE_I	TYPE_II	488.273	680.585	508.609	1608.93	390.241	616.799	410.062	796.04	462.453	301.527	462.94	670.859
ENSMUSG00000005447	Pafah1b3	L6		TYPE_II	436.878	440.193	497.453	570.604	460.765	543.422	514.963	468.177	477.267	232.045	474.446	508.972
ENSMUSG00000044702	Palb2	L6			101.385	166.232	123.169	288.103	105.084	173.097	117.234	141.644	113.854	126.967	99.7894	160.14
ENSMUSG00000031934	Panx1	L6	TYPE_I	TYPE_II	244.34	573.124	279.3	881.041	281.288	423.878	288.802	419.979	292.587	421.795	254.779	519.369
ENSMUSG00000035365	Parpbp	L6	TYPE_I		36.6612	144.73	39.0034	278.862	40.4576	134.288	42.5737	114.604	24.9394	12.7659	30.2131	129.36
ENSMUSG00000026274	Pask	L6	TYPE_I	TYPE_II	150.817	261.75	182.738	367.32	173.067	413.165	163.819	207.284	165.2	183.696	163.939	342.874
ENSMUSG00000031226	Pbdc1	L6	TYPE_I		727.218	1013.98	630.972	1061.37	587.085	852.244	769.519	1268.02	608.134	391.881	722.702	1099.22
ENSMUSG00000022033	Pbk	L6	TYPE_I	TYPE_II	51.3056	219.993	74.8488	371.821	71.2893	397.146	93.4462	231.666	46.003	18.6647	50.8701	315.333
ENSMUSG00000027342	Pcna	L6	TYPE_I	TYPE_II	2289.65	5009.72	2344.08	5118.99	1984.12	4027.29	2559.69	3852.7	2349.77	2125.97	2171.37	3996.43
ENSMUSG00000026285	Pdcd1	L6	TYPE_I		12.2019	166.706	20.5435	1147.58	20.0142	97.032	22.3312	151.013	20.6932	149.523	20.9609	319.928
ENSMUSG00000016498	Pdcd1lg2	L6	TYPE_I	TYPE_II	31.4195	125.345	42.9791	812.579	29.1631	57.2156	35.4566	152.29	42.7734	81.9786	39.7789	712.538
ENSMUSG00000030671	Pde3b	L6	TYPE_I	TYPE_II	594.43	630.986	769.453	1279.35	635.554	737.923	741.809	683.416	656.45	567.707	845.893	789.595
ENSMUSG00000028019	Pdgfc	L6		TYPE_II	120.036	112.404	93.4133	263.345	101.782	108.876	96.638	111.304	82.1652	111.005	127.705	247.102
ENSMUSG00000027248	Pdia3	L6	TYPE_I		16792.7	36764.9	15211.1	25522.8	16883.9	24911.6	16458.2	30555.6	15323.2	12393	17384.6	28229.2
ENSMUSG00000025823	Pdia4	L6	TYPE_I		4609.17	9226.8	3961.66	5759.73	4354.49	6391.93	4168.39	6335.69	4293.15	2124.75	4944.8	9637.95
ENSMUSG00000020571	Pdia6	L6		TYPE_II	8405.43	16041.9	7304.29	10901.5	9047.12	12076.9	8051.49	12870.7	7323.78	4997.25	9219.37	17078.1
ENSMUSG00000055044	Pdlim1	L6		TYPE_II	3967.34	5039.45	3291.16	2692.08	3659.12	4834.09	3498.17	4310.88	3721.66	3370.59	3708.6	5587.18
ENSMUSG00000027400	Pdyn	L6		TYPE_II	2.19299	7.07297	4.98916	39.5681	2.88254	20.0362	2.56851	0.394395	1.25007	2.79139	1.97141	31.6904
ENSMUSG00000035357	Pdzrn3	L6			1069.25	1082.16	1070.34	1550.55	1222.82	1279.56	908.86	1588.21	888.445	730.37	1327.56	1091.01
ENSMUSG00000079563	Pglyrp2	L6			129.066	443.354	212.877	686.274	107.994	308.261	113.153	276.848	149.27	67.914	113.564	246.412
ENSMUSG00000026873	Phf19	L6	TYPE_I		110.549	253.4	142.173	387.132	125.495	407	133.913	273.52	154.765	127.174	130.134	361.511
ENSMUSG00000053398	Phgdh	L6	TYPE_I		614.041	955.941	597.804	1544.34	536.996	688.316	535.361	530.478	543.607	693.51	775.435	1133.52
ENSMUSG00000025507	Pidd1	L6			187.24	409.716	221.293	714.936	203.796	537.537	205.059	350.185	168.873	186.907	173.792	378.357
ENSMUSG00000041064	Pif1	L6			31.8516	219.148	32.9203	391.988	43.4742	131.459	39.1659	83.9119	23.8229	18.6365	24.5377	149.502
ENSMUSG00000031155	Pim2	L6	TYPE_I		346.608	744.047	386.258	744.111	338.449	446.045	409.059	334.065	403.617	391.808	318.538	510.127
ENSMUSG00000019876	Pkib	L6	TYPE_I	TYPE_II	174.306	322.689	235.312	880.124	146.387	270.997	148.655	488.132	150.004	127.715	142.84	372.326
ENSMUSG00000023908	Pkmyt1	L6			398.227	650.682	480.819	826.083	428.199	726.916	411.038	618.969	376.954	323.334	334.375	629.95
ENSMUSG00000056220	Pla2g4a	L6	TYPE_I	TYPE_II	739.691	1363.09	723.163	1787.94	639.711	1165.59	795.452	2128.24	701.43	389.115	875.11	1176.68
ENSMUSG00000021822	Plau	L6	TYPE_I	TYPE_II	517.232	505.136	388.689	3032.67	584.843	2074.31	456.613	1160.54	547.127	452.81	467.092	1217.88
ENSMUSG00000030214	Plbd1	L6		TYPE_II	1221.54	2664.95	2027.64	7475.14	1806.63	3740.52	1844.1	3250.68	1815.63	1219.91	1785.06	3775.14
ENSMUSG00000021118	Plek2	L6			42.602	89.6583	32.8604	84.4992	37.5403	64.0458	38.175	64.2344	37.5096	46.2656	80.7458	96.1311
ENSMUSG00000078485	Plekhn1	L6		TYPE_II	459.746	776.42	503.363	1293.04	413.576	548.095	401.248	1234.32	393.785	299.103	578.346	669.683
ENSMUSG00000015745	Plekho1	L6			1898.42	2432.55	2503.29	4689.84	2362.94	2761.3	2516.37	2127.48	2162.35	1660.07	1746.14	2422.11
ENSMUSG00000030867	Plk1	L6	TYPE_I	TYPE_II	120.176	550.111	119.979	908.705	135.929	448.78	113.448	409.216	104.581	129.112	112.323	435.572
ENSMUSG00000025758	Plk4	L6	TYPE_I	TYPE_II	251.582	547.071	301.221	916.715	228.191	509.682	298.738	556.474	245.991	249.633	256.279	518.254
ENSMUSG00000074785	Plxnc1	L6	TYPE_I	TYPE_II	1689.71	3448.01	1619.42	2728.28	1651.83	1801.55	1391.5	1324.22	1760.3	889.52	1705.43	2317.09
ENSMUSG00000038400	Pmepa1	L6	TYPE_I	TYPE_II	2139.9	2051.1	2649.35	3513.39	3031.16	3312.99	2642.27	2936.09	1959.65	2491.52	2350.06	2588.49
ENSMUSG00000028066	Pmf1	L6	TYPE_I		333.911	457.463	399.549	886.407	355.609	743.45	353.017	598.639	386.538	361.925	356.157	598.205
ENSMUSG00000023345	Poc1a	L6	TYPE_I		227.968	378.001	215.511	442.536	233.128	347.193	237.576	386.049	201.886	265.749	246.452	312.493
ENSMUSG00000012889	Podnl1	L6	TYPE_I		98.0815	389.44	129.453	329.411	113.31	174.341	95.5063	49.822	109.405	81.9894	133.459	279.382
ENSMUSG00000006678	Pola1	L6	TYPE_I	TYPE_II	390.973	736.99	422.01	788.47	336.223	636.625	355.699	414.274	371.654	149.63	473.684	809.635
ENSMUSG00000024833	Pola2	L6	TYPE_I	TYPE_II	803.777	1438.73	833.703	1455.64	805.467	1065.26	779.29	1078.77	825.368	670.876	736.287	1230.83
ENSMUSG00000038644	Pold1	L6	TYPE_I	TYPE_II	1159.78	1428.23	1258.67	1678.38	1195.17	1816.73	1038.65	943.793	1173.33	822.043	1139.12	1689.43
ENSMUSG00000024854	Pold4	L6	TYPE_I	TYPE_II	849.903	851.264	1005.68	1332.07	1026.43	1065.31	953.526	1276.2	869.672	653.736	899.201	1036.19
ENSMUSG00000007080	Pole	L6		TYPE_II	179.571	592.398	237.144	888.709	207.972	846.31	200.79	400.541	224.137	225.734	208.274	786.697
ENSMUSG00000020974	Pole2	L6	TYPE_I		117.757	241.265	122.83	320.637	111.599	258.517	126.602	145.311	108.483	110.598	90.8232	258.964
ENSMUSG00000030042	Pole4	L6	TYPE_I		746.664	1065.37	870.75	1206.57	877.969	1252.47	1016.96	1139.54	871.951	630.134	749.472	1049.32
ENSMUSG00000034206	Polq	L6	TYPE_I		58.1046	253.329	87.8328	374.525	72.7648	195.255	71.158	112.358	68.0735	71.9415	62.4452	220.286
ENSMUSG00000008496	Pou2f2	L6	TYPE_I		477.99	766.964	1066.77	2197.64	522.938	1145.97	570.296	1321.25	683.551	236.506	652.341	852.526
ENSMUSG00000024007	Ppil1	L6	TYPE_I		539.086	836.486	565.846	973.508	622.77	820.849	620.166	754.676	585.24	523.438	557.534	875.219
ENSMUSG00000031149	Praf2	L6			268.574	430.943	254.538	279.46	288.903	357.293	302.674	460.375	285.07	153.802	296.628	393.859
ENSMUSG00000038943	Prc1	L6	TYPE_I	TYPE_II	294.495	1064.76	318.75	1498.99	324.151	1063.03	320.234	840.476	241.516	122.454	250.77	1006.17
ENSMUSG00000061119	Prcp	L6	TYPE_I	TYPE_II	2078.97	2779.53	2473.14	3135.37	1990.36	2457.36	2242.68	2877.5	2062.42	1193.71	2057.12	2618.9
ENSMUSG00000025289	Prdx4	L6	TYPE_I		1024.95	882.952	1192.03	1497.94	1021.74	1618.17	1335.74	1498.73	1179.96	854.775	1099.5	2634.41
ENSMUSG00000025395	Prim1	L6	TYPE_I	TYPE_II	237.572	530.06	275.976	669.817	227.925	554.702	266.331	349.962	247.112	157.422	241.91	496.856
ENSMUSG00000026134	Prim2	L6	TYPE_I		258.271	465.426	281.565	580.242	250.547	480.853	267.432	500.213	254.958	287.664	299.143	475.349
ENSMUSG00000020493	Prr11	L6			80.6474	409.664	88.4651	591.988	113.571	297.917	95.4799	301.397	84.5069	63.5273	78.2869	286.078
ENSMUSG00000045725	Prr15	L6		TYPE_II	178.04	264.274	156.44	174.774	174.395	259.303	186.901	313.91	181.679	156.571	233.431	279.999
ENSMUSG00000039476	Prrx2	L6	TYPE_I		28.2071	25.7188	51.7713	82.4301	61.5883	53.4038	48.1432	61.0347	34.3765	21.2876	53.6765	81.9917
ENSMUSG00000024640	Psat1	L6	TYPE_I	TYPE_II	535.68	1461.68	483.145	2057.06	521.832	1264.9	507.381	1685.18	440.782	803.715	545.986	1323.97
ENSMUSG00000024537	Psmg2	L6	TYPE_I	TYPE_II	454.401	452.389	478.611	531.247	459.279	526.607	514.963	491.917	429.173	245.939	440.623	515.831
ENSMUSG00000068744	Psrc1	L6	TYPE_I	TYPE_II	81.7233	169.124	103.559	445.184	89.533	282.887	97.685	283.018	80.8578	89.5964	91.0517	189.553
ENSMUSG00000039942	Ptger4	L6	TYPE_I	TYPE_II	240.808	536.231	320.671	1430.5	214.853	696.663	225.416	547.07	301.75	482.915	254.488	837.888
ENSMUSG00000026238	Ptma	L6	TYPE_I	TYPE_II	12222.5	15051.2	13349.9	16747.2	12766.2	15738.5	13643.9	12835.4	11374.3	7408.82	15444.4	18721.4
ENSMUSG00000026126	Ptpn18	L6	TYPE_I	TYPE_II	937.764	1226.21	1207.01	1935.16	1065.9	1316.72	1054.53	1105.76	1011.71	869.632	991.455	1203.38
ENSMUSG00000031506	Ptpn7	L6	TYPE_I		342.253	1187.84	536.38	2292.9	453.328	842.298	444.934	1735.86	437.751	295.317	378.271	1169.85
ENSMUSG00000041836	Ptpre	L6	TYPE_I	TYPE_II	2787.61	2673.85	2225.96	3598.25	2804.55	2982.56	2159.43	3099.07	2269.4	2433.51	2675.64	3141.87
ENSMUSG00000030793	Pycard	L6	TYPE_I	TYPE_II	443.085	1613.8	591.701	3357.73	495.868	1337.91	585.88	3266.34	547.995	322.27	695.058	1132.61
ENSMUSG00000024663	Rab3il1	L6	TYPE_I	TYPE_II	529.357	498.43	626.122	4091.25	627.974	1194.25	635.154	749.946	568.119	607.401	649.149	2114.24
ENSMUSG00000023015	Racgap1	L6	TYPE_I	TYPE_II	274.894	1154.67	440.856	1867.86	400.279	1035.99	394.593	840.523	341.737	197.372	279.957	928.63
ENSMUSG00000027323	Rad51	L6	TYPE_I	TYPE_II	81.0657	420.749	110.544	592.876	99.0701	460.741	104.944	226.578	89.4693	43.8487	92.1965	389.435
ENSMUSG00000030346	Rad51ap1	L6	TYPE_I	TYPE_II	61.1064	261.525	90.3925	422.922	70.0599	261.755	74.0367	195.003	63.0698	26.7511	64.797	239.508
ENSMUSG00000007646	Rad51c	L6			57.8728	133.746	60.9741	109.087	49.4455	102.153	69.0706	43.0528	57.0961	25.1634	68.7211	103.274
ENSMUSG00000078773	Rad54b	L6	TYPE_I	TYPE_II	32.4404	118.942	39.4694	175.116	36.742	130.164	50.5888	52.0823	35.2581	25.9673	37.0597	115.161
ENSMUSG00000028702	Rad54l	L6		TYPE_II	98.8794	410.186	116.062	551.08	117.245	352.343	111.256	200.49	101.697	94.2338	101.94	385.75
ENSMUSG00000022391	Rangap1	L6	TYPE_I	TYPE_II	2433.22	3941.72	2375.63	3864.5	2554.17	3438.38	2384.92	3132.03	2597.07	3094.13	2440.45	3568.04
ENSMUSG00000009281	Rarres2	L6	TYPE_I		4543.75	5449.85	4379.14	5777.85	5004.7	6544.26	6112.71	6049.92	5167.43	2614.03	5639.31	4763.34
ENSMUSG00000070732	Rbm44	L6			5.84279	19.0886	10.5294	30.3904	6.71245	24.3939	6.54392	8.08877	7.31279	1.19797	6.92908	26.5973
ENSMUSG00000033762	Recql4	L6	TYPE_I		79.4607	157.242	97.9356	252.321	93.5386	190.086	90.1738	122.255	83.3036	87.0162	95.8365	181.197
ENSMUSG00000061100	Retnla	L6	TYPE_I		1958.78	14812.2	2203.23	14953.8	1791.17	28208.9	3289.4	40885.1	1330.03	4509.58	3652.14	381915
ENSMUSG00000022650	Retnlb	L6			0.496107	3.94563	0.254088	20.4925	0.303547	15.6569	0.138047	76.621	0.142503	2.20313	0.23714	163.718
ENSMUSG00000032026	Rexo2	L6			1571.18	1885.74	1572.1	1851.34	1629.3	2073.82	1820.76	2542.27	1474.16	1185.83	1597	2022.58
ENSMUSG00000023104	Rfc2	L6			1517.23	1822.82	1542.47	2314.77	1482.46	1884.49	1618.56	1548.29	1609.47	1072.97	1392.08	1773.51
ENSMUSG00000033970	Rfc3	L6	TYPE_I		284.756	481.89	305.769	658.324	317.896	573.831	329.72	443.202	291.399	206.625	279.979	447.858
ENSMUSG00000022881	Rfc4	L6	TYPE_I		158.015	315.517	176.392	441.097	168.539	410.756	207.199	314.973	171.775	147.871	169.873	400.406
ENSMUSG00000029363	Rfc5	L6		TYPE_II	307.158	652.669	370.881	1093.72	405.55	775.284	383.689	638.884	359.363	427.39	329.085	637.041
ENSMUSG00000030844	Rgs10	L6	TYPE_I	TYPE_II	605.709	701.729	635.038	1211.49	562.197	1042.99	695.127	469.892	604.704	293.492	615.327	829.819
ENSMUSG00000029204	Rhoh	L6	TYPE_I	TYPE_II	271.353	395.416	462.458	1471.84	243.504	427.117	375.593	605.889	408.446	309.181	248.417	541.657
ENSMUSG00000037991	Rmi2	L6			26.865	235.476	33.4823	213.694	34.8115	134.89	36.1804	39.8644	30.2469	21.2986	32.3343	173.835
ENSMUSG00000041926	Rnpep	L6	TYPE_I	TYPE_II	3043.26	4560.09	2989.17	5882.6	3397.02	4226.84	2962.26	3949.4	3158.57	2661.08	3030.54	3927.8
ENSMUSG00000060090	Rp2	L6	TYPE_I	TYPE_II	1357.7	1795.28	1514.79	2496.68	1187.16	1289.46	1140.37	1887.62	1105.35	684.581	1289.35	1424.49
ENSMUSG00000028884	Rpa2	L6	TYPE_I	TYPE_II	461.352	730.016	510.222	958.164	497.382	750.986	508.788	608.347	570.048	707.641	463.556	706.297
ENSMUSG00000012483	Rpa3	L6	TYPE_I	TYPE_II	267.265	326.401	302.504	406.066	238.61	306.495	366.958	296.949	312.293	163.548	259.16	300.037
ENSMUSG00000026005	Rpe	L6	TYPE_I		1068.21	1374.83	1216.28	1502.26	1067	1288.43	1162.57	1407.99	1024.15	662.747	1082.43	1167.89
ENSMUSG00000058443	Rpl10-ps3	L6	TYPE_I		62.0734	131.877	80.0838	87.7803	87.3922	83.261	61.164	47.9064	52.6222	39.5262	70.1039	82.0463
ENSMUSG00000074129	Rpl13a	L6	TYPE_I		394.906	607.674	381.049	627.383	384.807	464.715	478.928	759.624	422.181	393.428	389.214	540.94
ENSMUSG00000078126	Rpl23a-ps3	L6			1268.42	2035.12	1297.79	1872.98	1339.63	1239.57	1379.78	2007.37	1366.69	1097.97	1510.42	1882.23
ENSMUSG00000030062	Rpn1	L6	TYPE_I		8063.54	11657.2	7280.13	8474.99	8575.96	9843.6	7940.79	12093.6	7718.32	8578.53	8402.15	12637.4
ENSMUSG00000030978	Rrm1	L6		TYPE_II	1305.13	2706.34	1302.19	3157.19	1385.39	2426.95	1290.36	2287.27	1434.97	1572.33	1463.09	2721.21
ENSMUSG00000020649	Rrm2	L6	TYPE_I	TYPE_II	212.562	1705.25	250.442	1918.18	245.95	942.501	245.876	845.24	189.15	105.477	191.77	994.325
ENSMUSG00000029291	Rufy3	L6	TYPE_I	TYPE_II	803.074	1079.24	814.718	1784.9	746.579	909.081	878.628	1160.44	738.818	813.794	805.194	961.051
ENSMUSG00000001020	S100a4	L6	TYPE_I	TYPE_II	33.3735	67.5886	69.4663	275.766	48.7739	128.524	66.3011	101.076	50.4828	34.7258	61.9326	223.493
ENSMUSG00000048279	Sacs	L6	TYPE_I		522.01	728.631	779.545	1066.22	643.767	626.749	644.665	718.767	563.654	476.245	586.484	690.626
ENSMUSG00000079003	Samd1	L6	TYPE_I		743.406	1122.46	767.603	1293.34	802.022	940.403	869.602	830.363	725.736	777.905	657.328	908.493
ENSMUSG00000026955	Sapcd2	L6	TYPE_I		100.901	133.364	114.702	279.661	109.884	161.624	96.8651	67.9693	69.8017	76.2182	60.6238	223.432
ENSMUSG00000070699	Sars2	L6			337.263	445.492	331.922	523.018	355.378	438.817	319.578	365.913	311.417	237.683	290.683	376.737
ENSMUSG00000027959	Sass6	L6	TYPE_I		280.335	389.212	289.742	596.803	247.617	400.032	263.612	288.234	221.79	156.411	241.054	333.551
ENSMUSG00000057135	Scimp	L6	TYPE_I	TYPE_II	126.717	390.101	137.538	1464.37	90.6694	496.131	118.117	378.674	129.122	66.9017	104.24	322.747
ENSMUSG00000022769	Sdf2l1	L6	TYPE_I	TYPE_II	479.271	1850.06	425.652	1419.92	699.72	1142.39	508.428	1579.14	407.67	384.858	608.944	2084.85
ENSMUSG00000061947	Serpina10	L6			17.1792	192.073	16.5267	58.0479	21.0979	38.6448	19.8022	81.0427	14.821	50.4051	21.8055	145.717
ENSMUSG00000042842	Serpinb6b	L6	TYPE_I	TYPE_II	5037.7	8674.01	3840.1	4419.21	4116.69	5098.68	4601.59	3984.8	3988.92	3350.98	5034.8	7221.69
ENSMUSG00000045827	Serpinb9	L6	TYPE_I	TYPE_II	6055.1	18225.1	5277.11	10446.3	6077.72	8649.26	5443.39	10345.3	5184.85	3430.01	6045.26	11294.1
ENSMUSG00000070436	Serpinh1	L6			11297.1	22539.6	13048.1	12724.1	18543	23650.5	14263	12580	10627.3	6384.33	13305.6	19203.7
ENSMUSG00000054766	Set	L6	TYPE_I	TYPE_II	3396.89	4530.36	3636.24	5695.27	3111.49	4395.45	3866.55	5759.26	3597.48	3431.09	3333.39	4493.86
ENSMUSG00000031548	Sfrp1	L6	TYPE_I		739.682	1640.85	784.917	7191.88	954.244	3276.36	965.225	1206.2	738.451	744.016	1066.3	2153.43
ENSMUSG00000023940	Sgol1	L6	TYPE_I	TYPE_II	38.9116	225.591	52.1364	359.553	48.6854	162.869	49.6429	162.236	34.7392	27.2171	32.9136	171.255
ENSMUSG00000026039	Sgol2a	L6	TYPE_I	TYPE_II	85.6138	285.319	93.5826	478.515	93.4006	312.847	98.9464	210.446	58.7918	64.7864	95.7083	422.128
ENSMUSG00000022322	Shcbp1	L6	TYPE_I	TYPE_II	41.4607	279.432	56.2296	440.959	41.0323	160.526	41.9508	222.343	37.4942	19.3142	40.0713	221.643
ENSMUSG00000050010	Shisa3	L6	TYPE_I	TYPE_II	54.9578	28.3513	60.8464	138.398	87.5292	183.716	88.3245	68.3644	59.6227	38.5646	122.223	121.062
ENSMUSG00000041889	Shisa4	L6	TYPE_I		188.898	162.996	240.403	205.387	274.552	394.921	236.863	257.243	213.345	188.525	224.693	344.848
ENSMUSG00000096883	Shisa8	L6	TYPE_I		5.40253	4.42586	10.0858	55.2334	8.73619	46.1902	17.2794	21.2841	3.98047	2.1701	12.7183	24.7865
ENSMUSG00000025403	Shmt2	L6	TYPE_I		1053.39	1362.43	1063.97	1817.59	1202.58	1376.07	1023.34	1746.88	1006.21	891.585	987.111	1489.97
ENSMUSG00000036223	Ska1	L6	TYPE_I	TYPE_II	12.3594	102.949	22.3646	162.215	19.2465	74.9642	17.374	80.5899	12.9732	7.71301	14.9707	76.5313
ENSMUSG00000021965	Ska3	L6	TYPE_I		28.7215	152.493	41.728	248.278	36.299	124.074	41.6098	121.258	28.4934	70.8781	31.0003	119.309
ENSMUSG00000054115	Skp2	L6	TYPE_I	TYPE_II	168.057	269.127	156.455	410.598	186.748	307.588	200.912	211.857	168.401	169.864	160.214	268.756
ENSMUSG00000015316	Slamf1	L6	TYPE_I	TYPE_II	76.3982	420.11	90.0559	274.556	53.9407	59.2792	64.9311	148.811	101.526	41.3356	83.4994	201.566
ENSMUSG00000004642	Slbp	L6	TYPE_I		862.989	1385.52	792.274	1618.87	725.816	1197.41	945.676	1265.71	866.286	894.81	752.522	1174.35
ENSMUSG00000016319	Slc25a5	L6	TYPE_I	TYPE_II	6874.9	9504.39	6894.67	11060.5	6615.58	8643.9	6883.5	12942	6291.2	6765.11	7159.72	10191.9
ENSMUSG00000020873	Slc35b1	L6			1977.41	3065.63	1811.93	2679.74	1926.25	2434.64	1817.79	3178.5	1720.21	2262.4	1814.4	3064.13
ENSMUSG00000023169	Slc38a1	L6	TYPE_I		1680.87	1918.45	2371.09	2885	1935.51	2263.81	2100.21	2278.3	2011.5	2154.73	2028.34	3168.18
ENSMUSG00000041654	Slc39a11	L6			613.889	595.252	693.179	968.561	673.709	1084.49	653.154	1015.62	705.603	773.828	704.364	1178.52
ENSMUSG00000000958	Slc7a7	L6	TYPE_I	TYPE_II	1047.49	1042.49	916.634	1278.86	1023	1185.88	915.879	1026.76	870.491	536.207	993.296	1164.92
ENSMUSG00000069793	Slfn9	L6	TYPE_I	TYPE_II	129.288	1182.37	196.959	1767.55	164.901	1497.33	134.538	511.287	124.526	64.8867	161.415	889.85
ENSMUSG00000027281	Slx4ip	L6			321.701	447.184	317.355	514.615	319.03	471.177	298.674	487.009	311.376	250.206	330.557	447.43
ENSMUSG00000028312	Smc2	L6	TYPE_I	TYPE_II	505.711	1414.55	612.101	1869.64	425.095	937.955	469.264	958.615	415.631	186.586	488.876	1197.83
ENSMUSG00000034349	Smc4	L6	TYPE_I		2356.53	3304.14	2598.78	3959.04	1569.76	2296.58	2028.31	2304.66	1895.19	1444.36	2099.84	2701.41
ENSMUSG00000031906	Smpd3	L6	TYPE_I	TYPE_II	267.882	778.7	204.423	355.937	271.103	446.789	277.429	765.662	216.365	410.008	577.357	1373.22
ENSMUSG00000001424	Snd1	L6	TYPE_I		4509.34	5442.58	4074.14	5647.25	5453.61	5651.89	4295.46	6913.46	4817.94	4053.56	5052.35	7430.98
ENSMUSG00000040767	Snrnp25	L6		TYPE_II	208.981	215.281	252.836	350.189	230.681	281.087	284.299	300.249	255.544	151.644	281.178	386.354
ENSMUSG00000020018	Snrpf	L6	TYPE_I	TYPE_II	448.016	597.21	463.683	814.544	439.81	683.914	469.276	816.822	397.174	425.141	482.587	673.737
ENSMUSG00000034484	Snx2	L6	TYPE_I	TYPE_II	3640.07	3828.36	3843.6	6179.55	3166.64	4096.39	3443.62	4744.87	3456.94	2485.5	3640.4	4704.77
ENSMUSG00000027423	Snx5	L6			3553.96	4222.28	3930.92	12652.3	2995.41	5167.22	3623.42	5539.98	3532.2	2454.67	3513.71	5414.46
ENSMUSG00000005656	Snx6	L6	TYPE_I		2071.21	3094.55	2133.78	3081.16	2057.83	2457.87	2206.68	3533.04	2143.04	1618.21	2165.08	2567.3
ENSMUSG00000002055	Spag5	L6	TYPE_I	TYPE_II	124.64	597.908	175.895	969.412	170.59	574.711	185.169	433.909	115.746	90.0766	136.224	516.734
ENSMUSG00000038305	Spats2l	L6	TYPE_I		840.902	1311.93	908.704	1253.13	877.958	1576.5	900.77	623.115	832.235	393.49	861.004	1200.9
ENSMUSG00000074476	Spc24	L6	TYPE_I	TYPE_II	63.5057	229.592	77.1956	339.456	65.7447	277.41	73.9258	126.976	62.8189	43.9824	65.0748	220.955
ENSMUSG00000005233	Spc25	L6	TYPE_I		47.7353	233.263	77.0862	402.254	60.44	226.338	79.7669	228.749	48.6431	25.8684	50.0543	211.319
ENSMUSG00000054408	Spcs3	L6	TYPE_I		2371.36	3710.36	2417.77	3616.79	2334.94	2714.09	2384.34	4703.95	2459.64	2598.73	2527.48	3829.19
ENSMUSG00000069910	Spdl1	L6	TYPE_I	TYPE_II	42.158	234.192	53.1879	384.974	44.2834	161.482	53.7729	219.901	36.8319	33.5238	45.5337	186.313
ENSMUSG00000020798	Spns3	L6	TYPE_I		46.0043	20.3767	71.8786	120.723	38.8457	79.2173	49.0449	33.0083	52.4912	20.683	51.0398	164.227
ENSMUSG00000036928	Stag3	L6			17.7207	36.0012	33.91	97.0211	25.628	61.8654	23.7758	36.6665	17.6571	21.5859	18.7845	40.0161
ENSMUSG00000028718	Stil	L6	TYPE_I		62.2109	277.887	111.075	557.314	92.9948	327.839	127.717	298.38	54.3718	52.5332	80.978	297.091
ENSMUSG00000031112	Stk26	L6	TYPE_I		365.981	509.503	551.092	855.766	408.671	513.49	485.42	497.908	428.9	339.158	498.978	546.032
ENSMUSG00000027030	Stk39	L6	TYPE_I	TYPE_II	441.891	821.554	467.025	1149.27	447.675	632.86	511.483	891.352	458.019	594.973	577.597	715.658
ENSMUSG00000030805	Stx4a	L6	TYPE_I		2559	2874.57	2372.25	3507.77	2237.46	2474.62	2420.22	2996.25	2147.85	1394.92	2232.42	2455.99
ENSMUSG00000021384	Susd3	L6	TYPE_I	TYPE_II	119.693	193.469	241.812	607.086	159.051	475.544	180.134	137.611	211.01	184.057	152.442	295.119
ENSMUSG00000026646	Suv39h2	L6			30.8669	102.782	43.9522	125.856	40.9998	100.726	48.8756	105.987	38.7794	38.1744	39.0244	87.7993
ENSMUSG00000003824	Syce2	L6		TYPE_II	65.1746	135.375	69.3397	194.48	58.2252	148.979	82.5047	199.761	78.0763	55.2977	74.9108	134.276
ENSMUSG00000027220	Syt13	L6			7.60733	12.8885	7.8033	29.6324	11.6881	9.19641	12.0762	40.6831	8.54348	6.03781	16.5882	62.2797
ENSMUSG00000037313	Tacc3	L6	TYPE_I	TYPE_II	240.343	816.048	312.66	1380.85	279.87	699.835	301.143	990.957	258.588	342.175	230.507	707.568
ENSMUSG00000029925	Tbxas1	L6	TYPE_I	TYPE_II	599.548	1253.99	580.12	1981.03	496.179	842.379	523.532	1637.1	561.498	413.703	568.208	1322.23
ENSMUSG00000050410	Tcf19	L6	TYPE_I	TYPE_II	311.717	675.8	337.988	792.332	364.001	931.705	360.579	419.282	328.284	423.882	305.198	791.224
ENSMUSG00000024613	Tcof1	L6	TYPE_I	TYPE_II	1252.81	1577.11	1520.24	2928.62	1529.01	2128.42	1324.19	1808.61	1467.21	1361.56	1402.84	1927.36
ENSMUSG00000027175	Tcp11l1	L6			332.615	340.255	306.244	462.035	341.419	303.716	301.099	398.67	275.125	312.265	422.972	410.296
ENSMUSG00000028011	Tdo2	L6	TYPE_I		27.0113	53.0783	21.0467	106.306	26.6754	42.2567	26.6297	201.513	27.9853	29.1478	23.3641	357.338
ENSMUSG00000029359	Tesc	L6	TYPE_I		41.1206	74.1786	53.1891	77.312	38.6653	59.7868	46.1299	17.4358	41.2766	23.7046	52.5862	103.847
ENSMUSG00000038482	Tfdp1	L6	TYPE_I	TYPE_II	1269.14	1970.63	1381.4	2480.06	1258.75	1641.25	1257.1	2249.27	1299.5	1440.61	1189.87	1853.67
ENSMUSG00000041319	Thoc6	L6			383.132	556.153	409.867	885.847	426.78	668.5	439.11	852.537	387.718	391.297	373.069	589.65
ENSMUSG00000035443	Thyn1	L6	TYPE_I	TYPE_II	379.022	597.318	400.795	763.506	362.548	671.103	427.372	884.362	416.692	416.448	408.739	623.24
ENSMUSG00000056130	Ticam2	L6	TYPE_I	TYPE_II	79.9235	162.998	93.3222	225.765	84.8122	112.01	94.308	71.0268	106.937	55.1101	94.4973	158.863
ENSMUSG00000046591	Ticrr	L6			31.6715	235.011	46.5567	418.654	48.1988	202.781	40.7029	157.551	35.4602	28.5361	37.8915	213.446
ENSMUSG00000071552	Tigit	L6			19.1555	286.98	28.2443	798.895	19.7139	69.3508	21.0756	99.7002	16.4847	51.2007	17.463	181.62
ENSMUSG00000020219	Timm13	L6			1115.89	1202.1	1057.15	1379.63	1195.7	1470.07	1230	1693.91	1109.2	920.889	1121.99	1442.48
ENSMUSG00000032397	Tipin	L6	TYPE_I		432.944	537.709	473.619	773.974	396.744	638.222	441.146	720.054	407.493	390.74	404.33	606.762
ENSMUSG00000025574	Tk1	L6	TYPE_I	TYPE_II	221.992	514.397	294.4	1193.48	254.564	837.719	234.548	468.636	209.14	157.417	245.929	840.247
ENSMUSG00000044827	Tlr1	L6	TYPE_I		315.472	588.499	582.028	2766.96	286.44	1071.88	371.418	722.015	456.499	237.074	340.661	682.549
ENSMUSG00000040522	Tlr8	L6	TYPE_I	TYPE_II	542.681	909.366	511.725	2103.86	316.581	481.173	324.108	723.225	515.647	341.755	546.542	615.519
ENSMUSG00000018919	Tm4sf5	L6			12.1063	13.1812	15.5683	64.6952	20.9391	48.4765	22.823	16.7875	13.9619	4.78599	25.8565	57.296
ENSMUSG00000032353	Tmed3	L6		TYPE_II	2047.74	2499.81	2317.47	2730.65	2724.9	3331.49	2628.88	3612.49	2337.67	1564.15	2557.92	4053.47
ENSMUSG00000034947	Tmem106a	L6	TYPE_I		898.363	2624.39	921.424	5994.42	972.534	2531.56	913.491	2175.84	970.316	970.044	982.907	1936.84
ENSMUSG00000030615	Tmem126a	L6			410.813	523.312	453.563	791.918	372.591	627.865	559.662	792.979	470.727	331.051	411.524	558.929
ENSMUSG00000021361	Tmem14c	L6			1917.82	2397.4	1745.5	2945.27	1967.11	2465.43	2026.97	2776.16	1809.82	1536.23	1831.01	2310.74
ENSMUSG00000019158	Tmem160	L6			588.953	579.115	650.34	903.512	837.057	966.088	676.984	922.133	669.027	605.553	624.839	792.141
ENSMUSG00000023367	Tmem176a	L6	TYPE_I	TYPE_II	11570.3	16176.1	11197.3	13123.2	11983.3	20915.2	12007.8	23993	12481.6	13621.1	13007.9	23431
ENSMUSG00000029810	Tmem176b	L6	TYPE_I	TYPE_II	13231.8	20490.7	12261.6	16181.2	13803	23848.8	13687.3	28910.9	13680.2	13401.1	14108.8	24238
ENSMUSG00000022754	Tmem45a	L6	TYPE_I		407.812	408.588	412.41	591.051	490.983	762.955	465.066	466.298	415.035	280.354	422.179	855.43
ENSMUSG00000045377	Tmem88	L6			422.399	513.647	526.717	401.837	518.863	656.559	579.111	678.481	477.222	216.252	402.335	413.624
ENSMUSG00000054537	Tmprss11e	L6			0.444445	0	0.46249	40.7627	1.26834	2.57443	3.83413	2.49122	0.507203	0.335808	7.93914	7.23849
ENSMUSG00000032091	Tmprss4	L6	TYPE_I		1080.45	1669.99	1095.3	1347.12	1180.98	1985.45	1098.06	2368.37	1236.64	1219.57	1240.8	2558.19
ENSMUSG00000079523	Tmsb10	L6	TYPE_I	TYPE_II	3246.8	6983.14	4825.27	10013.6	4842.42	8645.56	5523.27	6992.37	3614.45	2516.22	3871.06	5038.58
ENSMUSG00000044469	Tnfaip8l1	L6	TYPE_I		112.72	115.642	114.603	215.834	122.667	177.283	113.17	200.33	103.989	99.1169	109.373	225.91
ENSMUSG00000029075	Tnfrsf4	L6			92.5141	213.575	123.747	819.94	81.5035	144.269	87.1201	146.807	108.438	155.791	84.9584	359.867
ENSMUSG00000028362	Tnfsf8	L6	TYPE_I	TYPE_II	60.3907	75.5708	124.668	497.61	58.9245	336.942	77.8227	78.4132	93.6674	95.5019	70.6987	375.939
ENSMUSG00000020914	Top2a	L6	TYPE_I	TYPE_II	634.284	5077.02	802.95	5536.38	744.89	2821.68	763.533	2249.29	501.605	269.832	663.51	3512.41
ENSMUSG00000032555	Topbp1	L6			1813.88	2687.47	2079.42	3385.41	1730.62	2519.75	1633.35	2311.1	1740.77	1984.42	1705.34	2537.97
ENSMUSG00000009563	Tor2a	L6			1007.3	1073.27	1053.11	1685.28	1065.91	1447.25	1051.5	1561.48	984.401	1110.83	928.816	1300.55
ENSMUSG00000006005	Tpr	L6			6758.44	8591.55	6549.41	7992.3	5379.16	6015.92	5394.79	7836.53	5544.08	4938.6	6872.77	7076.71
ENSMUSG00000027469	Tpx2	L6	TYPE_I	TYPE_II	182.929	1016.49	218.207	1459.78	243.178	777.195	229.216	757.272	149.945	126.327	193.146	836.601
ENSMUSG00000032586	Traip	L6	TYPE_I		61.7287	176.142	80.327	296.408	82.2382	169.59	73.3465	200.633	62.0329	92.9815	67.8882	157.583
ENSMUSG00000104876	Trdc	L6			72.9998	158.736	143.457	176.472	83.4703	204.144	99.8615	130.789	103.957	54.2941	92.8104	126.869
ENSMUSG00000023992	Trem2	L6	TYPE_I	TYPE_II	136.235	224.455	189.214	1944.05	161.224	516.317	161.966	606.016	182.871	156.311	195.167	686.196
ENSMUSG00000021569	Trip13	L6	TYPE_I	TYPE_II	33.3584	144.378	56.093	323.886	46.8883	142.244	51.1928	238.805	40.0728	30.3778	41.7759	157.303
ENSMUSG00000032783	Troap	L6			37.4062	174.106	50.6641	328.65	62.6472	177.388	48.7655	141.104	35.993	26.455	36.6685	174.302
ENSMUSG00000036613	Tssc1	L6			450.143	629.007	413.899	852.186	512.007	663.589	461.915	813.14	493.323	530.356	451.232	603.138
ENSMUSG00000028251	Tstd3	L6	TYPE_I	TYPE_II	225.914	291.796	239.42	450.451	207.575	348.554	228.025	363.384	225.997	116.235	258.511	345.087
ENSMUSG00000033222	Ttf2	L6	TYPE_I		576.41	812.074	658.946	1096.3	688.296	958.059	586.609	732.103	611.706	483.092	544.883	787.632
ENSMUSG00000038379	Ttk	L6			35.2992	166.417	45.9982	280.991	34.4855	132.434	42.5719	135.784	26.5177	14.8582	36.9189	151.984
ENSMUSG00000016757	Ttll12	L6	TYPE_I		807.967	1003.85	875.303	1137.1	1066.35	1396	899.206	965.711	899.204	793.235	951.304	1148.73
ENSMUSG00000023004	Tuba1b	L6			5290.64	8830.74	6156.36	9005.76	7282.67	9895.97	6945.85	7939.9	7325.52	5568.13	6456.62	9480.21
ENSMUSG00000045136	Tubb2b	L6	TYPE_I	TYPE_II	143.671	396.026	223.035	292.805	263.466	316.261	217.249	195.234	197.79	82.0983	198	279.295
ENSMUSG00000001525	Tubb5	L6	TYPE_I		9296.23	18840	10110.5	19155.2	10945.4	19457	9867.49	19123.5	10752.3	8783.06	10013.9	18404.7
ENSMUSG00000019845	Tube1	L6	TYPE_I		49.0195	87.6883	61.8265	147.152	62.6465	115.722	65.9765	82.2784	49.294	28.3495	54.9782	96.423
ENSMUSG00000035198	Tubg1	L6	TYPE_I	TYPE_II	611.613	826.161	634.149	960.835	817.601	1041.47	726.525	912.843	726.943	745.609	667.002	852.226
ENSMUSG00000023277	Twf2	L6	TYPE_I	TYPE_II	1540.64	2151.65	1633.02	2983.15	1601.43	2001.64	1605.34	1938.92	1781.09	1519.21	1516.8	1866.07
ENSMUSG00000025747	Tyms	L6	TYPE_I	TYPE_II	237.321	573.456	291.759	840.523	260.2	645.59	292.004	730.981	229.825	161.427	276.055	689.534
ENSMUSG00000035898	Uba6	L6	TYPE_I		844.232	1104.74	930.813	1152.04	799.214	923.34	808.959	937.066	765.624	528.073	902.679	927.1
ENSMUSG00000001403	Ube2c	L6	TYPE_I	TYPE_II	92.0023	606.379	116.702	947.23	130.343	490.223	132.705	475.647	85.7906	58.9912	95.7176	451.116
ENSMUSG00000026429	Ube2t	L6		TYPE_II	60.056	156.118	70.819	200.484	70.02	189.106	84.2185	92.2286	58.0601	44.671	63.9451	162.843
ENSMUSG00000031634	Ufsp2	L6			1012.02	1158.19	1054.64	1347.51	822.526	1043.44	977.453	1772.81	968.208	640.911	1067.1	1274.45
ENSMUSG00000037470	Uggt1	L6			5152.99	8310.79	4645.68	6019.24	5239.07	5811.8	4414.12	6886.31	5009.42	5868.41	5125.93	6951.5
ENSMUSG00000001228	Uhrf1	L6	TYPE_I	TYPE_II	243.447	1415.75	357.02	2120.56	336.401	1602.3	306.82	904.364	267.061	214.986	303.751	1625.6
ENSMUSG00000079685	Ulbp1	L6			81.4682	267.695	101.858	188.901	80.393	126.145	66.5252	147.377	72.2718	74.8511	80.1068	168.616
ENSMUSG00000022814	Umps	L6		TYPE_II	567.011	896.786	545.589	1123.28	560.919	881.293	583.446	999.555	639.96	651.503	627.545	803.541
ENSMUSG00000029591	Ung	L6		TYPE_II	76.2537	127.416	99.4762	229.759	89.6698	245.447	86.2697	117.969	73.9073	87.5293	91.4315	238.103
ENSMUSG00000024208	Uqcc2	L6			643.563	832.31	704.775	910.191	837.563	1118.32	972.504	1107.35	771.565	513.536	808.317	1143.63
ENSMUSG00000028560	Usp1	L6	TYPE_I	TYPE_II	1452.11	2187.82	1642.81	2636.54	1447.31	2020.22	1528.71	2257.54	1506.09	1594.17	1462.75	1850.55
ENSMUSG00000051412	Vamp7	L6	TYPE_I		768.726	867.485	1063.19	1050.48	869.284	907.56	950.504	1097.39	821.281	488.033	799.116	880.307
ENSMUSG00000027962	Vcam1	L6	TYPE_I	TYPE_II	2997.1	10222.3	3719.14	8043.67	3567.99	6137.02	3280.99	5713.38	3566.95	3549.63	3766.64	7948.66
ENSMUSG00000015747	Vps45	L6			520.455	660.816	541.145	621.777	582.314	688.506	559.445	675.36	556.602	331.369	569.555	635.112
ENSMUSG00000021115	Vrk1	L6	TYPE_I	TYPE_II	836.882	850.985	884.761	1283.76	712.611	842.022	742.341	990.435	795.608	606.155	750.807	1407.59
ENSMUSG00000064090	Vrk2	L6	TYPE_I	TYPE_II	306.781	514.838	294.497	715.757	296.374	453.505	324.688	409.911	308.19	271.192	314.092	400.733
ENSMUSG00000031430	Vsig1	L6			11.5135	9.37778	20.9529	61.5902	13.4582	21.3153	15.0816	22.5426	13.6751	18.8609	14.9964	79.9388
ENSMUSG00000042712	Wbp5	L6			2806.03	4123.14	2982.86	3949.92	2486.66	4367.72	3022.35	5109.86	2144.77	1655.1	2621.36	4060.77
ENSMUSG00000037572	Wdhd1	L6	TYPE_I	TYPE_II	257.433	498.461	323.151	1049.63	271.939	577.049	277.437	481.015	309.567	480.708	266.249	591.792
ENSMUSG00000042660	Wdr55	L6			417.935	583.506	422.922	704.752	407.815	556.91	465.926	768.251	445.771	413.915	460.026	624.514
ENSMUSG00000027242	Wdr76	L6	TYPE_I		328.099	491.486	338.08	658.682	321.752	523.632	310.156	335.036	341.07	377.951	325.579	548.511
ENSMUSG00000039814	Xkr5	L6			8.09146	22.476	13.718	53.5337	14.1585	34.7205	15.382	21.734	11.2004	25.6708	10.3464	33.3192
ENSMUSG00000079845	Xlr4a	L6			55.6729	65.7232	79.7448	172.26	62.3665	78.6647	72.2118	50.7917	72.9737	39.6136	66.072	89.8913
ENSMUSG00000067768	Xlr4b	L6			52.7766	99.5987	94.7227	241.975	53.5099	73.9854	77.7656	88.2247	73.3252	58.9441	60.8905	98.1498
ENSMUSG00000021287	Xrcc3	L6	TYPE_I		68.7996	87.5054	80.8836	188.567	76.9048	144.417	72.9592	82.6479	60.197	102.327	77.6708	123.4
ENSMUSG00000034333	Zbed4	L6			462.525	588.305	412.899	882.899	399.916	507.599	348.058	529.434	363.053	473.923	386.787	584.523
ENSMUSG00000038866	Zcchc2	L6	TYPE_I		1578.04	2327.61	1660.11	3917.83	1509.89	2335.91	1457.87	1876.64	1535.07	1790.19	1405.89	2116.66
ENSMUSG00000037108	Zcwpw1	L6			86.7993	122.745	113.888	152.229	88.6701	142.79	97.4152	100.304	96.2837	39.5037	107.548	193.452
ENSMUSG00000039470	Zdhhc2	L6	TYPE_I	TYPE_II	225.354	362.099	185.293	310.478	205.301	253.44	202.673	118.782	159.272	95.5664	224.816	315.455
ENSMUSG00000026872	Zeb2	L6	TYPE_I	TYPE_II	5495.29	5126.87	5146.93	7713.54	5101.76	5172.35	4229.18	6647.4	5001.25	4480.52	6069.3	6052.03
ENSMUSG00000055917	Zfp277	L6	TYPE_I		805.693	882.826	750.817	867.68	688.452	840.874	795.532	885.626	691.911	433.823	735.374	726.215
ENSMUSG00000078995	Zfp456	L6	TYPE_I	TYPE_II	137.491	269.486	129.351	324.141	130.41	219.191	140.834	189.713	151.635	91.8367	145.104	197.958
ENSMUSG00000071281	Zfp65	L6			465.223	523.893	442.89	546.564	370.46	478.238	419.634	404.505	398.585	259.532	453.348	468.732
ENSMUSG00000062743	Zfp677	L6			199.225	223.084	213.09	295.73	135.927	175.097	181.41	179.078	180.896	120.277	211.758	194.525
ENSMUSG00000078495	Zfp984	L6			696.872	809.979	824.159	1201.43	561.247	790.827	712.742	764.502	714.496	378.081	732.571	742.045
ENSMUSG00000051278	Zgrf1	L6			168.443	271.456	224.625	429.264	210.191	412.899	168.961	271.937	194.467	207.005	185.053	329.492
ENSMUSG00000059518	Znhit1	L6	TYPE_I		895.352	1148.63	865.356	1236.58	964.978	1285.43	1028.19	1790.11	897.436	656.8	994.555	1109.02
ENSMUSG00000032400	Zwilch	L6	TYPE_I	TYPE_II	93.7016	276.502	124.494	491.522	103.814	309.42	111.874	352.094	110.598	114.305	99.9274	286.897
ENSMUSG00000063236	1110038F14Rik	L7	TYPE_I	TYPE_II	1028.01	1928.68	940.701	1239.61	987.486	913.759	1042.11	1105.39	870.537	738.026	873.503	823.785
ENSMUSG00000029882	2210010C04Rik	L7		TYPE_II	0.831699	47.9864	0.0810613	0.94799	0.0714938	0.181938	0.0613478	0	0.225781	0	0	0.168977
ENSMUSG00000038884	A230050P20Rik	L7	TYPE_I	TYPE_II	2084.63	2723.98	1965.32	2665.5	1846.36	2189.58	1707.54	1873.13	1736.04	1432.87	1526.77	1779.43
ENSMUSG00000079190	AC133103.1	L7			14.5878	67.9071	21.0234	52.6639	16.6467	26.2223	13.8787	23.8495	22.4946	26.9019	22.0471	28.193
ENSMUSG00000052593	Adam17	L7	TYPE_I		3178.66	5035.4	3259.91	5918.54	3749.19	4190.67	3108.71	5590.02	2765.58	3360.06	3046.68	3560.27
ENSMUSG00000027951	Adar	L7	TYPE_I	TYPE_II	3588.86	8938.84	3786.15	10504.3	4113.01	9614.5	3606.13	6369.94	3819.11	5116.81	3228.02	5675.15
ENSMUSG00000029007	Agtrap	L7		TYPE_II	3481.44	5588.34	2833.96	3782.02	3821.11	3239.8	3134.87	5308.63	3211.91	2990.63	3511.17	3627.66
ENSMUSG00000021037	Ahsa1	L7	TYPE_I		2413.09	5765.87	2151.74	3282.58	2403.36	2600.22	2606.85	2756.36	2395.6	2085.73	2694.16	2876.2
ENSMUSG00000020288	Ahsa2	L7	TYPE_I		1003.44	2492.58	979.474	1010.9	765.036	686.786	1221.36	969.458	1015.18	695.467	915.886	867.116
ENSMUSG00000073490	AI607873	L7	TYPE_I	TYPE_II	562.823	2539.73	526.624	7836.08	376.911	2310.03	434.541	3751.63	443.07	653.363	457.993	996.847
ENSMUSG00000042901	Aida	L7	TYPE_I	TYPE_II	2252.74	6323.56	2286.06	4413.03	2101.86	3374.06	2122.36	2796.52	2178.62	1532.3	2159.34	2389.08
ENSMUSG00000019866	Aim1	L7	TYPE_I	TYPE_II	1096.35	3636.93	1162.52	4041.7	1043.52	1933.99	1043.38	1864.46	1114.42	1164.2	1351.81	1830.71
ENSMUSG00000020790	Ankfy1	L7	TYPE_I		5375.23	8138.52	5167.84	8385.64	5294.09	7642.36	4615.35	6151.26	5465	5578.75	5269.93	6026.57
ENSMUSG00000050014	Apol10b	L7	TYPE_I	TYPE_II	163.155	4353.63	129.865	1000.15	157.788	257.673	153.594	1032.72	210.391	68.0853	202.185	186.345
ENSMUSG00000091650	Apol11a	L7			1.57159	112.83	0.691982	13.4451	1.87803	2.08386	1.88446	0.125318	0.705764	0.134196	2.76895	7.19119
ENSMUSG00000091694	Apol11b	L7	TYPE_I		33.9763	886.298	17.1082	116.581	23.0905	32.9245	34.4941	33.7343	20.6552	12.1173	32.1645	63.8602
ENSMUSG00000033576	Apol6	L7	TYPE_I	TYPE_II	85.0464	4897.08	117.126	2799.37	192.394	466.394	196.902	640.553	108.877	157.605	299.745	306.623
ENSMUSG00000010601	Apol7a	L7	TYPE_I	TYPE_II	34.9486	353.423	27.5896	179.058	36.5509	126.444	38.1041	193.502	45.3776	52.4083	47.9554	101.774
ENSMUSG00000042350	Arel1	L7	TYPE_I	TYPE_II	2964.87	5512.84	2763.63	4889.41	2749.77	3123.32	2496.64	2982.88	2975.25	2993.33	2708.56	2874.21
ENSMUSG00000042659	Arrdc4	L7	TYPE_I	TYPE_II	2124.01	5728.45	1723.61	2189.1	3271.26	2600.24	2527.76	3918.59	1737.21	2634.01	1877.1	2098.11
ENSMUSG00000076441	Ass1	L7	TYPE_I	TYPE_II	717.438	2655.36	734.715	3202.62	885.163	1530.74	672.383	2962.04	833.784	724.168	750.296	872.756
ENSMUSG00000060802	B2m	L7	TYPE_I	TYPE_II	33953.6	181845	30682.3	141306	34020.1	122951	32411.2	99510.4	29215.8	20371.2	32515.7	50520.9
ENSMUSG00000031803	B3gnt3	L7			1241.5	3269.71	1107.31	1958.45	1317.64	1575.26	1092.19	3009.22	1309.64	1578.43	1096.27	1210.84
ENSMUSG00000057789	Bak1	L7	TYPE_I	TYPE_II	1232.76	3899.69	1314.55	5424.53	1539.91	2735.91	1349.24	4442.72	1259.74	1973.68	1226.16	2190.1
ENSMUSG00000039699	Batf2	L7	TYPE_I	TYPE_II	221.993	9964.54	201.72	3480.44	237.741	514.933	222.823	1757.88	230.581	145.162	197.716	255.866
ENSMUSG00000039294	BC017643	L7	TYPE_I		1892.64	3738.1	2185.33	4405.02	1833.48	2314	2258.06	2869.11	2395.99	2203.15	1800.63	2244.09
ENSMUSG00000058435	Btnl4	L7			1.82747	83.3243	0.0823319	52.306	1.16658	2.35936	1.10297	3.11718	0.517736	0.513378	1.61193	3.11139
ENSMUSG00000092618	Btnl6	L7			4.39146	167.864	2.14285	95.4001	1.93071	4.30776	1.525	3.16604	1.7707	2.21904	2.95658	5.86059
ENSMUSG00000052477	C130026I21Rik	L7	TYPE_I	TYPE_II	47.1019	248.921	68.2235	333.063	46.4017	124.836	49.7537	187.78	64.6532	69.9995	66.5194	106.153
ENSMUSG00000055172	C1ra	L7	TYPE_I	TYPE_II	2156.73	7823.13	2650.05	7262.41	2731.83	7274.93	2852.1	8237.17	2795.79	2794.52	3094.91	4326.34
ENSMUSG00000038521	C1s1	L7	TYPE_I	TYPE_II	5477.83	21176.4	6524.68	11083.4	6163.85	8565.39	6726.59	12146.7	6923.24	5206.67	7527.73	8236.65
ENSMUSG00000024371	C2	L7	TYPE_I	TYPE_II	308.611	1033.6	331.208	924.512	386.785	1066.99	463.144	568.449	374.861	409.099	456.174	498.638
ENSMUSG00000073418	C4b	L7	TYPE_I	TYPE_II	9494.33	32509	9741.46	22314.2	13430.5	22632.7	12002.5	14313	10857.6	13832.7	13230.8	17923.8
ENSMUSG00000014226	Cacybp	L7	TYPE_I		1090.17	3524.42	1167.93	2018.6	914.52	1331.64	1434.02	1980.53	1093.69	630.573	1162.42	1309.15
ENSMUSG00000035547	Capn5	L7	TYPE_I	TYPE_II	1352.98	3215.72	1374.91	1566.47	1643.45	1707.43	1340.08	1120.54	1519.13	1416.1	1610.05	1547.94
ENSMUSG00000027556	Car1	L7	TYPE_I		8.63352	38.4099	1.70069	0.482996	1.6795	0.550536	0.948786	0.210264	1.16308	0.538282	1.36942	0.870758
ENSMUSG00000025888	Casp1	L7	TYPE_I	TYPE_II	372.606	1887.34	420.649	2209.01	255.334	541.715	396.139	1325.55	391.917	302.759	425.067	613.691
ENSMUSG00000025076	Casp7	L7	TYPE_I	TYPE_II	1097.11	2295.89	1021.11	2246.62	1182.64	1590.6	1119.04	1897.43	1053.18	965.41	1022.45	1291.13
ENSMUSG00000026029	Casp8	L7	TYPE_I		1856.96	3549.24	1753.32	4305.73	1545.54	2439.76	1572.81	3095.19	1545.59	1491.94	1492.71	2112.53
ENSMUSG00000073207	Ccdc160	L7			114.295	310.248	72.0607	84.5708	92.0592	83.0423	107.656	89.8092	90.5871	76.8176	89.3071	64.95
ENSMUSG00000035042	Ccl5	L7	TYPE_I	TYPE_II	705.806	2625.58	1091.82	4533.78	609.703	2541.71	724.732	1167.66	769.536	451.213	470.515	601.87
ENSMUSG00000070348	Ccnd1	L7	TYPE_I	TYPE_II	9047.47	24736.7	9552.29	8456.17	9541.87	13679.1	9084.1	8218.78	9173.75	7466.86	9075.35	8971.84
ENSMUSG00000028076	Cd1d1	L7	TYPE_I	TYPE_II	637.752	1415.24	691.682	1155.29	584.154	463.253	696.013	1003.17	594.606	242.45	672.039	480.122
ENSMUSG00000022661	Cd200	L7	TYPE_I	TYPE_II	8793.89	11769.3	5148.61	6430.94	5694.45	7034.84	6102.72	9590.05	6194.28	6181.15	5020.15	5766.07
ENSMUSG00000016496	Cd274	L7	TYPE_I	TYPE_II	1334.27	44763.3	1199.14	24886.6	1161.62	4763.73	1006.75	17855.3	1292.44	2301.92	1237.44	2130.21
ENSMUSG00000024610	Cd74	L7	TYPE_I	TYPE_II	33621.3	158319	41738.5	92318.2	42721.4	61332.6	41898.6	60395.7	46436.7	37502.3	35934.6	68819.9
ENSMUSG00000022901	Cd86	L7	TYPE_I	TYPE_II	241.776	920.866	357.353	2188.32	266.117	592.174	322.406	1074.38	270.758	271.22	282.352	559.281
ENSMUSG00000026818	Cel	L7			2.15957	36.6091	0.867998	0.63879	2.1398	1.6841	3.06349	1.61432	1.8321	2.71842	1.59482	2.26467
ENSMUSG00000058579	Cela2a	L7			1.08558	48.8966	0.731174	0.492132	0.0770255	0.235647	0.169137	0	0.435009	0.343724	0.416712	0.411079
ENSMUSG00000064128	Cenpj	L7	TYPE_I	TYPE_II	540.026	1747.79	485.155	818.358	414.612	565.117	478.049	509.937	436.729	282.335	492.263	580.358
ENSMUSG00000057335	Cep170	L7	TYPE_I		2091.6	2897.98	2078	3177.39	1923.81	2141.93	1874.53	2698.13	1976.81	1777.05	2001.67	2071.16
ENSMUSG00000040774	Cept1	L7	TYPE_I	TYPE_II	2668.59	4556.25	2496.93	4510.41	2320.87	2871.56	2534.98	3830.62	2437.36	2383.7	2555.34	2862.84
ENSMUSG00000001774	Chordc1	L7			1537.05	3564.59	1458.3	1774.8	1202.32	1343.84	1584.34	1428.31	1465.66	866.809	1462.74	1377.77
ENSMUSG00000022504	Ciita	L7	TYPE_I	TYPE_II	1370.31	17223.2	1989.19	7393.45	1552.2	2091.1	1607.25	1465.5	2005.23	705.102	1733.99	3446.78
ENSMUSG00000038973	Cldnd2	L7			13.0928	77.6216	16.6879	50.3228	10.2678	12.1168	9.5459	3.87915	10.5664	3.11688	7.01902	7.88817
ENSMUSG00000053063	Clec12a	L7	TYPE_I	TYPE_II	414.196	1582.95	613.835	4149.1	401.398	1637.08	499.526	2806.41	545.852	320.937	529.691	648.389
ENSMUSG00000027570	Col9a3	L7	TYPE_I		57.074	159.181	62.1146	148.611	51.7859	85.324	55.1794	84.4469	41.7313	42.2665	53.9887	69.8258
ENSMUSG00000046516	Cox17	L7			565.944	575.302	331.42	642.596	460.043	392.66	478.107	402.985	494.436	444.301	452.749	403.634
ENSMUSG00000063889	Crem	L7	TYPE_I	TYPE_II	514.191	1133.46	520.467	773.193	475.963	432.28	677.194	749.996	504.844	346.306	463.182	437.119
ENSMUSG00000031957	Ctrb1	L7	TYPE_I		3.03477	83.4447	0.291403	0.283343	0.264978	1.90928	0.203645	0	0.0705801	2.16998	0	0.306256
ENSMUSG00000031896	Ctrl	L7	TYPE_I	TYPE_II	41.9999	247.502	28.3604	87.9551	37.8517	47.6587	48.4473	55.8899	45.0051	30.7874	33.5632	44.2301
ENSMUSG00000030560	Ctsc	L7	TYPE_I	TYPE_II	12504.6	29584.4	10519	32910.7	10175	24818.9	9285.33	42676.3	10528.1	11091.6	10901.5	17282.8
ENSMUSG00000034855	Cxcl10	L7	TYPE_I	TYPE_II	67.2148	15360.1	66.8146	16768.2	87.5428	3861.86	66.3338	7184.09	66.3184	164.936	92.913	612.091
ENSMUSG00000029417	Cxcl9	L7	TYPE_I	TYPE_II	37.811	18440.4	32.7354	13062.3	43.3089	795.555	48.6357	7348.54	40.8809	20.8255	114.074	288.993
ENSMUSG00000067925	Cxx1a	L7	TYPE_I	TYPE_II	906.523	2279.81	804.949	644.615	1045.49	833.54	881.581	1095.6	775.287	807.614	597.576	620.506
ENSMUSG00000015340	Cybb	L7	TYPE_I		3494.37	11897.3	4665.01	16992.6	3482.02	7598.27	3020.01	13493.2	4371.24	3107.91	3745.18	4030.06
ENSMUSG00000002307	Daxx	L7	TYPE_I	TYPE_II	1352.18	4112.11	1512.74	7367.14	1432.19	3870.23	1379.71	3136.94	1408.73	1997.15	1228.35	1708.4
ENSMUSG00000020476	Dbnl	L7	TYPE_I	TYPE_II	3581.57	7835.07	4165.17	8365.33	4425.61	5419.78	3858.94	6762.93	3984.42	3959.98	3713.79	5258.6
ENSMUSG00000023000	Dhh	L7			132.686	537.562	131.992	100.069	180.472	133.051	128.928	160.189	139.271	79.9267	172.65	141.927
ENSMUSG00000028410	Dnaja1	L7	TYPE_I		4123.6	12432	4213.96	4586.25	2876.72	3406.65	5607.47	4124.38	4804.27	3323.38	4114.6	4081.31
ENSMUSG00000005483	Dnajb1	L7	TYPE_I		1489.71	3995.25	1465.56	2067.83	1518.41	1696.39	2639.17	1978.71	2242.18	2286.48	1708.3	1797.97
ENSMUSG00000022136	Dnajc3	L7	TYPE_I	TYPE_II	9241.09	12712.5	7501.05	7092.89	7676.28	7240.7	7171.85	8252.26	7479.4	7674.78	8945.99	10492.4
ENSMUSG00000025279	Dnase1l3	L7	TYPE_I	TYPE_II	83.8152	1894.65	80.6458	1002.28	96.1925	170.031	73.3414	82.7771	52.6599	59.3452	132.591	242.251
ENSMUSG00000049502	Dtx3l	L7	TYPE_I	TYPE_II	2271.64	13602	1885.34	10502.8	2174.07	5324.27	1742.22	4778.75	1984.44	2486.31	2122.63	3355.84
ENSMUSG00000039384	Dusp10	L7	TYPE_I	TYPE_II	283.996	698.922	314.37	551.927	314.375	332.988	306.121	386.584	263.574	204.684	319.388	338.783
ENSMUSG00000018983	E2f2	L7	TYPE_I	TYPE_II	1559.39	2319.49	1619.35	1905.96	1758.69	1517.64	1546.15	1260.23	1556.93	1134.56	1500.01	1449.25
ENSMUSG00000093661	Eif4e3	L7	TYPE_I	TYPE_II	1243.61	2746.23	1190.48	1952.85	1219.92	1315.03	1277.26	1535.53	1316.83	879.388	1271.12	1147.62
ENSMUSG00000036461	Elf1	L7	TYPE_I		3879.29	5580.21	3569.34	5278.57	3408.32	3854.13	3337.88	3782.55	3378.23	3645.14	3311.48	3605.14
ENSMUSG00000017670	Elmo2	L7	TYPE_I		4111.15	6806.64	3878.35	5255.42	4947.04	4313.65	3935.13	3321.38	3833.82	3865.3	3725.73	3562.59
ENSMUSG00000023961	Enpp4	L7	TYPE_I	TYPE_II	3164.21	6039.98	2647.17	3202.64	2983.58	3488.3	2529.82	3792.82	2911.68	2570.74	2798.36	2663.48
ENSMUSG00000021583	Erap1	L7	TYPE_I	TYPE_II	3553.91	8440.98	3453.1	6552.18	3332	4748.88	2915.15	4932.83	3238.18	2081.78	3546.77	4291.86
ENSMUSG00000026830	Ermn	L7			0	86.1557	0	25.3498	0.284393	0.713837	0.142965	0.082396	0	0	0.305387	3.98518
ENSMUSG00000021280	Exoc3l4	L7	TYPE_I	TYPE_II	788.224	1580.04	791.374	1102.39	1053.4	680.727	780.007	772.451	683.722	973.787	737.915	692.972
ENSMUSG00000021675	F2rl2	L7		TYPE_II	74.6254	226.933	88.9294	111.342	71.5235	74.7697	70.3792	71.0454	95.4906	56.6446	83.0862	128.729
ENSMUSG00000050147	F2rl3	L7	TYPE_I		33.2498	115.093	36.815	83.1656	31.9086	36.4918	27.6043	32.439	34.4091	30.5291	29.1036	41.8797
ENSMUSG00000090942	F830016B08Rik	L7			114.402	5073.32	209.922	2857.29	152.615	796.66	133.799	989.606	74.5118	58.0315	120.139	238.481
ENSMUSG00000033799	Fam208b	L7	TYPE_I	TYPE_II	1994.11	3048.63	2244.83	2825.98	1821.77	2083.32	1932.18	2243.95	1890.96	1887.94	1994.57	2036.92
ENSMUSG00000049872	Fam26e	L7		TYPE_II	304.096	584.075	294.568	336.959	300.329	255.106	286.622	195.983	302.58	159.192	310.747	244.611
ENSMUSG00000046031	Fam26f	L7	TYPE_I	TYPE_II	21.0586	1575.77	45.6834	2057.88	37.8346	311.568	41.0809	307.531	43.156	22.6244	35.6632	68.8249
ENSMUSG00000037816	Fbxw17	L7	TYPE_I	TYPE_II	774.569	2080.34	747.288	1997.82	773.536	1171.45	699.201	960.083	767.988	743.072	724.62	763.357
ENSMUSG00000059089	Fcgr4	L7	TYPE_I	TYPE_II	331.179	3973.11	314.127	9599.19	235.11	1326.69	304.799	5548.28	345.077	503.611	329.5	404.824
ENSMUSG00000025278	Flnb	L7	TYPE_I	TYPE_II	7258.8	22364.1	6757.8	9941.77	7700.25	7752.84	6222.07	13729.4	7418.35	8309.76	7704.43	7211
ENSMUSG00000029405	G3bp2	L7	TYPE_I	TYPE_II	4528.39	7799.76	4691.18	8271.11	4702.82	5977.32	4504.74	5780.21	4610.07	4156.3	4468.71	4749.33
ENSMUSG00000026829	Gbgt1	L7		TYPE_II	212.646	361.664	142.541	519.782	147.601	136.135	123.123	163.369	142.446	150.644	158.785	150.102
ENSMUSG00000105096	Gbp10	L7			33.8885	10205.4	25.8978	2001.08	32.7207	374.512	35.5809	370.121	17.0403	7.16553	27.956	48.9779
ENSMUSG00000028270	Gbp2	L7	TYPE_I	TYPE_II	3619.39	190850	3122.93	60642	3579.66	10816.1	3421.69	39423.4	3703.04	2856.03	4023.37	4534.11
ENSMUSG00000040264	Gbp2b	L7	TYPE_I	TYPE_II	19.506	2072.62	14.3369	381.765	39.4285	63.3141	22.2352	27.6947	17.5027	5.37713	27.0993	117.081
ENSMUSG00000028268	Gbp3	L7	TYPE_I	TYPE_II	1880.6	36662.2	1948.78	18148.6	1716.73	8414.82	1659.69	9577.59	1594.39	1307.83	1647.81	2431.47
ENSMUSG00000079363	Gbp4	L7	TYPE_I	TYPE_II	3005.36	71184.1	3246.76	36909.3	3151.5	5193.72	3113.65	18747.3	2696.98	1062.36	2228.3	2953.43
ENSMUSG00000105504	Gbp5	L7			869.029	48931.1	859.763	20926.6	845.269	3225.23	777.415	14462.3	902.172	1189.19	912.279	1177.72
ENSMUSG00000104713	Gbp6	L7			218.894	8452.08	197.188	4320.84	281.743	1092.28	222.616	1906.46	188.279	197.442	154.868	324.726
ENSMUSG00000040253	Gbp7	L7	TYPE_I	TYPE_II	2615.36	31669.1	2536.3	16207.8	2225.03	4608.8	2010.46	6870.79	1856.48	993.129	2145.8	2196.36
ENSMUSG00000034438	Gbp8	L7	TYPE_I	TYPE_II	397.331	14296.6	439.947	5497.86	279.398	583.53	357.943	1365.63	371.434	128.781	347.266	397.521
ENSMUSG00000029298	Gbp9	L7	TYPE_I	TYPE_II	4252.83	21294.3	4485.82	17036.1	4287.71	7745.79	3838.27	8058.6	3546.05	1963.64	3303.48	3934.5
ENSMUSG00000028214	Gem	L7	TYPE_I	TYPE_II	777.236	1551.75	805.27	1028.57	839.459	1050.68	947.927	1024.87	775.961	983.802	609.549	820.849
ENSMUSG00000035778	Ggta1	L7	TYPE_I	TYPE_II	3219.62	3839.08	2742.15	3566.65	2956.79	2488.41	2856.81	3627.21	2982.26	2312.65	2609.83	2176.54
ENSMUSG00000024682	Gif	L7			6.73065	47.8516	6.80542	3.8626	4.08473	4.66234	5.49921	0.339812	3.5126	3.20216	4.48537	3.03265
ENSMUSG00000054435	Gimap4	L7			4791.35	13381.4	5031.02	8407.28	4272.51	3926.48	4590.93	4935.52	4631.59	1439.91	3759.51	4078.65
ENSMUSG00000043505	Gimap5	L7			876.87	1433.83	1139.88	1281.1	813.085	729.065	828.806	1041.98	859.055	564.653	718.854	740.859
ENSMUSG00000051124	Gimap9	L7	TYPE_I		434.139	1024.79	498.732	1016.17	431.935	502.581	525.591	797.074	470.443	335.003	371.231	520.387
ENSMUSG00000048852	Gm12185	L7	TYPE_I	TYPE_II	293.788	9242.6	231.629	2055.53	256.385	641.283	217.008	539.644	222.036	127.823	229.297	349.909
ENSMUSG00000081512	Gm15821	L7			37.1633	104.976	32.9674	72.6343	30.3751	62.4596	31.114	38.6105	33.44	27.0077	27.0895	50.6569
ENSMUSG00000092277	Gm19684	L7	TYPE_I		52.5745	223.475	39.2746	212.641	53.0044	185.249	42.8488	117.956	34.0548	43.9945	51.2193	67.5518
ENSMUSG00000078606	Gm4070	L7	TYPE_I	TYPE_II	195.615	1580.01	175.798	798.123	151.158	344.502	178.427	559.742	248.666	88.3471	156.774	185.71
ENSMUSG00000068606	Gm4841	L7		TYPE_II	24.0595	3518.72	25.4581	1352.77	24.4925	169.88	18.4435	550.205	18.7219	54.9063	31.1991	109.349
ENSMUSG00000073555	Gm4951	L7	TYPE_I	TYPE_II	371.046	8753.86	212.473	4628.01	284.082	1346.59	281.75	1765.85	244.335	129.9	289.265	548.929
ENSMUSG00000046687	Gm5424	L7		TYPE_II	238.386	886.677	240.726	1125.8	303.515	554.848	231.703	1112.43	318.836	257.467	252.561	314.846
ENSMUSG00000050490	Gm8394	L7	TYPE_I	TYPE_II	112.109	250.028	101.403	278.142	100.93	171.787	118.238	275.903	95.4467	107.999	98.6765	138.994
ENSMUSG00000027669	Gnb4	L7	TYPE_I	TYPE_II	2141.15	5501.11	1996.68	2989.79	2334.59	2021.46	2023.28	1313.18	2033.07	1128.76	1773.79	1600.8
ENSMUSG00000024784	Gpha2	L7		TYPE_II	10.1741	47.3993	6.24958	14.55	6.5824	4.91556	7.48092	23.5101	6.11579	2.84848	8.14534	5.74352
ENSMUSG00000047454	Gphn	L7			1102.89	1807.87	1034.12	1065.97	984.201	1102.68	952.836	1316.91	938.218	722.57	1060.4	1096.22
ENSMUSG00000053101	Gpr141	L7	TYPE_I	TYPE_II	127.27	2126.31	292.195	2049.67	131.367	560.678	162.499	1564.77	242.508	320.446	157.493	142.744
ENSMUSG00000035148	Gpr33	L7	TYPE_I	TYPE_II	18.0544	136.424	26.3643	51.1374	18.8218	11.9495	21.3692	16.1699	16.2114	9.83716	19.9264	16.0931
ENSMUSG00000022575	Gsdmd	L7	TYPE_I	TYPE_II	2286.75	5359.26	2065.51	5764.87	1849.23	2805.55	2081.92	4752.3	1970.43	1846.92	1705.43	2227.71
ENSMUSG00000023952	Gtpbp2	L7	TYPE_I	TYPE_II	5136.24	9320.1	5141.21	7631.71	4848.98	4821.82	4731.27	5996.41	4821.99	5006.12	4181.57	4063.48
ENSMUSG00000045868	Gvin1	L7	TYPE_I	TYPE_II	290.682	1273.79	412.053	789.518	397.251	330.126	267.191	594.549	300.023	127.859	778.017	293.399
ENSMUSG00000073411	H2-D1	L7	TYPE_I	TYPE_II	37788.6	144669	39582.8	142158	42968.1	135332	40089.6	115446	41411.3	54930.4	35914.2	57970.2
ENSMUSG00000037649	H2-DMa	L7	TYPE_I	TYPE_II	1719.02	9017.95	2290.31	5430.58	2016.89	2383.06	2077.67	1737.69	2436.04	1164.49	1763.84	2888.95
ENSMUSG00000061232	H2-K1	L7	TYPE_I	TYPE_II	34815.1	174846	36117.2	163871	37072.9	151904	37484	127633	40364.3	48503.6	33480.7	67306.1
ENSMUSG00000016206	H2-M3	L7	TYPE_I	TYPE_II	807.166	3436.71	894.037	3201.8	780.391	1863.68	856.444	1684.64	923.729	668.357	722.926	961.953
ENSMUSG00000035929	H2-Q4	L7	TYPE_I	TYPE_II	8017.83	36943.4	8166.39	37308.6	7729.97	27005.1	7550.41	31083.1	8349.77	12260.4	6292.75	9454.34
ENSMUSG00000073409	H2-Q6	L7	TYPE_I	TYPE_II	6899.75	30927.9	6213.93	26074.6	6513.67	23381.9	7007.32	20297.7	7884.58	11056.1	5292.92	7790.25
ENSMUSG00000060550	H2-Q7	L7	TYPE_I	TYPE_II	4298.14	24692.1	3917.65	19071.4	3816.09	16323.1	3943.7	10958.7	4126.65	3460.24	3237.28	5498.9
ENSMUSG00000056116	H2-T22	L7	TYPE_I	TYPE_II	2838.84	18157.8	2590.58	15689.9	2832.43	12285.4	2771.31	8923.22	2980.48	3273.05	2533.76	3959.95
ENSMUSG00000067212	H2-T23	L7	TYPE_I	TYPE_II	6100.21	50197.4	6514.48	36877.9	6734.05	24347	6016.11	20393.9	6306.65	3739.05	5352.39	8312.33
ENSMUSG00000053835	H2-T24	L7	TYPE_I	TYPE_II	2218.53	8116.03	1663.46	4663.92	2162.39	3844.6	1545.92	1585.68	1423.34	495.301	1580.6	1657.9
ENSMUSG00000027580	Helz2	L7	TYPE_I	TYPE_II	8467.68	17197.5	9780.38	19548.3	8745.77	15436.3	7555.82	10667.5	8422.99	10154.2	7064.21	9929.14
ENSMUSG00000021270	Hsp90aa1	L7			15960.3	41253.2	11049.9	14351.8	11554.4	14172.4	15476.1	16109.8	11858.1	8996.73	18416.8	20163.9
ENSMUSG00000023944	Hsp90ab1	L7			41159.8	115793	31210.7	39754	43126.6	45715.9	41473.6	44033.4	34989	28906.8	46317.5	49599.1
ENSMUSG00000091971	Hspa1a	L7	TYPE_I	TYPE_II	126.895	937.425	120.961	152.128	170.066	150.569	476.691	147.004	294.264	228.463	270.4	269.389
ENSMUSG00000090877	Hspa1b	L7	TYPE_I	TYPE_II	220.373	2152.85	276.577	255.917	316.951	376.522	894.613	252.443	570.632	282.648	552.34	548.652
ENSMUSG00000015656	Hspa8	L7	TYPE_I		36346.6	135237	34018.3	60212.8	30579.2	33316.3	44012.1	64068.3	41613.1	46564.3	48450.8	45816.2
ENSMUSG00000025980	Hspd1	L7	TYPE_I	TYPE_II	4127.61	9353.22	3370.59	4968.68	3443.05	4138.6	4083.01	6361.47	3733.9	3388.68	4536.85	5541.14
ENSMUSG00000029657	Hsph1	L7	TYPE_I	TYPE_II	2371.76	11505.7	2071.04	1980.19	2246.61	1786.29	3536.08	2622.18	2855.68	1744.86	3276.39	2839.01
ENSMUSG00000050002	Idnk	L7	TYPE_I	TYPE_II	891.544	2257.21	728.096	1370.24	815.868	901.021	845.34	1029.38	811.357	589.7	746.041	798.086
ENSMUSG00000031551	Ido1	L7	TYPE_I	TYPE_II	62.8011	14153.3	45.1392	2408.38	60.6861	119.256	55.1024	1030.14	67.8066	30.3608	65.1797	55.0128
ENSMUSG00000031549	Ido2	L7	TYPE_I	TYPE_II	20.7561	243.625	22.7985	71.2357	25.8394	13.8671	12.4952	16.5178	11.8284	3.60741	11.8434	10.65
ENSMUSG00000039997	Ifi203	L7	TYPE_I	TYPE_II	3052.5	11938	3524.5	12344.9	2817.88	6050.64	2732.32	2973.91	2493.77	839.781	2292.72	2564.2
ENSMUSG00000073489	Ifi204	L7	TYPE_I	TYPE_II	213.31	3650.44	323.381	11468.7	234.351	3036.64	239.24	4595.35	230.346	283.234	300.572	870.046
ENSMUSG00000054203	Ifi205	L7	TYPE_I	TYPE_II	105.584	2377.09	154.293	5910.98	83.8	1546.41	130.903	5841.26	107.141	146.025	154.238	414.065
ENSMUSG00000078920	Ifi47	L7	TYPE_I	TYPE_II	1535.65	25321.4	1391.94	15854.3	1552.63	4213.35	1661.31	8251.87	1413.33	1278.01	1182.48	2141.05
ENSMUSG00000079339	Ifit1bl1	L7	TYPE_I	TYPE_II	263.744	1660.46	258.907	3543.84	174.58	1269.43	236.849	281.921	215.801	169.005	235.341	366.298
ENSMUSG00000045932	Ifit2	L7	TYPE_I	TYPE_II	1551.98	12938.6	1333.96	26719.4	1303.08	6497.43	1112.26	9329.71	1308.92	1163.65	1407.52	3337.54
ENSMUSG00000025492	Ifitm3	L7	TYPE_I	TYPE_II	9754.22	38548.4	8885.24	32753.4	11289.6	43906	10776.3	46099.5	9553.81	13448.9	9103.55	18128.2
ENSMUSG00000055170	Ifng	L7	TYPE_I		13.5094	1959.96	16.8195	660.741	7.0961	30.9165	12.306	131.645	10.5627	3.50799	6.63504	21.3763
ENSMUSG00000029814	Igf2bp3	L7		TYPE_II	11.2231	97.9673	17.9915	118.911	18.3	18.4647	23.8622	56.2229	3.19192	7.24202	7.33052	11.9342
ENSMUSG00000078853	Igtp	L7	TYPE_I	TYPE_II	1411.72	75915	1252.02	26244.9	1410.47	5266.43	1502.07	12185.4	1508.96	1200.99	1307.89	2550.41
ENSMUSG00000054072	Iigp1	L7	TYPE_I	TYPE_II	2552.89	100640	2391.81	50805.7	2165.51	10031.2	2207.44	32153.4	1831.05	1646.37	2003.46	4608.35
ENSMUSG00000004296	Il12b	L7	TYPE_I	TYPE_II	24.6164	190.407	43.5288	80.6355	31.1381	132.402	33.5934	28.4012	29.2036	22.7723	29.6309	25.4545
ENSMUSG00000000791	Il12rb1	L7	TYPE_I	TYPE_II	58.7745	858.564	87.6996	1550.48	57.7979	179.992	61.8878	180.415	65.8809	68.2507	66.3427	158.835
ENSMUSG00000018341	Il12rb2	L7		TYPE_II	146.058	1048.03	187.046	535.872	115.026	189.416	101.508	180.618	139.479	91.8242	100.476	98.5026
ENSMUSG00000070427	Il18bp	L7	TYPE_I	TYPE_II	416.062	10930.7	399.738	8562.29	416.919	3549.99	426.897	4732.86	408.516	631.016	373.864	1204.66
ENSMUSG00000026070	Il18r1	L7	TYPE_I	TYPE_II	5294.79	8346.64	4950.48	5408.94	6083.78	5563.03	5484.16	4970.34	3785.27	6534.29	4456.98	4873.28
ENSMUSG00000031304	Il2rg	L7	TYPE_I	TYPE_II	1258.92	4921.71	1294.3	3893.84	1171.42	1934.87	1216.4	2261.35	1301.47	767.367	1041.9	1852.97
ENSMUSG00000026102	Inpp1	L7	TYPE_I	TYPE_II	1051.19	1850.19	1175.69	1888.96	1041.26	1117.46	926.646	1214.97	931.309	971.153	987.239	868.975
ENSMUSG00000005640	Insrr	L7			20.7841	177.892	33.5035	189.893	22.313	41.9841	27.0351	30.68	34.7054	14.5636	22.6353	40.9118
ENSMUSG00000018899	Irf1	L7	TYPE_I	TYPE_II	5167.62	41651.8	4590.73	26731.2	4994.69	6641.22	5209.09	17540.6	5730.39	7193.76	4775.04	5691.74
ENSMUSG00000031627	Irf2	L7	TYPE_I		2929.4	5235.24	2849.1	5092.76	2709.22	3025.48	2456.06	3075.8	2618.47	3423.1	2780.18	2871.21
ENSMUSG00000041515	Irf8	L7	TYPE_I	TYPE_II	2078.15	9471.63	3535.77	11137.9	2492.55	3787.95	2426.62	4013.9	2637.56	1937.67	2288.03	2937.3
ENSMUSG00000046879	Irgm1	L7	TYPE_I	TYPE_II	1972.95	46833.5	1849.93	27140.4	1981.05	8110.82	1887.72	12543.6	1768.56	1821.62	1714.26	3843.46
ENSMUSG00000069874	Irgm2	L7	TYPE_I	TYPE_II	3190.32	47940.8	2453.65	17667.4	3147.44	8282.86	2872.68	7109.51	2886.97	2702.18	2718.24	4117.95
ENSMUSG00000030830	Itgal	L7	TYPE_I	TYPE_II	3255.7	11838	5467.35	10817.3	3256.02	4289.08	3285.2	4225.15	5077.58	3306.13	3557.52	4501.33
ENSMUSG00000000290	Itgb2	L7			4816	15199.9	5569.44	20190.9	4411.6	8543.36	3952.43	18422.4	5412.08	5774.68	4266.06	6736.05
ENSMUSG00000022108	Itm2b	L7	TYPE_I		43619.5	55251.7	41083.3	47750.5	43587.7	45329.7	41327.2	30969.9	40694.8	32612.3	39591.4	28462.7
ENSMUSG00000031948	Kars	L7	TYPE_I	TYPE_II	2624.01	6362.1	2523.37	5095.5	2816.55	3707.49	2688.05	5217.57	2855.46	3027.77	2719.89	3439.41
ENSMUSG00000019794	Katna1	L7	TYPE_I	TYPE_II	916.739	1782.17	861.768	1652.97	807.119	1026.66	929.582	1611.81	887.993	799.892	885.022	1019.78
ENSMUSG00000055675	Kbtbd11	L7	TYPE_I	TYPE_II	1898.24	5411.5	2356.2	3287.71	2149.11	2214.66	2066.84	1271.08	2250.14	3229	2148.73	2375.15
ENSMUSG00000030187	Klra2	L7	TYPE_I	TYPE_II	412.167	2045.19	447.063	2807.86	283.281	642.729	318.581	1623.27	319.121	265.693	315.667	233.167
ENSMUSG00000079298	Klrb1b	L7	TYPE_I		167.456	373.917	241.316	414.097	139.113	117.055	203.975	189.689	169.23	152.444	124.354	124.19
ENSMUSG00000040213	Kyat3	L7		TYPE_II	321.454	904.56	270.669	251.917	344.232	238.571	348.934	510.676	336.37	391.697	410.282	300.734
ENSMUSG00000032796	Lama1	L7			115.214	512.864	134.393	352.563	118.748	214.26	171.646	187.924	113.119	103.571	126.144	154.003
ENSMUSG00000039682	Lap3	L7	TYPE_I	TYPE_II	1540.13	12875.8	1389.27	4964.64	1369.67	2396.87	1508.5	3336.15	1382.01	1562.15	1595.61	3878.42
ENSMUSG00000026890	Lhx6	L7	TYPE_I		200.299	578.122	215.23	438.863	199.952	302.956	191.344	201.715	148.232	183.705	166.816	200.476
ENSMUSG00000003123	Lipe	L7	TYPE_I		2450.6	9727.57	2247.93	3353.8	3888.96	2908.26	3447.56	2088.33	2446.63	4098.61	3596.98	3118.72
ENSMUSG00000075602	Ly6a	L7	TYPE_I	TYPE_II	18552.7	103101	13762.7	60772.7	15492.3	41372.4	16417.7	47188.8	15009.7	31390.7	13403.2	20388.1
ENSMUSG00000022584	Ly6c2	L7	TYPE_I	TYPE_II	405.794	6545.53	628.72	13535.7	511.861	6087.41	508.051	9318.94	495.713	325.254	472.902	892.043
ENSMUSG00000026980	Ly75	L7	TYPE_I	TYPE_II	1259.64	2518.55	1276.56	1814.51	978.74	983.241	908.723	1384.14	1126.84	1178.01	986.068	1333.55
ENSMUSG00000032184	Lysmd2	L7	TYPE_I		822.192	1299.79	888.169	914.266	1065.29	1064.18	1096.37	866.524	1028.56	645.115	736.193	538.618
ENSMUSG00000024786	Majin	L7		TYPE_II	22.6265	417.673	24.7644	175.047	20.6978	32.2774	21.6477	169.858	23.0601	15.4452	22.3333	14.6364
ENSMUSG00000022157	Mcpt8	L7			2.39692	70.0708	8.1234	12.4771	2.17999	6.57452	3.72284	5.41096	6.57091	4.61916	2.81775	16.3784
ENSMUSG00000026088	Mitd1	L7	TYPE_I	TYPE_II	640.012	1539.98	616.149	1674.29	508.833	1194.6	623.849	1063.19	568.222	555.867	466.053	782.651
ENSMUSG00000012519	Mlkl	L7	TYPE_I	TYPE_II	441.056	2942.11	384.058	2993.02	396.857	1472.48	376.371	2376.17	353.716	341.745	329.114	636.231
ENSMUSG00000026536	Mnda	L7	TYPE_I	TYPE_II	52.3221	1480.93	90.1722	3044.61	60.8674	959.424	64.1943	1281.22	64.9183	59.0947	96.3429	266.051
ENSMUSG00000002227	Mov10	L7	TYPE_I	TYPE_II	1249.98	3183.7	1151.59	3315.05	1217.8	2492.09	1134.93	1041.44	1283.12	921.096	1131.52	1416.8
ENSMUSG00000046805	Mpeg1	L7	TYPE_I	TYPE_II	9325.11	41527.1	9989.76	53193.8	7782.77	23230.1	7384.98	26303.9	8665.96	7304.15	7990.47	8416.38
ENSMUSG00000024678	Ms4a4d	L7	TYPE_I		1642.61	3138.62	1351.16	2380.76	1115.67	2065.1	1374.68	2171.62	1471.17	1755.23	1563.29	818.99
ENSMUSG00000005667	Mthfd2	L7	TYPE_I	TYPE_II	248.072	1219.4	215.829	1356.11	266.025	949.291	231.647	1027.94	219.488	421.107	200.989	732.875
ENSMUSG00000024300	Myo1f	L7	TYPE_I	TYPE_II	1796.48	5511.13	2574.43	8273.3	1945.28	4205.34	1767.44	4927.15	2311.9	2551.94	1889.91	2677.61
ENSMUSG00000056724	Nbeal2	L7	TYPE_I		4757.43	6528.08	4270.82	6092.77	4721.69	4436.59	3541.99	3350.63	3709.28	5016.52	4325.05	3892.87
ENSMUSG00000005397	Nid1	L7	TYPE_I		9032.05	18377.3	8839.7	10415.6	9518.19	9930.88	7288.38	11768.2	7278.73	10219.9	8248.76	7188.02
ENSMUSG00000039193	Nlrc4	L7		TYPE_II	141.554	397.835	183.008	407.734	102.189	184.448	119.371	400.372	142.547	100.151	136.744	148.538
ENSMUSG00000074151	Nlrc5	L7	TYPE_I	TYPE_II	2070.18	23377.2	2333.94	18661.8	1820.47	5304.4	2001.25	7019.51	2176.5	1580.72	1859.06	3484.23
ENSMUSG00000069830	Nlrp1a	L7			36.5856	230.709	55.6687	339.956	39.7909	118.424	37.3244	128.446	50.8613	25.9216	46.9658	96.1227
ENSMUSG00000026946	Nmi	L7	TYPE_I	TYPE_II	893.601	2596.26	846.986	2876.49	717.086	1700.86	886.534	1999.16	736.555	512.764	790.229	1206.34
ENSMUSG00000038058	Nod1	L7	TYPE_I	TYPE_II	4019.14	11423.5	4158.98	7130.7	4508.98	4471.2	3987.88	5123.45	3911.51	4177.93	3711.92	4380.07
ENSMUSG00000029780	Nt5c3	L7	TYPE_I	TYPE_II	689.747	1483.71	749.193	2556.96	617.142	1384.79	794.163	1481.41	730.876	564.647	762.621	916.709
ENSMUSG00000027939	Nup210l	L7			143.366	333.444	119.748	132.107	115.297	110.898	113.996	173.49	101.79	115.226	114.273	132.298
ENSMUSG00000075033	Nxpe3	L7		TYPE_II	811.664	1896.7	647.714	949.123	634.683	488.657	693.878	314.042	932.131	573.724	629.458	664.651
ENSMUSG00000049401	Ogfr	L7	TYPE_I	TYPE_II	2102.39	5258.51	2145.24	7139.98	2292.46	5193.02	2305.04	5507.82	2205.83	3300.25	1904.63	3162.99
ENSMUSG00000040328	Olfr56	L7	TYPE_I		134.421	3727.84	124.04	2579.03	114.088	516.426	121.222	2410.95	95.6084	158.799	111.035	207.661
ENSMUSG00000027071	P2rx3	L7			13.6726	81.1483	18.9674	11.4806	17.2477	11.9576	17.6987	8.89999	13.1391	6.15031	15.2384	12.2544
ENSMUSG00000019916	P4ha1	L7	TYPE_I	TYPE_II	4244.17	8196.19	2752.48	2918.77	3408.61	3736.26	3318.75	3248.03	3645.29	2043.13	4026.03	3564.67
ENSMUSG00000063268	Parp10	L7	TYPE_I	TYPE_II	2124.91	8265.31	2164.48	8277.43	2289.71	4319.53	1961.2	5734.49	1984.57	2935.4	1754.84	2484.4
[truncated: 8,003 more rows]
