# Supplementary material for: Transcriptional profiling unveils type I and II interferon networks in blood and tissues across diseases
Source: Nat Commun. 2019 Jun 28;10:2887. doi: 10.1038/s41467-019-10601-6 (PMC6599044; doi:10.1038/s41467-019-10601-6)
Supplement: Supplementary file 5 — Supplementary Data 3 [file 41467_2019_10601_MOESM5_ESM.xlsx]

## Sheet: Sheet1
Supplementary Data 3. Genes in the blood modules with average normalised read counts for each group
Gene	Gene name	Module	Type		Toxoplasma		Influenza		RSV		Bps acute		Candida		HDM allergy
			TYPE_I	TYPE_II	Control	Case	Control	Case	Control	Case	Control	Case	Control	Case	Control	Case
ENSMUSG00000078572	1810043H04Rik	B1			192.519	251.184	100.282	77.6977	99.1972	107.794	92.3495	172.676	215.867	200.524	195.333	227.564
ENSMUSG00000021290	2010107E04Rik	B1			1305.96	1690.94	638.55	387.38	491.559	513.881	567.525	766.201	1787.61	3020.78	841.563	962.444
ENSMUSG00000003346	Abhd17a	B1	TYPE_I	TYPE_II	1573.07	1499.98	872.088	873.106	980.945	893.713	722.134	765.469	1317.96	1208.48	1178.97	1293.66
ENSMUSG00000074873	AI606181	B1			515.502	256.332	206.582	149.718	300.53	322.783	292.482	264.302	378.249	445.465	295.114	337.616
ENSMUSG00000020955	Ap4s1	B1			379.206	507.164	149.963	178.478	184.18	199.632	222.696	245.266	357.523	301.519	323.194	316.887
ENSMUSG00000016252	Atp5e	B1			2352	3731.08	713.249	681.744	810.376	823.328	964.654	1398.67	2558.4	3084.36	1767.05	2208.4
ENSMUSG00000038690	Atp5j2	B1			1610.76	3647.58	763.599	774.485	777.474	839.041	898.505	1456.78	1770.52	2178.16	1249.42	1613.25
ENSMUSG00000038717	Atp5l	B1			3042.53	5016.65	1079.18	691.397	835.893	1097.05	979.22	1183.18	3052.38	5976.14	1634.19	1373.95
ENSMUSG00000039294	BC017643	B1	TYPE_I		3262.45	3640.85	2027.12	1822.78	2473.11	2160.8	2174.97	2031.47	3252.36	3039.68	3107.44	2653.86
ENSMUSG00000057506	Bloc1s2	B1			691.148	957.828	373.809	432.569	454.414	441.205	516.938	476.392	688.123	753.345	652.294	710.985
ENSMUSG00000029836	Cbx3	B1	TYPE_I		767.588	999.07	627.069	644.351	609.41	663.443	426.737	285.854	923.798	825.12	661.081	958.134
ENSMUSG00000034563	Ccpg1	B1	TYPE_I	TYPE_II	191.417	191.756	60.9563	75.2684	122.04	135.251	74.4267	162.054	208.473	453.341	134.133	114.019
ENSMUSG00000028076	Cd1d1	B1	TYPE_I	TYPE_II	665.129	909.102	441.027	425.925	480.305	411.875	343.029	263.785	665.702	487.414	426.037	478.039
ENSMUSG00000070493	Chchd2	B1			1779.39	3097.2	659.151	767.098	782.378	843.914	765.044	1370.65	2533.33	2995.92	1668.31	2081.8
ENSMUSG00000001017	Chtop	B1			2421.36	2017.17	1596.24	1394.92	2175.58	1929.92	1500.19	1373.34	2246.95	1886.63	2355.85	2409.56
ENSMUSG00000030057	Cnbp	B1	TYPE_I	TYPE_II	5854.95	4794.14	3480.69	3079.65	3320.26	3336.27	3190.15	2925.1	5397.93	5867.14	4537.42	4950.65
ENSMUSG00000032299	Commd4	B1	TYPE_I		1114.22	1141.72	551.015	481.493	729.212	672.563	570.909	558.401	839.206	842.631	927.341	952.965
ENSMUSG00000023020	Cox14	B1			586.289	901.668	250.286	245.949	340.725	350.831	321.702	557.93	692.991	623.869	573.614	555.54
ENSMUSG00000047044	D030056L22Rik	B1	TYPE_I		413.471	474.539	159.946	143.325	200.587	194.234	180.117	102.216	307.394	285.059	240.228	250.764
ENSMUSG00000042737	Dpm3	B1			468.923	536.141	247.779	218.199	302.245	295.344	265.755	308.824	467.555	449.406	398.784	435.745
ENSMUSG00000096255	Dynlt1b	B1			68.8559	119.905	81.43	56.9885	48.2018	42.8719	36.0939	43.4953	98.4503	168.803	112.621	115.043
ENSMUSG00000025967	Eef1b2	B1			11601.3	12720.1	5746.18	5733.92	5665.53	6124.71	7404.49	7732.04	11281.5	12722.8	10160.3	13325.2
ENSMUSG00000031029	Eif3f	B1			8010.52	9077.7	4846.8	4981.03	4373.87	4737.47	5647.67	5527.13	6514.49	6148.03	6748.28	6993.21
ENSMUSG00000004268	Emg1	B1		TYPE_II	1955.1	2453.28	1179.72	950.813	1193.73	1143.18	946.971	1048.98	1651.03	1555.29	1397.29	1482.3
ENSMUSG00000038274	Fau	B1			19420.5	20659.7	9151.55	8841.91	10442.4	11051.3	10524.6	13140.8	20363.5	26079.8	16466.8	15521.1
ENSMUSG00000044709	Gemin7	B1			1051.23	1005.39	563.243	432.587	563.949	542.044	563.98	529.083	1038	890.301	919.292	907.123
ENSMUSG00000060019	Gm10073	B1			1046.54	1189.42	648.288	562.589	540.874	651.486	675.493	731.885	1658.68	3088.16	986.055	1015.88
ENSMUSG00000069117	Gm10260	B1			45.9675	63.2284	23.8942	23.6788	22.469	26.3519	16.3779	18.0483	47.0056	40.4924	85.0594	60.8651
ENSMUSG00000066407	Gm10263	B1			1523.35	978.633	1088.3	916.043	1112.55	1252.48	1353.64	1446.73	1498.84	1851.93	1203.9	1370.96
ENSMUSG00000069899	Gm12166	B1		TYPE_II	48.182	49.7973	36.9789	22.8575	26.1893	37.433	26.9997	39.1579	101.618	92.8451	51.4376	54.9135
ENSMUSG00000074754	Gm561	B1			95.3837	72.1702	24.8116	18.0419	34.6313	34.6016	35.826	34.8697	80.1381	63.1149	83.9896	113.975
ENSMUSG00000049124	Gm8186	B1			184.916	253.141	97.5703	87.6983	76.3178	95.2395	76.6264	95.3249	177.336	155.194	143.295	161.193
ENSMUSG00000044424	Gm9493	B1			177.369	199.503	64.8151	62.2422	90.9665	144.801	91.5639	89.0236	270.094	324.857	285.921	323.644
ENSMUSG00000020444	Guk1	B1	TYPE_I		479.945	418.203	307.451	309.87	310.141	331.333	437.256	518.253	543.268	599.811	458.388	630.68
ENSMUSG00000022554	Hgh1	B1	TYPE_I	TYPE_II	331.754	287.722	143.961	133.225	179.083	162.446	158.057	151.442	289.441	199.223	231.29	319.355
ENSMUSG00000022702	Hira	B1	TYPE_I		236.821	216.363	127.421	110.151	136.792	141.858	100.493	108.592	183.282	338.62	166.104	182.336
ENSMUSG00000007836	Hnrnpa0	B1			3136.51	3157.8	1985.01	1949.47	2205.18	2170.86	1495.9	1560.03	2682.87	2671.68	2486.99	2995.52
ENSMUSG00000090000	Ier3ip1	B1			278.152	318.848	115.431	125.465	170.487	154.597	123.851	212.654	261.602	365.166	244.182	293.571
ENSMUSG00000064215	Ifi27	B1	TYPE_I	TYPE_II	2533.23	3259.2	995.066	743.683	931.672	1037.2	1094.16	1013.45	1683.03	1511.12	1536.94	1244.54
ENSMUSG00000027937	Jtb	B1			947.467	661.097	454.597	498.254	593.569	544.598	636.285	575.351	869.483	1026.74	872.311	932.973
ENSMUSG00000025893	Kbtbd3	B1			76.6289	55.4718	22.0496	22.4067	27.9838	30.0238	30.2159	23.8319	66.668	73.3906	70.4364	74.6438
ENSMUSG00000035202	Lars2	B1	TYPE_I		196371	208134	268684	70870.2	91842.3	102051	11388	7588.27	3.16848e+06	6.46984e+06	1.25202e+06	629851
ENSMUSG00000032184	Lysmd2	B1	TYPE_I		89.8889	177.4	45.2896	92.0339	62.3678	63.2725	127.909	33.7345	102.674	86.0822	117.191	128.1
ENSMUSG00000048755	Mcat	B1			305.699	267.123	174.749	135.195	162.157	163.295	114.101	132.261	252.586	244.065	232.791	258.548
ENSMUSG00000015804	Med28	B1			1054.56	1573.65	529.623	400.823	538.131	535.147	573.947	671.98	1094.3	1079.34	988.486	976.72
ENSMUSG00000090266	Mettl23	B1			833.012	780.08	524.208	399.798	588.981	548.868	493.891	372.552	855.981	569.398	789.931	725.808
ENSMUSG00000048222	Mfap1b	B1			275.177	216.271	175.285	119.025	180.793	174.611	126.805	138.053	259.05	320.404	216.642	183.059
ENSMUSG00000020346	Mgat1	B1	TYPE_I	TYPE_II	3163.86	2389.78	1859.88	1824.72	2211.12	1993.03	2242.49	1901.52	2556.75	2057.9	3188.67	3355.41
ENSMUSG00000018405	Mrm1	B1	TYPE_I	TYPE_II	437.68	221.619	275.905	243.784	318.043	305.794	275.969	226.227	379.197	473.862	404.715	424.297
ENSMUSG00000058267	Mrps14	B1		TYPE_II	378.629	605.206	132.452	138.74	172.928	190.223	189.008	341.698	441.15	367.522	377.407	506.006
ENSMUSG00000005667	Mthfd2	B1	TYPE_I	TYPE_II	748.372	1374.25	696.189	521.085	413.57	843.42	470.707	729.418	1083.88	1471.57	1302.27	823.609
ENSMUSG00000073616	Myeov2	B1			522.727	1027.64	181.309	198.455	230.852	235.338	272.128	564.447	604.36	842.661	489.991	630.841
ENSMUSG00000014294	Ndufa2	B1			1284.67	1871.79	389.569	441.021	531.573	578.726	586.32	912.345	1311.48	2186.02	959.617	1089.11
ENSMUSG00000035674	Ndufa3	B1			2061.21	2995.68	1146.31	948.847	987.629	950.106	1241.94	1441.72	2657.98	4473.86	1281.89	1180.71
ENSMUSG00000029632	Ndufa4	B1			1910.77	3386.12	784.534	787.406	828.026	920.675	1099.57	1496.23	2366.65	2915.27	1435.31	1740.03
ENSMUSG00000031059	Ndufb11	B1			2016.06	2820.04	1235.67	1313.59	1148.72	1218.62	1321.69	1498.97	1956.1	2898.34	1512.8	1749.35
ENSMUSG00000071078	Nr2c2ap	B1			368.908	443.445	171.39	241.525	261.945	268.518	250.747	416.497	435.912	370.079	348.28	416.314
ENSMUSG00000022516	Nudt16l1	B1			731.368	970.828	363.012	348.422	448.869	456.457	437.932	482.178	706.268	438.552	657.135	658.959
ENSMUSG00000026097	Ormdl1	B1			354.596	419.148	168.258	149.539	216.126	203.925	170.08	180.308	297.683	290.118	312.684	331.219
ENSMUSG00000040618	Pck2	B1	TYPE_I	TYPE_II	1640.55	1973.58	982.588	793.191	863.167	959.182	849.732	491.178	1211.61	1264.24	1303.93	1389.86
ENSMUSG00000051007	Pddc1	B1		TYPE_II	898.779	637.605	514.171	395.358	569.989	530.565	452.121	495.681	712.865	763.479	697.645	676.767
ENSMUSG00000005069	Pex5	B1			747.902	550.872	518.922	415.388	583.795	548.638	509.764	674.529	943.682	1138.14	684.871	584.091
ENSMUSG00000022940	Pigp	B1			186.832	97.0704	122.844	99.3605	112.496	125.074	149.281	93.0016	212.093	223.847	254.382	285.062
ENSMUSG00000030042	Pole4	B1	TYPE_I		806.72	802.811	448.713	373.583	501.112	464.525	487.897	375.138	772.743	636.345	769.369	900.986
ENSMUSG00000071662	Polr2g	B1		TYPE_II	873.169	1168.57	438.697	447.57	489.838	502.823	535.873	688.949	796.552	791.324	676.146	788.064
ENSMUSG00000038628	Polr3k	B1	TYPE_I		438.273	576.835	245.509	250.33	278.641	268.055	293.625	282.078	483.451	408.462	375.738	461.976
ENSMUSG00000029725	Ppp1r35	B1			406.896	601.016	135.07	143.585	223.835	208.946	148.303	181.494	352.114	383.895	309.026	305.261
ENSMUSG00000024997	Prdx3	B1			1049.05	1148.38	611.327	666.125	573.913	651.557	744.495	1008.92	1027.04	953.996	1036.48	1502.36
ENSMUSG00000003380	Rabac1	B1			2453.18	1969.17	1291.14	998.931	1428.62	1430.86	1151.91	1249.2	2808.28	4748.39	2258.75	1681.25
ENSMUSG00000020372	Rack1	B1			27423	32645.3	18484.2	19130.9	16907.4	17669.6	19764.1	20942.2	26052.8	25511.1	27656.4	32173.9
ENSMUSG00000068798	Rap1a	B1	TYPE_I		2448.67	2963.85	1620.28	1850.53	1845.82	2024.46	1842.4	1844.01	2285.47	2861.24	2542.57	3082.5
ENSMUSG00000057236	Rbbp4	B1			2910.66	3121.08	1846.72	1653.74	1664.49	1628.67	1837.27	1702.5	2843.06	2829.46	2442.29	3095.88
ENSMUSG00000089824	Rbm12	B1	TYPE_I		333.398	367.081	141.406	145.093	202.909	197.361	155.331	170.403	347.967	284.227	286.394	330.813
ENSMUSG00000022400	Rbx1	B1			944.489	1527.55	452.574	550.782	587.753	674.95	581.253	1011.21	994.645	1264.52	865.33	962.168
ENSMUSG00000010362	Rdm1	B1	TYPE_I	TYPE_II	402.556	624.182	243.034	197.027	260.213	264.441	281.597	163.112	424.523	301.283	421.202	458.592
ENSMUSG00000008682	Rpl10	B1			14982.1	19441.3	8627.37	6470.82	6766.2	7517.49	9429.64	11406.5	17591.6	22303.1	13985.9	14956.5
ENSMUSG00000037805	Rpl10a	B1	TYPE_I		14505.3	16068.9	9816.53	9761.71	9151.4	9930.92	10905.6	9900.98	12781.2	11303.1	12683	15675.6
ENSMUSG00000038900	Rpl12	B1		TYPE_II	20655.8	16964.1	15131.3	11463.8	12515.7	13419.2	11347.5	9068.5	19635.9	26066.7	15899.7	16810.6
ENSMUSG00000000740	Rpl13	B1			21580.9	23551.4	13644.3	11405.3	11316.4	11920.2	12735.6	10564.6	23544.5	24676	17677.1	20155.9
ENSMUSG00000025794	Rpl14	B1	TYPE_I		8136.12	9818.95	4655.78	4982.22	4527.15	4757.41	6126.8	6731.01	8327.18	8955.89	8267.47	10256.3
ENSMUSG00000012405	Rpl15	B1			3299.21	3802.28	2366.79	2266.32	2562.04	2748.77	2356.65	2889.72	3631.14	3308.15	3801.82	5672.04
ENSMUSG00000059070	Rpl18	B1			16886.9	20167.9	9256.91	9459.48	11012.9	11636.7	10924.6	11918.6	15583	14599.1	13438.6	17055
ENSMUSG00000041453	Rpl21	B1	TYPE_I		6488.28	6498.75	4671.63	4624.65	4354.76	4571.12	4957.64	4596.83	6243.39	8977.7	5037.76	5908.83
ENSMUSG00000028936	Rpl22	B1	TYPE_I		6293.53	5646.26	3201.76	3241.75	3405.51	3503.1	4626.32	4386.99	5814.88	4831.73	5486.5	6374.9
ENSMUSG00000039221	Rpl22l1	B1	TYPE_I		1164.01	1045.42	234.056	203.991	379.676	380.1	338.059	307.832	1411.15	1446	1253.93	1692.28
ENSMUSG00000058546	Rpl23a	B1			6114.22	6700.39	4695.31	4487.16	4264.23	4531.06	5131.44	5181.35	5398.63	7012.57	5014.32	6164.53
ENSMUSG00000078126	Rpl23a-ps3	B1			1769	2259.46	1829.55	2296.8	1356.59	2054.25	1625.06	1854.88	2461.4	3407.78	2961.51	2429.15
ENSMUSG00000098274	Rpl24	B1			83.8281	97.5645	19.769	23.6062	29.3483	38.2782	46.8899	51.8281	104.907	166.588	83.2912	100.837
ENSMUSG00000060938	Rpl26	B1			11952.2	12212.6	9639.95	8457.73	8423.29	9099.19	10082.4	10365.7	14217.7	15530.3	11958.8	12380.8
ENSMUSG00000063316	Rpl27	B1			6527.23	8427.19	4126.12	3750.82	3581.82	3984.76	3339.14	5444.55	6181.24	7748.33	5134.03	5763.61
ENSMUSG00000060036	Rpl3	B1	TYPE_I		17002.1	20341.7	12434.9	13396.6	11080.9	11333.1	14712.2	13053.5	16776.5	13777.2	17805.7	21662.5
ENSMUSG00000073702	Rpl31	B1			11124.3	14888.2	7796.34	7178.78	7064.26	7645.98	7863.03	9312.04	11512.4	16210.3	9748.52	10578.3
ENSMUSG00000057841	Rpl32	B1			15842.8	18539.1	9771.94	11334.8	9714.21	10756.3	14324.3	14000.5	15908.5	15987.4	14514.9	18755.7
ENSMUSG00000062006	Rpl34	B1			7525.67	7879.31	4572.32	4187.65	4683.61	5171.65	4936.96	5337.5	8205.47	8664.64	6837.73	7642.37
ENSMUSG00000060636	Rpl35a	B1	TYPE_I		6083.18	5145.27	4668.51	3509.48	4132.97	4263.07	4537.41	5017.13	6111.11	8399.93	4894.63	5400.95
ENSMUSG00000057863	Rpl36	B1	TYPE_I		5941.36	7316.33	3634.69	3948.47	3996.02	4426.24	3958.16	4150.4	7022.77	7526.73	5919.92	6105.68
ENSMUSG00000079435	Rpl36a	B1			6528.03	6933.76	3398.18	3756.96	3602.66	3998.24	4910.85	4689.76	6053.88	6224.92	5331.99	6494.3
ENSMUSG00000041841	Rpl37	B1			8159.85	9224.44	5379.45	5899.82	5320.99	5990.09	6067.82	7576.82	8285.29	9092.42	7075.41	7723.19
ENSMUSG00000046330	Rpl37a	B1			17266.7	13713.2	7956.22	6498.98	8207.44	8807.15	9771.46	8506.61	21116.1	28680	13904	13265.6
ENSMUSG00000057322	Rpl38	B1			6497.16	5831.2	3195.76	2250.99	2748.83	3001.49	3219.3	3309.04	8427.16	13031.5	4552.35	4626.36
ENSMUSG00000079641	Rpl39	B1	TYPE_I		8610.44	8274.85	3883.92	2712.04	3242.83	3696.11	4107.47	3451.59	12300.4	18063	9052.96	8929.53
ENSMUSG00000058558	Rpl5	B1	TYPE_I		25606.3	21831.1	14236.1	10570.4	13689.8	13244	16971.3	11077	19456.9	18969.6	17765.5	19984.8
ENSMUSG00000029614	Rpl6	B1			12296.2	16564.8	8961.31	9265.25	8350.94	9065.35	9287.11	11156	13548.4	13674.2	13422.7	15499.4
ENSMUSG00000043716	Rpl7	B1			24878.7	26240.6	18032	15853.6	14210.1	15490.1	19733.3	18169.3	25949.5	31331	21583.5	23266.9
ENSMUSG00000003970	Rpl8	B1	TYPE_I		25446.5	29021.2	16628.3	16296.9	16466.5	17041.7	17046	17917.8	23949.2	28406.1	21915.4	26126.6
ENSMUSG00000047215	Rpl9	B1			9885.64	8918.32	5691.53	5311.53	6053.71	6521.43	7946.96	7713.83	13874	14248.5	13278.4	14730.2
ENSMUSG00000067274	Rplp0	B1			73195.2	98862.6	54237	40103.7	35379.3	39313.4	40776.1	38794.3	81921	143218	53859.7	58039.9
ENSMUSG00000007892	Rplp1	B1			44968.2	52252.1	29538.9	26460.7	26321.2	29098.5	32302.2	31921.9	50488.1	94938.4	31858.5	33200.7
ENSMUSG00000025508	Rplp2	B1			36808.5	35645	18240.5	11678.4	14186.4	15001.5	15349.7	14625.7	36816.6	71489	18487	17543.3
ENSMUSG00000036114	Rpp25l	B1			307.158	471.638	132.465	143.518	170.028	187.396	178.833	230.536	323.272	311.104	238.594	270.799
ENSMUSG00000052146	Rps10	B1			13391.2	13409.5	10327.6	10253.4	9999.3	10370.6	10380.2	10796.7	14053.3	16719.7	12464.1	13618.4
ENSMUSG00000003429	Rps11	B1			14755.5	18521.3	8425.84	8794.63	9535.65	10616.8	13536.1	13225	14566.3	13680.1	13882.2	19800.1
ENSMUSG00000061983	Rps12	B1			13540.5	15358.3	9916.65	6962.33	6535.26	7181.11	9163.84	8066.02	13972	23548.1	9299.94	11394.9
ENSMUSG00000090862	Rps13	B1			9531.65	9771.95	4983.86	4960.39	5735.78	5945.53	6392.21	5844.18	11593.4	13498.9	10053.8	11723.1
ENSMUSG00000024608	Rps14	B1			18830.5	17413	10056.6	6748.99	9628.09	10721.5	10047.3	10233.5	23228.4	32240.2	17263	16882.7
ENSMUSG00000063457	Rps15	B1			22639.7	25996.7	15745.6	14021	16310.9	16214.5	17614.5	16418.3	22757.6	23133.6	19119.6	21467
ENSMUSG00000008683	Rps15a	B1			13356.4	13404.8	7660.93	6426.48	7316.82	8168.62	7662.83	6978.74	14126.2	15314.5	12091.2	13226.1
ENSMUSG00000037563	Rps16	B1			24079.6	21569.4	15638.2	12641.4	15530.3	15890.3	15358.3	13839.5	19297.1	24558.7	16082.2	18156
ENSMUSG00000061787	Rps17	B1			8128.55	10196.4	5442.4	5355.8	5069.49	5134.83	6001.71	6551.68	8446.5	8435.91	8306.16	10195.2
ENSMUSG00000008668	Rps18	B1			15681	15048.4	10485.6	10633	10001.2	11081.2	13042.9	12129	17705	17122.1	17335	20565.9
ENSMUSG00000040952	Rps19	B1			13551.1	13110	6559.08	6378.45	7126.47	7629.37	8614.01	8524.28	15554.9	16735.6	14216.9	16944
ENSMUSG00000044533	Rps2	B1			12813.1	17651.4	11329.4	10810.7	7857.2	8600.39	9772.01	11021.6	14594.6	18545.3	12357.9	15437.7
ENSMUSG00000028234	Rps20	B1	TYPE_I		14504.7	14604.9	7430.17	7768.75	8374.79	8857.64	9309.36	8971.96	16305.6	17858.6	14529.9	15960.2
ENSMUSG00000039001	Rps21	B1			8065.32	7164.34	3526.58	2363.49	3510.71	3764.44	3752.98	3123.56	11303.4	15345.6	7468.73	7182.02
ENSMUSG00000049517	Rps23	B1			12766.2	11998.6	8596.45	7656.34	8579.73	9382.71	8810.61	9610	15092.4	18475.4	13096.1	14639.6
ENSMUSG00000009927	Rps25	B1			9244.29	9587.42	5718.27	6024.9	5871.1	6293.81	8646.06	10175.5	8959.54	11287.9	9071.55	11511.8
ENSMUSG00000090733	Rps27	B1			21738.2	14025.6	10651.7	8532.28	13270.7	13018.9	14531.4	9835.78	25604.7	30512.3	21217	18818.7
ENSMUSG00000020460	Rps27a	B1	TYPE_I		8556.79	8437.67	4119.58	4358.25	4552.05	4773.04	6433.5	7986.39	9493.26	11295.8	8334.08	10795.2
ENSMUSG00000067288	Rps28	B1			6170.96	5219.59	3769.79	3990.31	4386.73	4501.8	5780.61	6160.27	6869.18	8769.22	5821.53	6745.77
ENSMUSG00000034892	Rps29	B1			37338.6	31145.9	16614.4	10561.3	15617.2	15942.8	20230.8	17275.7	40363	75536.5	21239	20548.2
ENSMUSG00000028081	Rps3a1	B1			28281.5	21905.9	18397.4	17470.9	16876.3	16993.5	21179.3	18015.9	26179.5	27392	22450.1	29310.4
ENSMUSG00000031320	Rps4x	B1			25674.7	26793.6	14467.2	14987.2	13690.5	14575.1	19193.5	15262.2	25714.3	26188.5	26297.2	30344.6
ENSMUSG00000012848	Rps5	B1			21416	23434.5	11648.8	11715.9	11781	12984.1	12965.6	12828.6	21631.1	22396.4	19761.2	23123.1
ENSMUSG00000061477	Rps7	B1			15264.8	13120.3	11624.1	10534.3	10710.1	11828.9	13113.3	11481.6	17013.6	17634.3	15729	18249.9
ENSMUSG00000047675	Rps8	B1			15118.8	15229.6	7031.59	6714.46	8244.95	8517.86	9948.09	9941.03	15334.2	15439.3	13591.7	16880.9
ENSMUSG00000006333	Rps9	B1	TYPE_I	TYPE_II	40608.1	41007.1	22935.6	17256.8	19949.1	20783.7	22695.6	24816.1	40775.1	55624.1	30540.7	31504
ENSMUSG00000002064	Sdf2	B1			850.984	1163.42	471.896	521.714	592.012	579.035	649.32	778.943	1018.83	900.75	763.217	738.792
ENSMUSG00000026154	Sdhaf4	B1			138.89	178.44	43.0337	42.3417	58.7039	56.2514	80.066	101.373	133.706	126.231	124.76	153.399
ENSMUSG00000024516	Sec11c	B1	TYPE_I		2635.14	3267.31	1829.26	1673.25	1987.34	1869.33	2012.73	1868.22	3055.04	4762.71	2645.84	3204
ENSMUSG00000036309	Skp1a	B1			1623.29	2074.61	1045.78	800.158	914.942	917.194	1123.29	1267.66	1686.31	1593.45	1238.75	1314.94
ENSMUSG00000058173	Smco4	B1			101.396	134.911	32.7849	44.4095	50.6302	48.9152	63.8555	41.2524	85.0632	71.4675	109.479	160.052
ENSMUSG00000044600	Smim7	B1	TYPE_I		961.095	1054.32	518.958	472.361	437.815	463.567	567.403	865.48	1133.94	1393.3	987.739	1030.54
ENSMUSG00000040767	Snrnp25	B1		TYPE_II	829.973	709.085	397.394	322.169	301.53	331.943	495.419	211.154	725.92	630.863	685.684	913.726
ENSMUSG00000040824	Snrpd2	B1		TYPE_II	888.773	1625.12	396.945	442.967	406.18	421.652	502.018	756.663	793.185	632.483	674.495	948.039
ENSMUSG00000090553	Snrpe	B1			800.875	1368.57	251.76	324.042	340.77	377.719	380.539	603.504	880.059	800.49	735.802	1034.43
ENSMUSG00000057278	Snrpg	B1			914.523	1483.16	300.414	344.164	393.515	397.825	437.78	521.031	842.841	717.44	735.248	892.853
ENSMUSG00000044408	Sptssa	B1	TYPE_I	TYPE_II	444.908	537.43	225.307	234.839	322.411	289.454	241.432	249.587	465.168	548.801	477.226	642.539
ENSMUSG00000071172	Srsf3	B1	TYPE_I		3594.65	4462.82	2611.67	2687.86	3392.38	2817.97	2382.32	2309.4	3545.31	2925.76	3418.23	4512.95
ENSMUSG00000024097	Srsf7	B1	TYPE_I	TYPE_II	1609.43	1699.9	1129.96	1113.29	1598.23	1241.06	1115.67	1113.78	1806.7	1203.55	1573.21	2020.17
ENSMUSG00000021384	Susd3	B1	TYPE_I	TYPE_II	847.509	844.186	665.31	743.314	653.265	724.106	623.852	431.806	723.555	862.319	1000.97	1269.73
ENSMUSG00000023051	Tarbp2	B1			667.095	870.978	398.778	431.624	475.78	471.996	408.059	413.937	688.421	523.786	595.957	735.985
ENSMUSG00000079658	Tceb1	B1			1149.62	1281.87	505.033	408.218	492.696	559.893	487.959	695.533	1307.79	1384.68	805.116	745.184
ENSMUSG00000039461	Tcta	B1			321.607	332.987	245.459	228.933	266.725	302.479	269.926	371.755	416.759	610.842	438.943	326.52
ENSMUSG00000026049	Tex30	B1	TYPE_I		155.793	259.955	52.9216	56.7403	87.8912	70.2165	65.2433	68.92	119.084	120.696	93.9522	160.52
ENSMUSG00000003923	Tfam	B1			876.598	722.199	562.592	465.397	656.854	600.941	515.87	351.007	719.467	610.875	729.456	900.936
ENSMUSG00000022797	Tfrc	B1	TYPE_I	TYPE_II	717.214	681.023	568.697	306.855	484.875	443.7	313.236	314.565	887.131	1504.73	591.906	778.749
ENSMUSG00000020219	Timm13	B1			783.536	1469.68	296.132	402.522	377.729	385.715	412.95	769.527	725.209	612.605	646.582	930.586
ENSMUSG00000028618	Tmem59	B1			1983.72	2091.54	1241.63	1433.4	1486.06	1690.62	1952.08	2607.39	2331.83	3079.29	2297.39	2282.23
ENSMUSG00000028407	Toporsos	B1			120.403	80.8226	37.9703	27.6797	57.6429	53.382	66.8063	39.0491	116.377	186.728	115.673	119.679
ENSMUSG00000026942	Traf2	B1	TYPE_I		941.272	1256.1	607.861	522.782	706.639	667.53	562.216	473.996	798.443	598.104	745.15	727.733
ENSMUSG00000039725	Trp53rka	B1	TYPE_I	TYPE_II	332.371	247.859	158.267	136.568	236.4	217.759	191.275	194.802	373.673	155.498	258.391	263.64
ENSMUSG00000103711	Tstd1	B1			138.236	134.902	64.3268	48.2208	101.498	74.8066	125.978	44.6927	142.969	220.031	148.156	135.953
ENSMUSG00000002395	Use1	B1	TYPE_I		2436.05	2629.67	1420.08	1355.97	1434.64	1491.96	1424.75	1587.47	2215.98	2482.89	2052.96	1709.72
ENSMUSG00000000561	Wdr77	B1	TYPE_I	TYPE_II	535.757	408.44	298.796	242.812	329.897	296.962	279.745	332.64	459.178	497.185	416.596	523.534
ENSMUSG00000045690	Wdr89	B1	TYPE_I		2876.42	2858.45	2228.41	1325.88	1498.93	1580.81	1316.83	1267.31	3097.21	5560.32	1583.52	1603.67
ENSMUSG00000034173	Zbed5	B1			91.7293	154.606	29.7666	25.3548	41.4152	36.3629	39.5803	51.5703	118.612	101.945	101.686	112.163
ENSMUSG00000031428	Zcchc18	B1			372.703	264.568	161.618	223.506	203.744	182.238	190.057	115.739	291.442	242.464	264.486	272.349
ENSMUSG00000062397	Zfp706	B1			2664.6	2197.02	1507.99	1650.61	1602.09	1556.31	2495.69	1685.89	2119.54	1794.48	2631.62	3282.61
ENSMUSG00000036315	Znrd1	B1	TYPE_I		528.063	685.233	285.907	278.828	338.967	352.227	371.508	446.337	593.733	428.306	461.483	515.721
ENSMUSG00000030982	9030624J02Rik	B2			1733.77	1916.21	1546	1196.81	1115.24	1222.11	1303.79	1728.19	1466.48	1970.98	1259.75	1183.06
ENSMUSG00000021037	Ahsa1	B2	TYPE_I		2643.34	6635.07	1851.35	1529.96	1313.38	1384.85	1703.45	2372.14	2097.32	2588.77	1476.99	1550.93
ENSMUSG00000035048	Anapc13	B2			855.649	1117.01	566.546	462.938	436.569	395.383	687.717	668.427	673.658	610.473	438.906	492.232
ENSMUSG00000022841	Ap2m1	B2			5202.32	10000.6	7076.28	5325.41	3559.43	4394.67	4390.54	5485.12	6681.95	14004.6	3964	4965.58
ENSMUSG00000020440	Arf5	B2			2864.63	4193.94	2115.37	2195.72	1561.16	1773.11	1666.4	2768.19	3104.31	6172.24	2176.1	1805.58
ENSMUSG00000034566	Atp5h	B2			4963.26	5688.79	3130.27	1977.84	2073.04	2059.03	2687.44	2747.48	4326.77	4397.34	2280.43	2113.44
ENSMUSG00000004285	Atp6v1f	B2			3559.91	4758.99	1952.11	1650.95	1810.3	2016.49	1845.24	2474	3225.29	5380.55	1806.32	1615.61
ENSMUSG00000039105	Atp6v1g1	B2			1942.48	2906.11	1416.49	1280.22	1051.6	1204.46	1052.41	2423.17	2224.2	4808.16	1422.31	1116.22
ENSMUSG00000034108	Ccs	B2			634.021	555.343	378.195	327.194	335.797	360.333	392.634	453.862	532.622	532.245	357.152	327.005
ENSMUSG00000032679	Cd59a	B2	TYPE_I		1061.28	1403.35	497.372	522.421	283.354	472.121	399.898	938.482	711.415	879.423	390.394	139.012
ENSMUSG00000055128	Cgrrf1	B2	TYPE_I		304.742	326.583	206.795	201.826	195.696	193.046	210.315	294.656	284.005	489.691	206.031	172.957
ENSMUSG00000029229	Chic2	B2	TYPE_I		715.856	960.576	563.286	399.641	501.591	498.322	427.722	528.781	690.629	902.582	518.304	425.138
ENSMUSG00000038467	Chmp4b	B2	TYPE_I		8257.23	14771.3	7410.93	6263.31	4447.45	6764.6	5201.34	9820.32	7328.25	11785.9	4142.55	3400.26
ENSMUSG00000024248	Cox7a2l	B2			5724.82	5623.8	4117.63	3937.24	3589.61	3831.09	4533.3	4655.98	5077.4	6342.15	3892.65	3576.13
ENSMUSG00000035885	Cox8a	B2			4548.93	6995.89	4119.8	3311.39	2944.05	3368.92	3263.88	4532.84	4979.08	8210.66	3284.8	3496.18
ENSMUSG00000022365	Derl1	B2	TYPE_I		3292.32	5477.59	2548.44	2490.97	2086.59	2564.57	2318.13	3184.59	3813.54	6275.51	2870.23	2390.11
ENSMUSG00000055762	Eef1d	B2		TYPE_II	6812.71	8730.78	4748.59	3346.15	3049.36	3136.53	4354.72	3944.21	5175.01	3925.15	3643.33	3798.58
ENSMUSG00000053565	Eif3k	B2			5953.63	7205.55	4759.67	3613.69	3114.4	3299.07	4170.87	5206.34	5635.42	7861.88	3626.41	3482.95
ENSMUSG00000019428	Fkbp8	B2			6474.56	9803.76	5379.45	4797.09	4929.24	5028.24	3983.78	5138.16	6347.48	9220.5	4542.2	4230.51
ENSMUSG00000031590	Frg1	B2			1591.91	1745.78	1423.25	1155.76	1058.98	1288.65	1275.44	1375.24	1332.49	1534.87	1056.09	903.678
ENSMUSG00000018567	Gabarap	B2			10708.1	16127.3	9751.54	7629.85	6368.14	8088.22	8866.04	14312.5	8956.52	14873	6101.43	4983.3
ENSMUSG00000078193	Gm2000	B2			679.045	877.657	715.027	528.662	616.466	677.261	626.825	738.994	714.985	1057.64	437.237	595.842
ENSMUSG00000001105	Ift20	B2	TYPE_I		1155.3	1573.21	788.024	463.648	522.631	570.265	552.99	568.081	1088.88	1470.79	663.337	490.28
ENSMUSG00000019794	Katna1	B2	TYPE_I	TYPE_II	1038.11	1615.66	761.944	538.168	580.717	626.488	718.474	799.327	889.802	874.875	657.847	573.893
ENSMUSG00000035027	Map2k2	B2			5631.1	6539.74	2974.67	2178.61	2533.28	2581.37	2341.14	2412.15	4406.51	5973.28	2750.65	2447.71
ENSMUSG00000036112	Metap2	B2	TYPE_I		2103.24	3848.89	1885.87	1729.68	1236.43	1414.02	1590.28	2089.46	2045.12	2633.1	1489.16	1683.4
ENSMUSG00000016427	Ndufa1	B2			1714.03	2414	1321.54	1113.89	915.109	959.638	1323.46	1226.09	2214.27	3448.6	1170.86	893.226
ENSMUSG00000028923	Necap2	B2			3887.75	4885.48	2864.13	3108.58	2446.7	2744.95	2707.32	3503.41	3542.31	4524.54	2790.23	2927.39
ENSMUSG00000046034	Otulin	B2	TYPE_I	TYPE_II	1427.6	1675.92	986.497	1121.22	964.614	1010.35	781.722	895.471	1183.55	1470.65	892.584	1002.67
ENSMUSG00000028779	Pef1	B2			1039.05	1534.7	722.756	616.798	661.572	772.668	564.104	953.918	929.719	1374.83	739.634	621.977
ENSMUSG00000087687	Pet100	B2			836.726	1023.95	467.832	461.713	430.896	465.925	597.802	815.415	572.754	761.679	374.125	350.113
ENSMUSG00000038910	Plcl2	B2	TYPE_I	TYPE_II	1999.03	2484.14	1913.57	1361.98	1591.11	1538.85	1627.16	1749.02	1574.59	2224.46	1348.35	1389.32
ENSMUSG00000036835	Psenen	B2			1796.43	2588.85	1334.95	1153.45	1178.21	1400.92	1210.75	1449.21	1582.3	2464.19	1352.82	1354.41
ENSMUSG00000026126	Ptpn18	B2	TYPE_I	TYPE_II	4075.7	5798.18	2829.37	3236.09	2776.82	2971.44	2775.62	2426.11	4816.65	8722.16	2884.82	2516.96
ENSMUSG00000032026	Rexo2	B2			1510.09	2593.53	1444.95	1052.26	867.036	831.927	1138.44	1747.79	1301.82	1300.59	960.562	1020.65
ENSMUSG00000110344	RP23-220F20.2	B2			111.172	245.817	49.2208	83.7476	48.3468	60.8222	28.4909	44.6035	219.216	524.016	74.6091	33.1412
ENSMUSG00000017404	Rpl19	B2			12143.7	14665.6	9228.22	9174.24	7947.89	8463.35	9371.32	8910.41	10885.9	11769.9	9356.61	9041.87
ENSMUSG00000030432	Rpl28	B2			17157.6	23790.7	12522.7	11642.7	9797.9	10619.8	12546.9	13750.7	13454.5	18768	9400.34	11611.2
ENSMUSG00000062997	Rpl35	B2	TYPE_I		12953.9	14337.3	12209	9565.84	8822.17	9527.43	11339.1	11964.5	12461.7	17106.7	8691.5	10994.1
ENSMUSG00000025290	Rps24	B2			29787.4	30533.6	25906.6	21337.5	20322.3	21476.9	24608.4	23621.2	26888.2	33523.8	21057.4	22518.5
ENSMUSG00000042312	S100a13	B2	TYPE_I		1280.68	3957.21	701.899	731.478	571.424	706.523	952.674	1290.51	1030.82	1016.85	743.938	799.888
ENSMUSG00000031622	Sin3b	B2			2647.78	4256.42	2146.03	1931.23	1810.67	1940.71	1684.61	2281.03	2355.16	3035.75	1953.72	1742.65
ENSMUSG00000058351	Smim4	B2	TYPE_I	TYPE_II	248.03	267.048	135.717	85.761	142.038	150.949	120.425	144.794	224.194	402.115	170.943	150.934
ENSMUSG00000009549	Srp14	B2			2247.13	2974.8	1518.06	1113.02	1262.13	1422.33	1421.75	1640.1	1956.57	2040.8	1359.32	1250.97
ENSMUSG00000028643	Svbp	B2	TYPE_I		403.088	514.1	238.939	217.027	236.607	273.673	242.348	304.86	517.781	457.599	276.575	241.549
ENSMUSG00000055839	Tceb2	B2			5970.28	8712.76	3681.5	2582.27	2336.96	2575.62	2779	2855.09	5990.71	8547.07	3015.56	2137.97
ENSMUSG00000031158	Timm17b	B2			901.121	959.951	773.661	523.397	542.603	488.359	628.981	568.855	705.754	968.901	569.591	607.055
ENSMUSG00000040234	Tm7sf3	B2		TYPE_II	581.731	682.886	518.832	490.579	448.346	478.117	514.596	616.591	767.419	1150.49	497.401	491.512
ENSMUSG00000091537	Tma7	B2			1581.57	2248.28	1052.99	759.963	876.865	888.914	1009.88	1157.37	1264.35	1510.37	931.757	945.912
ENSMUSG00000023010	Tmbim6	B2	TYPE_I		14223.2	22996.1	10249.6	11184.8	9380.77	11590	10076	16669.2	13457.6	18210.6	9873.91	8256.44
ENSMUSG00000025875	Tspan17	B2	TYPE_I		1276.19	2196.44	657.265	601.413	431.71	594.765	573.245	466.178	1770.01	3294.12	885.077	657.962
ENSMUSG00000084786	Ubl5	B2			3244.18	4676.84	3101.29	2259.46	1946.38	2179.89	2402.14	3044.31	3304.07	4894.69	1864.5	1750.76
ENSMUSG00000063882	Uqcrh	B2			6601.55	8783.22	4227.21	2782.02	2993.62	3567.69	4289.85	3986.02	6173.58	7333.4	3408.97	2814
ENSMUSG00000025035	Arl3	B3			242.49	415.971	172.366	198.912	150.808	158.08	230.622	244.027	260.792	254.701	149.108	158.257
ENSMUSG00000018585	Atox1	B3			1738.33	4162.32	1031.75	1270.77	953.045	1216.84	1041.52	2384.75	2483.59	5296.98	1317.21	1225.25
ENSMUSG00000050856	Atp5k	B3			960.109	2151.1	604.547	510.027	475.043	452.33	657.188	995.852	1114.6	1491.94	595.74	708.881
ENSMUSG00000013160	Atp6v0d1	B3			2428.01	3149.67	1677.1	1721.91	1379.32	1494.08	1821.22	4314.66	2047.79	3401.22	1795.63	1669.55
ENSMUSG00000015575	Atp6v0e	B3			1645.07	2565.53	1117	1246.33	1240.69	1371.2	1347.12	2874.34	1934.88	2848.44	1899.78	2171.44
ENSMUSG00000084957	Bbip1	B3	TYPE_I	TYPE_II	484.218	730.421	348.4	286.232	330.771	358.768	352.437	589.066	492	441.686	380.833	319.269
ENSMUSG00000036299	BC031181	B3	TYPE_I		1116.83	1743.78	712.236	723.785	685.821	747.984	743.156	1178.03	1112.01	1508.08	883.612	851.165
ENSMUSG00000002015	Bcap31	B3			2433.36	2779.29	1815.29	1747.37	1609.35	1730.66	1955.28	2468.15	2585.44	3651.41	2155.45	2259.28
ENSMUSG00000033940	Brk1	B3			2730.3	4266.8	1543.19	1360.74	1600.61	1711.15	1610.8	2657.08	2270.6	2472.91	2047.19	2161.14
ENSMUSG00000038722	Bud31	B3			1035.24	2010.35	589.536	702.69	670.11	777.452	792.051	1431.19	969.326	1249.14	763.562	820.851
ENSMUSG00000030007	Cct7	B3		TYPE_II	4037.64	6773.16	2839.49	3028.97	1932.61	2172.88	2350.69	3071.89	3374.59	4257.2	2994.61	3292.8
ENSMUSG00000040747	Cd53	B3			6950.67	6350.1	4883.78	4900.17	5847.62	5681.91	4418.71	7298.34	5788.42	9810.45	7439.74	6899.61
ENSMUSG00000000743	Chmp1a	B3			2465.99	3106.18	1426.39	1424.64	1541.63	1638.35	1312.54	1893.98	2515.44	3701.37	2111.67	1958.99
ENSMUSG00000017188	Coa3	B3			635.87	1085.73	469.046	464.437	467.914	546.943	529.255	790.717	761.542	931.307	543.504	671.963
ENSMUSG00000060992	Copz1	B3			2798.61	5019.95	2131.25	2618.83	1715.93	2052.59	2353.37	4691.33	2741.71	3906.53	2187.79	2840.75
ENSMUSG00000031818	Cox4i1	B3			4212.6	8191.27	2529.59	2775.12	2243.39	2619.37	2890.24	5340.81	5077.06	7059.66	3749.16	4466.17
ENSMUSG00000000088	Cox5a	B3			2625.6	5999.73	1106.33	1133.79	1161.41	1457.42	1155.24	2189.06	3373.25	5970.42	1664.42	2110.58
ENSMUSG00000032330	Cox7a2	B3			1568.16	3229.06	932.665	865.354	684.809	809.422	1001.49	1594.33	1987.12	2937.25	1100.5	1166.06
ENSMUSG00000031231	Cox7b	B3	TYPE_I		2474.7	4109.61	1661.17	1274.29	1175.45	1312.16	1660.96	1980.53	2584.24	2943.9	1645.38	1741.28
ENSMUSG00000017778	Cox7c	B3			822.903	1180.04	584.988	568.364	609.661	649.319	547.484	791.09	979.54	1213.29	733.478	857.437
ENSMUSG00000019362	D8Ertd738e	B3	TYPE_I		1306.63	2566.35	668.875	943.625	895.938	1000.82	1024.75	1883.84	1184.05	1672.68	1123.59	1186.21
ENSMUSG00000025410	Dctn2	B3			2377.22	3201.43	1736.67	1973.59	1598.25	1699.84	1823.67	2914.65	2118.17	3597.16	1898.97	1794.46
ENSMUSG00000020108	Ddit4	B3	TYPE_I		1289.94	1212.45	583.112	1057.52	505.349	521.945	573.328	1778.11	1211.28	2639.8	948.515	733.687
ENSMUSG00000005483	Dnajb1	B3	TYPE_I		1003.47	1749.52	740.618	760.381	826.861	806.932	992.793	756.786	1259.65	1151.44	947.959	790.155
ENSMUSG00000068335	Dok1	B3	TYPE_I		772.931	1134.2	514.864	790.253	586.133	755.139	614.971	876.837	823.339	1022	801.228	802.556
ENSMUSG00000021905	Dph3	B3			440.492	662.105	309.9	284.47	303.908	307.974	330.115	408.575	435.953	689.201	422.449	423.797
ENSMUSG00000009013	Dynll1	B3	TYPE_I		2189.73	3952.73	1453.94	1376.7	1296.53	1335.27	1830.66	2120.85	2647.01	2085.05	1858.94	2009.33
ENSMUSG00000061111	Fam195b	B3			1185.61	1532.14	780.441	803.291	852.509	878.745	786.383	1305.2	1217.1	1421.44	871.915	995.867
ENSMUSG00000041035	Gm17018	B3	TYPE_I		235.988	529.214	185.41	206.351	165.812	203.633	185.292	345.776	340.242	361.761	207.613	250.053
ENSMUSG00000068523	Gng5	B3			2545	3871.54	2096.41	2010.59	1672.83	2165.73	1658.98	3939.75	2935.83	4921.95	2722.58	2115.56
ENSMUSG00000020737	Hn1	B3	TYPE_I	TYPE_II	5098.54	8522.81	2679.07	2533.91	2606.38	2670.71	2970.13	3519.39	4700.05	3961.54	3944.43	4329.18
ENSMUSG00000039745	Htatip2	B3		TYPE_II	514.275	1083.86	410.087	455.475	279.639	448.881	325.944	587.014	576.241	994.192	397.793	394.407
ENSMUSG00000034509	Mad2l1bp	B3			510.526	795.242	260.709	345.168	313.041	367.177	293.964	321.012	472.662	407.523	345.012	365.106
ENSMUSG00000050608	Minos1	B3			890.12	1396.89	687.229	634.772	544.179	573.987	651.882	1040.89	996.707	1174.86	754.964	1038.21
ENSMUSG00000023861	Mpc1	B3			363.107	511.403	304.288	337.887	291.702	305.89	295.991	300.123	434.789	634.027	311.176	334.68
ENSMUSG00000071711	Mpst	B3			599.629	1452.26	430.268	446.04	333.64	398.716	301.85	501.932	578.672	477.707	490.862	443.72
ENSMUSG00000026087	Mrpl30	B3	TYPE_I		837.268	1346.18	501.518	512.655	462.023	622.651	576.516	929.949	922.919	1097	750.804	789.059
ENSMUSG00000023723	Mrps23	B3			844.894	1370.69	661.266	745.869	577.796	633.44	673.258	1047.15	842.593	1000.98	655.43	758.466
ENSMUSG00000002379	Ndufa11	B3	TYPE_I		837.207	1521.46	540.45	532.135	463.677	542.902	479.793	982.9	882.763	953.209	619.423	738.239
ENSMUSG00000036199	Ndufa13	B3			2092.96	3450.47	1377.73	1379.15	1253.79	1403.17	1537.49	2245.33	2069.8	2876.57	1488.49	1686.23
ENSMUSG00000022450	Ndufa6	B3			1117.29	1598.88	882.649	878.932	876.193	1005.28	997.387	1361.2	1206.04	1656.89	1019.01	990.953
ENSMUSG00000041881	Ndufa7	B3			1102.18	1621.4	616.306	650.622	673.91	731.053	834.525	1228.86	1055.98	1642.42	854.736	999.121
ENSMUSG00000033938	Ndufb7	B3			1355.03	3346.57	832.839	891.057	889.393	933.343	880.136	1627.34	1357.12	1469.5	992.64	1149.66
ENSMUSG00000022354	Ndufb9	B3			1225.1	2224.21	732.248	818.838	641.408	715.34	896.394	1588.99	1339.56	2324.86	813.779	966.13
ENSMUSG00000021764	Ndufs4	B3	TYPE_I		798.627	1638.1	410.894	418.166	396.645	442.341	427.553	795.327	1012.92	1280.42	567.175	584.086
ENSMUSG00000020153	Ndufs7	B3			1203.62	1671.92	566.269	511.26	682.252	639.264	603.897	986.713	1112.27	1133.8	890.729	1069.63
ENSMUSG00000010376	Nedd8	B3			1757.2	2740.39	1076.85	1325.04	1064.52	1236.47	1360.74	2085.84	1607.8	2192.6	1335.65	1519.43
ENSMUSG00000030750	Nsmce1	B3			975.196	830.702	626.762	488.57	530.563	551.156	457.314	631.777	648.834	622.942	556.698	644.042
ENSMUSG00000014301	Pam16	B3			264.824	379.407	111.273	100.498	114.13	117.246	114.859	178.864	235.037	232.09	172.485	166.601
ENSMUSG00000038489	Polr2l	B3			431.71	1016.41	127.528	149.416	162.533	173.771	166.723	260.348	366.779	395.153	212.164	273.594
ENSMUSG00000034006	Pqlc1	B3	TYPE_I	TYPE_II	588.979	714.788	364.431	481.604	447.097	532.506	575.318	904.761	738.106	1028.26	669.321	736.406
ENSMUSG00000039515	Ptpa	B3			4897.99	7962.07	2881.49	2614.58	2246.28	2313.15	2556.86	2742.75	3664.81	4238.05	3113.57	3950.23
ENSMUSG00000004771	Rab11a	B3			1356.2	1482.19	847.214	855.942	784.96	846.655	939.888	1839.35	1375.57	1963.11	901.424	847.727
ENSMUSG00000024925	Rnaseh2c	B3	TYPE_I	TYPE_II	606.97	1083.72	341.833	321.666	423.396	404.869	310.802	386.748	507.818	463.899	455.587	450.289
ENSMUSG00000027502	Rtfdc1	B3	TYPE_I		2028.68	3265.32	1266.05	1558.14	1436.32	1527.61	1430.94	2493.91	1832.74	3047.82	1727.8	1592.02
ENSMUSG00000022437	Samm50	B3			1414.71	2197.65	953.937	1080.46	907.087	910.061	992.794	1663.04	1414.77	1800.33	1273.89	1591.6
ENSMUSG00000046229	Scand1	B3			1077.91	1647.26	704.258	878.389	855.159	917.088	550.335	1142.58	1091.99	1455.31	878.815	874.994
ENSMUSG00000028249	Sdcbp	B3			4683.78	5691.73	3612.25	3931.5	3374.21	3978.9	3701.31	7921.92	6499.88	9504.75	5000.55	4270.97
ENSMUSG00000068874	Selenbp1	B3	TYPE_I	TYPE_II	621.7	832.023	338.073	366.859	175.464	304.751	436.933	428.6	645.927	689.928	472.977	431.986
ENSMUSG00000008384	Sertad1	B3	TYPE_I	TYPE_II	452.21	941.879	201.192	353.589	343.536	369.238	307.749	777.73	462.217	663.332	365.562	296.839
ENSMUSG00000022452	Smdt1	B3			1760.48	2910.06	1107.53	1087.3	873.369	1088.89	1134.01	1867.58	1747.19	2693.26	1155.6	1200.76
ENSMUSG00000022982	Sod1	B3	TYPE_I	TYPE_II	2505.99	5656.8	1619.36	2147.59	1628.98	2218.32	2138.61	3122.77	3015.46	4060.02	1893.18	1970.77
ENSMUSG00000021917	Spcs1	B3			1082.22	1974.64	640.184	704.729	672.773	741.98	720.267	1412.91	1125.69	1738.47	914.024	1018.2
ENSMUSG00000020225	Tmbim4	B3	TYPE_I	TYPE_II	723.126	1097.08	623.411	691.091	573.171	639.335	594.611	1226.01	1061.14	1855.96	765.629	734.406
ENSMUSG00000067365	Tmem128	B3		TYPE_II	607.104	761.306	350.334	395.587	434.778	428.762	378.306	590.898	637.932	915.488	670.072	613.413
ENSMUSG00000036372	Tmem258	B3			889.09	1749.53	754.422	741.456	685.686	736.495	811.827	1236.9	1212.67	1282.92	815.425	863.901
ENSMUSG00000028822	Tmem50a	B3			3188.39	3342.61	2220.91	2104.84	2272.46	2542.26	2291.15	3413.85	3031.68	4542.33	2658.35	2336.68
ENSMUSG00000031021	Tmem9b	B3			946.375	1437.49	785.128	709.88	777.28	836.891	637.606	1206.78	992.17	1516.81	874.767	813.839
ENSMUSG00000020308	Tpgs1	B3			492.638	1008.17	238.218	313.999	302.246	352.441	271.706	431.406	521.908	536.275	322.903	318.126
ENSMUSG00000015013	Trappc2l	B3			619.371	645.883	439.212	302.025	364.111	345.42	381.267	651.63	621.994	584.06	429.137	433.33
ENSMUSG00000002043	Trappc6a	B3	TYPE_I		545.119	755.446	323.968	326.065	367.016	370.886	330.807	481.006	526.487	711.908	459.721	569.026
ENSMUSG00000029535	Triap1	B3	TYPE_I	TYPE_II	680.853	678.028	345.481	310.596	347.906	355.925	401.726	474.495	605.077	956.602	455.74	413.613
ENSMUSG00000041736	Tspo	B3	TYPE_I	TYPE_II	2489.58	6887.34	1518.36	2076.69	1553.9	2069.57	1250.99	4443.62	3659.95	7626.39	2205.09	2515.01
ENSMUSG00000023277	Twf2	B3	TYPE_I	TYPE_II	2254.2	4434.3	1430.09	1506.27	1679.5	1790.23	1412.5	2103.32	1985.11	2184.12	1642.58	1545.75
ENSMUSG00000059534	Uqcr10	B3			915.932	1807.96	445.689	447.928	425.658	535.094	550.897	963.338	1030.96	1199.27	776.655	1086.65
ENSMUSG00000020163	Uqcr11	B3			1136.25	1988.17	677.713	669.689	517.746	491.747	746.584	1182.69	1076.54	1678.03	641.326	815.86
ENSMUSG00000044894	Uqcrq	B3			981.287	2544.33	540.236	648.939	520.035	645.206	589.527	1504.75	1209.05	1697.38	714.49	1029.23
ENSMUSG00000001134	Uxt	B3			179.573	276.137	129.498	121.177	103.702	125.837	120.674	225.827	190.659	302.836	170.173	212.644
ENSMUSG00000073002	Vamp5	B3	TYPE_I		244.137	345.598	108.596	138.008	122.513	157.195	114.787	224.786	199.406	266.983	149.351	112.298
ENSMUSG00000008892	Vdac3	B3			1356.83	2433.23	844.33	914.758	699.83	837.458	930.171	1589.54	1608.03	1815.42	1151.52	1547.1
ENSMUSG00000059355	Wdr83os	B3			1003.4	1208.09	842.23	784.178	639.549	709.23	1148.86	1466.45	930.024	1095.06	650.85	876.718
ENSMUSG00000024750	Zfand5	B3		TYPE_II	1294.95	1352.21	903.141	1058.94	965.506	1110.45	806.566	1385	1280.13	2020.44	1205.14	1050.96
ENSMUSG00000019917	2010-09-01	B4	TYPE_I		29.9478	34.8623	27.6312	59.2443	43.3575	49.0496	84.9395	86.4	35.1851	34.6301	62.4334	88.1641
ENSMUSG00000021023	1110008L16Rik	B4			120.245	102.336	106.517	135.663	110.916	101.78	166.314	180.936	76.9138	86.1383	135.775	206.372
ENSMUSG00000040591	1110051M20Rik	B4	TYPE_I		73.8657	52.4124	77.0454	88.5596	52.7864	78.0447	129.553	103.561	75.8757	53.4439	84.592	133.877
ENSMUSG00000032300	1700017B05Rik	B4		TYPE_II	873.396	743.066	961.023	1844.38	830.401	778.294	1651.57	2398.65	896.034	1550.97	1260.58	1887.86
ENSMUSG00000041707	1810011H11Rik	B4	TYPE_I	TYPE_II	111.277	58.4769	3.28546	61.4234	47.9885	35.4926	113.784	103.833	36.4144	58.1661	85.8442	99.8916
ENSMUSG00000056313	1810011O10Rik	B4	TYPE_I		20.2337	25.2781	16.5845	15.8939	4.07244	15.0699	102.174	102.281	73.6204	205.194	41.9466	55.4279
ENSMUSG00000071398	2410004P03Rik	B4			9.64212	5.26396	13.011	24.6036	11.2005	17.485	66.1412	39.8047	19.6985	8.55863	37.1492	34.9047
ENSMUSG00000028300	3110043O21Rik	B4	TYPE_I	TYPE_II	104.612	70.1558	137.97	167.991	152.855	157.003	176.169	255.754	178.132	301.002	240.055	175.273
ENSMUSG00000031938	4931406C07Rik	B4	TYPE_I		142.328	197.522	130.763	257.047	137.616	186.097	306.944	410.152	357.061	274.062	224.929	309.942
ENSMUSG00000036046	5031439G07Rik	B4	TYPE_I	TYPE_II	2838.07	2084.55	2667.75	3260.88	2753.51	2533.95	3706.77	4404.94	2683.82	2093.41	3681.28	3398.66
ENSMUSG00000073755	5730409E04Rik	B4	TYPE_I		15.3087	17.4798	27.492	61.3599	18.1272	22.9029	90.088	129.222	61.8239	38.0183	70.0659	86.0744
ENSMUSG00000054951	9130008F23Rik	B4	TYPE_I		6.94661	12.6829	7.31926	33.3936	16.2235	15.5274	74.1536	152.725	18.2948	11.2864	55.4002	214.105
ENSMUSG00000040139	9430038I01Rik	B4	TYPE_I		139.102	83.3546	122.151	157.672	115.589	106.897	141.322	241.629	174.381	118.937	160.468	260.803
ENSMUSG00000045838	A430105I19Rik	B4			23.1746	22.914	39.0653	110.884	20.0977	46.8075	198.333	359.361	28.8269	43.9022	89.1103	114.294
ENSMUSG00000047462	A530099J19Rik	B4	TYPE_I		3.30183	4.68549	10.0087	38.1165	5.22607	5.0146	46.3225	19.094	9.54171	28.7365	14.7195	8.29661
ENSMUSG00000044749	Abca6	B4	TYPE_I	TYPE_II	16.9297	0.259198	48.2645	46.5481	40.8528	25.493	93.1078	185.605	70.7025	133.583	51.1801	28.5203
ENSMUSG00000041797	Abca9	B4	TYPE_I	TYPE_II	118.981	24.2543	272.041	371.242	264.435	190.193	1739.75	923.453	289.925	227.734	886.683	627.964
ENSMUSG00000023088	Abcc1	B4	TYPE_I	TYPE_II	459.832	383.83	664.366	583.805	666.41	679.637	792.014	968.579	634.578	622.833	821.483	683.271
ENSMUSG00000020865	Abcc3	B4	TYPE_I	TYPE_II	54.433	32.1369	47.5349	188.468	32.0758	56.2115	327.421	844.59	261.222	50.1135	172.644	105.727
ENSMUSG00000058355	Abce1	B4	TYPE_I	TYPE_II	916.029	1111.8	1271.78	1284.06	1322.72	1122.17	1281.82	1744.25	1029.25	781.059	1195.15	1503.5
ENSMUSG00000032046	Abhd12	B4	TYPE_I	TYPE_II	1096.83	1006.09	990.321	1328.1	1110.77	1378.02	1670.1	2240.85	1275.49	1106.29	1572.65	1644.92
ENSMUSG00000042210	Abhd14a	B4			84.0294	102.667	62.8844	107.219	66.9278	73.5977	121.618	153.063	79.274	63.1235	144.376	262.135
ENSMUSG00000002475	Abhd3	B4			0.581382	4.13053	1.54991	29.2981	0.843424	5.11834	17.6757	60.7801	17.4009	3.56869	7.79161	9.142
ENSMUSG00000079190	AC133103.1	B4			14.5284	27.0947	31.3808	60.852	25.4986	20.2983	55.578	85.1502	70.4794	11.1468	57.785	62.7164
ENSMUSG00000020532	Acaca	B4	TYPE_I	TYPE_II	589.187	635.726	611.24	999.45	551.876	582.399	1840.81	2994.36	684.087	270.499	1139.95	1428.03
ENSMUSG00000032047	Acat1	B4		TYPE_II	768.443	628.791	700.896	801.714	601.819	639.858	876.397	1095.35	974.808	522.694	748.604	1339.3
ENSMUSG00000044337	Ackr3	B4	TYPE_I		19.1758	13.0334	24.2707	151.242	8.25799	30.8591	129.551	840.377	37.8127	50.5855	66.7865	261.117
ENSMUSG00000020917	Acly	B4			2629.15	2582.95	3371.58	6009.68	2802.06	2914.31	6267.39	10311.9	3258.81	2237.78	5152.57	8463.57
ENSMUSG00000026836	Acvr1	B4	TYPE_I		19.5658	25.4107	22.3175	45.6575	29.604	40.2086	95.8082	139.547	36.4821	23.4726	54.0431	52.8722
ENSMUSG00000023262	Acy1	B4			175.371	145.546	171.105	231.472	155.256	136.217	305.155	487.235	222.241	100.595	349.367	738.73
ENSMUSG00000024866	Acy3	B4	TYPE_I		5.97983	10.0767	7.54802	44.0757	2.99751	6.72271	57.3069	134.115	58.1282	13.6763	18.4769	31.0593
ENSMUSG00000028041	Adam15	B4			705.15	1639.75	825.385	2583.85	757.169	909.071	3949	8735.82	724.439	542.278	2242.18	4216.61
ENSMUSG00000043822	Adamtsl5	B4	TYPE_I	TYPE_II	21.1425	16.1861	57.035	72.8855	11.7507	26.5946	179.831	325.397	58.3693	20.2849	114.73	191.675
ENSMUSG00000020262	Adarb1	B4	TYPE_I		101.166	64.0138	114.267	207.074	62.8364	84.7969	242.948	446.198	102.9	316.714	162.759	107.154
ENSMUSG00000050994	Adgb	B4		TYPE_II	29.3453	40.1087	39.3049	223.029	19.8802	37.5644	503.22	701.286	26.9032	31.3153	192.858	75.9542
ENSMUSG00000031486	Adgra2	B4	TYPE_I		12.8052	1.84542	19.6371	41.3208	16.9113	40.8996	47.0959	38.4862	36.247	9.96426	28.4397	51.2118
ENSMUSG00000004730	Adgre1	B4	TYPE_I		716.24	729.765	967.217	4067.17	767.624	1102.89	5437.13	18342.9	1289.22	459.651	4403.8	10123.1
ENSMUSG00000002885	Adgre5	B4	TYPE_I	TYPE_II	12375.6	14563.7	13186.3	17310	14093.6	13363.5	21572.9	20463	12257	12239	17906.2	13337.9
ENSMUSG00000039116	Adgrg6	B4		TYPE_II	13.5189	7.79051	31.9411	116.482	20.1543	47.8442	252.237	399.833	38.672	60.7594	123.251	116.932
ENSMUSG00000028184	Adgrl2	B4	TYPE_I	TYPE_II	17.6666	6.79292	43.5381	39.2171	29.6965	64.2609	83.6695	70.6328	52.4625	18.2598	73.3887	80.9904
ENSMUSG00000039197	Adk	B4	TYPE_I	TYPE_II	209.43	230.524	192.06	234.742	146.377	198.546	378.813	378.249	401.747	207.304	311.505	488.238
ENSMUSG00000031521	Aga	B4	TYPE_I		135.056	102.904	137.376	129.002	139.02	151.795	179.653	356.161	125.357	147.985	185.179	248.9
ENSMUSG00000050103	Agmo	B4		TYPE_II	9.82297	5.75728	19.8125	90.2863	6.77881	17.1761	110.817	118.929	37.3966	43.058	72.2621	79.5997
ENSMUSG00000024782	Ak3	B4	TYPE_I		625.538	1108.94	612.865	865.169	556.737	618.074	1015.88	858.64	914.058	824.337	859.538	1142.94
ENSMUSG00000026807	Ak8	B4		TYPE_II	25.9344	29.5114	34.5476	109.775	29.378	31.8524	165.443	186.643	43.5294	10.8706	123.485	216.809
ENSMUSG00000018428	Akap1	B4			53.6451	66.1467	74.5702	146.452	30.3539	38.9204	182.612	211.089	89.8119	62.533	90.7463	197.13
ENSMUSG00000021213	Akr1c13	B4			88.0988	87.8482	61.2087	115.983	61.7024	82.6295	212.755	403.128	165.842	68.1381	121.081	253.401
ENSMUSG00000021214	Akr1c18	B4			2.53294	0	3.50349	0.491521	1.85659	0.692924	35.1068	6.34509	42.3405	24.5518	11.7449	18.9589
ENSMUSG00000045410	Akr1e1	B4			51.2836	86.7729	45.0764	87.5495	41.2988	60.1261	168.851	267.636	71.8862	34.6953	103.364	163.925
ENSMUSG00000022636	Alcam	B4		TYPE_II	333.044	170.08	399.468	485.45	440.43	496.713	782.714	975.811	387.562	247.77	570.57	748.333
ENSMUSG00000013584	Aldh1a2	B4	TYPE_I		43.2894	59.7129	56.5027	205.84	34.835	54.47	618.007	829.744	159.146	25.3849	348.641	721.457
ENSMUSG00000017390	Aldoc	B4			76.0534	117.978	84.259	97.6482	74.5447	83.7543	154.568	145.486	85.8067	45.3856	102.044	264.259
ENSMUSG00000018924	Alox15	B4			2532.73	344.476	3393.17	18327.4	1360.55	1829.25	33686.4	57830.8	2664.27	170.778	16843	25544.9
ENSMUSG00000025701	Alox5	B4		TYPE_II	397.46	534.402	527.831	1166.41	580.878	708.129	1897.77	4299.07	604.888	1483.23	1222.25	2033.43
ENSMUSG00000027889	Ampd2	B4	TYPE_I	TYPE_II	592.166	582.371	596.347	881.634	758.895	737.097	947.526	1738.69	675.062	542.604	896.681	1347.55
ENSMUSG00000022265	Ank	B4	TYPE_I	TYPE_II	899.94	350.282	1521.48	1064.07	643.828	727.702	2243.57	1604.45	1355.69	1281.21	1258.66	1197.16
ENSMUSG00000054708	Ankrd24	B4	TYPE_I		35.253	25.7984	63.6898	75.898	50.9641	50.5762	111.806	108.998	45.3162	103.042	57.9003	82.0464
ENSMUSG00000022237	Ankrd33b	B4	TYPE_I	TYPE_II	134.062	197.259	222.876	754.788	240.748	338.793	688.938	983.746	301.477	611.401	485.891	808.98
ENSMUSG00000049985	Ankrd55	B4		TYPE_II	19.8191	11.489	28.5285	25.6902	27.5832	23.5138	71.4073	38.28	20.9551	3.24055	58.2287	24.9685
ENSMUSG00000064210	Ano6	B4			1608.05	1308.51	1855.64	1794.55	1512.31	1618.58	2441.55	3610.51	1530.2	1448.3	1610.28	2086.87
ENSMUSG00000039062	Anpep	B4	TYPE_I		33.6849	212.204	68.0141	427.77	34.2486	80.3949	329.72	1527.71	100.09	132.234	128.836	1054.87
ENSMUSG00000024897	Apba1	B4	TYPE_I	TYPE_II	87.979	150.97	171.912	371.2	222.259	201.586	496.856	350.824	154.301	48.325	262.24	284.409
ENSMUSG00000026786	Apbb1ip	B4	TYPE_I	TYPE_II	3031.37	2546.87	4603.9	5351.46	4377.02	4800.38	6931.07	6843.76	2994.86	2537.16	3814.73	3651.17
ENSMUSG00000031996	Aplp2	B4	TYPE_I	TYPE_II	1142.9	1481.84	1472.72	3224.21	1349.31	1664.06	4037.97	7483.33	1496.67	1386.26	2135.48	4328.33
ENSMUSG00000040613	Apobec1	B4	TYPE_I	TYPE_II	895.816	769.861	1005.14	2439.09	1324.68	1497.52	2210.95	3532.56	1102.29	1561.51	2179.42	2614.02
ENSMUSG00000002985	Apoe	B4		TYPE_II	9659.69	765.031	8633.95	10006.3	7500.65	5563.56	44351	40454.9	18385.6	8167.83	28160	6592.27
ENSMUSG00000022892	App	B4			717.724	1991.62	1142.03	4880.33	1073.5	1610.16	6811.73	16801.7	1317.24	3038.85	3615.77	4939.94
ENSMUSG00000032096	Arcn1	B4	TYPE_I		1297.03	1578.39	1706.16	2038.32	1655.81	1601.88	1953.73	2875.94	1440.8	1605.65	1887.49	2077.11
ENSMUSG00000019987	Arg1	B4	TYPE_I	TYPE_II	4.80843	25.6512	11.7705	2749.49	9.10217	188.323	139.969	65442.2	401.813	97.2246	159.703	17351.8
ENSMUSG00000041225	Arhgap12	B4	TYPE_I		423.073	186.262	411.453	433.291	452.108	380.628	890.078	560.863	444.324	255.469	652.795	834.299
ENSMUSG00000036591	Arhgap21	B4	TYPE_I		166.741	161.379	310.088	435.2	293.429	294.213	556.853	422.516	218.537	462.363	324.844	349.241
ENSMUSG00000039831	Arhgap29	B4	TYPE_I		51.0174	19.9355	116.723	151.499	108.503	177.866	311.336	329.953	156.273	109.52	134.64	116.611
ENSMUSG00000033542	Arhgef5	B4	TYPE_I	TYPE_II	29.6905	69.5731	40.1328	132.318	33.7672	60.3099	167.126	221.003	57.2518	165.617	55.0664	63.4452
ENSMUSG00000071324	Armc2	B4	TYPE_I		24.9295	10.2741	23.6718	31.1714	20.2739	25.939	72.4492	43.3274	28.1355	112.662	71.3718	118.002
ENSMUSG00000022620	Arsa	B4			420.457	323.668	485.247	749.503	508.919	512.735	889.52	2096.93	493.351	399.788	785.026	801.605
ENSMUSG00000031591	Asah1	B4		TYPE_II	645.446	986.893	806.768	2026.51	981.082	1081.83	2279.19	5049.65	1246.05	1024.56	1614.01	1631.46
ENSMUSG00000024887	Asah2	B4	TYPE_I	TYPE_II	41.2761	27.4536	88.4029	145.044	89.4158	96.6043	165.071	148.763	123.095	60.7259	80.935	86.5065
ENSMUSG00000020774	Aspa	B4	TYPE_I	TYPE_II	10.2315	20.7168	9.75228	253.935	5.15664	8.99724	187.912	1076.61	21.7717	5.17121	80.6766	331.286
ENSMUSG00000028207	Asph	B4	TYPE_I		93.8466	69.2477	144.38	269.814	164.033	227.052	511.036	484.633	208.275	129.156	334.9	535.461
ENSMUSG00000026628	Atf3	B4	TYPE_I		109.586	366.639	78.0243	262.032	136.947	120.842	476.929	347.677	260.76	166.334	376.775	357.847
ENSMUSG00000026663	Atf6	B4			777.634	738.424	1100.97	1774.61	1131.94	1156.38	1864.29	1598.24	1173.68	1415.36	1433.26	1700.59
ENSMUSG00000028550	Atg4c	B4	TYPE_I	TYPE_II	93.239	37.0469	131.718	191.848	166.975	189.496	227.331	275.823	202.72	97.289	261.499	219.641
ENSMUSG00000026192	Atic	B4		TYPE_II	844.719	853.13	1133.24	1423.8	1021.93	966.132	1437.68	1660.86	1042.24	724.446	1434.64	2505.11
ENSMUSG00000029467	Atp2a2	B4	TYPE_I	TYPE_II	1137.34	2005.38	2723.9	2477.5	1508.51	1488.04	2010.86	4136.29	2790.69	1306.02	1789.45	2218.27
ENSMUSG00000054843	Atrnl1	B4	TYPE_I	TYPE_II	164.472	202.426	233.038	364.263	253.946	267.361	649.374	771.946	361.627	300.039	871.66	688.264
ENSMUSG00000046876	Atxn1	B4		TYPE_II	184.088	328.298	196.199	366.646	231.975	240.069	475.073	273.002	243.868	412.551	395.957	636.65
ENSMUSG00000002602	Axl	B4	TYPE_I	TYPE_II	155.627	416.406	277.941	1454.59	347.784	617.667	852.685	1238.13	345.894	358.721	583.741	764.414
ENSMUSG00000043300	B3galnt1	B4		TYPE_II	3.29249	3.07186	6.14864	21.5248	3.68771	4.96108	26.7392	83.9086	7.06803	1.73288	16.1892	21.3042
ENSMUSG00000051950	B3glct	B4		TYPE_II	84.175	105.42	131.623	147.989	124.397	108.913	167.543	202.822	97.5986	43.3859	130.427	225.77
ENSMUSG00000056124	B4galt6	B4	TYPE_I	TYPE_II	30.6713	52.981	47.6357	249.056	49.6898	83.1752	389.516	857.924	87.1149	412.309	205.233	349.263
ENSMUSG00000025372	Baiap2	B4	TYPE_I	TYPE_II	343.824	563.698	456.983	875.979	380.048	367.031	991.778	1689.79	286.928	397.273	579.071	998.445
ENSMUSG00000038543	BC028528	B4	TYPE_I	TYPE_II	255.11	243.812	211.518	346.294	252.891	300.527	466.142	574.21	309.094	145.427	388.128	440.145
ENSMUSG00000002980	Bcam	B4			166.778	108.68	229.15	595.349	48.951	303.687	1670.03	671.952	375.135	51.092	866.849	2143.67
ENSMUSG00000089682	Bcl2l2	B4			129.643	146.162	130.03	162.75	136.182	168.961	247.108	353.263	226.037	227.483	268.028	320.62
ENSMUSG00000042182	Bend6	B4			10.7515	13.1662	11.1105	34.5305	13.3757	15.3658	47.1897	37.7436	14.4597	22.3899	27.1152	52.8767
ENSMUSG00000022098	Bmp1	B4			8.32972	10.0549	26.5786	47.6337	12.0996	40.27	58.9291	122.55	117.177	53.5797	39.7879	33.3929
ENSMUSG00000021796	Bmpr1a	B4			15.5878	27.1339	44.1077	72.2992	18.3777	67.0765	119.273	136.59	65.8769	184.961	59.3843	66.3753
ENSMUSG00000067336	Bmpr2	B4			117.008	116.495	186.872	348.387	283.907	422.451	375.813	430.247	416.027	343.049	305.958	209.15
ENSMUSG00000062098	Btbd3	B4	TYPE_I		11.2564	13.4695	10.0048	17.1625	11.4841	29.1879	51.3294	35.9478	25.427	24.2009	25.1319	27.5551
ENSMUSG00000036887	C1qa	B4	TYPE_I	TYPE_II	894.739	1621.45	1415.08	10172.1	382.984	1050.15	13448.4	46019.5	1057.55	394.699	5168.06	8957.96
ENSMUSG00000036905	C1qb	B4	TYPE_I	TYPE_II	1114.03	5092.22	1541.75	12649	428.512	1040.88	15830.9	61093.9	1247.94	600.441	6407.09	12970.4
ENSMUSG00000036896	C1qc	B4	TYPE_I	TYPE_II	900.55	2064.81	1220.75	7805.06	351.032	870.097	12353.9	40380	1209.62	368.191	5815.75	11073.7
ENSMUSG00000024371	C2	B4	TYPE_I	TYPE_II	13.8212	20.5053	18.4316	40.2187	15.0992	18.607	34.4266	48.4732	45.0944	8.56565	24.2857	37.4575
ENSMUSG00000040552	C3ar1	B4	TYPE_I		108.133	87.612	143.145	1017.44	96.4309	185.264	1284.61	5478.81	242.126	95.8114	606.315	663.903
ENSMUSG00000073418	C4b	B4	TYPE_I	TYPE_II	1900.05	4736.76	2371.74	13709.2	709.462	1555.13	22511	55221	2229.38	162.989	11020.3	17403.4
ENSMUSG00000046449	C77370	B4			0	0.0559538	1.88492	14.1142	0.148427	4.36177	3.73468	51.2976	0	25.3624	0.909297	24.1763
ENSMUSG00000017978	Cadps2	B4	TYPE_I		3.112	0	6.80231	27.3578	1.79611	17.877	49.4267	65.1544	14.6358	74.746	21.8982	65.6142
ENSMUSG00000032246	Calml4	B4	TYPE_I	TYPE_II	30.0677	13.7268	40.6832	288.038	12.3342	23.9117	371.496	790.853	32.0263	18.74	155.924	323.092
ENSMUSG00000053819	Camk2d	B4	TYPE_I	TYPE_II	1251.58	672.042	1708.43	2499.08	1590.13	1660.8	1895.29	2052.27	1555.86	972.341	2032.73	3024.1
ENSMUSG00000029471	Camkk2	B4	TYPE_I	TYPE_II	1071.87	988.492	1239.57	1349.6	1536.39	1489.45	1687.04	1980.14	1383.95	702.135	1647.36	1655.14
ENSMUSG00000035547	Capn5	B4	TYPE_I	TYPE_II	519.428	398.252	748.243	1104.01	447.91	466.656	1140.67	1039.53	543.499	452.085	554.496	687.663
ENSMUSG00000049676	Catsperg1	B4			15.2375	26.3882	16.7757	33.8283	38.8157	34.8863	49.8773	75.6167	30.6224	6.43794	45.6632	55.7454
ENSMUSG00000000058	Cav2	B4	TYPE_I	TYPE_II	25.1132	32.3162	16.6647	46.9514	14.0696	87.2385	133.02	110.792	50.9689	21.154	103.74	73.5539
ENSMUSG00000022947	Cbr3	B4	TYPE_I	TYPE_II	12.5759	13.6894	4.58793	56.2535	8.80375	18.1145	75.6513	121.439	68.9397	73.5796	32.9816	125.684
ENSMUSG00000039765	Cc2d2a	B4			2.45031	0.740273	8.51579	11.3365	3.7395	13.3494	30.1914	13.4138	14.6617	6.14483	9.30542	24.114
ENSMUSG00000032740	Ccdc88a	B4	TYPE_I		120.374	119.857	210.136	311.47	284.804	339.566	458.939	394.838	342.56	176.249	266.381	234.768
ENSMUSG00000004814	Ccl24	B4	TYPE_I		33.0429	6.07153	52.5624	79.8579	14.8623	112.041	653.125	1279.29	56.9455	21.9614	291.954	396.927
ENSMUSG00000019122	Ccl9	B4	TYPE_I	TYPE_II	876.937	853.861	767.274	3335.85	1046.06	1205.49	4434.86	45828.7	1630.13	970.096	2650.86	4218.52
ENSMUSG00000027474	Ccm2l	B4			22.1454	28.2822	30.0841	74.0631	6.74433	20.4173	144.278	191.756	29.3996	7.05652	57.8826	28.645
ENSMUSG00000070348	Ccnd1	B4	TYPE_I	TYPE_II	302.988	415.808	279.392	1832.87	178.737	298.625	1930.45	4066.29	447.811	154.199	1036.69	709.764
ENSMUSG00000008845	Cd163	B4		TYPE_II	19.4304	0	46.2501	202.331	20.7295	39.7974	380.471	1589.58	54.1622	156.532	114.818	107.589
ENSMUSG00000031494	Cd209a	B4			125.521	1.04939	176.975	62.6091	165.943	54.2838	943.2	218.992	269.739	56.9915	317.953	465.432
ENSMUSG00000065987	Cd209b	B4			6.9186	1.03679	4.18917	25.3005	7.04374	2.47676	128.813	75.2836	30.1424	38.8055	55.2318	135.241
ENSMUSG00000040165	Cd209c	B4			6.69009	0	14.7491	5.38218	8.4824	3.4265	117.774	42.8916	9.67465	1.68383	17.2491	31.1638
ENSMUSG00000040197	Cd209e	B4			4.3017	0	2.23398	0.73122	3.41583	11.9526	2.00953	20.5584	6.16823	8.49571	3.09056	56.2937
ENSMUSG00000029084	Cd38	B4	TYPE_I	TYPE_II	1580.77	967.936	1411.8	2637.28	1478.77	1199.67	1823.15	8252.56	1455.1	859.061	2797.69	5709.95
ENSMUSG00000015854	Cd5l	B4	TYPE_I	TYPE_II	422.268	201.577	590.118	9388.67	179.847	903.322	5327.85	14844.9	765.512	356.542	4341.59	12682.1
ENSMUSG00000075122	Cd80	B4	TYPE_I		43.7576	94.7776	40.7349	186.438	57.4631	51.0899	310.122	587.078	73.445	96.8148	241.549	320.983
ENSMUSG00000022901	Cd86	B4	TYPE_I	TYPE_II	306.728	462.931	251.128	470.599	250.056	252.474	662.183	681.593	271.809	214.957	492.82	468.649
ENSMUSG00000021279	Cdc42bpb	B4			431.993	566.096	528.055	985.857	482.73	587.16	1174.57	1232.41	644.208	851.615	998.901	1005.28
ENSMUSG00000028926	Cdk14	B4	TYPE_I	TYPE_II	48.0295	38.9152	59.6321	236.51	110.574	162.297	243.596	408.464	96.6584	71.2486	142.645	130.35
ENSMUSG00000026437	Cdk18	B4	TYPE_I	TYPE_II	3.99015	6.00117	15.4043	51.8925	6.86574	12.9092	79.2194	198.222	25.6466	122.15	15.0747	34.8119
ENSMUSG00000073802	Cdkn2b	B4	TYPE_I	TYPE_II	8.3141	27.5254	11.8923	14.3449	5.10481	18.5767	64.4142	28.7791	9.32479	11.5371	32.7164	18.9913
ENSMUSG00000026649	Cfap126	B4	TYPE_I		21.7846	39.6246	19.66	82.8316	23.8069	39.4409	72.2869	49.1876	23.8657	41.1875	37.0621	69.5995
ENSMUSG00000026546	Cfap45	B4		TYPE_II	8.6605	15.0711	15.9246	56.4664	11.8362	15.1194	64.3323	144.126	17.5	62.4685	41.6394	108.225
ENSMUSG00000026365	Cfh	B4	TYPE_I	TYPE_II	203.837	135.214	459.131	1215.1	203.006	457.763	3227.89	2690.4	819.652	152.671	1506.24	921.598
ENSMUSG00000001128	Cfp	B4	TYPE_I		2781.06	2588.39	1936.66	8156.86	1195.91	1576.81	19673.4	28351.5	2418.85	2060.77	9473.76	15743.7
ENSMUSG00000032232	Cgnl1	B4	TYPE_I	TYPE_II	173.262	29.0196	323.806	996.69	99.9415	189.45	3437.85	2830.88	480.674	173.173	1323.89	2076.49
ENSMUSG00000004317	Clcn5	B4	TYPE_I		151.417	161.069	200.142	269.577	203.491	175.067	333.861	729.71	176.69	172.734	210.708	444.499
ENSMUSG00000022132	Cldn10	B4	TYPE_I		58.1603	14.8285	38.7025	110.975	34.2197	43.5189	103.299	254.743	52.0631	440.249	91.8706	336.628
ENSMUSG00000000248	Clec2g	B4			7.81707	1.98225	6.58018	19.3264	5.95979	10.3781	73.6086	95.9485	20.1286	1.29809	70.544	98.3274
ENSMUSG00000030147	Clec4b1	B4	TYPE_I	TYPE_II	14.652	13.1891	5.3571	16.6265	6.63363	7.29189	68.8138	38.4006	24.7299	29.472	50.6498	64.1601
ENSMUSG00000021097	Clmn	B4	TYPE_I		4.26105	12.4741	21.7719	474.975	6.42217	36.2348	167.833	1930.87	56.0512	60.2305	57.7759	159.712
ENSMUSG00000047126	Cltc	B4			3194.29	2626.59	3566.74	4331.67	3590.95	3462.76	5815.91	6474.39	3762.62	3163.52	5035.63	7345.28
ENSMUSG00000025545	Clybl	B4	TYPE_I		103.851	61.5916	99.5196	117.121	84.7372	87.7091	174.409	272.831	178.738	52.077	90.8053	156.285
ENSMUSG00000022225	Cma1	B4	TYPE_I		174.238	189.617	124.134	360.539	175.315	298.446	1002.08	320.313	271.041	98.9554	388.864	236.162
ENSMUSG00000042190	Cmklr1	B4	TYPE_I	TYPE_II	259.934	974.531	422.582	2524.52	337.315	524.6	3002.51	7508.5	414.747	202.232	1190.96	1449.49
ENSMUSG00000031875	Cmtm3	B4			313.466	955.812	351.169	904.566	372.262	337.698	1303.35	2668.36	474.23	262.515	780.879	1212.35
ENSMUSG00000038070	Cntln	B4			28.6531	51.3316	37.4748	112.015	27.0985	58.2553	85.6084	104.153	37.6127	27.0252	48.198	113.967
ENSMUSG00000034951	Cog7	B4			168.153	119.875	238.457	286.166	226.846	257.853	287.94	505.473	188.396	178.74	257.646	295.197
ENSMUSG00000040690	Col16a1	B4	TYPE_I		7.10427	1.55519	14.7585	36.6578	7.24537	23.6057	101.059	87.9912	33.1053	21.0162	69.4706	84.2249
ENSMUSG00000001435	Col18a1	B4	TYPE_I	TYPE_II	14.2767	39.7612	45.99	62.0366	32.408	56.5964	107.531	398.345	358.797	33.8361	100.047	91.4866
ENSMUSG00000036103	Colec12	B4	TYPE_I	TYPE_II	21.0522	4.5455	47.7748	47.5188	21.0407	89.089	259.098	128.952	58.5355	14.7416	83.8326	68.5965
ENSMUSG00000034807	Colgalt1	B4	TYPE_I		2154.06	1002.13	2235.23	2229.56	2088.02	1836.53	2527.6	3251.9	2073.69	1064.18	2474.05	2836.44
ENSMUSG00000000326	Comt	B4	TYPE_I	TYPE_II	527.379	874.68	578.93	1866.78	459.388	517.291	2268.59	4970.02	890.364	466.324	1283.51	2416.83
ENSMUSG00000026553	Copa	B4	TYPE_I		3288.34	3351.81	4080.79	4210.72	3871.34	3822.34	5020.64	7747.37	3313.42	2865.09	4049.96	4626.82
ENSMUSG00000031458	Coprs	B4	TYPE_I	TYPE_II	15.3714	10.7051	10.6832	21.2558	8.85416	8.25816	33.8549	72.955	14.279	29.1641	19.4653	36.6179
ENSMUSG00000001865	Cpa3	B4			65.0769	134.137	46.6013	134.206	44.7958	64.8514	718.586	252.086	90.3392	81.7135	254.118	175.174
ENSMUSG00000028228	Cpne3	B4	TYPE_I		369.495	382.928	463.69	667.997	581.404	611.478	668.042	624.073	595.203	495.019	723.817	711.741
ENSMUSG00000052560	Cpne8	B4	TYPE_I		8.81399	7.4128	13.8843	76.2086	3.47855	13.3479	114.951	320.558	15.0314	30.9141	34.1602	136.632
ENSMUSG00000032431	Crtap	B4		TYPE_II	278.48	342.08	296.629	431.694	218.617	241.447	816.224	1384.64	334.663	171.098	528.641	921.032
ENSMUSG00000022723	Crybg3	B4	TYPE_I		156.818	154.797	248.094	356.615	310.148	298.681	528.583	570.375	284.041	424.978	337.247	373.002
ENSMUSG00000021947	Cryl1	B4	TYPE_I	TYPE_II	234.371	122.527	170.532	454.939	170.823	188.212	1046.72	1135.26	281.408	142.512	709.107	947.691
ENSMUSG00000028199	Cryz	B4			24.8287	32.8201	22.9246	53.0306	24.2958	25.4933	70.0282	101.962	72.8404	55.497	62.1459	100.589
ENSMUSG00000021000	Ctage5	B4	TYPE_I	TYPE_II	1325.96	1277.73	1940.25	2225.29	2052.11	2120.17	2474.09	3084.45	1601.38	1645.87	1829.75	2159.19
ENSMUSG00000047409	Ctdspl	B4	TYPE_I		28.8461	66.5549	58.1555	142.215	32.3902	81.2491	244.793	378.994	80.8252	153.06	100.773	225.186
ENSMUSG00000026011	Ctla4	B4			106.016	130.137	126.042	200.097	102.145	101.394	313.465	200.73	200.45	378.315	346.146	166.832
ENSMUSG00000032359	Ctsh	B4	TYPE_I	TYPE_II	3779.05	4036.86	3708.98	4663.79	3480.88	3073	6175.1	9218.1	3335.77	2603.55	4688.36	6332.07
ENSMUSG00000023078	Cxcl13	B4	TYPE_I		119.963	6.29369	192.388	268.264	59.2504	46.299	1688.19	3735.45	386.718	44.6249	803.58	679.067
ENSMUSG00000021508	Cxcl14	B4	TYPE_I	TYPE_II	2.5073	0.259198	9.61337	22.1265	1.73386	30.5903	38.8675	56.6344	11.5243	108.249	16.59	12.5742
ENSMUSG00000026456	Cyb5r1	B4	TYPE_I		646.303	467.471	717.067	751.338	726.556	902.779	973.168	1071.86	937.367	765.012	935.609	782.299
ENSMUSG00000030447	Cyfip1	B4			527.638	806.973	633.895	1767.3	685.826	820.856	2436.17	5717.08	891.28	512.53	1836	2534.27
ENSMUSG00000049439	Cyp20a1	B4			147.853	137.297	113.139	188.189	130.952	129.79	289.582	370.674	165.354	112.127	303.639	413.055
ENSMUSG00000063415	Cyp26b1	B4	TYPE_I	TYPE_II	5.00325	7.35102	20.4239	96.5782	1.58503	14.2078	29.8377	216.995	10.0608	24.3984	19.0263	21.0026
ENSMUSG00000022818	Cyp2ab1	B4			156.547	18.675	155.999	207.809	207.472	298.448	584.989	699.151	227.111	79.4966	443.156	432.174
ENSMUSG00000021259	Cyp46a1	B4			1.30984	0.518396	5.19766	19.9575	1.00639	1.96781	25.4348	75.5347	5.58895	36.1141	10.6367	16.9695
ENSMUSG00000052821	Cysltr1	B4	TYPE_I	TYPE_II	32.0209	43.6058	39.466	183.879	56.6629	81.379	288.611	438.254	42.3786	64.9085	161.723	267.57
ENSMUSG00000042498	D330045A20Rik	B4	TYPE_I	TYPE_II	3.45644	1.68769	2.89711	22.7003	2.63122	3.40697	37.3905	75.3264	4.80282	4.86745	13.0524	35.4402
ENSMUSG00000030347	D6Wsu163e	B4		TYPE_II	249.056	282.16	243.11	300.052	196.701	211.022	389.33	454.366	290.075	207.496	317.202	488.4
ENSMUSG00000022150	Dab2	B4	TYPE_I	TYPE_II	67.3474	13.982	266.728	900.835	54.2562	90.7386	1762.15	11435.8	194.547	107.369	524.318	1274.02
ENSMUSG00000026883	Dab2ip	B4	TYPE_I	TYPE_II	172.706	235.093	217.079	472.217	257.971	370.346	617.109	771.051	205.629	378.195	368.274	364.515
ENSMUSG00000035735	Dagla	B4	TYPE_I	TYPE_II	10.2897	26.6604	36.7173	204.479	15.2503	31.5077	199.702	485.423	24.3091	9.06433	96.7892	106.394
ENSMUSG00000039206	Daglb	B4	TYPE_I	TYPE_II	363.675	359.34	366.784	540.624	376.489	434.947	671.228	771.956	537.686	367.507	602.963	704.87
ENSMUSG00000021559	Dapk1	B4	TYPE_I	TYPE_II	772.884	572.928	795.105	1079.97	450.488	492.627	2081.18	3811.3	713.564	574.739	1063.34	1015.65
ENSMUSG00000035107	Dcbld2	B4	TYPE_I	TYPE_II	12.3937	27.1901	14.7822	22.1437	8.84588	26.3925	37.4613	74.8729	28.1959	26.2349	21.1494	51.9688
ENSMUSG00000036862	Dchs1	B4	TYPE_I	TYPE_II	4.18403	1.43538	7.46819	21.4703	2.44317	16.0921	20.2415	41.5643	13.0268	0	11.0615	15.1549
ENSMUSG00000022419	Deptor	B4	TYPE_I	TYPE_II	37.7361	16.3417	70.473	126.468	74.0906	102.825	317.446	242.027	179.893	214.456	157.271	171.622
ENSMUSG00000003531	Dgcr6	B4			75.9735	94.6179	73.5301	83.2631	49.114	51.5496	115.905	153.001	129.798	88.9872	119.562	148.77
ENSMUSG00000011382	Dhdh	B4	TYPE_I	TYPE_II	51.1951	53.3443	76.5836	161.455	81.6142	90.0725	242.737	313.532	109.985	24.2088	136.169	178.415
ENSMUSG00000034480	Diaph2	B4	TYPE_I		159.468	168.021	365.393	523.883	462.819	440.467	527.783	731.872	365.399	153.449	419.426	372.984
ENSMUSG00000000168	Dlat	B4	TYPE_I		303.741	389.677	342.897	427.051	341.136	327.719	414.197	623.637	400.155	243.677	400.039	603.403
ENSMUSG00000030409	Dmpk	B4	TYPE_I	TYPE_II	112.882	46.7147	293.391	668.945	80.3574	108.695	1218.99	1019.09	341.423	101.524	721.733	430.167
ENSMUSG00000030410	Dmwd	B4	TYPE_I	TYPE_II	72.7891	93.7637	138.352	142.824	81.5414	69.8795	256.848	292.225	121.345	242.513	191.705	97.8255
ENSMUSG00000021879	Dnah12	B4			70.5325	17.3291	81.62	150.239	140.876	232.898	197.225	242.21	134.938	47.3361	219.637	133.944
ENSMUSG00000005237	Dnah2	B4		TYPE_II	28.2805	13.7693	33.6316	43.2065	44.3877	50.6747	76.9265	174.599	40.8619	27.5171	65.1658	36.0407
ENSMUSG00000074212	Dnajb14	B4	TYPE_I		187.857	217.108	229.146	336.602	352.015	339.624	521.036	420.551	336.991	276.266	382.679	336.643
ENSMUSG00000014905	Dnajb9	B4			316.499	212.189	301.405	365.785	315.397	305.679	650.436	723.799	283.439	422.136	391.331	393.732
ENSMUSG00000027006	Dnajc10	B4			705.254	690.95	736.106	831.766	732.06	810.942	1142.58	1839.42	824.441	888.333	1214.57	1722.23
ENSMUSG00000032560	Dnajc13	B4	TYPE_I		971.511	792.945	1215.97	1293.52	1293.4	1264.52	1660.77	1829.4	1027.28	783.819	1329.73	1444.52
ENSMUSG00000026825	Dnm1	B4			26.7629	8.37335	39.8847	123.101	10.2672	28.5822	260.478	277.486	129.922	57.6222	118.361	220.395
ENSMUSG00000058325	Dock1	B4	TYPE_I	TYPE_II	69.9931	126.509	108.798	266.951	113.562	158.241	536.358	662.969	193.45	124.894	221.324	331.301
ENSMUSG00000032198	Dock6	B4			110.459	83.1652	134.131	166.962	104.815	125.25	175.84	233.715	129.435	165.89	151.241	120.632
ENSMUSG00000028556	Dock7	B4	TYPE_I		60.58	68.3967	49.3369	162.968	78.6898	91.1539	396.569	629.978	84.6704	52.6216	215.297	246.558
ENSMUSG00000053687	Dpep2	B4		TYPE_II	238.13	73.3445	241.43	1203.4	177.429	361.231	1864.12	5722.91	293.62	700.763	1103.65	819.846
ENSMUSG00000026958	Dpp7	B4			291.835	207.392	222.487	271.636	252.996	252.811	463.069	822.613	251.616	242.47	409.962	474.809
ENSMUSG00000024501	Dpysl3	B4	TYPE_I		42.159	10.1442	44.0698	325.717	17.4119	80.0526	485.001	584.291	74.3903	33.4311	290.198	525.17
ENSMUSG00000039497	Dse	B4	TYPE_I		191.987	281.224	178.497	389.451	247.9	274.257	477.11	764.395	258.554	191.594	388.025	920.143
ENSMUSG00000047205	Dusp18	B4	TYPE_I		24.2135	21.9215	30.4121	72.7917	35.3306	43.4168	125.131	93.5407	75.1149	89.3486	58.9264	50.2206
ENSMUSG00000022122	Ednrb	B4	TYPE_I	TYPE_II	251.661	22.8501	469.342	1045.44	97.0737	171.971	4193.32	1812.57	393.812	46.4656	2258.8	3765.47
ENSMUSG00000001300	Efnb2	B4	TYPE_I		56.4429	11.4337	116.752	509.413	30.8565	75.0132	941.394	2133.11	117.189	22.5075	329.06	757.466
ENSMUSG00000022203	Efs	B4	TYPE_I		1.15837	0.100861	11.7066	10.5423	2.80908	7.66355	12.5692	39.6708	25.6882	37.6554	9.25523	22.6016
ENSMUSG00000032349	Elovl5	B4	TYPE_I		1294.63	1180.48	1466.23	1702.1	1498.27	1482.25	2502.68	3338.83	1579.26	1766.33	2027.33	1966.01
ENSMUSG00000024053	Emilin2	B4		TYPE_II	2281.17	2746.91	3137.86	7558.74	2890.3	3481.72	18179.1	24192	3062.36	4521.94	9504.81	11077.7
ENSMUSG00000058070	Eml1	B4	TYPE_I		8.54562	9.47954	17.8066	25.1667	4.96869	28.9965	56.0954	85.6655	47.8165	11.4173	34.5096	32.6981
ENSMUSG00000033857	Engase	B4	TYPE_I	TYPE_II	300.966	171.652	395.774	484.535	210.544	214.707	1907.17	851.478	528.334	211.595	1256.86	788.964
ENSMUSG00000031109	Enox2	B4			240.876	175.729	207.862	251.838	238.965	209.79	329.429	314.382	178.1	124.504	260.668	267.658
ENSMUSG00000027624	Epb41l1	B4		TYPE_II	60.3363	22.0484	108.804	654.978	62.278	109.146	623.109	1389.23	94.7073	105.939	282.581	581.371
ENSMUSG00000006445	Epha2	B4			66.3173	25.4985	110.575	522.801	30.6256	80.1763	812.284	2861.94	105.731	36.8821	386.372	889.137
ENSMUSG00000026235	Epha4	B4	TYPE_I		9.89199	1.82654	23.5283	14.4325	17.6446	28.3617	73.3633	26.182	41.2069	7.00505	46.3717	19.0363
ENSMUSG00000015766	Eps8	B4	TYPE_I	TYPE_II	180.768	333.259	260.22	982.268	221.55	320.377	1002.82	2594.57	231.734	287.294	655.233	1282.83
ENSMUSG00000040640	Erc2	B4			1.61843	1.41108	9.45408	29.884	1.9775	1.8112	27.1235	107.078	4.68763	0.575668	10.5592	38.1547
ENSMUSG00000031483	Erlin2	B4			348.376	298.626	465.168	573.937	537.318	535.716	787.75	938.198	585.979	392.055	633.208	670.359
ENSMUSG00000020715	Ern1	B4			275.332	287.319	525.212	948.513	804.519	796.008	1289.56	1215.92	630.14	535.546	891.667	814.62
ENSMUSG00000004151	Etv1	B4	TYPE_I	TYPE_II	6.50313	3.14607	30.0299	31.597	8.05763	11.0894	140.852	49.2437	18.4493	202.47	51.0155	83.9768
ENSMUSG00000011831	Evi5	B4	TYPE_I		336.283	251.091	383.802	659.493	260.104	294.719	1510.55	1807.74	488.965	345.622	820.377	1453.11
ENSMUSG00000061731	Ext1	B4	TYPE_I	TYPE_II	149.896	180.098	242.87	325.256	276.585	299.606	474.587	814.575	224.912	283.269	306.127	311.324
ENSMUSG00000027198	Ext2	B4			639.796	601.721	568.719	846.461	566.64	585.15	917.556	1362.58	692.623	521.32	862.588	1096.38
ENSMUSG00000027963	Extl2	B4	TYPE_I		44.6836	37.586	56.0452	89.5075	60.9756	64.4741	87.0263	173.732	52.9687	124.942	80.241	153.775
ENSMUSG00000031443	F7	B4		TYPE_II	42.742	40.5875	25.3242	416.036	16.2475	51.1331	342.594	2845.51	71.8247	28.3941	283.578	510.784
ENSMUSG00000062515	Fabp4	B4	TYPE_I	TYPE_II	290.568	336.66	204.342	201.028	142.442	208.258	829.944	1206.89	620.838	846.598	546.967	791.793
ENSMUSG00000019874	Fabp7	B4	TYPE_I	TYPE_II	26.4844	12.9809	16.1753	239.806	4.6395	16.8436	243.269	1099.97	23.1228	31.4716	191.008	176.377
ENSMUSG00000040339	Fam102b	B4	TYPE_I	TYPE_II	239.926	196.635	298.724	325.087	337.605	285.063	692.705	549.02	422.051	415.449	508.462	358.047
ENSMUSG00000026796	Fam129b	B4		TYPE_II	244.429	650.412	338.081	1070.88	365.679	562.511	1470.62	2948.8	427.923	1492.56	735.29	1679.8
ENSMUSG00000026153	Fam135a	B4			5.27723	1.40789	13.7615	33.3095	12.0228	25.8969	59.0809	70.7917	26.8404	25.7999	36.2973	40.9638
ENSMUSG00000050530	Fam171a1	B4	TYPE_I		15.7722	14.8638	23.9287	65.0804	5.23218	30.6725	206.497	123.935	28.2294	38.7633	103.029	118.222
ENSMUSG00000027955	Fam198b	B4	TYPE_I	TYPE_II	19.1902	5.51905	29.7098	29.2818	10.0537	38.0062	184.959	155.926	27.7996	51.9828	72.3406	317.948
ENSMUSG00000020614	Fam20a	B4			67.7038	106.355	88.0083	495.036	40.3233	91.4263	701.819	2577.9	118.322	287.287	353.62	799.547
ENSMUSG00000025854	Fam20c	B4	TYPE_I	TYPE_II	118.3	98.3472	85.9557	759.641	70.1579	99.254	662.85	6733.41	123.254	318.262	489.252	637.429
ENSMUSG00000029059	Fam213b	B4	TYPE_I	TYPE_II	39.0751	43.7327	44.5853	50.1393	25.724	34.9808	73.5431	207.818	62.1838	66.1971	98.5957	162.581
ENSMUSG00000028439	Fam219a	B4		TYPE_II	278.77	206.385	369.803	699.675	358.11	420.587	812.096	1247.27	301.31	258.176	596.585	699.251
ENSMUSG00000024187	Fam234a	B4		TYPE_II	748.414	797.442	692.498	1372.64	726.557	842.185	2091.82	3086.24	1128.96	854.61	1701.09	1744.07
ENSMUSG00000032265	Fam46a	B4	TYPE_I	TYPE_II	1070.34	499.832	1341.5	1899.93	1739.72	1704.15	5203.42	5034.68	1446.9	1038.08	2446.04	2530.1
ENSMUSG00000060568	Fam78b	B4		TYPE_II	41.7756	92.7227	37.5741	223.05	47.2681	57.8811	282.342	858.116	41.6797	18.4049	157.952	207.909
ENSMUSG00000037119	Fam91a1	B4	TYPE_I		582.454	433.692	765.099	1069.28	887.605	856.279	1289.02	1772	824.941	905.824	1196.56	1520.75
ENSMUSG00000006219	Fblim1	B4	TYPE_I	TYPE_II	12.782	11.6028	65.6154	264.084	8.26173	41.6558	233.385	1684.6	60.3003	28.6632	90.6452	195.393
ENSMUSG00000026656	Fcgr2b	B4	TYPE_I	TYPE_II	1362.49	931.374	1867.1	3489.21	1899.1	1733.87	3297.66	18324.8	1976.57	2072.65	2614.62	7746.27
ENSMUSG00000003420	Fcgrt	B4	TYPE_I	TYPE_II	707.639	349.271	478.312	551.471	522.743	471.244	1059.43	1626.77	810.486	424.436	968.779	955.585
ENSMUSG00000026938	Fcna	B4			289.993	89.6694	285.709	2732.06	79.4193	191.678	3393.39	7339.97	429.568	96.7738	2359.38	3458.46
ENSMUSG00000020021	Fgd6	B4	TYPE_I	TYPE_II	187.449	92.0218	417.037	489.644	334.898	289.248	1018.19	877.502	265.257	217.499	600.556	589.786
ENSMUSG00000031565	Fgfr1	B4	TYPE_I	TYPE_II	366.113	35.3077	705.249	2581.19	189.599	271.974	5255.47	12043	454.547	249.488	2256.06	6364.08
ENSMUSG00000028573	Fggy	B4			17.5768	34.898	27.5164	43.5768	14.0225	17.7984	54.3049	87.5637	65.4211	29.9869	38.7489	71.7429
ENSMUSG00000095440	Fignl2	B4			7.48353	11.199	4.16065	31.8462	3.31527	8.79992	59.04	131.216	11.3895	6.54996	21.8996	37.6581
ENSMUSG00000003355	Fkbp11	B4		TYPE_II	41.9586	33.2982	31.4402	67.7297	30.3241	23.6194	62.8508	103.541	28.0432	145.338	69.863	163.067
ENSMUSG00000029781	Fkbp9	B4	TYPE_I	TYPE_II	15.0305	17.1695	31.7603	85.1459	13.1462	70.6002	191.761	285.928	189.718	166.014	71.1144	106.247
ENSMUSG00000025278	Flnb	B4	TYPE_I	TYPE_II	763.42	487.953	1608.36	3479.46	694.336	746.687	8962.14	8981.01	1157.04	264.391	4627.58	5777.38
ENSMUSG00000044042	Fmn1	B4		TYPE_II	8.11505	2.90366	18.7383	66.2538	16.6032	23.2651	89.3176	197.161	24.509	16.6467	36.0873	35.1945
ENSMUSG00000026193	Fn1	B4	TYPE_I	TYPE_II	10551	875.399	27832.3	43197.4	8928.41	5586.29	216400	199038	16779.3	5686.88	80219.7	72947.7
ENSMUSG00000039286	Fndc3b	B4	TYPE_I		71.4437	105.473	136.712	421.556	163.079	228.666	387.371	777.715	158.099	502.174	322.175	264.787
ENSMUSG00000032725	Folr2	B4	TYPE_I	TYPE_II	8.15433	3.1025	21.5662	270.098	7.98717	36.2622	150.108	1266.4	48.8551	62.3639	78.5986	173.903
ENSMUSG00000003545	Fosb	B4	TYPE_I	TYPE_II	54.97	33.5518	90.3347	93.777	85.4207	66.4324	181.11	164.925	92.2917	78.0239	107.456	55.4335
ENSMUSG00000033386	Frrs1	B4	TYPE_I	TYPE_II	233.203	321.313	329.514	528.022	357.451	380.103	769.966	1806.74	298.142	339.205	487.359	660.375
ENSMUSG00000054752	Fsd1l	B4	TYPE_I		8.15958	9.25334	5.56429	17.2801	5.30668	14.3834	36.2847	28.172	10.9852	2.47496	19.0579	49.0978
ENSMUSG00000030795	Fus	B4	TYPE_I	TYPE_II	2617.66	2103.36	3924.72	4750.41	4321.86	4146.76	3901.14	5558.69	2784.85	3566.68	3270.02	4445.41
ENSMUSG00000046152	Fut10	B4			7.64202	0.751866	12.1289	19.411	6.31936	6.10651	50.051	36.2464	12.1626	13.0058	25.5655	42.9817
ENSMUSG00000021065	Fut8	B4	TYPE_I	TYPE_II	296.681	382.49	302.256	606.746	280.991	343.767	780.806	781.583	320.426	290.096	593.172	1101.92
ENSMUSG00000044674	Fzd1	B4		TYPE_II	9.51076	7.32602	24.7096	52.7753	10.8136	25.381	230.588	304.748	36.8308	30.8614	91.2683	60.04
ENSMUSG00000049791	Fzd4	B4	TYPE_I		26.5713	24.4681	37.3572	128.185	43.1436	101.504	152.05	757.434	78.788	74.8967	100.359	126.813
ENSMUSG00000041075	Fzd7	B4	TYPE_I	TYPE_II	61.2201	56.5199	55.2785	137.394	76.8378	122.499	185.62	203.761	80.8015	101.885	140.019	89.7628
ENSMUSG00000025579	Gaa	B4	TYPE_I		710.513	573.897	763.491	1096.75	698.871	694.256	1310.26	3788.33	649.123	507.143	969.014	1462.86
ENSMUSG00000031608	Galnt7	B4	TYPE_I		327.563	412.138	451.291	517.739	424.155	407.083	579.438	461.401	488.595	455.374	561.053	530.172
ENSMUSG00000038860	Garnl3	B4		TYPE_II	91.7187	25.4501	114.579	534.516	41.5812	56.3679	1128.54	2360.26	105.647	16.6313	643.233	1289.77
ENSMUSG00000033066	Gas7	B4		TYPE_II	416.327	1240.04	594.594	2306.51	594.415	552.4	3089.31	4924.92	909.007	935.588	2243.16	4596.19
ENSMUSG00000005836	Gata6	B4	TYPE_I		30.3004	8.49951	63.8699	209.206	18.0131	33.0631	550.764	795.213	131.763	19.7303	212.121	483.47
ENSMUSG00000029536	Gatc	B4	TYPE_I	TYPE_II	211.149	199.865	338.606	401.277	274.088	281.783	443.111	487.872	206.605	193.179	282.51	353.45
ENSMUSG00000015944	Gatsl2	B4	TYPE_I	TYPE_II	181.216	163.48	278.646	364.752	248.368	254.285	344.444	698.162	199.23	207.694	287.05	373.664
ENSMUSG00000022707	Gbe1	B4			223.044	170.53	258.581	369.665	220.225	244.28	633.884	864.031	296.057	229.525	407.967	573.764
ENSMUSG00000040264	Gbp2b	B4	TYPE_I	TYPE_II	63.5511	1183.81	121.219	3900.03	29.0771	95.5581	1232.87	2197.05	205.242	8.57039	544.415	2947.87
ENSMUSG00000038508	Gdf15	B4	TYPE_I	TYPE_II	0.93074	0.681402	0.713204	27.1498	0.692336	2.62512	6.85598	73.1644	7.26342	1.3295	5.66761	11.9653
ENSMUSG00000027774	Gfm1	B4			239.26	258.219	326.555	487.607	361.72	339.55	445.802	811.945	396.425	238.672	385.453	604.035
ENSMUSG00000048731	Ggnbp1	B4			100.1	34.6535	61.166	97.785	78.835	63.0315	88.4977	173.634	173.984	106.456	131.36	219.899
ENSMUSG00000021552	Gkap1	B4			12.7824	19.8265	27.2566	44.8925	14.0705	17.3685	51.7773	88.8691	22.8547	51.0561	23.4945	39.6912
ENSMUSG00000045594	Glb1	B4			702.203	925.306	673.23	947.501	524.696	539.6	1826.61	3087.52	545.329	388.494	1077.13	1645.5
ENSMUSG00000014303	Glis2	B4	TYPE_I		14.6115	16.7588	25.0033	56.1535	16.3314	40.5145	115.538	65.4443	57.8793	43.6627	42.8677	38.6143
ENSMUSG00000021916	Glt8d1	B4			236.914	165.59	224.326	207.148	236.232	236.47	334.026	510.73	276.63	177.694	313.402	325.088
ENSMUSG00000021794	Glud1	B4	TYPE_I	TYPE_II	2546.41	2723.05	2276.69	3150.43	2594.43	2840.59	3860.81	4982.25	3819.83	2713.47	4216.27	4786.25
ENSMUSG00000091449	Gm10269	B4			110.378	124.415	62.3439	100.772	124.956	146.612	296.395	272.782	174.237	201.378	148.017	215.505
ENSMUSG00000072618	Gm10384	B4			25.9841	6.59826	21.537	35.037	46.435	56.5331	85.6968	50.2349	29.3017	40.4565	50.3669	64.1884
ENSMUSG00000074527	Gm14296	B4			7.44343	3.76317	5.45507	20.1549	13.6254	23.0851	24.9368	49.2635	8.55315	3.75341	15.1148	23.4545
ENSMUSG00000078862	Gm14326	B4	TYPE_I		24.9808	27.2646	77.4636	116.543	57.0863	85.571	113.647	110.925	52.0125	88.1259	89.871	108.353
ENSMUSG00000093954	Gm16867	B4			0.230115	0.286164	0.965008	0	0.339777	0	1088.49	234.833	0.728253	5.36114	0.490602	0.0920789
ENSMUSG00000079559	Gm684	B4			1.88366	1.31641	4.55817	37.635	3.02843	5.68702	99.3837	57.4505	6.97731	16.6591	15.9919	37.9886
ENSMUSG00000089901	Gm8113	B4	TYPE_I		2.49708	1.22011	18.4979	11.5832	10.8731	24.2826	13.1641	25.8587	16.4923	9.15816	7.64812	69.8853
ENSMUSG00000000001	Gnai3	B4			1298.83	1525.88	1244.14	1534.15	1383.91	1390.81	1867.23	2402.14	1529.03	2082.51	2085.99	2472.36
ENSMUSG00000048240	Gng7	B4			5.81332	1.02062	3.84958	19.2811	5.7489	3.45406	43.199	47.6587	16.5216	25.6055	25.3082	48.8684
ENSMUSG00000042354	Gnl3	B4	TYPE_I	TYPE_II	453.521	405.362	347.954	434.297	382.347	340.681	574.152	857.495	410.517	451.869	504.805	806.106
ENSMUSG00000034707	Gns	B4	TYPE_I		2241.33	2291.22	2484.61	5486.03	2096.95	2209.32	3869.92	9813.1	2345.7	2291.44	3558.42	4317.56
ENSMUSG00000034109	Golim4	B4	TYPE_I	TYPE_II	100.702	102.082	193.776	303.927	209.625	230.752	326.741	473.047	210.753	162.023	173.678	267.744
ENSMUSG00000032513	Gorasp1	B4	TYPE_I		128.771	92.9409	120.963	146.594	132.548	128.3	239.346	255.82	211.294	183.51	215.412	285.836
ENSMUSG00000047454	Gphn	B4			162.285	190.714	220.33	314.133	169.448	186.926	384.245	391.929	189.841	110.025	302.457	403.996
ENSMUSG00000046733	Gprc5a	B4	TYPE_I		13.3456	14.8186	15.3638	33.0117	9.35446	230.824	67.7279	156.646	18.9245	0.385739	23.6901	80.3888
ENSMUSG00000008734	Gprc5b	B4	TYPE_I	TYPE_II	93.1563	24.7427	194.126	473.193	115.881	146.456	731.487	2133.64	113.603	117.024	283.738	482.065
ENSMUSG00000028597	Gpx7	B4			15.9641	29.6868	16.8061	65.7633	6.44696	14.4543	60.1202	92.8452	49.946	23.1199	63.5652	171.913
ENSMUSG00000034708	Grn	B4	TYPE_I		2777.91	6661.13	2478.23	10724.7	2567.67	4397.65	11196.2	48379.6	3286.82	2878.97	6946.04	10037.2
ENSMUSG00000001665	Gstt3	B4			15.5947	55.968	10.8219	66.949	12.167	19.4771	89.2125	67.8374	59.1345	53.2132	66.152	161.847
ENSMUSG00000025534	Gusb	B4	TYPE_I	TYPE_II	954.195	1606.2	930.661	1881.16	994.693	1037.59	2663.67	4850.4	1098.3	1045.6	2157.82	3272.75
ENSMUSG00000028980	H6pd	B4	TYPE_I	TYPE_II	504.985	560.384	760.493	1010.72	686.434	835.681	1073.08	2296.09	978.424	1239.68	1005.63	1228.25
ENSMUSG00000020017	Hal	B4	TYPE_I	TYPE_II	37.5139	14.1631	82.1266	124.998	20.7229	21.8771	554.454	1038.16	253.412	35.9516	341.273	383.475
ENSMUSG00000006930	Hap1	B4	TYPE_I	TYPE_II	25.3382	15.797	18.8835	60.3891	27.7906	35.4132	34.0742	57.156	49.9445	15.7135	23.553	49.6258
ENSMUSG00000035181	Heatr5a	B4		TYPE_II	320.928	435.835	584.001	720.001	575.675	619.599	1042.43	1104.89	553.847	471.929	736.789	857.846
ENSMUSG00000021665	Hexb	B4			1927.64	1265.76	1349.54	1399.13	1530.16	1492.28	1788.45	2882.25	1826.66	1402.54	2203.16	2252.08
ENSMUSG00000006611	Hfe	B4	TYPE_I	TYPE_II	476.186	68.9288	274.333	469.096	537.465	877.465	658.385	925.01	622.516	373.293	915.564	1211.62
ENSMUSG00000037260	Hgsnat	B4		TYPE_II	701.922	650.874	746.043	1372.6	712.237	860.636	2511.75	3442.84	898.911	1018.86	2073.12	1506.5
ENSMUSG00000026986	Hnmt	B4	TYPE_I	TYPE_II	19.7195	33.2628	15.2703	26.1903	23.3706	35.8854	63.024	86.3388	33.4457	60.3358	64.541	52.7631
ENSMUSG00000000568	Hnrnpd	B4			1587.11	1525.09	2211.31	2953.87	2271.22	2260.77	2106.38	2963.14	1777.66	1741.12	1848.31	2594.58
ENSMUSG00000007617	Homer1	B4	TYPE_I	TYPE_II	86.3864	96.8115	96.7038	178.54	101.902	91.9378	203.188	287.453	133.558	59.0447	178.795	223.305
ENSMUSG00000001249	Hpn	B4	TYPE_I		15.3549	38.1384	26.029	78.6638	18.5404	32.774	129.191	344.143	226.507	63.238	75.5278	97.9428
ENSMUSG00000022096	Hr	B4			28.6685	7.56153	80.0305	68.0549	22.8096	22.186	513.489	298.988	107.088	27.3896	166.09	229.282
ENSMUSG00000045216	Hs6st1	B4	TYPE_I	TYPE_II	801.203	434.877	1149.39	1186.21	842.452	732.395	1662.73	1797.93	840.112	723.282	1146.47	1014
ENSMUSG00000024507	Hsd17b4	B4	TYPE_I	TYPE_II	549.791	482.368	749.822	834.802	635.587	672.443	1019.28	1424.98	831.294	586.618	824.552	1086.58
ENSMUSG00000025092	Hspa12a	B4	TYPE_I		54.342	12.4796	73.9772	154.878	38.4862	36.8865	294.214	348.399	83.6748	13.079	194.788	318.067
ENSMUSG00000063172	Hspb11	B4			76.5606	63.2394	124.191	114.403	79.6894	79.506	125.074	125.075	97.3721	85.2919	118.872	157.212
ENSMUSG00000034997	Htr2a	B4			0.594388	0	0.32682	8.03867	0.41714	1.32979	11.0295	35.1814	3.73063	1.29809	5.54629	32.9466
ENSMUSG00000029096	Htra3	B4	TYPE_I	TYPE_II	25.1968	11.3613	74.5049	113.639	19.6988	32.8025	404.721	586.776	95.9517	65.5646	214.72	54.3119
ENSMUSG00000010047	Hyal2	B4	TYPE_I		76.4274	102.816	70.6644	124.975	76.8437	107.223	185.476	357.834	155.325	62.424	131.663	214.998
ENSMUSG00000001029	Icam2	B4			1849.1	907.044	1567.87	2130.69	1291.7	1235.22	3472.07	4595.67	1453.68	549.55	3070.89	3557.54
ENSMUSG00000025950	Idh1	B4	TYPE_I	TYPE_II	448.64	532.67	409.788	1089.45	548.58	598.225	1899.84	4467.37	955.51	526.09	1419.24	2192.46
ENSMUSG00000030541	Idh2	B4	TYPE_I		598.965	516.958	898.699	742.817	553.84	556.54	867.126	1149.47	825.605	440.428	586.209	1156.03
ENSMUSG00000041025	Iffo2	B4	TYPE_I		129.355	143.505	120.836	220.075	152.193	168.462	306.744	290.802	149.631	150.792	207.031	183.491
ENSMUSG00000038034	Igsf8	B4	TYPE_I		445.119	490.428	389.023	833.453	421.369	375.945	955.358	2434.96	523.466	311.3	795.38	1403.47
ENSMUSG00000019975	Ikbip	B4	TYPE_I	TYPE_II	46.5576	58.1304	46.1488	73.4989	52.5383	68.3761	129.596	126.36	99.2772	46.4842	104.763	111.752
ENSMUSG00000022969	Il10rb	B4	TYPE_I		786.297	546.615	1059.61	1086.76	1010.5	1042.34	1337.46	1904.61	1020.25	1289.94	1170.99	984.248
ENSMUSG00000026113	Inpp4a	B4		TYPE_II	538.825	757.904	532.327	822.274	585.921	680.044	848.787	886.638	728.496	1016.48	899.727	1072.45
ENSMUSG00000032737	Inppl1	B4			390.885	654.197	492.393	913.675	477.677	454.477	1095.1	1354.92	438.365	306.705	884.901	877.32
ENSMUSG00000005534	Insr	B4	TYPE_I	TYPE_II	473.911	210.937	824.795	959.936	796.288	723.353	1034.55	2009.43	715.006	971.085	863.749	1159.61
ENSMUSG00000060733	Ipmk	B4	TYPE_I		372.999	400.077	378.212	602.071	497.939	494.636	725.015	885.393	449.748	641.081	553.413	674.723
ENSMUSG00000066232	Ipo7	B4			743.733	867.188	886.66	1240.37	969.625	990.006	1372.26	1368.81	1040.36	840.669	1315.29	1816.46
ENSMUSG00000027598	Itch	B4	TYPE_I	TYPE_II	1130.37	673.359	1329.48	1466.2	1549.34	1459.98	1775.93	2185.78	1544.26	1751.14	1900.99	1913.67
ENSMUSG00000039115	Itga9	B4	TYPE_I	TYPE_II	26.5415	19.6297	46.633	152.717	16.9499	68.2219	164.189	438.439	42.0891	25.0711	87.4599	39.0029
ENSMUSG00000030786	Itgam	B4		TYPE_II	772.086	943.782	869.582	3521.07	953.323	1490.91	5705.48	22876.9	1033.34	1711.4	2931.96	5616.3
ENSMUSG00000027276	Jag1	B4	TYPE_I	TYPE_II	24.6485	4.85382	31.8459	57.4584	22.1676	31.568	190.26	160.216	55.9641	66.231	105.57	73.1611
ENSMUSG00000053062	Jam2	B4	TYPE_I	TYPE_II	14.7905	28.5719	53.5317	185.018	10.4634	49.8692	243.787	335.618	61.7574	29.3852	108.108	92.8475
ENSMUSG00000001552	Jup	B4			288.253	286.035	435.146	437.711	208.782	366.195	1092.43	937.637	409.929	571.639	473.272	602.447
ENSMUSG00000032194	Kank2	B4		TYPE_II	29.6997	20.2186	85.2712	209.037	20.7931	81.9474	377.882	340.876	84.4123	38.834	176.394	290.252
ENSMUSG00000018470	Kcnab3	B4			11.0227	11.282	6.85797	35.9415	21.5267	13.7974	44.6151	71.7757	14.5922	63.9407	32.7802	43.8737
ENSMUSG00000045404	Kcnk13	B4	TYPE_I	TYPE_II	46.6432	1.86646	31.5912	97.965	16.6166	15.0175	153.251	728.807	20.8078	17.8922	106.78	255.898
ENSMUSG00000046410	Kcnk6	B4	TYPE_I	TYPE_II	94.9815	168.627	147.194	497.255	164.037	170.067	430.121	1111.08	212.741	243.817	319.597	479.169
ENSMUSG00000000794	Kcnn3	B4			5.06127	3.67237	15.4619	208.981	4.03895	16.573	117.475	733.931	9.37784	1.96839	70.6467	870.334
ENSMUSG00000034327	Kctd9	B4	TYPE_I		198.678	307.189	209.782	242.844	203.645	215.62	380.781	424.883	404.378	172.46	322.532	371.981
ENSMUSG00000026047	Kdelc1	B4	TYPE_I		36.1025	44.8436	60.6891	90.0397	49.3029	51.5065	108.227	164.968	60.1689	50.5258	95.76	170.268
ENSMUSG00000034487	Kdelc2	B4			20.5816	44.2482	21.8434	69.6362	16.5236	35.0243	155.232	100.177	41.8767	23.4876	74.6813	137.378
ENSMUSG00000021375	Kif13a	B4	TYPE_I		118.023	166.973	181.007	404.626	181.341	232.011	500.634	786.229	273.234	240.699	300.164	379.326
ENSMUSG00000050382	Kif7	B4			17.6793	10.0995	41.1179	63.1032	20.4148	27.4346	74.3777	97.1399	19.9223	21.5184	52.7355	72.7352
ENSMUSG00000026585	Kifap3	B4			61.297	41.7237	68.7556	72.1869	43.1323	55.4338	155.474	220.156	74.9012	27.7102	91.4417	92.7176
ENSMUSG00000031788	Kifc3	B4	TYPE_I		135.574	118.992	165.749	425.697	159.225	188.839	748.518	903.708	197.236	129.505	430.76	489.841
ENSMUSG00000074749	Kiz	B4	TYPE_I	TYPE_II	202.3	164.432	282.484	261.686	243.755	251.822	331.826	392.003	312.483	170.176	199.322	186.734
ENSMUSG00000037465	Klf10	B4		TYPE_II	297.358	380.079	451.475	1038.59	590.266	632.469	1069.42	1857.66	547.565	1244.97	736.956	817.802
ENSMUSG00000003032	Klf4	B4	TYPE_I	TYPE_II	485.354	225.476	602.618	838.893	857.222	993.968	1038.87	1635.23	1056.02	467.694	1070.37	2112.22
ENSMUSG00000000078	Klf6	B4	TYPE_I	TYPE_II	2121.29	2223.86	2913.41	3287.03	3495.79	3101.29	5379.55	4828.15	3088.62	4362.9	3725.17	2533.9
ENSMUSG00000033863	Klf9	B4	TYPE_I	TYPE_II	49.658	19.8165	141.175	258.273	79.3218	108.33	482.178	1109.68	142.212	705.116	183.371	153.359
ENSMUSG00000054920	Klhl5	B4			397.947	310.588	438.14	768.823	572.431	712.791	798.267	1024.66	547.815	553.305	739.961	856.878
ENSMUSG00000071537	Klrg2	B4	TYPE_I		3.03236	2.31357	3.09021	68.07	2.21994	5.98178	48.0563	69.9593	4.49311	8.53118	18.7765	76.7385
ENSMUSG00000037185	Krt80	B4	TYPE_I		445.525	224.62	577.781	1366.88	869.411	1135.83	1841.81	2065.84	858.114	448.736	1550.56	1140.26
ENSMUSG00000004383	Large	B4			15.5654	37.8912	30.9737	42.0176	12.5284	25.0735	55.7771	90.0874	32.1987	19.2354	37.8969	44.1006
ENSMUSG00000032193	Ldlr	B4	TYPE_I		315.832	734.18	459.823	886.782	680.793	747.489	1116.29	1796.91	574.905	145.474	973.284	1142.5
ENSMUSG00000057554	Lgals8	B4	TYPE_I		861.211	587.372	1028.94	1045.38	1140.87	1020.24	1042.7	1626.7	813.689	933.563	1044.02	997.187
ENSMUSG00000054263	Lifr	B4		TYPE_II	198.105	204.538	202.99	1788.3	182.417	294.299	871.594	1756.82	484.091	646.066	839.928	4192.53
ENSMUSG00000023022	Lima1	B4	TYPE_I	TYPE_II	84.4047	75.7766	140.445	222.882	182.484	236.793	576.073	680.436	205.313	160.508	319.457	344.301
ENSMUSG00000024781	Lipa	B4	TYPE_I	TYPE_II	1095.77	1035.19	1494.71	1822.48	1396.97	1522.15	2501.02	2807.25	1270.65	808.173	2172.25	2298.3
ENSMUSG00000024770	Lipn	B4		TYPE_II	1.5545	0	2.13684	6.49925	0	1.56348	15.4659	18.1386	1.98787	0	14.8893	57.9944
ENSMUSG00000024766	Lipo3	B4			75.1195	56.7143	73.4034	111.417	87.3022	71.1944	146.447	141.444	87.5838	93.2919	139.265	226.73
ENSMUSG00000049288	Lix1l	B4			24.0865	32.0996	36.6622	54.6773	17.8825	31.7258	97.8241	125.501	69.7712	33.8551	62.5371	106.138
ENSMUSG00000016239	Lonrf3	B4	TYPE_I	TYPE_II	2.31525	8.59059	5.52986	9.86337	1.24122	9.30789	25.2219	26.7498	4.03088	32.8696	5.01494	10.0448
ENSMUSG00000034205	Loxl2	B4	TYPE_I		6.04583	6.06303	8.99413	10.9793	4.72132	13.603	25.3176	48.4948	22.5482	18.1226	33.8907	79.7473
ENSMUSG00000038668	Lpar1	B4	TYPE_I	TYPE_II	9.65088	11.9542	15.1216	93.8994	5.44932	21.4379	107.453	272.897	21.3275	12.4212	53.0763	134.368
ENSMUSG00000036957	Lrfn3	B4	TYPE_I		4.92202	1.27026	5.63759	33.8057	2.34369	3.95	53.2767	97.9983	6.10486	21.5786	21.5665	29.3143
ENSMUSG00000034158	Lrrc58	B4	TYPE_I		224.191	196.004	339.901	414.966	374.911	362.556	501.222	712.923	400.875	439.133	417.857	475.532
ENSMUSG00000001870	Ltbp1	B4	TYPE_I		1740.71	2160.84	1663.11	1744.64	1035.01	1221.73	5878.84	5264.78	2164.52	1767.98	2665.68	2323.65
ENSMUSG00000024940	Ltbp3	B4	TYPE_I	TYPE_II	29.4743	67.2216	58.4572	140.541	34.376	100.367	236.643	380.423	116.68	288.192	144.899	203.14
ENSMUSG00000020377	Ltc4s	B4		TYPE_II	150.118	37.1963	179.11	1106.63	57.3176	174.747	1725.4	3658.07	143.616	198.021	1035.66	1684.09
ENSMUSG00000025779	Ly96	B4		TYPE_II	43.4806	65.275	40.1674	120.648	47.081	59.714	171.33	371.392	51.2398	83.0464	121.97	184.24
ENSMUSG00000039246	Lyplal1	B4			2.68772	2.22846	7.49774	17.8112	1.63231	4.24149	32.4985	55.7091	14.9019	9.5844	15.5604	37.7821
ENSMUSG00000030787	Lyve1	B4	TYPE_I		103.051	108.267	84.7242	185.756	56.3044	109.573	264.656	634.577	61.9355	109.746	88.0485	325.546
ENSMUSG00000069515	Lyz1	B4	TYPE_I		482.749	345.929	472.203	568.492	191.351	143.34	4808.42	4991.85	987.57	78.1203	3876.45	1134.75
ENSMUSG00000074622	Mafb	B4	TYPE_I	TYPE_II	184.996	143.772	290.974	1369.57	184.705	221.348	1585.89	5854.66	229.263	284.119	956.298	881.463
ENSMUSG00000027377	Mall	B4			8.31053	22.6374	11.5419	428.581	2.10573	9.37514	82.8317	513.058	15.8735	9.42185	99.525	1010.24
ENSMUSG00000059401	Mamld1	B4			6.31327	2.17207	9.02585	37.9128	2.62458	8.58646	90.4025	100.633	10.8741	26.5927	30.7866	38.0308
ENSMUSG00000037306	Man1c1	B4	TYPE_I	TYPE_II	179.917	248.383	233.545	464.42	310.073	373.166	531.86	1111.09	306.299	400.513	438.597	533.466
ENSMUSG00000024085	Man2a1	B4	TYPE_I		1169.56	1585.49	1394.63	2555.47	1400.99	1402.87	2820.05	5804.61	1446.06	1826.72	2474.99	3270.12
ENSMUSG00000005142	Man2b1	B4		TYPE_II	5811.05	5473.91	5911	8441.76	6303.87	6526.46	15601.1	19529.2	5473.09	4394.04	9969.25	10242.7
ENSMUSG00000029119	Man2b2	B4			1142.78	1267.35	1489.26	2473.28	1414.74	1499.19	2717.69	5202.08	899.9	622.936	1721.33	2380.55
ENSMUSG00000028164	Manba	B4	TYPE_I		405.762	284.712	390.38	461.381	385.569	409.043	642.639	780.711	398.205	387.021	569.255	767.573
ENSMUSG00000025037	Maoa	B4		TYPE_II	9.30819	2.84648	18.7591	22.5851	6.22628	19.6567	36.5114	59.0595	22.1775	19.2127	23.3496	38.6188
ENSMUSG00000031303	Map3k15	B4			167.589	212.406	165.378	309.618	239.893	303.341	374.686	490.656	250.36	307.892	443.677	278.178
ENSMUSG00000032479	Map4	B4	TYPE_I		1563	2214.55	2774.25	2947.83	2118.65	2239.44	2821.11	2457.09	1819.99	932.354	2300.7	2764.61
ENSMUSG00000029166	Mapre3	B4	TYPE_I		81.5522	60.0487	133.269	201.896	108.146	127.515	192.443	389.908	134.306	175.758	156.87	117.27
ENSMUSG00000026390	Marco	B4			41.457	258.721	126.35	4377.81	37.4166	186.874	952.431	27168.7	195.938	183.033	895.271	832.991
ENSMUSG00000044345	Marveld1	B4	TYPE_I	TYPE_II	410.218	333.741	429.95	547.545	329.195	375.434	1218.31	858.367	477.311	327.039	842.954	681.201
ENSMUSG00000024561	Mbd1	B4			592.316	524.237	748.981	977.376	786.954	700.914	945.233	1786.66	628.157	619.119	743.923	861.134
ENSMUSG00000022139	Mbnl2	B4	TYPE_I		895.165	1046.44	1293.67	1627.8	1183.59	1326.86	1570.93	1845.85	964.495	1314.87	1103.42	1086.59
ENSMUSG00000061068	Mcpt4	B4			17.9771	0.646223	25.2188	39.8527	6.69685	13.0367	336.683	38.6621	70.5941	170.269	78.1073	66.9387
ENSMUSG00000009647	Mcu	B4			308.113	353.8	356.187	575.192	307.061	308.119	675.979	680.817	365.933	308.122	531.108	758.659
ENSMUSG00000032418	Me1	B4	TYPE_I	TYPE_II	8.1414	8.3339	22.5873	70.9683	10.4946	88.9309	132.655	476.683	227.905	40.2995	40.7421	74.2315
ENSMUSG00000014361	Mertk	B4	TYPE_I	TYPE_II	29.5823	83.458	82.0214	653.929	13.2591	48.0045	664.882	2893.3	64.9795	123.176	253.359	491.589
ENSMUSG00000039958	Mettl20	B4	TYPE_I	TYPE_II	186.126	82.2649	152.401	137.212	190.1	163.848	226.744	284.417	210.348	219.286	211.921	244.044
ENSMUSG00000030605	Mfge8	B4	TYPE_I	TYPE_II	358.672	182.253	266.213	243.968	259.183	293.508	661.304	537.474	315.546	278.173	325.558	260.466
ENSMUSG00000038212	Mfsd14b	B4			692.813	712.499	776.532	1123.83	963.958	1012.71	1076.11	1238.1	938.348	1565.78	1384.27	1441.45
ENSMUSG00000040950	Mgl2	B4	TYPE_I	TYPE_II	38.207	3.94417	65.2611	79.5956	18.6752	48.0597	638.239	948.92	55.2755	50.9067	201.537	4123.73
ENSMUSG00000040987	Mill2	B4	TYPE_I		16.1113	27.8693	21.7587	36.0275	10.494	25.5252	54.5708	46.0164	22.9765	13.6212	31.4437	28.2933
ENSMUSG00000048416	Mlf1	B4	TYPE_I		0.748327	18.2998	15.0532	29.6469	1.34223	8.7976	9.42208	48.5031	27.0595	3.07415	9.45661	50.1796
ENSMUSG00000068036	Mllt4	B4			104.458	90.6952	142.942	347.594	169.452	272.065	626.534	564.856	282.446	418.515	408.517	417.378
ENSMUSG00000005373	Mlxipl	B4			171.486	35.9717	259.249	1155.83	84.1242	147.851	2523.78	3760.94	400.934	13.8306	899.065	1042.44
ENSMUSG00000020682	Mmp28	B4			17.3446	9.4605	19.99	35.5314	14.5899	23.7414	114.405	102.325	21.5455	7.63807	59.6048	139.9
ENSMUSG00000073910	Mob3b	B4		TYPE_II	135.915	99.7184	197.446	223.674	219.387	246.665	376.287	291.06	239.573	104.182	297.257	297.808
ENSMUSG00000061778	Mospd2	B4	TYPE_I	TYPE_II	138.33	190.973	138.232	276.503	255.277	253.104	287.722	448.803	251.946	176.179	343.571	309.071
ENSMUSG00000026712	Mrc1	B4	TYPE_I	TYPE_II	68.6797	12.3458	118.827	687.787	52.3912	130.771	938.01	7548.41	149.202	100.932	393.531	1896.91
ENSMUSG00000024730	Ms4a8a	B4			132.027	348.15	119.021	1801.2	117.607	158.587	1079.26	16803.1	195.989	289.616	693.189	1232.74
ENSMUSG00000025044	Msr1	B4	TYPE_I		206.277	622.474	264.673	1689	247.197	261.292	2563.41	7382.85	350.69	384.897	1462.21	1529.67
ENSMUSG00000023094	Msrb2	B4	TYPE_I	TYPE_II	124.299	100.7	92.5189	128.13	107.799	101.646	189.459	225.269	141.864	180.157	161.715	202.022
ENSMUSG00000032584	Mst1r	B4	TYPE_I		47.9858	28.5897	59.2644	277.68	32.1363	49.1729	558.878	944.008	78.1697	28.3847	315.37	468.569
ENSMUSG00000022255	Mtdh	B4			1124.63	936.601	1629.36	1822.02	1565.6	1495.05	2042.92	2117.01	1434.93	1232.76	1769.3	2007.75
ENSMUSG00000031337	Mtm1	B4	TYPE_I		103.065	70.3968	161.035	256.345	157.177	157.759	279.435	451.55	175.512	172.853	264.734	305.299
ENSMUSG00000035078	Mtmr9	B4			162.478	243.426	376.804	443.108	306.398	321.862	386.734	407.607	360.837	296.955	365.714	349.843
ENSMUSG00000040463	Mybbp1a	B4	TYPE_I	TYPE_II	2591.77	2331.81	2557.97	2890.05	2333.83	2235.87	2789.96	3615.16	1933.28	1562.96	2571.37	3546.19
ENSMUSG00000022346	Myc	B4	TYPE_I	TYPE_II	1178.96	1409.33	1388.01	2798.33	1085.94	1150.06	3334.38	2863.12	1099.97	695.795	1791.83	3226.75
ENSMUSG00000053093	Myh7	B4	TYPE_I		1.25086	0	15.8965	190.809	2.30456	10.4328	18.965	45.1777	13.3401	0	8.57355	21.947
ENSMUSG00000022272	Myo10	B4	TYPE_I	TYPE_II	81.2187	80.8962	146.534	150.851	121.218	134.088	142.455	216.759	102.039	159.902	90.9583	76.2758
ENSMUSG00000018417	Myo1b	B4	TYPE_I	TYPE_II	5.97047	7.8542	9.91537	28.7925	3.334	84.9232	70.8345	82.8691	55.6731	14.886	35.2982	28.222
ENSMUSG00000030761	Myo7a	B4		TYPE_II	472.171	380.919	533.782	1008.25	466.037	378.412	1291.44	2464.93	438.343	227.831	920.276	1509.51
ENSMUSG00000001751	Naglu	B4			473.136	407.035	435.615	696.748	393.969	418.928	737.491	1970.7	364.011	270.245	647.829	1015.8
ENSMUSG00000021640	Naip1	B4	TYPE_I		24.9799	3.70667	34.5412	147.502	8.98647	20.7493	337.941	587.706	29.5709	0.379858	182.408	290.592
ENSMUSG00000071203	Naip5	B4	TYPE_I	TYPE_II	468.813	335.278	439.085	655.975	660.337	706.787	1093.03	1128.8	779.355	487.402	1127.91	1038.86
ENSMUSG00000078942	Naip6	B4	TYPE_I		143.23	104.01	367.257	680.713	442.607	517.431	879.712	841.856	385.823	179.28	638.69	580.734
ENSMUSG00000032475	Nck1	B4	TYPE_I	TYPE_II	419.186	440.146	372.744	469.102	426.086	426.451	763.578	652.084	572.989	455.258	504.16	547.971
ENSMUSG00000003458	Ncstn	B4			1554.58	1127.7	2219.52	2625.2	2250.09	2302	2640.77	4990.96	1653	2266.99	2044.38	2241.67
ENSMUSG00000032012	Nectin1	B4	TYPE_I		113.414	92.5378	137.056	172.004	123.954	142.235	214.187	208.252	205.762	74.2746	175.261	119.095
ENSMUSG00000006411	Nectin4	B4	TYPE_I	TYPE_II	23.0622	39.8773	35.6669	155.291	51.4553	98.8304	111.334	179.159	53.7035	82.1604	95.6841	195.921
ENSMUSG00000021918	Nek4	B4	TYPE_I		31.541	37.8585	60.8917	88.6298	74.2128	77.2599	99.8608	110.157	43.8534	41.3541	71.381	69.9379
ENSMUSG00000037499	Nenf	B4	TYPE_I		99.8197	130.384	86.8627	165.763	55.7794	81.4146	273.33	428.25	156.815	202.42	225.828	404.291
ENSMUSG00000028565	Nfia	B4	TYPE_I	TYPE_II	59.8052	28.83	77.5233	166.606	58.0502	76.9748	200.087	362.619	130.049	193.681	84.94	153.304
ENSMUSG00000055053	Nfic	B4	TYPE_I	TYPE_II	513.028	500.424	1303.3	2420.02	1216.89	1333.07	2410.47	2467.67	775.255	714.394	1288.59	1192.59
ENSMUSG00000001911	Nfix	B4	TYPE_I	TYPE_II	179.146	321.52	306.869	811.039	269.956	343.508	636.156	1381.85	428.284	397.288	358.704	408.734
ENSMUSG00000079481	Nhsl2	B4	TYPE_I		193.959	578.214	456.847	1574.87	601.433	666.921	1290.47	1619.38	407.323	757.915	812.135	1177.89
ENSMUSG00000021806	Nid2	B4	TYPE_I		17.3351	47.7419	22.4624	102.78	34.7736	31.5895	118.736	220.701	58.4557	37.418	59.3172	81.0118
ENSMUSG00000095930	Nim1k	B4	TYPE_I		13.6942	5.60837	39.3723	36.3697	17.5471	21.2417	31.9314	64.7469	26.0972	19.0094	18.92	36.3845
ENSMUSG00000021710	Nln	B4			189.283	170.761	181.588	294.857	208.858	216.766	327.757	662.476	263.374	192.671	324.826	491.252
ENSMUSG00000037847	Nmrk1	B4	TYPE_I	TYPE_II	83.2248	83.7948	93.053	111.494	93.6612	108.694	163.691	136.638	105.155	162.184	150.659	207.438
ENSMUSG00000027378	Nphp1	B4	TYPE_I		6.87897	10.3748	18.0823	55.417	7.28916	15.0317	43.3411	200.017	24.3264	21.1727	23.448	163.807
ENSMUSG00000057113	Npm1	B4	TYPE_I	TYPE_II	3108.79	4023.03	3869.89	4789.65	3443.29	3680.08	4427.55	5041.46	3679.82	3001.84	4163.53	6310.03
ENSMUSG00000032420	Nt5e	B4	TYPE_I	TYPE_II	218.7	98.2788	343.103	445.641	260.2	329.41	679.648	1002.55	298.054	616.903	573.64	793.367
ENSMUSG00000035513	Ntng2	B4			301.192	394.021	291.947	597.997	420.529	541.746	702.326	814.247	358.355	407.25	754.571	974.498
ENSMUSG00000028100	Nudt17	B4		TYPE_II	23.5126	31.9795	7.64563	54.2897	13.5314	19.6911	77.7956	172.277	24.6319	25.0712	58.447	86.9481
ENSMUSG00000034826	Nup54	B4	TYPE_I		396.635	465.552	356.149	480.501	364.948	336.214	507.692	790.212	335.117	331.29	458.168	671.142
ENSMUSG00000047592	Nxpe5	B4	TYPE_I	TYPE_II	18.9772	11.1252	59.4519	239.316	20.9912	31.2901	450.155	474.736	59.236	63.7583	156.915	181.244
ENSMUSG00000021638	Ocln	B4	TYPE_I	TYPE_II	4.06667	10.3146	13.6019	36.3522	3.79285	19.9117	156.617	80.4768	12.627	17.6003	57.2814	104.265
ENSMUSG00000001173	Ocrl	B4	TYPE_I		98.0104	57.7673	171.844	264.883	205.484	205.154	370.173	641.425	153.269	185.882	228.692	248.269
ENSMUSG00000047094	Ofcc1	B4			0.943708	1.31864	6.78794	11.7101	1.23594	1.29539	19.7353	63.1593	1.95959	1.3295	9.50281	29.5802
ENSMUSG00000025169	Ogfod3	B4	TYPE_I		136.408	89.1751	107.19	173.578	98.7041	95.0208	196.55	264.121	147.906	85.3005	154.401	224.168
ENSMUSG00000026833	Olfm1	B4		TYPE_II	134.096	326.7	232.704	464.434	214.988	249.774	801.947	1207.55	288.911	228.937	361.147	513.025
ENSMUSG00000046618	Olfml2a	B4			2.75683	3.66702	11.8529	17.7774	1.94535	11.2575	16.2359	4.45597	16.5159	7.76452	11.0798	22.8801
ENSMUSG00000022807	Osbpl11	B4		TYPE_II	352.853	242.296	557.419	512.019	524.07	460.99	588.273	1068.16	459.262	532.97	514.173	506.876
ENSMUSG00000042616	Oscp1	B4	TYPE_I		24.8969	17.239	35.4165	56.9798	29.8092	47.1616	120.114	132.368	24.6952	73.0388	55.2976	36.7874
ENSMUSG00000029470	P2rx4	B4	TYPE_I		545.13	610.554	615.824	1039.58	570.575	572.791	1328.2	2945.03	624.621	703.839	1103.8	1160.2
ENSMUSG00000032860	P2ry2	B4	TYPE_I	TYPE_II	44.1012	30.2462	67.56	280.271	48.8871	132.012	221.789	740.042	53.9049	233.881	140.296	261.14
ENSMUSG00000018906	P4ha2	B4		TYPE_II	24.1754	16.0818	34.0871	94.9269	15.6144	34.4859	179.405	322.267	31.3398	34.9553	99.8958	144.981
ENSMUSG00000025330	Padi4	B4		TYPE_II	668.393	815.606	1102.52	3313.43	881.016	1146.38	6566.38	10550.7	973.718	729.124	3571.1	4424.95
ENSMUSG00000029247	Paics	B4	TYPE_I		1070.39	1366.2	1027.81	1548.85	940.211	1016.09	1542.31	1582.61	1054.28	901.23	1399.82	2418.12
ENSMUSG00000038718	Pbx3	B4	TYPE_I		66.3986	65.1268	84.5159	158.431	60.2879	91.7708	258.275	312.713	88.5593	86.4301	127.187	193.178
ENSMUSG00000041650	Pcca	B4			144.121	168.278	180.201	157.219	157.041	165.232	210.264	265.888	187.638	123.841	193.156	256.299
ENSMUSG00000029998	Pcyox1	B4	TYPE_I	TYPE_II	341.271	329.633	375.806	762.267	421.863	439.814	890.648	1426.57	471.139	357.387	683.258	752.236
ENSMUSG00000023868	Pde10a	B4			6.37312	18.9232	13.8631	39.6808	5.81337	14.8217	65.7936	124.899	54.6375	18.4152	30.4922	43.4636
ENSMUSG00000025584	Pde8a	B4			130.604	109.426	227.266	536.525	191.643	207.205	578.055	601.311	253.987	323.327	482.837	626.16
ENSMUSG00000025823	Pdia4	B4	TYPE_I		1889.09	2735.75	2023.48	2740.18	1594.92	1566.95	4152.04	5894.61	1803.68	570.65	3321.22	4543.74
ENSMUSG00000022844	Pdia5	B4			14.8411	40.461	8.49395	48.8444	14.8757	14.2936	109.71	398.417	47.3881	8.15117	70.0104	230.28
ENSMUSG00000020388	Pdlim4	B4	TYPE_I	TYPE_II	167.173	55.8116	125.19	150.149	144.501	137.631	233.661	313.62	157.105	126.006	198.181	173.286
ENSMUSG00000004791	Pgf	B4			1.5436	3.73033	1.95283	73.3576	0.609568	4.36424	16.6584	53.9782	6.54732	2.55582	12.199	210.138
ENSMUSG00000056204	Pgpep1	B4	TYPE_I		345.626	231.804	215.596	308.038	213.187	184.767	368.733	396.537	250.467	83.7369	344.79	543.246
ENSMUSG00000054728	Phactr1	B4	TYPE_I	TYPE_II	1.82003	4.18637	10.9105	26.6546	0.502466	50.7966	34.6977	37.0236	31.6757	13.915	11.0423	11.8334
ENSMUSG00000045658	Pid1	B4		TYPE_II	199.748	185.498	245.983	491.71	313.327	234.522	1182.84	2318.57	505.74	424.92	794.988	557.51
ENSMUSG00000034462	Pkd2	B4	TYPE_I		14.2298	24.4519	31.2514	62.1034	38.2743	64.2441	140.726	188.973	68.1204	68.7811	81.5681	87.7401
ENSMUSG00000026785	Pkn3	B4	TYPE_I	TYPE_II	67.3387	117.941	50.6087	79.3393	43.9208	53.3204	99.6034	109.402	78.9875	32.3777	89.9294	181.817
ENSMUSG00000029598	Plbd2	B4			674.334	614.423	770.392	1194.08	784.003	773.856	1187.21	2284.46	623.75	615.29	941.547	1152.5
ENSMUSG00000010660	Plcd1	B4	TYPE_I		16.8835	32.0532	24.2467	48.453	18.2951	14.0602	79.0581	94.6357	45.2004	27.7168	49.1189	39.5174
ENSMUSG00000027695	Pld1	B4	TYPE_I		31.853	70.9432	53.5403	166.461	50.3584	79.6512	288.494	603.066	71.9101	145.848	125.324	171.697
ENSMUSG00000040268	Plekha1	B4	TYPE_I		555.129	390.115	748.73	831.433	833.011	778.965	1064.04	1052.19	755.065	748.351	969.372	1060.31
ENSMUSG00000005225	Plekha8	B4			48.4578	56.3214	49.245	64.4366	37.2661	53.7071	134.941	99.9947	90.9264	72.0647	97.3341	133.369
ENSMUSG00000026123	Plekhb2	B4			785.691	1321.3	656.843	1160.48	762.319	849.736	1601.43	2264.9	966.098	629.886	1533.02	1788.52
ENSMUSG00000052609	Plekhg3	B4	TYPE_I	TYPE_II	511.299	397.161	660.337	939.244	896.819	969.305	947.994	1120.96	780.875	948.601	807.733	871.903
ENSMUSG00000035172	Plekhh3	B4		TYPE_II	34.9136	67.1604	42.7093	56.4551	49.2122	56.3411	130.832	70.5796	45.6009	51.5533	64.5975	75.0041
ENSMUSG00000030546	Plin1	B4			0.295635	2.2556	4.18212	42.5716	1.96493	8.03673	13.0634	24.3185	65.1973	10.2985	9.20274	146.461
ENSMUSG00000021701	Plk2	B4	TYPE_I	TYPE_II	59.7537	59.937	82.5127	195.248	40.61	71.4707	150.22	374.152	83.825	213.727	101.203	253.945
ENSMUSG00000016382	Pls3	B4		TYPE_II	24.6163	32.1491	32.0242	91.5296	11.7475	119.05	104.771	303.252	147.79	68.202	58.5177	66.9038
ENSMUSG00000032377	Plscr4	B4	TYPE_I	TYPE_II	29.0492	24.2521	38.1245	53.9032	40.1591	48.5477	118.018	60.8459	86.4279	30.3371	83.18	60.7299
ENSMUSG00000017754	Pltp	B4		TYPE_II	1451.59	766.089	1060.4	2564.25	732.003	888.25	8791.22	4982.29	1807.43	468.499	4778.68	4940.04
ENSMUSG00000026748	Plxdc2	B4		TYPE_II	142.629	95.5647	367.543	1101.63	78.3482	154.442	2925.09	3856.01	241.624	62.9487	1251.7	2293.97
ENSMUSG00000030084	Plxna1	B4		TYPE_II	106.12	199.723	191.545	404.397	111.953	212.483	525.764	881.463	119.966	106.059	305.878	547.17
ENSMUSG00000030123	Plxnd1	B4	TYPE_I	TYPE_II	521.655	386.868	1309.55	1063.09	699.925	619.454	1617.43	1067.14	883.835	321.479	1044.44	1369.97
ENSMUSG00000038400	Pmepa1	B4	TYPE_I	TYPE_II	109.954	91.4889	155.524	282.517	149.838	180.095	252.039	188.294	131.014	115.064	132.847	175.783
ENSMUSG00000018217	Pmp22	B4	TYPE_I	TYPE_II	121.617	24.6956	159.012	660.46	39.5573	175.865	1434.18	1601.93	200.484	101.047	746.521	1097.86
ENSMUSG00000066235	Pomgnt2	B4	TYPE_I		4.51926	0.905421	15.2813	15.2044	4.31594	3.39452	27.7708	26.085	16.5372	7.61842	14.4692	13.3789
ENSMUSG00000037251	Pomk	B4			269.261	142.794	236.496	210.381	223.206	200.395	719.978	626.766	179.133	113.986	429.008	310.336
ENSMUSG00000029759	Pon3	B4	TYPE_I	TYPE_II	44.5763	57.3893	38.7035	182.795	37.6201	75.6128	243.46	832.429	96.5874	109.64	161.006	299.682
ENSMUSG00000031169	Porcn	B4	TYPE_I		2.78646	4.67383	6.69274	24.1093	7.53567	16.6383	59.4713	78.2132	16.1005	26.7304	21.3541	21.1257
ENSMUSG00000016487	Ppfibp1	B4	TYPE_I	TYPE_II	62.6895	109.758	130.807	222.117	96.2627	156.723	226.098	288.53	146.325	190.983	161.819	184.166
ENSMUSG00000032827	Ppp1r9a	B4	TYPE_I		15.8832	15.8335	40.3638	68.5508	15.7508	41.6443	132.867	77.706	36.0419	36.9519	44.1353	57.8506
ENSMUSG00000045679	Pqlc3	B4	TYPE_I		390.904	775.131	516.258	882.563	602.685	700.68	1074.11	1236.74	632.309	555.105	1025.85	1126.68
ENSMUSG00000006014	Prg4	B4	TYPE_I		2452.08	241.743	6464.5	23090.7	1363.88	1961.76	67069.9	69175.4	2470.64	24.1461	13734.3	15435.9
ENSMUSG00000050697	Prkaa1	B4			475.014	366.183	637.611	721.409	823.499	776.561	785.313	1120.51	571.12	604.916	675.934	754.981
ENSMUSG00000032601	Prkar2a	B4	TYPE_I	TYPE_II	176.105	331.244	248.63	556.616	235.149	295.223	569.55	551.49	310.884	330.737	424.221	590.595
ENSMUSG00000003526	Prodh	B4			46.0486	115.23	67.3199	88.4106	36.1005	36.4387	97.3166	132.248	135.667	97.9538	133.868	152.148
ENSMUSG00000022912	Pros1	B4	TYPE_I	TYPE_II	771.729	1034.05	1118.22	1406.09	689.37	824.093	2085.35	2171.94	1318.45	1233.04	1391.18	1745.05
ENSMUSG00000026730	Pter	B4	TYPE_I		5.46863	11.2816	10.8595	34.3951	7.77324	7.18364	46.5195	100.866	38.084	7.77653	27.506	48.6682
ENSMUSG00000027864	Ptgfrn	B4	TYPE_I	TYPE_II	55.6201	19.8524	110.069	151.962	87.5045	182.42	350.262	313.904	110.81	176.229	180.094	158.073
ENSMUSG00000017969	Ptgis	B4			167.049	75.8781	130.546	540.689	44.6882	122.462	1516.03	2336.88	219.629	79.5296	1021.96	1912.48
ENSMUSG00000022607	Ptk2	B4	TYPE_I		180.532	162.686	176.197	217.934	114.463	166.937	363.832	413.071	180.685	214.814	285.725	439.09
ENSMUSG00000038502	Ptov1	B4			297.055	374.429	322.313	327.97	208.077	226.681	513.128	514.289	465.815	552.574	378.322	470.515
ENSMUSG00000027843	Ptpn22	B4	TYPE_I	TYPE_II	1524.76	1816.25	1882	3258.9	1934.32	1971.8	3005.27	2633.05	1845.38	4295	2359.75	3010.9
ENSMUSG00000025314	Ptprj	B4	TYPE_I	TYPE_II	4819.72	4272.86	5540.72	6450.79	3676.51	3974.1	6150.02	5451.31	5112.99	5413.88	5259.26	7241.43
ENSMUSG00000033278	Ptprm	B4			12.516	9.07999	56.8902	77.2919	5.79936	63.5648	169.637	106.116	32.7962	24.256	55.3887	93.1925
ENSMUSG00000013236	Ptprs	B4	TYPE_I	TYPE_II	336.111	195.236	515.734	654.098	415.301	362.073	798.104	802.415	501.799	157.335	838.834	1215.79
ENSMUSG00000036327	Qsox2	B4		TYPE_II	128.487	72.41	167.693	174.375	153.608	161.23	186.996	315.824	136.347	189.36	161.061	162.213
ENSMUSG00000051343	Rab11fip5	B4		TYPE_II	145.962	120.183	225.454	842.996	145.244	244.845	1246.48	2000.17	217.798	325.402	632.039	1128.09
ENSMUSG00000056515	Rab31	B4	TYPE_I		396.385	705.866	541.122	1192.12	567.461	706.635	1636.13	2475.63	668.101	1599.06	1468.52	1804.88
ENSMUSG00000041046	Ramp3	B4	TYPE_I	TYPE_II	64.8593	31.0951	51.8279	196.354	30.6896	40.1515	219.943	464.749	52.163	206.37	183.526	1047.33
ENSMUSG00000026014	Raph1	B4	TYPE_I	TYPE_II	58.8585	157.973	154.237	278.558	169.396	191.354	567.632	246.043	212.274	185.097	290.903	296.973
ENSMUSG00000017491	Rarb	B4	TYPE_I		15.1359	3.30227	14.5109	109.275	6.03476	6.07482	147.054	280.659	30.8392	4.96555	145.228	167.437
ENSMUSG00000070565	Rasal2	B4	TYPE_I	TYPE_II	10.8336	10.9397	23.3487	34.7455	16.6165	34.0143	57.1456	45.7303	27.6042	21.4481	18.377	39.4272
ENSMUSG00000030259	Rassf8	B4			16.0555	12.1732	34.8155	60.8861	21.6268	42.1738	137.547	171.57	55.5512	73.7845	81.9489	90.908
ENSMUSG00000033565	Rbfox2	B4			6.63071	9.30746	27.5587	32.358	4.0879	32.812	78.0872	93.9628	69.9031	45.9188	28.2778	74.088
ENSMUSG00000039191	Rbpj	B4	TYPE_I	TYPE_II	716.479	820.354	975.846	1498.18	1002.73	1026.99	2740.87	3954.25	1099.34	1014.94	1775.07	2244.76
ENSMUSG00000031586	Rbpms	B4	TYPE_I	TYPE_II	263.898	275.3	359.865	549.125	390.75	525.572	744.16	1255.19	454.228	315.197	521.193	467.617
ENSMUSG00000021123	Rdh12	B4			587.512	399.831	464.63	578.506	476.392	410.525	770.135	1024.75	460.461	1617.65	885.597	829.947
ENSMUSG00000019873	Reep3	B4		TYPE_II	393.16	438.289	833.05	1065.1	837.845	869.316	1607.1	2392.35	790.965	1004.91	1046.76	1166.44
ENSMUSG00000008318	Relt	B4		TYPE_II	803.296	910.271	668.674	1944.18	968.003	1089.36	1193.46	1858.07	1042.9	1790	1508.32	2934.07
ENSMUSG00000040146	Rgl3	B4	TYPE_I		10.5098	11.6269	14.8504	52.2042	4.37252	10.1611	136.939	145.347	34.4387	5.97924	77.769	61.5536
ENSMUSG00000026142	Rhbdd1	B4		TYPE_II	229.755	150.516	254.942	360.526	380.132	389.919	423.229	434.984	408.365	294.368	357.132	388.145
ENSMUSG00000019944	Rhobtb1	B4	TYPE_I	TYPE_II	21.9883	48.7814	58.892	145.732	32.3925	38.9158	217.761	262.781	71.4915	27.4799	121.53	139.123
ENSMUSG00000024143	Rhoq	B4	TYPE_I		734.11	503.305	592.16	777.325	801.254	714.064	998.813	1229.99	825.534	435.231	1191.56	1099.48
ENSMUSG00000038658	Ric1	B4		TYPE_II	336.254	254.963	528.879	707.801	621.152	561.168	575.19	834.287	396.94	533.517	506.684	595.695
ENSMUSG00000038195	Rilp	B4			27.5648	41.9687	43.3599	47.0963	25.5758	43.8144	81.8946	94.0399	62.9338	40.921	61.8763	82.102
ENSMUSG00000029392	Rilpl1	B4	TYPE_I	TYPE_II	32.6948	20.4796	52.2973	81.4734	24.6344	39.5883	72.1862	103.837	51.979	30.3973	35.9041	55.746
ENSMUSG00000032890	Rims3	B4	TYPE_I		49.4316	29.3518	51.4564	155.675	66.6381	101.672	174.691	247.336	55.3235	184.11	114.829	183.66
ENSMUSG00000024883	Rin1	B4			11.8548	13.5815	20.4553	32.6921	14.2039	19.7771	41.6909	81.0762	18.5383	16.5279	18.9474	33.8561
ENSMUSG00000001768	Rin2	B4	TYPE_I	TYPE_II	227.599	356.968	276.161	825.563	324.662	405.021	1427.15	1760.32	293.401	648.754	790.616	526.479
ENSMUSG00000047222	Rnase2a	B4			0	0.711944	3.38348	0.628282	0.0605212	53.0306	1.52892	720.911	0.11956	0	2.4484	1979.17
ENSMUSG00000017144	Rnd3	B4	TYPE_I	TYPE_II	60.6256	85.0093	90.5735	162.114	104.241	73.1916	343.864	395.001	186.349	188.59	175.156	227.526
ENSMUSG00000030788	Rnf141	B4			309.146	283.415	378.03	715.486	354.122	385.111	949.587	1129.81	498.241	348.238	805.073	1074.6
ENSMUSG00000047747	Rnf150	B4	TYPE_I	TYPE_II	24.3561	44.4918	53.2086	93.6896	41.0585	54.6765	132.518	118.348	68.6839	43.5778	56.3611	51.9132
ENSMUSG00000025900	Rp1	B4			3.45513	0.388797	9.65691	12.6171	2.56964	7.86278	105.095	38.1884	6.34717	0	39.3078	42.1659
ENSMUSG00000020375	Rufy1	B4			763.589	598.073	630.149	666.944	612.752	553.057	859.854	952.474	523.958	298.716	630.543	802.192
ENSMUSG00000035969	Rusc2	B4	TYPE_I	TYPE_II	20.4787	17.0431	43.4434	150.778	23.7731	77.0525	203.356	311.805	89.1503	99.3913	104.805	159.477
ENSMUSG00000015846	Rxra	B4		TYPE_II	332.898	612.556	426.905	1053.95	428.195	503.77	1169.56	1993.9	691.315	672.54	699.418	868.386
ENSMUSG00000032547	Ryk	B4			43.4819	160.923	36.9636	141.931	19.3183	49.5136	307.321	334.652	106.872	151.69	222.717	343.229
ENSMUSG00000030592	Ryr1	B4		TYPE_II	162.444	189.36	128.807	216.443	130.161	151.825	350.016	504.732	182.483	65.1033	367.647	503.714
ENSMUSG00000040026	Saa3	B4	TYPE_I	TYPE_II	391.653	2395.38	493.257	9351.29	164.307	1192.76	5533.76	264805	1016.41	3573.25	3734.14	10049.7
ENSMUSG00000015305	Sash1	B4	TYPE_I	TYPE_II	27.0727	21.321	75.989	275.072	72.0256	132.379	273.195	911.238	108.649	217.86	137.244	133.619
ENSMUSG00000038371	Sbf2	B4	TYPE_I		103.691	26.9036	171.626	415.028	126.439	138.574	872.728	814.489	170.19	98.2039	480.292	565.358
ENSMUSG00000012017	Scarf2	B4			7.77242	20.5071	32.7341	101.569	12.1567	47.0694	79.4494	107.481	24.9682	53.8684	62.4308	55.2197
ENSMUSG00000022123	Scel	B4	TYPE_I		1.35156	2.20743	6.95945	22.7842	7.6356	37.6722	22.416	41.0625	13.2599	4.09598	6.06067	6.61463
ENSMUSG00000019194	Scn1b	B4	TYPE_I		74.9632	97.0327	54.9297	353.037	30.5831	58.0801	414.755	1132.91	80.2666	91.8864	266.147	354.983
ENSMUSG00000000278	Scpep1	B4			1010.49	1371.26	970.323	2517.39	814.338	809.595	2704.99	4762.59	1085.65	646.294	1943.14	2737.07
ENSMUSG00000025743	Sdc3	B4	TYPE_I	TYPE_II	1192.6	2439.4	2394.04	16800.1	1591.43	3089.35	13320.2	33003.8	1709.33	530.202	6878.61	10667.1
ENSMUSG00000034308	Sdr42e1	B4	TYPE_I		47.6461	47.6115	85.5748	103.744	66.9071	89.6247	141.67	134.776	130.67	42.867	91.2203	123.766
ENSMUSG00000029596	Sdsl	B4	TYPE_I		3.0805	4.11523	1.23291	6.07866	2.3889	1.3926	18.0785	48.1958	11.1083	2.68841	5.46477	28.4517
ENSMUSG00000026589	Sec16b	B4	TYPE_I		35.9797	3.60376	60.5386	111.103	54.2184	40.1069	138.032	96.6856	71.778	91.3572	64.3146	151.865
ENSMUSG00000035325	Sec31a	B4			1624.8	1607.4	2265.32	2200.53	2006.81	1957.62	2660.08	3874.58	1394.35	1392.42	1766.5	2004.68
ENSMUSG00000020964	Sel1l	B4	TYPE_I	TYPE_II	756.331	832.975	1226.38	1603.69	1298.42	1308.93	1694.61	2151.28	1274.07	1675.87	1452.87	1945.76
ENSMUSG00000029189	Sel1l3	B4		TYPE_II	30.7901	0.518396	22.5464	56.2514	9.33197	17.5192	194.995	132.781	22.8773	1.10817	63.6035	161.584
ENSMUSG00000026580	Selp	B4	TYPE_I	TYPE_II	578.241	888.84	916.784	1798.15	352.568	499.954	5134.38	8286.29	583.983	557.986	2126.75	2556.67
ENSMUSG00000064373	Sepp1	B4	TYPE_I	TYPE_II	3329.05	1837.8	4501.25	4822.27	3257.71	3507.5	6606.9	16255	4779.25	3132.02	3230.05	3196.1
ENSMUSG00000062345	Serpinb2	B4	TYPE_I	TYPE_II	224.308	155.589	329.8	1903.61	122.476	304.604	2556.48	4945.19	194.815	62.6817	950.08	3536.37
ENSMUSG00000026315	Serpinb8	B4	TYPE_I	TYPE_II	50.2701	27.3299	88.3677	199.992	52.525	55.001	689.474	743.316	90.7263	43.999	311.354	353.519
ENSMUSG00000031548	Sfrp1	B4	TYPE_I		1.59409	3.67655	26.1839	19.2934	1.26584	20.6677	16.8942	30.5192	11.3268	21.369	11.1044	11.1364
ENSMUSG00000025212	Sfxn3	B4	TYPE_I	TYPE_II	1540.08	813.96	1986.46	1938.08	1938.04	1823.83	2664.44	3234.46	1564.75	1105.75	2227.45	2412.24
ENSMUSG00000020097	Sgpl1	B4		TYPE_II	1081.41	1011.88	1409.74	1707.61	1529.63	1553.95	2253.91	3092.49	1447.81	1660.51	2328.54	2006.82
ENSMUSG00000036553	Sh3tc1	B4	TYPE_I		388.552	273.363	462.699	864.553	437.093	455.508	1020.72	2174.05	463.279	371.69	780.592	947.258
ENSMUSG00000022623	Shank3	B4	TYPE_I		51.4945	52.3735	67.1847	185.956	18.9825	69.5731	377.71	222.057	59.2242	24.7264	91.7622	102.498
ENSMUSG00000041362	Shtn1	B4	TYPE_I		56.7617	229.594	82.136	582.195	48.1999	104.755	623.662	2805.51	142.655	129.165	244.866	403.515
ENSMUSG00000036078	Sigmar1	B4			426.808	483.75	455.2	762.885	487.449	477.462	1011.49	1312.96	414.324	242.822	658.195	884.007
ENSMUSG00000026548	Slamf9	B4	TYPE_I	TYPE_II	167.067	75.4679	79.8317	466.873	76.1816	103.657	523.422	846.825	188.242	38.5107	437.709	630.123
ENSMUSG00000029321	Slc10a6	B4	TYPE_I	TYPE_II	1.51734	0	4.15076	15.3598	2.01836	5.40292	17.9583	130.933	8.70603	29.7238	7.47555	9.19409
ENSMUSG00000017740	Slc12a5	B4		TYPE_II	19.0262	12.503	22.4363	28.8221	25.0857	20.6495	132.588	65.6311	21.9523	17.793	71.7029	61.2179
ENSMUSG00000018459	Slc13a3	B4		TYPE_II	12.1232	14.8979	22.3596	87.4969	6.6746	9.634	141.43	360.049	28.9156	9.91159	78.7388	160.685
ENSMUSG00000049624	Slc17a5	B4		TYPE_II	131.289	62.8375	153.45	192.926	159.66	169.835	238.043	325.209	119.865	264.799	227.163	246.261
ENSMUSG00000022199	Slc22a17	B4			67.6346	18.4741	58.3664	109.459	46.9244	47.6371	217.955	368.851	75.2149	92.5652	148.955	246.479
ENSMUSG00000000154	Slc22a18	B4			7.16225	17.5088	1.7354	29.9416	4.99552	12.5393	59.6897	128.295	57.5099	17.3397	32.6678	48.825
ENSMUSG00000015112	Slc25a13	B4	TYPE_I		36.1388	111.924	48.8226	97.1462	43.5291	46.8201	137.469	195.973	136.957	52.9698	102.338	151.007
ENSMUSG00000031808	Slc27a1	B4	TYPE_I	TYPE_II	268.798	105.389	287.916	305.162	208.047	195.892	322.218	866.454	360.785	318.578	276.644	307.197
ENSMUSG00000027219	Slc28a2	B4	TYPE_I	TYPE_II	1514.88	1211.68	1599.72	1688.53	1790.07	1646.08	1411.91	2936.03	1628.15	1497.11	1927.99	1948.71
ENSMUSG00000026791	Slc2a8	B4	TYPE_I	TYPE_II	160.273	101.787	127.415	167.077	116.212	112.987	161.875	241.715	147.375	261.549	178.176	232.502
ENSMUSG00000043885	Slc36a4	B4	TYPE_I		107.408	83.4533	120.911	196.018	133.893	161.024	306.589	394.19	188.958	207.489	293.712	378.161
ENSMUSG00000044712	Slc38a6	B4		TYPE_II	103.283	68.1615	113.069	145.88	127.037	117.752	198.665	414.378	115.644	76.5711	155.998	192.133
ENSMUSG00000036534	Slc38a7	B4			283.303	244.897	425.445	337.15	378.27	361.935	446.296	793.389	339.894	240.084	412.409	373.603
ENSMUSG00000041654	Slc39a11	B4			189.69	207.91	157.949	279.881	185.92	210.48	295.368	351.478	223.342	332.988	323.115	491.425
ENSMUSG00000048833	Slc39a9	B4			551.838	496.849	533.728	618.833	653.24	650.81	758.049	1160.18	579.163	551.478	749.317	873.121
ENSMUSG00000034591	Slc41a2	B4	TYPE_I		92.5096	37.8094	86.2667	122.509	108.535	85.6096	183.274	284.462	116.671	107.319	176.753	241.644
ENSMUSG00000020829	Slc46a1	B4		TYPE_II	16.6158	10.6019	16.6185	29.7542	13.6871	16.4865	42.7551	72.1467	36.1306	82.4987	25.2709	49.9705
ENSMUSG00000030096	Slc6a6	B4	TYPE_I		1343.99	1293.34	2666.04	4121.57	2769.28	2875.47	3671.12	5994.16	1997.34	2358.83	2907.08	2859.4
ENSMUSG00000031596	Slc7a2	B4	TYPE_I	TYPE_II	18.9483	11.1164	44.4108	372.109	9.87873	82.4181	341.219	3201.26	163.238	67.3153	215.544	7056.23
ENSMUSG00000000958	Slc7a7	B4	TYPE_I	TYPE_II	146.545	413.859	116.076	618.968	122.53	162.244	454.938	934.176	151.746	83.0478	432.306	925.651
ENSMUSG00000002504	Slc9a3r2	B4	TYPE_I	TYPE_II	169.649	364.502	122.254	333.968	35.0901	116.152	714.693	989.859	123.102	193.963	336.603	495.632
ENSMUSG00000026065	Slc9a4	B4			0.520859	0.302583	1.43201	8.92936	0.592883	0.716221	80.8817	54.8026	0.302478	0.569787	7.60003	8.18539
ENSMUSG00000069793	Slfn9	B4	TYPE_I	TYPE_II	25.1924	57.2358	134.189	322.161	119.104	172.185	140.718	162.735	50.9671	43.7264	89.9962	212.51
ENSMUSG00000025060	Slk	B4	TYPE_I		750.434	975.054	1419.31	1799.33	1654.53	1599.57	1958.4	2138.95	1361.76	2179.42	1438.29	1449.35
ENSMUSG00000032402	Smad3	B4	TYPE_I	TYPE_II	678.437	694.326	1075.95	1484.25	1157.5	1137.23	1403.92	1645.33	852.33	716.425	1226.43	955.355
ENSMUSG00000053559	Smagp	B4		TYPE_II	251.734	263.204	178.944	334.307	137.396	158.455	540.682	444.308	220.629	162.263	356.396	238.844
ENSMUSG00000072704	Smim10l1	B4			209.695	221.092	226.921	246.088	229.958	221.524	463.052	351.974	389.413	264.732	359.798	450.61
ENSMUSG00000001761	Smo	B4	TYPE_I		30.2009	25.6591	131.716	59.7886	22.7563	31.5972	87.6931	80.6776	118.907	53.5238	46.2668	50.8319
ENSMUSG00000019872	Smpdl3a	B4			1696.88	1939.39	1894.06	4233.56	2091.52	2570.14	5845.57	10333.4	2564.82	3006.57	4985.08	5240.31
ENSMUSG00000047793	Sned1	B4	TYPE_I		13.2501	12.7085	29.2733	55.6423	25.0093	55.4044	67.736	38.9103	54.9542	72.3497	53.3378	55.2365
ENSMUSG00000044349	Snhg11	B4			1.56774	0	14.4336	33.7201	1.5837	22.1792	31.1566	49.555	4.1448	12.7301	20.3325	10.7955
ENSMUSG00000027488	Snta1	B4	TYPE_I	TYPE_II	36.788	35.0189	24.281	53.5791	15.5305	30.8822	83.829	180.69	67.1089	87.8638	78.8665	94.6122
ENSMUSG00000034484	Snx2	B4	TYPE_I	TYPE_II	4147.04	1653.27	3726.59	3796.08	3549.16	3121.87	5053.75	5962.52	2971.7	1652.66	4531.57	5729.35
ENSMUSG00000050373	Snx21	B4	TYPE_I	TYPE_II	62.266	86.1306	83.2004	142.204	65.2453	83.6198	147.785	270.362	95.6593	64.626	98.6521	133.908
ENSMUSG00000024535	Snx24	B4	TYPE_I	TYPE_II	2.64157	3.99156	3.84365	21.8358	2.31742	7.40804	50.72	154.364	16.8202	22.0663	25.4592	40.5176
ENSMUSG00000028007	Snx7	B4	TYPE_I	TYPE_II	4.27329	8.54392	8.85089	34.9812	4.04744	21.9438	65.8257	135.806	13.2888	3.45401	21.8897	53.5461
ENSMUSG00000056153	Socs6	B4	TYPE_I	TYPE_II	231.005	196.139	220.507	322.933	275.835	255.855	526.529	424.746	350.431	254.073	430.014	590.687
ENSMUSG00000055485	Soga1	B4	TYPE_I	TYPE_II	29.0053	19.9717	98.408	273.75	54.2153	76.5927	513.177	372.375	122.816	48.0544	201.898	222.986
ENSMUSG00000022091	Sorbs3	B4	TYPE_I	TYPE_II	159.935	139.5	230.013	750.921	119.073	168.468	1274.3	2648.85	358.33	212.541	457.922	406.707
ENSMUSG00000029093	Sorcs2	B4	TYPE_I		221.833	112.193	216.438	626.175	193.803	224.004	598.269	704.128	257.26	95.7133	507.637	847.605
ENSMUSG00000026809	Spaca9	B4		TYPE_II	38.4359	69.6642	25.7481	87.9747	29.888	37.8321	86.2775	165.237	24.0822	10.5324	87.2215	141.555
ENSMUSG00000034401	Spata6	B4	TYPE_I		277.612	176.587	448.417	447.403	367.233	349.358	500.579	736.214	341.617	358.393	426.038	484.071
ENSMUSG00000051934	Spats2	B4		TYPE_II	8.30521	9.0974	32.3545	38.9316	3.30305	12.6256	57.3911	111.376	21.1395	44.4225	20.8339	30.9666
ENSMUSG00000027007	Ssfa2	B4	TYPE_I		419.277	282.117	568.834	808.072	598.049	597.226	1039.4	1240.33	680.777	617.25	734.277	802.222
ENSMUSG00000028538	St3gal3	B4	TYPE_I		284.159	251.26	290.618	237.102	225.403	196.238	412.961	358.963	363.404	109.994	339.579	306.058
ENSMUSG00000016128	Stard13	B4	TYPE_I		6.09841	10.1109	18.3091	36.2109	0.463941	48.1757	53.001	150.852	18.9933	36.3945	25.6459	21.8997
ENSMUSG00000031216	Stard8	B4	TYPE_I	TYPE_II	82.771	155.037	136.809	338.465	144.253	198.463	504.377	520.171	182.981	157.386	283.086	283.979
ENSMUSG00000033705	Stard9	B4	TYPE_I	TYPE_II	75.8431	100.533	200.477	314.771	224.639	199.869	707.214	423.494	274.842	119.302	333.834	243.556
ENSMUSG00000025920	Stau2	B4	TYPE_I		65.6477	35.2378	92.9665	93.8386	64.4899	53.6139	140.254	158.924	81.6052	103.898	91.7921	120.112
ENSMUSG00000026389	Steap3	B4		TYPE_II	82.0849	163.906	118.713	420.225	96.7623	151.11	486.214	1070.32	161.2	45.3217	288.806	790.241
ENSMUSG00000033855	Ston1	B4			7.33706	4.2047	28.2483	107.861	6.72764	20.9096	36.038	129.8	53.2979	144.039	13.6406	28.8939
ENSMUSG00000039629	Strip2	B4	TYPE_I	TYPE_II	10.3558	21.4722	31.8668	93.4669	10.2719	14.3748	49.9829	149.485	33.6338	83.611	28.6774	74.1868
ENSMUSG00000027882	Stxbp3	B4	TYPE_I		495.391	416.538	647.51	1213.24	674.843	724.326	1035.3	2319.53	658.748	666.319	802.209	832.911
ENSMUSG00000030711	Sult1a1	B4	TYPE_I	TYPE_II	69.5579	77.7591	79.3166	390.814	28.7439	23.8743	1249.36	2614.6	286.008	111.923	262.081	270.038
ENSMUSG00000023805	Synj2	B4	TYPE_I	TYPE_II	108.255	118.36	293.916	311.447	257.182	256.896	539.411	477.775	191.164	174.313	316.808	372.888
ENSMUSG00000024743	Syt7	B4			7.24744	10.5167	9.82868	7.61048	0.484239	16.2233	14.3773	18.6707	9.11334	2.34825	8.80825	24.3808
ENSMUSG00000039976	Tbc1d16	B4	TYPE_I		108.386	29.4188	112.961	99.8058	120.689	121.275	170.107	181.454	141.123	160.999	117.811	153.251
ENSMUSG00000036473	Tbc1d24	B4			17.3428	27.9639	26.1838	69.7689	22.044	31.7069	94.3727	193.974	42.9077	23.0926	69.8041	114.078
ENSMUSG00000038122	Tbc1d32	B4	TYPE_I		22.3592	14.4927	34.927	58.2175	40.2391	72.4517	83.0206	91.6388	47.3126	10.103	69.4768	87.3742
ENSMUSG00000006642	Tcf23	B4	TYPE_I		2.23573	4.8148	0.372626	30.9561	0.997656	1.49725	26.1381	629.335	0.961326	0.189929	9.81738	218.307
ENSMUSG00000020432	Tcn2	B4			1053.47	1504.27	1214.54	3355.69	884.843	1065.8	6259.66	14199.9	1067.21	3597.02	2879.56	2898.52
ENSMUSG00000041912	Tdrkh	B4	TYPE_I		38.5925	15.3187	38.3316	32.8164	34.571	31.4327	64.2951	89.3256	84.7604	12.7783	47.9648	63.1372
ENSMUSG00000048078	Tenm4	B4	TYPE_I	TYPE_II	21.1438	2.20736	43.5209	41.3296	29.8807	24.1299	164.827	38.091	76.684	3.46818	87.0076	95.7154
ENSMUSG00000027082	Tfpi	B4	TYPE_I		41.7155	27.7643	52.184	67.6154	59.5282	63.432	100.012	161.951	50.262	35.3713	46.709	83.0582
ENSMUSG00000039239	Tgfb2	B4	TYPE_I		96.9657	3.7299	191.933	163.581	42.8219	40.3464	1371.81	561.474	87.2337	47.0674	509.857	497.104
ENSMUSG00000074743	Thbd	B4	TYPE_I	TYPE_II	200.303	34.4177	164.13	225.562	338.747	550.814	417.45	849.953	476.483	205.917	478.517	308.239
ENSMUSG00000002489	Tiam1	B4	TYPE_I	TYPE_II	149.7	177.372	458.631	597.813	472.99	438.68	1125.94	792.567	472.633	275.385	566.101	687.355
ENSMUSG00000023800	Tiam2	B4	TYPE_I		155.203	63.4856	142.172	363.15	241.935	380.104	547.255	569.151	298.346	349.393	473.212	303.45
ENSMUSG00000056130	Ticam2	B4	TYPE_I	TYPE_II	54.7702	112.433	83.3407	224.227	129.922	117.476	383.32	274.138	124.907	70.6513	244.203	283.43
ENSMUSG00000040413	Timd2	B4			0.923172	1.85149	3.83565	9.83261	2.8089	0.971154	5.94158	42.3973	28.7289	6.32843	6.57926	88.5099
ENSMUSG00000055546	Timd4	B4	TYPE_I	TYPE_II	137.187	102.509	356.421	2109.68	73.8071	143.012	3132.71	2614.78	175.02	28.0468	1030.07	1291.13
ENSMUSG00000017466	Timp2	B4	TYPE_I	TYPE_II	697.441	753.475	1168.17	2433	711.608	1030.46	6433.59	6011.66	1215.66	1317.09	3130.33	4908.18
ENSMUSG00000034640	Tiparp	B4	TYPE_I	TYPE_II	333.148	285.083	311.068	497.917	368.703	371.754	663.776	787.004	441.052	676.542	534.954	594.279
ENSMUSG00000032041	Tirap	B4			140.878	155.629	246.562	478.93	262.177	302.645	356.756	563.231	235.8	606.702	349.468	309.336
ENSMUSG00000030516	Tjp1	B4	TYPE_I		15.7368	15.3824	36.9926	63.5692	15.4067	147.083	174.884	190.301	64.414	64.272	59.636	87.5699
ENSMUSG00000052698	Tln2	B4	TYPE_I		13.0179	9.83431	28.0186	148.306	7.61733	30.9038	175.569	650.354	26.8593	5.57263	73.9641	421.928
ENSMUSG00000031639	Tlr3	B4	TYPE_I	TYPE_II	23.9715	36.0227	45.2057	163.566	42.7998	70.7762	133.744	197.801	76.3948	49.9079	69.9868	74.2971
ENSMUSG00000020023	Tmcc3	B4	TYPE_I	TYPE_II	147.093	48.3057	301.022	470.618	221.485	231.12	628.03	673.912	266.282	232.004	451.099	689.781
ENSMUSG00000052369	Tmem106c	B4			201.932	138.05	191.175	227.057	185.245	180.608	307.264	422.838	190.356	205.63	249.961	369.399
ENSMUSG00000020895	Tmem107	B4	TYPE_I		22.9695	78.376	21.4663	82.4065	20.4047	34.2753	63.8028	98.5412	42.3276	27.3245	83.8582	202.346
ENSMUSG00000054675	Tmem119	B4	TYPE_I	TYPE_II	5.93928	12.5069	9.26333	58.982	14.1771	31.7227	43.7968	289.333	84.4824	22.5842	47.212	71.152
ENSMUSG00000026939	Tmem141	B4	TYPE_I	TYPE_II	48.2121	69.8072	43.7119	139.183	39.8023	32.6853	280.271	531.536	93.8936	37.3906	180.79	249.334
ENSMUSG00000023367	Tmem176a	B4	TYPE_I	TYPE_II	304.715	146.046	257.989	889.594	261.126	435.584	2342.11	1829.62	627.092	508.352	972.592	1383.53
ENSMUSG00000029810	Tmem176b	B4	TYPE_I	TYPE_II	486.122	214.134	531.776	1392.84	478.374	557.744	3487.5	3476.62	1034.91	969.156	1639.61	2176.66
ENSMUSG00000009035	Tmem184b	B4	TYPE_I		949.214	978.361	1494.86	2147.68	1505.05	1881.44	1788.61	2330.95	994.688	809.68	1410.43	1387.81
ENSMUSG00000038079	Tmem237	B4	TYPE_I		39.4126	65.0224	31.479	68.8351	32.2801	42.452	72.206	90.8551	46.8563	12.9652	77.8776	119.826
ENSMUSG00000014353	Tmem87b	B4			385.221	198.684	416.846	377.414	492.324	442.845	527.487	1083.65	483.111	632.412	497.117	502.375
ENSMUSG00000036676	Tmtc3	B4	TYPE_I		14.5147	21.0142	41.3122	79.1634	50.0098	57.2734	124.184	130.561	40.5556	34.5648	61.2315	71.775
ENSMUSG00000062210	Tnfaip8	B4	TYPE_I		1615.18	1555.92	1180.88	1167.93	1160.44	1097.96	1686.34	2113.78	1538.67	1336	1885.62	2371.52
ENSMUSG00000023915	Tnfrsf21	B4	TYPE_I	TYPE_II	236.801	292.164	480.893	689.114	539.463	565.421	933.767	1246.25	537.582	591.585	722.956	590.071
ENSMUSG00000089669	Tnfsf13	B4	TYPE_I	TYPE_II	6.66679	17.6061	9.63379	21.3381	16.0135	20.8854	39.3592	63.1151	19.7091	10.9171	34.4501	27.702
ENSMUSG00000018752	Tnfsfm13	B4		TYPE_II	8.5327	6.35021	7.87322	21.4846	9.35877	13.865	53.2474	68.1917	8.21034	5.26107	19.6821	13.2622
ENSMUSG00000059866	Tnip2	B4			328.431	383.204	377.841	535.189	375.395	348.385	507.488	840.785	397.715	451.991	452.04	536.572
ENSMUSG00000017607	Tns4	B4			42.2512	63.4013	69.6417	133.615	95.4712	105.554	211.381	272.197	82.7201	50.5075	172.417	161.129
ENSMUSG00000074607	Tox2	B4		TYPE_II	21.1018	28.3824	65.8326	185.214	26.3506	34.5538	282.758	116.599	27.2245	15.5494	127.665	124.707
ENSMUSG00000040046	Tph1	B4	TYPE_I		1.94491	2.67621	4.51003	31.1983	1.07886	1.34966	69.0117	55.6927	7.55777	2.50677	25.2484	15.8719
ENSMUSG00000030894	Tpp1	B4			1113.2	954.042	1726.74	1717.8	1555.18	1623.6	1894.17	3910.32	1365.64	847.219	1509.86	1701.14
ENSMUSG00000033825	Tpsb2	B4			50.7003	1.45106	50.1144	149.8	10.9466	33.3741	777.519	360.444	73.6172	104.49	182.476	139.256
ENSMUSG00000034118	Tpst1	B4	TYPE_I	TYPE_II	425.674	444.228	330.19	509.978	333.182	336.009	429.629	445.399	354.978	205.073	493.765	689.313
ENSMUSG00000032554	Trf	B4	TYPE_I	TYPE_II	73.4246	12.7398	31.3088	76.0893	29.8852	26.176	399.922	483.959	639.084	109.822	211.317	244.504
ENSMUSG00000090693	Trim43a	B4			1.42904	0.67319	0	12.3762	0.181564	1.46409	1.47418	17.6913	0	6.78423	0.320788	38.611
ENSMUSG00000020773	Trim47	B4	TYPE_I	TYPE_II	54.5955	116.036	54.224	193.952	27.6923	33.2775	271.367	448.08	78.2927	59.0094	172.874	244.138
ENSMUSG00000042828	Trim72	B4			3.85178	6.63261	43.6738	69.9627	13.9203	12.3298	10.8969	113.118	39.5838	23.7198	11.7936	54.7568
ENSMUSG00000022263	Trio	B4			340.436	179.643	767.004	961.633	732.49	685.168	903.798	1434.13	586.615	573.53	713.793	1158.14
ENSMUSG00000038812	Trmt112	B4			744.694	712.526	656.482	809.727	789.108	801.041	846.846	913.18	865.826	577.166	866.159	973.857
ENSMUSG00000014158	Trpv4	B4		TYPE_II	21.3825	12.9002	33.6683	74.8094	36.597	43.625	91.5443	201.975	34.3315	40.6076	55.5975	83.2023
ENSMUSG00000049580	Tsku	B4			4.07273	2.60546	9.54098	54.4928	1.82698	10.0194	87.8918	144.545	27.367	9.63065	41.3009	43.3568
ENSMUSG00000037824	Tspan14	B4	TYPE_I	TYPE_II	2333.21	2048.19	2211.52	2834.1	2400.99	2585.09	3164.63	4252.57	3040.66	2833.79	3004.86	3609.33
ENSMUSG00000040219	Ttc12	B4			13.1802	15.1025	20.9385	33.1569	9.57128	22.904	50.2362	156.915	30.7072	29.1806	31.6844	42.3482
ENSMUSG00000006784	Ttc25	B4	TYPE_I		3.84407	4.12979	12.7114	25.7939	5.58276	9.52973	62.0075	80.1287	14.0238	13.0847	32.2609	48.1905
ENSMUSG00000021013	Ttc8	B4	TYPE_I		9.45827	5.98053	15.7388	27.327	9.33387	13.6667	37.6741	46.0815	24.7764	7.48218	26.6203	34.6229
ENSMUSG00000001473	Tubb6	B4	TYPE_I	TYPE_II	291.986	549.011	228.258	1344.59	279.792	313.725	1925.51	3584.66	525.696	198.663	1750.5	2048.16
ENSMUSG00000058317	Ube2e2	B4			5.12748	8.38254	9.77163	23.4624	4.7512	12.8144	44.5975	84.9668	23.1072	47.4625	17.7458	38.2241
ENSMUSG00000052981	Ube2ql1	B4			2.17641	0.388797	12.8415	9.56369	1.46482	1.40074	32.4723	27.9791	2.33887	0	9.66725	20.2102
ENSMUSG00000031710	Ucp1	B4	TYPE_I		0.561248	3.18876	7.52715	27.8279	1.20153	0.6274	2.85664	98.4958	150.075	4.25815	7.87733	322.602
ENSMUSG00000028456	Unc13b	B4	TYPE_I		9.10338	20.762	11.8072	35.2424	10.5166	32.9353	96.1612	102.252	31.061	46.8571	45.4695	57.881
ENSMUSG00000025876	Unc5a	B4	TYPE_I	TYPE_II	54.1993	34.9855	57.7809	84.4283	56.6794	64.5081	111.15	72.9837	67.0112	144.076	79.6668	121.804
ENSMUSG00000047712	Ust	B4	TYPE_I		49.0858	44.0028	99.0066	109.326	94.0033	107.622	140.5	146.529	93.8845	85.5964	77.6452	146.546
ENSMUSG00000034993	Vat1	B4	TYPE_I	TYPE_II	422.34	407.715	452.964	528.289	304.263	318.419	732.254	2237.26	541.021	690.176	693.882	932.401
ENSMUSG00000096145	Vkorc1	B4		TYPE_II	24.3497	18.4165	6.16515	9.22313	7.6871	11.2593	47.4803	52.5306	36.9324	35.0384	41.4369	61.8974
ENSMUSG00000096630	Vmn2r26	B4			22.3015	3.68976	15.6625	108.024	9.481	8.49264	257.166	636.867	19.0025	1.10817	167.297	580.731
ENSMUSG00000031696	Vps35	B4	TYPE_I		589.077	787.199	850.151	1003.05	814.583	825.57	929.699	1463.9	817.455	777.508	1180.69	1351.99
ENSMUSG00000044206	Vsig4	B4		TYPE_II	31.8275	0.518396	68.4868	296.057	21.3539	34.636	512.766	738.627	177.026	64.9237	326.938	370.353
ENSMUSG00000039715	Wdr34	B4	TYPE_I		30.5299	35.0616	32.8413	65.0632	22.0388	30.9381	69.6848	113.369	46.765	26.6155	47.9306	120.419
ENSMUSG00000066643	Wdr35	B4	TYPE_I		18.0436	5.88595	23.751	41.6415	17.5462	27.8384	43.0002	48.0667	20.874	13.0086	23.8571	34.6205
ENSMUSG00000042015	Wdr41	B4			335.098	304.521	384.693	474.037	395.899	409.394	599.304	825.09	407.456	245.751	446.378	582.536
ENSMUSG00000042050	Wdr60	B4	TYPE_I		12.2256	10.2239	13.1997	33.5221	11.6001	17.2151	27.7451	56.1996	13.2009	16.1557	16.719	36.4491
ENSMUSG00000031016	Wee1	B4			81.8901	155.251	75.6792	263.4	63.1741	99.1742	333.107	327.29	126.374	161.268	151.725	316.295
ENSMUSG00000039474	Wfs1	B4		TYPE_II	103.199	74.0194	119.551	178.952	154.652	145.967	243.468	574.445	178.42	122.592	168.92	173.105
ENSMUSG00000028173	Wls	B4			321.263	253.798	397.381	367.087	350.86	406.715	629.29	752.169	448.197	444.365	570.755	561.158
ENSMUSG00000045962	Wnk1	B4	TYPE_I	TYPE_II	3991.03	3411.65	8234.71	8863.92	6468.38	6190.05	8443.78	19963.3	4990.32	4543.74	5534.35	5802.46
ENSMUSG00000010797	Wnt2	B4	TYPE_I		60.1667	11.1048	73.816	187.066	13.7624	39.0605	604.023	810.135	26.7819	3.90541	293.671	496.543
ENSMUSG00000036459	Wtip	B4	TYPE_I	TYPE_II	7.81206	11.3281	5.0825	22.6331	2.60323	10.7388	44.4667	60.7011	16.9225	69.6148	26.5718	60.5616
ENSMUSG00000031563	Wwc2	B4	TYPE_I	TYPE_II	59.2823	27.746	86.4254	116.294	102.355	119.507	229.473	262.978	136.131	100.427	121.854	152.519
ENSMUSG00000035769	Xylb	B4			10.9639	27.4895	22.9679	68.3596	24.9557	31.1143	47.6735	91.1354	79.412	18.9642	28.7849	45.8251
ENSMUSG00000041995	Zbed3	B4			140.839	93.996	175.986	297.237	150.628	189.2	232.942	304.462	100.551	125.71	144.56	200.041
ENSMUSG00000027583	Zbtb46	B4	TYPE_I	TYPE_II	26.8134	45.9017	21.1328	62.4258	26.4	40.31	82.8944	70.9243	52.2599	32.3093	55.2647	70.5337
ENSMUSG00000044646	Zbtb7c	B4		TYPE_II	6.95026	4.46775	6.59545	34.5063	3.50838	8.14263	73.9744	74.4389	17.1876	6.16413	29.9193	25.4905
ENSMUSG00000035164	Zc3h12c	B4	TYPE_I	TYPE_II	9.83021	16.5526	25.7598	56.8776	37.3995	44.5843	65.2479	83.3531	32.582	54.165	72.6802	49.6055
ENSMUSG00000061410	Zcchc14	B4			14.6715	18.8382	29.5411	77.7798	7.49779	45.1324	149.895	146.707	47.5402	58.0995	75.8946	77.049
ENSMUSG00000055538	Zcchc24	B4	TYPE_I	TYPE_II	462.316	241.107	575.962	811.725	661.503	533.466	1057.2	1130.38	654.603	337.154	777.608	851.074
ENSMUSG00000039199	Zdhhc1	B4			88.683	81.0723	71.8185	168.605	94.2238	120.859	278.048	274.924	110.281	67.6076	211.304	260.849
ENSMUSG00000036985	Zdhhc9	B4	TYPE_I		501.844	503.206	879.375	1240.24	839.034	895.579	1362.15	2138.16	701.663	1011.25	963.465	951.261
ENSMUSG00000026872	Zeb2	B4	TYPE_I	TYPE_II	764.578	886.144	1716.38	2755.8	1632.03	1722.18	3188.33	2811.11	1573.1	1135.9	1948.46	2581.18
ENSMUSG00000038872	Zfhx3	B4	TYPE_I	TYPE_II	44.727	83.7529	90.8896	202.697	101.533	135.466	272.259	369.039	118.865	124.099	157.324	97.4954
ENSMUSG00000087598	Zfp111	B4			6.58801	18.7145	9.53632	39.661	9.32182	14.6054	56.2705	76.4355	18.819	11.229	24.2759	42.4892
ENSMUSG00000025602	Zfp202	B4			38.1632	26.9403	68.6246	63.4575	48.9277	45.5109	83.6063	119.326	46.6066	44.9426	90.3015	84.2007
ENSMUSG00000058881	Zfp516	B4		TYPE_II	141.44	167.796	333.028	450.936	375.459	368.66	463.447	616.109	339.67	658.268	387.766	318.257
ENSMUSG00000024220	Zfp523	B4		TYPE_II	183.785	115.527	309.844	335.684	293.904	286.477	284.796	401.51	232.411	304.611	257.683	286.275
ENSMUSG00000064141	Zfp69	B4		TYPE_II	45.4003	25.4686	86.7716	102.402	101.476	78.7204	119.774	170.345	52.8525	56.707	67.7976	87.2188
ENSMUSG00000078866	Zfp970	B4			5.88707	1.32406	9.56692	36.5958	30.8143	32.5408	55.8218	130.671	25.6348	12.9691	23.2792	34.1446
ENSMUSG00000021286	Zfyve21	B4	TYPE_I	TYPE_II	77.7656	81.3042	54.9186	67.2515	58.0428	54.6691	166.287	150.455	105.473	138.768	117.529	148.379
ENSMUSG00000043207	Zmpste24	B4			383.038	527.946	478.459	545.311	509.053	505.549	649.457	784.445	432.31	456.626	645.82	764.672
ENSMUSG00000068099	1500009C09Rik	B5			4.72332	0.849717	0	3.12363	0.746095	0.667485	0.0751034	108.899	0.272668	1.10817	0.149641	0.290106
ENSMUSG00000063458	1700112E06Rik	B5			2.62379	6.17068	13.6071	45.3893	14.1707	26.1267	45.5138	182.211	16.4352	14.0507	29.1464	33.6902
ENSMUSG00000052155	Acvr2a	B5			34.0064	21.6162	40.3228	64.4449	71.9974	68.0878	80.3069	148.259	95.8097	195.035	73.444	64.304
ENSMUSG00000027318	Adam33	B5	TYPE_I		21.6315	10.4499	12.1465	28.2445	11.7788	22.4504	21.2872	59.5082	52.0712	24.1594	13.6166	9.04161
ENSMUSG00000020709	Adap2	B5	TYPE_I	TYPE_II	11.4221	60.6307	40.4003	185.559	44.6567	60.6403	63.0929	495.159	35.7596	37.1066	58.4259	27.0159
ENSMUSG00000002289	Angptl4	B5	TYPE_I	TYPE_II	33.6456	71.126	20.6009	57.9741	31.6811	45.3996	45.541	221.17	123.678	176.934	26.5517	26.1013
ENSMUSG00000054277	Arfgap3	B5			250.878	300.093	280.257	381.397	171.131	224.525	290.923	1196.93	290.179	603.258	251.512	299.356
ENSMUSG00000026426	Arl8a	B5			1077.2	1033.38	1341.91	1594.14	1274.37	1229.7	1830.8	3200.12	946.278	1049.28	1218.87	1169
ENSMUSG00000015522	Arnt	B5			807.121	561.65	1042.2	1024.45	1143.91	1090.53	1187.08	1654.48	871.141	1063.91	935.373	920.125
ENSMUSG00000033161	Atp1a1	B5			4862.67	6133.53	4789.58	7859.5	5356.49	6161.66	7962.01	20248.1	5432.41	6890.89	6837.46	6202.8
ENSMUSG00000019087	Atp6ap1	B5			3174.59	2428.69	3476.88	3454.51	3436.16	3653.46	3976.89	8677.92	3342.33	3387.31	3991.09	3633.85
ENSMUSG00000045763	Basp1	B5	TYPE_I	TYPE_II	72.1381	157.097	110.53	239.524	119.941	170.868	75.2352	831.986	83.9867	117.883	86.1448	64.3656
ENSMUSG00000102037	Bcl2a1a	B5			34.9542	85.4553	15.0681	47.6516	36.9963	46.5781	38.3433	812.875	46.1954	61.7829	64.6928	46.4672
ENSMUSG00000078566	Bnip3	B5	TYPE_I	TYPE_II	117.219	96.7076	142.539	159.404	126.338	141.378	108.596	736	289.307	482.93	143.273	88.6279
ENSMUSG00000055172	C1ra	B5	TYPE_I	TYPE_II	13.0488	201.588	41.5208	436.342	25.4752	92.8783	240.24	4721.07	197.958	96.0625	101.09	148.943
ENSMUSG00000024430	Cabyr	B5			6.87738	5.67905	8.08623	23.8169	8.2802	9.59889	3.61777	217.252	5.01899	15.0444	4.72158	3.57718
ENSMUSG00000015968	Cacna1d	B5	TYPE_I		89.8483	14.9548	125.84	185.389	138.658	125.769	116.079	1484.02	76.0245	66.0137	86.2793	90.1838
ENSMUSG00000000805	Car4	B5			2.2731	17.6664	2.46035	2.89909	0.423649	53.6166	87.3215	200.711	5.04363	19.6124	0.364639	4.73223
ENSMUSG00000035352	Ccl12	B5	TYPE_I	TYPE_II	0	7.38378	0	25.039	0.0605212	3.04628	0.0555581	443.093	0.11956	2.31443	3.07109	0.668195
ENSMUSG00000031780	Ccl17	B5	TYPE_I		4.42983	20.4826	5.90744	36.7064	1.33779	27.9274	5.02221	1144.05	0.529416	7.48187	3.35335	55.2914
ENSMUSG00000035385	Ccl2	B5	TYPE_I	TYPE_II	1.02105	30.5394	2.66347	162.057	4.5344	11.752	11.9716	7818.88	3.82909	15.458	14.0993	12.259
ENSMUSG00000035373	Ccl7	B5	TYPE_I	TYPE_II	0.350765	7.33738	0.130655	51.4069	0.0605212	8.2013	2.0142	3347.57	2.27751	3.56869	4.70484	1.5609
ENSMUSG00000027435	Cd93	B5	TYPE_I	TYPE_II	462.911	677.629	614.181	1152.12	600.419	657.762	896.026	7709.78	546.045	878.576	673.816	666.603
ENSMUSG00000021483	Cdk20	B5	TYPE_I	TYPE_II	73.5513	28.8229	87.3764	98.5635	61.2364	56.0268	79.8568	573.975	67.6397	135.266	103.898	120.913
ENSMUSG00000040274	Cdk6	B5	TYPE_I	TYPE_II	416.018	651.651	597.622	643.616	612.344	637.281	486.131	1363.61	524.736	471.844	370.774	468.771
ENSMUSG00000049848	Ceacam19	B5		TYPE_II	8.7553	17.3777	13.7891	17.2998	21.6995	20.445	13.8017	130.765	8.50434	7.99462	13.2125	4.465
ENSMUSG00000031877	Ces2g	B5	TYPE_I		47.981	46.1265	92.1414	90.6982	29.2592	67.7336	310.283	500.942	156.29	142.854	44.3913	22.9107
ENSMUSG00000050370	Ch25h	B5	TYPE_I	TYPE_II	0.344052	16.4987	0	4.73468	0	16.1629	0.126825	146.32	0.797609	2.51106	0.260713	0.547958
ENSMUSG00000038067	Csf3	B5			0.748802	0	1.43835	1.11846	1.05075	1.87094	0.169427	139.476	1.35425	3.1457	0.30569	1.12053
ENSMUSG00000005054	Cstb	B5	TYPE_I	TYPE_II	276.227	897.467	228.738	477.146	221.978	305.96	378.757	3814.97	337.782	534.452	392.222	431.894
ENSMUSG00000021477	Ctsl	B5		TYPE_II	190.431	270.435	549.304	1635.29	207.604	328.008	794.855	19776.9	772.357	2340.22	621.626	961.906
ENSMUSG00000029380	Cxcl1	B5	TYPE_I	TYPE_II	2.43094	0.662642	3.46326	10.7232	0.384687	2.81174	21.2462	309.372	2.82235	61.9672	10.6627	3.76861
ENSMUSG00000058427	Cxcl2	B5	TYPE_I	TYPE_II	4.20949	9.2227	10.5515	117.562	2.03298	5.25859	117.993	3035.68	7.42084	114.32	41.9295	16.5051
ENSMUSG00000029379	Cxcl3	B5	TYPE_I	TYPE_II	9.30881	5.55732	8.14071	10.9026	4.10775	6.70787	5.06714	1380.11	5.01232	29.5571	1.60117	0.42184
ENSMUSG00000024087	Cyp1b1	B5	TYPE_I		0.710504	0	4.62306	17.5081	1.77961	11.396	5.86964	215.369	13.5726	23.4381	2.70897	3.70022
ENSMUSG00000024987	Cyp26a1	B5	TYPE_I		5.61748	3.19975	1.91172	40.107	4.177	2.88476	17.7695	482.846	20.3321	4.05139	31.6165	20.0395
ENSMUSG00000037697	Ddhd1	B5	TYPE_I	TYPE_II	465.255	474.893	506.836	647.16	559.103	593.546	650.789	1650.85	594.52	449.826	584.861	613.86
ENSMUSG00000048264	Dip2c	B5			43.9915	19.0083	57.1307	79.4506	40.1314	59.7056	136.78	1085.85	58.266	122.754	89.7262	138.816
ENSMUSG00000022848	Dirc2	B5		TYPE_II	325.473	213.285	325.226	333.359	309.457	309.743	411.019	704.145	361.121	821.751	383.919	509.579
ENSMUSG00000060962	Dmkn	B5			1.10753	14.0797	6.4411	12.1024	4.1016	35.1371	7.61714	572.283	19.7807	6.91243	10.0383	5.96353
ENSMUSG00000061322	Dnaic1	B5			0.520978	0.388797	0	17.25	0.100061	4.16964	1.98241	45.0894	1.62138	0.385739	1.59907	5.46222
ENSMUSG00000004947	Dtx2	B5	TYPE_I		539.437	593.714	600.991	616.236	568.72	476.186	472.622	1469.44	437.346	422.414	410.844	423.549
ENSMUSG00000095061	E030018B13Rik	B5			0.0876913	0	0.161397	2.4076	0.090398	0.656371	0.372393	283.725	0.405104	1.91693	0.214277	0.0658672
ENSMUSG00000021417	Eci2	B5	TYPE_I		481.754	704.926	479.649	711.679	425.674	510.192	546.42	1698.3	725.956	812.672	492.353	569.488
ENSMUSG00000021367	Edn1	B5	TYPE_I	TYPE_II	4.18651	11.937	0.417372	12.6777	0.479239	6.31038	0.777526	93.3127	3.48381	23.0238	2.08696	0.669706
ENSMUSG00000038418	Egr1	B5	TYPE_I	TYPE_II	282.607	225.638	516.608	586.442	285.493	319.495	356.092	1717.26	249.187	188.208	197.895	166.96
ENSMUSG00000030208	Emp1	B5	TYPE_I	TYPE_II	45.647	220.776	86.4107	276.454	60.0573	113.161	291.031	1211.52	104.376	125.3	143.358	85.1591
ENSMUSG00000022995	Enah	B5	TYPE_I		29.7639	37.661	42.3376	47.8549	20.0982	44.0432	51.1371	318.33	44.9091	143.378	18.0275	18.7743
ENSMUSG00000001576	Ergic1	B5			708.318	518.91	1102.35	1441.76	796.351	783.549	1242.4	3934.14	907.929	1728.68	941.544	1165.44
ENSMUSG00000022895	Ets2	B5	TYPE_I	TYPE_II	465.313	453.331	1045.49	704.731	540.451	579.183	713.235	1707.38	845.253	1687.68	704.056	565.848
ENSMUSG00000070524	Fcrlb	B5			18.3143	2.16809	11.5498	12.5221	10.5922	5.29569	10.9593	342.152	9.92048	24.0056	7.53111	17.6754
ENSMUSG00000036053	Fmnl2	B5	TYPE_I	TYPE_II	25.9359	77.5343	61.3891	183.408	36.9254	50.5802	146.034	1157.18	96.0025	163.692	88.5666	65.8181
ENSMUSG00000024912	Fosl1	B5	TYPE_I	TYPE_II	1.00309	6.85408	1.05631	1.90835	1.00379	1.75309	1.70145	103.261	3.0292	0.379858	0.952442	0.451074
ENSMUSG00000031714	Gab1	B5	TYPE_I	TYPE_II	116.914	77.1759	184.896	299.493	119.176	156.066	252.913	681.15	304.485	497.48	130.412	113.176
ENSMUSG00000061666	Gdpd1	B5	TYPE_I	TYPE_II	2.90553	6.11122	11.2696	12.1527	3.58027	9.06933	20.095	147.082	7.71699	26.5517	6.69939	19.4084
ENSMUSG00000020363	Gfpt2	B5	TYPE_I		7.34016	9.34637	16.4435	27.5001	9.9466	22.9598	43.341	476.345	64.3658	70.0085	17.6624	30.1747
ENSMUSG00000003665	Has1	B5	TYPE_I		0.104196	0.501244	0	2.88325	0.0677086	2.19916	2.80102	136.277	3.99148	3.46233	0.91813	0.706917
ENSMUSG00000024486	Hbegf	B5	TYPE_I	TYPE_II	15.5442	20.1371	11.1837	23.8105	12.5276	42.3731	30.9271	56.6363	17.4753	20.2009	9.14794	15.3288
ENSMUSG00000004328	Hif3a	B5			10.3811	7.8608	36.2129	38.1119	29.0134	17.0975	11.2366	197.961	9.94298	33.8798	11.3437	4.32735
ENSMUSG00000043421	Hilpda	B5		TYPE_II	87.7823	56.8677	48.8546	88.2056	65.7951	77.9726	79.9996	1169.83	91.2302	172.728	115.405	132.086
ENSMUSG00000024798	Htr7	B5			2.74852	37.8077	1.75105	40.6971	1.46764	3.63325	4.31323	153.771	3.29154	12.8296	4.10678	6.7651
ENSMUSG00000035941	Ibtk	B5	TYPE_I		1249.06	1055.67	1033.31	949.431	1031.73	1149.85	1003.57	2192.58	1247.5	1526.01	1108.59	1184.37
ENSMUSG00000023830	Igf2r	B5	TYPE_I	TYPE_II	547.456	595.914	987.723	1014.77	976.121	1049.58	787.814	1590.03	665.782	746.486	652.673	875.488
ENSMUSG00000027399	Il1a	B5	TYPE_I	TYPE_II	6.21669	9.00085	4.41257	51.0805	4.64408	9.29449	16.7734	928.879	10.2912	5.22659	16.6686	42.3611
ENSMUSG00000070942	Il1rl2	B5		TYPE_II	48.8424	43.9887	90.8029	63.7474	95.953	98.4051	61.4962	502.216	62.013	188.347	47.4233	165.404
ENSMUSG00000025746	Il6	B5	TYPE_I	TYPE_II	5.4156	17.5156	13.8326	9.72967	5.80313	14.1406	25.2889	491.611	12.747	9.66253	13.2978	70.2554
ENSMUSG00000020227	Irak3	B5	TYPE_I	TYPE_II	500.254	398.228	798.138	1033.48	703.518	698.391	1064.67	2437.92	543.153	859.574	749.452	633.892
ENSMUSG00000018395	Kif3a	B5		TYPE_II	69.4345	71.6326	121.62	103.943	81.8295	64.4247	138.948	217.469	82.0499	61.4624	75.1949	55.9664
ENSMUSG00000047884	Klk9	B5			0.30417	0.259198	0.11727	0.765161	0.262528	0.665188	0.882484	106.87	0	0	1.34953	1.00051
ENSMUSG00000021190	Lgmn	B5		TYPE_II	2066.34	1320.58	1902.68	3411.6	1564.15	2002.9	2718.6	14971.1	1411.56	1681.49	1644.32	1670.76
ENSMUSG00000045312	Lhfpl2	B5	TYPE_I	TYPE_II	6.9707	12.1664	6.90044	41.5685	3.66793	12.4692	8.3096	122.718	15.064	15.2097	7.51055	6.1936
ENSMUSG00000022802	Lmln	B5	TYPE_I		10.9988	5.70354	20.0595	32.566	31.2494	25.2406	24.4175	122.185	20.3419	31.4276	20.4736	24.8664
ENSMUSG00000004270	Lpcat3	B5	TYPE_I		644.017	761.359	878.282	1000.4	807.424	835.462	952.955	1702.14	738.734	932.632	663.657	809.868
ENSMUSG00000022305	Lrp12	B5		TYPE_II	23.8199	19.8768	47.6496	89.3206	39.9766	46.7291	80.807	567.358	45.7817	72.7438	61.1157	83.319
ENSMUSG00000024235	Map3k8	B5	TYPE_I	TYPE_II	368.501	395.934	430.846	406.859	470.459	491.937	415.959	731.073	416.488	663.025	587.82	417.788
ENSMUSG00000012114	Med15	B5			1223.24	1070.01	2078.16	2397.33	1807.7	1793.42	1770.63	3521.21	1172.66	1273.28	1289.99	1321.23
ENSMUSG00000049723	Mmp12	B5	TYPE_I	TYPE_II	0.168899	0	2.05222	8.47915	2.29651	28.3309	4.61889	186.679	4.69052	6.68868	5.95562	5.24262
ENSMUSG00000039956	Mrap	B5			0.904864	3.48958	2.91637	4.87619	1.23214	1.98964	1.69945	696.544	27.1904	67.8228	2.41758	0.50305
ENSMUSG00000024672	Ms4a7	B5	TYPE_I	TYPE_II	8.29741	9.32088	8.10127	20.1836	18.1782	23.5702	17.9933	105.882	20.4007	8.09317	18.8148	26.2634
ENSMUSG00000039308	Ndst2	B5	TYPE_I		682.518	715.516	804.023	1164.95	765.047	749.153	914.648	1879.15	677.064	853.063	962.197	908.691
ENSMUSG00000021215	Net1	B5	TYPE_I	TYPE_II	321.101	209.957	453.599	558.411	435.412	466.076	513.058	1602.93	427.707	425.487	462.392	515.718
ENSMUSG00000007038	Neu1	B5		TYPE_II	1318.58	866.499	1337.49	1307.47	1451.07	1355.57	1082.6	2349.8	1191.97	1813.06	1261.81	1017.94
ENSMUSG00000024177	Nme4	B5	TYPE_I	TYPE_II	37.1519	15.534	59.3197	61.6973	49.9865	64.8336	59.7756	146.779	45.4824	51.7303	44.744	81.1237
ENSMUSG00000001441	Npepps	B5	TYPE_I		803.638	822.616	934.58	850.968	1044.14	1044.67	1262.01	1935.24	942.559	1230.96	1022.07	898.61
ENSMUSG00000034187	Nsf	B5	TYPE_I		998.792	830.773	1038.85	1272.77	1134.9	1129.64	1326.03	3031.6	1011.82	1063.89	1217.9	1351.8
ENSMUSG00000038463	Olfml2b	B5	TYPE_I	TYPE_II	2.18119	20.5561	5.17126	20.063	10.9635	26.423	20.0823	786.791	44.4275	87.9547	12.1832	14.2476
ENSMUSG00000025464	Paox	B5			91.8181	108.459	132.659	158.504	113.644	119.974	113.666	345.507	160.463	125.759	116.946	154.974
ENSMUSG00000025791	Pgm2	B5	TYPE_I	TYPE_II	368.997	521.531	364.54	502.704	349.22	371.811	397.661	1220.81	475.496	409.625	418.637	528.365
ENSMUSG00000025178	Pi4k2a	B5	TYPE_I		768.364	738.287	591.95	707.435	674.327	590.72	704.437	1505.13	809.952	913.942	786.981	855.872
ENSMUSG00000028104	Polr3gl	B5			589.336	316.551	504.936	449.83	551.069	483.962	693.437	973.003	453.589	517.002	407.41	453.422
ENSMUSG00000032667	Pon2	B5	TYPE_I	TYPE_II	981.482	1035.35	1360.66	1488.79	1118.04	1164.27	1596.34	3569.39	1320.38	1633.49	1124.44	1309.84
ENSMUSG00000042133	Ppig	B5			503.334	689.428	883.993	1050.81	1022.52	903.783	1135.14	2100.48	552.267	596.314	556.357	648.168
ENSMUSG00000079654	Prrt4	B5			0.872735	36.9824	3.18679	6.45875	2.39433	3.6132	1.18782	599.975	5.92381	8.92165	2.19977	4.28188
ENSMUSG00000045027	Prss22	B5	TYPE_I	TYPE_II	0	0	0.406876	0.975316	0	0.0554323	0.915054	82.6935	0.253615	4.49203	0.608379	0
ENSMUSG00000033491	Prss35	B5			0.41756	0.359642	4.21976	35.4913	0.23696	4.39592	13.7326	460.373	5.8457	4.78547	9.62226	6.79284
ENSMUSG00000050737	Ptges	B5	TYPE_I	TYPE_II	17.3941	72.9193	26.3382	109.274	11.559	52.0924	118.18	1085.66	33.957	27.2361	70.4366	57.9094
ENSMUSG00000032487	Ptgs2	B5	TYPE_I	TYPE_II	2.01582	20.7549	42.8506	29.1095	6.01485	25.967	5.71793	79.2297	7.71068	9.20088	12.1112	2.42225
ENSMUSG00000040511	Pvr	B5	TYPE_I	TYPE_II	185.413	263.716	259.843	231.75	195.648	179.286	201.131	356.602	270.356	275.411	195.384	201.051
ENSMUSG00000030407	Qpctl	B5			208.015	180.315	228.682	273.03	236.33	235.278	230.499	620.44	206.568	246.32	200.125	261.592
ENSMUSG00000031104	Rab33a	B5	TYPE_I	TYPE_II	4.87315	1.36173	2.78309	8.49236	4.77281	7.14489	4.71227	139.324	3.05264	5.59597	4.32121	13.2714
ENSMUSG00000031167	Rbm3	B5			3608.15	2973.94	2976.08	5438.23	3666.97	4267.1	2969.82	5606.31	4623.61	4779.07	3432.93	5223.75
ENSMUSG00000022018	Rgcc	B5	TYPE_I	TYPE_II	141.42	96.8366	212.56	107.074	157.944	141.78	103.045	481.095	234.75	351.575	126.3	114.948
ENSMUSG00000026482	Rgl1	B5	TYPE_I	TYPE_II	261.75	433.867	381.989	533.431	351.228	393.553	470.83	1740.11	310.053	194.358	303.634	586.95
ENSMUSG00000059606	Rnase2b	B5			1.18959	14.8417	0.40599	7.7442	3.92052	5.98108	2.88833	92.4616	3.02643	0.189929	4.10457	0.547409
ENSMUSG00000052656	Rnf103	B5	TYPE_I		285.474	125.352	223.587	268.127	303.45	301.653	305.763	965.174	329.99	631.117	336.79	364.738
ENSMUSG00000050896	Rtn4rl2	B5			2.62155	0.100861	6.24789	5.36293	2.76549	6.85917	8.67562	46.007	2.57893	24.0392	1.91723	6.42539
ENSMUSG00000074115	Saa1	B5	TYPE_I		0.456236	2.08608	1.23133	7.32952	0.93328	1.39774	62.6115	352.77	18.1288	70.6387	6.65895	4.97517
ENSMUSG00000057465	Saa2	B5	TYPE_I		0.670453	5.55157	0	4.82599	0	0.142755	61.0865	130.218	5.40696	74.5662	3.95114	1.83691
ENSMUSG00000046056	Sbsn	B5	TYPE_I		28.7698	7.01581	48.0026	30.2679	38.8711	42.7277	36.5647	72.4435	25.6975	45.9133	27.2027	22.8918
ENSMUSG00000029426	Scarb2	B5	TYPE_I		954.593	1280.07	1278.66	2388.93	1284.94	1424.01	1937.66	8048.53	1409.46	2166.94	1601.76	1724.6
ENSMUSG00000017009	Sdc4	B5	TYPE_I	TYPE_II	1013.94	173.628	408.004	305.093	505.638	496.046	367.643	4373.18	715.7	507.965	423.437	304.214
ENSMUSG00000019802	Sec63	B5			906.242	860.949	1098.12	1159.38	1150.13	1012.55	1256.74	2002.28	950.729	1270.55	956.262	1067.76
ENSMUSG00000037411	Serpine1	B5	TYPE_I	TYPE_II	4.35192	19.5706	3.69387	40.0364	3.58744	15.7207	13.8896	9100.74	14.0376	27.7316	15.116	8.55994
ENSMUSG00000005057	Sh2b2	B5	TYPE_I	TYPE_II	136.683	170.204	196.516	234.617	280.436	267.958	204.995	599.013	279.791	225.613	242.813	183.517
ENSMUSG00000040711	Sh3pxd2b	B5			18.5809	97.5229	45.7023	416.192	32.7375	61.5577	272.833	2555.28	73.2296	217.627	109.567	138.661
ENSMUSG00000029175	Slc35f6	B5			316.568	470.413	415.562	505.499	375.111	408.443	381.253	1338.4	358.15	543.465	439.073	442.433
ENSMUSG00000020261	Slc36a1	B5	TYPE_I		507.123	747.957	750.687	1106.27	840.547	779.17	778.393	1925.77	662.96	655.639	806.656	724.669
ENSMUSG00000022094	Slc39a14	B5	TYPE_I	TYPE_II	142.194	176.46	183.571	267.607	191.137	173.668	226.932	923.528	359.292	276.492	187.58	190.421
ENSMUSG00000038178	Slc43a2	B5	TYPE_I	TYPE_II	1591.61	950.374	2279.26	2045.34	2234.48	2171.55	2763.47	4627.74	1819.76	2177.07	2105.09	1669.79
ENSMUSG00000022180	Slc7a8	B5	TYPE_I	TYPE_II	77.6805	249.636	125.601	921.217	168.513	238.486	649.297	3258.42	137.897	133.132	238.995	201.711
ENSMUSG00000020027	Socs2	B5	TYPE_I	TYPE_II	131.348	133.684	31.7184	344.402	103.926	128.744	83.332	788.88	151.001	541.531	51.2234	173.521
ENSMUSG00000006818	Sod2	B5	TYPE_I	TYPE_II	1581.82	2195.87	1304.58	1156.33	896.989	833.616	1197.36	5556.55	1907.37	2087.59	1177.12	1052.54
ENSMUSG00000061878	Sphk1	B5	TYPE_I	TYPE_II	1.63824	12.5466	3.26067	16.8818	1.78361	11.0129	50.8873	338.852	5.80744	45.1395	3.97832	6.66658
ENSMUSG00000042286	Stab1	B5	TYPE_I	TYPE_II	60.5166	87.2478	58.0843	335.929	37.2531	95.1988	235.132	3579.32	149.5	141.016	162.111	168.415
ENSMUSG00000055799	Tcf7l1	B5	TYPE_I		19.3823	16.1227	34.7139	54.2545	25.2615	28.8409	45.2995	79.7998	29.585	54.034	16.0024	11.2646
ENSMUSG00000029553	Tfec	B5	TYPE_I	TYPE_II	16.6836	228.893	18.0169	83.9167	16.5866	31.5033	41.5363	1457.42	23.8892	101.117	27.0471	85.7728
ENSMUSG00000021253	Tgfb3	B5		TYPE_II	44.99	54.1467	57.1043	49.1342	35.9969	44.2757	31.8766	129.633	58.9343	102.713	27.4479	27.8209
ENSMUSG00000040152	Thbs1	B5	TYPE_I	TYPE_II	9091.22	9750.54	12689.3	10031.6	6412.84	10495.5	19656.9	48318.6	11216.7	13092.6	10238.9	7122.15
ENSMUSG00000001131	Timp1	B5	TYPE_I	TYPE_II	3.30251	4.2772	3.92014	75.7981	4.42177	74.5346	5.27734	366.42	7.93213	18.2893	3.39461	5.06841
ENSMUSG00000079164	Tlr5	B5			8.89699	15.963	38.0081	57.7766	44.7517	56.7154	27.8228	137.766	37.049	27.3948	27.2552	11.1026
ENSMUSG00000038141	Tmem181a	B5			69.7148	84.0537	90.9183	138.979	131.907	123.516	103.106	235.111	176.583	211.217	133.118	132.457
ENSMUSG00000024754	Tmem2	B5	TYPE_I	TYPE_II	104.263	242.314	175.549	320.562	166.921	225.272	230.872	724.397	192.809	280.508	183.774	170.318
ENSMUSG00000026519	Tmem63a	B5	TYPE_I	TYPE_II	865.872	755.729	795.788	927.978	925.061	868.868	982.575	1985.85	856.029	1062.76	873.928	871.61
ENSMUSG00000062373	Tmem65	B5	TYPE_I	TYPE_II	240.954	148.374	256.013	211.639	208.243	202.738	276.666	546.38	460.973	436.767	263.107	193.665
ENSMUSG00000024180	Tmem8	B5	TYPE_I	TYPE_II	485.919	291.423	560.259	632.577	627.216	610.016	636.41	1290.18	593.694	654.538	594.108	501.067
ENSMUSG00000043085	Tmem82	B5		TYPE_II	1.20459	3.81256	6.11294	10.5529	2.82217	5.96575	10.2998	56.1775	20.9227	51.287	8.61581	4.39521
ENSMUSG00000010307	Tmem86a	B5	TYPE_I	TYPE_II	155.55	162.123	119.921	426.018	125.937	166.803	174.532	1925.68	223.018	204.289	184.562	211.448
ENSMUSG00000019850	Tnfaip3	B5	TYPE_I	TYPE_II	889.879	1246.68	1093.09	855.805	824.886	807.398	866.396	2016.83	805.507	1170.72	729.265	501.421
ENSMUSG00000048677	Tpcn2	B5		TYPE_II	380.278	332.602	394.73	647.862	421.289	441.105	456.212	2127.15	363.716	659.396	477.214	589.282
ENSMUSG00000032376	Usp3	B5	TYPE_I		1160.2	1018.91	1453.25	1476.56	1275.26	1351.44	1766.85	2608.43	1179.18	1632.16	1306.56	1123.77
ENSMUSG00000022479	Vdr	B5	TYPE_I	TYPE_II	3.66633	133.041	14.1876	61.0391	6.39916	13.9485	37.093	1750.16	8.2288	23.4813	11.3188	26.7959
ENSMUSG00000020078	Vps26a	B5			706.804	759.041	725.917	943.015	770.94	782.394	1034.82	2270.91	664.862	742.887	763.696	770.56
ENSMUSG00000042677	Zc3h12a	B5			678.235	549.944	779.094	640.52	939.125	940.837	679.907	2222.55	684.31	773.524	886.516	734.178
ENSMUSG00000085795	Zfp703	B5			300.245	302.562	351.74	760.849	358.949	413.45	660.745	3102.03	359.831	506.576	489.364	706.681
ENSMUSG00000020284	1810043G02Rik	B6	TYPE_I		132.234	193.954	164.828	258.864	155.1	171.12	181.553	501.456	154.843	248.17	160.931	192.757
ENSMUSG00000053553	3110082I17Rik	B6	TYPE_I		139.28	140.919	154.825	267.127	209.69	275.206	229.498	727.917	157.097	374.406	239.085	281.326
ENSMUSG00000053007	9430076C15Rik	B6	TYPE_I	TYPE_II	2.98775	19.9663	10.9921	91.3313	4.5903	7.9648	38.5484	204.255	22.8884	63.1365	19.7366	38.2523
ENSMUSG00000055782	Abcd2	B6	TYPE_I	TYPE_II	110.812	191.007	141.777	410.658	241.226	320.144	411.386	1475.19	218.16	529.392	336.22	521.693
ENSMUSG00000030861	Acadsb	B6	TYPE_I		234.976	259.054	215.21	238.791	256.793	281.819	309.927	534.35	284.113	223.813	283.098	329.281
ENSMUSG00000002103	Acp2	B6			206.877	759.935	324.57	776.034	327.444	469.15	625.491	3494.95	398.096	323.018	544.643	402.156
ENSMUSG00000031555	Adam9	B6	TYPE_I		508.357	722.996	724.6	1242.94	592.991	731.448	870.954	2688	659.711	991.164	640.752	785.423
ENSMUSG00000030168	Adipor2	B6	TYPE_I		1725.97	2259.23	1604.37	2033.58	1690.34	1777.19	3123.39	5690.79	1726.93	2037.42	2303.08	2179.27
ENSMUSG00000018500	Adora2b	B6	TYPE_I	TYPE_II	26.7172	142.009	15.1285	79.2846	37.0571	49.3789	53.2307	945.425	52.7014	23.5401	85.1137	158.556
ENSMUSG00000011148	Adssl1	B6	TYPE_I	TYPE_II	547.812	800.456	344.272	793.622	557.028	694.915	732.708	2144.66	690.243	677.915	940.493	750.705
ENSMUSG00000055013	Agap1	B6	TYPE_I	TYPE_II	47.9969	106.969	99.9509	187.279	104.267	163.647	161.714	305.033	102.711	225.779	132.477	116.735
ENSMUSG00000026922	Agpat2	B6	TYPE_I		298.685	453.976	309.116	327.627	279.373	289.881	465.358	741.711	422.879	374.627	396.148	298.466
ENSMUSG00000023827	Agpat4	B6		TYPE_II	311.321	341.636	206.318	386.386	292.278	402.124	449.969	930.366	516.316	296.828	627.371	580.325
ENSMUSG00000029314	Agpat9	B6		TYPE_II	208.805	109.651	149.163	114.379	136.912	116.449	107.821	327.952	92.4843	150.892	121.445	149.661
ENSMUSG00000029007	Agtrap	B6		TYPE_II	504.916	1935.91	734.549	1503.32	618.986	903.064	1120.78	5051	624.791	1084.44	773.753	1181.24
ENSMUSG00000001729	Akt1	B6			2642.29	4127.16	2682.11	4632.69	3161.37	3587.33	4003.92	7599.58	2756.56	4084.38	3904.23	4357.49
ENSMUSG00000024885	Aldh3b1	B6	TYPE_I		647.661	1664.36	491.869	1098.7	666.64	835.093	1150.42	4058.84	576.582	764.482	1228.52	1131.34
ENSMUSG00000005686	Ampd3	B6	TYPE_I	TYPE_II	406.852	467.095	702.668	1320.45	762.676	934.102	926.215	3247.47	493.188	1327.09	812.112	697.628
ENSMUSG00000021814	Anxa7	B6	TYPE_I		1464.84	1961.65	1287.49	1767.84	1258.02	1395.15	2185.12	3538.55	1305.13	1475.2	1735.82	2019.13
ENSMUSG00000015702	Anxa9	B6			27.3269	73.485	23.4227	86.9335	28.4337	44.5781	63.2642	332.685	35.85	84.3207	60.403	106.53
ENSMUSG00000002957	Ap2a2	B6	TYPE_I	TYPE_II	1263.19	1818.58	1201.18	1689.77	1142.57	1192.85	1628.52	6333.78	1227.66	2346.97	1413.66	1603.64
ENSMUSG00000033096	Apmap	B6			354.947	378.094	290.337	348.165	330.907	344.447	409.632	882.147	352.653	532.353	383.01	496.413
ENSMUSG00000062421	Arf2	B6	TYPE_I	TYPE_II	391.277	457.69	272.836	502.183	290.089	338.694	478.073	1751.47	450.939	625.593	592.176	583.825
ENSMUSG00000030105	Arl8b	B6	TYPE_I		812.272	1279.56	974.148	1226.25	882.022	910.726	1101.94	1967.6	932.791	885.182	1049.96	1305.64
ENSMUSG00000020604	Arsg	B6			74.1879	58.1742	82.0134	212.198	117.271	142.956	291.863	923.298	155.479	515.892	245.161	237.909
ENSMUSG00000031007	Atp6ap2	B6			808.149	791.985	577.52	642.099	613.281	653.294	746.437	1619.51	822.19	1152.25	904.333	1009.33
ENSMUSG00000031803	B3gnt3	B6			44.2171	103.008	68.3111	146.692	48.1148	53.6979	211.549	422.394	44.9168	70.0622	66.0464	93.7924
ENSMUSG00000048970	C1galt1c1	B6	TYPE_I		208.3	377.213	177.706	247.593	242.937	279.662	284.34	441.022	202.927	244.309	241.932	238.477
ENSMUSG00000021585	Cast	B6	TYPE_I		1055.02	1472.02	1625.7	1761.78	1584.2	1619.28	2417.15	2433.29	1151.5	1556.21	1586.04	1482.78
ENSMUSG00000042111	Ccdc115	B6	TYPE_I		505.943	653.28	479.401	632.467	497.833	433.597	618.947	1431.41	529.875	613.351	470.386	537.87
ENSMUSG00000035539	Ccdc180	B6			50.1163	59.6034	39.8418	66.1437	52.6563	80.9176	100.748	169.33	52.5795	82.1575	68.9803	92.5845
ENSMUSG00000051439	Cd14	B6	TYPE_I	TYPE_II	180.365	460.824	174.165	795.947	96.4252	165.521	1334.06	7835.68	256.781	3656.41	854.261	781.999
ENSMUSG00000060703	Cd302	B6			91.3141	416.179	66.4342	372.009	93.359	141.885	344.797	1643.39	216.036	255.32	308.364	191.201
ENSMUSG00000047649	Cd3eap	B6	TYPE_I	TYPE_II	141.105	202.593	124.046	205.681	143.493	157.968	185.851	434.931	118.595	139.072	148.74	189.425
ENSMUSG00000023067	Cdkn1a	B6	TYPE_I	TYPE_II	145.42	1374.49	114.362	1079.26	121.66	236.606	610.242	4991.53	170.378	603.904	306.67	610.02
ENSMUSG00000034957	Cebpa	B6	TYPE_I	TYPE_II	350.647	652.321	268.82	923.128	353.261	358.7	1190.17	3578.86	774.836	951.097	746.035	525.579
ENSMUSG00000056501	Cebpb	B6	TYPE_I	TYPE_II	700.323	2494.83	540.435	1988.16	715.617	998.414	1262.74	4816.71	1071.07	1539.02	1401.05	1132.75
ENSMUSG00000068267	Cenpb	B6	TYPE_I		1640.91	2103.71	1390.95	2084.83	1246.49	1380.22	1856.49	4051.7	1436.46	2075.8	1716.16	2052.61
ENSMUSG00000015714	Cers2	B6			2208.75	2643.7	1990.25	2415.79	2403.56	2398.6	2770.36	5302.65	2161.83	2515.94	2688.82	2769.52
ENSMUSG00000049037	Clec4a1	B6			713.392	908.599	407.148	1257.09	853.676	1107.99	808.362	5647.15	968.881	641.523	1072.18	756.443
ENSMUSG00000032458	Copb2	B6			1483.47	2135.62	1488.06	1859.14	1484.06	1536.57	2071.65	3351.77	1297.71	1615.6	1549.6	1886.51
ENSMUSG00000004530	Coro1c	B6	TYPE_I	TYPE_II	1899.05	4153.06	1900.89	3479.29	1842.8	1974.26	3244.95	7514.86	1822.96	2754.56	2188.84	2825.84
ENSMUSG00000071713	Csf2rb	B6	TYPE_I	TYPE_II	1301.4	6963.38	1591.34	6005.79	1971.5	2745.69	3561.84	11104.2	1889.23	5749.93	3132.49	5214.59
ENSMUSG00000071714	Csf2rb2	B6	TYPE_I	TYPE_II	278.639	2353.09	307.561	1571.93	473.122	726.783	650.353	4135.14	404.683	1395.62	550.849	1135.3
ENSMUSG00000027447	Cst3	B6	TYPE_I		6309.99	11307.1	4356.81	7314.37	5229.9	7024.68	10993.1	20096.3	8298.03	8186.3	9600.31	7911.33
ENSMUSG00000030970	Ctbp2	B6			71.7244	243.565	105.573	245.679	106.148	121.649	346.577	724.036	114.678	94.6341	177.504	172.871
ENSMUSG00000028189	Ctbs	B6			88.9685	114.592	113.927	228.928	133.895	165.263	207.621	449.277	115.838	185.573	198.994	201.59
ENSMUSG00000017760	Ctsa	B6		TYPE_II	5401.19	7600.65	4546.5	6333.32	5528.46	5704.43	6512.73	20005.7	4717.92	4409.95	5319.71	5470.53
ENSMUSG00000062127	Cttnbp2nl	B6		TYPE_II	18.009	116.77	35.8235	225.651	15.5186	61.1181	173.883	552.266	39.2087	90.996	45.3137	47.7405
ENSMUSG00000018920	Cxcl16	B6	TYPE_I	TYPE_II	43.111	202.983	55.5001	265.41	26.8588	87.749	245.178	810.192	68.6175	107.953	142.938	111.164
ENSMUSG00000018042	Cyb5r3	B6	TYPE_I		1090.35	1289.81	1357.5	1669.59	948.922	1167.73	1890.03	2279.6	1141.09	1359.85	964.186	1085.86
ENSMUSG00000097075	D830044I16Rik	B6			25.4532	27.9552	25.2605	46.2296	23.9294	28.0599	63.1286	187.084	19.3222	84.3165	30.5184	28.5252
ENSMUSG00000078515	Ddi2	B6	TYPE_I	TYPE_II	951.793	1188.85	978.38	1328.01	1266.2	1218.81	1366.68	2366.46	1010.66	1846.13	1171.06	1320.49
ENSMUSG00000001482	Def8	B6			333.191	848.941	323.328	662.342	354.779	447.744	594.503	2100.78	370.882	617.024	528.595	639.832
ENSMUSG00000031898	Dpep3	B6			6.48704	0.331321	7.06522	20.7553	4.89473	9.14103	19.3587	230.383	5.25827	95.1795	18.8627	11.0759
ENSMUSG00000092074	Dynlt1a	B6			33.6033	61.7958	31.7868	42.3351	24.6367	29.5804	37.1078	127.448	28.491	39.5074	32.4877	49.4088
ENSMUSG00000024909	Efemp2	B6			20.1087	115.691	25.0057	87.2068	20.0051	59.1264	59.8294	303.623	48.1853	65.9126	37.1508	68.593
ENSMUSG00000024937	Ehbp1l1	B6	TYPE_I		2519.67	5251.92	1911.68	3257.6	2766.17	2913.39	3078.75	5231.11	2459.87	2549.92	3290.07	3489.44
ENSMUSG00000093661	Eif4e3	B6	TYPE_I	TYPE_II	210.272	423.426	246.79	369.914	245.979	275.253	362.421	633.464	219.752	273.195	240.825	182.408
ENSMUSG00000026083	Eif5b	B6			1099.19	1547.87	1042.88	1353.76	1287.19	1146.78	1421.8	2398	943.617	1317.49	1047.16	1330.84
ENSMUSG00000070002	Ell	B6	TYPE_I	TYPE_II	749.166	540.215	1083.12	1161.23	1058.52	976.385	953.157	1977.09	663.009	1303.09	776.173	672.646
ENSMUSG00000022337	Emc2	B6			394.31	454.382	356.315	460.692	363.634	392.329	501.938	927.478	419.98	449.609	512.727	624.332
ENSMUSG00000023960	Enpp5	B6	TYPE_I	TYPE_II	61.162	203.133	83.3211	243.71	62.5194	115.085	233.44	675.814	71.162	70.7294	106.088	84.3276
ENSMUSG00000025192	Entpd7	B6	TYPE_I		124.158	137.312	179.43	198.7	196.811	169.484	158.237	353.745	128.333	157.226	121.986	131.518
ENSMUSG00000021831	Ero1l	B6			398.41	660.606	418.368	594.16	515.961	520.258	592.078	1529.94	508.936	497.476	645.132	748.264
ENSMUSG00000030199	Etv6	B6	TYPE_I	TYPE_II	545.261	1421	814.832	1534.02	822.987	1006.64	1186.53	2004.36	771.131	839.246	892.406	833.827
ENSMUSG00000058594	Fbxo18	B6			698.617	823.556	721.781	912.829	732.498	741.39	935.391	1876.76	622.695	636.726	895.342	887.37
ENSMUSG00000089665	Fcor	B6			7.81859	19.9158	4.24464	24.9274	4.73258	4.25464	39.3135	194.178	9.95096	93.0295	19.3586	20.1896
ENSMUSG00000000127	Fer	B6	TYPE_I		55.1749	82.1809	85.7723	118.393	57.9309	84.6901	131.185	236.887	82.9877	167.911	74.4407	105.359
ENSMUSG00000022788	Fgd4	B6		TYPE_II	121.393	202.452	194.135	512.007	333.019	403.03	501.789	849.092	257.803	518.31	425.46	299.526
ENSMUSG00000061175	Fnip2	B6		TYPE_II	53.4925	129.991	123.332	345.65	125.857	213.245	202.664	900.964	147.889	305.074	177.911	144.677
ENSMUSG00000026657	Frmd4a	B6	TYPE_I		161.426	339.852	352.233	807.943	343.917	498.451	586.478	1018.5	213.144	365.72	262.208	206.241
ENSMUSG00000030064	Frmd4b	B6	TYPE_I		274.233	888.673	334.292	1116.51	239.295	347.852	986.027	2599.33	308.559	404.336	465.212	577
ENSMUSG00000019810	Fuca2	B6			339.828	769.636	405.919	778.75	536.581	675.605	646.146	1812.47	434.671	692.445	644.563	715.285
ENSMUSG00000021003	Galc	B6	TYPE_I	TYPE_II	75.0264	112.844	92.4999	164.317	110.525	135.389	191.76	494.825	152.984	331.031	172.745	210.248
ENSMUSG00000027199	Gatm	B6	TYPE_I	TYPE_II	15.417	141.902	13.1096	161.268	12.5559	33.3635	66.9677	553.017	33.005	85.1686	30.1791	278.422
ENSMUSG00000028048	Gba	B6			1054.13	1723.53	1362.35	1996.9	1138.87	1329.25	1706.08	5182.27	969.41	1081.56	1414.18	1746.35
ENSMUSG00000026893	Gca	B6	TYPE_I	TYPE_II	30.9491	173.827	37.2603	129.889	48.5669	78.9362	70.8822	541.701	43.5701	149.282	64.8727	91.0167
ENSMUSG00000031266	Gla	B6	TYPE_I		61.9014	130.775	67.938	233.508	59.2183	94.8429	86.1576	619.442	55.6541	66.5861	87.2684	158.134
ENSMUSG00000036402	Gng12	B6	TYPE_I		184.34	505.843	205.637	467.019	239.503	303.394	533.147	1461.64	322.758	525.202	393.055	419.334
ENSMUSG00000014959	Gorasp2	B6	TYPE_I		1970.03	2298.75	2270.12	2223.53	1856.37	1762.18	2107.33	3720.98	1480.36	1806.67	1497.08	1559.92
ENSMUSG00000037661	Gpr160	B6		TYPE_II	41.4331	143.377	33.5745	87.1776	48.4488	46.7534	89.117	187.01	43.1909	82.769	86.1129	112.547
ENSMUSG00000096210	H1f0	B6	TYPE_I		181.224	295.425	181.076	413.824	213.666	220.901	410.048	668.087	251.448	780.328	317.176	422.176
ENSMUSG00000034088	Hdlbp	B6	TYPE_I		2071.74	4609.23	2716.16	3300.23	2246.34	2254.03	3585.73	6610.57	2098.72	2970.82	2326.57	2966.42
ENSMUSG00000000628	Hk2	B6	TYPE_I	TYPE_II	198.204	569.335	247.071	498.157	324.126	389.475	396.639	1451.95	381.315	263.282	363.53	273.512
ENSMUSG00000029311	Hsd17b11	B6		TYPE_II	1025.23	1443.69	883.749	1284.67	911.592	1036.1	1441.81	2482.08	1206.57	1727.97	1391.87	1369.99
ENSMUSG00000004951	Hspb1	B6	TYPE_I		28.1616	467.097	28.0544	61.2302	8.81927	43.7685	46.4528	404.695	155.936	112.447	54.8224	55.5842
ENSMUSG00000023206	Il15ra	B6	TYPE_I	TYPE_II	91.8368	384.743	116.981	544.141	146.039	171.23	222.171	1695.24	144.772	251.438	173.415	203.78
ENSMUSG00000000555	Itga5	B6	TYPE_I	TYPE_II	249.101	930.743	281.089	748.814	423.2	470.183	768.861	3278.74	401.12	537.193	596.809	573.95
ENSMUSG00000002778	Kdelr1	B6	TYPE_I		1224.62	1777.83	1095.13	1352.62	1017.95	1148.16	1620.97	2612.29	1185.33	1442.24	1349.32	1523.46
ENSMUSG00000020821	Kif1c	B6	TYPE_I	TYPE_II	1056.54	1496.49	1171.77	1504.15	1060.03	1105.92	1544.21	2513.83	1100.17	1235.82	1151.23	1221.44
ENSMUSG00000027475	Kif3b	B6			612.688	791.192	663.798	1014.33	743.055	787.073	930.865	1540.93	662.248	951.952	755.529	931.033
ENSMUSG00000031447	Lamp1	B6			5410.48	8174.23	6704.41	9935.73	4950.12	6146.21	9204.52	24296.2	7360.23	10225.8	8195.54	8771.36
ENSMUSG00000016534	Lamp2	B6	TYPE_I	TYPE_II	1804.14	3169.88	2251.64	4967.8	1750.17	2388.18	3488.58	7490.24	2541.25	4213.7	3036.38	3377.5
ENSMUSG00000035212	Leprot	B6			662.361	979.685	800.098	951.063	719.31	867.958	983.381	1771.93	1111.9	1848.84	1054.02	1059.56
ENSMUSG00000024395	Lims2	B6	TYPE_I	TYPE_II	31.9564	62.2882	30.0358	48.2078	7.46072	27.2921	158.603	265.115	88.8552	124.17	36.5255	18.3568
ENSMUSG00000055435	Maf	B6	TYPE_I	TYPE_II	178.115	585.307	169.14	644.386	293.628	271.005	398.894	1720.26	213.685	294.93	293.148	286.401
ENSMUSG00000036634	Mag	B6	TYPE_I		29.9548	58.942	15.0483	38.0466	33.0315	56.6669	43.6319	152.411	21.8286	14.5771	28.966	36.4878
ENSMUSG00000024150	Mcfd2	B6	TYPE_I	TYPE_II	444.923	470.829	369.83	442.964	361.439	441.703	559.772	1471.37	569.514	1221.19	544.898	547.013
ENSMUSG00000039208	Metrnl	B6	TYPE_I	TYPE_II	493.213	665.964	271.672	848.266	481.533	650.696	831.252	3024.21	760.684	672.352	977.595	879.758
ENSMUSG00000027775	Mfsd1	B6			729.592	1023.5	586.794	935.17	725.323	716.178	955.025	2105.54	885.32	964.518	1164.97	1307.93
ENSMUSG00000029490	Mfsd7a	B6	TYPE_I	TYPE_II	66.7334	359.698	88.8768	476.07	145.564	154.759	270.367	1871.95	126.655	241.372	218.696	265.873
ENSMUSG00000036718	Micall2	B6		TYPE_II	31.6306	81.5978	34.8366	111.844	15.4563	36.8655	122.144	388.227	27.9204	55.1156	42.4216	62.0394
ENSMUSG00000039616	Mocos	B6	TYPE_I	TYPE_II	95.9827	619.973	112.549	358.051	136.383	196.341	250.715	810.021	159.684	296.959	256.653	281.291
ENSMUSG00000031765	Mt1	B6	TYPE_I	TYPE_II	49.1184	268.654	41.0402	474.628	18.2482	32.7911	589.136	9011.51	287.146	4175.34	159.897	358.006
ENSMUSG00000029413	Naaa	B6	TYPE_I	TYPE_II	604.823	3893.86	586.852	2421.68	797.39	892.129	1476.35	9863.52	856.656	769.644	1394.9	2633.85
ENSMUSG00000022453	Naga	B6		TYPE_II	886.928	1220.77	805.994	1291.88	985.035	1292.78	1157.33	3753.7	917.164	1052.04	996.356	1035.26
ENSMUSG00000058099	Nfam1	B6	TYPE_I		1837.56	4528.15	2565.81	5509.64	3027.71	3951.07	5122.69	7802.27	2650.34	4283.67	4567.98	3778.72
ENSMUSG00000030452	Nipa2	B6	TYPE_I		375.917	542.29	320.633	588.202	414.554	434.883	489.563	1025.59	437.301	910.078	615.996	753.837
ENSMUSG00000017837	Nkiras2	B6	TYPE_I		782.78	1027.53	878.457	1210.57	845.879	998.456	1215.5	1916.37	1102.32	1492.49	1188	1105.1
ENSMUSG00000032311	Nrg4	B6			19.6096	39.5419	23.2937	37.6306	19.1655	19.6331	28.7146	285.977	35.1603	48.3763	17.7803	55.3038
ENSMUSG00000071547	Nt5dc2	B6	TYPE_I	TYPE_II	49.3226	189.538	92.3701	118.924	30.8519	56.6667	91.1743	436.859	44.039	80.9979	58.9726	99.2135
ENSMUSG00000063160	Numbl	B6			50.0189	54.1729	62.306	107.541	85.0855	95.9774	82.6973	175.755	66.5437	122.553	65.5271	85.232
ENSMUSG00000030717	Nupr1	B6	TYPE_I	TYPE_II	174.107	601.467	122.44	619.881	316.335	497.003	640.811	2225.4	260.101	664.843	341.024	289.841
ENSMUSG00000030162	Olr1	B6	TYPE_I	TYPE_II	16.4974	55.3841	40.0461	47.2066	32.6251	75.3405	47.3485	150.125	30.7737	51.0733	48.2635	32.1963
ENSMUSG00000040462	Os9	B6			3078.58	4691.67	3369.22	4192.21	3477.38	3712.04	4608.34	8032.14	2315.31	2976.51	2673.96	2876.34
ENSMUSG00000028559	Osbpl9	B6			2093.84	2773.34	1995.71	2823.51	1958.52	2110.95	2540.89	4338.56	1864.58	3132.01	2513.43	2974.01
ENSMUSG00000036381	P2ry14	B6	TYPE_I	TYPE_II	44.8388	146.709	71.7253	162.832	82.0552	112.68	124.333	491.201	85.6367	118.125	70.5048	81.1226
ENSMUSG00000048779	P2ry6	B6	TYPE_I	TYPE_II	161.025	221.466	127.437	309.122	284.86	221.074	279.669	931.226	164.33	107.758	245.855	97.1327
ENSMUSG00000028641	P3h1	B6			57.7529	87.7686	68.1312	107.531	63.0275	75.0821	110.165	273.894	85.4487	80.3524	77.2193	105.409
ENSMUSG00000024899	Papss2	B6	TYPE_I	TYPE_II	24.6023	252.646	78.8154	141.832	42.132	47.9321	120.446	498.177	179.524	96.5648	60.8088	77.0634
ENSMUSG00000032788	Pdxk	B6	TYPE_I	TYPE_II	377.214	555.867	356.633	508.279	444.869	412.46	578.078	1039.29	457.262	468.583	543.229	535.79
ENSMUSG00000021846	Peli2	B6	TYPE_I	TYPE_II	27.7175	52.0451	49.7435	100.967	55.1029	67.8202	172.314	389.116	101.247	236.844	101.098	80.9956
ENSMUSG00000011752	Pgam1	B6			324.967	1105.03	342.67	783.383	396.084	457.059	451.897	2335.52	408.183	478.718	663.827	1074.14
ENSMUSG00000030990	Pgap2	B6	TYPE_I		282.98	412.137	316.846	480.254	351.586	423.044	377.745	909.49	359.266	324.475	442.501	482.736
ENSMUSG00000029171	Pgm1	B6			201.501	383.432	310.269	544.368	291.159	356.429	476.289	993.451	215.118	374.763	275.147	379.076
ENSMUSG00000062866	Phactr2	B6	TYPE_I		136.228	223.561	200.014	354.541	257.06	276.596	468.261	520.168	214.984	315.899	259.226	223.746
ENSMUSG00000068245	Phf11d	B6	TYPE_I	TYPE_II	56.4899	249.411	58.5301	613.857	108.874	283.047	222.338	962.526	69.0306	47.786	101.433	120.59
ENSMUSG00000046245	Pilra	B6	TYPE_I	TYPE_II	710.271	2078.5	660.118	1541.81	933.027	1440.7	1652.71	5054.65	709.027	1511.94	1666.73	1059.92
ENSMUSG00000066684	Pilrb1	B6		TYPE_II	296.358	1050.15	242.122	572.215	410.783	579.97	805.715	1735.4	477.134	537.945	706.666	517.079
ENSMUSG00000066682	Pilrb2	B6	TYPE_I	TYPE_II	315.392	764.663	330.002	606.279	447.919	603.241	972.334	1845.64	400.362	616.921	770.536	547.891
ENSMUSG00000089942	Pira2	B6	TYPE_I		27.9024	116.103	60.4445	101.829	57.414	70.7612	103.669	196.833	66.7457	115.78	92.1844	67.2516
ENSMUSG00000017781	Pitpna	B6	TYPE_I		4477.02	6870.03	4247.36	5697.03	4463.76	4479.03	6899.26	13606.8	3766.97	4241.08	4395.34	4951.99
ENSMUSG00000056220	Pla2g4a	B6	TYPE_I	TYPE_II	184.77	467.736	203.014	312.694	142.212	244.31	296.596	550.576	179.098	241.174	186.168	301.367
ENSMUSG00000046223	Plaur	B6	TYPE_I	TYPE_II	610.989	994.655	826.996	1800.61	1032	1106.83	1774.22	6041.2	987.65	2099.65	1387.87	1791.14
ENSMUSG00000021759	Plpp1	B6	TYPE_I	TYPE_II	18.143	149.036	26.2278	73.614	10.9853	51.7984	48.6664	412.783	51.8952	58.2891	38.2652	32.8875
ENSMUSG00000031570	Plpp5	B6	TYPE_I		90.0319	202.01	97.3117	167.357	130.595	132.822	143.833	426.065	105.766	243.572	114.806	141.27
ENSMUSG00000028657	Ppt1	B6		TYPE_II	1046.07	3014.76	1447.92	2196.04	1387.81	1593.94	2013.26	4272.5	1319.27	1560.59	1553.99	1393.36
ENSMUSG00000019969	Psen1	B6			1197.68	2326.74	1646.7	2413.75	1607.31	1773.75	1988.04	3403.01	1422.21	1852.47	1693.97	1789.84
ENSMUSG00000032290	Ptpn9	B6			251.411	428.962	300.31	482.134	300.45	326.916	450.524	742.571	351.271	364.547	359.269	374.976
ENSMUSG00000020149	Rab1a	B6	TYPE_I		1225.54	2171.64	998.504	1794.93	1172.33	1252.23	2008.23	4611.16	1410.87	1839.96	1545.77	1837.14
ENSMUSG00000019832	Rab32	B6		TYPE_II	335.957	1419.88	289.366	995.952	362.777	458.663	992.67	2787.25	469.699	693.599	920.715	860.06
ENSMUSG00000004451	Ralb	B6			367.729	1136.49	370.12	725.205	383.464	501.079	795.948	2166.56	496.339	598.87	667.76	600.711
ENSMUSG00000070780	Rbm47	B6			62.8942	138.513	106.191	400.358	151.572	199.428	408.007	668.826	154.204	569.034	265.087	257.72
ENSMUSG00000047881	Rell1	B6	TYPE_I	TYPE_II	171.218	171.117	162.554	219.229	215.624	225.201	458.486	443.828	193.795	398.98	209.92	204.152
ENSMUSG00000031387	Renbp	B6			129.654	274.639	106.492	263.242	109.949	111.523	230.395	1091.23	133.979	115.657	223.589	283.019
ENSMUSG00000020376	Rnf130	B6		TYPE_II	1458.75	1691.09	1137.57	1493.12	1317.84	1391.25	1599.92	3758.53	1677.02	1717	2018.57	1762.97
ENSMUSG00000063760	Rnf217	B6		TYPE_II	7.48348	42.5131	16.999	33.374	23.9715	37.515	28.8099	124.21	35.1895	32.6146	26.7395	20.9415
ENSMUSG00000041926	Rnpep	B6	TYPE_I	TYPE_II	1048.12	3621.86	889.189	2131.99	1070.7	1270.79	1879.86	6048.15	1014.94	1412.98	1615.34	2093.78
ENSMUSG00000073471	Rsph3a	B6			74.9152	130.695	79.6707	110.065	96.7093	122.808	118.902	169.496	96.236	143.925	114.703	109.702
ENSMUSG00000040188	Scamp2	B6	TYPE_I		1736.82	2093.83	1414.47	1712.89	1518.58	1651.15	1859.1	2937.64	1684.39	2673.03	1997.3	2503.88
ENSMUSG00000040722	Scamp5	B6	TYPE_I	TYPE_II	95.9374	178.524	131.133	141.68	78.7571	95.7129	206.884	349.56	137.218	152.047	84.1717	123.596
ENSMUSG00000044813	Shb	B6			37.8979	65.1586	46.7172	81.7075	34.1332	39.3244	89.7388	142.053	76.4588	113.218	55.9452	51.5057
ENSMUSG00000027322	Siglec1	B6	TYPE_I		60.4866	161.504	149.581	3508.33	345.108	1052.88	359.569	6711.11	177.46	91.776	110.877	72.8535
ENSMUSG00000017765	Slc12a4	B6	TYPE_I		336.361	430.067	351.525	412.884	323.026	298.593	369.899	1061.24	287.718	198.604	296.01	348.461
ENSMUSG00000026342	Slc35f5	B6			76.4759	185.843	87.1162	190.132	80.4263	123.767	263.284	470.757	133.596	382.06	154.681	156.593
ENSMUSG00000052310	Slc39a1	B6			696.253	1372.91	777.926	1343.15	721.207	808.142	1263.48	3549.87	743.279	1015.21	969.09	1102.87
ENSMUSG00000030089	Slc41a3	B6	TYPE_I	TYPE_II	149.673	113.582	145.525	202.502	188.808	236.237	188.834	296.088	205.086	226.554	224.917	168.377
ENSMUSG00000032754	Slc8b1	B6		TYPE_II	606.474	1067.55	443.717	885.939	674.965	749.574	783.086	2040.3	826.981	871.238	1060.49	741.457
ENSMUSG00000029402	Snrnp35	B6			85.7873	121.777	55.4969	86.8182	79.2951	63.1005	129.816	316.442	47.9477	77.4756	85.6708	120.575
ENSMUSG00000032382	Snx1	B6			1253.55	1527.06	1258.44	1572.15	1347.83	1369.74	1779.64	4126.79	1389.32	1417.49	1489.86	1480.49
ENSMUSG00000026600	Soat1	B6	TYPE_I	TYPE_II	838.638	1178.91	1054.9	1076.58	1123.89	1054.47	1147.71	2505.22	1156.44	1233.31	1338.79	949.741
ENSMUSG00000037239	Spred3	B6			9.8556	26.7895	22.1721	88.6776	21.5475	25.8407	51.2062	205.17	18.8699	47.3801	31.9894	61.9507
ENSMUSG00000021930	Spryd7	B6	TYPE_I	TYPE_II	94.5083	94.8733	73.3922	98.1293	87.7399	92.3886	130.012	256.649	101.706	113.999	122.646	105.682
ENSMUSG00000021036	Sptlc2	B6	TYPE_I		961.79	1211.55	905.127	1255.34	1018.32	1127.68	1272.61	2546.39	959.854	1038.69	1180.68	1165.6
ENSMUSG00000005803	Sqrdl	B6	TYPE_I		246.762	568.969	223.32	466.304	277.475	389.709	648.603	2233.45	515.308	970.905	580.219	542.816
ENSMUSG00000032042	Srpr	B6	TYPE_I	TYPE_II	1108.7	1413.69	1258.74	1667.9	1311.56	1294.16	1545.12	2601	1195.79	2246.31	1316.65	1542.87
ENSMUSG00000021427	Ssr1	B6	TYPE_I		1196.61	2399.16	1266.76	1691.29	1299.8	1420.07	1825.15	3238.56	1488.65	1720.81	1707.42	2401.07
ENSMUSG00000027828	Ssr3	B6	TYPE_I		1611.36	2867.38	1980.94	3086.89	1809.56	2106.02	2919.41	6300.59	2004.29	2849.33	2251.47	3075.19
ENSMUSG00000031995	St14	B6		TYPE_II	296.69	313.428	238.888	411.65	199.156	209.063	359.981	790.128	161.045	269.025	167.317	186.445
ENSMUSG00000033276	Stk36	B6	TYPE_I		1.0919	20.2854	5.35384	18.0338	3.20996	11.8437	13.7243	38.8691	5.50291	18.0168	8.46481	6.49795
ENSMUSG00000041488	Stx3	B6	TYPE_I	TYPE_II	49.9805	365.971	67.7442	270.441	98.4725	117.651	271.3	940.751	135.299	159.702	161.233	170.145
ENSMUSG00000030101	Sumf1	B6			321.868	503.585	317.05	457.414	388.41	472.789	445.952	858.798	475.664	473.639	498.074	490.422
ENSMUSG00000037217	Syn1	B6		TYPE_II	23.6803	54.2084	42.6971	93.1233	30.9039	70.5951	68.9807	346.05	28.1436	24.5482	44.9288	45.2399
ENSMUSG00000036644	Tbc1d9b	B6			1249.76	1860.87	1369.78	1496.23	1297.32	1268.28	1813.33	2640.28	1228.45	1386.31	1327.24	1426.12
ENSMUSG00000000134	Tfe3	B6			789.486	1316.38	998.304	1475.72	1022.53	1127.24	1559.19	2774.79	879.757	1135.17	1143.08	1102.75
ENSMUSG00000039005	Tlr4	B6	TYPE_I		82.2197	209.974	141.552	476.308	124.995	185.734	273.48	1214.98	143.595	326.732	276.69	423.976
ENSMUSG00000025591	Tma16	B6	TYPE_I	TYPE_II	126.313	138.437	151.64	154.686	127.768	127.961	168.606	387.522	114.177	123.697	151.003	172.771
ENSMUSG00000006301	Tmbim1	B6	TYPE_I		244.784	406.36	308.882	607.277	248.103	397.967	918.728	1400.15	458.968	1083.82	563.589	546.873
ENSMUSG00000047045	Tmem164	B6			959.779	1020.42	1077.27	1374.45	1250.01	1406.37	1263.99	1823.61	1253.56	1256.14	1354.41	1360.6
ENSMUSG00000029234	Tmem165	B6	TYPE_I	TYPE_II	494.765	604.807	426.671	594.953	540.615	534.24	575.978	1282	586.625	582.797	637.209	674.92
ENSMUSG00000060538	Tmem219	B6	TYPE_I		465.392	613.276	348.114	609.364	399.221	501.107	492.029	1138.82	502.094	720.824	558.095	608.439
ENSMUSG00000097328	Tnfsf12	B6			96.2019	256.268	105.462	235.082	120.988	147.907	433.61	664.123	103.656	83.3796	146.637	113.486
ENSMUSG00000042870	Tom1	B6			459.438	800.759	395.473	602.149	490.834	476.075	714.804	1538.21	413.141	526.996	576.147	472.937
ENSMUSG00000023992	Trem2	B6	TYPE_I	TYPE_II	57.1884	168.02	50.9132	181.386	77.2085	95.96	153.729	614.54	107.185	126.315	165.675	91.7348
ENSMUSG00000032501	Trib1	B6	TYPE_I		280.453	430.133	276.78	594.147	326.236	372.534	447.277	1622.99	258.246	748.149	549.528	367.142
ENSMUSG00000047821	Trim16	B6	TYPE_I	TYPE_II	46.999	134.786	42.7148	85.9979	61.7433	96.3938	110.857	221.533	67.3	74.9923	85.0638	87.8789
ENSMUSG00000062380	Tubb3	B6	TYPE_I	TYPE_II	25.8784	224.383	31.0135	173.445	18.3234	30.5704	133.254	599.723	43.7674	85.8579	125.234	187.112
ENSMUSG00000090124	Ugt1a7c	B6			86.0856	128.009	220.454	544.674	246.971	349.374	501.024	964.935	149.556	460.979	306.975	207.947
ENSMUSG00000021520	Uqcrb	B6			376.028	883.377	440.134	676.631	371.37	405.093	729.186	1830	591.283	472.271	459.833	689.985
ENSMUSG00000057363	Uxs1	B6			169.559	308.049	136.397	343.204	170.418	194.902	377.691	952.833	153.579	187.555	256.286	376.793
ENSMUSG00000021771	Vdac2	B6	TYPE_I		1589.48	2351.79	1668.03	2451.85	1543.17	1618.45	2124.46	4617.65	1814.81	1975.31	1786.73	2420.35
ENSMUSG00000038775	Vill	B6	TYPE_I		182.752	627.084	172.528	403.796	242.03	297.489	388.754	1253.52	251.497	432.457	375.385	380.851
ENSMUSG00000075701	Vimp	B6	TYPE_I		492.689	843.889	421.942	559.768	414.009	408.02	562.446	1492.37	521.442	588.247	532.265	611.709
ENSMUSG00000037752	Xkr8	B6	TYPE_I	TYPE_II	81.0748	175.495	59.9674	139.478	83.5096	84.7228	109.609	342.147	71.5145	101.902	89.2703	129.771
ENSMUSG00000047371	Zfp768	B6			86.9927	122.695	109.119	201.953	115.061	142.514	152.422	271.944	106.095	180.614	125.369	120.23
ENSMUSG00000022456	2003-09-01	B7			3.38497	18.2149	10.1912	96.1153	7.72391	16.4066	27.7494	94.0165	5.85217	52.0929	9.35161	72.5955
ENSMUSG00000018398	2008-09-01	B7	TYPE_I	TYPE_II	126.977	191.278	150.55	372.176	141.915	167.417	486.297	1199.15	243.061	163.047	221.019	309.367
ENSMUSG00000042208	0610010F05Rik	B7			88.0615	102.291	116.444	163.369	101.999	112.744	174.234	293.478	91.4081	136.396	122.418	168.548
ENSMUSG00000051319	1500011K16Rik	B7			111.608	121.384	46.6575	79.0812	52.1773	55.2112	94.0657	239.579	101.961	52.0712	129.298	269.422
ENSMUSG00000035372	1810055G02Rik	B7			37.5417	81.1616	65.7468	130.097	44.4541	47.9872	90.6559	252.645	95.5354	54.9052	60.771	102.498
ENSMUSG00000021185	9030617O03Rik	B7	TYPE_I		185.397	331.27	261.06	401.341	257.64	309.598	425.879	755.419	288.192	165.14	314.013	437.179
ENSMUSG00000036275	9530068E07Rik	B7			1283.76	1880.84	1193.1	1689.7	1255.19	1387.12	1815.46	3225.12	1419.95	1305.75	1541.05	1664.03
ENSMUSG00000043939	A530064D06Rik	B7	TYPE_I	TYPE_II	121.977	441.202	134.737	352.661	219.028	377.241	245.504	551.993	215.528	514.64	258.443	742.024
ENSMUSG00000022822	Abcc5	B7	TYPE_I	TYPE_II	603.17	670.228	1055.65	1080.41	905.202	1091.66	1173.24	2092.74	917.147	849.73	1031.78	825.651
ENSMUSG00000031378	Abcd1	B7	TYPE_I		1722.85	1863.56	2059.6	2438.92	2108.75	2190.98	2507.51	3232.15	1489.74	1180.12	1949.48	2018.57
ENSMUSG00000030760	Acer3	B7	TYPE_I		258.934	516.122	193.409	486.823	372.668	403.151	511.295	1160.85	343.3	292.024	471.509	477.591
ENSMUSG00000028405	Aco1	B7	TYPE_I		416.76	647.944	373.597	534.058	390.021	416.003	635.746	980.344	551.823	356.441	591.237	735.334
ENSMUSG00000034853	Acot11	B7	TYPE_I		133.294	256.115	157.436	342.364	185.064	214.958	237.318	307.585	224.288	141.206	206.591	281.063
ENSMUSG00000054693	Adam10	B7			1673.36	2006.04	2046.63	2454.42	1645.05	1861.13	2467.91	3556.87	1846.03	2351.27	2068.02	2567.99
ENSMUSG00000036932	Aifm1	B7	TYPE_I		332.55	476.377	385.482	391.816	340.645	339.488	368.876	918.185	310.548	233.815	331.233	503.381
ENSMUSG00000020085	Aifm2	B7			74.4478	239.29	56.573	423.845	84.7263	124.934	373.502	1786.38	234.145	58.695	270.55	604.846
ENSMUSG00000053644	Aldh7a1	B7			95.8624	259.371	123.364	156.723	67.6805	84.0306	211.071	299.075	317.912	352.502	177.998	259.925
ENSMUSG00000026687	Aldh9a1	B7	TYPE_I	TYPE_II	810.356	1080.22	802.297	979.478	818.511	825.153	1189.74	1493.55	880.658	794.052	937.228	1203.79
ENSMUSG00000028028	Alpk1	B7	TYPE_I		56.8125	157.835	103.428	203.175	163.737	170.134	319.948	628.66	110.655	90.3803	222.744	159.23
ENSMUSG00000036977	Anapc10	B7			121.493	169.112	123.325	168.691	110.445	136.043	188.003	339.747	79.6807	49.7884	113.946	136.307
ENSMUSG00000029484	Anxa3	B7		TYPE_II	131.79	421.063	109.563	506.235	85.0883	201.664	959.144	2699.71	336.857	222.448	554.559	801.754
ENSMUSG00000029994	Anxa4	B7	TYPE_I		182.71	753.176	220.555	781.657	227.955	331.574	1142.97	3275.74	326.734	84.4929	594.52	1052.94
ENSMUSG00000021686	Ap3b1	B7	TYPE_I		999.66	1514.69	1417.05	1707.74	1268.61	1331.66	1582.18	2735.48	942.298	864.061	1197.09	1314.16
ENSMUSG00000019979	Apaf1	B7	TYPE_I		378.069	592.34	521.72	788.349	606.296	650.645	737.828	1211	615.503	745.682	760.82	902.323
ENSMUSG00000021877	Arf4	B7	TYPE_I		1363.01	1539.22	1038.82	1358.17	1202.94	1244.89	1842.92	2824.09	1178.33	1041.32	1727.75	2257.36
ENSMUSG00000042607	Asb4	B7	TYPE_I	TYPE_II	1.51727	5.69239	6.82086	35.609	1.769	4.106	25.0775	226.305	3.82268	3.06239	7.67014	27.4215
ENSMUSG00000021619	Atg10	B7			56.0242	52.5509	36.7142	52.8876	48.655	54.3393	63.7738	122.233	115.069	69.247	75.155	100.921
ENSMUSG00000040907	Atp1a3	B7	TYPE_I	TYPE_II	1504.8	1696.92	1763.57	3894.94	2452.4	3383.64	4575.31	9601.76	1799.4	1328.01	3055.17	2741.67
ENSMUSG00000052459	Atp6v1a	B7	TYPE_I	TYPE_II	505.684	811.907	547.541	1102.17	648.556	760.298	1022.7	2141.05	794.644	1020.01	909.76	1231.69
ENSMUSG00000018821	Avpi1	B7	TYPE_I		30.3699	50.8175	25.8744	59.4839	26.8181	59.0842	112.079	162.18	81.4502	88.7681	79.0314	74.9622
ENSMUSG00000027165	B230118H07Rik	B7		TYPE_II	15.5677	37.3815	39.3577	32.7551	16.8581	23.0014	42.6041	84.7217	41.0837	30.0557	24.7924	36.4
ENSMUSG00000017929	B4galt5	B7	TYPE_I		1608.35	2166.65	1499.06	2971.75	1946.16	2265.66	2954.98	3474.55	1570.66	889.005	2402.92	2382.91
ENSMUSG00000027420	Bfsp1	B7			4.46823	12.3817	10.0698	35.2827	14.6366	10.9165	23.6249	80.9699	6.96192	5.50756	11.2358	32.9179
ENSMUSG00000030103	Bhlhe40	B7	TYPE_I	TYPE_II	728.397	3263.25	615.221	2008.12	712.421	1085.22	1883.75	5843.08	780.959	793.274	1214.67	2093.76
ENSMUSG00000024164	C3	B7	TYPE_I	TYPE_II	932.725	17052.9	1693.13	7563.14	2136.56	4306.11	4660.89	50002.7	6683.96	2583.01	3819.72	11410.3
ENSMUSG00000004113	Cacna1b	B7			3.83757	4.55671	5.60108	14.53	1.40534	1.97226	1.92375	49.4562	4.18966	1.10817	4.06388	25.0322
ENSMUSG00000031142	Cacna1f	B7			13.3519	17.8562	7.61676	13.7509	7.37787	7.8825	20.2739	66.0407	12.9659	10.3324	20.7548	39.3977
ENSMUSG00000029767	Calu	B7			1078.4	1814.18	1125.93	1355.06	971.914	1097.51	1756.44	3012.63	1191.49	1066.03	1484.8	1849.43
ENSMUSG00000030272	Camk1	B7	TYPE_I	TYPE_II	444.413	839.247	490.197	612.7	409.011	546.131	1002.4	1570.6	585.016	439.041	593.87	673.42
ENSMUSG00000056737	Capg	B7	TYPE_I		3492.19	6987.43	2037.42	4099.57	2099.87	2124.74	5239.54	11309.4	3006.68	1352.41	5802.84	8814.25
ENSMUSG00000027555	Car13	B7	TYPE_I		7.86313	11.3606	11.8842	49.0265	10.5496	24.1261	23.3421	166.658	42.7073	3.83386	14.1878	33.5621
ENSMUSG00000031012	Cask	B7	TYPE_I	TYPE_II	93.1523	123.631	114.845	302.895	162.669	192.979	392.911	873.344	147.315	279.361	248.656	180.012
ENSMUSG00000027994	Ccdc109b	B7			135.725	757.988	134.288	432.579	135.97	172.746	557.828	1529.63	244.24	162.878	376.326	602.734
ENSMUSG00000034795	Ccdc122	B7			10.6206	12.6096	14.8699	43.7587	20.2004	19.8742	21.6447	76.9225	19.3348	23.8669	24.3426	43.19
ENSMUSG00000018927	Ccl6	B7	TYPE_I	TYPE_II	2825.51	3356.47	2867.59	10469.3	3951.29	5476.38	9313.68	109177	5261.65	6992.47	7994.63	13483.8
ENSMUSG00000022667	Cd200r1	B7	TYPE_I	TYPE_II	68.1087	89.7667	70.3524	113.026	73.8768	81.6419	174.737	448.683	75.4736	122.997	127.303	193.21
ENSMUSG00000016496	Cd274	B7	TYPE_I	TYPE_II	528.334	1675.49	904.325	2657.88	1032.74	1359.12	1075.65	3018.69	749.634	761.376	1413.22	1562.65
ENSMUSG00000018774	Cd68	B7	TYPE_I		1095.08	2808.71	1415.78	5565.91	1790.1	2247.32	4810.91	26848.6	1481.03	1033.62	2526.54	3639.89
ENSMUSG00000041598	Cdc42ep4	B7		TYPE_II	233.666	543.149	223.692	555.246	308.199	379.442	593.46	1314.77	369.84	304.263	522.214	677.012
ENSMUSG00000020024	Cep83	B7			261.137	336.452	336.489	435.186	308.793	329.773	417.453	521.439	368.148	286.218	302.909	358.314
ENSMUSG00000090231	Cfb	B7			1.0098	17.4997	0.108612	14.3849	0.32611	6.44145	10.7724	74.2057	5.93931	0.189929	8.50933	16.1896
ENSMUSG00000074916	Chst14	B7	TYPE_I		68.3477	75.1201	90.8518	122.406	87.152	85.8561	122.777	317.719	83.334	123.317	118.384	148.943
ENSMUSG00000046841	Ckap4	B7	TYPE_I	TYPE_II	533.444	1025.3	588.316	1634.75	520.075	662.594	1484.37	3919.86	623.298	1399.07	1340.26	1917.33
ENSMUSG00000000318	Clec10a	B7	TYPE_I	TYPE_II	108.755	178.217	107.221	263.853	107.494	82.6128	481.333	7775.37	181.869	114.44	293.462	835.539
ENSMUSG00000043832	Clec4a3	B7	TYPE_I	TYPE_II	501.56	558.749	336.076	961.356	651.05	955.233	611.376	2081.36	926.42	661.134	1004.52	899.565
ENSMUSG00000032024	Clmp	B7	TYPE_I		1.88267	6.78809	4.38159	11.6475	3.00104	7.90276	9.53033	62.3427	10.7665	11.9936	5.28038	8.09245
ENSMUSG00000032245	Cln6	B7		TYPE_II	288.265	389.756	360.021	840.127	348.015	456.571	605.871	1264.12	357.73	494.049	470.4	847.79
ENSMUSG00000026317	Cln8	B7	TYPE_I	TYPE_II	385.776	518.035	300.853	480.878	411.05	456.354	652.139	1120.02	555.291	385.203	695.882	542.666
ENSMUSG00000062169	Cnih4	B7			351.568	478.847	295.191	457.194	324.913	334.425	535.058	1189.15	402.872	365.54	435.769	493.818
ENSMUSG00000036968	Cnpy4	B7			279.493	274.485	263.681	248.87	240.741	261.592	350.123	392.252	284.082	99.8916	284.31	344.511
ENSMUSG00000048351	Coa7	B7			80.4975	81.9018	91.2257	112.004	93.5748	94.6928	124.157	212.817	80.1177	106.735	94.5185	136.663
ENSMUSG00000018672	Copz2	B7		TYPE_II	13.6539	74.1815	25.073	38.0549	10.2419	15.0423	76.0381	126.211	101.088	251.554	24.2331	52.3919
ENSMUSG00000003617	Cp	B7	TYPE_I	TYPE_II	11.4922	66.8416	42.0491	212.802	18.2681	235.676	238.164	1171.33	391.354	42.8869	116.731	88.0551
ENSMUSG00000062980	Cped1	B7	TYPE_I	TYPE_II	22.8921	46.9488	35.4735	43.6043	18.4409	61.4419	71.2575	158.858	37.2294	50.9844	31.6138	43.7218
ENSMUSG00000065979	Cpped1	B7			99.5386	256.082	140.219	264.578	126.885	147.283	278.981	413.948	163.05	128.765	150.712	269.9
ENSMUSG00000039007	Cpq	B7		TYPE_II	88.0752	340.776	93.4609	225.183	59.7542	110.98	349.189	620.222	214.769	141.463	198.279	281.766
ENSMUSG00000030284	Creld1	B7	TYPE_I	TYPE_II	198.182	288.819	201.454	195.988	156.987	156.662	269.184	428.373	222.481	116.069	194.645	219.828
ENSMUSG00000006360	Crip1	B7	TYPE_I	TYPE_II	3747.82	8643.87	1763.58	4919.31	2259.03	2264.77	8266.63	7515.7	5199.04	2365.76	10494.9	14317.4
ENSMUSG00000024621	Csf1r	B7	TYPE_I		3493.87	5388.52	3441.66	7848.28	5303.14	6764.49	10141.9	16024.4	6174.63	3338.32	9629.13	6365.84
ENSMUSG00000059326	Csf2ra	B7			1535.99	2406.87	1685.1	3610.8	2890.18	3050.39	3858.02	10029.5	2002.48	2473.96	2960.81	2901.84
ENSMUSG00000034101	Ctnnd1	B7			45.9988	90.2372	37.6702	136.778	46.0332	68.5666	261.459	833.641	60.1497	67.1735	81.336	154.5
ENSMUSG00000038642	Ctss	B7	TYPE_I		7484.92	10355.2	6932.23	18514.9	8460.08	9414.11	14618.3	56822.5	8433.29	5663.64	12731.5	12247.6
ENSMUSG00000015340	Cybb	B7	TYPE_I		3447.82	5764.53	4653.16	9655.37	5665.6	6252.21	11298.9	18279.6	5228.48	2635.55	9250.17	8406.66
ENSMUSG00000048440	Cyp4f16	B7	TYPE_I		417.462	426.462	230.037	477.922	477.938	608.079	471.438	806.678	675.583	380.12	705.892	656.974
ENSMUSG00000079057	Cyp4v3	B7	TYPE_I		190.311	349.159	237.818	372.101	258.595	260.952	446.767	910.264	405.26	193.36	398.475	337.546
ENSMUSG00000039519	Cyp7b1	B7	TYPE_I		2.58911	0.702966	0.293174	7.58129	4.37346	11.8569	11.7504	46.2915	13.9048	10.521	8.95786	8.55152
ENSMUSG00000025077	Dclre1a	B7			35.6721	89.3237	59.8515	123.378	71.1156	108.575	158.884	286.904	58.3466	118.939	105.265	135.444
ENSMUSG00000028757	Ddost	B7			1655.39	3992.8	1564.42	2620.46	1418.36	1552.73	3437.24	7671.95	1426.34	1080.04	2260.66	4010.76
ENSMUSG00000020075	Ddx21	B7	TYPE_I	TYPE_II	1947.99	2409.78	2105.17	2659.82	2132.8	2040.32	2650.44	2796.27	1931.63	1297.35	2282.7	2867.09
ENSMUSG00000038633	Degs1	B7	TYPE_I	TYPE_II	860.941	1147.16	1104.2	1555.48	1221.37	1411	2150.05	3529.33	1404.64	1397.4	2006.54	1843.47
ENSMUSG00000035392	Dennd1a	B7	TYPE_I	TYPE_II	605.806	790.072	786.769	1015.77	803.642	762.658	796.005	1578.85	472.391	263.416	572.381	490.655
ENSMUSG00000038456	Dennd2a	B7	TYPE_I	TYPE_II	12.7006	35.7705	19.2403	91.8111	21.997	31.9868	70.7082	177.369	46.3566	52.4175	49.8022	70.3012
ENSMUSG00000066026	Dhrs3	B7	TYPE_I	TYPE_II	962.446	1760.12	862.073	1332.08	494.149	662.487	2616.21	4039.9	937.665	1337.18	1304.72	1407.03
ENSMUSG00000070972	Dnajc25	B7			52.7514	88.0502	53.2078	98.1235	53.0878	52.2029	128.363	230.681	119.455	85.9396	73.543	122.387
ENSMUSG00000022136	Dnajc3	B7	TYPE_I	TYPE_II	991.494	2062.42	1195.17	1512.52	1271.84	1225.99	1490.62	2473.95	1325.07	1245.35	1307.16	1476.52
ENSMUSG00000003812	Dnase2a	B7	TYPE_I		659.632	499.53	533.118	749.766	514.004	501.858	813.655	2837.18	691.861	547.651	827.849	1271.76
ENSMUSG00000035954	Dock4	B7		TYPE_II	32.2764	37.1046	47.6774	125.112	93.5326	104.425	92.1648	137.709	112.847	66.2363	69.9789	45.7482
ENSMUSG00000032123	Dpagt1	B7	TYPE_I		273.212	718.826	280.623	528.869	270.214	287.043	598.384	1142.65	247.89	197.748	456.243	690.135
ENSMUSG00000027900	Dram2	B7			418.621	577.321	384.748	744.737	479.714	568.331	546.831	1520.74	639.93	639.268	714.337	757.354
ENSMUSG00000003518	Dusp3	B7	TYPE_I	TYPE_II	1364.47	1253.55	1059.77	1346.92	908.691	980.843	1949.02	2672.86	1452.19	1623.63	1390.43	1294.76
ENSMUSG00000016526	Dyrk3	B7	TYPE_I	TYPE_II	99.244	230.256	103.194	163.725	67.2859	106.251	192.41	152.227	126.738	115.712	139.041	161.597
ENSMUSG00000016477	E2f3	B7	TYPE_I	TYPE_II	131.174	199.787	171.502	254.166	173.68	177.366	205.102	287.792	161.574	99.2766	219.953	279.419
ENSMUSG00000062148	Ear6	B7	TYPE_I		2.32626	2.07342	7.21167	30.6978	12.3123	8.60263	17.9441	38.6466	11.0185	9.31668	1.95	11.5505
ENSMUSG00000028108	Ecm1	B7			9461.12	15498.5	11168	21352	5652.6	8306.36	31388.2	116884	8393.69	14237.1	12712.9	14934.5
ENSMUSG00000037868	Egr2	B7	TYPE_I	TYPE_II	39.8607	58.1096	68.8927	77.7825	46.7916	62.8884	100.183	260.723	58.6825	55.6292	67.823	110
ENSMUSG00000024079	Eif2ak2	B7	TYPE_I	TYPE_II	269.438	481.621	459.519	1002.48	600.04	839.837	662.424	988.757	383.59	281.36	430.901	495.424
ENSMUSG00000035150	Eif2s3x	B7	TYPE_I		2396.12	2638.14	2290.88	2487.9	1891.4	1730.44	2632.15	2793.96	2392.48	1863.55	2341.92	3390.24
ENSMUSG00000017670	Elmo2	B7	TYPE_I		1168.08	2236.3	1327.78	2561.66	1899.21	2127.79	2223.59	3621.19	1661.99	999.6	1854.77	1825.98
ENSMUSG00000029163	Emilin1	B7			338.479	1240.15	339.298	1123.77	279.68	522.163	1032.17	5391.48	422.613	403.733	684.265	1050.51
ENSMUSG00000026814	Eng	B7		TYPE_II	235.891	655.34	321.322	771.897	227.569	367.578	717.302	2046.54	458.084	180.069	358.407	531.642
ENSMUSG00000059040	Eno1b	B7			13.0438	36.9242	18.2936	21.821	13.0576	14.2056	25.8824	91.5054	16.701	16.2505	35.8617	66.8613
ENSMUSG00000026615	Eprs	B7			1212.07	1444.37	1176.93	1270.05	1120.23	1067.45	1478.28	1958.86	982.617	839.653	1178.79	1609.23
ENSMUSG00000005881	Ergic3	B7			1392.96	1835.62	1253.32	1408.65	1152.67	1229.4	1911.78	3098.62	1128.7	1096.33	1332.97	1521.58
ENSMUSG00000028343	Erp44	B7			754.981	1237.88	806.624	1130.98	764.816	799.79	1101.24	2239.27	768.218	763.546	989.128	1372.44
ENSMUSG00000013089	Etv5	B7		TYPE_II	125.363	279.748	107.271	176.813	94.9551	119.708	259.484	532.338	92.1503	72.3901	169.182	180.59
ENSMUSG00000078771	Evi2a	B7	TYPE_I		464	855.603	309.556	687.559	492.132	558.852	949.759	1149.24	582.685	588.981	986.696	1191.91
ENSMUSG00000031444	F10	B7	TYPE_I	TYPE_II	382.583	2364.66	380.655	2833.75	355.385	827.286	1577.57	18985	726.693	1147.28	1113.68	2647.32
ENSMUSG00000027533	Fabp5	B7	TYPE_I	TYPE_II	110.378	819.262	231.892	427.562	119.389	265.24	557.984	1169.16	239.475	272.386	427.431	830.493
ENSMUSG00000022938	Fam3b	B7	TYPE_I	TYPE_II	5.37294	26.8859	2.35356	34.4426	3.21101	10.0357	22.7736	61.8601	4.61087	3.42423	4.82209	11.35
ENSMUSG00000069808	Fam57a	B7	TYPE_I	TYPE_II	33.0067	60.6616	29.2994	60.0392	38.0423	46.7202	56.0308	106.937	41.1205	31.9981	51.5032	65.0675
ENSMUSG00000050503	Fbxl22	B7			34.3843	38.8703	37.2228	26.9202	44.2155	42.3634	76.0676	173.966	73.0146	45.0194	54.2854	36.2783
ENSMUSG00000020635	Fkbp1b	B7	TYPE_I		28.0541	71.397	36.8749	132.342	38.8426	57.1638	155.456	487.796	49.3291	43.4126	83.1612	99.2761
ENSMUSG00000020357	Flt4	B7	TYPE_I	TYPE_II	8.06072	25.8864	11.157	27.1875	3.20878	20.7031	11.8562	39.708	26.6818	13.207	7.14592	18.8969
ENSMUSG00000015027	Galns	B7			630.695	975.409	553.598	1045.25	500.987	577.994	738.53	2153.3	481.329	416.269	653.879	1023.39
ENSMUSG00000033316	Galnt9	B7		TYPE_II	74.5249	92.4	80.5045	85.5868	111.098	97.0123	161.008	168.767	111.134	98.8052	155.707	77.3573
ENSMUSG00000040220	Gas8	B7			43.2201	100.075	88.0816	152.771	59.8021	71.3867	136.121	288.55	42.656	50.1469	65.9437	84.8025
ENSMUSG00000026829	Gbgt1	B7		TYPE_II	1.14557	26.1117	14.6544	87.9067	3.57491	9.51198	87.1268	166.561	7.65238	6.1701	35.9435	28.1703
ENSMUSG00000027865	Gdap2	B7			293.205	388.564	351.962	392.435	303.979	308.715	390.016	772.978	404.185	372.418	345.935	363.919
ENSMUSG00000030117	Gdf3	B7		TYPE_II	2.49614	5.62819	5.26923	11.62	16.9394	16.049	10.5373	60.4549	19.7865	12.2746	34.7741	18.7449
ENSMUSG00000029992	Gfpt1	B7		TYPE_II	359.761	732.264	587.252	788.028	716.075	805.619	1092.86	1064.68	563.299	355.782	724.117	679.635
ENSMUSG00000017747	Ghdc	B7	TYPE_I		155.233	156.393	123.953	164.886	186.887	175.401	214.936	454.974	234.931	199.095	196.868	209.867
ENSMUSG00000074419	Gm15448	B7			66.8685	108.232	105.359	165.924	104.126	130.5	126.253	194.341	64.6978	69.1403	117.033	116.638
ENSMUSG00000000594	Gm2a	B7		TYPE_II	4272.58	5311.42	4577.39	7405.07	4810.85	5006.14	6934.53	10360.7	4526.66	3189.46	5626.71	5741.66
ENSMUSG00000058163	Gm5431	B7	TYPE_I	TYPE_II	52.6185	306.135	94.7704	514.414	132.475	214.104	269.042	439.12	142.432	73.721	122.864	142.237
ENSMUSG00000034792	Gna15	B7	TYPE_I		201.555	494.247	202.256	454.976	218.204	198.489	460.788	923.677	209.401	163.21	334.63	396.984
ENSMUSG00000038811	Gngt2	B7	TYPE_I	TYPE_II	1558.2	1903.12	791.409	1647.11	1213.72	1646.85	1695.05	4062.12	1397.65	840.891	1849.34	1342.45
ENSMUSG00000052102	Gnpda1	B7	TYPE_I	TYPE_II	568.18	941.111	614.518	1071.93	695.573	799.625	1130.61	2149.91	606.046	819.288	985.904	1461.36
ENSMUSG00000021556	Golm1	B7	TYPE_I		513.286	1223.02	515.044	740.436	638.307	648.835	942.582	1088.17	573.213	523.619	645.587	810.622
ENSMUSG00000026271	Gpr35	B7		TYPE_II	255.933	506.951	364.498	1089.62	642.478	802.212	882.908	2555.78	546.305	591.229	716.388	497.457
ENSMUSG00000040111	Gramd1b	B7	TYPE_I	TYPE_II	585.633	901.274	814.57	1129.81	995.236	940.231	1102.28	1436.52	679.929	763.743	867.369	775.485
ENSMUSG00000062203	Gspt1	B7			1006.15	1583.03	1247.98	1479.89	1204.19	1112.34	1674.79	1967	1024.68	907.428	1103.03	1421.92
ENSMUSG00000025068	Gsto1	B7		TYPE_II	649.921	791.321	603.406	727.74	496.002	671.031	1328.59	2456.41	845.739	1240.8	765.507	1601.97
ENSMUSG00000023982	Guca1a	B7	TYPE_I		21.1957	213.772	18.2157	106.311	22.4981	28.1865	122.017	436.071	30.0685	20.6942	61.475	116.881
ENSMUSG00000003865	Gys1	B7		TYPE_II	364.664	346.779	393.025	380.088	343.589	317.549	367.953	995.743	354.058	223.364	361.33	444.848
ENSMUSG00000025232	Hexa	B7			2740.59	5130.96	2592.88	3436.9	2257.07	2399.27	6465.18	8999.48	3056.64	2457.67	4173.35	4697.55
ENSMUSG00000021260	Hhipl1	B7	TYPE_I		0.818927	0.201722	1.56889	30.8064	0.37097	0.421259	13.7783	152.661	0.41599	1.13957	7.37925	2.56483
ENSMUSG00000029776	Hibadh	B7	TYPE_I		737.074	644.576	559.334	556.903	515.019	498.914	692.187	1361.08	983.634	625.599	740.373	1059.72
ENSMUSG00000021109	Hif1a	B7		TYPE_II	734.69	1551.4	1257.68	2302.14	1162.85	1095.92	1481.51	3658.3	938.226	1447.08	1322.59	1701.91
ENSMUSG00000039959	Hip1	B7	TYPE_I		623.15	1386.41	640.74	1809.38	1029.13	1301.18	1594	3385.01	948.568	873.453	1599.43	1684.7
ENSMUSG00000024165	Hn1l	B7	TYPE_I		300.267	648.443	387.985	643.069	337.731	357.784	654.162	857.647	314.848	216.344	528.811	900.533
ENSMUSG00000020605	Hs1bp3	B7	TYPE_I		247.044	238.103	213.461	252.036	198.895	220.208	291.873	593.218	225.901	227.487	231.235	230.33
ENSMUSG00000042289	Hsd3b7	B7	TYPE_I	TYPE_II	7.92687	21.6517	17.0723	23.2016	24.735	18.3936	37.8718	82.2111	10.9041	9.26134	19.4776	22.5425
ENSMUSG00000020048	Hsp90b1	B7	TYPE_I		4246.72	8916.9	3633.99	5737.57	3790.35	3706.68	8492.52	14614.2	3627.15	2128.84	5459.71	9240.58
ENSMUSG00000020361	Hspa4	B7	TYPE_I		2080.02	2277.19	1922.33	2102.63	2159.13	1972.55	2710.14	3547.6	2046.38	1562.67	2182.38	3150.5
ENSMUSG00000026864	Hspa5	B7	TYPE_I		3616	9546.04	2838.93	4609.76	2968.39	3274.99	6144.32	16062.3	3801.39	3336.62	4995.17	7535.88
ENSMUSG00000024359	Hspa9	B7	TYPE_I		1745.2	2073.6	1596.3	2108.87	1532.76	1534.17	2281.17	3906.84	1920.78	1708.94	1814.94	2933.87
ENSMUSG00000031838	Ifi30	B7			5353.53	11458.4	2693.03	10151.6	3284.2	3565.83	6572.6	19992.2	2983.21	1580.43	5426.8	14910.5
ENSMUSG00000007867	Ift43	B7			5.88221	25.2339	8.29649	16.1844	4.56402	12.3429	33.006	71.2709	16.4432	12.5855	15.794	23.4498
ENSMUSG00000021676	Iqgap2	B7	TYPE_I	TYPE_II	362.806	644.152	859.395	1261.8	942.291	1049.14	1358.58	1432.04	881.339	818.191	746.637	578.447
ENSMUSG00000041115	Iqsec2	B7	TYPE_I		68.6956	215.795	150.948	482.19	113.553	182.546	346.711	815.26	138.023	136.1	169.398	171.274
ENSMUSG00000029771	Irf5	B7	TYPE_I	TYPE_II	3572.94	3273.88	2978.54	4178.95	3911.47	3428.05	4240.47	5539.18	3668.49	1947.25	4785.34	4473.56
ENSMUSG00000019139	Isyna1	B7	TYPE_I		1134.86	1772.79	844.924	1267.12	973.308	910.772	1154.46	2587.16	977.481	863.545	1306.4	2194.74
ENSMUSG00000025809	Itgb1	B7			5297.66	8714.96	6566.34	9771.72	4917.06	6308.98	10439.6	13786.6	7138.76	6643.31	8100.73	10634.5
ENSMUSG00000000290	Itgb2	B7			8050.34	12771.2	11825.9	20708.9	12791.3	15360.9	21715.7	53300.9	10980.9	10950.1	15346.1	15021.8
ENSMUSG00000026223	Itm2c	B7			1029.05	1728.52	752.969	1395.41	949.764	1068.64	1867.05	2944.77	1243.18	1754.4	1506.78	1719.64
ENSMUSG00000095115	Itpripl2	B7			222.867	560.897	269.707	680.907	394.07	503.611	1329.65	2008.96	406.425	403.077	714.972	738.714
ENSMUSG00000052684	Jun	B7	TYPE_I	TYPE_II	269.282	910.682	324.193	1274.28	309.077	373.052	647.794	2348	371.761	741.477	455.652	1056.09
ENSMUSG00000042099	Kank3	B7	TYPE_I		55.011	102.442	52.5313	111.847	62.6767	82.106	147.17	237.531	91.4532	98.3793	120.342	132.937
ENSMUSG00000025213	Kazald1	B7	TYPE_I		14.0339	9.10548	9.04981	48.7979	6.41476	6.83855	76.7835	481.102	16.9082	23.1916	54.8541	52.1905
ENSMUSG00000044952	Kctd21	B7			58.9707	77.9565	74.2881	88.649	84.4517	93.9624	136.912	136.284	129.25	20.7601	112.024	81.1466
ENSMUSG00000029162	Khk	B7		TYPE_II	323.41	461.606	227.264	535.503	247.94	283.241	621.552	1518.85	533.887	514.405	530.869	861.706
ENSMUSG00000044350	Lacc1	B7	TYPE_I	TYPE_II	87.8768	334.571	135.854	706.427	164.312	179.061	492.452	1195.4	188.08	59.3922	342.295	501.056
ENSMUSG00000026478	Lamc1	B7			524.633	898.288	714.798	850.724	497.804	591.793	864.177	1017.78	610.637	416.012	624.959	719.522
ENSMUSG00000016024	Lbp	B7	TYPE_I		44.7151	319.729	90.4412	1438.08	44.0593	147.904	715.783	7312.5	220.125	513.881	330.466	471.867
ENSMUSG00000029674	Limk1	B7			566.255	815.216	635.489	847.308	646.188	618.646	801.62	1271.78	587.673	427.453	587.954	854.318
ENSMUSG00000041891	Lman1	B7	TYPE_I	TYPE_II	317.484	575.43	447.859	769.368	395.907	438.803	880.04	1954.32	515.853	398.492	686.986	1090.71
ENSMUSG00000028063	Lmna	B7	TYPE_I	TYPE_II	1365.94	2646.95	807.153	1560.37	572.973	724.859	2407.6	2397.28	1358.14	1189.42	1501.48	1603.22
ENSMUSG00000033306	Lpp	B7	TYPE_I	TYPE_II	497.229	491.003	666.011	667.31	749.748	766.209	766.891	1161.64	639.141	432.27	595.708	672.906
ENSMUSG00000040249	Lrp1	B7	TYPE_I	TYPE_II	2200.62	2211.41	2506.76	6939.73	3628.32	4370.37	9303.98	27730.2	3920.26	2826.29	6769.1	5082.59
ENSMUSG00000027253	Lrp4	B7	TYPE_I	TYPE_II	16.5328	27.2964	20.6694	82.6301	20.9427	93.765	49.7926	182.999	38.1395	33.2051	39.0923	60.8633
ENSMUSG00000024913	Lrp5	B7			153.973	293.584	271.863	761.882	287.373	377.749	684.212	1161.15	280.67	363.068	364.637	337.079
ENSMUSG00000029103	Lrpap1	B7			676.578	1106.28	652.514	1024.19	640.75	711.741	1238.84	2656.9	683.804	725.75	899.665	1016.54
ENSMUSG00000047766	Lrrc49	B7	TYPE_I		11.707	32.9476	16.6198	44.3838	11.7054	22.0883	70.4087	115.157	68.9797	15.7829	26.5201	41.9501
ENSMUSG00000046079	Lrrc8d	B7	TYPE_I		594.547	652.35	860.652	1081.43	801.999	933.853	903.154	1383.01	742.06	760.211	891.037	660.765
ENSMUSG00000001247	Lsr	B7			75.177	139.985	93.7227	332.234	104.686	101.065	465.23	956.728	219.75	268.154	209.413	149.396
ENSMUSG00000019814	Ltv1	B7		TYPE_II	493.915	439.076	506.103	565.44	525.036	468.079	624.183	1005.08	405.314	246.893	470.236	610.811
ENSMUSG00000001089	Luzp1	B7	TYPE_I	TYPE_II	92.6138	244.239	106.551	246.213	99.2694	147.644	317.127	369.843	115.115	165.783	157.204	150.199
ENSMUSG00000047557	Lxn	B7			73.2376	310.301	77.2231	179.47	69.8947	81.7243	216.209	425.77	60.667	28.0473	126.39	152.211
ENSMUSG00000069516	Lyz2	B7	TYPE_I		46116.8	143847	35192.7	44045.6	40185.2	33599.1	188744	138545	56123.6	42910.8	117913	46859.4
ENSMUSG00000031232	Magt1	B7		TYPE_II	513.907	911.675	495.344	527.451	579.617	568.636	803.993	916.712	650.7	402.13	741.055	924.031
ENSMUSG00000041390	Mdfic	B7	TYPE_I		284.674	413.208	135.836	369.219	226.451	248.854	332.099	538.881	307.719	262.857	344.596	393.157
ENSMUSG00000020212	Mdm1	B7	TYPE_I		287.482	289.858	308.918	283.966	362.163	390.855	378.918	626.711	352.464	319.307	399.315	363.733
ENSMUSG00000024556	Me2	B7	TYPE_I		897.002	1340.37	902.287	1252.16	942.464	949.966	1231.71	1559.13	946.018	693.187	1316.42	1906.41
ENSMUSG00000045039	Megf8	B7			53.793	166.211	67.0519	168.218	59.7726	110.013	240.079	494.969	130.856	111.185	164.737	198.85
ENSMUSG00000034854	Mfsd12	B7			285.222	428.052	246.626	514.609	294.163	303.855	408.103	672.179	310.078	277.564	463.826	582.507
ENSMUSG00000045665	Mfsd5	B7	TYPE_I		762.553	1327.18	678.974	1109.25	688.68	783.688	1398.98	2856.5	859.112	788.38	1125.76	1550.49
ENSMUSG00000036620	Mgat4b	B7	TYPE_I	TYPE_II	210.927	423.976	172.141	579.001	203.828	224.353	632.858	1228.56	269.374	382.003	457.382	550.064
ENSMUSG00000043857	Mgat5b	B7			0.722617	0.907192	1.00372	11.2246	0.165659	2.35136	4.19544	111.951	0.11956	0	3.18456	4.8025
ENSMUSG00000035158	Mitf	B7	TYPE_I		29.0493	77.7035	54.8778	134.536	57.789	53.8425	125.914	594.356	45.6897	31.6194	88.8493	149.653
ENSMUSG00000031843	Mphosph6	B7		TYPE_II	166.35	208.371	185.34	250.892	193.822	212.998	299.596	488.534	159.73	125.532	182.913	260.243
ENSMUSG00000062981	Mrpl42	B7			376.035	789.649	422.565	733.679	390.646	456.369	663.27	1719.62	375.669	274.033	408.078	800.993
ENSMUSG00000022022	Mtrf1	B7			41.2977	55.2056	37.2832	62.7161	48.9015	52.3487	73.7436	110.182	95.3255	18.8327	54.7643	96.8985
ENSMUSG00000048612	Myof	B7			201.063	1242.38	266.587	1675.59	231.516	446.12	1477.38	4303.79	250.153	118.114	690.139	964.972
ENSMUSG00000068697	Myoz1	B7			0.997613	4.47631	0.948297	5.21761	0.985777	7.30039	11.2389	52.2749	3.97485	7.39242	5.38125	4.73601
ENSMUSG00000026932	Nacc2	B7	TYPE_I	TYPE_II	386.415	696.567	326.412	440.4	334.645	475.244	578.67	527.992	464.873	391.646	521.534	561.992
ENSMUSG00000034744	Nagk	B7	TYPE_I	TYPE_II	228.104	298.248	184.984	325.382	204.657	212.374	461.017	981.155	299.951	121.643	395.126	604.528
ENSMUSG00000078945	Naip2	B7	TYPE_I		322.251	677.981	325.878	782.283	437.666	568.133	879.65	1669.24	418.713	470.298	818.856	668.946
ENSMUSG00000027698	Nceh1	B7	TYPE_I	TYPE_II	211.682	258.971	279.384	401.353	228.443	262.509	381.615	634.068	343.158	325.553	316.985	307.788
ENSMUSG00000029993	Nfu1	B7			476.993	603.721	447.351	535.224	491.224	494.579	646.197	1092.88	516.705	372.15	595.478	731.689
ENSMUSG00000070390	Nlrp1b	B7			32.1712	91.3229	56.2367	156.916	88.2357	102.71	186.749	260.882	60.0404	41.6609	99.1916	99.9149
ENSMUSG00000055994	Nod2	B7	TYPE_I	TYPE_II	73.0633	352.878	103.236	373.546	162.378	194.927	284.824	505.022	170.05	95.5307	227.835	236.518
ENSMUSG00000026020	Nop58	B7	TYPE_I	TYPE_II	727.617	865.629	619.603	769.893	641.035	618.867	885.15	1180.34	758.213	574.039	737.094	1267.44
ENSMUSG00000034738	Nostrin	B7	TYPE_I		22.8479	48.2579	19.2582	37.6384	24.9254	46.9619	80.1458	118.33	32.6111	26.723	40.971	52.1547
ENSMUSG00000024413	Npc1	B7	TYPE_I	TYPE_II	586.237	599.036	900.243	1077.64	943.176	923.552	1171.33	2157.94	882.211	637.602	876.564	929.151
ENSMUSG00000042684	Npl	B7		TYPE_II	6.13793	18.7382	11.3129	26.1815	8.34515	16.2557	19.1411	126.594	15.9825	19.1679	16.0216	42.998
ENSMUSG00000046949	Nqo2	B7	TYPE_I	TYPE_II	291.847	703.8	283.489	536.148	282.003	377.46	697.588	883.729	387.417	273.482	464.428	651.872
ENSMUSG00000025810	Nrp1	B7	TYPE_I	TYPE_II	108	471.746	172.921	512.957	218.745	289.47	432.424	613.633	239.719	124.096	278.442	194.406
ENSMUSG00000041429	Nthl1	B7			49.7268	46.9716	34.4279	52.7606	35.7685	36.0603	49.7785	92.2661	38.5907	24.5054	53.743	60.6692
ENSMUSG00000030824	Nucb1	B7			2956.63	5496.28	3754.02	4628.27	2699.93	3336.92	6448.95	9842.1	3021.31	2840.52	3550.08	4420.65
ENSMUSG00000030659	Nucb2	B7	TYPE_I		227.195	305.166	254.813	541.862	210.34	234.293	1096.69	2455.68	278.726	621.746	469.913	846.732
ENSMUSG00000052214	Opa3	B7			429.97	658.417	508.183	516.217	488.531	494.818	589.721	681.523	426.857	213.684	434.998	539.174
ENSMUSG00000061540	Orm2	B7	TYPE_I		0.46888	0.903643	0.335111	5.2171	0.623201	0.602307	27.3918	36.3008	10.2191	5.55695	2.55079	2.15353
ENSMUSG00000044252	Osbpl1a	B7	TYPE_I		36.4443	74.8219	46.5768	73.655	22.6962	41.7633	66.0158	162.25	142.053	85.6423	62.2757	84.5146
ENSMUSG00000042167	Papd4	B7	TYPE_I		540.224	641.989	726.853	1047.78	617.648	689.025	781.649	1291.56	519.89	695.844	632.543	724.844
ENSMUSG00000020553	Pctp	B7			246.972	261.699	180.439	314.527	218.533	241.054	427.355	676.742	385.921	177.521	320.701	383.784
ENSMUSG00000026078	Pdcl3	B7			386.113	502.085	336.921	458.334	386.076	405.171	606.202	979.938	348.089	328.198	445.003	477.702
ENSMUSG00000027248	Pdia3	B7	TYPE_I		3776.14	11935.1	3631.59	6765.4	3450.52	3837.62	8622.9	20042.5	3811.07	2957.23	6187.66	10520
ENSMUSG00000022090	Pdlim2	B7	TYPE_I	TYPE_II	987.791	1574.84	886.284	1351.8	885.82	1096.2	1195.63	1741.96	816.352	757.37	1034.16	1072.13
ENSMUSG00000018921	Pelp1	B7			565.463	656.751	596.727	930.138	560.54	565.303	1004.69	2248.23	580.572	411.202	674.069	1043.1
ENSMUSG00000030545	Pex11a	B7		TYPE_II	16.3108	40.3022	14.4072	79.5193	16.535	24.3993	56.0024	216.183	60.5584	199.778	38.0095	88.0241
ENSMUSG00000020277	Pfkl	B7		TYPE_II	1196.93	2147.8	846.044	1567.06	853.184	747.809	1334.29	6269.73	1015.7	628.393	1358.61	2393.66
ENSMUSG00000056131	Pgm3	B7			108.912	134.802	123.595	166.18	134.333	121.45	155.479	275.763	102.602	98.9412	140.339	180.28
ENSMUSG00000026664	Phyh	B7	TYPE_I	TYPE_II	568.315	475.221	538.774	845.48	651.463	882.047	869.752	1887.07	1169.49	686.632	729.768	927.924
ENSMUSG00000017721	Pigt	B7			1963.37	2518.1	2502.26	3112.52	2260.5	2260.3	2371.35	3822.88	1439.23	1339.56	1731.21	2421.69
ENSMUSG00000023452	Pisd	B7			344.797	395.262	337.433	503.384	383.736	397.384	597.115	1001.31	355.873	414.356	438.223	418.58
ENSMUSG00000034416	Pkd1l2	B7			5.58112	13.8989	4.7192	27.5629	6.34392	13.2795	27.5786	134.985	11.7664	10.5136	23.4255	54.7561
ENSMUSG00000024247	Pkdcc	B7		TYPE_II	46.1638	172.695	38.3735	102.731	44.3027	25.8055	169.981	246.914	112.07	85.9239	108.197	98.5991
ENSMUSG00000031903	Pla2g15	B7	TYPE_I	TYPE_II	454.879	676.152	286.357	660.342	358.485	420.487	810.362	1909.34	466.873	452.787	743.932	774.235
ENSMUSG00000021822	Plau	B7	TYPE_I	TYPE_II	13.2994	70.965	14.0993	130.228	16.6022	30.3371	120.18	446.989	39.8658	40.1798	71.5747	143.085
ENSMUSG00000030214	Plbd1	B7		TYPE_II	1139.15	1949.49	1472.3	2333.89	2101.35	2076.63	2940.16	4126.56	2084.93	1826.2	2869.64	2544.82
ENSMUSG00000051177	Plcb1	B7	TYPE_I		38.7895	90.8473	81.7471	191.495	66.3814	94.6193	226.005	424.793	78.7043	110.644	113.844	97.9029
ENSMUSG00000024960	Plcb3	B7		TYPE_II	403.633	579.656	443.063	632.031	508.706	489.69	834.783	1242.17	545.608	270.145	641.599	784.075
ENSMUSG00000020828	Pld2	B7	TYPE_I	TYPE_II	104.951	442.377	102.454	252.034	108.665	134.102	423.728	726.04	229.88	98.7545	263.635	214.308
ENSMUSG00000052160	Pld4	B7	TYPE_I	TYPE_II	5089.89	8275.17	3332.81	6858.71	4513.54	4673.86	6635.21	8094.83	4751.12	2238.98	7667.97	8143.19
ENSMUSG00000022565	Plec	B7	TYPE_I	TYPE_II	3333.33	5467.69	5140.01	6299.71	5183.29	5379.34	5122.17	6642.23	4120.9	3459.39	5525.7	4836.03
ENSMUSG00000040624	Plekhg1	B7	TYPE_I	TYPE_II	39.5065	70.146	74.8615	147.221	103.833	129.432	247.394	708.934	83.7735	81.3152	177.261	162.843
ENSMUSG00000024197	Plin3	B7			424.322	606.14	352.029	587.082	359.668	399.744	708.134	1589.84	505.377	630.137	637.745	872.249
ENSMUSG00000019055	Plod1	B7	TYPE_I		215.255	678.666	231.83	696.227	240.477	304.686	638.86	4490.92	351.967	339.731	453.339	663.81
ENSMUSG00000004846	Plod3	B7	TYPE_I	TYPE_II	984.835	2555.14	1001.66	2452.09	1246.54	1411.6	2717.9	9815.39	1301.42	876.807	2325.19	2388.46
ENSMUSG00000035835	Plppr3	B7	TYPE_I		13.9867	98.8696	23.4815	129.459	31.1535	45.9104	74.8515	347.435	19.0879	30.2619	64.8226	89.7005
ENSMUSG00000032369	Plscr1	B7	TYPE_I	TYPE_II	128.197	394.328	83.5547	597.354	107.306	185.995	493.67	941.757	196.012	1356.43	521.285	1191.44
ENSMUSG00000036606	Plxnb2	B7	TYPE_I		1349.79	2205.75	1272.44	3155.04	1741.06	2313.53	3767.21	6700.63	1825.92	836.1	2676.52	2778.67
ENSMUSG00000020116	Pno1	B7	TYPE_I	TYPE_II	150.137	251.635	186.707	242.252	168.162	170.949	212.822	484.774	180.17	230.553	255.516	365.8
ENSMUSG00000020260	Pofut2	B7			496.422	689.198	564.271	602.296	616.589	577.174	736.609	1327.27	537.671	532.139	613.335	532.516
ENSMUSG00000046062	Ppp1r15b	B7	TYPE_I	TYPE_II	1768.19	2175.74	1709.56	2345.1	2114.86	2023.25	2551.94	3643.72	2448.9	2970.13	2669.65	2845.48
ENSMUSG00000034709	Ppp1r21	B7	TYPE_I		1202.37	1048.71	794.653	1226.39	904.645	825.572	1188	2025.56	936.848	1384.74	1064.17	1811.32
ENSMUSG00000039410	Prdm16	B7	TYPE_I		28.1534	51.9308	26.776	68.6234	31.7893	42.6929	77.7196	71.6257	24.5079	32.7758	38.1219	67.2216
ENSMUSG00000002731	Prkra	B7	TYPE_I	TYPE_II	89.6676	119.662	88.9987	117.258	83.6947	108.971	131.293	292.429	121.121	100.435	130.719	139.025
ENSMUSG00000045725	Prr15	B7		TYPE_II	4.57825	6.02266	2.93332	18.1934	3.70045	9.26086	15.5287	82.538	13.7333	19.4908	6.79794	18.7049
ENSMUSG00000057729	Prtn3	B7	TYPE_I		39.2286	516.883	26.8009	902.628	20.4537	96.6182	352.174	4189.03	44.0785	80.3634	234.206	672.043
ENSMUSG00000026229	Psmd1	B7	TYPE_I	TYPE_II	532.851	874.246	634.505	839.151	628.151	658.595	815.822	1491.01	559.699	484.019	713.057	1065.3
ENSMUSG00000025429	Pstpip2	B7		TYPE_II	64.4391	195.844	181.839	434.594	207.467	247.295	431.948	958.155	288.951	167.751	307.375	298.642
ENSMUSG00000056529	Ptafr	B7	TYPE_I	TYPE_II	253.898	1259.56	352.415	1323.05	442.189	557.861	956.607	2492.21	443.385	740.234	833.778	1412.1
ENSMUSG00000026820	Ptges2	B7		TYPE_II	178.07	174.607	182.336	205.373	151.434	153.234	205.707	430.203	276.995	208.504	194.139	233.611
ENSMUSG00000043017	Ptgir	B7	TYPE_I	TYPE_II	312.529	388.872	276.851	452.445	349.616	417.182	530.303	727.526	405.874	275.215	396.423	439.981
ENSMUSG00000028378	Ptgr1	B7	TYPE_I	TYPE_II	39.0282	124.37	33.4499	141.122	28.3171	65.6728	194.189	522.772	65.3359	24.1267	111.463	539.613
ENSMUSG00000072946	Ptgr2	B7			416.454	429.446	336.055	355.551	339.555	386.357	506.849	573.708	432.356	180.616	449.384	546.689
ENSMUSG00000047250	Ptgs1	B7	TYPE_I		1212.91	1909.79	1303.16	2325.9	693.245	973.051	2877.43	6408.09	1639.6	1734	1938.68	3855.26
ENSMUSG00000030223	Ptpro	B7	TYPE_I	TYPE_II	334.127	822.407	303.454	580.68	538.865	499.235	790.998	649.278	563.245	238.046	701.588	355.731
ENSMUSG00000041360	Pum3	B7	TYPE_I	TYPE_II	633.877	825.734	718.013	822.62	667.47	648.053	858.366	1212.94	541.089	394.988	641.872	876.968
ENSMUSG00000030793	Pycard	B7	TYPE_I	TYPE_II	1053.25	3873.76	842.456	2011.41	917.524	1051.9	1878.39	8283.96	1167.58	793.102	1645.25	3233.02
ENSMUSG00000024084	Qpct	B7	TYPE_I	TYPE_II	43.9365	114.539	39.3847	60.2574	51.6516	45.7721	108.903	87.7465	56.4942	72.1382	82.2147	101.656
ENSMUSG00000052688	Rab7b	B7	TYPE_I	TYPE_II	49.4714	189.44	71.6889	282.002	63.0118	80.4344	445.983	1342.2	80.0279	125.225	236.972	248.413
ENSMUSG00000028426	Rad23b	B7			1235.75	1642.37	1588	2123.58	1390.08	1380.14	1683.57	2288.64	1234.03	1073.29	1363.16	1734.57
ENSMUSG00000022246	Rai14	B7	TYPE_I	TYPE_II	28.395	149.731	24.5046	189.028	17.2328	67.331	315.331	1188.79	63.8029	23.3579	121.133	296.942
ENSMUSG00000038807	Rap1gap2	B7	TYPE_I	TYPE_II	915.236	1528.07	902.469	1719.06	1744.3	1967.2	1700.76	1721.8	1427.72	1196.81	2167.1	1727.64
ENSMUSG00000001288	Rarg	B7	TYPE_I		642.109	635.261	824.778	1162.91	1050.16	1000.32	1828.64	2932.43	859.706	754.201	1180.07	1126.06
ENSMUSG00000037197	Rbm17	B7			784.444	939.179	1205.06	1256.25	1048.89	1005.29	1160.84	1747.39	768.116	940.917	843.57	1054.86
ENSMUSG00000002233	Rhoc	B7	TYPE_I	TYPE_II	150.098	474.759	125.625	513.569	116.918	228.163	483.654	3490.68	216.956	302.112	283.705	815.674
ENSMUSG00000021408	Ripk1	B7	TYPE_I	TYPE_II	187.83	380.136	505.553	981.91	464.327	479.194	602.622	992.144	346.951	375.102	421.18	450.056
ENSMUSG00000031438	Rnf128	B7	TYPE_I	TYPE_II	33.7537	26.9682	34.2482	77.0494	23.2178	28.767	75.3883	250.915	74.3689	128.642	37.9465	125.537
ENSMUSG00000027642	Rpn2	B7			2494.97	4954.82	2301.22	4025.32	2162.33	2401.62	4978.31	10097.9	2425.19	1925.95	3709.73	5881.97
ENSMUSG00000038387	Rras	B7	TYPE_I		573.518	939.116	471.149	765.935	594.45	731.086	846.356	1456.19	686.332	386.837	871.99	767.549
ENSMUSG00000001020	S100a4	B7	TYPE_I	TYPE_II	75.3176	180.104	20.586	145.454	62.1359	70.8285	130.293	257.46	156.403	92.1282	202.71	488.213
ENSMUSG00000001025	S100a6	B7	TYPE_I		1668.8	7925.79	983.359	5984.93	1428.43	2295.75	5373.18	13907.6	3678.09	7347.99	8499.66	19085.7
ENSMUSG00000039234	Sec24d	B7	TYPE_I		109.769	189.359	166.118	278.134	171.592	183.828	310.506	622.709	160.707	170.68	220.76	236.069
ENSMUSG00000026121	Sema4c	B7	TYPE_I	TYPE_II	31.5797	48.0863	32.6296	90.0457	50.7331	92.9691	70.5535	98.5709	78.7567	63.1513	55.6579	32.9998
ENSMUSG00000042272	Sestd1	B7	TYPE_I		43.4748	123.5	97.9242	171.113	119.301	131.25	219.702	510.399	126.896	167.672	138.083	135.59
ENSMUSG00000025066	Sfr1	B7			987.603	1125.71	1272.39	1447.83	1164.14	1076.35	1854.36	2124.43	940.057	854.299	912.989	1009.64
ENSMUSG00000054520	Sh3bp2	B7	TYPE_I		1824.26	2174.24	2229.42	2379.05	2300.03	2238.77	1818.2	3057.41	1613.41	1332.79	2045.55	1782.54
ENSMUSG00000024357	Sil1	B7	TYPE_I		273.897	305.528	145.435	245.121	174.268	202.431	345.285	850.1	232.832	239.666	288.594	423.502
ENSMUSG00000022372	Sla	B7	TYPE_I	TYPE_II	3700.57	4956.66	3307.93	5139.43	3058.91	2969.63	3836.21	7285.5	3268.05	5747.51	4073.72	5689.3
ENSMUSG00000044367	Slc16a13	B7			60.0355	90.4825	61.864	91.1907	77.2456	73.7776	113.552	238.404	103.701	39.0358	94.2847	149.87
ENSMUSG00000003528	Slc25a1	B7			516.584	651.304	444.871	643.489	480.707	491.415	659.954	1014.46	684.088	430.611	577.814	828.774
ENSMUSG00000040322	Slc25a24	B7			220.193	543.943	281.163	538.421	332.928	364.194	673.787	1162.7	321.205	323.523	434.186	571.398
ENSMUSG00000048807	Slc35e4	B7			71.9393	170.029	61.5741	111.337	73.033	69.7227	172.469	300.452	167.193	202.354	153.216	152.161
ENSMUSG00000027463	Slc52a3	B7	TYPE_I		57.8077	182.627	58.7593	418.366	61.5828	100.212	313.445	1869.53	68.5017	44.8319	131.087	385.891
ENSMUSG00000017002	Slpi	B7	TYPE_I		1398	2394.2	612.034	1736.6	706.26	1137.31	7225.47	17461.2	1529.37	2493.4	4268.16	2035.18
ENSMUSG00000026603	Smyd2	B7			103.749	237.498	101.107	203.532	86.0764	89.6808	186.9	318.573	140.327	192.991	166.109	368.669
ENSMUSG00000098188	Sowahc	B7			107.594	193.366	144.217	257.903	285.314	241.07	271.449	262.375	308.539	134.549	342.052	141.437
ENSMUSG00000053030	Spink2	B7	TYPE_I		6.24858	35.107	11.5463	28.4885	3.0949	4.30257	82.9737	134.232	8.6731	5.58988	31.6397	17.8122
ENSMUSG00000027366	Sppl2a	B7	TYPE_I	TYPE_II	985.049	1769.39	1174.42	1822.69	1462.69	1648.07	1540.33	2695.92	1306.2	1086.47	1612.26	1577.82
ENSMUSG00000027351	Spred1	B7	TYPE_I	TYPE_II	149.528	200.352	84.626	234.91	168.522	223.425	325.869	750.535	283.462	240.528	278.811	203.151
ENSMUSG00000046997	Spsb4	B7	TYPE_I	TYPE_II	5.64004	6.74601	3.36863	7.76907	2.22365	2.78284	24.4156	128.455	3.16457	17.73	14.6559	16.0999
ENSMUSG00000026425	Srgap2	B7	TYPE_I		574.134	1362.02	906.256	1489.59	843.734	913.85	1259.96	2399.59	721.506	767.039	913.469	1463.4
ENSMUSG00000068882	Ssb	B7	TYPE_I		1704.72	1503.87	1841.43	1873.38	1809.36	1772.92	2313.45	2914.9	1399.13	1373.95	1484.42	2019.46
ENSMUSG00000032038	St3gal4	B7		TYPE_II	429.852	1031.95	392.305	1075.16	500.948	701.746	1585.93	2396.12	709.928	1154.44	1049.39	1618.23
ENSMUSG00000055371	Stam2	B7		TYPE_II	252.126	345.534	421.212	487.533	403.106	411.197	481.719	666.798	363.901	392.655	404.63	407.051
ENSMUSG00000032116	Stt3a	B7			1270.64	2031.59	1460.7	1866.22	1389.16	1477.61	2020.36	3676.38	1373.73	1372.77	1874.63	2419.03
ENSMUSG00000028879	Stx12	B7			385.28	488.459	329.209	487.084	379.114	413.183	499.882	1001.2	494.187	574.783	549.977	620.389
ENSMUSG00000019998	Stx7	B7			1645.91	1730.52	1461.04	1968.39	1473.14	1566.24	2090.4	3378.6	1808.13	2021	2343.53	2853.69
ENSMUSG00000020265	Sumo3	B7			1140.99	1480.23	977.254	1636.75	973.282	1089.8	1487.99	2161.15	1202.51	992.958	1314.12	2063.57
ENSMUSG00000022973	Synj1	B7	TYPE_I		513.246	570.488	900.373	1474.94	991.858	1107.17	1303.34	1665.78	858.828	1145.95	909.727	710.103
ENSMUSG00000026547	Tagln2	B7	TYPE_I		16453.9	31289.2	17956	26394.8	12229.1	14082.4	29315.4	35808.2	16981.5	21423.7	18713.8	24396.3
ENSMUSG00000039678	Tbc1d13	B7	TYPE_I		1005.09	1439.22	1237.05	1582.57	1282.57	1375.44	1443.12	2555.63	1013.69	891.025	1231.18	1374.42
ENSMUSG00000024985	Tcf7l2	B7	TYPE_I	TYPE_II	60.3597	126.287	61.7064	304.654	90.9964	162.883	161.448	512.502	127.125	94.2442	109.679	102.521
ENSMUSG00000021275	Tecpr2	B7			207.8	276.023	257.686	312.56	235.779	240.291	419.473	571.508	217.419	184.402	325.418	248.755
ENSMUSG00000010342	Tex14	B7	TYPE_I		8.15023	40.0452	18.1191	97.8586	7.2178	15.0355	71.2109	278.139	7.23811	14.2406	32.8227	86.9174
ENSMUSG00000022757	Tfg	B7	TYPE_I		454.584	767.639	570.255	847.501	570.827	577.102	775.861	1385.31	470.918	434.819	544.6	700.936
ENSMUSG00000047123	Ticam1	B7			339.401	608.9	438.081	722.706	367.192	406.183	728.369	908.387	299.118	226.847	476.027	697.784
ENSMUSG00000038623	Tm6sf1	B7	TYPE_I	TYPE_II	919.792	1250.53	903.366	1018.23	1146.06	1031.49	1339.76	1398.08	1216.27	939.514	1461.55	1041.76
ENSMUSG00000068040	Tm9sf4	B7	TYPE_I		781.198	882.747	1031.14	1321.57	1049.57	1215.59	1286.09	2177.47	873.809	724.072	1127.26	1061.39
ENSMUSG00000021248	Tmed10	B7	TYPE_I		1927.84	3554.06	2079.56	3288.06	2018.93	2149.21	3557.92	6722.45	2009.71	3036.6	2940.95	3399.84
ENSMUSG00000034947	Tmem106a	B7	TYPE_I		220.219	1918.87	254.349	1530.7	299.245	440.764	1028.84	4403.35	297.682	325.869	769.16	1427.53
ENSMUSG00000056498	Tmem154	B7	TYPE_I	TYPE_II	713.551	1568.24	945.581	1873.64	953.509	1081.52	1897.85	2570.15	1082.55	1759.13	2115.86	2299.61
ENSMUSG00000087370	Tmem170b	B7	TYPE_I		408.039	500.234	422.337	635.133	540.042	570.5	741.199	1231.66	580.634	626.195	688.961	689.219
ENSMUSG00000030431	Tmem238	B7			58.7098	112.401	38.3398	123.648	34.2881	39.734	97.054	119.316	60.6512	72.3501	87.5409	190.076
ENSMUSG00000050777	Tmem37	B7	TYPE_I	TYPE_II	65.5813	246.412	22.431	108.682	31.7306	64.766	166.664	530.795	68.5483	37.4847	135.492	298.623
ENSMUSG00000034620	Tmem5	B7			146.777	138.213	123.265	178.001	141.743	149.294	237.018	490.984	113.006	166.372	196.559	197.208
ENSMUSG00000040616	Tmem51	B7		TYPE_II	369.746	593.017	283.25	842.308	491.949	640.227	811.165	1650.46	483.069	240.586	739.082	645.107
ENSMUSG00000026321	Tnfrsf11a	B7		TYPE_II	13.3048	46.3561	22.9832	146.712	25.7866	43.054	121.766	507.932	103.103	24.879	66.8067	62.8485
ENSMUSG00000044162	Tnip3	B7		TYPE_II	13.3563	54.3505	6.81006	39.1924	18.849	25.2331	64.9343	133.282	29.6356	29.2529	51.581	116.148
ENSMUSG00000058126	Tpm3-rs7	B7			887.366	1142.53	1311.82	1616.94	969.489	1077.21	1420.73	1978.62	910.685	865.047	1091.57	1326.55
ENSMUSG00000048707	Tprn	B7	TYPE_I		240.912	338.179	265.49	389.037	252.432	262.074	377.487	474.93	304.294	215.02	291.4	432.83
ENSMUSG00000036989	Trim3	B7		TYPE_II	231.536	231.502	326.487	336.836	340.295	310.524	372.164	536.165	312.599	221.859	309.25	206.151
ENSMUSG00000078616	Trim30c	B7			33.2899	63.4312	51.3348	340.004	60.0346	106.963	105.247	219.357	92.8305	10.7121	59.2734	204.304
ENSMUSG00000019487	Trip10	B7		TYPE_II	143.916	241.732	128.607	201.05	121.589	143.702	268.346	434.05	174.866	170.896	165.594	233.439
ENSMUSG00000042389	Tsen2	B7	TYPE_I		64.5074	83.0474	47.5219	69.0585	57.9486	51.8646	86.0101	120.503	68.68	40.6595	80.4648	123.587
ENSMUSG00000006736	Tspan31	B7			467.159	1067.14	414.111	807.136	458.803	515.598	1029.87	1928.24	546.47	296.173	861.723	1068.15
ENSMUSG00000025511	Tspan4	B7	TYPE_I		33.6187	74.0354	19.6125	122.045	16.8086	58.0794	139.107	541.449	163.523	153.83	172.635	233.028
ENSMUSG00000028251	Tstd3	B7	TYPE_I	TYPE_II	189.895	352.715	227.684	355.259	174.363	273.531	298.095	435.603	304.38	159.117	276.158	416.86
ENSMUSG00000026670	Uap1	B7			566.3	855.084	520.714	658.746	432.041	462.83	1000.71	1288.24	527.95	499.695	753.922	1025.28
ENSMUSG00000031634	Ufsp2	B7			278.606	424.782	387.197	619.291	366.872	388.386	533.756	1317.45	341.493	293.572	434.372	561.916
ENSMUSG00000037470	Uggt1	B7			1794.97	2520.18	1999.76	2174.19	1942.83	1890.96	2628.81	3281.98	1697.44	1461.03	2150.83	2686.07
ENSMUSG00000039512	Uhrf1bp1	B7		TYPE_II	111.615	193.015	116.344	263.466	126.002	153.042	226.233	353.46	197.057	97.4183	232.838	268.347
ENSMUSG00000036908	Unc93b1	B7	TYPE_I	TYPE_II	11234.8	9305.68	7749.47	9226.05	9195.44	7979.01	9714.92	13340.8	7126.28	4501.79	11520.6	10995
ENSMUSG00000026728	Vim	B7			10009.6	40765.2	7948.85	22367.8	7976.14	8800.44	26709.8	28868.7	12572	11021.3	22960.8	29823.1
ENSMUSG00000034216	Vps18	B7	TYPE_I		585.735	465.292	484.873	629.713	563.391	569.179	670.346	1160.58	467.714	500.389	639.16	739.547
ENSMUSG00000023186	Vwa5a	B7	TYPE_I	TYPE_II	394.088	1188.78	423.644	991.933	442.322	513.837	985.414	1158.44	583.31	533.147	773.957	954.232
ENSMUSG00000043940	Wdfy3	B7	TYPE_I		130.341	243.706	261.603	724.745	309.232	394.735	638.862	1481.4	342.872	663.112	442.737	416.298
ENSMUSG00000069792	Wfdc17	B7	TYPE_I		368.07	1449.05	395.079	1940.1	351.449	794.051	2507.23	19472.5	742.703	3002.85	1768.86	2125.72
ENSMUSG00000051391	Ywhag	B7	TYPE_I		1973.42	3345.64	1600.12	2967.48	2169.48	2272.46	2878.23	6877.58	2296.45	1485.95	2519.11	3252.49
ENSMUSG00000004085	Zak	B7		TYPE_II	59.9661	122.326	82.3782	123.517	74.9777	98.4845	193.82	252.694	151.97	107.068	110.172	112.332
ENSMUSG00000043542	Zc2hc1a	B7	TYPE_I		21.237	49.2645	17.665	49.6722	20.0223	26.5779	52.0237	66.3139	25.9186	26.7302	43.2575	40.9461
ENSMUSG00000000552	Zfp385a	B7	TYPE_I		599.69	1086.14	581.272	1129.3	752.143	708.941	1167.38	2239.41	590.748	430.176	782.272	1342.65
ENSMUSG00000067916	Zfp991	B7			30.9809	60.1703	58.05	95.6228	52.1173	51.1335	46.7505	130.581	38.2596	28.6913	65.4045	99.6227
ENSMUSG00000070605	Zfp992	B7			50.1735	109.477	40.5804	74.5762	40.8725	44.1496	55.8712	149.447	58.4595	46.117	79.4442	102.919
ENSMUSG00000040829	Zmynd15	B7	TYPE_I		16.5492	36.6923	28.3195	57.8981	15.2754	36.6807	39.944	77.0454	17.0421	27.3137	28.9913	24.7746
ENSMUSG00000039501	Znfx1	B7	TYPE_I	TYPE_II	1107.76	1757.88	1596.94	3526.72	1612.95	1952.69	2266.61	3823.17	1378.1	1126.77	1667.22	1596.37
ENSMUSG00000030663	1110004F10Rik	B8			1195.2	1332.33	916.89	918.249	843.315	963	832.128	1222.03	968.026	1429.24	933.965	1047.04
ENSMUSG00000045237	1110012L19Rik	B8			178.79	225.249	107.815	144.356	114.692	131.228	168.626	263.644	149.056	177.381	176.132	171.115
ENSMUSG00000035595	1600002K03Rik	B8		TYPE_II	124.89	170.787	55.2705	54.259	72.8486	77.2229	83.1102	75.7803	114.393	112.614	140.267	178.717
ENSMUSG00000021458	2010111I01Rik	B8	TYPE_I	TYPE_II	295.464	606.198	194.805	195.791	206.058	249.715	157.977	406.861	289.643	639.696	223.427	188.051
ENSMUSG00000020133	2310011J03Rik	B8			865.896	1447.49	482.597	590.634	584.721	591.944	566.715	984.327	639.082	878.228	735.933	762.588
ENSMUSG00000046791	2410016O06Rik	B8	TYPE_I		350.804	393.169	261.554	377.04	306.028	328.094	370.227	661.991	336.755	473.643	425.916	628.535
ENSMUSG00000052419	2610001J05Rik	B8		TYPE_II	316.155	389.583	188.203	228.181	222.542	237.678	341.729	600.853	354.403	445.986	462.121	532.856
ENSMUSG00000076437	2700094K13Rik	B8	TYPE_I		423.551	1087.8	180.118	296.633	249.558	269.469	216.176	280.249	375.355	320.555	361.719	702.139
ENSMUSG00000025102	3110040N11Rik	B8			218.941	338.009	129.357	164.327	187.299	175.919	182.38	229.752	189.407	161.813	208.942	279.729
ENSMUSG00000047613	A430005L14Rik	B8			369.471	792.278	224.472	269.866	248.619	260.148	304.684	545.494	273.965	231.99	293.458	353.036
ENSMUSG00000028973	Abcb8	B8		TYPE_II	296.863	442.259	261.996	283.277	255.287	248.34	284.837	309.33	256.727	122.027	315.986	527.814
ENSMUSG00000038459	Abhd17c	B8	TYPE_I	TYPE_II	284.029	328.323	231.567	276.515	212.658	205.645	226.984	280.523	268.467	291.931	295.822	456.821
ENSMUSG00000078453	Abracl	B8	TYPE_I		1007.87	3382.92	589.303	813.622	699.579	810.025	639.786	1250.36	744.928	695.705	779.981	908.815
ENSMUSG00000031969	Acad8	B8			167.706	218.158	128.888	171.289	135.232	155.031	215.952	288.387	204.353	278.893	213.978	238.118
ENSMUSG00000023832	Acat2	B8	TYPE_I	TYPE_II	142.511	178.428	84.6419	83.09	108.968	99.4227	97.5326	82.6759	189.891	104.016	131.411	150.38
ENSMUSG00000056938	Acbd4	B8			397.315	336.086	313.562	314.944	302.461	291.21	407.752	308.876	334.05	388.383	413.662	387.255
ENSMUSG00000022550	Adck5	B8			359.819	246.521	230.519	160.201	252.861	204.824	159.417	137.841	204.519	292.579	214.276	184.783
ENSMUSG00000020178	Adora2a	B8			470.921	943.017	256.34	606.183	387.441	370.511	580.13	328.888	424.436	420.06	817.606	1112.45
ENSMUSG00000029610	Aimp2	B8		TYPE_II	331.354	682.227	248.68	366.222	273.356	266.049	327.765	586.377	257.062	200.24	294.516	449.317
ENSMUSG00000078941	Ak6	B8	TYPE_I		124.004	353.487	47.2374	77.3058	65.7715	54.1317	92.1448	158.215	78.6338	78.3494	91.1116	126.043
ENSMUSG00000028743	Akr7a5	B8			379.305	291.352	239.226	276.891	231.033	225.643	343.112	259.705	416.214	274.421	428.575	472.956
ENSMUSG00000002661	Alkbh7	B8	TYPE_I		176.44	191.112	92.2352	73.1341	90.7831	99.7459	87.4371	116.347	116.613	69.3596	140.826	165.081
ENSMUSG00000075232	Amd1	B8		TYPE_II	1329.29	1651.08	634.001	660.928	783.449	921.638	857.654	800.723	1241.42	1157.93	942.438	908.449
ENSMUSG00000030649	Anapc15	B8		TYPE_II	351.053	736.033	241.908	302.944	279.78	262.676	270.725	490.89	258.966	235.372	286.885	460.395
ENSMUSG00000029466	Anapc7	B8			741.605	761.454	542.398	455.889	539.65	510.629	532.855	488.52	562.832	751.048	558.861	627.298
ENSMUSG00000004931	Apba3	B8		TYPE_II	373.627	502.197	263.217	277.603	311.455	309.447	258.931	523.509	360.184	317.621	382.819	344.85
ENSMUSG00000010911	Apip	B8			143.212	192.032	90.5125	148.259	99.7296	112.181	186.07	302.027	117.848	137.52	132.411	253.341
ENSMUSG00000027255	Arfgap2	B8			1749.47	1619.11	1304.04	1134.74	1281.93	1226.85	1126.65	1368.64	1357.86	1462.61	1436.19	1388.03
ENSMUSG00000037683	Armc3	B8	TYPE_I	TYPE_II	60.1677	114.615	31.3818	77.7454	45.1661	53.3662	73.3259	65.7155	72.6588	102.408	118.656	198.674
ENSMUSG00000044475	Ascc1	B8			582.968	670.113	494.86	453.22	427.708	488.277	436.345	574.188	508.165	808.806	406.835	454.119
ENSMUSG00000026095	Asnsd1	B8			236.394	229.186	81.7737	78.028	124.17	108.6	149.771	328.186	163.056	217.805	176.572	272.015
ENSMUSG00000002820	Atg4d	B8			809.11	1427.15	556.398	679.542	684.977	719.521	540.692	808.829	765.446	848.177	839.783	791.773
ENSMUSG00000025781	Atp5c1	B8			2501.4	4967.12	1928.92	2296.21	1846.21	1930.27	2425.35	3751.22	2231.1	2125.04	2282.77	3079.53
ENSMUSG00000006057	Atp5g1	B8	TYPE_I		700.056	1948.61	413.103	531.796	395.206	406.066	515.232	1401.14	725.706	666.943	591.746	1058.57
ENSMUSG00000062683	Atp5g2	B8			1716.33	2655.27	1187	1670.71	1304.65	1558.62	1840.27	2772.14	1970.33	1907.6	1896.1	2963.77
ENSMUSG00000033793	Atp6v1h	B8			519.017	533.093	303.001	361.753	335.005	363.433	405.851	879.542	463.679	631.306	512.846	596.762
ENSMUSG00000003604	Aven	B8			300.765	631.653	235.822	234.889	217.9	237.421	267.228	249.496	259.352	222.541	276.947	341.46
ENSMUSG00000067370	B3galt4	B8	TYPE_I	TYPE_II	271.475	364.155	185.712	185.002	234.808	205.845	194.101	161.173	198.767	220.127	203.015	167.974
ENSMUSG00000033488	BC026585	B8			162.675	240.425	139.752	178.91	123.014	172.795	229.473	290.333	197.07	266.831	160.67	257.949
ENSMUSG00000094796	BC147527	B8	TYPE_I	TYPE_II	291.472	625.272	88.2613	164.438	160.578	248.931	129.004	61.6734	166.234	115.175	153.036	228.915
ENSMUSG00000030826	Bcat2	B8			849.903	1588.58	643.535	632.071	644.74	576.489	702.606	1709.37	728.381	855.405	807.926	1448.28
ENSMUSG00000044502	Bod1	B8			194.574	139.879	132.578	132.718	139.833	138.801	187.618	198.769	201.18	265.51	182.886	203.927
ENSMUSG00000047721	Bola2	B8	TYPE_I		627.653	1005.97	381.01	459.715	426.711	458.562	503.546	860.037	608.124	717.032	604.734	747.851
ENSMUSG00000026617	Bpnt1	B8			211.826	235.029	159.174	186.527	184.992	176.582	264.982	241.643	193.834	162.249	215.833	279.371
ENSMUSG00000000581	C1d	B8			323.8	550.069	129.08	185.132	185.76	201.93	202.381	375.942	262.924	388.193	332.258	401.206
ENSMUSG00000095742	CAAA01147332.1	B8			185.195	289.541	103.898	125.654	134.145	91.8647	271.729	258.63	116.198	107.817	176.475	190.335
ENSMUSG00000070372	Capza1	B8	TYPE_I		4469.87	6301.57	3251.4	3691.62	3587.53	3193.04	3509.56	4685.99	3802.47	4154.75	4418.33	5124.41
ENSMUSG00000018666	Cbx1	B8	TYPE_I		950.809	1003.3	728.534	604.821	764.776	680.23	720.417	496.323	656.659	524.857	707.784	793.428
ENSMUSG00000068114	Ccdc134	B8			573.554	467.517	390.163	335.192	436.983	360.842	347.778	336.474	384.126	388.185	396.42	519.257
ENSMUSG00000049588	Ccdc69	B8			501.035	532.878	381.095	471.796	472.455	429.162	613.577	404.891	365.112	266.977	579.48	795.418
ENSMUSG00000095098	Ccdc85b	B8	TYPE_I	TYPE_II	347.202	428.36	187.53	196.19	234.692	237.823	189.767	225.808	286.781	244.539	255.457	306.023
ENSMUSG00000034024	Cct2	B8			3530.24	4914.74	3093.93	3605.6	2847.22	3102.77	3705.82	5232.25	2827.15	2598.2	3266.91	4587.07
ENSMUSG00000066149	Cdc26	B8	TYPE_I		685.217	828.638	452.466	428.225	476.622	481.22	465.955	575.842	487.634	634.037	509.897	533.92
ENSMUSG00000020307	Cdc34	B8			1163.8	2883.42	969.603	940.633	835.887	1002.99	768.849	1399.27	985.113	1607.97	827.6	810.407
ENSMUSG00000029394	Cdk2ap1	B8			905.736	1970.81	739.618	777.843	597.201	671.626	652.51	825.663	731.477	665.061	848.08	949.176
ENSMUSG00000027487	Cdk5rap1	B8			398.44	278.555	114.165	95.6961	153.392	133.422	141.126	101.534	158.812	217.814	165.13	211.696
ENSMUSG00000063787	Chchd1	B8			432.847	847.909	252.788	281.605	265.294	274.323	319.421	520.957	295.695	288.347	345.591	462.823
ENSMUSG00000034203	Chchd4	B8		TYPE_II	199.282	285.841	114.081	148.758	138.964	130.265	203.912	367.596	174.335	164.378	203.265	285.379
ENSMUSG00000042198	Chchd7	B8	TYPE_I		420.859	451.206	222.71	200.54	265.569	243.856	222.797	249.974	334.937	501.243	279.011	249.627
ENSMUSG00000028419	Chmp5	B8	TYPE_I		1287.86	1704.43	764.801	669.9	789.733	847.728	955.065	1197.41	1097.19	1243.84	906.116	869.891
ENSMUSG00000001774	Chordc1	B8			617.667	1358.17	596.303	514.927	599.572	562.551	737.087	607.797	640.587	537.971	586.934	679.433
ENSMUSG00000068391	Chrac1	B8			558.406	630.44	352.162	372.1	388.215	402.988	388.047	563.764	413.825	566.42	467.208	496.8
ENSMUSG00000031781	Ciapin1	B8	TYPE_I		467.798	438.353	396.936	444.981	435.513	430.995	326.306	582.161	413.747	621.462	450.915	534.142
ENSMUSG00000028165	Cisd2	B8			709.13	765.311	517.122	551.661	695.147	638.239	537.9	750.063	655.544	631.04	640.876	739.387
ENSMUSG00000078695	Cisd3	B8	TYPE_I		356.773	846.656	183.671	264.424	260.397	257.761	233.823	374.91	257.806	114.487	286.4	459.273
ENSMUSG00000025439	Clns1a	B8			770.624	938.903	451.55	505.023	447.379	482.072	596.389	747.783	607.239	513.007	692.585	972.081
ENSMUSG00000027079	Clp1	B8			462.24	469.82	235.665	282.016	289.241	298.801	300.263	289.196	388.877	469.824	436.659	494.323
ENSMUSG00000039163	Cmc1	B8	TYPE_I		143.248	296.815	57.9855	109.396	95.5785	125.737	121.748	246.694	141.123	103.099	124.579	175.909
ENSMUSG00000051355	Commd1	B8	TYPE_I		125.826	232.799	45.8833	73.0202	71.7911	72.1985	95.6649	205.462	118.776	94.1812	123.355	162.43
ENSMUSG00000055041	Commd5	B8			220.951	234.851	121.698	142.888	133.201	152.7	168.001	313.105	207.806	251.675	193.654	228.596
ENSMUSG00000075486	Commd6	B8	TYPE_I		280.619	339.563	158.417	162.234	173.105	175.776	198.457	254.208	261.01	324.301	303.774	342.707
ENSMUSG00000021773	Comtd1	B8			154.08	231.44	64.4282	99.5284	107.32	121.825	105.693	282.852	160.715	153.335	165.797	191.096
ENSMUSG00000027206	Cops2	B8	TYPE_I		1010.86	1605.67	771.792	803.236	668.578	792.472	767.887	870.521	810.593	927.135	806.225	901.385
ENSMUSG00000019494	Cops6	B8			725.381	1425.95	499.544	619.748	509.122	547.858	624.196	1181.3	693.42	742.506	723.158	924.895
ENSMUSG00000026240	Cops7b	B8			358.279	361.174	283.069	248.114	356.431	324.394	298.699	300.474	315.36	248.451	373.459	400.366
ENSMUSG00000025981	Coq10b	B8	TYPE_I	TYPE_II	178.137	237.632	114.049	147.043	147.174	166.06	162.123	243.601	246.904	271.237	225.987	232.975
ENSMUSG00000045438	Cox19	B8			218.942	467.172	118.973	145.57	131.412	155.321	142.627	254.592	211.102	266.055	201.656	222.002
ENSMUSG00000027357	Crls1	B8			174.787	300.29	124.442	134.549	116.045	118.211	175.875	233.31	163.649	149.161	152.529	214.243
ENSMUSG00000058240	Cryzl1	B8			417.758	376.63	321.547	334.584	322.074	334.123	349.805	594.462	376.334	503.612	458.614	481.029
ENSMUSG00000028633	Ctps	B8	TYPE_I	TYPE_II	204.352	356.881	171.231	226.673	177.605	190.679	163.206	268.168	191.266	186.887	211.124	431.676
ENSMUSG00000049482	Ctu2	B8		TYPE_II	632.151	498.901	433.044	368.238	476.919	436.754	313.832	429.888	524.753	453.738	459.048	448.543
ENSMUSG00000024231	Cul2	B8	TYPE_I	TYPE_II	325.537	489.214	291.517	313.301	302.459	290.598	356.67	368.289	290.698	296.866	368.432	474.9
ENSMUSG00000024194	Cuta	B8			871.398	1501.03	470.082	653.948	594.443	624.974	686.576	1110.98	667.145	696.423	652.635	928.53
ENSMUSG00000067924	Cxx1b	B8	TYPE_I		69.7359	146.063	37.117	35.0287	50.2111	53.3742	48.1606	108.734	56.681	102.402	61.9246	81.5809
ENSMUSG00000037190	Cyb561d2	B8	TYPE_I		195.213	378.43	142.37	180.949	149.56	154.239	165.567	205.657	190.096	65.5496	219.502	335.051
ENSMUSG00000007039	Ddah2	B8	TYPE_I	TYPE_II	164.806	114.428	66.7443	50.6084	61.9021	65.9105	77.7865	91.8964	110.951	99.007	63.989	86.597
ENSMUSG00000001674	Ddx18	B8	TYPE_I		922.445	882.518	641.804	599.255	715.894	640.21	719.308	733.514	679.629	550.193	810.678	938.272
ENSMUSG00000031901	Dus2	B8		TYPE_II	268.563	276.339	167.218	147.215	200.533	165.387	198.267	354.701	189.172	249.301	236.949	265.859
ENSMUSG00000021928	Ebpl	B8	TYPE_I		153.581	134.092	65.931	101.517	91.1227	96.9089	139.227	111.199	180.211	72.2191	207.918	291.473
ENSMUSG00000021951	Eef1akmt1	B8			183.633	480.023	80.9983	117.864	113.076	125.005	141.61	229.262	165.728	169.582	189.182	229.734
ENSMUSG00000027170	Eif3m	B8			1792.63	2433	940.641	987.083	956.601	1094.89	1115.59	1428.54	1455.27	1543.84	1529	1713.75
ENSMUSG00000018565	Elp5	B8		TYPE_II	436.667	726.947	330.586	348.624	348.198	364.049	378.115	717.915	421.597	498.149	423.534	541.364
ENSMUSG00000022338	Eny2	B8			294.451	358.645	178.253	213.529	226.971	230.957	244.901	395.441	308.162	338.956	280.951	393.37
ENSMUSG00000004610	Etfb	B8		TYPE_II	69.525	218.978	18.3506	28.4475	27.4126	28.3225	51.4556	133.727	99.2704	112.698	58.5262	100.988
ENSMUSG00000028629	Exo5	B8			294.217	275.048	168.495	230.318	221.191	210.339	297.884	271.527	210.006	183.905	312.845	435.802
ENSMUSG00000025785	Exosc7	B8	TYPE_I		356.129	275.471	231.022	234.132	312.117	305.916	290.197	304.697	329.668	308.067	341.687	477.099
ENSMUSG00000073684	Faap20	B8			876.805	912.434	599.646	485.443	613.99	565.961	517.42	563.629	835.887	1150.45	662.482	629.431
ENSMUSG00000030493	Faap24	B8			275.636	496.349	179.943	225.289	217.249	225.673	238.517	312.121	166.483	144.691	205.972	308.311
ENSMUSG00000010517	Faf1	B8			603.869	845.522	405.046	446.914	351.965	373.354	520.717	714.886	431.364	506.163	528.3	655.967
ENSMUSG00000057497	Fam136a	B8		TYPE_II	237.626	221.352	110.566	141.61	161.804	154.366	209.449	215.521	236.951	102.774	236.578	317.165
ENSMUSG00000003955	Fam162a	B8	TYPE_I	TYPE_II	233.369	431.324	124.935	168.414	147.65	163.149	249.679	538.168	215.177	141.664	229.792	364.436
ENSMUSG00000057411	Fam173a	B8			699.3	713.613	384.187	346.517	490.853	452.096	360.278	376.83	647.459	581.754	629.932	571.898
ENSMUSG00000042106	Fam212a	B8	TYPE_I	TYPE_II	160.586	285.972	77.9754	143.684	76.4131	103.515	205.603	182.175	135.26	225.906	161.125	199.361
ENSMUSG00000028453	Fancg	B8			356.938	314.625	279.69	290.024	317.016	299.086	261.989	286.163	309.098	192.162	319.583	491.003
ENSMUSG00000026245	Farsb	B8	TYPE_I	TYPE_II	890.163	953.071	608.949	602.052	577.047	539.684	641.473	991.718	670.035	504.1	814.897	1081.89
ENSMUSG00000046865	Fbl	B8			1304.96	1817.75	1087.14	1256.76	919.76	935.339	1084.43	1781.66	1115.88	1020.48	1221.89	2193.91
ENSMUSG00000035764	Fbxo45	B8	TYPE_I		278.118	351.155	188.393	218.567	232.4	232.571	256.713	214.627	247.044	192.537	304.3	364.275
ENSMUSG00000040913	Fbxw4	B8	TYPE_I		496.146	684.726	323.304	314.605	411.366	409.21	307.551	375.742	427.43	477.7	435.346	413.176
ENSMUSG00000032051	Fdx1	B8			64.6109	116.147	38.6858	61.267	43.1331	62.5553	71.9939	120.374	111.759	117.625	89.5623	118.189
ENSMUSG00000079677	Fdx1l	B8		TYPE_II	309.701	328.053	184.878	214.699	205.496	200.004	216.674	379.75	297.537	260.206	274.126	358.639
ENSMUSG00000018861	Fdxr	B8			509.243	620.923	303.808	278.184	350.679	345.168	256.447	294.489	384.287	442.51	360.526	460.074
ENSMUSG00000026526	Fh1	B8		TYPE_II	894.191	890.336	660.989	520.358	623.679	540.224	635.511	670.861	733.814	406.344	745.474	1046.98
ENSMUSG00000019689	Fmc1	B8			169.175	210.954	70.9906	64.1103	81.2942	91.3642	92.3346	101.953	153.36	130.898	153.204	206.46
ENSMUSG00000022677	Fopnl	B8	TYPE_I		666.547	781.145	512.807	390.439	414.707	447.055	437.231	449.337	553.535	793.946	456.785	423.64
ENSMUSG00000025040	Fundc1	B8			404.926	445.752	266.714	294.857	302.196	322.145	368.313	439.221	335.842	343.618	428.59	572.975
ENSMUSG00000015312	Gadd45b	B8	TYPE_I	TYPE_II	297.694	614.023	142.543	310.895	242.338	289.264	215.494	244.186	259.877	557.939	339.383	367.975
ENSMUSG00000020766	Galk1	B8			332.924	436.715	184.236	248.613	168.247	159.764	182.987	370.644	238.747	156.525	245.722	438.965
ENSMUSG00000027207	Galk2	B8			336.45	648.957	262.435	334.087	274.762	297.994	378.697	639.694	300.417	337.32	386.69	578.829
ENSMUSG00000055760	Gemin6	B8	TYPE_I		75.0291	136.271	33.0265	70.7353	47.1779	49.8925	56.4823	80.4366	64.5871	73.1802	69.0305	134.221
ENSMUSG00000040888	Gfer	B8	TYPE_I		305.41	460.046	202.857	275.689	249.306	241.54	264.135	355.505	267.994	211.017	283.432	352.759
ENSMUSG00000042293	Gm5617	B8			78.8778	120.464	41.3701	49.607	59.6375	68.1629	52.458	116.763	68.1502	162.696	61.1276	64.9268
ENSMUSG00000057762	Gm6169	B8			86.304	146.656	61.5035	95.1603	55.3782	78.6643	110.786	138.343	68.463	122.175	140.897	229.471
ENSMUSG00000092086	Gm6793	B8			169.944	497.897	111.767	204.877	143.901	141.39	145.588	308.924	159.244	224.357	165.816	377.631
ENSMUSG00000037722	Gnpnat1	B8	TYPE_I		170.993	199.734	89.7689	113.574	159.172	156.429	115.832	124.95	205.991	105.641	171.765	162.407
ENSMUSG00000030245	Golt1b	B8			263.486	500.836	204.083	265.913	224.314	245.708	273.167	528.649	250.412	215.781	303.59	473.338
ENSMUSG00000025190	Got1	B8	TYPE_I		381.404	678.737	340.714	408.32	306.41	282.16	314.788	740.065	459.762	452.196	345.661	536.944
ENSMUSG00000025156	Gps1	B8			891.339	1199.8	581.525	597.484	646.911	608.486	638.305	970.107	685.36	784.922	821.472	905.05
ENSMUSG00000035637	Grhpr	B8	TYPE_I		235.067	214.238	167.85	163.421	153.172	146.712	129.361	222.606	259.639	201.84	177.435	254.382
ENSMUSG00000053801	Grwd1	B8	TYPE_I	TYPE_II	351.432	476.266	223.099	261.399	237.872	223.325	232.337	392.147	252.074	231.718	307.274	466.841
ENSMUSG00000016503	Gtf3a	B8	TYPE_I	TYPE_II	846.383	1311.48	607.951	642.292	650.251	604.117	669.212	666.553	672.502	617.992	730.215	911.084
ENSMUSG00000007610	Gtpbp3	B8			402.567	340.5	295.537	308.006	342.017	334.379	275.207	297.66	329.215	220.231	359.453	367.615
ENSMUSG00000059447	Hadhb	B8		TYPE_II	1039.97	1195.73	688.018	706.467	677.755	775.029	848.924	1055.83	1217.18	1351.71	979.973	1378.84
ENSMUSG00000027944	Hax1	B8			727.69	1137.32	502.187	505.669	515.187	570.323	584.218	1010.68	661.64	698.471	698.113	686.969
ENSMUSG00000028470	Hint2	B8			185.458	160.839	87.4108	132.969	111.267	135.918	158.457	209.083	221.061	228.034	206.836	267.164
ENSMUSG00000059005	Hnrnpa3	B8			1829.77	2638.24	1211.2	1102.57	1636.44	1412.12	1005.22	1307.6	1367.9	1276.9	1378.21	1704.5
ENSMUSG00000038005	Hpf1	B8	TYPE_I		382.076	775.068	272.758	347.998	312.702	326.877	284.508	333.374	312.234	282.878	341.693	572.799
ENSMUSG00000063802	Hspbp1	B8			683.946	986.04	403.997	409.609	443.529	436.136	462.712	643.969	494.187	322.823	533.338	736.285
ENSMUSG00000073889	Il11ra1	B8			228.476	169.778	185.045	139.955	195.642	172.402	199.58	412.118	250.814	466.457	207.548	235.735
ENSMUSG00000042670	Immp1l	B8			239.889	302.586	132.549	110.056	131.669	130.477	152.397	168.892	233.401	172.849	202.767	226.928
ENSMUSG00000032288	Imp3	B8	TYPE_I		956.624	895.467	511.599	484.868	635.862	660.485	652.232	718.561	841.957	648.704	811.433	1061.03
ENSMUSG00000003721	Insig2	B8			287.264	211.699	235.748	165.843	256.05	223.717	220.953	264.601	333.675	439.76	315.757	258.73
ENSMUSG00000005078	Jkamp	B8	TYPE_I	TYPE_II	217.935	156.256	163.21	180.823	221.707	219.634	251.285	277.731	222.025	270.138	281.017	299.792
ENSMUSG00000016946	Kctd5	B8	TYPE_I		320.39	403.583	223.304	272.637	276.786	275.597	254.944	496.599	319.588	340.967	357.057	429.268
ENSMUSG00000042747	Krtcap2	B8			748.026	2112.1	411.197	599.744	534.038	572.151	658.151	1211.65	617.85	630.903	779.346	1093.5
ENSMUSG00000087260	Lamtor5	B8			566.617	1085.06	325.595	455.253	384.139	428.815	467.92	875.854	541.175	636.53	644.147	736.503
ENSMUSG00000043432	Leng9	B8		TYPE_II	307.552	353.08	209.772	228.389	261.141	295.817	204.447	264.277	287.435	301.462	270.781	187.696
ENSMUSG00000002279	Lmf1	B8			248.369	446.385	263.265	263.422	252.937	269.217	299.223	426.325	257.95	291.595	310.967	480.771
ENSMUSG00000028617	Lrrc42	B8	TYPE_I		322.216	326.429	220.929	219.533	223.945	189.113	238.344	328.822	259.025	160.254	244.329	365.757
ENSMUSG00000034192	Lsm3	B8			326.246	612.193	209.069	236.395	176.448	213.368	224.172	303.388	202.898	285.764	201.256	244.243
ENSMUSG00000091625	Lsm5	B8		TYPE_II	177.106	358.504	77.6746	106.429	100.466	106.311	110.873	145.757	162.446	191.905	142.835	193.378
ENSMUSG00000035215	Lsm7	B8		TYPE_II	311.453	366.115	177.285	155.811	179.05	198.113	152.58	190.278	211.319	152.183	178.567	272.626
ENSMUSG00000044155	Lsm8	B8			357.85	392.943	218.075	237.673	276.65	297.307	265.421	298.407	316.354	315.222	345.52	440.012
ENSMUSG00000028670	Lypla2	B8			2638.16	3605.79	1813.69	2010.33	2383.47	2364.78	1827.76	2547.6	1982.52	2210.03	2011.88	2256.42
ENSMUSG00000028990	Lzic	B8			162.178	230.963	186.562	185.721	186.37	187.32	196.261	202.122	208.563	121.91	264.568	294.979
ENSMUSG00000028609	Magoh	B8			392.225	788.643	331.023	375.056	360.853	334.116	346.605	618.781	320	455.5	375.726	499.331
ENSMUSG00000029815	Malsu1	B8			165.71	252.127	121.259	154.618	112.735	125.086	122.079	222.293	132.157	243.161	157.765	178.58
ENSMUSG00000063019	Manbal	B8			336	467.499	239.894	272.949	251.443	259.145	256.669	469.702	243.684	578.447	285.981	279.877
ENSMUSG00000037570	Mcrs1	B8			1226.39	1318.16	824.893	808.826	843.361	841.612	729.716	857.685	869.594	1183.36	1027.34	1136.75
ENSMUSG00000028910	Mecr	B8		TYPE_II	299.205	321.317	204.325	188.645	208.904	194.183	229.999	333.378	217.812	205.294	259.024	390.741
ENSMUSG00000021598	Med10	B8			503.512	970.765	280.616	382.118	381.387	395.42	377.584	806.16	383.726	562.781	424.254	495.853
ENSMUSG00000018923	Med11	B8			624.334	1072.85	369.638	437.317	441.21	469.279	493.229	751.247	452.394	464.013	565.868	541.473
ENSMUSG00000002274	Metrn	B8			221.682	508.013	138.697	162.122	131.661	150.755	76.2992	123.546	213.551	243.293	159.286	255.669
ENSMUSG00000025731	Mettl26	B8	TYPE_I		322.278	259.874	173.923	212.642	266.67	246.998	246.368	156.008	294.07	190.677	248.585	235.462
ENSMUSG00000027668	Mfn1	B8			331.791	336.533	287.937	295.298	263.704	281.895	362.017	477.401	325.508	377.503	342.11	414.684
ENSMUSG00000021993	Mipep	B8			155.21	218.323	139.341	150.272	118.123	123.284	168.069	152.179	155.539	80.8376	165.37	214.563
ENSMUSG00000027274	Mkks	B8			231.837	272.74	135.601	134.29	160.571	147.383	202.457	238.136	229.594	192.968	232.137	241.341
ENSMUSG00000048497	Mmgt2	B8			356.505	398.069	275.888	296.828	310.63	285.317	318.316	217.677	272.987	217.434	357.018	433.069
ENSMUSG00000025979	Mob4	B8	TYPE_I		544.757	474.805	301.556	261.993	389.781	368.086	342.983	405.568	468.75	666.616	468.204	436.956
ENSMUSG00000015536	Mocs2	B8			281.046	404.715	215.819	245.733	213.393	218.839	251.184	587.121	289.301	356.81	284.878	281.061
ENSMUSG00000023074	Mospd1	B8	TYPE_I	TYPE_II	256.691	388.246	145.323	175.398	139.288	154.971	136.386	363.862	202.475	324.599	184.392	181.07
ENSMUSG00000012429	Mplkip	B8			368.986	400.853	237.82	226.1	316.689	292.619	243.24	222.083	243.634	157.089	307.159	336.788
ENSMUSG00000055302	Mrfap1	B8			2280.26	3070.93	1412.15	1770.22	1486.74	1542.31	2180.11	2915.46	2255.88	1909.96	2155.08	2634.74
ENSMUSG00000001445	Mrpl10	B8	TYPE_I		975.237	1379.44	672.452	718.924	689.643	718.789	712.628	925.408	700.687	852.513	777.358	863.605
ENSMUSG00000023939	Mrpl14	B8			219.119	450.453	123.175	164.102	143.704	183.17	186.196	344.122	262.009	220.897	233.32	261.665
ENSMUSG00000030879	Mrpl17	B8			360.071	555.792	218.387	299.925	253.941	266.154	382.119	906.922	354.87	314.23	396.619	609.863
ENSMUSG00000030045	Mrpl19	B8			336.89	556.3	241.968	311.459	255.258	276.319	316.536	419.474	278.001	264.952	352.276	476.98
ENSMUSG00000037772	Mrpl23	B8		TYPE_II	571.237	649.484	447.13	446.401	416.048	423.619	468.429	831.499	446.42	363.076	512.961	769.944
ENSMUSG00000024414	Mrpl27	B8	TYPE_I		189.031	474.014	115.789	235.127	130.411	157.629	186.817	431.805	196.992	265.999	194.305	310.922
ENSMUSG00000024181	Mrpl28	B8			552.244	1086	299.759	358.013	318.505	315.18	373.955	620.966	509.999	543.091	448.745	723.135
ENSMUSG00000052962	Mrpl35	B8			235.899	458.78	154.017	232.982	183.689	216.023	227.811	512.605	194.078	214.927	240.923	371.727
ENSMUSG00000037531	Mrpl47	B8			147.401	291.346	108.715	119.772	115.431	109.14	134.221	191.923	150.475	130.164	155.286	184.438
ENSMUSG00000030706	Mrpl48	B8			461.362	736.331	343.987	404.051	305.9	337.284	472.147	587.311	427.084	612.57	408.278	489.93
ENSMUSG00000007338	Mrpl49	B8	TYPE_I		554.063	688.915	352.463	391.178	396.868	415.091	472.389	397.879	353.924	304.642	404.246	515.274
ENSMUSG00000010406	Mrpl52	B8	TYPE_I	TYPE_II	656.71	1710.03	357.825	685.02	447.572	545.547	688.725	1285.78	591.237	724.357	735.81	1183.01
ENSMUSG00000034932	Mrpl54	B8	TYPE_I		402.633	862.185	292.687	411.786	304.934	332.099	342.241	722.967	343.108	267.443	351.271	521.287
ENSMUSG00000036860	Mrpl55	B8			151.739	314.793	129.065	157.777	137.626	142.361	166.627	349.063	139.122	122.665	152.576	220.123
ENSMUSG00000021967	Mrpl57	B8			424.289	613.653	287.402	351.368	328.114	329.858	317.243	500.173	367.933	453.5	345.149	440.61
ENSMUSG00000030611	Mrps11	B8			242.352	497.569	145.81	179.702	174.866	183.163	169.454	282.297	209.144	238.716	212.612	250.994
ENSMUSG00000045948	Mrps12	B8			359.309	817.095	201.755	310.972	261.363	259.352	306.855	556.479	294.161	286.741	294.405	367.135
ENSMUSG00000049960	Mrps16	B8			702.192	1231.8	353.947	391.404	369.625	403.566	404.651	647.915	577.267	480.965	573.376	783.503
ENSMUSG00000016833	Mrps18c	B8			171.624	322.297	71.3394	111.673	77.7772	99.4721	105.087	229.869	136.198	187.335	133.517	170.772
ENSMUSG00000020477	Mrps24	B8	TYPE_I		586.968	927.905	325.662	351.219	336.439	338.743	328.359	495.013	472.383	645.129	460.86	511.227
ENSMUSG00000014551	Mrps25	B8	TYPE_I		303.405	609.116	263.691	352.078	262.519	258.936	423.827	641.31	270.723	123.74	316.051	518.929
ENSMUSG00000040269	Mrps28	B8	TYPE_I	TYPE_II	161.841	233.772	92.703	135.548	116.406	120.9	138.321	303.856	141.882	76.4312	135.951	242.747
ENSMUSG00000061474	Mrps36	B8			209.3	389.04	158.136	216.871	163.528	173.098	223.676	377.956	175.08	159.172	171.047	258.558
ENSMUSG00000039680	Mrps6	B8		TYPE_II	112.264	211.738	47.4379	60.555	61.3016	60.1982	113.501	125.262	91.9997	72.9279	86.5689	119.78
ENSMUSG00000062937	Mtap	B8	TYPE_I	TYPE_II	417.378	472.257	316.433	340.744	377.615	325.145	310.256	452.049	356.574	354.524	379.09	533.376
ENSMUSG00000079427	Mthfsl	B8			130.896	166.479	96.1544	138.51	129.221	118.455	137.154	246.171	158.356	196.638	190.576	183.768
ENSMUSG00000041241	Mul1	B8			290.406	408.194	256.637	270.461	271.191	277.069	282.277	402.394	292.317	540.412	314.894	301.301
ENSMUSG00000001285	Myg1	B8			561.304	749.599	405.999	407.858	420.503	448.545	445.316	519.991	448.766	375.358	460.603	614.394
ENSMUSG00000022698	Naa50	B8		TYPE_II	803.662	1024.55	568.842	870.973	688.697	628.94	656.086	950.979	695.64	727.742	834.522	1268.51
ENSMUSG00000023089	Ndufa5	B8			417.21	753.995	244.773	248.936	198.109	209.13	331.856	581.695	351.806	457.705	257.117	335.024
ENSMUSG00000030869	Ndufab1	B8	TYPE_I		399.528	637.211	369.105	328.994	367.57	319.23	364.368	476.463	480.898	343.483	449.139	606.974
ENSMUSG00000027384	Ndufaf5	B8			139.98	224.993	66.6052	78.346	75.909	78.1907	86.1153	110.915	116.985	97.3293	115.281	121.891
ENSMUSG00000022820	Ndufb4	B8			322.295	513.479	256.987	264.659	274.4	270.026	328.691	627.32	369.326	514.684	405.955	481.037
ENSMUSG00000013593	Ndufs2	B8			1859.57	2137.92	1447.86	1440.39	1479.18	1517.53	1718.1	2519.01	1876.87	1791.98	1840.76	2347.36
ENSMUSG00000028648	Ndufs5	B8	TYPE_I		361.885	763.681	270.004	334.976	240.349	268.731	320.359	681.831	387.896	441.648	338.939	438.556
ENSMUSG00000021606	Ndufs6	B8			534.17	1145.71	467.137	475.522	361.232	396.108	519.064	933.656	599.936	735.67	430.023	537.424
ENSMUSG00000023947	Nfkbie	B8	TYPE_I	TYPE_II	1080.92	1524.93	873.533	720.643	1031.05	939.132	989.622	857.437	854.731	587.574	1108.3	873.817
ENSMUSG00000022204	Ngdn	B8			667.639	1052.19	414.694	505.617	537.079	551.191	492.171	787.861	603.029	850.337	600.022	602.801
ENSMUSG00000047084	Ngrn	B8			645.289	390.146	340.104	284.403	402.254	368.488	366.501	273.944	479.593	482.054	475.659	431.744
ENSMUSG00000031917	Nip7	B8			554.804	631.031	270.233	306.626	349.865	339.216	393.757	594.409	416.704	489.391	469.356	631.345
ENSMUSG00000015247	Nipsnap3b	B8	TYPE_I	TYPE_II	323.389	425.216	214.931	337.453	325.748	308.801	404.74	483.223	326.229	347.992	451.193	550.501
ENSMUSG00000022751	Nit2	B8	TYPE_I		213.396	192.26	153.338	135.162	141.025	148.342	163.96	178.913	221.118	195.274	181.745	233.581
ENSMUSG00000037601	Nme1	B8	TYPE_I	TYPE_II	413.412	1082.97	155.224	264.469	200.024	195.51	274.794	524.71	319.316	358.1	317.452	566.511
ENSMUSG00000032478	Nme6	B8			94.8971	132.529	76.8855	83.5396	66.8157	59.8491	102.907	173.238	77.6383	42.6809	81.2197	171.469
ENSMUSG00000033099	Nol12	B8	TYPE_I		366.945	878.461	279.348	341.692	291.76	325.104	328.52	656.4	307.245	248.082	337.465	452.394
ENSMUSG00000027133	Nop10	B8	TYPE_I	TYPE_II	785.628	940.272	415.201	432.162	559.927	528.546	722.827	612.765	673.292	569.84	736.693	1051.04
ENSMUSG00000025869	Nop16	B8	TYPE_I	TYPE_II	292.324	530.968	221.078	311.616	207.99	199.229	340.2	644.529	260.85	209.294	303.16	572.565
ENSMUSG00000056209	Npm3	B8	TYPE_I	TYPE_II	850.968	1636.94	439.935	437.924	506.905	519.02	390.845	477.167	599.2	666.767	575.551	685.128
ENSMUSG00000032491	Nradd	B8	TYPE_I		103.94	203.269	47.6858	73.2033	118.372	133.75	114.043	105.704	125.375	135.343	121.334	107.558
ENSMUSG00000032615	Nt5m	B8		TYPE_II	221.702	360.427	173.748	170.277	141.684	154.974	189.733	269.117	177.123	222.843	174.043	200.674
ENSMUSG00000026857	Ntmt1	B8	TYPE_I		176.582	235.64	123.38	128.341	129.472	121.389	119.415	262.541	173.503	196.969	174.24	216.943
ENSMUSG00000031851	Ntpcr	B8		TYPE_II	215.982	284.825	147.435	161.749	155.769	185.902	168.846	413.211	174.705	297.753	236.446	246.282
ENSMUSG00000020328	Nudcd2	B8			182.432	461.767	162.618	226.945	166.864	164.656	171.863	379.373	162.674	189.441	186.566	369.282
ENSMUSG00000002804	Nudt14	B8			245.343	277.407	170.491	168.171	225.385	221.31	157.558	222.584	218.071	343.552	222.285	232.038
ENSMUSG00000045211	Nudt18	B8	TYPE_I		344.703	442.168	220.605	254.964	246.063	253.544	247.344	408.498	295.966	368.287	343.479	390.409
ENSMUSG00000034875	Nudt19	B8	TYPE_I	TYPE_II	319.406	499.919	182.655	301.43	211.555	233.668	343.457	610.299	316.509	224.71	379.586	677.637
ENSMUSG00000037349	Nudt22	B8			137.322	223.459	71.1771	103.559	96.335	124.589	95.2149	201.486	126.799	164.4	117.78	126.884
ENSMUSG00000020739	Nup85	B8	TYPE_I	TYPE_II	806.403	964.017	629.251	627.595	563.438	581.641	590.3	725.911	603.857	496.58	680.71	1134.34
ENSMUSG00000040771	Oard1	B8			673.256	605.285	588.516	443.703	526.892	540.742	500.547	442.735	597.138	697.86	491.482	463.854
ENSMUSG00000043964	Orai3	B8			870.304	1034.33	617.659	729.96	698.943	755.276	944.102	987.642	711.689	805.589	908.45	1092.9
ENSMUSG00000038268	Ovca2	B8			197.166	266.114	100.972	129.234	138.717	120.294	170.928	122.577	150.548	93.4957	188.491	217.02
ENSMUSG00000071533	Pcnp	B8			979.863	1080.01	861.831	642.614	753.765	677.181	532.14	540.192	780.893	1095.82	738.164	836.123
ENSMUSG00000027472	Pdrg1	B8			967.144	1043.09	490	420.373	593.8	524.779	568.094	447.094	830.752	748.779	891.598	1026.87
ENSMUSG00000032959	Pebp1	B8			1581.3	2124.58	667.49	641.019	771.778	693.913	1026.19	1018.64	1248.33	1091.18	1287.32	1933.08
ENSMUSG00000027222	Pex16	B8			326.77	408.669	260.437	235.992	252.17	258.898	224.835	356.072	325.319	364.279	260.21	283.341
ENSMUSG00000052033	Pfdn4	B8			127.228	231.636	91.812	101.348	110.877	100.111	134.672	228.66	114.323	98.4814	139.523	200.129
ENSMUSG00000043445	Pgp	B8	TYPE_I		212.763	484.435	194.428	235.042	201.647	203.278	175.498	221.362	236.927	305.156	232.122	292.433
ENSMUSG00000027088	Phospho2	B8			393.69	358.367	248.741	242.307	306.613	272.091	292.196	292.11	316.452	464.714	361.121	297.186
ENSMUSG00000010607	Pigyl	B8			144.782	177.061	66.8275	82.6016	85.6065	98.4696	119.619	138.586	116.436	142.606	122.444	174.624
ENSMUSG00000003423	Pih1d1	B8			641.642	1179.35	419.384	523.212	443.476	471.382	498.742	667.136	537.412	540.408	531.395	672.635
ENSMUSG00000054065	Pkp3	B8			858.413	1746.61	441.432	510.371	516.248	556.508	513.302	401.496	625.835	604.629	769.59	901.427
ENSMUSG00000035278	Plekhj1	B8			1070.19	1311.73	646.147	710.221	888.272	822.757	767.664	1061.42	815.778	697.779	815.486	940.753
ENSMUSG00000016495	Plgrkt	B8	TYPE_I		1457.66	1400.91	1003.11	868.979	1258.12	1247.68	1054.47	1195.58	1049.41	1115.58	1193.29	1346.74
ENSMUSG00000025218	Poll	B8			409.645	479.4	260.51	282.017	317.109	290.039	233.388	240.301	253.464	425.065	290.856	281.921
ENSMUSG00000067148	Polr1c	B8			598.844	547.018	309.379	353.076	380.1	407.311	449.882	456.638	537.393	500.26	601.785	701.138
ENSMUSG00000024258	Polr2d	B8			255.48	447.003	147.853	170.79	169.711	171.4	193.541	335.196	180.045	264.972	212.785	343.872
ENSMUSG00000033020	Polr2f	B8		TYPE_II	349.509	578.747	222.61	353.116	260.594	299.207	387.833	744.944	335.202	307.095	380.439	589.003
ENSMUSG00000021018	Polr2h	B8			212.03	261.344	113.709	141.025	131.762	139.682	152.947	286.36	200.943	142.463	214.289	324.187
ENSMUSG00000045996	Polr2k	B8			165.511	265.353	72.9469	89.0207	85.9463	91.7263	127.855	230.659	136.121	172.118	164.464	157.298
ENSMUSG00000022476	Polr3h	B8	TYPE_I		164.485	164.066	146.945	141.881	141.903	140.045	134.644	152.379	151.503	114.569	185.27	236.677
ENSMUSG00000022325	Pop1	B8	TYPE_I	TYPE_II	107.165	193.639	94.9515	109.34	104.114	97.0397	105.72	162.873	91.2361	39.3955	104.664	203.566
ENSMUSG00000060152	Pop5	B8	TYPE_I	TYPE_II	567.852	924.095	330.139	285.142	353.746	326.795	359.497	358.902	479.087	453.141	435.02	493.311
ENSMUSG00000029715	Pop7	B8			224.481	349.933	100.86	153.873	154.976	159.299	160.55	281.476	190.124	118.355	211.144	288.216
ENSMUSG00000067713	Prkag1	B8			1590.06	2010.36	1140.3	1341.69	1321.65	1354.48	1246.04	1701.04	1290.47	2166.95	1315.95	1258.74
ENSMUSG00000109324	Prmt1	B8			1357.25	1992.73	702.779	854.961	793.677	761.653	730.591	1066.51	950.074	869.466	983.733	1466.5
ENSMUSG00000030505	Prmt3	B8	TYPE_I	TYPE_II	519.26	467.653	378.92	332.845	371.275	355.659	372.923	292.884	482.598	371.624	555.605	811.542
ENSMUSG00000060098	Prmt7	B8	TYPE_I	TYPE_II	541.397	538.509	342.251	300.193	339.282	336.636	337.465	403.982	353.055	294.004	419.796	577.536
ENSMUSG00000031432	Prps1	B8			456.813	486.228	425.936	457.17	373.291	358.561	416.137	494.689	520.502	620.936	473.685	631.055
ENSMUSG00000022193	Psmb5	B8			604.459	1450.1	314.607	421.555	352.449	429.012	384.947	931.43	670.969	695.971	599.6	770.667
ENSMUSG00000021737	Psmd6	B8	TYPE_I		711.905	1344.01	423.037	526.7	469.734	456.625	548.614	1048.45	587.184	825.235	696.232	902.41
ENSMUSG00000029440	Psmd9	B8			318.746	499.2	240.713	332.977	255.268	287.247	276.337	541.68	308.274	537.763	266.329	314.657
ENSMUSG00000024537	Psmg2	B8	TYPE_I	TYPE_II	328.239	357.601	137.276	149.128	178.579	164.63	209.309	247.751	262.282	312.086	280.394	476.474
ENSMUSG00000029551	Psmg3	B8			125.398	168.12	37.9848	49.2018	66.6872	67.5098	67.5048	108.439	95.4846	114.4	101.946	121.708
ENSMUSG00000071451	Psmg4	B8	TYPE_I		234.545	459.972	98.3694	139.102	131.911	135.35	142.175	208.051	189.697	219.067	210.512	350.712
ENSMUSG00000021650	Ptcd2	B8		TYPE_II	574.697	876.903	332.03	357.218	349.457	342.994	376.77	430.838	483.649	326.776	511.917	589.643
ENSMUSG00000072582	Ptrh2	B8	TYPE_I		333.591	353.748	167.218	202.807	210.136	199.015	252.886	332.023	232.484	171.767	286.515	421.767
ENSMUSG00000026520	Pycr2	B8	TYPE_I	TYPE_II	591.609	576.098	372.785	406.504	391.829	370.832	358.973	524.482	519.764	599.909	591.698	747.646
ENSMUSG00000022571	Pycrl	B8	TYPE_I	TYPE_II	281.691	477.152	185.25	249.689	256.613	265.563	217.676	296.456	259.227	200.134	279.712	366.717
ENSMUSG00000042229	Rabif	B8			557.258	614.332	411.126	466.761	516.847	480.394	535.285	549.364	528.231	498.419	692.937	630.149
ENSMUSG00000022248	Rad1	B8			260.852	224.98	173.453	156.88	207.689	204.232	201.017	169.285	241.034	198.942	288.901	322.315
[truncated: 8,003 more rows]
