# Supplementary material for: Transcriptional profiling unveils type I and II interferon networks in blood and tissues across diseases
Source: Nat Commun. 2019 Jun 28;10:2887. doi: 10.1038/s41467-019-10601-6 (PMC6599044; doi:10.1038/s41467-019-10601-6)
Supplement: Supplementary file 6 — Supplementary Data 4 [file 41467_2019_10601_MOESM6_ESM.xlsx]

## Sheet: Sheet1
Supplementary Data 4. Annotation of the lung modules
Module		WGCNA				ANNOTATION
		Module color	Number of genes	Top 5 Hub genes		Manually assigned biological process		IPA			Metacore			Gene ontology
								Canonical Pathways	Upstream regulators*		Pathways	Upstream transcription factors
L1		Yellowgreen	78	Cd274; Fcgr4; Olfr56; Gpr141; Aoah		Miscellaneous		Tumoricidal function of helpatic natural killer killer cells; Guanine and Guanosine salvage I; Trehalose degradation II; Retinoic acid mediated apoptosis signaling; NAD Biosynthesis III	MMP12; IL1B; IRF7; mir-145-5p; fontolizumab		Immune response_IL-15 signaling via JAK-STAT cascade; CFTR folding and maturation (normal and CF); EZH2 in Prostate Cancer; Apoptosis and survival_Caspase cascade; Immune response_Generation of memory CD4+ T cells	IRF8		-
L2		Royalblue	192	Lilrb4a; Clec5a; Tifa; Samsn1; Srgn		Inflammation/ Metabolism		Cancer drug resistance by dryg efflux; Actin nucleation by ARP-WASP complex; HMGB1 signaling; fMLP signaling in neutrophils; IL17 signaling	MALP-2s; prostglandin J2; HNF4A; CD28; pyrrolidine dithiocarbamate		Influence of multiple myeloma cells on bone marrow stromal cells; Macrophage and dendritic cell phenotype shift in cancer; Th2 cytokine- and TNF-alpha-induced inflammatory response in asthmatic airway fibroblasts; Immune response_TLR2 and TLR4 signaling pathways; Apoptosis and survival_APRIL and BAFF signaling	cMYC; CREB1; CUX1; IRF4; NANOG		ribonucleoprotein complex biogenesis; mRNA metabolic process
L3		Pink	370	Ccl7; Slfn1; Tgfbi; Ccl12; Lrrc25		Leukocytes/Myeloid/ Signaling/Il10		Natural killer cell signaling; Fcy receptor- mediated phagocytosis in macrophages and monocytes; Leukocyte extravasation signaling; Rac signaling; B cell receptor signaling	lipopolysaccharide; IL4; IFNG; TCL1A; IL2		Cell adhesion_Integrin inside-out signaling in neutrophils; Down-regulation of mast cell functions through ITIM-containing inhibitory receptors in asthma; Immune response _CCR3 signaling in eosinophils; Immune response_Antigen presentation by MHC class I: cross-presentation; SLE genetic marker-specific pathways in B cells	PU1; CMYC; NFKB1; RELB; STAT1		positive regulation of immune response; leukocyte mediated immunity; myeloid leukocyte activation; positive regulation of defense response; regulation of cell activation; leukocyte migration; leukocyte cell-cell adhesion; leukocyte activation involved in immune response; regulation of immune effector process; adaptive immune response
L4		Darkred	175	Abracl; Nop58; Eif2s2; Npm1; Eif2s1		Protein translation/ Ubiquitination		Protein ubiquitintion pathway; EIF2 signaling; Regulation of eIF4 and p70S6K signaling; RAN signaling	RICTOR; ST1926; 1,2-dithiol-3-thione; BO-653; HNF4A		Transport_RAN regulation pathway; Translation_Regulation of translation initiation; Translation_Role of Retinoic acid signaling in the initiation of translation; Development_Regulation of telomere length and cellular immortalization; NALP3 inflammasome activation in age-related macular degeneration (AMD)	cMYC; YY1; CREB1; ZNF148; IRF4;		ribonucleoprotein complex biogenesis; ncRNA processing; translational initiation; protein localization to chromosome, telomeric region
L5		Grey60	235	Irf7; Zbp1; Isg15; Rsad2; Oas3		Type I IFN/Ifit/Oas		Interferon signaling; Role of pattern recognition receptors in recognition of bacteria and viruses; Activaton of IRF by cytosolic pattern recognition receptors; Role of RIG1-like receptors in antiviral Innate Immunity; Role of PKR in Interferon induction and antiviral response	IRF3; IFNL1; IRF7; Ifnar; TRIM24		Immune response_IFN-alpha/beta signaling via JAK/STAT; Immune response_IFN-alpha/beta signaling via MAPKs; Immune response_Antiviral actions of Interferons; SLE genetic marker-specific pathways in antigen-presenting cells (APC); Immune response_Innate immune response to RNA viral infection	IRF8; STAT1; STAT2; IRF1; IRF7		response to virus; multi-organism cellular process; activation of innate immune response; positive regulation of defense response; positive regulation of cytokine production; regulation of viral process; negative regulation of viral process; symbiosis, encompassing mutualism through parasitism; interspecies interaction between organisms; type I interferon production
L6		Blue	734	C1qc; 2810417H13Rik; Rrm2; Uhrf1; Ccna2		Cell cycle/Stem cells/Chemokine receptors		Cell cycle control of chromosomal replication; Cell cycle : G2/M DNA damage Checkpoint regulation; Mitotic roles of polo-like kinase; Role of CHK proteins in cell cycle checkpoint control; Role of BRCA1 in DNA damage response	E2F4; CDKN1A; dextran sulfate; RABL6; TBX2		Cell cycle_The metaphase checkpoint; Cell cycle_Start of DNA replication in early S phase; Cell cycle_Chromosome condensation in prometaphase; Cell cycle_Role of APC in cell cycle regulation; Cell cycle_Transition and termination of DNA replication	E2F4; E2F1; E2F3; FOXM1; E2F2		mitotic nuclear division; chromosome segregation; DNA replication; regulation of cell cycle process; DNA repair; regulation of chromosome segregation; regulation of sister chromatid segregation; regulation of nuclear division; regulation of microtubule-based process; negative regulation of ubiquitin-protein ligase activity involved in mitotic cell cycle
L7		Salmon	309	Cxcl9; Iigp1; Ido1; Gbp10; Gbp5		Ifng/Stat1/Gbp/ Antigen presentation		Antigen presentation pathway; protein ubiquitination pathway; Interferon signaling; Type I diabetes mellitus signaling, Th1 pathway	IFNG; STAT1; IRF7; Interferon alpha; IRF1		Immune response_Antigen presentation by MHC class I, classical pathway; Immune response_IFN-alpha/beta signaling via JAK/STAT; Attenuation of IFN type I signaling in melanoma cells; Putative pathways of MHC class I-dependent postsynaptic long-term depression in major depressive disorder; HSP70 and HSP40-dependent folding in Huntington's disease;	IRF1; STAT1; IRF2; IRF8; PU1		response to interferon-gamma; antigen processing and presentation; defense response to other organism; regulation of innate immune response; adaptive immune response based on somatic recombination of immune receptors built from immunoglobulin superfamily domains; response to interferon-beta; positive regulation of T cell mediated cytotoxicity; lymphocyte mediated immunity; regulation of cell kill…
L8		White	134	Timp1; Cxcl13; Il1rn; AA467197; Il6		Glycolysis		Glycolysis I; Sirtuin signaling pathway; Gluconeogenesis I; EIF2 signaling; Protein ubiquitination pathway	MYCN; MYC; KRAS; 1,2-dithiol-3-thione; TCR		Glycolysis and gluconeogenesis; Transcription_HIF-1 targets; Development_Slit-Robo signaling; Cell adhesion_Alpha-4 integrins in cell migration and adhesion; Cell adhesion_Role of tetraspanins in the integrin-mediated cell adhesion	cMYC; ESR1; cJUN; SP1		ADP metabolic process; purine nucleoside diphosphate metabolic process; purine ribonucleoside diphosphate metabolic process; pyruvate metabolic process; single-organism carbohydrate catabolic process; pyridine-containing compound metabolic process; cellular response to cytokine stimulus; oxidoreduction coenzyme metabolic process; ribose phosphate metabolic process; regulation of chemokine product…
L9		Sienna3	79	Cxcl13; Cstb; Capg; Mif; Ldha		Ribosomal functions/Other		Eif2 signaling; Oxidative Phosphorylation; Mitochondrial dysfunction; Sirtuin signaling pathway; Regulation of eIF4 and p70S6K signaling	RICTOR; ST1926; sirolimus; CD437; MYC		Protein folding and maturation_Bradykinin / Kallidin maturation; Blood coagulation_Blood coagulation; Cytoskeleton remodeling_Regulation of actin cytoskeleton organization by the kinase effectors of Rho GTPases; Ubiquinone metabolism; Putative pathways of activation of monoclonal protein secretion in multiple myeloma	cMYC; YY1		purine ribonucleoside triphosphate metabolic process; ribonucleoside triphosphate metabolic process; purine nucleoside triphosphate metabolic process; glycosyl compound metabolic process; purine-containing compound metabolic process; ribose phosphate metabolic process; hydrogen ion transmembrane transport; ribosome assembly; glycosyl compound biosynthetic process; ribonucleoprotein complex subuni…
L10		Darkgrey	143	Lcn2; Cxcl3; Cd177; Cxcl1; Cxcl5		Myeloid/Granulocyte function		Granulocyte adhesion and diapedesis; Agranulocyte adhesion and diapedesis; Bladder cancer signaling; Extrinsic prothrombin activation pathway; Unfolded protein response	TNF; EGF; lipopolysaccharide; EGFR; TGFB1		Beta-catenin-dependent transcription regulation in colorectal cancer; Gamma-secretase regulation of osteogenesis; Development_G-CSF-induced myeloid differentiation; Langerhans cell migration to lymph nodes in allergic contact dermatitis; Role of adhesion of SCLC cells in tumor progression	JunB; ESR1; RELA; ETS1; ATF2		positive regulation of MAPK cascade; ERK1 and ERK2 cascade; respiratory tube development; positive regulation of ERK1 and ERK2 cascade
L11		Saddlebrown	121	Csf3; Ccl20; Nos2; Stfa2; Camp		IL-17 pathway/ Granulocytes		Role of cytokines in mediating communication between immune cells; Granulocyte adhesion and diapedesis; Role of osteoblasts. Osteoclasts and chrondrocytes in Rheumatois arthritis; Differential regulaton of cytokine production in intestinal epithelial cells by IL17A and IL17F; Altered T cell and B cell signaling in Rheumatoid arthritis	lipopolysaccharide; IL1B; MYD88; IL1; IL6		Interleukins-induced inflammatory response in asthmatic airway fibroblasts; NF-kB-, AP-1- and MAPKs-mediated proinflammatory cytokine production by eosinophils in asthma; Stem cells_Aberrant Wnt signaling in medulloblastoma stem cells; PDE4 regulation of cyto/chemokine expression in inflammatory skin diseases; Immune response_T cell subsets: secreted signals	cJUN; RELA; cFOS; RORgamma; AML1		angiogenesis; regulation of homeostatic process; extracellular matrix organization; extracellular structure organization; regulation of cytosolic calcium ion concentration; positive regulation of peptidyl-tyrosine phosphorylation; regulation of peptidyl-tyrosine phosphorylation; negative regulation of tissue remodeling; positive regulation of cytokine production; peptidyl-tyrosine phosphorylation
L12		Tan	318	Cxcl2; Mt2; Il1r2; Slc7a11; Mt1		Inflammation/IL-1 signaling/Myeloid cells		NRF2-mediated oxidative stress response; Acute phase response signaling; p38 MAPK signaling; Granulocyte adhesion and diapedesis; IL10	TNF; lipopolysaccharide; IL1B; TGFB1; IFNG		Tau pathology in Alzheimer disease; Signal transduction_PTMs in IL-17-induced CIKS-independent signaling pathways; Cigarette smoke-mediated regulation of NRF2-antioxidant pathway in airway epithelial cells; Transcription_HIF-1 targets; TNF-alpha and IL-1 beta induce hyperglycemia in obesity and type 2 diabetes in adipocytes	RELA; SP1; Androgen receptor; CEBPbeta; STAT3		positive regulation of angiogenesis; transition metal ion homeostasis; negative regulation of intracellular signal transduction; cellular transition metal ion homeostasis; positive regulation of locomotion; positive regulation of cell migration; positive regulation of secretion; regulation of interleukin-6 production; immune response-regulating signaling pathway; interleukin-6 secretion
L13		Darkorange	135	Ngp; Cxcl2; S100a8; Csf3; S100a9		Myeloid cells/Il1b/Tnf		Granulocyte adhesion and diapedesis; Agranulocyte adhesion and diapedesis; Toll-like receptor signaling; Communication between Innate and Adaptive immune cells; TNFR2 signaling	liposaccharide; salmonella minnesota R595 lipopolysaccharides; IL13; PD98059; TNF		Transcription_HIF-1 targets; Role of fibroblasts and keratinocytes in the elicitation phase of allergic contact dermatitis; Immune response_Role of HMGB1 in dendritic cell maturation and migration; Immune response_HMGB1/RAGE signaling pathway; Role of IL-23/ T17 pathogenic axis in psoriasis	RELA; HIF1A; CJUN; NFKB1; RELB; cREL		positive regulation of defense response; positive regulation of response to external stimulus; regulation of response to wounding; leukocyte migration; regulation of inflammatory response; regulation of leukocyte migration; chemotaxis; taxis; cellular response to cytokine stimulus; regulation of vasculature development
L14		Purple	330	Acod1; Il1rn; Lilr4b; Ccr1; Cd300lf		Myeloid cells and signaling		Production of nictric oxide and reactive oxygen species in macrophages; IL8 signaling; Role of macrophages, fibroblasts and endothelial cells in Rheumatoid arthritis; Molecular mechanisms of cancer; IL3 signaling	lipopolysaccharide; TCL1A; TP53; IFNG; IL10RA		TGF-beta signaling via kinase cascades in breast cancer; Cytoskeleton remodeling_Regulation of actin cytoskeleton nucleation and polymerization by Rho GTPases; Development_Transcription regulation of granulocyte development; Development_G-CSF signaling; Immune response_IL-5 signaling via JAK/STAT	PU1; RELA; p53; cMYC; SP1		organonitrogen compound catabolic process; myeloid cell differentiation; immune response-regulating signaling pathway; leukocyte chemotaxis; cell chemotaxis; cellular nitrogen compound catabolic process; interleukin-12 production; Ras protein signal transduction; detection of molecule of bacterial origin; positive regulation of MAPK cascade
L15		Magenta	337	Socs3; Slc39a14; Sbno2; Rtn4rl2; Il4ra		Myeloid cells/Other signaling		TWEAK signaling; CD40 signaling; Role of macrophages, fibroblasts and Endothelial in Rheumatoid arthritis; 4-1BB signaling in T lymphocytes; IL10 signaling	TNF; PDGF BB; forskolin; IL1B; dexamethasone		Apoptosis and survival_Anti-apoptotic TNFs/NF-kB/Bcl-2 pathway; Signal transduction_NF-kB activation pathways; Immune response_IL-4-induced regulators of cell growth, survival, differentiation and metabolism; NF-kB pathway in multiple myeloma; Immune response_IL-9 signaling pathway	CREB1; CMYC; STAT3; EGR2; SP1		ribosome biogenesis; intrinsic apoptotic signaling pathway; nuclear transport; protein import into nucleus, translocation; ncRNA processing; ncRNA metabolic process; protein import; proteasome assembly; development of secondary sexual characteristics; protein localization to nucleus
L16		Paleturquoise	115	Cox7b; Rps24; Shfm1; Rps26; Rps27a		Ribosomal & metabolic process		EIF2 signaling; Oxidative Phosphorylation; Mitochondrial dysfunction, Regulation of eiF4 and p70S6K signaling; mTOR signaling	RICTOR; MYCN; 5-fluorouracil; POLG; sirolimus		Ubiquinone metabolism; Signal transduction_mTORC2 upstream signaling; Cell cycle_Regulation of G1/S transition (part 2); Stem cells_Role of TGF-beta 1 in fibrosis development after myocardial infarction; Cell cycle_Nucleocytoplasmic transport of CDK/Cyclins	YY1; CMYC; ZNF143; THAP11; FOXR2		ribosome biogenesis; rRNA processing; cytoplasmic translation; ribosome assembly; electron transport chain; ATP metabolic process; ribonucleoprotein complex subunit organization; purine ribonucleoside triphosphate metabolic process; ATP biosynthetic process; proton transport
L17		Violet	104	Sphk1; Fam107a; Tsc22d3; Galnt15; Rgcc		Miscellaneous/ Glucucorticoid receptor/Signaling		Glutamine Biosynthesis I; 4-hyroxybenzoate biosynthesis; 4-hydroxyphenylpyruvate biosynethesis; Glucocorticoid receptor signaling; Circadian rhythm signaling	Dexamethasone; NR3C1; triamcinolone acetronide; NPAS2; glucocorticoid		Putative glucocorticoid- and LABA-mediated inhibition of pro-fibrotic signaling in airway fibroblasts/myofibroblasts; Immune response_IL-6 signaling pathway via JAK/STAT; IL-1 beta- and Endothelin-1-induced fibroblast/ myofibroblast migration and extracellular matrix production in asthmatic airways; Glucocorticoid- and LABA-mediated inhibition of pro-inflammatory signaling in airway fibroblasts/m…	GCR; MCR; PR; CLOCK; ESR1		-
L18		Green	492	Doc2b; Sphk1; Ampd3; Plxna2; Txnrd1		Diverse signaling/Mapk/ Cytoskeleton		GP6 signaling pathway; Germ Cell-Sertoli cell junction signaling; Role of NFAT in cardiac hypertrophy; ERK/MAPK signaling; Actin cytoskeleton signaling	ALKBH5; SOD1; chloroquine; miR-1-3p; FSH		Neurogenesis_NGF/ TrkA MAPK-mediated signaling; Signal transduction_Amino acid-dependent mTORC1 activation; Immune response_IL-1 signaling pathway; Development_VEGF signaling via VEGFR2 - generic cascades; Oxidative stress_ROS-mediated MAPK activation via canonical pathways	CREB1; ESR1; GCR; OCT3/4; NRF2		positive regulation of protein kinase activity; positive regulation of kinase activity; positive regulation of cell motility; positive regulation of locomotion; ameboidal-type cell migration; positive regulation of transferase activity; extrinsic apoptotic signaling pathway; protein dephosphorylation; dephosphorylation; negative regulation of establishment of protein localization
L19		Darkgreen	156	Cry2; Kalrn; Tgfbr3; Rnf144b; Scnn1a		Diverse signaling		STAT3 pathway; Pyridoxal 5'-phosphate signaling pathway; Neuroinflammatin signaling pathway; Germ cell-sertoli cell junction signaling; Sertoli cell-Sertoli cell junction signaling	miR-133a-3p; NAA10; ANXA2; KLF3; dichlobenil		Signal transduction_Activin A signaling regulation; Development_Epigenetic and transcriptional regulation of oligodendrocyte precursor cell differentiation and myelination; Main genetic and epigenetic alterations in lung cancer; Epithelial cell anoikis in COPD; Cytoskeleton remodeling_CDC42 in cellular processes	CREB1; Androgen receptor; OCT3/4		-
L20		Black	418	Sec14l4; Tmod1; Phf24; Tns1; Tns2		Miscellaneous signaling/Other		Molecular mechanisms of cancer; HIPPO signaling; PXR/RXR activation; Melatonin signaling; ErbB signaling	TCF7L2; progesterone; pyridaben; paraquat; GSK69093		Stem cells_WNT and Notch signaling in early cardiac myogenesis; Protein folding and maturation_Angiotensin system maturation; Cell adhesion_Endothelial cell contacts by junctional mechanisms; Development_Positive regulation of STK3/4 (Hippo) pathway and negative regulation of YAP/TAZ function; Stem cells_NOTCH in inhibition of WNT/Beta-catenin-induced osteogenesis	p53; GCR; Androgen receptor; FKHR; FOXO3A		regulation of small GTPase mediated signal transduction; cell-cell junction assembly; positive regulation of catabolic process; peptidyl-tyrosine phosphorylation; regulation of protein serine/threonine kinase activity; cellular response to oxygen levels; epithelial cell development; negative regulation of stem cell differentiation; urogenital system development; negative regulation of phosphoryla…
L21		Skyblue3	61	Orm3; Inhbb; Vnn3; Gm10309; Akap12		Miscellaneous		LPS/IL1 mediated inhibition of RXR function; Superpathway of methionine degradation; Tuarine biosynthesis; Stearate biosynthesis; Triacylglycerol biosynthesis	Forskolin; TAF4B; MAP3K8; Lh; ceftriaxone		Development_Transcription factors in segregation of hepatocytic lineage; Signal transduction_Activin A signaling regulation; Cell adhesion_Tight junctions; Effect of H. pylori infection on gastric epithelial cells motility; Stem cells_Excitotoxicity of Glutamate in glioblastoma	-		-
L22		Lightgreen	223	Nppa; Mb; Ttn; Myl7; Obscn		Calcium/Cytoskeleton signaling		Calcium signaling; Embryonic stem cell differentiation into cardiac lineages; Type II diabetes mellitus signaling; Creatine-phosphate biosynthesis; Cardiomyocyte differentiaton via BMP receptors	MEF2C; TBX5; Bvht; HAND2; STAT5B		Stem cells_Direct reprogramming of cardiac fibroblasts into cardiomyocytes; Development_Beta-adrenergic receptors signaling via Cyclic AMP; Stem cells_Noncanonical WNT signaling in cardiac myogenesis; NF-AT signaling in cardiac hypertrophy; Chemotaxis_Inhibitory action of lipoxins on IL-8- and Leukotriene B4-induced neutrophil migration	MEF2A; MYOD; MEF2C; CCSX; MYOG		muscle system process; muscle cell development; cardiac muscle tissue development; heart contraction; regulation of system process; muscle tissue development; myofibril assembly; muscle organ development; actomyosin structure organization; actin-mediated cell contraction
L23		Darkolivegreen	85	Car3; Cfd; Thrsp; Adipoq; Pck1		Membrane molecules/Metabolism		TR/RXR activation ; Biotin-carboxyl carrier protein assembly; AMPK signaling; Eicosanoid signaling; PPARalpha/RXRalpha activation	BSCL2; Ins1; rosiglitazone; PPARG; LEP		Development_Differentiation of white adipocytes; Pioglitazone and Rosiglitazone in treatment of type 2 diabetes and metabolic syndrome X; Development_Insulin, IGF-1 and TNF-alpha in brown adipocyte differentiation; Adiponectin in pathogenesis of type 2 diabetes; Role of Diethylhexyl Phthalate and Tributyltin in fat cell differentiation	PPAR-gamma; SREBP1; RXRA; Trbeta; LXRalpha; CEBPalpha		fatty acid metabolic process; carbohydrate biosynthetic process; regulation of lipid metabolic process; multicellular organismal homeostasis; lipid catabolic process; cellular carbohydrate metabolic process; small molecule biosynthetic process; fat cell differentiation; regulation of cellular carbohydrate metabolic process; regulation of blood pressure
L24		Red	433	Krt13; Krt4; Lor; Sprr3; Krtdap		Diverse signaling		Calcium signaling; nNoS signaling in skeletal muscle cells; Cellular effects of Sildenafil; Fatty acid alpha-oxidation; Agranulocyte adhesion and diapedesis	KRT14; SOX7; TNIP1; PAX1; GRB2		Cytoskeleton remodeling_Keratin filaments; Skeletal muscle atrophy in COPD; Chemotaxis_Inhibitory action of lipoxins on IL-8- and Leukotriene B4-induced neutrophil migration; Inhibition of Ephrin receptors in colorectal cancer; Cytoskeleton remodeling_Substance P mediated membrane blebbing	p63; MYOD; LHX2; ZNF143; SIX4		skin development; epidermis development; peptide cross-linking; muscle contraction; multicellular organismal movement; musculoskeletal movement; establishment of skin barrier; muscle cell differentiation; muscle tissue development; regulation of muscle contraction
L25		Steelblue	116	Igkv14-126; Jchain; Ighm; Igkc; Igkv4-91		Immunoglobulin h/k enriched		IL17 signaling pathway; B cell development; Hematopiesis from Pluripotent stem cells; Primary Immunodeficiency signaling; Communication between Innate and adaptive immune cells	KCNE3; MSH2; Igha; CCND3; TAF4B		Putative pathways of activation of monoclonal protein secretion in multiple myeloma; Transition of Smoldering multiple myeloma to active multiple myeloma (schema); Transition of Monoclonal gammopathy of undetermined significance to active multiple myeloma (schema); Immune response_IL-5 signaling via JAK/STAT	-		antimicrobial humoral response; humoral immune response; regulation of respiratory burst; glomerular filtration; positive regulation of protein oligomerization; renal filtration; respiratory burst
L26		Skyblue	121	Clca1; Chil4; Ccl24; Muc5ac; Fcgbp		Allergy		Airway inflammation in asthma; Hepatic Fibrosis / Hepatic stellate cell activation; Th2 pathway; Communication between Innate and Adaptive immune cells; Hepatic Cholestasis	IL13; IL4R; FOXA2; 5A apoA-I mimetic peptide; GATA2		Th2 cytokine-induced alternative activation of alveolar macrophages in asthma; Eosinophil survival in asthma; Immune response_IL-4-responsive genes in type 2 immunity; Eosinophil granule protein release in asthma; Th2-cytokines induced expression of Mucin 5AC and maintenance of mucous cell phenotype in normal airway epithelium	MLL1; GATA2; cJUN; GATA3; CEBPbeta		positive regulation of cytokine production; regulation of macrophage activation; eosinophil migration; positive regulation of production of molecular mediator of immune response; production of molecular mediator of immune response; adaptive immune response based on somatic recombination of immune receptors built from immunoglobulin superfamily domains; macrophage activation; positive regulation o…
L27		Turquoise	760	Aplnr; Slc7a10; Glp1r; Scn3a; Tril		Diverse/ Transmembrane/ Solute carrier/Wnt signaling		Axonal giudance signaling; Cellular effects of sildenafil; Hepatic fibrosis / hepatic stellate cell activation; Nitric oxide signaling in the cardiovascular system; Calcium signalling	ESR2; TWIST1; TGFBR1; Cg; beta-estradiol		WNT signaling in gastric cancer; Cytoskeleton remodeling_Substance P mediated membrane blebbing; WNT signaling in proliferative-type melanoma cells; Development_Regulation of cytoskeleton proteins in oligodendrocyte differentiation and myelination; Inhibition of remyelination in multiple sclerosis: regulation of cytoskeleton proteins	NRSF; GATA2; CBF1; CREB1; AP2A		synapse organization; regulation of synapse structure or activity; regulation of synapse organization; regulation of Wnt signaling pathway; axon development; coronary vasculature development; synapse assembly; regulation of neuron projection development; modulation of synaptic transmission; regulation of cell morphogenesis involved in differentiation
L28		Cyan	302	Slc38a5; Ackr4; Ccdc129; Wfdc1; Lrrc17		Diverse intracellular signaling		Breast cancer regulation by Stathmin 1; Regulation of the epithelial-mesenchymal transition pathway; Axonal guidance signaling; Cardiac hypertrophy signaling; colorectal cancer metastasis signaling	PPARA; EOMES; POR; FGF1; pirinixic acid		SCAP/SREBP Transcriptional Control of Cholesterol and FA Biosynthesis; Development_Thromboxane A2 signaling pathway; Development_Regulation of lung epithelial progenitor cell differentiation; Influence of smoking on activation of EGFR signaling in lung cancer cells; Signal transduction_PKA signaling	ZNF288		embryonic organ development
L29		Greenyellow	323	4930578C19Rik; Ccdc146; Sema3a; D3Ertd751e; Prps2		Cilium organization/ Signaling		Methylmalonyl pathway; 2-oxobutanoate degradation I; N-acetylglucosamine degradation II; Leucine degradation I; Superpathway of Methionine degradation	UCHL1; INDS1; KMT2D; TMPRSS2; NLRP9		Leucine, isoleucine and valine metabolism.p.2; Neurophysiological process_Activity-dependent synaptic AMPA receptor removal; Propionate metabolism p.1; Peroxisomal branched chain fatty acid oxidation; Development_Hedgehog signaling	ZNF143; CUX1		cilium organization; cilium morphogenesis; cilium assembly; intraciliary transport; protein transport along microtubule
L30		Midnightblue	289	Lrrc74b; Iqca; Ccdc153; Lrrc23; Gm973		Cilia/Microtubule formation		Isoleucine degradation I; Estrogen Biosynthesis; Glutarl-CoA degradation; Histamine degradation; Pyrimidine deoxyribonucletides de novo biosynthesis I	PIH1D3; ADTRP; IMMT; miR-499-5p; Trp53-ps		Butanoate metabolism; Glucose-excited neurons of ventromedial nucleus (rodent model); Neurophysiological process_Ephrin-B receptors in dendritic spine morphogenesis and synaptogenesis; Nicotine signaling in GABAergic neurons; G-protein signaling_Rap1A regulation pathway	RFX2; CMYC		cilium organization; cilium morphogenesis; cilium assembly; microtubule bundle formation; cell projection assembly; microtubule-based movement; determination of left/right symmetry; cilium or flagellum-dependent cell motility; cilium-dependent cell motility; intraciliary transport
L31		Lightcyan	243	Scgb3a2; Scgb1a1; Pcp4l1; 5330417C22Rik; Dixdc1		Cilia/Microtubule/ Inflammation		Glutathione-mediated detoxification; LPS/IL1 mediated inhibition of RXR function; Sorbitol degradation; Pyrimidine deoxyribonucleotides de novo biosynthesis I; Glutathione redox reactions	PCYT1A; RFX3; ESRP1; ITIH2; ULK4		Development_Regulation of lung epithelial progenitor cell differentiation; Stem cells_Signaling pathways in embryonic hepatocyte maturation; Transcription_Sirtuin6 regulation and functions; PXR signaling via cross-talk / Rodent version; Glutathione metabolism	RFX2; TITF1		cilium movement; cilium morphogenesis; cilium organization; sperm motility; microtubule bundle formation; cilium assembly; ventricular system development; cell projection assembly
L32		Darkturquoise	144	Gstm1; Igfbp6; Smad9; Sec14l4; Fam189a2		Diverse intracellular signaling		Chondroitin sulfate degradation; Dermatan sulfate degradation; Nicotine Degradation III; Nicotine degradation II; Bupropion degradation	SOX2; ID2; IL10RA; ID3; PITX2		Development_Positive regulation of STK3/4 (Hippo) pathway and negative regulation of YAP/TAZ function; Colorectal cancer (general schema); Inhibition of Ephrin receptors in colorectal cancer; Deregulation of canonical WNT signaling in major depressive disorder; Role of osteoblasts in bone lesions formation in multiple myeloma	-		positive regulation of angiogenesis; morphogenesis of an epithelial sheet
L33		Brown	723	Ltbp4; Gstm1; Bmp6; Ephx1; Cdh16		Diverse intracellular signaling		Axonal guidance signaling; Molecuar mechanisms of cancer; Basal cell carcinoma signaling; GP6 signaling pathway; Human embroynic stem cell pluripotency	progesterone; TGFB1; RO4929097; LAMA2; MIR17HG		Inhibition of Ephrin receptors in colorectal cancer; Gamma-secretase regulation of angiogenesis; Role of activation of WNT signaling in the progression of lung cancer; Development_Regulation of epithelial-to-mesenchymal transition (EMT); Stem cells_Embryonal epaxial myogenesis	SP1; CRE1; GATA2; BMAL1; TCF4		axon guidance; neuron projection guidance; chemotaxis; ameboidal-type cell migration; taxis; artery development; tube morphogenesis; mesenchyme development; transmembrane receptor protein serine/threonine kinase signaling pathway; regulation of cell morphogenesis involved in differentiation
L34		Yellow	670	Lgi3; Synm; Mettl7a1; Aox3; Slc4a5		Potassium channel/Transporters/Drug metabolism		Cellular effects of Sildenafil; Nicotine degradation; Gap junction signaling; Axonal guidance signaling; Sprem motility	NKX2-1; IL10RA; DAP3; ALKBH1; NSUN3		Deregulation of Ca2+-dependent neuronal cell survival in Huntington's disease; Neurophysiological process_HTR2A signaling in the nervous system; Neurophysiological process_Constitutive and regulated NMDA receptor trafficking; Signal transduction_PKA signaling; Regulation of intrinsic membrane properties and excitability of cortical pyramidal neurons	GAT6; LXRalpha; T brachyury protein; HOXA13; RELA		potassium ion transmembrane transport; cellular potassium ion transport; regulation of membrane potential; developmental growth involved in morphogenesis; tongue development; actin filament-based movement; developmental cell growth; regulation of ion transmembrane transporter activity; regulation of transporter activity; cell fate determination
L35		Lightyellow	212	Ms4a4b; Cd8a; Il21r; Cd8b1; Ctsw		Cytotoxic/T cells/NK/Tbx21/ Eomes/B cells		T cell receptor signaling; iCOS-iCOSL signaling in T helper cells; CD28 signaling in T helper cells; Th1 pathway, Th1 and Th2 activation pathway	IL2; CD3: ITK; TCR; IL15		Immune response_TCR alpha/beta signaling pathway; Immune response_Inhibitory PD-1 signaling in T cells; Putative role of Tregs in COPD; Immune response_CD28 signaling; Breakdown of CD4+ T cell peripheral tolerance in type 1 diabetes mellitus	FOXP3; TBET; RUNX3; CBFbeta; AML1		leukocyte cell-cell adhesion; adaptive immune response; immune response-regulating cell surface receptor signaling pathway; regulation of lymphocyte activation; regulation of leukocyte cell-cell adhesion; regulation of T cell activation; mononuclear cell proliferation; positive regulation of mononuclear cell proliferation; interferon-gamma production; regulation of interferon-gamma production
L36		Darkmagenta	84	Gzma; Pydc4; Ifi203; Ctsw; H2-T24		NK cells/Leukocytes/ Cytotoxic		Role of NFAT in regulation of the immune response; iCOS-iCOSL signaling in T helper cells; Natural killer cell signaling; CD28 signaling in T helper cells; Nur77 signaling in T lymphocytes	ITK; IL21; ETS1; FOXG1; RBBP7		DNA damage_ATM/ATR regulation of G1/S checkpoint; Cell cycle_Regulation of G1/S transition (part 1); DNA damage_DNA-damage-induced responses; DNA damage_Role of NFBD1 in DNA damage response	-		regulation of natural killer cell mediated cytotoxicity; regulation of natural killer cell mediated immunity; negative regulation of natural killer cell mediated cytotoxicity; negative regulation of natural killer cell mediated immunity; natural killer cell mediated cytotoxicity; negative regulation of leukocyte mediated cytotoxicity; negative regulation of DNA metabolic process; natural killer c…
L37		Orange	142	Ighd; Ms4a1; Cd19; Cd79a; Pax5		B & T cells/Myeloid cells		B cell development; Promary Immunodeficiency signaling; PI3K Signaling in B Lymphocytes; Altered T cell and B cell signaling in Rheumatoid arthritis; B cell activating factor signaling	PAX5; POU2F2; ID2; TCF3; POU2AF1		B cell signaling in hematological malignancies; SLE genetic marker-specific pathways in B cells; Dysregulation of germinal center response in SLE; Apoptosis and survival_APRIL and BAFF signaling; Role of B cells in SLE	PAX5; EBF; OCT2; E2A; PU1		B cell activation; regulation of cell activation; mononuclear cell proliferation; negative regulation of immune system process; immune response-regulating cell surface receptor signaling pathway; lymphocyte differentiation; T cell aggregation; lymphocyte aggregation; regulation of mononuclear cell proliferation; adaptive immune response
L38		Plum1	35	Alb; Npas2; Arntl; Serpina3k; Apoa1		Apolipoproteins/ Protease inhibitors		LXR/RXR activation; FXR/RXR activation; Actue phase response signaling; Coagulation system; Clathrin-mediated endocytosis signaling	Hmgn3; HNF1A; HNF4A; Tcf 1/3/4; PPARA		Fenofibrate in treatment of type 2 diabetes and metabolic syndrome X; Blood coagulation_Blood coagulation; Stem cells_Signaling pathways in embryonic hepatocyte maturation; Lipoprotein metabolism;	HNF3beta; HNF4alpha; HNF1alpha; RORalpha; HNF3alpha		neutral lipid catabolic process; acylglycerol catabolic process; negative regulation of hydrolase activity; regulation of lipoprotein lipase activity; negative regulation of proteolysis; negative regulation of peptidase activity; negative regulation of blood coagulation; negative regulation of hemostasis; negative regulation of coagulation; plasma lipoprotein particle assembly
*Upstream regulators - to identify the cascade of upstream transcriptional regulators that can explain the observed gene expression changes. Analysis is based on prior knowledge of expected effects between transcriptional regulators and their target genes stored in the IPA database
