# Supplementary material for: Transcriptional profiling unveils type I and II interferon networks in blood and tissues across diseases
Source: Nat Commun. 2019 Jun 28;10:2887. doi: 10.1038/s41467-019-10601-6 (PMC6599044; doi:10.1038/s41467-019-10601-6)
Supplement: Supplementary file 7 — Supplementary Data 5 [file 41467_2019_10601_MOESM7_ESM.xlsx]

## Sheet: Sheet1
Supplementary Data 5. Annotation of the blood modules
Module		WGCNA				ANNOTATION
		Module color	Number of genes	Top 5 Hub genes		Manually assigned biological process		IPA			Metacore			Gene ontology
								Canonical Pathways	Upstream regulators*		Pathways	Upstream transcription factors
B1		Darkorange	169	Rpl22l1; Rpl39; Atp5e; Rps21; Chchd2		Ribosome biogenesis		EIF2 signaling; Regulation of eIF4 and p70S6K signaling; mTOR signaling; Oxidative phosphorylation; Mitochondrial dysfunction	RICTOR; MYCN; POLG; sirolimus; 5-flurouracil.		Signal transduction_mTORC2 upstream signaling; Transcription_Negative regulation of HIF1A function; Ubiquinone metabolism; Proteolysis_Putative ubiquitin pathway; GTP-XTP metabolism	YY1; CMYC; ZNF143; E2F1; STAT6		ribosome biogenesis; ribosome assembly; ribonucleoprotein complex subunit organization; cytoplasmic translation; rRNA processing
B2		Mediumpurple3	53	Bcl2l1; Ypel5; Atp5l; Myl6; Tmsb4x		Ribosome functions		EIF2 signaling; Mitchondrial dysfucntion; Oxidative Phosphorylation; Regulation of eIF4 and p70S6K signaling; Melatonin signaling	RICTOR; PSEN1; 5-fluorouracil; MYCN; ST1926		Neurophysiological process_GABA-A receptor life cycle; CFTR folding and maturation (normal and CF); Signal transduction_ERK1/2 signaling pathway; Regulation of degradation of deltaF508-CFTR in CF; Development_Differentiation of white adipocytes	YY1; CMYC; ZNF143
B3		Yellowgreen	82	Atp5l; Atp5e; Cox5a; Tspo; Chchd2		Mitochondria/ Oxidative phosphorylation		Oxidative phosphorylation; Mitochondrial dysfunction; Sirtuin signaling pathway; L-cysteine degradation III; Thiosulfate disproportionation III	RICTOR; HBA1/HBA2; KDM5A; Hbb-b1; RB1		Ubiquinone metabolism	NRF1; CMYC; SP4; MIZ1; NRF2		electron transport chain; mitochondrial transmembrane transport; ATP metabolic process; ATP synthesis coupled electron transport; purine ribonucleoside triphosphate metabolic process; ribonucleoside triphosphate metabolic process; purine nucleoside triphosphate metabolic process; purine ribonucleoside monophosphate metabolic process; purine nucleoside monophosphate metabolic process; ribonucleosi…
B4		Turquoise	732	Fgfr1; Fcna; Dab2; Plxdc2; Ltc4s		Myeloid cells/Membrane functions		Complement System; LXR/RXR activation; Phagosome Formation; Molecular mechanisms of cancer; Osteoarthritis pathway	TGFB1; GATA6; methylprednisolone; TNF; TCL1A		Putative pathways of activation of classical complement system in major depressive disorder; Inhibition of Ephrin receptors in colorectal cancer; Defective efferocytosis in COPD; Immune response_Classical complement pathway; Development_TGF-beta-dependent induction of EMT via SMADs	SP1; SP3; ESR1; GCR; VDR		chemotaxis; taxis; endocytosis; positive regulation of cell motility; positive regulation of cell migration; epithelial cell proliferation; positive regulation of cellular component movement; regulation of chemotaxis; positive regulation of locomotion; ossification;
B5		Skyblue	144	Ctsl; Serpine1; Mt2; Ccl2; Nos2		Macrophages/ Cytokine signaling		Granulocyte adhesion and diapedesis; Agranulocyte adhesion and diapedesis; Hepatic Fibrosis/Hepatic stellate cell activation; LXR/RXR activation; Acute phase response signaling	TNF; IL1B; E.coli B5 lipopolysaccharide; PDGF BB; HGF		Immune response_IL-1 signaling pathway; IL-1 signaling in melanoma; Interleukins-induced inflammatory response in asthmatic airway fibroblasts; IL-1 beta- and Endothelin-1-induced fibroblast/ myofibroblast migration and extracellular matrix production in asthmatic airways; TNF-alpha and IL-1 beta-mediated regulation of contraction and secretion of inflammatory factors in normal and asthmatic airw…	GCR; CEBPbeta; CJUN; CREL; RELA		cellular response to cytokine stimulus; cytokine-mediated signaling pathway; granulocyte migration; positive regulation of cell migration; regulation of vascular endothelial growth factor production; response to interleukin-1; vascular endothelial growth factor production; positive regulation of locomotion; positive regulation of reactive oxygen species metabolic process; angiogenesis;
B6		Darkturquoise	196	Prtn3; Wfdc17; F10; Ms4a6d; Plin2		Myeloid cells/Lipid metabolism		Triglycerol biosynthesis; CDP-diacylglycerol biosynthesis I; Neuregulin signaling; Phosphatidylglycerol biosynthesis; GDP-glucose biosynthesis	TSC2; NCSTN; IGF1; IL1B; U0126		Influence of low doses of Arsenite on glucose uptake in adipocytes; Transcription_CoREST complex-mediated epigenetic gene silencing; Immune response_Sublytic effects of membrane attack complex; Sphingolipid metabolism; Involvement of VEGF signaling in the progression of lung cancer	PU1; CREB1; ITF2; JUND; CMYC		lipid catabolic process; glycolipid catabolic process; carbohydrate derivative catabolic process
B7		Greenyellow	349	Ms4a8a; Prtn3; Ccl9; Msr1; F10		Myeloid cells/Granulocytes		UDP-N-acetyl-D-glucosamine biosynthesis I; Inflammsome pathway; Antioxidant action of vitamin C; Phospholipases; UDP-N-acetyl-D-galactosamine biosynthesis II	lipopolysaccharide; TNF; ciprofloxacin; TGFB1; KLF3		Immune response_Alternative complement pathway; Alternative complement cascade disruption in age-related macular degeneration; Complement pathway disruption in thrombotic microangiopathy; Immune response_Antigen presentation by MHC class II; Immune response_Lectin induced complement pathway	CMYC; PU1; NFkB; SP1; HIF1A		glycoprotein metabolic process; glycosylation; amino sugar metabolic process; ceramide metabolic process ;
B8		Pink	381	Atp5g1; Mrpl52; Krtcap2; Rangap1; Srp9		Oxidative phosphorylation/ Metabolism/ATP		Sirtuin signalling pathway; Isoleucine degradation I; Nucleotide Excision Repair pathway Oxidative Phosphorylation; Hereditary Breast Cancer Signaling	HNF4A; MAP4K4; HBA1/HBA2; RICTOR; GCK		CTP/UTP metabolism; ATP/ITP metabolism; GTP-XTP metabolism; Ubiquinone metabolism; TTP metabolism	ZNF143; CREB1; CMYC; RELA; YY1		ribonucleoprotein complex biogenesis; mitochondrial translation; ncRNA metabolic process; RNA localization; pyrimidine ribonucleoside metabolic process; ribonucleoprotein complex assembly ;
B9		Red	408	Edf1; Gtf2f1; Nudc; Hmox2; Rars		Ribosome/ Mitochondrial activty		Assembly of RNA ploymerase II complex; NADH repair; NRF2 mediated oxidative stress response; Telomere extension by telomerase; Protein ubiquitination pathway	HNF4A; GnRH analog; 1,2-dithiol-3-thione; TRAP1; MMP3		Neurophysiological process_Dynein-dynactin motor complex in axonal transport in neurons; Cell cycle_The metaphase checkpoint; Main growth factor signaling cascades in multiple myeloma cells; Apoptosis and survival_BAD phosphorylation; IGF signaling in lung cancer	CREB1; CMYC; ZNF143; YY1; CUX1; CEBPbeta		RNA splicing; mRNA processing; ribonucleoprotein complex biogenesis; glycoprotein metabolic process; vesicle docking involved in exocytosis; macroautophagy ;
B10		Black	395	Top2a; 2810417H13Rik; Uhrf1; Stmn1; Kif11		Cell cycle/DNA replication		Cell cycle control of Chromosomal replciation; Role of BRCA1 in DNA damage esponse; Cell Cycle : G2/M DNA damage checkpoint regulation; Mitotic roles of polo-like kinase; Role of CHK proteins in cell cycle Checkpoint control	E2F4; CDKN1A; TBX2; dextran sulfate; CCND1		Cell cycle_The metaphase checkpoint; Cell cycle_Role of APC in cell cycle regulation; Cell cycle_Start of DNA replication in early S phase; Cell cycle_Chromosome condensation in prometaphase; Cell cycle_Spindle assembly and chromosome separation	E2F4; E2F1; E2F3; E2F2; FOXM1		mitotic nuclear division; chromosome segregation; DNA replication; regulation of cell cycle process; regulation of chromosome segregation; regulation of microtubule-based process; meiotic cell cycle; DNA conformation change; regulation of nuclear division; chromosome localization;
B11		Steelblue	134	Gbp2; Il18bp; Cxcl9; Batf2; Slamf8		IFN signaling/Il10		Pathogenesis of multiple sclerosis; Protein ubiquitination pathway; Regulation of actin based motility by Rho; Death Receptor signaling; RhoGDI signaling	IFNG; STAT1; IRF7; TRIM24; IL10RA		Immune response_Antigen presentation by MHC class I, classical pathway; Development_Slit-Robo signaling; Cytoskeleton remodeling_Regulation of actin cytoskeleton organization by the kinase effectors of Rho GTPases; Immune response_IL-11 signaling pathway via MEK/ERK and PI3K/AKT cascades; Chemotaxis_Lipoxin inhibitory action on Formyl-Met-Leu-Phe-induced neutrophil chemotaxis	IRF1; STAT1; IRF2; CMYC; PU1		response to interferon-gamma; symbiosis, encompassing mutualism through parasitism; interspecies interaction between organisms; positive regulation of response to wounding; ruffle organization; regulation of cytoskeleton organization; regulation of protein complex assembly; leukocyte apoptotic process; viral process; regulation of symbiosis, encompassing mutualism through parasitism;
B12		Cyan	267	Prdx1; Rps27l; Pgk1; Ran; Pomp		Oxidative phosphorylation		Oxidative phosphorylation; Mitochondrial dysfunction; Sirtuin signaling pathway; Protein Ubiquitination pathway; TCA cycle II	RICTOR; KDM5A; CD437; 5-fluorouracil; ST1926		Ubiquinone metabolism; DeltaF508-CFTR traffic / ER-to-Golgi in CF; wtCFTR traffic / ER-to-Golgi (normal); Possible regulation of HSF-1/ chaperone pathway in Huntington's disease; Epithelial cell apoptosis in COPD	CMYC; YY1; HSF1; ERR1; CUX1		protein folding; purine ribonucleoside monophosphate metabolic process; purine nucleoside monophosphate metabolic process; ribonucleoside monophosphate metabolic process; glycosyl compound metabolic process; generation of precursor metabolites and energy; cellular respiration; regulation of protein stability; ribose phosphate metabolic process; regulation of telomerase RNA localization to Cajal b…
B13		Tan	301	Pycard; Pdia3; Manf; Ldha; Eno1		Stress response/Protein folding/ Ubiquitination		Protein Ubiquitination pathway; Regulation of eIF4 and p70S6K signaling; Sirtuin signaling pathway; EIF2 signaling; Antigen presentation pathway	1,2-dithiol-3-thione; NFE2L2; XBP1; mibolerone; CD437		Putative pathways of activation of monoclonal protein secretion in multiple myeloma; HSP70 and HSP40-dependent folding in Huntington's disease; CFTR folding and maturation (normal and CF); Transcription_Negative regulation of HIF1A function; Possible regulation of HSF-1/ chaperone pathway in Huntington's disease	CMYC; CREB1; YY1; ATF6apha; ZNF143		protein folding; translational initiation; response to endoplasmic reticulum stress; positive regulation of RNA polymerase II transcriptional preinitiation complex assembly; cell redox homeostasis; protein localization to mitochondrion; posttranscriptional regulation of gene expression; intracellular protein transmembrane transport; protein transmembrane transport; RNA splicing;
B14		Orange	172	Iigp1; Cxcl9; Gzmb; Ly6c2; Oasl2		IFN signaling		Inteferon signaling; Antigen presenting pathway; Retinoic acid mediated apopotosis signaling; Activation of IRF by cytosolic pattern recognition receptors; T helper cell differentiation	TRIM24; IRF7; IRF3; STAT1; IFNB1		Immune response_IFN-alpha/beta signaling via JAK/STAT; Putative pathways of MHC class I-dependent postsynaptic long-term depression in major depressive disorder; Attenuation of IFN type I signaling in melanoma cells; Immune response_Antiviral actions of Interferons; Immune response_Antigen presentation by MHC class I, classical pathway	STAT2; STAT1; IRF8; IRF1; IRF9		defense response to other organism; response to interferon-beta; response to interferon-gamma; regulation of innate immune response; antigen processing and presentation of peptide antigen via MHC class I; regulation of cell killing; regulation of multi-organism process; regulation of leukocyte mediated cytotoxicity; regulation of immune effector process; positive regulation of cytokine production;
B15		Plum1	81	Gzmb; Gzma; Nkg7; Ccl5; Prf1		Cytotoxic/T cells/ILC/ Tbx21/Eomes		Th1 and Th2 Activation pathway; Th1 pathway; Th2 Pathway; Pathogenesis of Multiple Sclerosis; Granzyme A signaling	ITK; IL21; IL15; STAT5A; TBX21		Immune response_Differentiation and clonal expansion of CD8+ T cells; Role of CD8+ Tc1 cells in COPD; Role of IL-2 in the enhancement of NK cell cytotoxicity in multiple sclerosis; NK cells in allergic contact dermatitis; Immune response_Th1 and Th2 cell differentiation	TBET; CBF1; BLIMP1; STAT5A; E4BP4		defense response to other organism; interferon-gamma production; cytolysis; immune response to tumor cell; response to tumor cell; response to lipopolysaccharide; positive regulation of interferon-gamma production
B16		Skyblue3	82	S100a9; Retnlg; Ifitm1; Hdc; Siglece		Granulocytes		Granulocyte adhesion and diapedesis; IL8 signaling; LXR/RXR activation; Leukocyte extravasation signaling; Osteoarthritis pathway	ethylenediaminetetraacetic acid; TCL1A; IL17RA; formoterol; collagen type II		Role of IL-8 in colorectal cancer; Inflammatory mechanisms of pancreatic cancerogenesis; IGF signaling in lung cancer; Regulation of angiogenesis in prostate cancer; Development_Role of HGF in hematopoietic stem cell mobilization	STAT3; CJUN; Androgen receptor; CEBPepsilon; SP1
B17		Lightyellow	220	Ngp; Lcn2; Il1r2; Mmp8; S100a8		Myeloid cells/Granulocytes		Granulocyte adhesion and diapedesis; Leukocyte extravasation signaling; IL10 signaling; Type I diabetes mellitus signaling; p38 MAPK signaling	TCL1A; lipopolysaccharide; GATA2; TNF; MKL2		Cytoskeleton remodeling_Regulation of actin cytoskeleton organization by the kinase effectors of Rho GTPases; The innate immune response to contact allergens; Cell adhesion_Tight junctions; Th2-cytokine-induced airway epithelium mucous metaplasia in COPD; Th2-cytokines-induced mucous metaplasia in asthma;	RELA; PPARgamma; IRF8; CEBPalpha; CJUN		myeloid leukocyte migration; leukocyte migration; production of molecular mediator of immune response; regulation of inflammatory response; positive regulation of interleukin-13 production; leukocyte mediated immunity; chemotaxis; taxis; T cell differentiation involved in immune response; interleukin-4 production;
B18		Magenta	367	Lcn2; Fcgr4; Vcan; Ms4a6d; Plin2		Myeloid cells/Granulocytes		Role of macrophages, Fibroblasts and endothelial cells in Rheumatoid arthritis; Production of nitric Oxide and reactive oxygen species in macrophages; Dendritic cell maturation; IL10 signaling, IL6 signaling	lipopolysaccharide; IFNG; TNFS11; TNF; tretinoin		Immune response_Antigen presentation by MHC class I: cross-presentation; Development_Transcription regulation of granulocyte development; TNF-alpha and IL-1 beta induce hyperglycemia in obesity and type 2 diabetes in adipocytes; Neutrophil chemotaxis in asthma; Cell adhesion_Integrin inside-out signaling in neutrophils	SP1; PU1; RELA; STAT3; CEBPbeta; IRF8		myeloid leukocyte activation; positive regulation of immune response; leukocyte mediated immunity; phagocytosis; regulation of leukocyte activation; positive regulation of cytokine production; regulation of inflammatory response; leukocyte activation involved in immune response; regulation of vesicle-mediated transport; positive regulation of immune effector process;
B19		Orangered4	60	Rag1; Dntt; Rorc; Myb; Arpp21		T cells/Leukocytes		B cell development; Th2 pathway; Th1 and Th2 activation pathway; Neuroprotective role of THOP1 in Alzheimer's Disease; Choline degradation I	mir-142; IKZF1; ZNF608; MYB; TAL1		Immune response_IL-7 signaling in T lymphocytes; Immune response_IL-7 signaling in B lymphocytes; Regulation of immune cell differentiation by Notch signaling; Common mechanisms of Th17 cell migration; Immune response_IL-16 signaling pathway	E2A; WHN; GFI1B; RUNX1; CBF1		regulation of thymocyte apoptotic process; thymocyte apoptotic process; negative regulation of T cell apoptotic process; T cell differentiation; leukocyte cell-cell adhesion
B20		Paleturquoise	126	Myh6; Mb; Actc1; Myl2; Tnnt2		Cytoskeleton/ Calcium signaling		Calcium signaling; Cellular effects of Sildenafil; ILK signaling; Epithelial adherens junction signaling; Tight junction signaling	MEF2C; TBX5; Bvht; GATA4; DMD		Stem cells_Direct reprogramming of cardiac fibroblasts into cardiomyocytes; Development_Beta-adrenergic receptors signaling via Cyclic AMP; Skeletal muscle atrophy in COPD; NF-AT signaling in cardiac hypertrophy; Chemotaxis_Inhibitory action of lipoxins on IL-8- and Leukotriene B4-induced neutrophil migration	MEF2A; MYOD; MEF2C; ERR3		cardiac muscle tissue development; muscle system process; cardiac muscle contraction; heart contraction; muscle cell development; striated muscle tissue development; regulation of heart contraction; myofibril assembly; regulation of muscle system process; regulation of actin filament-based movement;
B21		Lightcyan	254	Apoa2; Serpina3k; Fabp1; Apob; Serpina1c		Drug metabolism/ Protease inhibitors		FXR/RXR activation; LXR/RXR activation; LPS/IL1 mediated inhibition of RXR function; Acute phase response signaling; Superpathway of Melatonin degradation	PPARA; ciprofibrate; HNF1A; ACOX1; pirinixic acid		Fenofibrate in treatment of type 2 diabetes and metabolic syndrome X; Blood coagulation_Blood coagulation; Stem cells_Signaling pathways in embryonic hepatocyte maturation; CAR-mediated direct regulation of xenobiotic metabolizing enzymes / Rodent version; HDL dyslipidemia in type 2 diabetes and metabolic syndrome X	HNF4alpha; HNF3beta; HNF1alpha; CEBPalpha; PPARalpha		organic acid catabolic process; carboxylic acid catabolic process; small molecule catabolic process; steroid metabolic process; small molecule biosynthetic process; organic hydroxy compound metabolic process; fibrinolysis; lipid transport; lipid localization; negative regulation of hemostasis;
B22		Lightsteelblue1	30	Aldob; Ambp; Pigr; Gsta3; Cyp2a5		Metabolism		Maturity onset diabetes of young signaling; Methylglyoxal degradation VI; Thyrois hormone metabolism II; Nictotine degradation III; Alanine degradation III	HNF1A; HNF4A; NR1H3; Cobra venom factor; PPARA		Glutathione metabolism; Immune response_IL-6-induced acute-phase response in hepatocytes; Aberrant lipid trafficking and metabolism in age-related macular degeneration pathogenesis; Glycolysis and gluconeogenesis; Immune response_Regulatory role of C1q in platelet activation	HNF1alpha; HNF4alpha; MLX; CREBH
B23		Saddlebrown	134	Azgp1; Hamp; Itih2; Mettl7b; Slc38a4		Drug metabolism/ Protease inhibitors		Coagulation system; FXF/RXR Activation; LPS/IL1 mediated inhibition of RXR/function; Intrinsic prothrombin activation pathway; Complement system	HNF1A; PPARA; TO-901317; methylprednisolone; ACOX1		Protein folding and maturation_Bradykinin / Kallidin maturation; Blood coagulation_Blood coagulation; L-Lysine metabolism; Immune response_Lectin induced complement pathway; Role of ZNF202 in regulation of expression of genes involved in atherosclerosis	HNF4alpha; HNF1alpha; HNF3beta; CHREBP; LHX2		fatty acid metabolic process; small molecule catabolic process; organic acid catabolic process; small molecule biosynthetic process; organic acid biosynthetic process; carboxylic acid biosynthetic process; cofactor metabolic process; coenzyme metabolic process; organic hydroxy compound metabolic process; lipid homeostasis;
B24		Darkmagenta	102	Krt18; Aqp5; C77080; Wwc1; Ehf		Tissue factor signaling in cancer		IGF1 signaling; Methylmalonyl pathway; Role of tissue factor in cancer; 2-oxobutanoate degradation I; Superpathway of Inosital phosphate compounds	NCOA4; SNAI1; Ggtase I; AMOT; G protein beta gamma		Inhibition of Ephrin receptors in colorectal cancer; ENaC regulation in normal and CF airways ; Development_YAP/TAZ-mediated co-regulation of transcription; Neurophysiological process_Constitutive and regulated NMDA receptor trafficking; Expression targets of Tissue factor signaling in cancer	SNAIL1; HNF3alpha; OCT3/4; ERR2; RELA
B25		Violet	123	Bpifa2; Amy1; Chia1; Dnase1; Smr3a		Miscellaneous enzymes		Phosphatidylcholine Biosynthesis I; Agranulocyte adhesion and diapedesis; Glutamate removal and folates; Asparagine biosynthesis I; Granulocyte adhesion and diapedesis	adrogen; VAV3; U0126; ST3-Hel2A-2; GNB2		Protein folding and maturation_Angiotensin system maturation; Apoptosis and survival_Endoplasmic reticulum stress response pathway; Renin-Angiotensin-Aldosterone System; Inhibition of GSK3 beta by lithium in major depressive disorder; Gamma-secretase proteolytic targets	STAT5A; GCR; ZFP819; GRHL2; HNF4gamma
B26		Lightgreen	236	Gas6; Krt19; Ckmt1; Slco2a1; Wwc1		Miscellaneous Adhesion/Signaling		Axonal guidance signaling; Bladder cancer signaling; Bupropion degradation; Acetone degradation; Melatonin degradation	FGFR2; CDX2; KRAS; CTNNB1; HNF1B		Inhibition of Ephrin receptors in colorectal cancer; Stem cells_Endothelial differentiation during embryonic development; Gamma-secretase proteolytic targets; Hedgehog signaling in breast cancer; Stem cells_Schema: FGF signaling in embryonic stem cell self-renewal and differentiation	ESR1; p63; CDX2; RELA; Androgen receptor		stem cell differentiation; tube morphogenesis; cell-cell adhesion via plasma-membrane adhesion molecules; transmembrane receptor protein tyrosine kinase signaling pathway; chemotaxis; taxis; cell-substrate adhesion; cell-cell junction organization; developmental growth involved in morphogenesis; axon guidance;
B27		Salmon	279	Sparc; Col1a2; Bgn; Col1a1; Mgp		Epithelial cell function		Hepatic fibrosis / Hepatic stellate cell activation; Agranulocyte adhesion and diapedesis; GP6 signaling pathway; Osteoarthritis pathway; Epithelial adherens junction signaling	Aplha catenin; TGFB1; NKX2-1; TNF; liopolysaccharide		TGF-beta-induced fibroblast/ myofibroblast migration and extracellular matrix production in asthmatic airways; IL-1 beta- and Endothelin-1-induced fibroblast/ myofibroblast migration and extracellular matrix production in asthmatic airways; Cell adhesion_ECM remodeling; Role of stellate cells in progression of pancreatic cancer; Th2-cytokines induced expression of Mucin 5AC and maintenance of muc…	SP1; SP3; TITF1; RELA; ETS1		extracellular matrix organization; extracellular structure organization; cell-substrate adhesion; angiogenesis; multicellular organism metabolic process; regulation of cell-substrate adhesion; negative regulation of cell motility; negative regulation of locomotion; epithelial cell proliferation; regulation of epithelial cell proliferation;
B28		Midnightblue	264	Ms4a1; Spib; H2-Ob; Bank1; Cxcr5		B cell signaling and development		B cell development; B cell receptor signaling; Primary immunodeficiency sgnaling; Communication between Innate and Adaptive Immune cells; PI3K signaling in B Lymphocytes	SOX4; POU2F2; PRDM1; PAX5; TNFSF8		B cell signaling in hematological malignancies; Immune response_B cell antigen receptor (BCR) pathway; SLE genetic marker-specific pathways in B cells; Dysregulation of germinal center response in SLE; Role of B cells in SLE	PAX5; EBF; PU1; OCT2; BOB1		B cell activation; adaptive immune response; production of molecular mediator of immune response; regulation of leukocyte activation; immune response-regulating cell surface receptor signaling pathway; leukocyte mediated immunity ;
B29		Darkolivegreen	116	Diras2; Ms4a1; Il9r; Cacna1e; Bhlhe41		B cell signaling and development		Role of NFAT in Cardiac Hypertrophy; GNRH signaling; Nitric Oxide signaling in the Cardiovascular system; CD28 signaling in the T helper cells; Thrombin signaling	BDNF; Lenalidomide; MEF2D; EGFLAM; PAIP2		Immune response_IL-4 signaling pathway; TrkB signaling in Huntington's disease; Cell adhesion_Integrin inside-out signaling in neutrophils; Oxidative stress_Activation of NADPH oxidase; Oxidative stress_ROS-mediated MAPK activation via canonical pathways	PAX5
B30		Darkred	207	Retnla; Ednrb; Zbtb32; Lmo7; Tppp		B cell/Myeloid signaling		G protein signaling mediated by Tubby; Glioblastoma Multiforme sgnaling; Methionine degradation I; GPCR-mediated nutrient sensing in enteroendocrine cells; Phospholipases	COLQ; SPINT1; CD38; IL5; CTNNB1		Stem cells_Embryonal epaxial myogenesis ; Bone metastases in Prostate Cancer; Colorectal cancer (general schema); Stem cells_WNT and Notch signaling in early cardiac myogenesis; WNT signaling in proliferative-type melanoma cells	-
B31		Blue	631	Ino80d; Gramd4; Ice1; Dhx57; Eif2ak3		RNA and DNA processes		Assembly of RNA polymerase I complex; 3-phosphoinositide biosynthesis; 3-phosphoinositide degradation; Super pathway of inositol phosphate compunds; DNA double-strand break repair by homologous recombination	Cry-period; Glycocholic acid; NUPR1; KLF3; LMNA		Neuroprotective action of lithium; Signal transduction_JNK pathway; Development_WNT5A signaling; Role of activation of WNT signaling in the progression of lung cancer; Immune response_Delta-type opioid receptor signaling in T-cells	DRGX; ZNF143; YY1; CUX1; CREB1		RNA modification; DNA repair
B32		Brown	557	Kmt2a; Kmt2d; Kmt2e; Ash1l; Kmt2c		Histone modification		Prolactin signaling; NGF signaling; Molecular mechanisms of cancer; FLT3 signaling in Hematopoietic progenitor cells; TGFbeta signaling	DAP3; actinonin; ALKBH1; NSUN3; MIR17HG		Stem cells_Stimulation of differentiation of mouse embryonic fibroblasts into adipocytes by extracellular factors; Regulation and signaling of HGF receptor (Met) and MSP receptor (RON) in lung cancer; Transcription_Epigenetic regulation of gene expression; Development_Ligand-independent activation of ESR1 and ESR2; Development_Thrombopoietin-regulated cell processes; Development_TGF-beta receptor…	CREB1; OCT3/4; FOXP3; ZNF143; CMYC		histone modification; covalent chromatin modification; peptidyl-lysine modification; in utero embryonic development; stem cell population maintenance; maintenance of cell number; positive regulation of intracellular steroid hormone receptor signaling pathway; embryonic organ development; multicellular organism growth; body morphogenesis;
B33		Darkgrey	182	Slfn5; Kmt2e; Setd1b; Prrc2c; Gltscr1		Hormone receptor signaling		Estrogen receptor signaling; Glucocorticoid receptor signaling; RAR activation; PPAR signaling; PPARalpha/RXRalpha activation	SIRT1; garcinol; RNASEH2A; IRF7; DUSP5		Transcription_N-CoR/ SMRT complex-mediated epigenetic gene silencing; Cytoskeleton remodeling_Regulation of actin cytoskeleton organization by the kinase effectors of Rho GTPases; Development_Negative regulation of STK3/4 (Hippo) pathway and positive regulation of YAP/TAZ function; Development_Osteopontin signaling in osteoclasts; Transcription_Sin3 and NuRD in transcription regulation	CREB1; ZNF143; CMYC; OCT3/4; RARalpha		histone modification; covalent chromatin modification; mRNA metabolic process
B34		Yellow	458	March2; Mkrn1; Fam220a; Specc1; Alas2		Autophagy/ Erythrocyte function/Heme		Protein Ubiquitination pathway; Heme biosyntesis II; Hypoxia signaling in the cardiovascular system; Autophagy; Heme biosynthesis from Uroporphyrinogen III	ABCB6; GATA1; KLF1; HIPK2; KCNK9		Transcription_Transcription regulation of aminoacid metabolism; Autophagy_Autophagy; Transcription_Role of AP-1 in regulation of cellular metabolism; Oxidative stress_Role of Sirtuin1 and PGC1-alpha in activation of antioxidant defense system; HSP22 and BAG-3-dependend macroautophagy in Huntington's disease	EKLF1; TAL1; CREB1; CMYC; MTG16		erythrocyte homeostasis; erythrocyte differentiation; porphyrin-containing compound metabolic process; porphyrin-containing compound biosynthetic process; tetrapyrrole biosynthetic process; cofactor biosynthetic process; proteasomal protein catabolic process; protein polyubiquitination; cellular component disassembly; pigment metabolic process;
B35		Green	412	Nrgn; Ctla2a; Ppbp; Itga2b; Myl9		Integrins/Platelets/ Histones		Integrin signaling; Epithelial adherens junction signaling; Paxillin signaling; Germ cell-sertoli cell junction signaling; Sertoli cell-Sertoli cell junction signaling	SRF; MKL1; MKL2; HRAS; TGFB1		Role of platelets in the initiation of in-stent restenosis; Development_Transcriptional regulation of megakaryopoiesis; Role of platelets in allograft rejection; High shear stress-induced platelet activation; Blood coagulation_GPVI-dependent platelet activation	FLI1; SRF; CREB1; Androgen receptor; SP1		wound healing; blood coagulation; platelet activation; hemostasis; coagulation; integrin-mediated signaling pathway; regulation of anatomical structure size; positive regulation of cell migration; negative regulation of platelet activation; regulation of metal ion transport;
B36		Royalblue	209	Tsc22d1; Fhl1; Mmd; Ccdc92; Tubb1		Miscellaneous		Adrenomedullin signaling pathway; Integrin signaling; eNOS signaling; Sperm motility; G-Protein coupled Receptor signaling	MKL2; MKL1; TET2; LSP1; GATA1		Transport_The role of AVP in regulation of Aquaporin 2 and renal water reabsorption; Airway smooth muscle contraction in asthma; Development_Positive regulation of STK3/4 (Hippo) pathway and negative regulation of YAP/TAZ function; Blood coagulation_GPCRs in platelet aggregation; Nicotine / Beta-adrenergic signaling in lung cancer	FOXP3; RELA; TAL1; GATA2; WT1		regulation of vesicle-mediated transport; regulation of protein binding; endocytosis; myeloid cell differentiation; negative regulation of myeloid cell differentiation; phagocytosis, engulfment ;
B37		Darkgreen	198	Tcf7; Lef1; Satb1; Bcl11b; Als2cl		T cell differentiation		T helper Cell differentiation; Wt/Beta catenin signaling; Thyroid cancer signaling; IL7 signaling pathway; Neuregulin signaling	EP300; FOXP3; ID3; CBFB; ID2		Deregulation of canonical WNT signaling in major depressive disorder; Immune response_Generation of memory CD4+ T cells; G protein-coupled receptors signaling in lung cancer; Populations of skin dendritic cells involved in contact hypersensitivity; Development_WNT signaling pathway. Part 1. Degradation of beta-catenin in the absence WNT signaling	FOXP2; FKHR; STAT6; FOXO3A; GFI-1		T cell differentiation; somatic diversification of immune receptors via germline recombination within a single locus; somatic cell DNA recombination; somatic diversification of immune receptors; regulation of Rho protein signal transduction; lymphocyte aggregation; lymphocyte activation involved in immune response; leukocyte proliferation; regulation of B cell mediated immunity; regulation of imm…
B38		Grey60	252	Fcer2a; Ighd; Cr2; Fcmr; Chst3		B cells/T cells and signaling		Calcuim induced T lymphocyte apoptosis; UVC induced MAPK signaling; IL3 Signaling; UVB induced MAPK signaling; Molecular mechanisms of cancer	PAX5; proteasome inhibitor PSI; PHLPP2; ingenol mebutate; PHLPP1		Immune response_Function of MEF2 in T lymphocytes; Signal transduction_Activation of PKC via G-Protein coupled receptor; Development_Gastrin in differentiation of the gastric mucosa; Immune response_B cell antigen receptor (BCR) pathway; Ca(2+)-dependent NF-AT signaling in cardiac hypertrophy	PAX5; EBF; BCL6; TAL1; MEF2C		B cell activation
B39		Purple	356	Bach2; Mef2c; Cbx7; Rasgrp3; Fchsd2		Leukocyte signaling		ATM signaling; Sumoylation pathway; SAPK/JNK signaling; TNFR1 signaling; CD27 signaling in Lymphocytes	DMD; ID2; asiatic acid; CELF2; MDK		Apoptosis and survival_Cytoplasmic/mitochondrial transport of proapoptotic proteins Bid, Bmf and Bim; Apoptosis and survival_FAS signaling cascades; Signal transduction_JNK pathway; PDE4 regulation of cyto/chemokine expression in inflammatory skin diseases; microRNA in Prostate Cancer	CREB1; CMYC; FOXp3		ribonucleoprotein complex assembly; spliceosomal complex assembly; ribonucleoprotein complex subunit organization
B40		Sienna3	95	Ccr7; Cd5; Ltb; Sidt1; Trib2		Cytoskeleton/Actin-based motility		Regulation of Actin-based motility by Rho; RhoGDI signaling; Semaphorin signaling in neurons; Actin nucleation by ARP-WASP complex; Lymphotoxin beta receptor signaling	IL2RG; IL2; ID2; ID3; KLF3		Neurophysiological process _Visual perception; Stem cells_Extraembryonic differentiation of embryonic stem cells; Apoptosis and survival_Lymphotoxin-beta receptor signaling; Cell adhesion_Histamine H1 receptor signaling in the interruption of cell barrier integrity; Immune response_Inhibitory action of Lipoxins on pro-inflammatory TNF-alpha signaling	IRF4; REV-ERB-beta
B41		White	154	Trbc2; Cd8b1; Lck; Cd4; Thy1		T cells/T cell signaling		T cell receptor signaling; iCOS-iCOSL signaling in T helper cells; Th1 and Th2 activation pathay; Th1 pathway; Calcium induced T Lymphocyte apoptosis	ITK; TCR; IL12; ZBTB16; IL2		Immune response_TCR alpha/beta signaling pathway; Immune response_Inhibitory PD-1 signaling in T cells; Aberrant production of IL-2 and IL-17 in SLE T cells; Putative role of Tregs in COPD; Breakdown of CD4+ T cell peripheral tolerance in type 1 diabetes mellitus	FOXp3; RUNX3; TBET; RUNX1; EGR2		leukocyte aggregation; T cell activation; adaptive immune response; positive regulation of immune response; positive regulation of leukocyte activation; positive regulation of T cell activation; positive regulation of cell-cell adhesion; interferon-gamma production; regulation of interferon-gamma production; leukocyte mediated immunity;
*Upstream regulators - to identify the cascade of upstream transcriptional regulators that can explain the observed gene expression changes. Analysis is based on prior knowledge of expected effects between transcriptional regulators and their target genes stored in the IPA database
