# Supplementary material for: Transcriptional profiling unveils type I and II interferon networks in blood and tissues across diseases
Source: Nat Commun. 2019 Jun 28;10:2887. doi: 10.1038/s41467-019-10601-6 (PMC6599044; doi:10.1038/s41467-019-10601-6)
Supplement: Supplementary file 8 — Supplementary Data 6 [file 41467_2019_10601_MOESM8_ESM.xlsx]

## Sheet: Sheet1
Supplementary Data 6. Cell-type specific signatures derived from ImmGen ULI RNA-seq dataset
ab T cells (n=553)	gd T cells (n=461)	Macrophages (n=1180)	Dendritic cells (n=973)	Granulocytes (n=1151)	ILC (n=885)	Mast cells (n=89)	B cells (n=777)	Stromal cells (n=2387)	Stem cells (n=1321)
2001-09-01	1700040D17Rik	2001-03-01	2001-03-01	2001-03-01	2001-09-01	1700006J14Rik	2001-03-01	2004-09-01	2008-03-01
2006-09-01	2010016I18Rik	2008-03-01	2010-09-01	2008-03-01	2004-09-01	4930455G09Rik	1700027J07Rik	2008-03-01	2008-09-01
1110032F04Rik	2010300F17Rik	2008-09-01	0610040J01Rik	2010-09-01	2008-03-01	A530099J19Rik	1700048O20Rik	2008-09-01	1500009L16Rik
1500009L16Rik	2610307P16Rik	2010-09-01	1600010M07Rik	0610040J01Rik	1700025G04Rik	Adamts9	1810046K07Rik	2010-09-01	1700006J14Rik
1700001O22Rik	4930417O13Rik	0610040J01Rik	2210406H18Rik	1600010M07Rik	1700112E06Rik	Ahnak2	1810059H22Rik	1500009L16Rik	1700040D17Rik
1700097N02Rik	5830411N06Rik	1600010M07Rik	2210408F21Rik	1700047M11Rik	1810006J02Rik	Alox5	2010007H06Rik	1700025G04Rik	1700040L02Rik
2010016I18Rik	5830416I19Rik	1700006J14Rik	2310031A07Rik	1700071M16Rik	1810011H11Rik	Anpep	2010109I03Rik	1700112E06Rik	1700048O20Rik
2010300F17Rik	5830432E09Rik	1700047M11Rik	2310040G24Rik	1700112E06Rik	2010300C02Rik	Atp8b5	2010309G21Rik	1810011O10Rik	1700112E06Rik
4930417O13Rik	5830468F06Rik	1700112E06Rik	2810025M15Rik	1810006J02Rik	2010300F17Rik	BC016579	3300005D01Rik	1810055G02Rik	1810011H11Rik
4930486L24Rik	A430034D21Rik	1810011H11Rik	3110043O21Rik	1810055G02Rik	4833403J16Rik	C77080	4732496C06Rik	2210408F21Rik	2210408F21Rik
5830411N06Rik	A430093F15Rik	1810011O10Rik	3300005D01Rik	2210406H18Rik	4930431P03Rik	Cachd1	4833407H14Rik	2310040G24Rik	2310040G24Rik
5830416I19Rik	A530021J07Rik	2210406H18Rik	4732496C06Rik	3110043O21Rik	4930486L24Rik	Cadm1	4930426D05Rik	2510009E07Rik	2610307P16Rik
5830444F18Rik	A530083M17Rik	2310040G24Rik	4833407H14Rik	3110082I17Rik	4933424M12Rik	Ccl2	4930427A07Rik	2700081O15Rik	2810025M15Rik
5830468F06Rik	A630014C17Rik	2510009E07Rik	4930455G09Rik	4732496C06Rik	4933431E20Rik	Ccl7	4930517J16Rik	2810025M15Rik	2810408A11Rik
6330403K07Rik	A930002I21Rik	2810025M15Rik	4933423P22Rik	4833407H14Rik	5031425F14Rik	Cd200r3	4933423P22Rik	2810468N07Rik	2810468N07Rik
A430093F15Rik	Abcb9	3110043O21Rik	4933424M12Rik	4930431P03Rik	6720464F23Rik	Cd276	5031439G07Rik	2900026A02Rik	2900005J15Rik
A430106G13Rik	Abhd8	3110082I17Rik	5031439G07Rik	4930438A08Rik	9630010A21Rik	Chst1	5430427O19Rik	3110043O21Rik	2900026A02Rik
A530021J07Rik	Ablim1	3222401L13Rik	6720464F23Rik	4933423P22Rik	A130023I24Rik	Cited4	5730488B01Rik	3222401L13Rik	3110082I17Rik
A630014C17Rik	Abtb2	4732496C06Rik	9030617O03Rik	4933424M12Rik	A330023F24Rik	Cma1	5830418P13Rik	4732496C06Rik	3222401L13Rik
A630023P12Rik	Acoxl	4930455G09Rik	9130230L23Rik	5031425F14Rik	A530083M17Rik	Cpa3	5930430L01Rik	4930556M19Rik	4930486L24Rik
A630081D01Rik	Acpp	4930556M19Rik	9530059O14Rik	5031439G07Rik	A630081D01Rik	Cpeb1	9430025C20Rik	4933431E20Rik	4930519L02Rik
A930002I21Rik	Acsbg1	5031425F14Rik	A530040E14Rik	5430427O19Rik	Abcb1a	Creb3l1	A430035B10Rik	5730409E04Rik	4930520O04Rik
Abcb9	Actn1	5031439G07Rik	A530064D06Rik	5730508B09Rik	Abcb9	Ctsg	A530030E21Rik	5930430L01Rik	4930539E08Rik
Abhd8	Actn2	5730409E04Rik	A530099J19Rik	5830432E09Rik	Abcc3	Cyp11a1	A530032D15Rik	6430548M08Rik	4930555A03Rik
Ablim1	Acvr2a	5730508B09Rik	A730020E08Rik	6430548M08Rik	Abcc8	Cyth3	A530040E14Rik	8430408G22Rik	4930556M19Rik
Abtb2	Adamtsl2	6430548M08Rik	A930011G23Rik	6530402F18Rik	Abcg2	Ednra	A930011G23Rik	9130008F23Rik	4933431E20Rik
Acap1	Adcy6	9030617O03Rik	Abca3	9030617O03Rik	Ablim3	Enah	AB124611	9430020K01Rik	5730409E04Rik
Acoxl	Adgrb2	9130008F23Rik	Abca5	9130230L23Rik	Acap1	Epdr1	Abca1	9430076C15Rik	9030619P08Rik
Acp5	Adgrg5	9430025C20Rik	Abca6	9430025C20Rik	Acot11	Ephx2	Abcb4	A030001D20Rik	9130008F23Rik
Acpp	Adgrl1	9430076C15Rik	Abca9	9430076C15Rik	Acot7	Fam198b	Ackr2	A430093F15Rik	9430020K01Rik
Acsbg1	Afp	A430105I19Rik	Abcg3	9530077C05Rik	Acoxl	Fam84a	Acss1	A430105I19Rik	Abcb1b
Acss2	AI504432	A530064D06Rik	Abhd15	9630010A21Rik	Acsbg1	Gata1	Actr3b	A4galt	Abcb4
Actn1	Airn	A630033H20Rik	Ace	9830107B12Rik	Acss2	Gata2	Adm	A730020E08Rik	Abcg2
Actn2	Akna	A930011G23Rik	Ackr1	A030001D20Rik	Acvr2a	Gcsam	Adssl1	Abat	Abhd14a
Adcy6	Akr1c13	Aatk	Acvr1	A330023F24Rik	Adam12	Gm37333	Aff3	Abca1	Abhd14b
Adgrg5	Ampd1	Abca1	Acvr2a	A530032D15Rik	Adamts14	Gm42899	Ago4	Abca13	Abhd15
Adgrl1	Ankrd13b	Abca6	Acvr2b	A530064D06Rik	Adamts15	Gm973	Agpat9	Abca3	Abhd4
Afp	Ankrd6	Abca9	Acvrl1	A530099J19Rik	Adcy7	Gnaz	Aicda	Abca5	Acer2
AI504432	Apol7e	Abcc3	Adam11	Aatk	Adgrb2	Gpm6a	Akap12	Abca6	Ache
AI847159	Aqp3	Abcd2	Adam19	AB124611	Adgre5	Hdc	Aldh2	Abca8a	Acot1
AI854703	Ar	Abcg1	Adam22	Abca13	Adgrg5	Hpgds	Aldh3b1	Abca9	Acot11
Airn	Arl4c	Abhd14b	Adam23	Abca9	Adgrl1	Hs6st2	Alpk2	Abcc8	Acsl3
Als2cl	Armc7	Abhd3	Adam8	Abcc3	Adora2a	Il1rl1	Alpl	Abcc9	Acvr2b
Ampd1	Armcx4	Abhd4	Adamdec1	Abcc8	Agpat3	Itga2b	Angptl1	Abcd2	Acy3
Apol7e	Arnt2	Abhd5	Adap1	Abcd2	Ahnak	Itga9	Ankrd37	Abcg2	Adam11
Aqp11	Arpp21	Ablim2	Adap2	Abcg1	Ahrr	Kalrn	Apitd1	Abhd14a	Adam15
Arhgap9	Art2b	Acaa1b	Adap2os	Abhd15	AI847159	Kcne3	Apobec1	Abhd14b	Adam22
Arl4c	Art4	Acod1	Adgre1	Abhd5	Aifm2	Kcnq1	Arhgap11a	Abhd3	Adamtsl5
Armc7	Atp8b4	Acot1	Adgre4	Abtb2	Airn	Maob	Arhgap24	Abhd4	Adarb1
Arpp21	Axin2	Acsl1	Adgrg5	Ace	Akna	Mcpt4	Arhgap27os3	Abhd5	Adcy9
Art2b	B630019A10Rik	Acvr1	Adgrg6	Acod1	Akr1c12	Meis2	Arid3a	Abi3bp	Adgra3
Arxes2	Baiap3	Acvr2b	Adgrl3	Acot1	Akr1c13	Mitf	Arl5c	Ablim2	Adgrd1
Ass1	Bcl11b	Acy3	Adora2b	Acpp	Aldob	Mlph	Atp2a3	Ablim3	Adgrg1
Atg9b	Bcl2	Adam15	Agap1	Acsl1	Amph	Ms4a2	Atp6v0a1	Acaa1b	Adgrg3
Atp10a	Bdh1	Adam33	Ago4	Acta2	Angpt1	Ncam1	Aurkb	Acacb	Adgrl2
Atp8a2	Blk	Adam9	Ahr	Actn1	Ank	Oaf	B3gnt5	Ace	Adgrl4
Atp8b4	Bmp7	Adamts2	Ahrr	Acvrl1	Aoah	P2rx1	B3gnt8	Acer2	Adora2b
AW011738	C030034L19Rik	Adamtsl4	Aif1	Adam15	Aoc1	P4ha2	Bach2	Ache	Adssl1
Axin2	Cacna2d4	Adamtsl5	Aire	Adam8	Aplp2	Pafah2	Bach2os	Ackr1	Afap1l1
Baiap3	Camk2b	Adap1	Akap7	Adamtsl4	Apoa1	Papss2	Bank1	Ackr2	Aff3
Bambi-ps1	Camk4	Adap2	Alcam	Adap1	Apoa4	Plau	BC028528	Ackr3	Afp
BC043934	Cap2	Adap2os	Aldh1a2	Adap2	Apobr	Pmp22	BC035044	Ackr4	Agap1
BC147527	Carmil2	Adarb1	Alox5ap	Adap2os	Apoc3	Ppp1r14c	BC051142	Acta2	Agpat2
Bcl11b	Ccdc102a	Adcy4	Alpk1	Adcy4	Apol7b	Prss34	BC064078	Actn1	AI854703
Bcl2	Ccdc148	Adgb	Alpk2	Adgb	Apol7e	Prtg	Bcar3	Actr3b	Aif1l
Bdh1	Ccdc30	Adgre1	Amica1	Adgre1	Appl2	Rab27b	Bcat1	Acvr1	Ak1
BE692007	Ccdc92	Adgre4	Ampd3	Adgre4	Aqp3	Rab44	Bcl11a	Acvr2a	Ak4
Bhlhb9	Ccr10	Adgrg6	Amz1	Adgre5	Ar	Rarres1	Bcl6	Acvr2b	Akap1
Bmp7	Ccr4	Adhfe1	Ankrd33b	Adgrg3	Arap2	Rgs13	Bcl7a	Acvrl1	Akap7
Btbd11	Ccr7	Adora2b	Ankrd35	Adora2b	Arap3	Ror1	BE692007	Acy3	Akr1c12
Bzw2	Ccr8	Adrb2	Anpep	Adrb2	Areg	Rprm	Bend5	Adam11	Akr1c13
C230085N15Rik	Ccr9	Adssl1	Anxa3	Adssl1	Arg1	Scn1b	Bfsp2	Adam12	Alcam
Cacna2d4	Cd160	Afdn	Anxa4	Agap1	Arhgap18	Sdsl	Bhlha15	Adam15	Aldh1a1
Camk4	Cd163l1	Agap1	Anxa5	Ago4	Arhgap9	Slc29a1	Bhlhe41	Adam23	Aldh1l1
Cand2	Cd226	Agmo	Apba1	Agpat2	Arhgef3	Slc30a2	Bin1	Adam33	Aldh2
Car12	Cd247	Ago4	Aph1b	Agpat4	Arhgef5	Slc45a3	Blk	Adam9	Aldoc
Carmil2	Cd27	Agpat4	Aph1c	Agpat9	Arl11	Slc4a11	Blnk	Adamts1	Alox5ap
Ccdc109b	Cd3d	Ahnak	Apobr	AI467606	Arl4c	Slc6a12	Blvrb	Adamts15	Alpk3
Ccdc30	Cd3e	Ahnak2	Apol10b	AI839979	Arl4d	Slc6a4	Bmp2k	Adamts2	Amot
Ccdc92	Cd3g	Aifm2	Apol7c	Aicda	Arrdc4	Stard13	Bmyc	Adamts20	Angpt1
Ccne1	Cd5	Ak8	App	Aif1	Arsb	Syde2	Btk	Adamts5	Ankle1
Ccr4	Cd6	Akap7	Arc	Aifm2	As3mt	Tal1	Btla	Adamts7	Ankrd13b
Ccr7	Cd7	Akr1c13	Arhgap22	Akna	Asb2	Tarm1	Btnl2	Adamts9	Ankrd29
Ccr9	Cd96	Alcam	Arhgap28	Alcam	Atp10a	Tmem44	C130026I21Rik	Adamtsl2	Anxa4
Cd160	Celsr1	Aldh1a2	Arhgap32	Aldh2	Atp1b1	Tph1	C5ar2	Adamtsl4	Anxa9
Cd2	Cep97	Aldh1l1	Arhgap42	Aldh3b1	Atp2b4	Tpsb2	C920009B18Rik	Adamtsl5	Apbb1
Cd226	Chst10	Aldh2	Arhgap5	Alox5	Atp8a2	Unc13b	Cacna1d	Adap2	Aph1b
Cd247	Cnga1	Aldh3b1	Arhgap6	Alox5ap	Avil	Vmn2r26	Cacna1e	Adarb1	Aph1c
Cd27	Cntnap1	Alox15	Arhgef10	Amer2	AW011738	Vwa5a	Cacna1h	Adcy4	Apln
Cd28	Coro2b	Alox5	Arhgef10l	Amica1	AW112010		Cacna1i	Adcy5	Appl2
Cd3d	Cpa3	Alox5ap	Arhgef40	Amotl2	Axin2		Capg	Adcy6	Aqp1
Cd3e	Cracr2a	Alpk1	Arl11	Ampd3	B230118H07Rik		Capn5	Adcy9	Aqp9
Cd3g	Crtam	Ampd3	Arl5c	Amz1	B3galt5		Car13	Adcyap1r1	Arhgap21
Cd4	Cst7	Amz1	Arl6	Ankrd22	B3gnt7		Card11	Adgb	Arhgap23
Cd40lg	Ctsw	Ang	Arpin	Ankrd33b	B4galnt1		Card6	Adgra3	Arhgap28
Cd5	Cxcr6	Angptl4	Arrdc4	Ankrd37	B930095G15Rik		Carmil1	Adgrd1	Arhgap32
Cd6	Cyp2s1	Ank	Art2a-ps	Anxa1	Bag3		Carmil2	Adgrf5	Arhgap6
Cd69	Dapl1	Anxa1	Asah1	Anxa2	Baiap3		Casp1	Adgrg6	Arhgef10
Cd7	Ddit4	Anxa2	Asb2	Anxa3	Bambi		Cbfa2t3	Adgrl2	Arhgef15
Cd8a	Dgka	Anxa3	Asprv1	Anxa5	BC064078		Ccne1	Adgrl3	Arhgef17
Cd8b1	Dmrta1	Anxa4	Ass1	Aoah	Bcl2		Ccr6	Adgrl4	Arhgef25
Cd96	Dnah8	Anxa5	Atf3	Aph1b	Bcl2l1		Ccr7	Adh1	Arhgef28
Cdca7	Dok2	Aoah	Atg4c	Aph1c	Bhlhe40		Cd180	Adhfe1	Arhgef39
Cecr5	Drc1	Apba1	Atp1a3	Apln	Bicd1		Cd19	Adm	Arhgef40
Celsr1	Dzip1	Aph1b	Avpi1	Aplnr	Bik		Cd200	Adora2b	Arhgef5
Cep97	Ehd3	Aph1c	B230217C12Rik	Apobec1	Bin2		Cd22	Aebp1	Arhgef9
Chaf1b	Eng	Aplp2	B3galnt1	Apobr	Bmp2		Cd24a	Afap1	Arl11
Chdh	Eomes	Apobec1	B4galt4	App	Bsn		Cd36	Afap1l1	Arl6
Chrna9	Ephb6	Apobr	B4galt6	Aqp9	Bspry		Cd37	Afap1l2	Armcx1
Chst10	Etv5	Apoe	Basp1	Arap3	Btbd11		Cd38	Afdn	Armcx2
Cish	Eya2	App	Batf3	Arg2	Btg1		Cd40	Agap1	Armcx4
Clec2i	Faah	Appl2	BC028528	Arhgap23	Btg2		Cd52	Agmo	Armcx6
Cnga1	Fam102a	Aqp9	BC035044	Arhgap24	C030034L19Rik		Cd55	Ago4	Arrb1
Coro1a	Fam124b	Arg1	BC147527	Arhgap30	C2		Cd72	Agpat2	Art4
Cpm	Fam129a	Arhgap23	Bcl11a	Arhgap31	Calca		Cd74	Agpat4	Arxes2
Crmp1	Fam169b	Arhgap24	Bcl2a1a	Arhgap9	Calhm2		Cd79a	Agrn	As3mt
Crtam	Fam174b	Arhgap29	Bcl2a1b	Arhgef10l	Camk2b		Cd79b	Agtr1a	Asah2
Cst7	Fam189b	Arhgap31	Bcl2a1d	Arhgef11	Camk2n1		Cd81	Ahnak	Asns
Ctla2a	Fam78a	Arhgef11	Bcl2l14	Arhgef3	Capn3		Cd83	Ahnak2	Aspa
Ctla4	Fam83f	Arhgef12	Bcl2l15	Arid3a	Car2		Cd86	Ahr	Asph
Ctse	Fbxo27	Arl11	Bcl3	Arl11	Car5b		Cd93	AI839979	Atg4c
Ctsw	Fgf13	Arntl2	Bcl6	Armc7	Card11		Cdc20	Aif1	Atg9b
Cxcr6	Fhl2	Arpin	Bco2	Arrb1	Card6		Cdc25b	Aif1l	Atp2b4
Dapl1	Fkbp5	Arsg	Bend4	Arrdc4	Casp1		Cdh17	Aifm2	Atp8b5
Dgka	Foxo1	Asah1	Best1	Arsg	Casp4		Cdkl1	Aire	Aunip
Dgkeos	Galm	Asb4	Bex6	Asah1	Catsperd		Ceacam1	Airn	Azin2
Dgkh	Galnt12	Aspa	Birc3	Asns	Ccdc102a		Ceacam16	Ajuba	B230118H07Rik
Dnah8	Galnt6	Asph	Bmf	Asprv1	Ccdc146		Cecr2	Ak1	B230216N24Rik
Dntt	Gata3	Atf3	Bmp2k	Atf3	Ccdc184		Cenpm	Akap1	B230217C12Rik
Dok2	Gbp11	Atg4c	Bmyc	Atg4c	Ccdc88b		Cfp	Akap12	B3gnt7
Dpp4	Gbp6	Atp1a3	Btbd3	Atp11a	Ccdc88c		Chchd10	Akap6	B4galnt4
Dtx1	Gbp8	Atp6v0a1	Btg2	Atp1a3	Ccl3		Chrnb1	Akap7	B4galt4
Dusp10	Gcnt4	Atp6v0d2	Btk	Atp6v0a1	Ccl4		Chst15	Akr1c12	B4galt6
Dusp2	Gdf11	Atrnl1	Btla	Atp8b4	Ccl5		Chst3	Akr1c14	Bag2
Dzip1	Gfra1	Atxn1	Bvht	Atrnl1	Ccnd2		Ciita	Aldh1a1	Bahcc1
E430014B02Rik	Ggt1	Axl	C130026I21Rik	B230208H11Rik	Ccr2		Ckap4	Aldh1a2	Bambi
Ehd3	Gm11346	B3gnt3	C130050O18Rik	B230216N24Rik	Ccr5		Clec12a	Aldh1a3	Batf2
Emb	Gm12167	B430010I23Rik	C1qa	B430010I23Rik	Ccr8		Clec2g	Aldh1l1	Bbs7
Ephb6	Gm12185	B430306N03Rik	C1qb	B430306N03Rik	Ccrl2		Cmah	Aldh3a1	BC016579
Esm1	Gm13842	Bach2os	C1qc	B4galt6	Cd160		Cmya5	Aldob	BC026585
Espn	Gm15503	Bag3	Cacna1e	Basp1	Cd200r4		Cnn3	Alpk1	BC028528
Ets1	Gm15708	Batf2	Cacnb2	BC028528	Cd226		Cnr2	Alpl	BC030867
Eya2	Gm16158	Batf3	Cacnb3	Bcl2a1a	Cd244		Cobll1	Als2cl	Bcam
F2r	Gm16565	Bbs7	Cadm1	Bcl3	Cd38		Colq	Amigo2	Bcl11a
F2rl3	Gm16602	BC026585	Cadm3	Bcl6	Cd44		Cplx2	Amot	Bcl9
Faah	Gm17764	Bcam	Calhm2	Bin2	Cd69		Cpm	Amotl1	Bco2
Fam105a	Gm20069	Bcl2a1a	Car9	Birc3	Cd7		Cpne5	Amotl2	Bend4
Fam169b	Gm20696	Bcl2a1b	Card9	Bmpr1a	Cd72		Cr2	Amph	Bex1
Fam189b	Gm20743	Bco2	Carmil1	Bmpr2	Cd82		Crisp3	Ang	Bex6
Fam46c	Gm26517	Bend6	Cask	Bmx	Cd84		Csf2rb	Angptl2	Bgn
Fam78a	Gm26551	Best1	Cbfa2t3	Bst1	Cd96		Csrp2	Angptl4	Bhlhb9
Fanci	Gm26583	Bhlhe40	Cbr3	Btg1	Cdc20b		Ctnnal1	Ank2	Bicd1
Fas	Gm26614	Bhlhe41	Ccdc102a	Btg2	Cdh22		Ctsh	Ankrd29	Bivm
Fasl	Gm26732	Blvrb	Ccdc120	Btk	Cdk14		Ctss	Ankrd33b	Bmp1
Fgf13	Gm26835	Bmp2	Ccdc122	Btnl2	Cecr5		Ctsz	Ankrd35	Bmpr2
Fhl2	Gm28112	Bmpr1a	Ccdc28b	Btnl9	Cers4		Cxcr5	Ano1	Bmyc
Foxp3	Gm28942	Bmpr2	Ccdc88a	C130050O18Rik	Ces2e		Cxxc5	Anpep	Boc
Frmd6	Gm29112	Bmx	Ccl22	C1rl	Chad		Cyb561a3	Antxr1	Bok
Fyb	Gm36932	Bst1	Ccl5	C3	Chd7		Cybb	Anxa1	Bpifb5
Fyn	Gm37053	Btk	Ccl6	C3ar1	Chic1		Cyfip2	Anxa2	Bpifc
Gabrr2	Gm37169	C130023A14Rik	Ccnd1	C530050E15Rik	Chn2		Cyp27a1	Anxa3	Bsn
Galnt6	Gm37387	C130050O18Rik	Ccr3	C5ar1	Chpf		Cyp39a1	Anxa4	Btbd3
Gata1	Gm37469	C1qa	Ccr7	C5ar2	Chrne		Cyp4f18	Anxa5	Btc
Gata3	Gm37520	C1qb	Ccser1	Camk1	Chst11		Dcbld1	Aoc1	Btk
Gbp10	Gm37552	C1qc	Cd180	Camkk1	Chst2		Ddah2	Aox1	Btnl9
Gbp11	Gm37766	C1ra	Cd1d1	Camp	Chsy1		Dennd3	Apba1	C030034L19Rik
Gbp4	Gm38118	C1rl	Cd200	Capg	Cish		Dennd5b	Apbb1	C130023A14Rik
Gbp6	Gm38228	C3	Cd200r1	Card10	Cited4		Derl3	Apbb2	C130089K02Rik
Gbp7	Gm38244	C3ar1	Cd207	Card19	Ckmt1		Diras2	Aph1b	C1qa
Gbp8	Gm42449	C4b	Cd209a	Card9	Cldn7		Dnase1l3	Apln	C1qb
Gbp9	Gm42463	C530008M17Rik	Cd209b	Cask	Clip3		Dok3	Aplnr	C1qc
Gfi1	Gm4258	C5ar1	Cd209d	Casp4	Clip4		Dusp16	Aplp1	C1qtnf6
Ggt1	Gm42877	C5ar2	Cd244	Cass4	Clnk		Dusp22	Aplp2	C1ra
Ggt7	Gm43065	Cald1	Cd300a	Cbr2	Cma1		E2f2	Apobec1	C1rl
Gimap1	Gm43352	Calml4	Cd300c	Cc2d2a	Cmklr1		E330020D12Rik	Apod	C530008M17Rik
Gimap1os	Gm43385	Camk1	Cd300c2	Ccdc125	Cnnm2		Eaf2	Apoe	C77080
Gimap3	Gm43434	Capg	Cd300e	Ccdc146	Cnrip1		Ebf1	Apol10b	Cables1
Gimap4	Gm43769	Capn2	Cd300lb	Ccdc57	Cntn1		Ebi3	Apol11b	Cacnb2
Gimap5	Gm44888	Car4	Cd300ld	Ccdc80	Cobll1		Echdc3	Apol7c	Cadps2
Gimap6	Gm45552	Car5b	Cd300lf	Ccdc88b	Col19a1		Edaradd	Apol9b	Calcrl
Gimap7	Gpr15	Card19	Cd33	Ccl2	Col8a2		Egfl6	Apold1	Camk1
Gimap8	Gpr68	Card9	Cd4	Ccl3	Colgalt2		Ehd2	App	Camk2a
Gimap9	Gprin3	Cask	Cd40	Ccl4	Coro2a		Ehd4	Appl2	Cand2
Gm11707	Grap2	Casp1	Cd63	Ccl6	Cpne7		Ell2	Aqp1	Capn5
Gm12167	Gria3	Cav1	Cd68	Ccl9	Cracr2a		Ell3	Aqp7	Car13
Gm13842	H2-Q2	Cav2	Cd7	Ccm2l	Crem		Emid1	Ar	Car2
Gm14029	Hcn3	Cbr2	Cd74	Ccno	Crim1		Endou	Arap3	Car3
Gm14085	Hdac7	Cbr3	Cd80	Ccr1	Crtam		Enpp1	Arc	Car9
Gm16158	Hectd2	Ccdc109b	Cd83	Ccr2	Csf2		Ephx1	Arhgap20	Card19
Gm16565	Hid1	Ccdc80	Cd86	Ccr3	Cst7		Epn2	Arhgap21	Casc4
Gm17169	Hs3st3b1	Ccdc88a	Cd8a	Cd101	Ctla2a		Ero1lb	Arhgap22	Caskin2
Gm17764	Id3	Ccl2	Cdc42bpb	Cd14	Ctla2b		Eya1	Arhgap23	Casp12
Gm19585	Ifi203	Ccl24	Cdc42ep2	Cd177	Ctsd		F730311O21Rik	Arhgap24	Cav2
Gm19705	Ifi206	Ccl6	Cdcp1	Cd200r1	Ctsw		Fam129c	Arhgap28	Cbfa2t3
Gm20069	Ifi208	Ccl9	Cdh22	Cd244	Cx3cr1		Fam167a	Arhgap29	Cbx2
Gm2245	Ifi213	Ccm2l	Cdhr1	Cd24a	Cxcl2		Fam43a	Arhgap31	Cbx6
Gm26551	Ift80	Ccr1	Cdk14	Cd300a	Cxcl3		Fam83g	Arhgap32	Cc2d2a
Gm26583	Igf2r	Ccr5	Cdkn2b	Cd300c2	Cxcr3		Fanca	Arhgap42	Ccdc120
Gm26732	Igfbp4	Cd14	Cdon	Cd300lb	Cxcr6		Fcer2a	Arhgap44	Ccdc122
Gm26771	Ikbke	Cd177	Cds1	Cd300ld	Cxxc5		Fcgr2b	Arhgap5	Ccdc18
Gm28112	Ikzf2	Cd180	Ceacam16	Cd300lf	Cym		Fcmr	Arhgap8	Ccdc40
Gm28942	Il17re	Cd200r1	Cebpa	Cd300lg	Cyp2d22		Fcrl1	Arhgef10	Ccdc57
Gm36931	Il23r	Cd200r4	Celf4	Cd302	Cyp3a13		Fcrl5	Arhgef10l	Ccdc8
Gm36932	Il27ra	Cd209a	Cep290	Cd33	Cyp4f16		Fcrla	Arhgef11	Ccdc88a
Gm36948	Il2rb	Cd209b	Cers6	Cd44	Cyp4v3		Ffar1	Arhgef12	Ccl3
Gm37065	Il7r	Cd244	Cfp	Cd52	Cysltr1		Fgd2	Arhgef15	Ccl4
Gm37169	Ipcef1	Cd300a	Chd3os	Cd53	Cysltr2		Fgd6	Arhgef17	Ccl9
Gm37176	Irf2bpl	Cd300c2	Chst7	Cd63	Cyth4		Filip1l	Arhgef25	Ccm2l
Gm37248	Itgae	Cd300e	Cib2	Cd68	D330045A20Rik		Fkbp11	Arhgef28	Ccnb1
Gm37266	Itgb3	Cd300lb	Ciita	Cd80	D8Ertd82e		Flt3	Arhgef40	Ccnb2
Gm37387	Itgb7	Cd300ld	Ckb	Cd82	Dab2ip		Fmnl3	Arhgef5	Ccnd1
Gm37520	Itk	Cd300lf	Cldn1	Cd84	Dapk2		Foxo1	Arhgef9	Ccr3
Gm37593	Izumo1r	Cd300lg	Clec10a	Cd9	Dcbld2		Ftx	Arl6	Ccser1
Gm37766	Jag2	Cd302	Clec12a	Cd9-ps	Dcxr		Gapt	Armcx1	Cd163
Gm37881	Jakmip1	Cd33	Clec1a	Cdc42ep2	Ddc		Gcnt1	Armcx2	Cd1d2
Gm38118	Kbtbd11	Cd36	Clec1b	Cdc42ep3	Ddx43		Gcsam	Armcx4	Cd200r1
Gm38228	Kcna3	Cd40	Clec2g	Cdc42ep4	Dennd1c		Gga2	Armcx6	Cd276
Gm38244	Kcnab2	Cd44	Clec4a1	Cdh23	Dgat1		Gh	Arnt2	Cd300a
Gm42372	Kcnc1	Cd5l	Clec4a2	Ceacam1	Dhrs3		Gimap1	Arntl2	Cd34
Gm42449	Kcnh3	Cd63	Clec4a3	Ceacam10	Disc1		Gimap6	Arpin	Cd59a
Gm42645	Kcnip2	Cd68	Clec4a4	Cebpa	Dkk3		Gimap7	Arrb1	Cd5l
Gm42646	Kcnk1	Cd80	Clec4g	Cebpd	Dlg5		Gm10309	Arrdc4	Cd63
Gm43065	Kcnn4	Cd84	Clec4n	Cebpe	Dll1		Gm11805	Arsg	Cd81
Gm43352	Kif21b	Cd86	Clec7a	Cers6	Dmrta1		Gm11998	Arsi	Cd93
Gm43581	Klhl3	Cd9	Clec9a	Ces1d	Dnaja4		Gm12158	Art3	Cdc25c
Gm43769	Klk8	Cd9-ps	Clic4	Cfh	Dock2		Gm12462	Arxes2	Cdc42bpa
Gm44175	Krba1	Cd93	Clmp	Cfp	Dock5		Gm12503	Asah1	Cdc42ep4
Gm44888	Lat	Cdc14b	Cln8	Chac1	Dok2		Gm13091	Asah2	Cdc6
Gm45552	Lck	Cdc42bpa	Cmtm3	Chd7	Dscam		Gm13919	Asap3	Cdca2
Gm4759	Lcn4	Cdc42bpb	Col17a1	Chil1	Dse		Gm15232	Asb4	Cdca5
Gm5424	Ldlrad4	Cdc42ep2	Col23a1	Chil3	Dusp18		Gm15261	Asns	Cdca7
Gm5511	Lef1	Cdc42ep3	Col27a1	Chil5	Dusp5		Gm15326	Aspa	Cdcp1
Gm8189	Lingo4	Cdc42ep4	Cox6a2	Chst11	Eef2k		Gm15356	Asph	Cdk1
Gm8369	Lpar6	Cdk14	Cpne2	Chst13	Efhd2		Gm15411	Aspn	Cdk18
Gpr132	Lrrc75b	Cdk20	Creg1	Chst15	Elovl6		Gm15674	Astn1	Cdk6
Gpr171	Lrrn4	Cdkn1a	Crispld2	Chsy1	Elovl7		Gm15675	Atcay	Cdkn1c
Gpr174	Ly6g5b	Cdkn2b	Cryab	Cib2	Emb		Gm15922	Atf3	Cds1
Gpr18	Lypd6b	Cds1	Csf1r	Ckap4	Emid1		Gm15987	Atg4c	Cela1
Gpr55	Maf	Ceacam1	Csf2ra	Cks2	Enc1		Gm15991	Atp11a	Cenph
Gpr65	Mboat1	Cebpa	Csf2rb	Cldn1	Enpp4		Gm16150	Atp1a2	Cenpi
Gpr68	Mbp	Cebpd	Csf2rb2	Cldn15	Enpp5		Gm16151	Atp1b1	Cenpk
Gpr83	Mcoln3	Cep112	Cst3	Clec10a	Eomes		Gm16152	Atp1b2	Cenpm
Gprin3	Mex3a	Cers6	Ctnna1	Clec12a	Epas1		Gm16170	Atp2b4	Cenpp
Gpsm2	Mllt3	Cfb	Ctnnd2	Clec1b	Eps8l3		Gm16316	Atp6v0a1	Cep112
Gramd3	Mpp4	Cfh	Ctsb	Clec4a1	Epsti1		Gm16341	Atp6v0e2	Cep290
Grap	Mpped2	Cfp	Ctsh	Clec4a2	Ern1		Gm1966	Atp8b1	Cercam
Grap2	Ms4a4b	Cgnl1	Ctss	Clec4a3	Ets1		Gm20429	Atp8b5	Cers4
Gtf2ird1	Ms4a6b	Ch25h	Ctsz	Clec4a4	Evl		Gm20506	Atp9a	Ces2g
Gzma	Mturn	Chil3	Cttnbp2nl	Clec4d	Eya1		Gm2065	Atrnl1	Chad
Gzmb	Myo6	Cib2	Cx3cr1	Clec4e	Eya2		Gm20696	Atxn1	Chaf1a
Gzmk	Nab2	Cidec	Cxcl16	Clec4n	F2r		Gm2447	Avpi1	Chaf1b
Hcst	Nav2	Clec10a	Cxcl9	Clec5a	F2rl2		Gm26580	Axl	Chchd6
Hdac7	Nck2	Clec1b	Cxx1c	Clec7a	Faah		Gm26740	Azin2	Chd3os
Hectd2	Nckap5l	Clec4a1	Cyb561a3	Cmpk2	Fabp1		Gm26742	B130024G19Rik	Chek1
Hid1	Nebl	Clec4a2	Cybb	Cnn2	Fabp2		Gm26857	B230118H07Rik	Chic1
Hnrnpll	Nfatc2	Clec4a3	Cyfip1	Cnr2	Fam102a		Gm28693	B230216N24Rik	Chrnb1
Hsd11b1	Nipal1	Clec4d	Cyp27a1	Col1a1	Fam105a		Gm34727	B230217C12Rik	Ckap2
Icos	Nkg7	Clec4e	Cyp4f16	Col5a1	Fam109b		Gm36949	B3galnt1	Ckap2l
Ifi206	Nlrc3	Clec4n	Cyp7b1	Coro1a	Fam124b		Gm37010	B3gnt3	Ckap4
Ifi208	Nrip1	Clec5a	Cystm1	Cpd	Fam129a		Gm37065	B3gnt9	Cks1b
Ifi209	Nsg2	Clec7a	Cyth4	Cpeb2	Fam184a		Gm37759	B430010I23Rik	Clca3a1
Ifi213	Oas3	Clic4	Dbn1	Cpne2	Fam184b		Gm37802	B4galt4	Cldn12
Ifi214	Olfr524	Clmn	Ddr1	Crat	Fam189b		Gm42528	B4galt6	Cldn7
Ifi27l2a	Olfr525	Clmp	Dennd5a	Creb3l1	Fam19a3		Gm42835	B930095G15Rik	Clec14a
Ifi47	Oplah	Cln6	Depdc7	Creg1	Fam46a		Gm42870	B9d1	Clec4e
Ifit1	Pacsin1	Cln8	Disc1	Crispld2	Fam78b		Gm43291	Bace2	Clic5
Ifit1bl1	Pag1	Cmklr1	Dkk2	Csf1	Farp1		Gm43305	Bag3	Clip3
Ifit2	Pdcd1	Cmtm3	Dkk3	Csf1r	Fasl		Gm43388	Bahcc1	Cln6
Ifit3	Pde3b	Col18a1	Dna2	Csf2ra	Fbxl2		Gm43603	Bambi	Clstn3
Ifng	Pde5a	Colec12	Dnaaf3	Csf2rb	Fbxl21		Gm44745	Batf2	Cmtm8
Ift80	Pglyrp2	Coprs	Dnah2	Csf2rb2	Fbxo17		Gm44891	Batf3	Cngb1
Igf2r	Phf11c	Copz2	Dnajb14	Csf3r	Fbxo27		Gm44892	Bbs7	Cnksr3
Igsf23	Pik3ip1	Cp	Dnase1l3	Cst3	Fcer1g		Gm45191	BC026585	Cnrip1
Igsf3	Pim2	Cpd	Dock4	Ctbp2	Fcgbp		Gm45515	BC028528	Cntln
Igtp	Pipox	Cped1	Dock5	Ctnnbip1	Fcgr3		Gm45548	BC051142	Col16a1
Iigp1	Pkp4	Cpne8	Dock7	Ctsb	Fer		Gm5281	Bcam	Col4a1
Ikbke	Plcg1	Cracr2b	Dpep2	Ctsd	Fes		Gm5431	Bcar1	Col4a2
Ikzf2	Plcxd2	Crat	Dpp10	Ctse	Fgl2		Gm6377	Bcar3	Coprs
Ikzf3	Pld3	Creb3l1	Dpp4	Ctsh	Fhl2		Gm684	Bcl2l1	Copz2
Ikzf4	Pmepa1	Creg1	Dscam	Ctsz	Flt3l		Gm8369	Bcl2l15	Cpa3
Il12rb2	Podnl1	Crtap	Dscaml1	Cx3cr1	Flt4		Gm8774	Bcl3	Cped1
Il17rb	Ppm1l	Cryl1	Dusp16	Cxcl10	Fos		Gpm6a	Bcl6b	Cplx2
Il1rl2	Prdm16	Csf1r	Dusp22	Cxcl2	Fosb		Gpr137b	Bend4	Cpne2
Il21r	Prkcq	Csf2ra	Dusp5	Cxcl3	Fosl2		Gpr137b-ps	Bend5	Cpq
Il27ra	Ptgir	Csf2rb	Ear2	Cxcr2	Frmd4b		Gpr155	Best1	Cpxm1
Il2ra	Ptpn7	Csf2rb2	Ebi3	Cxcr4	Furin		Gpr18	Bgn	Cracr2b
Il2rb	Ptprn	Csf3r	Ece1	Cybb	Fyn		Gramd3	Bhlhe40	Creg1
Il7r	Ptprv	Cst3	Eepd1	Cyfip1	G0s2		Grap	Bicc1	Crispld1
Impdh1	Qpct	Ctbp2	Efhd2	Cyp2ab1	Gab2		Grm6	Bik	Crtap
Inpp4b	Rab11fip4	Ctdspl	Ehf	Cyp3a13	Gab3		H2-Aa	Birc3	Csf3r
Ipcef1	Rab19	Ctnna1	Eldr	Cyp4f18	Gadd45g		H2-Ab1	Bivm	Csgalnact1
Itgae	Rab4a	Ctnnbip1	Eml6	Cystm1	Galnt12		H2-DMa	Bmf	Csrp2
Itgal	Rarg	Ctnnd1	Eno2	Cyth4	Galnt3		H2-DMb1	Bmp1	Ctbp2
Itgb7	Rasal3	Ctsb	Entpd1	Dab2ip	Gas7		H2-DMb2	Bmp2	Ctdspl
Itk	Rasgrp1	Ctsd	Eps8	Dach1	Gata3		H2-Eb1	Bmp2k	Ctla2a
Itm2a	Raver2	Ctsf	Epsti1	Dck	Gatsl3		H2-Eb2	Bmp3	Ctla2b
Izumo1r	Rgs11	Ctsh	Erlin1	Ddx58	Gbp4		H2-Oa	Bmp4	Ctnnal1
Jakmip1	Rgs3	Ctsk	Esam	Ddx60	Gbp7		H2-Ob	Bmpr1a	Ctnnbip1
Kbtbd11	Rhoh	Ctsl	Etv6	Dennd1c	Gbp8		Haao	Bmpr2	Ctnnd1
Kcna3	Rinl	Ctss	Evi2a	Dennd2a	Gcnt1		Havcr1	Bmx	Ctsf
Kcnh2	Rnf125	Ctsz	Exoc3l4	Dennd3	Gdpd5		Hck	Boc	Ctsg
Kcnh3	Rnf144a	Cttnbp2nl	F630028O10Rik	Dennd4a	Gem		Hdac9	Bok	Cttn
Kcnip2	Rora	Cxcl1	F730043M19Rik	Dennd5a	Gfi1		Hepacam2	Bpifb5	Ctxn1
Kcnmb4	Rorc	Cxcl12	F830208F22Rik	Depdc1b	Gfod1		Hes1	Bst1	Cul7
Kcnn4	RP23-181A8.7	Cxcl13	Fam105a	Depdc7	Gimap1		Hes5	Bst2	Cx3cl1
Klc3	RP23-240G3.2	Cxcl16	Fam129a	Dgat1	Gimap1os		Hip1r	Btbd11	Cxx1c
Klhl3	RP23-284E19.8	Cxcl2	Fam131a	Dgat2	Gimap3		Hist1h1b	Btbd3	Cxxc5
Klk8	RP24-233B16.8	Cxcl3	Fam149a	Dgkg	Gimap4		Hmgn1	Btc	Cyp11a1
Krba1	RP24-84E18.1	Cybb	Fam49a	Dgkh	Gimap5		Hmgn3	Btnl9	Cyp2j6
Kremen2	Rtn4rl1	Cyfip1	Fam89a	Dhrs7	Gimap6		Hpse	Bvht	Cyp2j9
Lat	Runx3	Cyp27a1	Fcer1g	Dhrs9	Gimap7		Hs3st1	C130023A14Rik	Cyp4v3
Lax1	S100a4	Cyp2ab1	Fcgr4	Dmwd	Gimap8		Hsh2d	C130074G19Rik	Cyp7b1
Lck	S1pr1	Cyp4f16	Fcgrt	Dmxl2	Gimap9		Hspa12a	C1qtnf1	Cyyr1
Lcn4	Samd3	Cyp4f18	Fcna	Dna2	Gjb2		Hspa2	C1qtnf6	D130058E05Rik
Lcp2	Saraf	Cyp4v3	Fcor	Dnah6	Glipr2		Hvcn1	C1qtnf7	D2Bwg1423e
Ldhb	Scml4	Cysltr1	Fes	Dnajb14	Gm10505		Icosl	C1ra	D330045A20Rik
Lef1	Sema4a	Cyth3	Ffar2	Dock5	Gm10522		Id3	C1rl	D5Ertd605e
Lfng	Sema4f	Cyth4	Ffar4	Dok3	Gm11346		Ifi209	C1s1	D630039A03Rik
Limd2	Sesn3	D330045A20Rik	Fgd2	Dpep2	Gm12216		Ifi214	C2	D630045J12Rik
Lpxn	Sfmbt2	Dab2	Fgfr1	Dram1	Gm12596		Ifi27l2a	C3	Dab2ip
Lrig1	Sh2d1a	Dapk1	Fgr	Dstn	Gm14005		Ifi30	C4b	Dach1
Ly6a	Sh2d2a	Dcxr	Fhad1	Dtx4	Gm14029		Ifngr2	C530043K16Rik	Dapk1
Ly6c1	Sh3bgrl2	Dennd2a	Filip1l	Dusp1	Gm14125		Ifnlr1	C77080	Dcaf12l1
Ly6k	Sidt1	Deptor	Flnb	Dusp16	Gm14636		Ift22	Cables1	Dctd
Lypd6b	Sit1	Dgkg	Flt3	Dusp18	Gm15232		Igha	Cachd1	Ddah2
Lzts1	Skap1	Dhrs3	Fmn1	Dusp6	Gm15326		Ighd	Cacnb3	Ddx4
Mboat1	Sla2	Dhrs7	Fmnl2	E2f2	Gm15511		Ighg1	Cadm1	Dennd5a
Mcoln3	Slc12a7	Dmpk	Fndc7	Ear2	Gm15518		Ighg2b	Cadm3	Deptor
Meis3	Slc15a1	Dmxl2	Fnip2	Ebi3	Gm16008		Ighg2c	Cadps2	Dgkg
Mgst2	Slc16a10	Dnah2	Fos	Ednra	Gm16201		Ighg3	Calcb	Dhcr24
Mllt3	Slc16a5	Dnajb14	Fosb	Eea1	Gm16341		Ighj1	Calcrl	Dhdh
Mns1	Slc27a6	Dock1	Frmd4a	Eepd1	Gm17024		Ighj2	Cald1	Dhfr
Ms4a4b	Slc37a3	Dock4	Frmd4b	Efhd2	Gm17056		Ighj4	Calml4	Dhrs13
Ms4a6b	Slc9a9	Dock5	Frmd5	Egln3	Gm17173		Ighm	Camk1	Diaph3
Mthfd2	Slfn10-ps	Dock7	Fscn1	Eif4ebp1	Gm19585		Ighv1-12	Camk2n1	Dio2
Myb	Slfn5	Dok3	Fut4	Elane	Gm20069		Ighv1-15	Capn2	Dkkl1
Myc	Smad3	Dok4	Fyb	Ell2	Gm20627		Ighv1-18	Capn5	Dlg2
Nabp1	Smad7	Dpep2	Gab2	Elovl7	Gm20743		Ighv1-19	Car1	Dlg3
Nck2	Smox	Dpysl3	Gadd45b	Emb	Gm26532		Ighv1-22	Car13	Dmd
Nckap5l	Smpd5	Dram1	Galc	Emilin2	Gm26551		Ighv1-26	Car3	Dmwd
Ndrg2	Snai3	Dse	Gca	Eml1	Gm26632		Ighv1-39	Car4	Dmxl2
Neb	Socs1	Dstn	Gcsam	Emp3	Gm26732		Ighv1-4	Car8	Dna2
Nebl	Sox13	Dusp1	Gfra2	Entpd1	Gm26809		Ighv1-42	Card10	Dnaaf3
Nefh	Sox4	Dusp18	Glipr1	Erg	Gm28053		Ighv1-47	Carmil1	Dnajc6
Neu3	Sox5	Dusp22	Glrx	Ets2	Gm28875		Ighv1-5	Cask	Dnmt3b
Nipal1	Spata13	Dusp3	Gm10277	Evi2a	Gm28935		Ighv1-50	Caskin2	Dnph1
Nkg7	Spin2c	Dusp6	Gm10484	F10	Gm36932		Ighv1-52	Casp12	Dock1
Nlrc3	Spock2	E230020D15Rik	Gm10851	F13a1	Gm37053		Ighv1-53	Casp4	Dock7
Noct	Spry4	E2f1	Gm11805	F3	Gm37169		Ighv1-54	Cav1	Dscc1
Notch1	Spsb1	Ear1	Gm14207	F5	Gm37334		Ighv1-55	Cav2	Dsel
Nsg2	Srsf12	Ear2	Gm14548	F630028O10Rik	Gm37352		Ighv1-59	Cbfa2t3	Dst
Ntrk3	Sstr2	Ecm1	Gm15228	F730016J06Rik	Gm37368		Ighv1-64	Cbr2	Dtl
Nup210	St6gal1	Ednrb	Gm15232	F730311O21Rik	Gm37469		Ighv1-66	Cbr3	Dusp18
Oas3	St8sia1	Eepd1	Gm15261	F830208F22Rik	Gm37520		Ighv1-69	Cbx6	Dut
P2ry10	Stk17b	Efemp2	Gm15356	Fabp5	Gm37728		Ighv1-72	Cc2d2a	Dync2li1
Pacsin1	Stk39	Efnb2	Gm15448	Fam114a1	Gm38118		Ighv1-74	Ccdc102a	Dyrk3
Padi2	Stx1a	Ehd4	Gm15503	Fam129a	Gm38126		Ighv1-75	Ccdc109b	E2f7
Pak6	Synj2	Eif4ebp1	Gm15832	Fam132a	Gm38329		Ighv1-76	Ccdc120	Ebi3
Pcsk1	Sytl1	Emilin1	Gm15922	Fam134b	Gm3940		Ighv1-77	Ccdc122	Echdc3
Pcsk4	Sytl2	Emilin2	Gm15928	Fam20c	Gm42684		Ighv1-78	Ccdc141	Ecscr
Pdcd1	Tacc2	Eml6	Gm15987	Fam217b	Gm43065		Ighv1-80	Ccdc148	Eef2k
Pde11a	Tanc1	Emp1	Gm16045	Fam234a	Gm43111		Ighv1-81	Ccdc162	Eepd1
Pde3b	Tbxa2r	Emp3	Gm16170	Fam65b	Gm43112		Ighv1-82	Ccdc184	Efcc1
Pde4d	Tcf7	Enpp1	Gm16201	Fas	Gm43385		Ighv1-85	Ccdc28b	Efna4
Pdk1	Tcrg-C1	Entpd1	Gm16712	Fcer1g	Gm43727		Ighv1-9	Ccdc57	Efr3b
Pglyrp2	Tcrg-C2	Epb41l1	Gm16894	Fcgr1	Gm43753		Ighv10-1	Ccdc80	Egfl7
Phf11c	Tcrg-C3	Epha2	Gm20429	Fcgr2b	Gm43819		Ighv10-3	Ccdc85a	Eif4ebp1
Phgdh	Tcrg-C4	Epha4	Gm20506	Fcgr3	Gm43963		Ighv14-2	Ccdc88a	Elane
Pik3ip1	Tcrg-V4	Epor	Gm2065	Fcgr4	Gm44013		Ighv14-3	Ccl11	Eldr
Pik3r5	Tcrg-V5	Eps8	Gm2245	Fcnb	Gm44135		Ighv14-4	Ccl2	Elovl6
Pitpnm2	Tdrkh	Erlin1	Gm26597	Fcor	Gm44292		Ighv2-2	Ccl20	Emcn
Pkp3	Tdrp	Espl1	Gm26603	Fer	Gm44752		Ighv2-3	Ccl22	Emilin1
Plcg1	Tecpr1	Evi2a	Gm26857	Fes	Gm44851		Ighv2-9-1	Ccl7	Eng
Plcxd2	Tes	Evi5	Gm26947	Fgd3	Gm45266		Ighv3-6	Ccl9	Enkd1
Plekha7	Tesc	F10	Gm2a	Fgd4	Gm4759		Ighv4-1	Ccm2l	Enpp5
Podnl1	Tespa1	F13a1	Gm37006	Fgl2	Gm4956		Ighv5-15	Ccnd1	Epb41l3
Ppm1h	Tet1	F5	Gm37060	Fgr	Gm6637		Ighv5-16	Ccr10	Epb41l4b
Ppm1j	Tgtp1	F630028O10Rik	Gm37297	Fhdc1	Gm7694		Ighv5-17	Ccser1	Epb41l5
Ppp1r16b	Tgtp2	F7	Gm37333	Filip1	Gm8189		Ighv5-4	Cd14	Epdr1
Prf1	Themis	F830208F22Rik	Gm37347	Fkbp1b	Gm8818		Ighv5-6	Cd200	Epha7
Prickle1	Thy1	Fabp1	Gm37666	Fmnl2	Gnb5		Ighv5-9	Cd207	Ephb4
Prkca	Tiam1	Fabp4	Gm37728	Fn1	Golm1		Ighv5-9-1	Cd209b	Epor
Prkch	Tktl1	Fabp5	Gm37747	Fndc3b	Gp1bb		Ighv6-3	Cd209d	Eps8
Prkcq	Tlr1	Fabp7	Gm37759	Fnip2	Gpc1		Ighv6-6	Cd274	Eps8l2
Prkcz	Tlr12	Fam114a1	Gm37788	Fosl2	Gpr132		Ighv7-1	Cd276	Erg
Prrg1	Tmc8	Fam129b	Gm37795	Fpr1	Gpr171		Ighv7-3	Cd300c	Erlin1
Prrt1	Tmem108	Fam135a	Gm37975	Fpr2	Gpr65		Ighv8-12	Cd300lg	Esam
Pstpip1	Tmem120b	Fam149a	Gm38042	Frrs1	Gpr68		Ighv8-8	Cd302	Esr1
Ptcra	Tnfaip8l1	Fam171a1	Gm38126	Fry	Gprin3		Ighv9-3	Cd34	Etv5
Ptpn13	Tnfrsf25	Fam196a	Gm38377	Furin	Gpx8		Igkc	Cd36	Etv6
Ptpn22	Tnfrsf9	Fam198b	Gm38399	Fut4	Gramd1b		Igkj3	Cd40	Evc2
Ptpn7	Tnfsf10	Fam20a	Gm42602	Fut7	Grb7		Igkj4	Cd55	Exo1
Ptprc	Tnfsf11	Fam20c	Gm43111	Fxyd5	Grina		Igkj5	Cd59a	Exoc3l
Ptprf	Tnfsf14	Fam212a	Gm43112	Fyb	Grk5		Igkv1-110	Cd63	Exoc3l2
Rab11fip4	Tnfsf8	Fam213b	Gm43305	G0s2	Gsap		Igkv1-117	Cd74	Eya1
Rab37	Tnik	Fam217b	Gm43323	Gab2	Gsta3		Igkv1-122	Cd81	Eya2
Rag2	Tnk2	Fam234a	Gm43593	Gad1-ps	Gstm7		Igkv1-135	Cd9	F11r
Ramp1	Tox	Fam43a	Gm43727	Gadd45b	Guca2b		Igkv1-88	Cdc42bpa	F2r
Rapgef4	Trat1	Fam46a	Gm43914	Gadd45g	Gzma		Igkv1-99	Cdc42bpb	F2rl3
Rasal1	Trav22	Fam78b	Gm43915	Galc	Gzmb		Igkv10-94	Cdc42ep1	F630028O10Rik
Rasal3	Trbc1	Fblim1	Gm44013	Galm	Gzmc		Igkv10-96	Cdc42ep2	F830016B08Rik
Rasgrp1	Trbc2	Fbxl2	Gm44135	Galnt9	Gzmk		Igkv12-41	Cdc42ep4	Fads1
Rasl11b	Trbj1-2	Fcer1g	Gm44292	Gapt	Gzmm		Igkv12-44	Cdcp1	Fads2
Rgcc	Trbj1-3	Fcgr1	Gm44401	Gas2l1	H2-K1		Igkv12-46	Cdh1	Fam109b
Rgs10	Trbj1-4	Fcgr2b	Gm44663	Gas7	H2-Q5		Igkv12-89	Cdh11	Fam110b
Rgs11	Trbj1-5	Fcgr3	Gm44664	Gca	H2-Q6		Igkv12-98	Cdh13	Fam129b
Rhoh	Trbj1-6	Fcgr4	Gm44752	Gcnt1	H2-Q7		Igkv13-84	Cdh2	Fam132a
Rnf125	Trbj1-7	Fcgrt	Gm44950	Gcnt2	Hbegf		Igkv13-85	Cdh22	Fam134b
Rora	Trbj2-1	Fcna	Gm45055	Gda	Hcst		Igkv14-100	Cdh4	Fam171a1
RP23-181A8.3	Trbj2-7	Fcor	Gm45191	Gdf15	Heatr9		Igkv14-111	Cdh5	Fam174b
RP23-181A8.5	Trbv1	Fer	Gm5086	Gfod1	Hectd2		Igkv14-126	Cdhr1	Fam184a
RP23-181A8.7	Trbv12-1	Fes	Gm5150	Ggh	Hes1		Igkv15-103	Cdk14	Fam188b
RP23-240G3.2	Trbv12-2	Ffar4	Gm5424	Ggt1	Hey1		Igkv16-104	Cdk18	Fam196a
RP23-284E19.8	Trbv13-1	Fgd4	Gm5431	Ggt5	Heyl		Igkv17-121	Cdk20	Fam212a
RP24-84E18.1	Trbv13-2	Fgd6	Gm5547	Gla	Hgsnat		Igkv17-127	Cdkl1	Fam213a
Rtn4rl1	Trbv15	Fgfr1	Gm6377	Glipr1	Hic1		Igkv19-93	Cdkn1a	Fam217b
Rundc3b	Trbv16	Fggy	Gm8221	Glipr2	Hip1		Igkv2-109	Cdkn1c	Fam64a
Sall2	Trbv17	Fgr	Gm8774	Glrx	Hist1h1c		Igkv2-112	Cdkn2b	Fam69b
Saraf	Trbv19	Fkbp14	Gm9530	Gm10800	Homer2		Igkv2-137	Cdr2l	Fanci
Sash3	Trbv2	Fkbp1b	Gm9733	Gm10801	Hormad2		Igkv3-10	Cds1	Fbp1
Satb1	Trbv20	Fkbp9	Gnaq	Gm11805	Hrh2		Igkv3-12	Ceacam10	Fcna
Scml4	Trbv3	Flt1	Gngt2	Gm12596	Hs3st3b1		Igkv3-2	Cebpa	Fer
Sdcbp2	Trbv4	Fmn1	Gns	Gm12708	Hs6st2		Igkv3-4	Cebpd	Fgd2
Selplg	Trbv5	Fn1	Gp2	Gm13986	Hsd11b1		Igkv3-5	Cep112	Fgd4
Sema4a	Trdc	Fndc3b	Gpm6b	Gm14005	Hspa1a		Igkv3-7	Cep290	Fgd5
Sema4f	Trdv2-2	Fnip2	Gpr132	Gm14548	Hspa1b		Igkv4-53	Ces1d	Fgf11
Sfmbt2	Trdv4	Fosl2	Gpr137b	Gm15356	I830127L07Rik		Igkv4-55	Ces2e	Fgf3
Sh2d1a	Trdv5	Fpr1	Gpr137b-ps	Gm15448	Icos		Igkv4-57	Ces2g	Fgfr3
Sh2d2a	Trerf1	Fpr2	Gpr141	Gm15708	Id2		Igkv4-57-1	Cfb	Fggy
Sidt1	Trgj1	Frk	Gpr157	Gm15832	Ier2		Igkv4-59	Cfh	Fhdc1
Sit1	Trgj4	Frmd4a	Gpr183	Gm15922	Ifitm10		Igkv4-68	Cgnl1	Fhl1
Skap1	Trgv2	Frmd4b	Gpr34	Gm15928	Ifng		Igkv4-72	Ch25h	Fignl1
Sla2	Trib2	Frrs1	Gpr35	Gm16144	Ifngr1		Igkv4-86	Chac1	Firre
Slain1	Trpm1	Fry	Gpr4	Gm16556	Igf2r		Igkv4-91	Chchd6	Fkbp11
Slamf1	Trpv2	Furin	Gpr68	Gm16712	Igsf5		Igkv5-39	Chic1	Fkbp14
Slamf6	Trpv6	Fut7	Gpr82	Gm16894	Ikbip		Igkv5-43	Chl1	Fkbp9
Slc12a7	Tshz3	Fxyd5	Gprc5c	Gm17173	Ikzf2		Igkv5-48	Chrdl1	Flt3
Slc16a1	Ttc28	Fzd1	Gramd2	Gm19705	Ikzf3		Igkv6-13	Chrnb4	Flywch2
Slc16a5	Tuba8	Fzd4	Grk3	Gm20658	Il12rb2		Igkv6-15	Chst1	Fnbp1l
Slc35f2	Txk	Fzd7	Grn	Gm21738	Il18r1		Igkv6-17	Chst11	Fnip2
Slc35g1	Tyro3	G430095P16Rik	Gsap	Gm2245	Il18rap		Igkv6-20	Chst15	Foxred2
Slc6a19	Ubash3a	Gab1	Gsn	Gm26528	Il1rl1		Igkv6-23	Chst2	Frmd4a
Slc9a9	Unc5cl	Gab2	Gsto1	Gm26532	Il22		Igkv6-25	Chst7	Frmd6
Slco3a1	Utrn	Gabarapl1	Guca1a	Gm26603	Il23r		Igkv6-32	Cib2	Frrs1
Slfn1	Vipr1	Gal	H2-Aa	Gm26740	Il27ra		Igkv8-19	Cidec	Fsd1l
Snai3	Vmn2r84	Galc	H2-Ab1	Gm26742	Il2rb		Igkv8-21	Cilp	Fstl1
Sntb1	Wfikkn2	Galnt9	H2-DMa	Gm26857	Il2rg		Igkv8-24	Ckap4	Fut10
Socs1	Xcl1	Gamt	H2-DMb1	Gm2a	Impg1		Igkv8-27	Ckb	Fut4
Spata13	Xlr4a	Garnl3	H2-DMb2	Gm37334	Iqgap2		Igkv8-28	Ckmt1	Fut7
Spin2c	Xlr4b	Gas2l1	H2-Eb1	Gm37347	Irak2		Igkv8-30	Clca3a1	Fzd7
Spn	Xlr4c	Gata6	H2-Eb2	Gm37352	Irf2bpl		Igkv9-120	Cldn1	G430095P16Rik
Spo11	Zap70	Gbp2b	H2-K2	Gm37666	Itga2		Igkv9-124	Cldn11	Gab1
St8sia1	Zbtb16	Gca	H2-M2	Gm37747	Itga3		Iglc1	Cldn12	Gab2
Stat4	Zcchc12	Gda	H2-Oa	Gm38042	Itga4		Iglc2	Cldn15	Gabarapl1
Stk17b	Zdhhc15	Gdf15	H2-Ob	Gm38158	Itga5		Iglc3	Cldn4	Galk1
Stk26	Zfp365	Ggh	Haao	Gm38357	Itgad		Iglj1	Cldn5	Gas2l3
Stx1a	Zfp462	Gla	Hap1	Gm38377	Itgal		Iglj3p	Cldn7	Gas6
Sytl1	Zfp658	Gm10384	Havcr1	Gm43323	Itgam		Igll1	Clec14a	Gata1
Sytl2	Zfp827	Gm13986	Havcr2	Gm43593	Itgax		Iglv1	Clec1a	Gata2
Sytl3	Znrf1	Gm14005	Hck	Gm43963	Itgb2		Iglv2	Clec1b	Gcat
Tbc1d4	Znrf3	Gm15448	Hcn3	Gm44001	Itgb7		Iglv3	Clec4g	Gchfr
Tbxa2r		Gm15609	Hdac9	Gm44292	Itih5		Igsf9	Clec9a	Gcnt2
Tcf7		Gm15922	Hebp1	Gm44401	Itk		Ikzf3	Clic4	Gdf3
Tcrg-C2		Gm15928	Hepacam2	Gm44663	Itm2c		Il10ra	Clic5	Gfi1b
Tcrg-C4		Gm16144	Hexa	Gm44664	Jakmip1		Il12a	Clip3	Gfpt2
Tdrd5		Gm20658	Hfe	Gm44745	Jun		Il18	Clip4	Ggt5
Tdrp		Gm26601	Hgfac	Gm44891	Junb		Il21r	Clmn	Ghr
Tesc		Gm26863	Hlx	Gm44892	Kcnab2		Il5ra	Clmp	Gins1
Tespa1		Gm37297	Hmgn3	Gm45191	Kcnc1		Il9r	Clstn1	Gins2
Tgfbr3		Gm37333	Hmox1	Gm45266	Kcnip3		Ildr1	Clu	Gja1
Tgtp1		Gm37666	Hpgd	Gm5150	Kcnj8		Iqsec1	Cmtm3	Gm10277
Tgtp2		Gm37747	Hpgds	Gm5483	Kcnk1		Irak3	Cmtm8	Gm10384
Themis		Gm37795	Hpse	Gm7180	Kcnk5		Irf4	Cngb1	Gm12828
Thy1		Gm38042	I830077J02Rik	Gm7694	Kcnq5		Irf5	Cnksr3	Gm14636
Tigit		Gm38158	Icam1	Gm9530	Kctd11		Irf8	Cnn3	Gm15261
Timeless		Gm38377	Icosl	Gm9733	Khdc1a		Irgc1	Cnrip1	Gm15609
Tmem221		Gm38399	Ier5	Gmfg	Khdc1b		Ispd	Cntln	Gm15928
Tmie		Gm43111	Ifi205	Gnaq	Kif1b		Itpr3	Cntn1	Gm15991
Tnfaip8l1		Gm43112	Ifi207	Gng12	Kifc3		Jakmip1	Cntnap1	Gm16045
Tnfrsf18		Gm43323	Ifi211	Gngt2	Kit		Jchain	Coch	Gm16070
Tnfrsf25		Gm43593	Ifi30	Gpc1	Klf12		Kbtbd6	Col12a1	Gm16712
Tnfrsf26		Gm43670	Ifitm6	Gpr137b	Klf2		Kcng1	Col14a1	Gm16897
Tnfrsf4		Gm43727	Ifngr2	Gpr137b-ps	Klf4		Kcnk13	Col15a1	Gm17590
Tnfrsf9		Gm44250	Ifnlr1	Gpr141	Klf6		Kcnk5	Col16a1	Gm19590
Tnfsf10		Gm45073	Ighj1	Gpr146	Klf9		Kcnq5	Col17a1	Gm20467
Tnfsf8		Gm4951	Igsf6	Gpr160	Klhl30		Kctd14	Col18a1	Gm26597
Tnik		Gm5150	Igsf9	Gpr35	Klhl4		Kif9	Col1a1	Gm26632
Tox		Gm5431	Il10ra	Gpr82	Klra1		Klhl14	Col1a2	Gm26742
Trac		Gm5864	Il12b	Gpr84	Klra10		Kmo	Col23a1	Gm2830
Traf3ip3		Gm7180	Il13ra1	Gramd2	Klra13-ps		Knl1	Col27a1	Gm28875
Traj17		Gm9920	Il18	Grina	Klra14-ps		Krt222	Col3a1	Gm32742
Traj18		Gmpr	Il1b	Grk5	Klra3		Kynu	Col4a1	Gm34727
Traj20		Gna15	Il1r2	Grn	Klra4		Lacc1	Col4a2	Gm36948
Trat1		Gnaq	Il31ra	Gsap	Klra5		Lat2	Col5a1	Gm37006
Trav14-1		Gngt2	Il6ra	Gsn	Klra6		Lax1	Col5a2	Gm37024
Trbc1		Gns	Il6st	Gsr	Klra7		Lgmn	Col5a3	Gm37297
Trbc2		Golm1	Inf2	Gstm1	Klra8		Lgr5	Col6a1	Gm37368
Trbj1-1		Gorasp1	Irf5	H2-K2	Klra9		Lilra6	Col6a2	Gm37465
Trbj1-2		Gpnmb	Irf8	H2-Q10	Klrb1		Lipc	Col6a3	Gm37675
Trbj1-3		Gpr137b	Itga4	Hacd4	Klrb1a		Lmo2	Col6a4	Gm37720
Trbj1-4		Gpr155	Itga8	Hal	Klrb1b		Lmo7	Colec12	Gm38042
Trbj1-5		Gpr160	Itgad	Havcr2	Klrb1c		Lpcat1	Colgalt2	Gm38399
Trbj1-6		Gpr35	Itgax	Hcar2	Klrb1f		Lrmp	Colq	Gm42463
Trbj1-7		Gpr84	Itm2c	Hck	Klrc1		Lrrc18	Coprs	Gm43568
Trbj2-1		Gprc5b	Itpripl2	Hcls1	Klrc2		Lrrk1	Copz2	Gm44210
Trbj2-7		Gprc5c	Jag1	Hcst	Klrc3		Lrrk2	Coro2b	Gm44250
Trbv1		Gpt2	Kcnh7	Hdc	Klrd1		Lrrn3	Cp	Gm4841
Trbv12-1		Gpx3	Kcnip3	Hecw2	Klre1		Lta	Cpd	Gm4951
Trbv12-2		Grina	Kcnj16	Hexa	Klrg1		Ltk	Cpe	Gm5111
Trbv13-1		Grk5	Kcnk6	Hgf	Klri1		Ly6a	Cpeb1	Gm7694
Trbv13-2		Grn	Kctd12	Hgsnat	Klri2		Ly6d	Cpeb2	Gm8113
Trbv13-3		Gsr	Kctd14	Hip1	Klrk1		Ly6k	Cped1	Gm8292
Trbv15		Gstm1	Kdr	Hist1h1c	Krt20		Ly86	Cplx2	Gm973
Trbv16		Gstm5	Khk	Hist1h2bc	Krt8		Lyl1	Cpne2	Gmpr
Trbv17		Gsto1	Kif9	Hk2	Large1		Lyn	Cpne7	Gna15
Trbv19		Gstt3	Kit	Hk3	Lax1		Lynx1	Cpne8	Gnaz
Trbv2		Guca1a	Klf8	Hlx	Lck		M1ap	Cpq	Gnb4
Trbv20		H2-DMa	Klhdc8b	Hmgb1-ps8	Lcp2		Map3k19	Cpt1c	Gnb5
Trbv26		H2-DMb1	Klk1	Hmgb2	Lgalsl		Map3k9	Cpxm1	Gng11
Trbv29		Hacd4	Klra17	Hmha1	Lif		Map4k1	Cpxm2	Gng12
Trbv3		Hal	Klra5	Hmox1	Lilrb4a		Map4k5	Cracr2b	Gng7
Trbv31		Hcar2	Klrd1	Hnmt	Lingo4		Mapk11	Crat	Gorasp1
Trbv4		Hck	Klri1	Hnrnpll	Lmna		Marcks	Creb3l1	Gp1bb
Trbv5		Hdac9	Klri2	Hp	Lmo4		Marveld2	Creb3l2	Gp5
Trdc		Hdc	Kmo	Hpcal1	Lncpint		Mast4	Crim1	Gp9
Trdv2-2		Hebp1	Krt80	Hpgd	Lpar6		Mcoln2	Crip2	Gpr157
Trgv2		Hexa	Kynu	Hrh2	Lpcat4		Mcoln3	Crip3	Gprasp2
Trib2		Hfe	Lacc1	Hsd11b1	Lpin1		Mef2c	Crispld1	Gprc5b
Trpm1		Hgf	Lad1	Hsh2d	Lrrk1		Milr1	Crispld2	Gpt2
Trpv6		Hgsnat	Lag3	I830077J02Rik	Ltb4r1		Mir155hg	Crtap	Gpx7
Tspan9		Hip1	Lair1	I830127L07Rik	Luzp1		Mirt1	Cryab	Grb10
Tubb3		Hist1h2bc	Large2	Ica1	Ly9		Mpeg1	Csf1	Gria3
Txk		Hk2	Lefty1	Icosl	Maf		Mreg	Csf2rb	Grk3
Tyro3		Hk3	Lgals3	Id1	Mag		Mrgpre	Csf2rb2	Grrp1
Ubash3a		Hlx	Lgmn	Idh1	Maged2		Ms4a1	Csgalnact1	Gspt2
Uck2		Hmox1	Lhpp	Ier2	Mamdc2		Ms4a4c	Csmd1	Gsta4
Unc5cl		Hnmt	Lifr	Ier3	Man1c1		Mtss1	Csn2	Gstm1
Utrn		Hp	Lilra6	Ier5	Mapre3		Mxd3	Csrp2	Gstm5
Vipr1		Hpcal1	Lipa	Ifi204	Marveld1		Mybl1	Cst3	Gstm7
Vps26b		Hpn	Litaf	Ifi205	Marveld2		Mybpc2	Ctbp2	Gsto1
Wdr78		Hspa12a	Loxl3	Ifi207	Mcam		Myl4	Ctdspl	Gstt1
Wfikkn2		Htra3	Lpar3	Ifi211	Mctp2		Myo1c	Ctgf	Gstt3
Xlr4a		Hyal2	Lpar5	Ifi27l2a	Meis1		Myo1e	Ctnna1	Gtf2ird1
Xlr4b		I830077J02Rik	Lrp4	Ifit1	Metrnl		Myo5a	Ctnnal1	Guca1a
Xlr4c		Id1	Lrp5	Ifit1bl2	Ms4a4b		Myo7a	Ctnnbip1	Gucy1a3
Xrcc5		Idh1	Lrp8	Ifit3	Muc1		Myof	Ctnnd1	Gulp1
Zap70		Ier3	Lrrc18	Ifit3b	Mxd1		Myzap	Ctnnd2	Gypc
Zcchc12		Ifi204	Lrrc25	Ifitm1	Myo1e		Mzb1	Ctsb	H1f0
Zdhhc15		Ifi207	Lrrc3	Ifitm2	Myo1f		N4bp3	Ctsf	H2afy2
Zfp354c		Ifi211	Lrrk1	Ifitm3	Myo3b		Napsa	Ctsh	Hacd1
Zfp365		Ifi30	Lrrk2	Ifitm6	Myo6		Ncf1	Ctsk	Hacd4
Zfp683		Ifitm2	Lsp1	Ifngr2	Nabp1		Ncf2	Ctsl	Hbegf
Znrf3		Ifitm3	Lsr	Ifnlr1	Naip2		Ncf4	Ctsz	Hdgfrp3
		Ifitm6	Lst1	Igf1r	Naip5		Ndc80	Cttn	Hdx
		Ift43	Ltbp2	Igfbp6	Naip6		Nedd9	Cttnbp2	Hebp1
		Igf1	Ltbr	Ighv1-52	Naprt		Nfam1	Cttnbp2nl	Hells
		Igsf6	Ly6i	Ighv1-64	Nbeal2		Ngfr	Cul7	Hemgn
		Il10rb	Ly86	Ighv1-74	Ncald		Nid1	Cx3cl1	Hes5
		Il11ra1	Lyn	Igsf6	Ncr1		Nlrc4	Cxadr	Hgf
		Il13ra1	Lysmd2	Il10rb	Ndnf		Nmral1	Cxcl1	Hgfac
		Il15	Lyz1	Il13ra1	Nebl		Noxred1	Cxcl10	Hif3a
		Il15ra	Lyz2	Il15	Neurl3		Nuak2	Cxcl12	Hist1h2bc
		Il18	M1ap	Il18bp	Nfatc2		Nucb2	Cxcl13	Hk2
		Il18bp	Malt1	Il18rap	Nfil3		Nuggc	Cxcl16	Hk3
		Il1a	Map3k8	Il1b	Nfkbid		Nxpe1-ps	Cxcl2	Hlf
		Il1rn	Map4k5	Il1f9	Nfkbiz		Nxpe2	Cxcl9	Hmga2
		Il6	Mapk13	Il1r2	Nkg7		Nxpe4	Cxx1c	Hmgb3
		Il6ra	Marcks	Il1rl1	Nlrc3		Olfr164	Cyb561	Hmgn3
		Inppl1	Marveld1	Il1rn	Nmur1		Oosp1	Cyfip1	Hmox1
		Ip6k3	Matk	Il4ra	Nol4l		Opn3	Cygb	Hnf4a
		Iqsec2	Mcemp1	Il6ra	Npas2		Optn	Cyp1b1	Hnmt
		Irak3	Mctp1	Inhba	Npnt		Pacsin1	Cyp27a1	Hook1
		Irf5	Mefv	Ipcef1	Nr1d2		Pafah1b3	Cyp2ab1	Hoxa10
		Irgc1	Megf8	Iqsec1	Nr2f6		Pax5	Cyp2d22	Hoxa5
		Itga5	Met	Irak2	Nr4a1		Pck2	Cyp2f2	Hoxa7
		Itga6	Mfsd2a	Irak3	Nr4a2		Pde4a	Cyp2j6	Hoxa9
		Itgam	Mfsd7a	Irf5	Nr4a3		Pdzd2	Cyp2j9	Hpgd
		Itgb1	Mgl2	Irf7	Nrarp		Pecam1	Cyp39a1	Hspa12b
		Itgb2	Mical2	Irgc1	Nrgn		Pgap1	Cyp4b1	Hspb8
		Itgb5	Mical3	Isg15	Nrip1		Phf19	Cyp4v3	Hyal2
		Itm2c	Mmp12	Isg20	Nt5e		Phgdh	Cyp7b1	Ica1
		Itpripl2	Mmp23	Itga5	Nup210		Phka1	Cyr61	Idh2
		Itsn1	Mob3b	Itga8	Olfm1		Pif1	Cystm1	Ier3
		Jag1	Mpeg1	Itgal	Olfr1258		Pigr	Cyth3	Ifi44
		Jam2	Mpzl3	Itgam	Oplah		Pik3ap1	Cyyr1	Ifitm1
		Jup	Mras	Itgb2	Osbpl3		Pik3c2b	D130058E05Rik	Ifitm2
		Kank3	Mrc1	Itgb2l	Osbpl5		Pipox	D2Bwg1423e	Ifitm3
		Kazald1	Mrc2	Itgb5	Osm		Pirb	D630045J12Rik	Ift122
		Kcne3	Mreg	Itpripl2	P2ry10		Pitpnm2	Daam1	Ift81
		Kcnh7	Ms4a6c	Junb	P4ha2		Pkib	Dab1	Igdcc4
		Kcnj2	Ms4a7	Kcnh7	Padi2		Pkig	Dab2	Igf1r
		Kcnk13	Mthfd2	Kcnj2	Pald1		Pla2g12a	Dab2ip	Igf2bp2
		Kcnk6	Mtss1l	Kctd11	Paqr7		Plac8	Dapk1	Igfbp4
		Kcnn3	Mvp	Kctd12	Pard3		Plbd1	Dapk2	Ighv1-77
		Kctd12b	Mx1	Kif13a	Pbx3		Plcd3	Dbn1	Igsf10
		Kdelc2	Mxd1	Kif1b	Pcp4		Plcg2	Dcaf12l1	Igsf9b
		Khk	Mybpc3	Kif23	Pde1c		Pld4	Dcbld1	Ikbip
		Kif13a	Mycl	Klf2	Pde2a		Plek	Dcbld2	Il11ra1
		Kif7	Myo1b	Klf3	Pde4a		Plekhm3	Dchs1	Il12a
		Kifap3	Myo1h	Klf5	Pde5a		Plekho1	Dclk1	Il15
		Kifc3	Myo5a	Klf6	Pde7b		Plpp3	Dcn	Il17re
		Klf4	Naaa	Klra17	Pdgfb		Plxnb2	Ddah1	Il18
		Klf9	Nabp1	Klra2	Pea15a		Polm	Ddah2	Il1r1
		Klhl13	Naip5	Kntc1	Peak1		Pou2af1	Ddit4l	Il4
		Klra2	Naip6	Krt7	Pear1		Pou2f2	Ddr1	Il7
		Krt19	Napsa	Krt80	Peg13		Ppfibp2	Ddr2	Inf2
		Krt79	Nav1	Krt83	Pglyrp2		Ppm1e	Dennd2a	Insrr
		Krt80	Nbl1	L1cam	Phactr3		Ppp1r16b	Dennd2c	Iqgap2
		L3hypdh	Ncf1	Lair1	Phka1		Ppp3cc	Dennd5a	Iqgap3
		Lair1	Nectin4	Lbp	Phlda1		Prcp	Dennd5b	Iqsec2
		Lama3	Nek6	Lcn2	Pik3ap1		Prdx4	Deptor	Irak1bp1
		Laptm5	Net1	Lcp1	Pik3cb		Prg2	Des	Irak3
		Large1	Neurl1b	Lcp2	Pik3r5		Prkcb	Dgkh	Irf6
		Layn	Nfam1	Ldlrap1	Pim1		Prkcd	Dhdh	Islr
		Lbp	Nfe2l3	Lgals3	Pim2		Prkce	Dhrs13	Ispd
		Ldlr	Nfkb2	Lgr4	Pip5k1b		Prr5	Dhrs3	Itga2b
		Ldlrad3	Nlrp10	Lhfpl2	Piwil4		Prss16	Dhrs7	Itga5
		Lepr	Nlrp1a	Lilra6	Pkd1l2		Ptpn6	Dkk2	Itgb5
		Lgals3	Nlrp1b	Lilrb4a	Pkp3		Ptprj	Dkk3	Itih5
		Lgals3bp	Nlrp1c-ps	Lipa	Pla2g16		Pxdc1	Dlc1	Itsn1
		Lgmn	Nlrp3	Litaf	Plcb4		Pycr1	Dlg2	Jag2
		Lilra5	Nostrin	Lmo1	Plcg2		Rab30	Dlg5	Jam2
		Lilra6	Notch4	Lmo4	Pld1		Rab39	Dll1	Jam3
		Lilrb4a	Nr1h3	Lonrf1	Plekha5		Rag1	Dll4	Kalrn
		Lima1	Nr4a3	Lonrf3	Plekhf1		Ralgds	Dmd	Kank2
		Lims2	Nuak1	Lpcat2	Plekhg3		Ralgps2	Dmpk	Kank3
		Lipa	Nuak2	Lpl	Plekhg5		Rapgef3	Dmtn	Kazald1
		Lipt2	Nucb2	Lrg1	Plod2		Rapgef4	Dmwd	Kazn
		Litaf	Nudt17	Lrp1	Pls1		Rapgef5	Dmxl2	Kcng1
		Lmbr1	Nxpe1-ps	Lrp4	Plscr1		Rasal1	Dnaaf3	Kcnh2
		Lmna	Nxpe4	Lrrc25	Plscr2		Rasgrp3	Dnah2	Kcnk12
		Lonrf3	Nxpe5	Lrrc75b	Plscr4		Rasl10a	Dnah6	Kcnn4
		Lpar1	Obscn	Lrrk2	Podnl1		Rassf3	Dnaja4	Kctd1
		Lpar5	Ogfrl1	Lsp1	Pogk		Rassf4	Dnajb14	Kctd12b
		Lpcat2	Olfm1	Lst1	Polm		Rassf6	Dnajc6	Kctd14
		Lpl	Olfr164	Ltb4r1	Ppm1h		Rdh12	Dnm3	Kdelc1
		Lrg1	Opn3	Ltbr	Ppm1j		Rel	Dnm3os	Kdelc2
		Lrp1	P2rx4	Ltf	Ppp1r15a		Reln	Dock1	Khk
		Lrp12	P2rx5	Ly6c2	Ppp1r16b		Rftn2	Dock4	Kif13a
		Lrp4	P2ry12	Ly6g	Ppp1r3b		Rgs13	Dock6	Kif17
		Lrrc25	P2ry13	Ly6g5b	Ppp3cc		Rhbdf1	Dock7	Kif7
		Lrrk2	P2ry14	Ly6i	Prap1		Rhbdf2	Dock9	Kifap3
		Lsr	P2ry6	Ly96	Prdm1		Rhoh	Dok4	Kit
		Ltbp1	P3h2	Lyl1	Prf1		Rnase6	Dpep1	Klf12
		Ltbr	Pak1	Lyn	Prkch		Rnf122	Dpp10	Klf8
		Ltc4s	Palld	Lyve1	Prkcq		Rnf157	Dpt	Klf9
		Luzp1	Papss2	Lyz1	Prr13		Rnf216	Dpyd	Klhdc8b
		Lxn	Pcdh1	Lyz2	Prr36		Rogdi	Dpysl3	Klhl13
		Ly86	Pcsk5	M1ap	Prr5		RP23-106I21.6	Dram1	Klhl23
		Ly96	Pde4a	Mafb	Prr5l		RP23-402F24.5	Dsc2	Klhl3
		Lyn	Pdgfa	Mag	Prrt1		RP24-173L14.4	Dsc3	Klhl4
		Lyplal1	Pdia5	Man1c1	Prss2		RP24-395P13.1	Dscaml1	Klk8
		Lyve1	Phactr2	Map3k8	Psd2		Rpgrip1	Dsel	Knstrn
		Lyz1	Phf11a	Map3k9	Psd4		Rsph9	Dsg2	Krt18
		Lyz2	Phf11b	Map6	Ptger2		Rubcn	Dst	Krt7
		Mafb	Phf11d	Mapk13	Ptgs2		Rubcnl	Dstn	L3hypdh
		Mag	Phf24	Mapkapk3	Ptms		Ryr1	Dusp1	Lair1
		Maged1	Pid1	Marcks	Ptpn13		S1pr1	Dusp14	Lamb2
		Mamdc2	Pigz	Marcksl1	Ptpn22		S1pr3	Dusp16	Lancl3
		Mamld1	Pik3cb	Mbp	Ptpn4		Sapcd1	Dusp18	Laptm4b
		Man1c1	Pilrb1	Mcemp1	Ptpn7		Sapcd2	Dusp22	Large2
		Maoa	Pilrb2	Mcf2l	Ptprv		Sbk1	Dusp3	Layn
		Mapre3	Pira2	Mctp1	PVRIG		Scd1	Dync2li1	Lbp
		Marco	Pirb	Mctp2	Pvt1		Scimp	Dysf	Ldhb
		Marveld1	Piwil4	Mefv	Pxdc1		Scn4a	E230020D15Rik	Ldhd
		Matn2	Pkdcc	Megf9	Qpct		Scpep1	Ebf1	Ldlr
		Mcemp1	Pkib	Met	Qprt		Sdc1	Ece1	Ldlrad3
		Mctp1	Pkn3	Metrnl	Qrfp		Sdc4	Echdc3	Lefty1
		Megf8	Pla2g2d	Mfsd7a	Rab11fip1		Sema4b	Ecm1	Lgalsl
		Megf9	Pla2g4f	Mgam	Rab19		Serinc5	Ecm2	Lgr4
		Meis3	Pla2g7	Mgll	Rab27b		Serpinb1a	Ecscr	Lhfpl2
		Mertk	Plac8	Mgst1	Rab37		Serpinb7	Edn1	Lhpp
		Metrnl	Plbd1	Milr1	Rac3		Serpini1	Ednra	Lig1
		Mfsd13a	Plcd3	Mir142hg	Ramp3		Setbp1	Ednrb	Lipt2
		Mfsd7a	Plce1	Mir22hg	Rap1gap2		Sfn	Eea1	Lmbr1
		Mgl2	Pld2	Mirt1	Rasal3		Sgpp2	Eepd1	Lmo1
		Mgmt	Pld4	Mirt2	Rasgef1a		Sh2b2	Efcc1	Lmo2
		Mgst1	Plek	Mitf	Rasgrp1		Sh3bp2	Efemp1	Lockd
		Mical2	Plekhm3	Mmp19	Rasl11a		Sh3bp5	Efemp2	Lonrf1
		Mill2	Plekho1	Mmp2	Rasl12		Sh3pxd2a	Efhd1	Lonrf3
		Milr1	Pls3	Mmp25	Raver2		Shisa8	Efna1	Loxl3
		Mir22hg	Pltp	Mmp8	Rbpms		Siglecg	Efna4	Lpar4
		Mir99ahg	Plxdc1	Mmp9	Rec8		Slamf1	Efnb1	Lrp12
		Mitf	Plxnb2	Mocos	Reck		Slamf6	Efnb2	Lrp4
		Mlkl	Plxnc1	Mpeg1	Ret		Slamf7	Efr3b	Lrp5
		Mlph	Pmaip1	Mpzl1	Rgs1		Slamf9	Egfl7	Lrp8
		Mlxipl	Ppfia4	Mpzl3	Rgs2		Slc12a3	Egfr	Lrrc49
		Mmp19	Ppfibp2	Mreg	Rgs3		Slc15a3	Egr1	Lrrn3
		Mob3b	Ppp1r15a	Ms4a3	Rhob		Slc16a7	Ehd2	Lrrn4
		Mocos	Pqlc1	Ms4a4a	Rhoc		Slc28a2	Ehd3	Lst1
		Mpeg1	Prcp	Ms4a6c	Rhof		Slc37a2	Ehd4	Ltbp3
		Mrc1	Prkcd	Ms4a6d	Rhpn1		Slc41a2	Ehf	Ltbr
		Mrvi1	Prkra	Ms4a8a	Ric3		Slc43a1	Eif4ebp1	Lyl1
		Ms4a6c	Procr	Msantd3	Rinl		Slc4a11	Eln	Lyplal1
		Ms4a6d	Prom2	Msr1	Rln3		Slc4a3	Emcn	Lysmd2
		Ms4a7	Proser2	Msrb1	Rmdn2		Slc4a8	Eml1	Lyz2
		Ms4a8a	Prr33	Mtl5	Rnf128		Slc7a7	Eml6	Lzts2
		Msr1	Prr5l	Mtus1	Rnf130		Slc9a7	Emp1	Maged1
		Msrb1	Prss30	Mvb12b	Rnf43		Slco4a1	Emp2	Maged2
		Mst1r	Psap	Mvp	Rora		Slco5a1	Enah	Mageh1
		Mt1	Psma8	Mxd1	Rorc		Slit1	Enc1	Mamdc2
		Mt2	Pstpip2	Myadm	RP23-114G13.1		Smagp	Endod1	Maml3
		Mtl5	Ptafr	Mybpc3	RP23-353K11.3		Smpd3	Eng	Mansc1
		Mtss1	Ptgis	Myo1d	RP23-381H23.1		Snn	Eno2	Maoa
		Mtus1	Ptgs2	Myo1f	RP24-531B21.2		Snx29	Enpep	Map3k6
		Mvp	Ptk2	Myo5a	Rps4l		Snx30	Enpp2	Map7
		Myadm	Ptms	Naaa	Rrad		Snx8	Enpp4	Mapk12
		Myo1f	Ptpn3	Nabp1	Rtn4rl1		Snx9	Enpp5	Mapkapk3
		Myo7a	Ptpre	Naip2	Rundc3b		Sorcs2	Entpd2	Matk
		Myof	Ptprj	Naip6	Runx2		Sorl1	Epas1	Mb21d1
		Naaa	Ptpro	Napsa	Runx3		Spi1	Epb41l3	Mboat2
		Nacc2	Ptprs	Nat8l	Rxrg		Spib	Epb41l4b	Mc5r
		Naip1	Pvr	Nbeal2	S100a1		Spns2	Epb41l5	Mcm10
		Naip2	Rab30	Ncam1	S100a10		Spns3	Epdr1	Mcm2
		Naip5	Rab32	Nceh1	S1pr5		Srms	Epha2	Mcm3
		Naip6	Rab38	Ncf1	Samd3		Srpk3	Epha4	Mcm5
		Nat8l	Rab39	Ncf2	Sat1		Sspn	Epha7	Mcm6
		Nav1	Rab7b	Ncf4	Scel		St14	Ephb4	Mcm7
		Nav2	Rasa4	Nckap1l	Scimp		St6gal1	Ephx1	Mcm8
		Nceh1	Rasal2	Ndrg1	Selenbp1		St8sia6	Ephx2	Mcoln2
		Ncf1	Rasgrp3	Neat1	Selenop		Stac2	Epn2	Mctp1
		Ncf2	Rasgrp4	Nectin4	Selplg		Stap1	Epor	Mdga1
		Neat1	Rasip1	Nedd9	Sema4c		Stau2	Eps8	Mecom
		Nectin4	Rassf4	Nek6	Serinc2		Susd1	Eps8l2	Med12l
		Nek6	Rassf8	Neurl3	Serpina3f		Susd3	Erbb2	Medag
		Nenf	Rbm47	Nfam1	Serpina3g		Swap70	Erg	Mef2c
		Net1	Rel	Nfe2	Serpinb6b		Syk	Erlin1	Megf8
		Neurl1b	Relb	Nfic	Serpinb9		Tacstd2	Errfi1	Mei4
		Nfam1	Rem1	Nfil3	Serpinb9b		Tcf4	Esam	Meis1
		Nfe2	Renbp	Nfkbia	Setbp1		Tfeb	Esm1	Mex3a
		Nfia	Rgag4	Nfkbid	Sh2d1b1		Themis2	Esrrg	Mfap2
		Nfic	Rgl1	Nfkbiz	Sh2d2a		Ticam2	Etl4	Mfge8
		Nfil3	Rgmb	Ngp	Sh3d19		Tifa	Ets2	Mfng
		Nfix	Rgs1	Nhsl2	Shisa5		Timd2	Evc	Mfsd13a
		Nid2	Rgs10	Ninj1	Sidt1		Tirap	Evc2	Mfsd2b
		Ninj1	Rgs12	Nlrp1a	Sigirr		Tk1	Evi5	Mgmt
		Nlrc4	Rgs18	Nlrp1b	Skap1		Tlr1	Evpl	Mgst1
		Nlrp1b	Rgs2	Nlrp1c-ps	Sla		Tlr4	Exoc3l	Micall2
		Nlrp1c-ps	Rgs7bp	Nlrp3	Sla2		Tlr7	Exoc3l2	Mill2
		Nlrp3	Rin2	Nlrx1	Slc25a24		Tlr9	Exoc3l4	Mir155hg
		Nlrx1	Rnase6	Noct	Slc27a6		Tmem108	Extl1	Mir99ahg
		Nod1	Rnd1	Nod1	Slc2a10		Tmem163	F11r	Mis18bp1
		Nol4l	Rnd3	Nod2	Slc2a6		Tmem26	F2r	Mlkl
		Nostrin	Rnf122	Nos1ap	Slc39a4		Tmprss13	F3	Mllt3
		Nr1h3	Rnf144b	Notch1	Slc41a3		Tnfrsf13b	F730043M19Rik	Mlph
		Nr3c2	Rnf150	Noxred1	Slc52a3		Tnfrsf13c	F8	Mmp15
		Nrp1	Rnf180	Nqo1	Slc6a13		Tnfrsf19	F830016B08Rik	Mmp2
		Nt5e	Rnf19b	Ntng2	Slc6a20a		Tnni2	Fabp4	Mmrn1
		Nuak2	Rogdi	Nuak2	Slc9a7		Tpd52	Fabp5	Mn1
		Nucb2	RP23-312B17.2	Nucb2	Slc9a9		Tpst1	Fabp7	Mnd1
		Nupr1	RP24-233B16.6	Nudt4	Slfn10-ps		Treml2	Fads1	Morc4
		Nxpe5	RP24-502J3.1	Nupr1	Smad3		Trim30b	Fads2	Morn4
		Oas1a	RP24-511J14.2	Oas1a	Smpd5		Trim7	Fads3	Mpdz
		Oas1g	RP24-94F12.3	Oas1g	Snai3		Trp53i11	Fah	Mpl
		Ocln	Rrad	Oas2	Soat2		Trpm5	Fam110b	Mpo
		Olfm1	Rtn1	Oas3	Socs2		Tspan2	Fam114a1	Mpped2
		Olr1	Rubcnl	Oasl1	Sorcs2		Tubb2b	Fam129b	Mpzl1
		Ophn1	Runx2	Oasl2	Sorl1		Txndc5	Fam131a	Mras
		Oscp1	Ryr1	Ogfrl1	Sox6		Uchl1	Fam132a	Mrgpre
		P2rx1	Ryr3	Olfm4	Spaca9		Unc93b1	Fam135a	Ms4a3
		P2rx4	S100a11	Olfml2b	Spin2c		Upb1	Fam149a	Msantd3
		P2rx7	S100a4	Olr1	Spn		Vav2	Fam167b	Msrb3
		P2ry12	Samsn1	Optn	Spo11		Vpreb1	Fam171a1	Mtap7d3
		P2ry13	Sash1	Oscp1	Spry2		Vpreb3	Fam174b	Mtfr2
		P2ry14	Sat1	Osgin1	Srgap3		Wdfy4	Fam180a	Mtl5
		P2ry2	Scarb1	Osm	Srxn1		Whrn	Fam188b	Mtss1l
		P2ry6	Scimp	P2rx1	St3gal6		Wnt10a	Fam196a	Muc13
		P3h1	Scn2b	P2ry1	St5		Xk	Fam198b	Mvb12b
		P4ha2	Scn3a	P2ry12	Stab2		Xkrx	Fam20a	Myb
		Padi4	Scpep1	P2ry13	Stat4		Zak	Fam20c	Myc
		Pak1	Sdc3	P2ry2	Stk10		Zbtb32	Fam212a	Mycn
		Pald1	Sema4c	P2ry6	Stk39		Zc3h12d	Fam213b	Myct1
		Paqr4	Sema6d	Padi4	Stox1		Zcchc18	Fam217b	Myl10
		Paqr7	Sema7a	Pag1	Stx11		Zdhhc14	Fam234a	Mylk
		Parp12	Serpina3g	Pak1	Styk1		Zfp296	Fam43a	Myo1d
		Parvb	Serpinb10	Palm	Sulf2		Zfp608	Fam46c	Naip5
		Pbx1	Serpinb2	Pbx1	Syne3		Zfp870	Fam65c	Nap1l3
		Pbx3	Serpinf1	Pde2a	Sytl2			Fam78b	Naprt
		Pde10a	Sesn2	Pde7b	Sytl3			Fam83f	Nav1
		Pde8a	Sgk3	Pde8a	Tagap			Fam84a	Nceh1
		Pdia5	Sh2b2	Pdlim7	Tbc1d30			Fam89a	Ncs1
		Pdk4	Sh2d1b1	Peli2	Tbx21			Fap	Ndn
		Pdlim1	Sh3bp4	Penk	Tcrg-C1			Farp1	Ndrg1
		Pdlim7	Sh3pxd2a	Per2	Tcrg-C4			Fas	Ndrg2
		Pecr	Sh3pxd2b	Pfkfb4	Tcrg-V5			Fat1	Nectin4
		Peli2	Sh3tc1	Pglyrp1	Tdrd9			Fat4	Nedd4
		Perp	Shb	Phactr2	Tecpr1			Fblim1	Nefh
		Pex11a	Shtn1	Phlda1	Tes			Fbln1	Neil3
		Pf4	Siglece	Pi16	Tespa1			Fbln2	Nek6
		Pfkfb4	Siglecg	Pid1	Tg			Fbln5	Nenf
		Pgap1	Siglech	Pik3ap1	Thsd7b			Fbn1	Neto2
		Phactr1	Sik1	Pik3cb	Thy1			Fbxl21	Neu3
		Phf11d	Sirpa	Pik3cg	Tiam2			Fcgbp	Nfe2
		Phlda3	Sirpb1a	Pik3r5	Tigit			Fcgrt	Nfia
		Pi16	Sirpb1b	Pik3r6	Tiparp			Fendrr	Nfic
		Pid1	Skap2	Pilra	Tjp2			Fer	Nfix
		Pigz	Skint3	Pilrb1	Tmem151a			Fermt2	Nicn1
		Pik3r6	Slamf7	Pilrb2	Tmem159			Fgd4	Nim1k
		Pilra	Slamf8	Pim1	Tmem37			Fgd5	Ninj1
		Pilrb1	Slamf9	Pip5k1b	Tmem71			Fgd6	Ninl
		Pilrb2	Slc11a1	Pira2	Tmem88			Fgf1	Nkx2-3
		Pir	Slc12a2	Pirb	Tmtc1			Fgf11	Nlgn2
		Pira2	Slc12a3	Piwil2	Tnfaip3			Fgfr1	Nlrp10
		Pirb	Slc22a18	Pkd1l2	Tnfrsf18			Fgfr2	Nlrp1a
		Pkd2	Slc22a21	Pknox2	Tnfrsf25			Fgfr3	Nme4
		Pkib	Slc22a23	Pla1a	Tnfrsf9			Fggy	Nmral1
		Pla2g15	Slc2a6	Pla2g4a	Tnfsf11			Fhad1	Nol4l
		Pla2g4a	Slc31a2	Pla2g7	Tnfsf14			Fhdc1	Nos1ap
		Pla2g7	Slc36a3os	Plau	Tnik			Fhl1	Npdc1
		Plau	Slc40a1	Plaur	Tnk2			Filip1	Nphp1
		Plaur	Slc41a2	Plbd1	Tnni1			Firre	Npl
		Plcb1	Slc44a1	Plcb1	Tns4			Fkbp10	Npr2
		Plcd1	Slc46a3	Plcb2	Tox			Fkbp11	Nqo1
		Pld1	Slc4a8	Plcg2	Tpbgl			Fkbp14	Nrgn
		Pld2	Slc6a12	Pld1	Traf1			Fkbp1b	Nrxn1
		Pld3	Slc6a13	Plek	Traf3ip2			Fkbp5	Nsg1
		Pld4	Slc6a20a	Plekhg1	Trav22			Fkbp9	Nsl1
		Plek	Slc7a7	Plekhg3	Trbc1			Flnb	Nt5dc2
		Plekha6	Slc8a1	Plekhm3	Trbc2			Flrt2	Nudt12
		Plekhg1	Slc8b1	Plin2	Trbj1-1			Flrt3	Nupr1
		Plekhm3	Slc9a7	Plk2	Trbj1-2			Flt1	Nwd1
		Plet1	Slc9a9	Plk3	Trbj1-3			Flt4	Nxpe5
		Plin2	Slco5a1	Plod1	Trbj1-4			Flywch2	Nynrin
		Plk2	Smagp	Plod3	Trbj1-5			Fmn1	Oas1g
		Plk3	Smim3	Plscr1	Trbj1-6			Fmnl2	Oasl2
		Plod1	Snai1	Plxnc1	Trbj1-7			Fmo1	Obscn
		Plod3	Sned1	Pmaip1	Trbj2-1			Fmo2	Obsl1
		Plpp1	Snta1	Ppfia4	Trdc			Fmod	Ociad2
		Plpp2	Snx20	Ppp1r3b	Trdv2-2			Fn1	Ocln
		Plpp7	Snx22	Ppp1r3d	Trdv4			Fnbp1l	Odf3b
		Pls3	Snx24	Pqlc1	Trgj1			Fndc1	Ogfrl1
		Plscr4	Snx9	Pram1	Trim36			Fndc3b	Oip5
		Pltp	Soga1	Prkar2b	Tshz3			Fndc7	Ophn1
		Plxdc2	Sort1	Prkcd	Tspan32			Fnip2	Osbpl1a
		Plxna1	Sowahc	Prom1	Ttc28			Fos	Otos
		Plxna4	Specc1	Prr13	Ttc39b			Fosb	P2rx1
		Plxna4os1	Spi1	Prr33	Ttn			Fosl2	P2ry1
		Plxnb2	Spib	Prr5l	Tuba8			Foxf1	P2ry14
		Pmepa1	Spic	Prrg2	Txk			Foxp2	P2ry2
		Pmp22	Spint1	Prss16	Tyrobp			Foxs1	P3h1
		Pon3	Spint2	Prss57	Ubash3b			Frk	P3h3
		Porcn	Spire1	Prtn3	Ucp3			Frmd4a	P3h4
		Pparg	Spns3	Psap	Unc119			Frmd5	Pabpc4l
		Ppfia4	Spsb1	Pstpip1	Unc13d			Frmd6	Padi4
		Ppfibp1	Src	Pstpip2	Unc5a			Fry	Pafah2
		Ppfibp2	Srgap3	Ptafr	Ust			Fscn1	Pak1
		Ppp1r3d	Sspo	Ptger2	Utrn			Fsd1l	Palld
		Ppp1r9a	St14	Ptges	Vegfc			Fstl1	Pam
		Pqlc1	St3gal4	Ptgir	Vil1			Fut10	Paqr5
		Prcp	St3gal5	Ptgr1	Vipr2			Fut4	Paqr7
		Prdx4	St8sia1	Ptgs1	Vopp1			Fxyd6	Paqr8
		Prg4	St8sia4	Ptgs2	Vps26b			Fzd1	Pard3b
		Prickle2	St8sia6	Ptov1	Vps37b			Fzd4	Pard6g
		Prkar2b	Stap2	Ptpn12	Vsig10			Fzd7	Pask
		Prkcd	Stard9	Ptpn6	Vsig10l			G0s2	Pbk
		Prkra	Stbd1	Ptprc	Wdr86			Gab1	Pbx1
		Pros1	Stom	Ptpre	Wdr95			Gab2	Pbx4
		Prox1	Ston2	Ptprj	Wls			Gabarapl1	Pcbd1
		Prr13	Stra6l	Ptpro	Wscd2			Gadd45b	Pcbp3
		Prrg2	Strip2	Pygl	Xcl1			Gadd45g	Pcdh7
		Prtg	Stx7	Rab11fip1	Xdh			Gal	Pcdhb16
		Prtn3	Sulf2	Rab11fip4	Xkr6			Galnt15	Pcdhb17
		Prune2	Sult1a1	Rab11fip5	Xlr4a			Galnt18	Pck2
		Psap	Synpo2	Rab20	Xlr4b			Gamt	Pcp4l1
		Psma8	Tarm1	Rab27a	Xlr4c			Garnl3	Pcsk4
		Pstpip2	Tbc1d16	Rab31	Zap70			Gas1	Pcyt1b
		Ptafr	Tbc1d4	Rab32	Zbtb10			Gas2l1	Pde4a
		Pter	Tbc1d8	Rab3d	Zbtb16			Gas6	Pde4d
		Ptger2	Tbc1d9	Rab44	Zbtb7b			Gas7	Pdgfd
		Ptges	Tbxas1	Rab7b	Zcchc18			Gata2	Pdgfrb
		Ptgfrn	Tcea3	Rac2	Zfhx3			Gata6	Pdia5
		Ptgir	Tcf7l2	Ralb	Zfp105			Gatsl3	Pdk1
		Ptgis	Tcp11l1	Rap1gap2	Zfp36			Gbp11	Pdzk1ip1
		Ptgr1	Tctex1d2	Rap2a	Zfp36l1			Gbp2	Pear1
		Ptgs1	Tfeb	Rara	Zfp462			Gbp3	Pecr
		Ptpn12	Tfrc	Rarg	Zfp768			Gbp5	Peg12
		Ptpre	Tgfbi	Rasa3	Zfp827			Gca	Peg13
		Ptprj	Themis2	Rasgrp4	Zfp831			Gcat	Peli2
		Ptprm	Ticam2	Rasip1	Zfp870			Gchfr	Per2
		Ptpro	Tifa	Rassf3	Zfp92			Gcnt1	Per3
		Pvt1	Tifab	Rassf4	Zfp939			Gcnt2	Perp
		Pygl	Tlcd2	Rassf5	Zg16			Gcnt4	Pex11a
		Pyroxd2	Tlr11	Rbm38	Zmat4			Gda	Pf4
		Rab11fip5	Tlr12	Rbm47	Znrf3			Gdf10	Pglyrp2
		Rab13	Tlr13	Rcsd1	Zyx			Gdf15	Phactr1
		Rab20	Tlr2	Rdh12				Gdpd1	Phactr2
		Rab31	Tlr3	Reck				Gdpd5	Phgdh
		Rab32	Tlr5	Reps2				Gem	Phldb1
		Rab34	Tlr6	Retnlg				Gfpt2	Phldb2
		Rab39	Tlr7	Rflnb				Gfra2	Pik3ip1
		Rab3d	Tlr9	Rfx2				Ggh	Pkd2
		Rab3il1	Tm4sf5	Rgag4				Ggt5	Pkia
		Rab44	Tmcc3	Rgs14				Ggt7	Pkn3
		Rab7b	Tmem120b	Rgs18				Ghr	Pla2g4a
		Rac3	Tmem141	Rgs2				Gja1	Plcb2
		Rai14	Tmem150b	Rhbdf2				Gja4	Plcb4
		Ralb	Tmem156	Rhob				Gjb2	Plcg2
		Rara	Tmem176a	Rhoc				Gjc1	Pld6
		Rasal2	Tmem176b	Rhou				Gla	Plekha8
		Rasgrp4	Tmem221	Rhov				Glis3	Plod2
		Rassf3	Tmem231	Rin2				Glt8d2	Plpp2
		Rassf4	Tmem51	Rnasel				Glycam1	Plpp7
		Rassf8	Tmem86a	Rnd1				Gm10277	Plppr3
		Rbm47	Tmem88	Rnf128				Gm10309	Pls3
		Rbpms	Tmod2	Rnf130				Gm10605	Plscr3
		Rem1	Tmsb4x	Rnf144a				Gm10851	Plscr4
		Renbp	Tmtc3	Rnf19b				Gm12158	Plxdc2
		Reps2	Tnf	Rogdi				Gm14207	Plxna3
		Retnla	Tnfrsf11a	RP23-312B17.2				Gm14636	Plxna4
		Rfx2	Tnfrsf4	RP23-312B17.3				Gm15609	Plxna4os1
		Rgl1	Tnni2	RP24-395P13.1				Gm15844	Pnck
		Rgl3	Tnnt2	Rps6ka2				Gm16045	Podxl
		Rgmb	Tns1	Rragd				Gm16170	Pole
		Rgs10	Tns3	Rsad2				Gm16685	Pomgnt2
		Rhbdf2	Tpd52	Rtkn2				Gm16897	Pon3
		Rhoc	Tpm2	Rtp4				Gm2065	Porcn
		Rims3	Traf1	Rubcnl				Gm26532	Ppfibp2
		Rin2	Treml4	Rufy4				Gm26601	Ppic
		Rnase4	Trerf1	Rxra				Gm26603	Ppp1r26
		Rnd3	Trib1	S100a11				Gm26632	Ppp1r3d
		Rnf128	Trim30b	S100a6				Gm2830	Ppp1r9a
		Rnf130	Trim30d	S100a8				Gm37024	Pqlc1
		Rnf144b	Trim36	S100a9				Gm37060	Prdm16
		Rnf180	Trim6	S1pr2				Gm37297	Prdm5
		Rnf217	Trim7	Samd9l				Gm37333	Prdx4
		RP23-263C23.7	Triqk	Samhd1				Gm37720	Prelid2
		RP24-216P6.3	Trpm2	Samsn1				Gm37728	Prex2
		RP24-502J3.1	Tsc22d1	Sat1				Gm37788	Prim1
		RP24-511J14.2	Tspan13	Scamp1				Gm37795	Prkar2b
		RP24-531B21.2	Tspan2	Sele				Gm37975	Prkcdbp
		RP24-94F12.3	Tspan3	Selenon				Gm38357	Prkce
		Rprm	Tspan31	Sell				Gm38399	Prkra
		Rps4l	Tspan33	Selp				Gm42602	Procr
		Rras	Ttc39a	Selplg				Gm42899	Prr36
		Rufy4	Ttc8	Sema4a				Gm43112	Prrg2
		Rusc2	Tubb2a	Sema4d				Gm43189	Prrg4
		Rxra	Tubb2b	Sema4f				Gm43593	Prss57
		S100a1	Tyrobp	Serpinb10				Gm43914	Prtn3
		S100a10	Uap1l1	Serpinb8				Gm43915	Prune2
		S1pr5	Ube2e2	Sesn2				Gm44001	Psat1
		Saa3	Ube2l6	Sfmbt2				Gm44220	Psd3
		Sardh	Ugt1a6a	Sfxn5				Gm44250	Psma8
		Sat1	Ugt1a7c	Sgk1				Gm44752	Psrc1
		Sbf2	Unc93b1	Sgk3				Gm44950	Ptafr
		Scamp1	Upb1	Sgms1				Gm45073	Pter
		Scamp5	Usp35	Sgms2				Gm4841	Ptgds
		Scarb1	Ust	Sh2b2				Gm4951	Ptger3
		Scn1b	Utf1	Sh2d3c				Gm5864	Ptgs1
		Scpep1	Vav2	Sh3bp2				Gm684	Ptk7
		Sdc3	Vcam1	Sh3bp5				Gm7180	Ptn
		Sec16b	Vsig10	Siglece				Gm7694	Ptov1
		Selenbp1	Vwf	Siglecf				Gm8221	Ptpre
		Selenon	Wdfy3	Sik1				Gm8292	Ptprs
		Selenop	Wdfy4	Sipa1l2				Gm9920	Ptrf
		Selp	Wdr86	Sirpa				Gmpr	Pxylp1
		Serpinb10	Xcr1	Sirpb1a				Gnaq	Pycr1
		Serpinb1a	Zbtb46	Sirpb1b				Gnaz	Pygl
		Serpinb2	Zc3h12c	Skap2				Gnb4	Rab11fip5
		Serpinb6a	Zc3h12d	Skint3				Gnb5	Rab17
		Serpinb8	Zdhhc14	Slamf8				Gng11	Rab27b
		Serpine1	Zfp111	Slc11a1				Gng12	Rab31
		Sgk1	Zfp229	Slc15a3				Gng7	Rab32
		Sgk3	Zfp296	Slc16a3				Gns	Rab34
		Sgms2	Zfp36	Slc22a15				Gorasp1	Rab36
		Sh3bgrl2	Zfp366	Slc22a4				Gp2	Rab37
		Sh3bp2	Zfp385a	Slc25a24				Gpc1	Rab38
		Sh3pxd2b	Zfp467	Slc26a11				Gpc4	Rab39b
		Sh3tc1	Zfp516	Slc2a3				Gpc6	Rab3il1
		Shtn1	Zfp872	Slc2a6				Gpihbp1	Rab44
		Siglec1	Zfp939	Slc31a2				Gpm6a	Rab4a
		Siglece	Zfyve28	Slc35e4				Gpm6b	Rabl2
		Siglecf	Zfyve9	Slc35f5				Gpnmb	Rad51
		Sirpa	Zmynd15	Slc36a3os				Gpr137b	Rad51ap1
		Sirpb1a		Slc37a2				Gpr137b-ps	Rad51b
		Sirpb1b		Slc37a3				Gpr146	Rad54b
		Skap2		Slc39a4				Gpr157	Rad54l
		Skint3		Slc40a1				Gpr176	Rai14
		Slamf9		Slc41a3				Gpr182	Ramp1
		Slc10a6		Slc44a1				Gpr35	Ranbp17
		Slc11a1		Slc6a12				Gpr4	Rap1gap
		Slc15a3		Slc6a13				Gpr82	Rasl12
		Slc16a10		Slc7a11				Gprasp2	Rassf8
		Slc16a3		Slc7a7				Gprc5b	Rbfox2
		Slc16a7		Slc8b1				Gprc5c	Rbp1
		Slc22a17		Slco4a1				Gpt2	Rbpms
		Slc22a18		Slco4c1				Gpx3	Rbpms2
		Slc25a13		Slfn1				Gpx7	Rcn1
		Slc25a24		Slfn2				Gpx8	Rcn3
		Slc2a6		Slfn4				Grb10	Rec8
		Slc31a2		Slfn5				Grem1	Renbp
		Slc35e4		Slpi				Grhl1	Repin1
		Slc35f5		Smim3				Gria3	Reps2
		Slc39a2		Smim5				Grk5	Rfc4
		Slc41a2		Smox				Grn	Rgag4
		Slc41a3		Smpd5				Grrp1	Rgs12
		Slc46a1		Smpdl3a				Gsn	Rgs18
		Slc52a3		Snai1				Gspt2	Rgs7bp
		Slc6a4		Sned1				Gsta4	Rhbdf1
		Slc7a2		Snta1				Gstm1	Rhobtb1
		Slc7a7		Sntb2				Gstm2	Rhobtb3
		Slc7a8		Snx10				Gstm5	Ric3
		Slc8a1		Snx20				Gstm7	Ripply3
		Slc8b1		Socs3				Gstt1	Rmi2
		Slc9a3r2		Sorl1				Gstt3	Rnf130
		Slc9a4		Sort1				Gtf2ird1	Rnf144a
		Slfn4		Sowahc				Gucy1a3	Rnf150
		Slpi		Specc1				Gulp1	Rnf180
		Smagp		Spi1				Gxylt2	Rnf216
		Smpdl3a		Spp1				Gypc	Rnf217
		Smpdl3b		Sqrdl				H1f0	Robo4
		Snta1		St3gal4				H2-Aa	RP23-415J15.3
		Sntb2		St3gal5				H2-Ab1	RP23-462D5.5
		Snx10		St3gal6				H2-Eb1	Rsph9
		Snx24		Stab1				H2-K1	Rtkn
		Snx7		Stard8				H2-M2	Rufy4
		Snx8		Stard9				H2-Q6	Runx2
		Snx9		Steap4				H2-Q7	Rusc2
		Soga1		Stfa2l1				H2afy2	S100a1
		Sorbs3		Stk10				Hacd1	Sall2
		Sord		Stk17b				Hap1	Samd14
		Sort1		Stk39				Hbegf	Samsn1
		Sowahc		Stom				Hcar2	Sapcd1
		Sox7		Ston2				Hdc	Sapcd2
		Spaca6		Stx11				Hdgfrp3	Sash1
		Spaca9		Stx7				Hdx	Scamp1
		Specc1		Stxbp6				Hebp1	Scarb1
		Spi1		Sulf2				Hecw2	Scarf1
		Spint1		Susd3				Heph	Sccpdh
		Spire1		Svip				Hey1	Scd2
		Spp1		Sycp2				Heyl	Sdc2
		Sqrdl		Syk				Hfe	Sdpr
		Srpx		Syne1				Hgf	Sdsl
		Srxn1		Syngr1				Hgfac	Sec16b
		St3gal4		Tacstd2				Hhip	Selenbp1
		St3gal5		Tarm1				Hic1	Selp
		Stab1		Tbc1d2				Hip1	Sema3d
		Stard13		Tbc1d24				Hist1h1c	Serf1
		Stard8		Tbc1d2b				Hist1h2bc	Serpina3g
		Stard9		Tbc1d8				Hlf	Serpinf1
		Stau2		Tbkbp1				Hlx	Serpini1
		Stbd1		Tbxas1				Hmgcs2	Sestd1
		Steap3		Tcea3				Hmgn3	Sgce
		Stom		Tcn2				Hmox1	Sgms1
		Stx7		Tctex1d2				Hnmt	Sgol1
		Sulf2		Tdrd7				Hoxa10	Sgsm1
		Sult1a1		Tex15				Hoxa5	Sh2d4a
		Synj2		Tfeb				Hoxa7	Sh2d5
		Tbc1d2		Tfec				Hoxa9	Sh3pxd2b
		Tbc1d24		Tgfbi				Hoxd8	Shank3
		Tbc1d9		Tgm1				Hpgd	Shcbp1
		Tbkbp1		Tgm2				Hpn	Shisa8
		Tbxas1		Thbd				Hs3st1	Shmt1
		Tc2n		Thbs1				Hs3st3b1	Shroom4
		Tcaf1		Themis2				Hs6st2	Siglecf
		Tceal8		Tiam1				Hspa12a	Six5
		Tcf7l2		Tiam2				Hspa12b	Ska3
		Tcn2		Tifab				Hspa1a	Skap2
		Tdrd7		Timp2				Hspa1b	Slc12a2
		Tfec		Tinagl1				Hspa2	Slc14a1
		Tfpi		Tiparp				Hspb1	Slc16a11
		Tgfb2		Tirap				Hspb8	Slc16a12
		Tgfbi		Tlr13				Hspg2	Slc16a2
		Tgm1		Tlr2				Htra1	Slc16a7
		Tgm2		Tlr4				Htra3	Slc16a9
		Tha1		Tlr5				Hyal2	Slc22a17
		Thbd		Tlr6				Ica1	Slc22a18
		Thbs1		Tlr7				Icam1	Slc22a21
		Thbs3		Tlr8				Id1	Slc22a3
		Themis2		Tm6sf1				Id3	Slc25a13
		Tiam2		Tmem106a				Idh1	Slc27a1
		Ticam2		Tmem132a				Ier3	Slc27a6
		Tifa		Tmem154				Ifi204	Slc2a10
		Tifab		Tmem156				Ifi205	Slc35d3
		Timd4		Tmem2				Ifi207	Slc35e4
		Timp2		Tmem220				Ifi211	Slc35f2
		Tiparp		Tmem38a				Ifi44	Slc35f5
		Tirap		Tmem38b				Ifih1	Slc40a1
		Tln2		Tmem40				Ifit1	Slc43a1
		Tlr13		Tmem71				Ifit2	Slc43a3
		Tlr2		Tmsb4x				Ifit3	Slc6a13
		Tlr3		Tnf				Ifit3b	Slc6a15
		Tlr4		Tnfaip2				Ifitm1	Slc7a4
		Tlr5		Tnfaip6				Ifitm2	Slc7a8
		Tlr6		Tnfaip8l2				Ifitm3	Slc8a1
		Tlr7		Tnfrsf1a				Ifngr2	Slc9a3r2
		Tlr8		Tnfrsf1b				Ift122	Slco3a1
		Tm6sf1		Tnfrsf21				Ift43	Slco4a1
		Tmbim1		Tnfrsf23				Ift81	Smim10l2a
		Tmcc3		Tnfsf13				Igdcc4	Smim3
		Tmem102		Tnfsf13b				Igf1	Smim5
		Tmem106a		Tnfsf14				Igf1r	Smo
		Tmem132a		Tnni2				Igfbp3	Smtn
		Tmem141		Tns3				Igfbp4	Smyd2
		Tmem151a		Tpd52				Igfbp5	Snx10
		Tmem159		Tppp3				Igfbp6	Snx24
		Tmem205		Trem1				Igfbp7	Snx7
		Tmem220		Trem2				Igll1	Soga1
		Tmem246		Trem3				Igsf10	Sorbs3
		Tmem37		Treml2				Igsf3	Sord
		Tmem38b		Treml4				Igsf9	Sort1
		Tmem51		Trf				Igsf9b	Sox18
		Tmem53		Trib1				Iigp1	Sox4
		Tmem86a		Trib3				Ikbip	Sox6
		Tmtc3		Trim16				Il11ra1	Spaca6
		Tnfaip2		Trim30b				Il13ra1	Spata7
		Tnfaip8l2		Trim30d				Il13ra2	Spc24
		Tnfrsf11a		Trp53inp2				Il15	Specc1
		Tnfrsf1a		Trpm2				Il15ra	Speg
		Tnfrsf1b		Trpv2				Il17rc	Spi1
		Tnfrsf21		Tspan2				Il17rd	Spic
		Tnfrsf23		Tst				Il18bp	Spint2
		Tnfsf13		Tuba4a				Il1r1	Spire1
		Tnfsf13b		Tuba8				Il1r2	Spns2
		Tnfsf13os		Tyrobp				Il1rl2	Spns3
		Tns1		Uap1l1				Il33	Spred1
		Tns4		Ube2l6				Il34	Spry4
		Tpd52		Ugt1a6a				Il6	Sqle
		Tppp		Ugt1a7c				Il6st	Srl
		Tppp3		Unc119				Il7	Srm
		Trem1		Unc93b1				Inf2	Srxn1
		Trem2		Upp1				Inhba	Ssbp2
		Trf		Usp2				Inmt	Sstr2
		Trib1		Vav1				Inppl1	Stard10
		Trim16		Vav3				Insrr	Stard8
		Trim29		Vcan				Ip6k3	Stau2
		Trim30c		Vcl				Iqsec2	Steap3
		Trim47		Vegfa				Irak1bp1	Stk26
		Trp53inp2		Vill				Irak3	Stmn1
		Trpm2		Vim				Irf8	Stox1
		Trpv4		Vnn3				Islr	Stxbp1
		Tsku		Vsig10				Ispd	Susd1
		Tspan17		Vsig10l				Itga1	Sv2a
		Tspan31		Vsir				Itga2	Svip
		Tspan4		Was				Itga2b	Syce2
		Ttc12		Wdfy3				Itga3	Syde1
		Tubb6		Wfdc17				Itga5	Syde2
		Tyrobp		Wfdc21				Itga6	Syngr1
		Uap1l1		Wipi1				Itga7	Synpo2
		Ubash3b		Xdh				Itga8	Sytl4
		Ube2l6		Zbtb42				Itga9	Tacstd2
		Ucp3		Zbtb7b				Itgb1	Tal1
		Ugt1a6a		Zeb2				Itgb4	Tanc2
		Ugt1a7c		Zfand4				Itgb5	Tas1r1
		Unc119		Zfhx3				Itgb8	Tbc1d16
		Unc13b		Zfp36				Itih3	Tbc1d2
		Unc5a		Zfp516				Itih5	Tbc1d24
		Unc93b1		Zfp608				Itm2a	Tbc1d9
		Vcan		Zfp768				Itm2c	Tbkbp1
		Vill		Zfyve9				Itpripl2	Tbxas1
		Vim		Znrf1				Itsn1	Tcaf1
		Vkorc1		Zyx				Jag1	Tcam1
		Vmn2r26						Jag2	Tceal1
		Vnn3						Jam2	Tceal8
		Vopp1						Jam3	Tcf7l2
		Vsig4						Jun	Tcp11l1
		Vsir						Junb	Tctex1d2
		Vwa5a						Jup	Tctn2
		Wdfy3						Kalrn	Tdrkh
		Wfdc17						Kank1	Tek
		Wfdc21						Kank2	Tert
		Wfs1						Kank3	Tet1
		Wipi1						Kazald1	Tfec
		Wnt2						Kazn	Tfpi
		Wwc2						Kcna2	Tfr2
		Wwtr1						Kcne3	Tgfbr3
		Xdh						Kcne4	Tgm1
		Zak						Kcnj15	Tgm2
		Zc2hc1a						Kcnj2	Tha1
		Zcchc14						Kcnj8	Thnsl2
		Zcchc24						Kcnk6	Thop1
		Zdhhc1						Kcnq1	Thra
		Zeb2						Kctd11	Thrb
		Zfhx3						Kctd12	Thsd1
		Zfp105						Kctd12b	Ticam2
		Zfp111						Kdelc1	Tie1
		Zfp385a						Kdelc2	Timeless
		Zfp768						Kdelr3	Tinagl1
		Zfp964						Kdr	Tjp2
		Zfyve9						Kif13a	Tlcd2
		Zkscan4						Kif1b	Tle2
								Kifap3	Tle6
								Kifc3	Tmbim1
								Kitl	Tmcc2
								Klf4	Tmem102
								Klf5	Tmem107
								Klf6	Tmem121
								Klf9	Tmem141
								Klhdc8b	Tmem150b
								Klhl13	Tmem159
								Klhl3	Tmem176a
								Klhl4	Tmem176b
								Klk1	Tmem205
								Krt17	Tmem220
								Krt19	Tmem231
								Krt20	Tmem246
								Krt7	Tmem40
								Krt79	Tmem44
								Krt8	Tmem53
								L3hypdh	Tmem98
								Lacc1	Tmprss3
								Lad1	Tmtc3
								Lag3	Tnfaip2
								Lama3	Tnfrsf21
								Lama4	Tnfsf13
								Lama5	Tnfsf13os
								Lamb1	Tnfsf4
								Lamb2	Tnip3
								Lamc1	Tns1
								Lamc2	Tns3
								Laptm4b	Tpm2
								Large1	Traip
								Larp6	Treml2
								Layn	Trib3
								Lbp	Trim16
								Lcn2	Trim47
								Ldb2	Trim6
								Ldhb	Trip13
								Ldlr	Trip6
								Ldlrad3	Triqk
								Lefty1	Troap
								Lepr	Trpc6
								Lgals3bp	Tsc22d1
								Lgalsl	Tslp
								Lgmn	Tspan3
								Lgr4	Tspan32
								Lhfp	Tspan4
								Lhfpl2	Tspan6
								Lhpp	Tst
								Lif	Ttc12
								Lifr	Ttc26
								Lima1	Ttc8
								Limch1	Ttk
								Lims2	Ttpa
								Litaf	Tuba4a
								Lmbr1	Tuba8
								Lmcd1	Txnrd3
								Lmna	Tyms
								Lmo1	Uaca
								Lmo7	Uap1l1
								Lncpint	Ube2e2
								Lonrf3	Ube2l6
								Lox	Uchl1
								Loxl3	Uck2
								Lpar1	Ugt1a6a
								Lpar3	Ugt1a7c
								Lpar4	Uhrf1
								Lpcat1	Unc45b
								Lpin3	Unc5a
								Lpl	Ung
								Lpo	Upp1
								Lrg1	Usp11
								Lrig1	Vangl1
								Lrp1	Vangl2
								Lrp12	Vash2
								Lrp4	Vav3
								Lrp5	Vdr
								Lrrc3	Vegfc
								Lrrc32	Vill
								Lrrc3b	Vipr2
								Lrrc49	Vkorc1
								Lrrk1	Vldlr
								Lrrk2	Vsig10
								Lsr	Vsig10l
								Ltbp1	Vwf
								Ltbp2	Wbscr27
								Ltbp3	Wdfy3
								Ltbp4	Wdfy4
								Ltbr	Wdr31
								Ltc4s	Wdr34
								Lum	Wdr60
								Lurap1l	Wee1
								Luzp1	Wfdc17
								Lxn	Wipi1
								Ly6a	Wls
								Ly6c1	Wwc2
								Ly6i	Xk
								Ly6k	Xkr5
								Ly96	Yes1
								Lynx1	Zak
								Lyplal1	Zbed3
								Lysmd2	Zbed5
								Lyve1	Zbtb10
								Lyz1	Zc2hc1a
								Lzts2	Zc3hav1l
								Madcam1	Zc4h2
								Mafb	Zdhhc1
								Maff	Zfand4
								Maged1	Zfhx3
								Maged2	Zfp111
								Mageh1	Zfp184
								Magi1	Zfp2
								Mamld1	Zfp219
								Man1c1	Zfp229
								Mansc1	Zfp286
								Maoa	Zfp30
								Maob	Zfp37
								Map1b	Zfp385a
								Map2	Zfp449
								Map3k6	Zfp467
								Map4k5	Zfp521
								Map6	Zfp532
								Mapk11	Zfp57
								Mapk12	Zfp608
								Mapre3	Zfp612
								Marcks	Zfp618
								Marcksl1	Zfp629
								Marco	Zfp651
								Marveld1	Zfp704
								Mast4	Zfp763
								Matn2	Zfp768
								Mboat1	Zfp783
								Mboat2	Zfp820
								Mcam	Zfp92
								Mcc	Zfp939
								Mcf2l	Zfp941
								Mcpt4	Zfp964
								Mdfic	Zfp976
								Mdk	Zfp979
								Me1	Zik1
								Mecom	Zkscan4
								Medag	Zwilch
								Megf8
								Mei4
								Meis2
								Meox1
								Meox2
								Mertk
								Met
								Mfap2
								Mfap5
								Mfge8
								Mfhas1
								Mfsd7a
								Mgl2
								Mgll
								Mgmt
								Mgp
								Mgst1
								Mical2
								Mical3
								Micall2
								Mid2
								Mill2
								Mir22hg
								Mir99ahg
								Mlkl
								Mlph
								Mlxipl
								Mme
								Mmp11
								Mmp14
								Mmp15
								Mmp19
								Mmp2
								Mmp23
								Mmp3
								Mmp9
								Mmrn1
								Mmrn2
								Mn1
								Mnd1
								Mocos
								Morc4
								Morn4
								Mpdz
								Mpp2
								Mpzl1
								Mras
								Mrc2
								Mreg
								Mrvi1
								Ms4a4d
								Msantd3
								Msc
								Msr1
								Msrb3
								Mst1r
								Msx1
								Mt1
								Mt2
								Mtss1
								Mtss1l
								Mtus1
								Muc1
								Mustn1
								Mvp
								Mx2
								Mxra8
								Myadm
								Mybpc2
								Mycl
								Mycn
								Myct1
								Myh11
								Myl9
								Mylk
								Myo10
								Myo1b
								Myo1c
								Myo1d
								Myo1e
								Myo6
								Myo7a
								Myof
								Myzap
								Naaa
								Nacc2
								Nap1l3
								Naprt
								Nav1
								Nav2
								Nbea
								Nbl1
								Ncald
								Ncam1
								Nckap1
								Nckap5
								Ncs1
								Ndn
								Ndnf
								Ndrg1
								Ndrg2
								Nectin2
								Nectin3
								Nedd4
								Nek6
								Nenf
								Neo1
								Net1
								Neto2
								Neu3
								Neurl1b
								Nfasc
								Nfe2l3
								Nfia
								Nfib
								Nfic
								Nfix
								Nfkb2
								Nfkbia
								Ngfr
								Nhsl1
								Nhsl2
								Nicn1
								Nid1
								Nid2
								Nim1k
								Ninj1
								Ninl
								Nkd2
								Nlgn2
								Nlrp1c-ps
								Noct
								Nod2
								Nol4l
								Nos1ap
								Nos2
								Nos3
								Nostrin
								Notch3
								Notch4
								Npas2
								Npdc1
								Nphp1
								Npnt
								Npr1
								Npr2
								Nqo1
								Nr1d1
								Nr1h3
								Nr2f2
								Nr2f6
								Nr3c2
								Nr4a1
								Nr4a2
								Nrbp2
								Nrep
								Nrp1
								Nrp2
								Nrxn1
								Nsg1
								Ntrk1
								Ntrk2
								Nuak1
								Nucb2
								Nudt12
								Nudt17
								Nudt4
								Nupr1
								Nxpe2
								Nxpe4
								Nxph1
								Nynrin
								Oaf
								Oas1g
								Oasl2
								Obscn
								Obsl1
								Ogfrl1
								Ogn
								Oit1
								Olfm1
								Olfm4
								Olfml2a
								Olfml2b
								Olfml3
								Ophn1
								Oplah
								Optn
								Osbpl1a
								Oscp1
								Osmr
								P2rx4
								P2ry2
								P2ry6
								P3h1
								P3h2
								P3h3
								P3h4
								P4ha2
								Pabpc4l
								Pafah2
								Pald1
								Palld
								Palm
								Palmd
								Pam
								Pamr1
								Papss2
								Paqr4
								Paqr8
								Pard3
								Pard3b
								Pard6g
								Parm1
								Parp12
								Parva
								Parvb
								Pawr
								Pbx1
								Pbx3
								Pcbd1
								Pcbp3
								Pcdh1
								Pcdh12
								Pcdh15
								Pcdh17
								Pcdh7
								Pcdhb16
								Pcdhb17
								Pcdhgc3
								Pcdhgc4
								Pck2
								Pcolce
								Pcolce2
								Pcp4l1
								Pcsk5
								Pde10a
								Pde1c
								Pde3a
								Pde4d
								Pde7b
								Pde8a
								Pdgfa
								Pdgfb
								Pdgfd
								Pdgfra
								Pdgfrb
								Pdia5
								Pdk4
								Pdlim1
								Pdlim3
								Pdlim4
								Pdlim7
								Pdzd2
								Pea15a
								Peak1
								Pear1
								Peg12
								Peg3
								Peli2
								Penk
								Per3
								Pex11a
								Pf4
								Pfn2
								Pgf
								Phactr1
								Phactr2
								Phf11d
								Phf24
								Phka1
								Phlda1
								Phlda3
								Phldb1
								Phldb2
								Pi16
								Pid1
								Piezo2
								Pigr
								Pigz
								Pik3r3
								Pik3r6
								Pipox
								Pir
								Piwil4
								Pkd2
								Pkdcc
								Pkia
								Pkig
								Pkn3
								Pknox2
								Pkp4
								Pla1a
								Pla2g15
								Pla2g2d
								Pla2g4a
								Pla2g4f
								Pla2r1
								Plat
								Plau
								Plb1
								Plcb1
								Plcb4
								Plcd1
								Plcd3
								Plce1
								Plcl1
								Pld1
								Pld2
								Plekha4
								Plekha6
								Plekha8
								Plekhf1
								Plekhg1
								Plekhg5
								Plin2
								Plk2
								Plod1
								Plod2
								Plod3
								Plpp1
								Plpp2
								Plpp3
								Pls3
								Plscr1
								Plscr2
								Plscr3
								Plscr4
								Pltp
								Plvap
								Plxdc2
								Plxna1
								Plxna2
								Plxna4
								Plxnb1
								Plxnb2
								Plxnd1
								Pmepa1
								Pmp22
								Pnck
								Podxl
								Pogk
								Pomgnt2
								Pon3
								Popdc2
								Porcn
								Postn
								Pparg
								Ppfibp1
								Ppic
								Ppl
								Ppp1r15a
								Ppp1r26
								Ppp1r3d
								Pqlc1
								Prcp
								Prdm16
								Prdm5
								Prdx4
								Prelp
								Prex2
								Prg2
								Prickle1
								Prickle2
								Prkar1b
								Prkcdbp
								Prkd1
								Prkra
								Prlr
								Prnp
								Procr
								Prom1
								Pros1
								Proser2
								Prox1
								Prr5l
								Prrg1
								Prrg2
								Prrx1
								Prss12
								Prss23
								Prss34
								Prtg
								Prune2
								Psap
								Psd3
								Pter
								Ptgds
								Ptges
								Ptgfrn
								Ptgir
								Ptgs1
								Ptgs2
								Pthlh
								Ptk2
								Ptk7
								Ptms
								Ptn
								Ptov1
								Ptpn13
								Ptpn14
								Ptpn3
								Ptprb
								Ptprf
								Ptprg
								Ptprk
								Ptprm
								Ptprs
								Ptrf
								Pvr
								Pxdn
								Pycr1
								Pyroxd2
								Rab11fip5
								Rab13
								Rab20
								Rab30
								Rab31
								Rab32
								Rab34
								Rab36
								Rab38
								Rab39b
								Rab3d
								Rab3il1
								Rab7b
								Rabl2
								Rai14
								Ralb
								Ralgds
								Ramp2
								Ramp3
								Ranbp17
								Rap1gap
								Rap2a
								Rapgef3
								Rapgef5
								Raph1
								Rarg
								Rarres1
								Rarres2
								Rasa4
								Rasal1
								Rasal2
								Rasd1
								Rasgef1a
								Rasgrp3
								Rasip1
								Rasl10a
								Rasl11a
								Rasl12
								Rassf6
								Rassf8
								Rbfox2
								Rbm47
								Rbms3
								Rbp1
								Rbpms
								Rbpms2
								Rcn1
								Rcn3
								Reck
								Reep1
								Reg3g
								Relb
								Rem1
								Renbp
								Reps2
								Ret
								Rftn2
								Rgl1
								Rgl3
								Rgmb
								Rgs12
								Rgs16
								Rgs17
								Rgs3
								Rgs4
								Rgs5
								Rgs7bp
								Rgs9
								Rhbdf1
								Rhbdf2
								Rhbdl2
								Rhob
								Rhobtb1
								Rhobtb3
								Rhoc
								Rhod
								Rhoj
								Rhou
								Rhpn1
								Ric3
								Rin2
								Ripply3
								Rmdn2
								Rnase4
								Rnd1
								Rnd3
								Rnf122
								Rnf144b
								Rnf150
								Rnf180
								Rnf19b
								Rnf217
								Robo1
								Robo2
								Robo4
								Rogdi
								Ror1
								RP23-462D5.5
								Rprm
								Rps4l
								Rps6ka2
								Rragd
								Rras
								Rsad2
								Rsph9
								Rtkn
								Rtn1
								Runx1t1
								Rusc2
								Rxra
								Rxrg
								Ryk
								S100a1
								S100a16
								S100a6
								S1pr3
								Saa3
								Samd14
								Sardh
								Sash1
								Sat1
								Sbf2
								Scamp1
								Scamp5
								Scara3
								Scara5
								Scarb1
								Scarf1
								Sccpdh
								Scd1
								Scg5
								Scin
								Scn1b
								Scn2b
								Scn3a
								Scn4b
								Scn7a
								Scpep1
								Sdc1
								Sdc2
								Sdc3
								Sdc4
								Sdpr
								Sec24d
								Sele
								Selenbp1
								Selenom
								Selenon
								Selenop
								Selp
								Sema3a
								Sema3b
								Sema3d
								Sema3f
								Sema4c
								Sema5a
								Sema6a
								Sema6d
								Sema7a
								Serf1
								Serinc5
								Serpina10
								Serpina1b
								Serpina3f
								Serpina3g
								Serpina3i
								Serpina3n
								Serpinb1a
								Serpinb1b
								Serpinb6a
								Serpinb6b
								Serpinb8
								Serpinb9
								Serpine1
								Serpine2
								Serpinf1
								Serping1
								Serpinh1
								Sesn2
								Sestd1
								Setbp1
								Sfrp1
								Sfrp2
								Sgce
								Sgk1
								Sgms2
								Sgsm1
								Sh2b2
								Sh2d4a
								Sh3bgrl2
								Sh3bp4
								Sh3bp5
								Sh3d19
								Sh3gl3
								Sh3pxd2a
								Sh3pxd2b
								Sh3tc1
								Sh3tc2
								Shank3
								Shb
								She
								Shisa3
								Shisa4
								Shroom4
								Shtn1
								Siglec1
								Siglech
								Sik1
								Sipa1l2
								Sirpa
								Six5
								Skint10
								Slamf8
								Slc10a6
								Slc11a1
								Slc12a2
								Slc12a4
								Slc15a3
								Slc16a1
								Slc16a12
								Slc16a2
								Slc16a9
								Slc18a1
								Slc1a3
								Slc1a4
								Slc22a15
								Slc22a17
								Slc22a18
								Slc22a21
								Slc22a23
								Slc22a3
								Slc22a4
								Slc26a10
								Slc27a1
								Slc27a3
								Slc29a1
								Slc2a10
								Slc30a2
								Slc31a2
								Slc35e4
								Slc35f5
								Slc36a2
								Slc41a3
								Slc43a3
								Slc44a1
								Slc45a3
								Slc46a1
								Slc4a11
								Slc4a3
								Slc5a9
								Slc6a15
								Slc6a20a
								Slc6a4
								Slc7a11
								Slc7a2
								Slc7a7
								Slc8a1
								Slc9a3r2
								Slc9a4
								Slco2a1
								Slco2b1
								Slco3a1
								Slco5a1
								Slfn5
[truncated: 389 more rows]
