# Supplementary material for: Transcriptional profiling unveils type I and II interferon networks in blood and tissues across diseases
Source: Nat Commun. 2019 Jun 28;10:2887. doi: 10.1038/s41467-019-10601-6 (PMC6599044; doi:10.1038/s41467-019-10601-6)
Supplement: Supplementary file 9 — Supplementary Data 7 [file 41467_2019_10601_MOESM9_ESM.xlsx]

## Sheet: Sheet1
Supplementary Data 7. In vitro derived T helper cell sigantures
TH1+IL-27 (n=75)		TH2 (n=101)		TH17 (n=76)
Ensembl ID	Gene	Ensembl ID	Gene	Ensembl ID	Gene
ENSMUSG00000078453	Abracl	ENSMUSG00000029802	Abcg2	ENSMUSG00000097412	1810014B01Rik
ENSMUSG00000037692	Ahdc1	ENSMUSG00000070469	Adamtsl3	ENSMUSG00000020917	Acly
ENSMUSG00000039158	Akna	ENSMUSG00000015850	Adamtsl4	ENSMUSG00000032561	Acpp
ENSMUSG00000025324	Atp10a	ENSMUSG00000021211	Akr1c12	ENSMUSG00000032281	Acsbg1
ENSMUSG00000006731	B4galnt1	ENSMUSG00000021213	Akr1c13	ENSMUSG00000011256	Adam19
ENSMUSG00000089929	Bcl2a1b	ENSMUSG00000046532	Ar	ENSMUSG00000004105	Angptl2
ENSMUSG00000099974	Bcl2a1d	ENSMUSG00000049804	Armcx4	ENSMUSG00000031996	Aplp2
ENSMUSG00000035042	Ccl5	ENSMUSG00000021200	Asb2	ENSMUSG00000022799	Arhgap31
ENSMUSG00000019122	Ccl9	ENSMUSG00000028789	Azin2	ENSMUSG00000055116	Arntl
ENSMUSG00000038304	Cd160	ENSMUSG00000040605	Bace2	ENSMUSG00000038295	Atg9b
ENSMUSG00000047139	Cd24a	ENSMUSG00000051331	Cacna1c	ENSMUSG00000086150	Bach2os
ENSMUSG00000005087	Cd44	ENSMUSG00000034471	Caskin2	ENSMUSG00000030826	Bcat2
ENSMUSG00000019489	Cd70	ENSMUSG00000042262	Ccr8	ENSMUSG00000067336	Bmpr2
ENSMUSG00000027435	Cd93	ENSMUSG00000046722	Cdc42se1	ENSMUSG00000056737	Capg
ENSMUSG00000032021	Crtam	ENSMUSG00000004633	Chn2	ENSMUSG00000026166	Ccl20
ENSMUSG00000050271	D8Ertd82e	ENSMUSG00000025189	Cnnm1	ENSMUSG00000040899	Ccr6
ENSMUSG00000040479	Dgkz	ENSMUSG00000024900	Cpt1a	ENSMUSG00000022744	Cldnd1
ENSMUSG00000052273	Dnah3	ENSMUSG00000018378	Cuedc1	ENSMUSG00000029238	Clock
ENSMUSG00000025558	Dock9	ENSMUSG00000046727	Cystm1	ENSMUSG00000032434	Cmtm6
ENSMUSG00000090069	E430024P14Rik	ENSMUSG00000097466	D430036J16Rik	ENSMUSG00000053931	Cnn3
ENSMUSG00000008136	Fhl2	ENSMUSG00000052117	D630039A03Rik	ENSMUSG00000022742	Cpox
ENSMUSG00000028270	Gbp2	ENSMUSG00000020182	Ddc	ENSMUSG00000031825	Crispld2
ENSMUSG00000028268	Gbp3	ENSMUSG00000026674	Ddr2	ENSMUSG00000020340	Cyfip2
ENSMUSG00000037580	Gch1	ENSMUSG00000022102	Dok2	ENSMUSG00000024087	Cyp1b1
ENSMUSG00000096035	Gm1045	ENSMUSG00000028108	Ecm1	ENSMUSG00000003534	Ddr1
ENSMUSG00000074385	Gm10684	ENSMUSG00000024140	Epas1	ENSMUSG00000052572	Dlg2
ENSMUSG00000064999	Gm26035	ENSMUSG00000021831	Ero1l	ENSMUSG00000061731	Ext1
ENSMUSG00000106149	Gm43430	ENSMUSG00000030199	Etv6	ENSMUSG00000006920	Ezh1
ENSMUSG00000069355	Gm5152	ENSMUSG00000021675	F2rl2	ENSMUSG00000036002	Fam214b
ENSMUSG00000095296	Gm8906	ENSMUSG00000023571	Fam132a	ENSMUSG00000026657	Frmd4a
ENSMUSG00000039997	Ifi203	ENSMUSG00000021792	Fam213a	ENSMUSG00000024064	Galnt14
ENSMUSG00000073489	Ifi204	ENSMUSG00000038368	Focad	ENSMUSG00000021360	Gcnt2
ENSMUSG00000055170	Ifng	ENSMUSG00000044167	Foxo1	ENSMUSG00000050953	Gja1
ENSMUSG00000026070	Il18r1	ENSMUSG00000038415	Foxq1	ENSMUSG00000057123	Gja5
ENSMUSG00000022514	Il1rap	ENSMUSG00000015619	Gata3	ENSMUSG00000084183	Gm12009
ENSMUSG00000020387	Jade2	ENSMUSG00000002797	Ggct	ENSMUSG00000080848	Gm9385
ENSMUSG00000035355	Kcnh4	ENSMUSG00000086595	Gm12214	ENSMUSG00000047293	Gpr15
ENSMUSG00000041642	Kif21b	ENSMUSG00000086618	Gm13256	ENSMUSG00000020048	Hsp90b1
ENSMUSG00000067591	Klra3	ENSMUSG00000052102	Gnpda1	ENSMUSG00000025929	Il17a
ENSMUSG00000030149	Klrk1	ENSMUSG00000031342	Gpm6b	ENSMUSG00000041872	Il17f
ENSMUSG00000038366	Lasp1	ENSMUSG00000075706	Gpx4	ENSMUSG00000026072	Il1r1
ENSMUSG00000068015	Lrch1	ENSMUSG00000026879	Gsn	ENSMUSG00000049093	Il23r
ENSMUSG00000022584	Ly6c2	ENSMUSG00000029864	Gstk1	ENSMUSG00000025133	Ints4
ENSMUSG00000026980	Ly75	ENSMUSG00000096210	H1f0	ENSMUSG00000051727	Kctd14
ENSMUSG00000026536	Mnda	ENSMUSG00000049511	Htr1b	ENSMUSG00000024063	Lbh
ENSMUSG00000090272	Mndal	ENSMUSG00000017493	Igfbp4	ENSMUSG00000022582	Ly6g
ENSMUSG00000032092	Mpzl2	ENSMUSG00000020383	Il13	ENSMUSG00000033902	Mapkbp1
ENSMUSG00000070305	Mpzl3	ENSMUSG00000000869	Il4	ENSMUSG00000019823	Mical1
ENSMUSG00000056290	Ms4a4b	ENSMUSG00000036117	Il5	ENSMUSG00000048612	Myof
ENSMUSG00000015950	Ncf1	ENSMUSG00000001281	Itgb7	ENSMUSG00000027859	Ngf
ENSMUSG00000004612	Nkg7	ENSMUSG00000030102	Itpr1	ENSMUSG00000059493	Nhs
ENSMUSG00000029322	Plac8	ENSMUSG00000031933	Izumo1r	ENSMUSG00000032420	Nt5e
ENSMUSG00000037202	Prf1	ENSMUSG00000031805	Jak3	ENSMUSG00000075033	Nxpe3
ENSMUSG00000079197	Psme2	ENSMUSG00000034271	Jdp2	ENSMUSG00000030513	Pcsk6
ENSMUSG00000078153	Psme2b	ENSMUSG00000005148	Klf5	ENSMUSG00000027248	Pdia3
ENSMUSG00000032202	Rab27a	ENSMUSG00000015647	Lama5	ENSMUSG00000025823	Pdia4
ENSMUSG00000110588	RP23-98C9.5	ENSMUSG00000053522	Lgals7	ENSMUSG00000028273	Pdlim5
ENSMUSG00000039153	Runx2	ENSMUSG00000024696	Lpxn	ENSMUSG00000028583	Pdpn
ENSMUSG00000019194	Scn1b	ENSMUSG00000038732	Mboat1	ENSMUSG00000040268	Plekha1
ENSMUSG00000026121	Sema4c	ENSMUSG00000043289	Mei4	ENSMUSG00000049969	Plekhf2
ENSMUSG00000066363	Serpina3f	ENSMUSG00000047562	Mmp10	ENSMUSG00000028150	Rorc
ENSMUSG00000067006	Serpinb5	ENSMUSG00000030681	Mvp	ENSMUSG00000104699	Rps4x-ps
ENSMUSG00000054520	Sh3bp2	ENSMUSG00000020900	Myh10	ENSMUSG00000027200	Sema6d
ENSMUSG00000029560	Snx8	ENSMUSG00000027977	Ndst3	ENSMUSG00000074796	Slc4a11
ENSMUSG00000004043	Stat5a	ENSMUSG00000053310	Nrgn	ENSMUSG00000028962	Slc4a2
ENSMUSG00000041831	Sytl3	ENSMUSG00000019890	Nts	ENSMUSG00000034801	Sos2
ENSMUSG00000033450	Tagap	ENSMUSG00000030824	Nucb1	ENSMUSG00000007613	Tgfbr1
ENSMUSG00000038517	Tbkbp1	ENSMUSG00000027765	P2ry1	ENSMUSG00000001131	Timp1
ENSMUSG00000001444	Tbx21	ENSMUSG00000092035	Peg10	ENSMUSG00000028347	Tmeff1
ENSMUSG00000026347	Tmem163	ENSMUSG00000010660	Plcd1	ENSMUSG00000045362	Tnfrsf26
ENSMUSG00000024401	Tnf	ENSMUSG00000028657	Ppt1	ENSMUSG00000027858	Tspan2
ENSMUSG00000035678	Tnfsf9	ENSMUSG00000025289	Prdx4	ENSMUSG00000041096	Tspyl2
ENSMUSG00000032324	Tspan3	ENSMUSG00000022912	Pros1	ENSMUSG00000034777	Vax2
ENSMUSG00000020634	Ubxn2a	ENSMUSG00000043017	Ptgir	ENSMUSG00000031258	Xkrx
ENSMUSG00000021614	Vcan	ENSMUSG00000025921	Rdh10	ENSMUSG00000034163	Zfc3h1
		ENSMUSG00000031438	Rnf128	ENSMUSG00000051341	Zfp52
		ENSMUSG00000047496	Rnf152
		ENSMUSG00000028793	Rnf19b
		ENSMUSG00000021180	Rps6ka5
		ENSMUSG00000045092	S1pr1
		ENSMUSG00000023927	Satb1
		ENSMUSG00000063531	Sema3e
		ENSMUSG00000038777	Sema6c
		ENSMUSG00000037411	Serpine1
		ENSMUSG00000025647	Shisa5
		ENSMUSG00000041362	Shtn1
		ENSMUSG00000037112	Sik2
		ENSMUSG00000063354	Slc39a4
		ENSMUSG00000022180	Slc7a8
		ENSMUSG00000074227	Spint2
		ENSMUSG00000071112	Spx
		ENSMUSG00000029865	Sval1
		ENSMUSG00000053580	Tanc2
		ENSMUSG00000029851	Tcaf2
		ENSMUSG00000034832	Tet3
		ENSMUSG00000053469	Tg
		ENSMUSG00000024812	Tjp2
		ENSMUSG00000036019	Tmtc2
		ENSMUSG00000047821	Trim16
		ENSMUSG00000042345	Ubash3a
		ENSMUSG00000044786	Zfp36
