# Supplementary material for: Transcriptional profiling unveils type I and II interferon networks in blood and tissues across diseases
Source: Nat Commun. 2019 Jun 28;10:2887. doi: 10.1038/s41467-019-10601-6 (PMC6599044; doi:10.1038/s41467-019-10601-6)
Supplement: Supplementary file 10 — Supplementary Data 8 [file 41467_2019_10601_MOESM10_ESM.xlsx]

## Sheet: Sheet1
Supplementary Data 8. Preservation of lung modules in blood
Module	Module name	Zsummary score
L1	Miscellaneous	4.91155
L2	Inflammation/Metabolism	9.01872
L3	Leukocytes/Myeloid/Signaling/Il10	9.92436
L4	Protein translation/Ubiquitination	16.3647
L5	Type I IFN/Ifit/Oas	9.48109
L6	Cytotoxic/T cells/NK/Tbx21/Eomes/B cells	31.6606
L7	Ifng/Stat1/Gbp/Antigen presentation	15.7613
L8	Glycolysis	11.2151
L9	Ribosomal functions/Other	11.5567
L10	Myeloid/Granulocyte function	7.46458
L11	IL-17 pathway/Granulocytes	10.0569
L12	Inflammation/IL-1 signaling/Myeloid cells	10.5736
L13	Myeloid cells/Il1b/Tnf	10.6726
L14	Myeloid cells and signaling	10.3903
L15	Myeloid cells/Other signaling	9.18925
L16	Ribosomal & metabolic process	20.1717
L17	Miscellaneous/Glucucorticoid receptor/Signaling	1.23348
L18	Diverse signaling/Mapk/Cytoskeleton	4.26136
L19	Diverse signaling	4.21614
L20	Miscellaneous signaling/Other	6.13317
L21	Miscellaneous	3.2397
L22	Calcium/Cytoskeleton signaling	20.519
L23	Membrane molecules/Metabolism	4.09075
L24	Diverse signaling	18.2831
L25	Immunoglobulin h/k enriched	24.7911
L26	Allergy	4.05428
L27	Diverse/Transmembrane/Solute carrier/Wnt signaling	1.03234
L28	Diverse intracellular signaling	3.3451
L29	Cilium organization/Signaling	5.87294
L30	Cilia/Microtubule formation	7.38801
L31	Cilia/Microtubule/Inflammation	7.82068
L32	Diverse intracellular signaling	2.66196
L33	Diverse intracellular signaling	8.99589
L34	Potassium channel/Transporters/Drug metabolism	5.44191
L35	Cytotoxic/T cells/NK/Tbx21/Eomes/B cells	17.9282
L36	NK cells/Leukocytes/Cytotoxic	4.56489
L37	B & T cells/Myeloid cells	23.5476
L38	Apolipoproteins/Protease inhibitors	17.2185
