# Supplementary material for: Transcriptional profiling unveils type I and II interferon networks in blood and tissues across diseases
Source: Nat Commun. 2019 Jun 28;10:2887. doi: 10.1038/s41467-019-10601-6 (PMC6599044; doi:10.1038/s41467-019-10601-6)
Supplement: Supplementary file 11 — Supplementary Data 9 [file 41467_2019_10601_MOESM11_ESM.xlsx]

## Sheet: Sheet1
Supplementary Data 9. Preservation of blood modules in lung
Module	Module name	Zsummary score
B1	Ribosome biogenesis	12.9611
B2	Ribosome functions	6.20637
B3	Mitochondria/Oxidative phosphorylation	7.99066
B4	Myeloid cells/Membrane functions	2.76801
B5	Macrophages/Cytokine signaling	8.05504
B6	Myeloid cells/Lipid metabolism	9.79977
B7	Myeloid cells/Granulocytes	5.26098
B8	Oxidative phosphorylation/Metabolism/ATP	11.735
B9	Ribosome/Mitochondrial activty	13.868
B10	Cell cycle/DNA replication	53.4104
B11	IFN signaling/Il10	17.9919
B12	Oxidative phosphorylation	14.7068
B13	Stress response/Protein folding/Ubiquitination	17.4586
B14	IFN signaling	18.1477
B15	Cytotoxic/T cells/ILC/Tbx21/Eomes	12.6093
B16	Granulocytes	7.7003
B17	Myeloid cells/Granulocytes	17.2532
B18	Myeloid cells/Granulocytes	21.2466
B19	T cells/Leukocytes	1.20727
B20	Cytoskeleton/Calcium signaling	19.019
B21	Drug metabolism/Protease inhibitors	6.38964
B22	Metabolism	0.942145
B23	Drug metabolism/Protease inhibitors	3.12768
B24	Tissue factor signaling in cancer	7.7003
B25	Miscellaneous enzymes	1.82685
B26	Miscellaneous Adhesion/Signaling	6.27746
B27	Epithelial cell function	6.53727
B28	B cell signaling and development	9.15745
B29	B cell signaling and development	1.95957
B30	B cell/Myeloid signaling	2.35713
B31	RNA and DNA processes	2.40676
B32	Histone modification	11.2539
B33	Hormone receptor signaling	4.94972
B34	Autophagy/Erythrocyte function/Heme	0.128915
B35	Integrins/Platelets/Histones	0.753331
B36	Miscellaneous	2.52304
B37	T cell differentiation	2.7783
B38	B cells/T cells and signaling	4.66545
B39	Leukocyte signaling	5.40656
B40	Cytoskeleton/Actin-based motility	4.58671
B41	T cells/T cell signaling	16.4949
