# Supplementary material for: Transcriptional profiling unveils type I and II interferon networks in blood and tissues across diseases
Source: Nat Commun. 2019 Jun 28;10:2887. doi: 10.1038/s41467-019-10601-6 (PMC6599044; doi:10.1038/s41467-019-10601-6)
Supplement: Supplementary file 12 — Supplementary Data 10 [file 41467_2019_10601_MOESM12_ESM.xlsx]

## Sheet: Sheet1
Supplementary Data 10. Differential gene expression in BAL and blood samples from a test HDM allergy model (nasal sensitization)
Ensembl ID	Gene	Gene biotype	Lung modules	BAL			Blood
				Log2 Fold Change	p-value	FDR p-value	Log2 Fold Change	p-value	FDR p-value
ENSMUSG00000000001	Gnai3	protein_coding	L2	0.185849	0.153403	0.266032	-0.306005	0.01448	0.149764
ENSMUSG00000000003	Pbsn	protein_coding	-	NA	NA	NA	NA	NA	NA
ENSMUSG00000000028	Cdc45	protein_coding	L6	-1.46233	6.62e-07	4.14e-06	0.374923	0.208189	0.572835
ENSMUSG00000000031	H19	lincRNA	-	0	1	1	-0.657798	0.597036	0.865902
ENSMUSG00000000037	Scml2	protein_coding	-	-0.0433814	0.94866	0.980476	0.743386	0.350937	0.715381
ENSMUSG00000000049	Apoh	protein_coding	L38	1.07155	0.245751	0.385239	0.700416	0.333511	0.701116
ENSMUSG00000000056	Narf	protein_coding	-	0.753029	0.00161584	0.0052539	0.467545	0.039516	0.257395
ENSMUSG00000000058	Cav2	protein_coding	L27	-1.84376	1.96e-06	1.13e-05	-0.855834	0.0297683	0.221775
ENSMUSG00000000078	Klf6	protein_coding	L13	-0.199262	0.202807	0.331975	-0.298794	0.0452697	0.274622
ENSMUSG00000000085	Scmh1	protein_coding	-	0.451656	0.0167165	0.0415749	-0.054638	0.767145	0.934908
ENSMUSG00000000088	Cox5a	protein_coding	L9	-0.322676	0.382643	0.534837	0.311135	0.3756	0.737379
ENSMUSG00000000093	Tbx2	protein_coding	L33	0.847536	0.103219	0.192654	0.320465	0.543531	0.838147
ENSMUSG00000000094	Tbx4	protein_coding	L20	-0.0938143	0.953139	NA	0	1	NA
ENSMUSG00000000103	Zfy2	protein_coding	-	NA	NA	NA	NA	NA	NA
ENSMUSG00000000120	Ngfr	protein_coding	L26	3.85256	1.35e-07	9.3e-07	0.604005	0.215424	0.581496
ENSMUSG00000000125	Wnt3	protein_coding	-	0.632554	0.702173	NA	-1.22863	0.45533	NA
ENSMUSG00000000126	Wnt9a	protein_coding	L33	1.65067	0.15861	0.273295	0.52625	0.625857	0.880178
ENSMUSG00000000127	Fer	protein_coding	L29	1.69684	2.76e-18	5.9e-17	0.344155	0.0872077	0.377216
ENSMUSG00000000131	Xpo6	protein_coding	L15	0.357315	0.00262598	0.00810842	0.231176	0.0419692	0.265028
ENSMUSG00000000134	Tfe3	protein_coding	L15	-0.109239	0.531543	0.676638	0.274746	0.100912	0.405632
ENSMUSG00000000142	Axin2	protein_coding	L33	4.70664	4.83e-22	1.44e-20	0.213204	0.643214	0.887626
ENSMUSG00000000148	Brat1	protein_coding	-	-0.143744	0.244056	0.383061	0.0692475	0.568818	0.85208
ENSMUSG00000000149	Gna12	protein_coding	-	-0.104153	0.568496	0.708482	0.13869	0.432026	0.774457
ENSMUSG00000000154	Slc22a18	protein_coding	L30	-3.02928	1.53e-09	1.38e-08	-0.289175	0.584138	0.859415
ENSMUSG00000000157	Itgb2l	protein_coding	L13	5.1199	3.29e-12	4.02e-11	0.285826	0.685332	0.905333
ENSMUSG00000000159	Igsf5	protein_coding	-	1.63617	0.0962989	0.181992	0.890858	0.346194	0.711272
ENSMUSG00000000167	Pih1d2	protein_coding	-	0.476229	0.403922	0.556234	-0.80763	0.236558	0.604386
ENSMUSG00000000168	Dlat	protein_coding	-	-0.857026	1.65e-06	9.65e-06	-0.407688	0.0204434	0.182013
ENSMUSG00000000171	Sdhd	protein_coding	-	-0.172577	0.458892	0.610553	-0.120305	0.589171	0.862304
ENSMUSG00000000182	Fgf23	protein_coding	L10	NA	NA	NA	NA	NA	NA
ENSMUSG00000000183	Fgf6	protein_coding	-	-0.656313	0.691982	NA	0	1	NA
ENSMUSG00000000184	Ccnd2	protein_coding	L36	-1.9775	4.47e-14	6.43e-13	-0.207811	0.404301	0.754204
ENSMUSG00000000194	Gpr107	protein_coding	-	-0.148326	0.219109	0.352467	-0.00821029	0.944571	0.990381
ENSMUSG00000000197	Nalcn	protein_coding	-	0	1	NA	1.21751	0.449417	NA
ENSMUSG00000000202	Btbd17	protein_coding	L15	3.54633	0.000242638	0.000950542	-0.619977	0.512924	0.824139
ENSMUSG00000000204	Slfn4	protein_coding	L3	1.69819	0.00185166	0.00592484	1.04572	0.0436255	0.2693
ENSMUSG00000000214	Th	protein_coding	-	NA	NA	NA	NA	NA	NA
ENSMUSG00000000215	Ins2	protein_coding	-	NA	NA	NA	NA	NA	NA
ENSMUSG00000000216	Scnn1g	protein_coding	L32	0.454885	0.682324	0.798922	0.565779	0.642915	NA
ENSMUSG00000000223	Drp2	protein_coding	-	-1.20288	0.0535289	0.112147	0.486229	0.272951	0.641493
ENSMUSG00000000244	Tspan32	protein_coding	L37	0.0808264	0.702477	0.814088	0.104075	0.604999	0.869671
ENSMUSG00000000247	Lhx2	protein_coding	L5	1.74792	0.00174293	0.00561748	0.217037	0.846754	0.963975
ENSMUSG00000000248	Clec2g	protein_coding	L6	5.93376	4.8e-12	5.8e-11	-0.254112	0.735315	0.923404
ENSMUSG00000000253	Gmpr	protein_coding	L33	-2.94243	4.94e-12	5.95e-11	0.268389	0.50728	0.820642
ENSMUSG00000000263	Glra1	protein_coding	-	NA	NA	NA	NA	NA	NA
ENSMUSG00000000266	Mid2	protein_coding	L33	0.997643	0.341546	0.492523	-1.20487	0.247926	0.616191
ENSMUSG00000000275	Trim25	protein_coding	L5	-0.169974	0.208684	0.339497	0.0147831	0.909089	0.981896
ENSMUSG00000000276	Dgke	protein_coding	L33	-0.687461	0.0185487	0.0454391	-0.526368	0.0618129	0.31975
ENSMUSG00000000278	Scpep1	protein_coding	L7	0.749736	0.00856318	0.0231772	-0.463229	0.0886376	0.379968
ENSMUSG00000000282	Mnt	protein_coding	L18	0.342052	0.00691228	0.0191824	0.105844	0.391978	0.74548
ENSMUSG00000000290	Itgb2	protein_coding	L7	-0.312237	0.134263	0.238791	0.137966	0.486041	0.806948
ENSMUSG00000000295	Hddc2	protein_coding	-	-0.751247	2.45e-05	0.000117469	-0.154537	0.384972	0.742649
ENSMUSG00000000296	Tpd52l1	protein_coding	-	-0.288574	NA	NA	-2.98832	NA	NA
ENSMUSG00000000301	Pemt	protein_coding	-	-0.691469	0.176743	0.297754	0.0518486	0.920526	0.984369
ENSMUSG00000000303	Cdh1	protein_coding	-	0.532805	0.245897	0.385353	0.399916	0.366325	0.728823
ENSMUSG00000000305	Cdh4	protein_coding	L27	0.371112	0.815597	NA	0.44813	0.780649	NA
ENSMUSG00000000308	Ckmt1	protein_coding	L24	1.24649	0.194948	0.321633	-1.09538	0.284777	0.654904
ENSMUSG00000000317	Bcl6b	protein_coding	L14	4.06188	0.000505542	0.00184558	-0.234061	0.821467	0.95384
ENSMUSG00000000318	Clec10a	protein_coding	L10	3.19239	4.51e-17	8.63e-16	-0.249083	0.479772	0.804543
ENSMUSG00000000320	Alox12	protein_coding	L34	2.78777	1.28e-05	6.44e-05	0.403142	0.415829	0.763808
ENSMUSG00000000325	Arvcf	protein_coding	L33	0.214334	0.437751	0.58969	0.237308	0.405974	0.755888
ENSMUSG00000000326	Comt	protein_coding	-	-1.32426	0.00011791	0.000495447	-0.0705845	0.829913	0.957621
ENSMUSG00000000339	Rtca	protein_coding	L14	-0.406113	0.00157015	0.00512222	-0.0660991	0.608785	0.871853
ENSMUSG00000000340	Dbt	protein_coding	-	-0.115827	0.545844	0.688474	-0.423659	0.0284592	0.216895
ENSMUSG00000000346	Dazap2	protein_coding	-	-0.3217	0.132647	0.236381	0.55524	0.00622539	0.0934045
ENSMUSG00000000355	Mcts1	protein_coding	L6	-0.211043	0.08578	0.165322	-0.280322	0.0217283	0.18692
ENSMUSG00000000359	Rem1	protein_coding	L27	-1.1964	0.00669327	0.0186414	-0.282974	0.529701	0.831808
ENSMUSG00000000365	Rnf17	protein_coding	-	-0.992552	0.0807773	0.157118	0.809508	0.175565	0.530023
ENSMUSG00000000374	Trappc10	protein_coding	-	-0.493143	1.98e-08	1.54e-07	-0.0564878	0.51498	0.824801
ENSMUSG00000000378	Ccm2	protein_coding	-	0.605198	0.000158386	0.000646134	0.0321458	0.832697	0.958856
ENSMUSG00000000381	Wap	protein_coding	-	NA	NA	NA	NA	NA	NA
ENSMUSG00000000384	Tbrg4	protein_coding	L15	0.0935818	0.372797	0.524623	0.114535	0.270912	0.639343
ENSMUSG00000000385	Tmprss2	protein_coding	L33	1.15066	0.335582	0.486053	-0.557418	0.642575	0.887626
ENSMUSG00000000386	Mx1	protein_coding	L5	1.26173	0.0234557	0.055715	-0.104925	0.842973	0.962241
ENSMUSG00000000392	Fap	protein_coding	L14	0.969215	0.171335	0.29056	0.315702	0.64043	0.887225
ENSMUSG00000000394	Gcg	protein_coding	-	0.703574	0.670917	0.789745	-2.51564	0.127129	NA
ENSMUSG00000000399	Ndufa9	protein_coding	-	-0.310427	0.0893303	0.170996	-0.251695	0.1533	0.494939
ENSMUSG00000000402	Egfl6	protein_coding	L28	0.684673	0.478691	0.628802	0.00787905	0.993199	1
ENSMUSG00000000409	Lck	protein_coding	L35	4.01854	2.97e-32	1.98e-30	-0.115693	0.717099	0.917334
ENSMUSG00000000411	Tssk3	protein_coding	-	-0.000511262	0.999743	NA	0	1	NA
ENSMUSG00000000416	Cttnbp2	protein_coding	L27	1.25582	0.448349	NA	0.944419	0.568184	NA
ENSMUSG00000000420	Galnt1	protein_coding	L2	0.50733	0.0156871	0.0393347	0.841103	2.41e-05	0.00391187
ENSMUSG00000000435	Myf5	protein_coding	-	0	1	NA	-0.82419	0.608634	NA
ENSMUSG00000000439	Mkrn2	protein_coding	-	-0.101192	0.548042	0.690604	-0.115722	0.480645	0.804619
ENSMUSG00000000440	Pparg	protein_coding	L37	-2.06793	1.2e-05	6.09e-05	-0.146958	0.74685	0.927263
ENSMUSG00000000441	Raf1	protein_coding	-	-0.182534	0.0932823	0.177201	0.258178	0.0132814	0.142638
ENSMUSG00000000486	2001-09-01	protein_coding	L35	4.84106	2.42e-40	2.95e-38	0.771643	0.0243757	0.199132
ENSMUSG00000000489	Pdgfb	protein_coding	L27	0.289398	0.429592	0.581805	-0.122569	0.723261	0.919838
ENSMUSG00000000530	Acvrl1	protein_coding	L32	-0.431652	0.205008	0.334915	-0.191252	0.560448	0.847787
ENSMUSG00000000531	Grasp	protein_coding	-	0.990159	0.00102781	0.00351626	-0.113619	0.708187	0.913351
ENSMUSG00000000532	Acvr1b	protein_coding	L18	-1.06497	5.86e-09	4.91e-08	0.00128126	0.994262	1
ENSMUSG00000000538	Tom1l2	protein_coding	L33	-0.269964	0.16257	0.278899	0.204299	0.275292	0.644662
ENSMUSG00000000544	Gpa33	protein_coding	-	-0.0695304	0.949609	0.980785	0	1	NA
ENSMUSG00000000552	Zfp385a	protein_coding	L3	-0.890625	0.00197043	0.00627433	0.239073	0.385222	0.742649
ENSMUSG00000000555	Itga5	protein_coding	L15	-0.86988	0.00423373	0.012441	0.173882	0.550812	0.841882
ENSMUSG00000000560	Gabra2	protein_coding	-	0	1	NA	-0.782992	0.626616	NA
ENSMUSG00000000561	Wdr77	protein_coding	L18	0.403028	0.027193	0.0632395	-0.224149	0.203618	0.566859
ENSMUSG00000000562	Adora3	protein_coding	L10	3.60827	8.58e-19	1.92e-17	0.199655	0.619006	0.877095
ENSMUSG00000000563	Atp5f1	protein_coding	L16	-0.119235	0.492696	0.642109	0.0757952	0.647216	0.889066
ENSMUSG00000000567	Sox9	protein_coding	L10	2.16696	0.148316	0.259155	-2.08835	0.164223	NA
ENSMUSG00000000568	Hnrnpd	protein_coding	L14	-0.0316696	0.85858	0.921949	-0.030214	0.858722	0.967495
ENSMUSG00000000579	Dynlt1c	protein_coding	-	0.11872	0.795469	0.878829	0.597791	0.169772	0.521884
ENSMUSG00000000581	C1d	protein_coding	L4	-0.562102	1.54e-08	1.22e-07	-0.319275	0.00195856	0.04908
ENSMUSG00000000594	Gm2a	protein_coding	L6	-0.118355	0.5859	0.723196	0.129214	0.53131	0.832138
ENSMUSG00000000600	Krit1	protein_coding	L1	0.654262	1.56e-07	1.06e-06	-0.169801	0.165583	0.515186
ENSMUSG00000000605	Clcn4	protein_coding	L29	-0.404567	6.35e-05	0.000281744	-0.293986	0.00317978	0.0643367
ENSMUSG00000000606	Vmn2r88	protein_coding	-	NA	NA	NA	NA	NA	NA
ENSMUSG00000000617	Grm6	protein_coding	L26	5.45021	2.4e-20	6.23e-19	0.974632	0.0869954	0.376835
ENSMUSG00000000627	Sema4f	protein_coding	L28	3.4446	6.15e-20	1.55e-18	0.242109	0.461932	0.792823
ENSMUSG00000000628	Hk2	protein_coding	L15	1.37598	7.26e-07	4.5e-06	-0.027529	0.917759	0.983775
ENSMUSG00000000631	Myo18a	protein_coding	L19	0.0714143	0.566303	0.706804	-0.0237744	0.842604	0.961941
ENSMUSG00000000632	Sez6	protein_coding	-	0.133517	0.933059	NA	0.716123	0.656288	NA
ENSMUSG00000000673	Haao	protein_coding	L37	1.8032	2.18e-08	1.68e-07	0.430891	0.155346	0.497773
ENSMUSG00000000682	Cd52	protein_coding	L6	1.6429	3.06e-20	7.87e-19	0.0600533	0.722571	0.919487
ENSMUSG00000000686	Abhd15	protein_coding	L15	-2.83022	3.73e-25	1.43e-23	0.00115196	0.996537	1
ENSMUSG00000000690	Hoxb6	protein_coding	-	1.63321	0.296672	0.44312	0.14763	0.922247	NA
ENSMUSG00000000693	Loxl3	protein_coding	L3	2.1941	9.51e-10	8.83e-09	0.799869	0.0123767	0.137831
ENSMUSG00000000701	Tcl1b5	protein_coding	-	NA	NA	NA	NA	NA	NA
ENSMUSG00000000706	Btn1a1	protein_coding	-	0	1	1	-0.565219	0.732024	NA
ENSMUSG00000000708	Kat2b	protein_coding	-	0.593675	0.000548379	0.00199025	-0.0172567	0.917041	0.983506
ENSMUSG00000000711	Rab5b	protein_coding	L34	-0.303831	0.0674562	0.135456	-0.180236	0.257301	0.627297
ENSMUSG00000000724	Cryba1	protein_coding	-	NA	NA	NA	NA	NA	NA
ENSMUSG00000000730	Dnmt3l	protein_coding	L10	3.95087	3.02e-16	5.39e-15	2.72442	0.00665038	0.0976516
ENSMUSG00000000731	Aire	protein_coding	-	5.29423	8.44e-07	5.17e-06	1.22587	0.199805	0.562789
ENSMUSG00000000732	Icosl	protein_coding	L18	0.973428	0.00298428	0.00908934	0.306719	0.325025	0.694234
ENSMUSG00000000738	Spg7	protein_coding	-	-0.126107	0.3046	0.451913	0.395918	0.000849913	0.0297275
ENSMUSG00000000739	Sult5a1	protein_coding	L34	1.95797	0.129145	0.231319	0.38077	0.713587	0.915758
ENSMUSG00000000740	Rpl13	protein_coding	L8	0.14668	0.37862	0.530786	0.2556	0.105802	0.415196
ENSMUSG00000000743	Chmp1a	protein_coding	-	-0.244818	0.0144913	0.0367394	0.226668	0.0181656	0.169394
ENSMUSG00000000751	Rpa1	protein_coding	-	-0.793209	3.47e-09	2.99e-08	-0.140549	0.274482	0.643595
ENSMUSG00000000753	Serpinf1	protein_coding	L22	1.09088	0.209987	0.34113	-0.0107804	0.989304	1
ENSMUSG00000000759	Tubgcp3	protein_coding	-	-0.0644487	0.669458	0.788983	-0.0690505	0.639622	0.887214
ENSMUSG00000000766	Oprm1	protein_coding	-	2.12445	0.185909	0.30971	1.01127	0.526655	NA
ENSMUSG00000000776	Polr3d	protein_coding	L8	0.0867618	0.671872	0.790476	-0.322608	0.114933	0.432733
ENSMUSG00000000782	Tcf7	protein_coding	L37	3.39207	3.46e-19	7.97e-18	-0.230223	0.519047	0.826737
ENSMUSG00000000787	Ddx3x	protein_coding	L18	-0.534712	0.00347863	0.0104284	-0.250145	0.151305	0.491506
ENSMUSG00000000791	Il12rb1	protein_coding	L7	3.62967	1.23e-14	1.86e-13	0.0559133	0.893837	0.976421
ENSMUSG00000000792	Slc5a5	protein_coding	-	2.85689	0.0363547	0.0810301	1.80784	0.154659	0.496551
ENSMUSG00000000794	Kcnn3	protein_coding	L34	-3.84319	0.00229386	0.00718304	1.31218	0.282827	0.653392
ENSMUSG00000000804	Usp32	protein_coding	-	-0.266377	0.341374	0.49234	0.939797	0.000410919	0.0193019
ENSMUSG00000000805	Car4	protein_coding	L31	-1.69219	5.68e-06	3.04e-05	-2.84063	1.03e-06	0.000627513
ENSMUSG00000000811	Txnrd3	protein_coding	L33	0.333007	0.0883775	0.16957	-0.239121	0.245787	0.614703
ENSMUSG00000000817	Fasl	protein_coding	L35	2.78854	3.99e-10	3.86e-09	-0.400808	0.293883	0.663763
ENSMUSG00000000823	Zfp512b	protein_coding	-	0.0893702	0.645	0.770178	0.206518	0.271301	0.639629
ENSMUSG00000000826	Dnajc5	protein_coding	-	-0.273481	0.000157186	0.000641707	-0.0265166	0.708056	0.913351
ENSMUSG00000000827	Tpd52l2	protein_coding	-	-0.469763	0.00346914	0.0104069	0.00740291	0.961938	0.994661
ENSMUSG00000000838	Fmr1	protein_coding	L1	-0.484795	0.000897289	0.00311092	-0.407639	0.00445303	0.0767904
ENSMUSG00000000861	Bcl11a	protein_coding	L37	6.4855	3e-57	1.21e-54	-0.136629	0.694157	0.908499
ENSMUSG00000000869	Il4	protein_coding	L26	4.79147	3.38e-17	6.55e-16	0.84999	0.116292	0.435331
ENSMUSG00000000876	Pxmp4	protein_coding	L34	-2.51067	3.99e-62	2.11e-59	0.330027	0.0258686	0.206054
ENSMUSG00000000881	Dlg3	protein_coding	L34	4.85011	6.84e-37	6.37e-35	-0.174679	0.625115	0.879901
ENSMUSG00000000884	Gnb1l	protein_coding	-	-0.453888	0.0318309	0.0722754	0.135072	0.536473	0.834871
ENSMUSG00000000889	Dbh	protein_coding	L22	0.164375	0.917605	NA	0	1	NA
ENSMUSG00000000901	Mmp11	protein_coding	L27	1.31064	0.0129866	0.0334638	0.727231	0.133292	0.463844
ENSMUSG00000000902	Smarcb1	protein_coding	-	-0.278089	0.0126392	0.0327046	0.125425	0.249123	0.616722
ENSMUSG00000000903	Vpreb3	protein_coding	L31	3.406	5.63e-14	8.03e-13	-0.115855	0.775113	0.938107
ENSMUSG00000000915	Hip1r	protein_coding	L18	1.90236	2.69e-14	3.93e-13	0.234098	0.323784	0.693013
ENSMUSG00000000916	Nsun5	protein_coding	-	0.228799	0.247977	0.387506	-0.162339	0.399941	0.750803
ENSMUSG00000000934	Top1mt	protein_coding	-	-0.833726	6.22e-07	3.91e-06	0.0349929	0.848185	0.964206
ENSMUSG00000000938	Hoxa10	protein_coding	-	3.02017	0.0615851	0.125642	0	1	NA
ENSMUSG00000000942	Hoxa4	protein_coding	L27	1.33016	0.0888592	0.170334	-0.332848	0.488781	0.808914
ENSMUSG00000000948	Gm38393	protein_coding	L27	0.96368	0.545317	NA	0	1	NA
ENSMUSG00000000957	Mmp14	protein_coding	L3	3.41096	1.67e-08	1.31e-07	0.101879	0.86188	0.96875
ENSMUSG00000000958	Slc7a7	protein_coding	L6	-1.30827	5.6e-05	0.000251185	-0.159039	0.611931	0.873865
ENSMUSG00000000959	Oxa1l	protein_coding	-	-0.201777	0.054391	0.113569	0.127626	0.213619	0.579463
ENSMUSG00000000976	Heatr6	protein_coding	-	-0.207542	0.129353	0.231595	0.0936749	0.4834	0.806316
ENSMUSG00000000982	Ccl3	protein_coding	L13	2.92488	5.46e-07	3.46e-06	-0.65449	0.240988	0.609691
ENSMUSG00000000983	Wfdc18	protein_coding	L13	2.74818	0.000324093	0.00123923	0.205543	0.763185	0.934048
ENSMUSG00000001014	Icam4	protein_coding	-	-0.794012	0.141467	0.249506	1.28317	0.00972297	0.119812
ENSMUSG00000001016	Ilf2	protein_coding	-	-0.203357	0.0396256	0.0870777	-0.120566	0.219306	0.585553
ENSMUSG00000001017	Chtop	protein_coding	-	0.149318	0.0768457	0.150958	-0.160211	0.0494067	0.286767
ENSMUSG00000001018	Snapin	protein_coding	-	-0.687415	2.12e-11	2.39e-10	-0.0817705	0.429593	0.773437
ENSMUSG00000001020	S100a4	protein_coding	L6	0.94738	0.00657879	0.0183506	-0.0397359	0.89869	0.977803
ENSMUSG00000001021	S100a3	protein_coding	-	2.21313	0.0904234	0.172717	1.60271	0.192431	NA
ENSMUSG00000001023	S100a5	protein_coding	-	2.8557	0.0128903	0.0332437	-0.729063	0.511711	0.823562
ENSMUSG00000001025	S100a6	protein_coding	L10	2.48465	2.2e-19	5.15e-18	0.10682	0.683133	0.903749
ENSMUSG00000001027	Scn4a	protein_coding	L22	8.33101	6.15e-59	2.72e-56	0.639503	0.139246	0.473782
ENSMUSG00000001029	Icam2	protein_coding	L34	2.9072	2.42e-16	4.35e-15	-0.20044	0.545398	0.83894
ENSMUSG00000001034	Mapk7	protein_coding	-	0.103696	0.517285	0.664185	0.402031	0.0102024	0.12336
ENSMUSG00000001036	Epn2	protein_coding	L19	1.93707	0.00133339	0.00442431	-0.907788	0.111537	0.425842
ENSMUSG00000001039	B9d1	protein_coding	L30	-0.935454	0.193674	0.320043	-0.4686	0.542353	0.837466
ENSMUSG00000001052	Sec24b	protein_coding	-	0.26861	0.0176292	0.0435157	-0.100373	0.361743	0.724322
ENSMUSG00000001053	N4bp3	protein_coding	L27	0.513322	0.060058	0.123019	-0.191157	0.466335	0.796174
ENSMUSG00000001054	Rmnd5b	protein_coding	-	0.0130888	0.918284	0.960674	0.133727	0.283156	0.653697
ENSMUSG00000001056	Nhp2	protein_coding	L8	-0.587018	0.00163429	0.00530672	0.0557645	0.758102	0.931561
ENSMUSG00000001062	Vps9d1	protein_coding	-	0.176441	0.182685	0.305535	0.274039	0.0343012	0.239613
ENSMUSG00000001065	Zfp276	protein_coding	-	0.68056	9.43e-05	0.000403595	0.164042	0.329855	0.6979
ENSMUSG00000001076	C1ql4	protein_coding	-	NA	NA	NA	NA	NA	NA
ENSMUSG00000001082	Mfsd10	protein_coding	L15	-0.138621	0.428829	0.581001	0.178833	0.294962	0.664879
ENSMUSG00000001089	Luzp1	protein_coding	L18	-2.94065	2.18e-14	3.22e-13	-0.362832	0.331803	0.700776
ENSMUSG00000001095	Slc13a2	protein_coding	L10	-2.3785	4.15e-07	2.67e-06	-1.47013	0.139681	0.474158
ENSMUSG00000001098	Kctd10	protein_coding	L19	0.917327	4.05e-12	4.92e-11	0.0546007	0.666505	0.897006
ENSMUSG00000001100	Poldip2	protein_coding	-	-0.614617	7.49e-07	4.63e-06	-0.0454763	0.715845	0.916714
ENSMUSG00000001103	Sebox	protein_coding	-	0	1	NA	0.497226	0.757316	NA
ENSMUSG00000001105	Ift20	protein_coding	L30	0.536436	0.0399844	0.0877329	0.608464	0.0140485	0.147226
ENSMUSG00000001119	Col6a1	protein_coding	L26	1.44105	0.176809	0.29782	1.21618	0.228874	0.59642
ENSMUSG00000001120	Pcbp3	protein_coding	L33	3.3101	4.64e-23	1.51e-21	-0.0510777	0.849982	0.964734
ENSMUSG00000001123	Lgals9	protein_coding	L5	0.414447	0.0878071	0.168675	0.716125	0.00190113	0.0481717
ENSMUSG00000001127	Araf	protein_coding	-	0.282856	0.0134472	0.0344952	0.163015	0.140304	0.475069
ENSMUSG00000001128	Cfp	protein_coding	L8	-0.0170604	0.977926	0.999192	-0.588402	0.316276	0.685613
ENSMUSG00000001131	Timp1	protein_coding	L3	4.17064	1.84e-07	1.25e-06	0.0794024	0.924092	0.985318
ENSMUSG00000001134	Uxt	protein_coding	-	-0.187513	0.243185	0.382163	0.312575	0.0540654	0.299607
ENSMUSG00000001138	Cnnm3	protein_coding	L32	-0.853308	1.43e-14	2.15e-13	-0.0256335	0.817166	0.952811
ENSMUSG00000001143	Lman2l	protein_coding	-	0.129822	0.301281	0.448185	-0.264102	0.0330408	0.234313
ENSMUSG00000001150	Mcm3ap	protein_coding	-	0.313581	0.0438822	0.0949701	0.0142594	0.924195	0.985318
ENSMUSG00000001151	Pcnt	protein_coding	L33	-0.549749	0.000257635	0.00100584	0.12232	0.403159	0.752814
ENSMUSG00000001155	Ftcd	protein_coding	-	NA	NA	NA	NA	NA	NA
ENSMUSG00000001156	Mxd1	protein_coding	L12	1.76494	3.58e-10	3.49e-09	0.846818	0.0015307	0.0418767
ENSMUSG00000001157	Gmcl1	protein_coding	-	-1.27215	4.38e-19	1e-17	-0.201291	0.154056	0.495807
ENSMUSG00000001158	Snrnp27	protein_coding	-	0.000224304	0.999203	1	0.250699	0.243167	0.611802
ENSMUSG00000001166	Oas1c	protein_coding	L5	0.0706516	0.673647	0.791751	0.44648	0.00588983	0.090578
ENSMUSG00000001168	Oas1h	protein_coding	-	0.820235	0.60643	NA	0	1	NA
ENSMUSG00000001173	Ocrl	protein_coding	-	-1.41043	1.33e-13	1.83e-12	-0.336203	0.0868232	0.376358
ENSMUSG00000001175	Calm1	protein_coding	-	-0.809768	6.45e-08	4.64e-07	-0.277435	0.0512976	0.291461
ENSMUSG00000001211	Agpat3	protein_coding	-	-0.408957	6.4e-05	0.000283848	0.0255264	0.796151	0.946691
ENSMUSG00000001225	Slc26a3	protein_coding	L24	-0.134732	0.921677	0.962756	-1.28521	0.253071	NA
ENSMUSG00000001227	Sema6b	protein_coding	L18	-0.739403	0.0386693	0.0853649	0.613642	0.0801631	0.360974
ENSMUSG00000001228	Uhrf1	protein_coding	L6	-2.39897	4.11e-12	4.99e-11	0.748732	0.0249649	0.20195
ENSMUSG00000001229	Dpp9	protein_coding	-	-0.473331	0.000974046	0.00335081	-0.119982	0.389621	0.744259
ENSMUSG00000001240	Ramp2	protein_coding	L32	0.698173	0.581033	0.71911	1.01381	0.290007	0.660086
ENSMUSG00000001247	Lsr	protein_coding	-	-4.29875	1.12e-38	1.15e-36	-0.510168	0.113284	0.42946
ENSMUSG00000001248	Gramd1a	protein_coding	L15	1.31058	9.58e-09	7.77e-08	0.179831	0.406776	0.756694
ENSMUSG00000001249	Hpn	protein_coding	L20	0.0973581	0.873268	0.931455	0.13221	0.826536	0.956288
ENSMUSG00000001260	Gabrg1	protein_coding	-	NA	NA	NA	NA	NA	NA
ENSMUSG00000001270	Ckb	protein_coding	L27	3.26863	7.97e-20	1.97e-18	0.346506	0.301822	0.67136
ENSMUSG00000001280	Sp1	protein_coding	-	0.213513	0.117833	0.214769	-0.176333	0.178355	0.533486
ENSMUSG00000001281	Itgb7	protein_coding	L35	4.02657	1.21e-38	1.24e-36	0.0978695	0.73781	0.923875
ENSMUSG00000001285	Myg1	protein_coding	-	-0.0421082	0.685855	0.801424	0.183032	0.0861807	0.374376
ENSMUSG00000001288	Rarg	protein_coding	L34	1.13037	1.44e-12	1.81e-11	0.110631	0.467742	0.79723
ENSMUSG00000001289	Pfdn5	protein_coding	-	-0.176057	0.527736	0.673341	0.435284	0.100258	0.40479
ENSMUSG00000001300	Efnb2	protein_coding	L33	0.458041	NA	NA	-0.780645	NA	NA
ENSMUSG00000001305	Rrp15	protein_coding	L2	-0.446503	0.0128652	0.0332023	-0.397286	0.0271746	0.210442
ENSMUSG00000001313	Rnd2	protein_coding	L33	-0.175367	0.659835	0.781444	-0.250244	0.583673	0.859402
ENSMUSG00000001323	Srr	protein_coding	L29	-0.443333	0.0191159	0.0466653	-0.161978	0.404494	0.754378
ENSMUSG00000001333	Sync	protein_coding	L22	-0.120518	0.892307	0.944134	-1.25641	0.241063	0.609698
ENSMUSG00000001334	Fndc5	protein_coding	L22	3.10314	0.015914	0.0398437	-0.0894722	0.943073	0.99015
ENSMUSG00000001348	Acp5	protein_coding	L6	0.533562	0.0293424	0.0673793	-0.047086	0.840016	0.961038
ENSMUSG00000001349	Cnn1	protein_coding	L27	0	1	1	0.434564	0.418324	0.765157
ENSMUSG00000001366	Fbxo9	protein_coding	-	0.830728	0.00767142	0.0210469	1.17431	6.99e-05	0.00744053
ENSMUSG00000001376	Vps50	protein_coding	-	-0.742331	0.000342332	0.0012989	-0.365012	0.0732055	0.344594
ENSMUSG00000001380	Hars	protein_coding	-	-0.294852	0.0170891	0.0423172	0.142734	0.238116	0.606473
ENSMUSG00000001383	Zmat2	protein_coding	-	-0.324645	0.10154	0.190207	0.357634	0.0577911	0.308326
ENSMUSG00000001403	Ube2c	protein_coding	L6	-2.4281	8.74e-14	1.22e-12	1.21612	6.57e-05	0.00721056
ENSMUSG00000001415	Smg5	protein_coding	-	0.360688	0.00129794	0.0043199	0.162221	0.134572	0.465273
ENSMUSG00000001416	Cct3	protein_coding	L2	-0.118081	0.475098	0.625343	-0.178841	0.257293	0.627297
ENSMUSG00000001418	Glmp	protein_coding	-	-0.257338	0.218266	0.351476	0.0400234	0.841105	0.961438
ENSMUSG00000001419	Mef2d	protein_coding	L18	0.666579	2.43e-06	1.39e-05	-0.0013759	0.991854	1
ENSMUSG00000001420	Tmem79	protein_coding	L24	-0.725549	0.112389	0.206819	-0.0201051	0.965381	0.995832
ENSMUSG00000001424	Snd1	protein_coding	L6	-0.444777	0.0364918	0.0813022	-0.0189578	0.925579	0.985318
ENSMUSG00000001435	Col18a1	protein_coding	L6	2.02813	0.00324354	0.0097965	0.841432	0.187682	0.545709
ENSMUSG00000001436	Slc19a1	protein_coding	-	-1.4408	4.67e-11	5.02e-10	-0.0524278	0.808279	0.949815
ENSMUSG00000001440	Kpnb1	protein_coding	-	-0.260926	0.00719641	0.019887	-0.202488	0.0301979	0.223389
ENSMUSG00000001441	Npepps	protein_coding	-	0.456177	3.65e-08	2.72e-07	-0.171596	0.0407919	0.261319
ENSMUSG00000001444	Tbx21	protein_coding	L35	3.86404	1.66e-20	4.39e-19	-0.113426	0.750779	0.929041
ENSMUSG00000001445	Mrpl10	protein_coding	-	-0.430247	0.000591634	0.00212837	0.0771075	0.526218	0.830344
ENSMUSG00000001467	Cyp51	protein_coding	L6	-0.301371	0.260804	0.402794	-0.676037	0.00874157	0.113516
ENSMUSG00000001472	Tcf25	protein_coding	-	0.277575	0.00414391	0.0122051	0.188012	0.0424578	0.265856
ENSMUSG00000001473	Tubb6	protein_coding	L8	-0.391675	0.454587	0.606089	-0.703364	0.159119	0.504479
ENSMUSG00000001482	Def8	protein_coding	L15	-1.21707	7.64e-21	2.08e-19	0.323243	0.0132251	0.142492
ENSMUSG00000001493	Meox1	protein_coding	L28	-0.486246	0.638349	0.765345	0.29105	0.778418	0.939855
ENSMUSG00000001494	Sost	protein_coding	L34	NA	NA	NA	NA	NA	NA
ENSMUSG00000001496	Nkx2-1	protein_coding	L33	0.776167	0.174633	0.295061	0.903892	0.453894	0.788904
ENSMUSG00000001497	Pax9	protein_coding	L24	0.435681	0.6922	0.806613	1.3591	0.313093	NA
ENSMUSG00000001504	Irx2	protein_coding	L34	0.686321	0.462144	0.613713	-1.7542	0.0721468	0.342239
ENSMUSG00000001506	Col1a1	protein_coding	L6	2.14688	0.048562	0.103428	0.494961	0.630681	0.882331
ENSMUSG00000001507	Itga3	protein_coding	L18	1.86546	5.15e-05	0.00023261	-0.234215	0.597692	0.866108
ENSMUSG00000001508	Sgca	protein_coding	L22	-0.0458299	NA	NA	-1.93515	NA	NA
ENSMUSG00000001510	Dlx3	protein_coding	L24	-0.49074	0.757561	NA	0.709771	0.659143	NA
ENSMUSG00000001517	Foxm1	protein_coding	L6	-2.19889	8.78e-29	4.35e-27	0.527316	0.0102184	0.12336
ENSMUSG00000001518	Itfg2	protein_coding	-	0.0380818	0.86704	0.927589	0.220657	0.319721	0.689867
ENSMUSG00000001520	Nrip2	protein_coding	-	1.15653	0.338948	0.489752	-2.13059	0.0723093	NA
ENSMUSG00000001521	Tulp3	protein_coding	-	1.66834	1.01e-10	1.04e-09	-0.233017	0.332172	0.700946
ENSMUSG00000001524	Gtf2h4	protein_coding	-	-0.891249	3.98e-09	3.41e-08	0.140317	0.354632	0.719218
ENSMUSG00000001525	Tubb5	protein_coding	L6	-1.09901	7.75e-13	9.98e-12	-0.0752077	0.606388	0.870582
ENSMUSG00000001542	Ell2	protein_coding	L2	0.0202011	0.948723	0.980476	0.717724	0.0160234	0.158874
ENSMUSG00000001552	Jup	protein_coding	L33	-1.56778	5e-07	3.19e-06	-0.146624	0.626374	0.880269
ENSMUSG00000001555	Fkbp10	protein_coding	L10	2.50933	0.011241	0.0294695	0.492524	0.489972	0.809815
ENSMUSG00000001558	Klhl10	protein_coding	-	0.618976	0.591037	0.727438	1.13265	0.305441	0.674953
ENSMUSG00000001566	Mnx1	protein_coding	-	0.96217	0.545943	NA	0	1	NA
ENSMUSG00000001569	Nom1	protein_coding	-	-0.140375	0.17723	0.298216	-0.16405	0.121063	0.443873
ENSMUSG00000001576	Ergic1	protein_coding	L15	-0.456268	0.0470034	0.100611	0.0210763	0.923484	0.985278
ENSMUSG00000001583	Tnk1	protein_coding	L19	1.27103	0.0918688	0.175032	1.33843	0.00926846	0.116855
ENSMUSG00000001588	Acap1	protein_coding	L35	2.91222	4.92e-28	2.3e-26	0.230998	0.358428	0.721767
ENSMUSG00000001604	Tcea3	protein_coding	L28	1.43272	0.0113878	0.0297897	-0.457425	0.395023	0.747615
ENSMUSG00000001622	Csn3	protein_coding	-	0	NA	NA	-1.43265	NA	NA
ENSMUSG00000001627	Ifrd1	protein_coding	L15	-0.255138	0.366498	0.517794	0.0892164	0.741064	0.925003
ENSMUSG00000001630	Stk38l	protein_coding	-	-0.646153	7.81e-07	4.81e-06	0.00766889	0.957312	0.993853
ENSMUSG00000001632	Brpf1	protein_coding	L18	-0.565221	0.00210665	0.00665925	0.0571534	0.746223	0.927009
ENSMUSG00000001642	Akr1b3	protein_coding	-	-1.50935	5.61e-15	8.79e-14	-0.0283174	0.878159	0.973911
ENSMUSG00000001655	Hoxc13	protein_coding	-	NA	NA	NA	NA	NA	NA
ENSMUSG00000001656	Hoxc11	protein_coding	-	NA	NA	NA	NA	NA	NA
ENSMUSG00000001657	Hoxc8	protein_coding	-	0.868859	0.585361	NA	0	1	NA
ENSMUSG00000001661	Hoxc6	protein_coding	-	1.86063	0.243433	NA	1.62294	0.308913	NA
ENSMUSG00000001663	Gstt1	protein_coding	L28	2.4754	0.000155717	0.000636439	0.396555	0.503098	0.818243
ENSMUSG00000001665	Gstt3	protein_coding	L34	-1.59921	0.00484964	0.0140268	-0.391172	0.490701	0.810546
ENSMUSG00000001666	Ddt	protein_coding	-	-0.0884796	0.706305	0.816811	-0.500637	0.0357758	0.244951
ENSMUSG00000001670	Tat	protein_coding	L17	NA	NA	NA	NA	NA	NA
ENSMUSG00000001672	Marveld3	protein_coding	-	1.16745	0.324553	0.474096	-1.80151	0.159114	NA
ENSMUSG00000001674	Ddx18	protein_coding	-	-0.417515	0.00451774	0.0131774	-0.307635	0.0307328	0.225271
ENSMUSG00000001687	Ubl3	protein_coding	-	0.0867928	0.42309	0.575403	-0.202908	0.0524329	0.294686
ENSMUSG00000001700	Gramd3	protein_coding	L3	4.33372	1.26e-37	1.22e-35	-0.0382715	0.902421	0.978877
ENSMUSG00000001707	Eef1e1	protein_coding	L6	-0.0914211	0.585714	0.723173	-0.355017	0.038691	0.254793
ENSMUSG00000001729	Akt1	protein_coding	-	-0.302281	0.0848699	0.163845	0.215998	0.196513	0.557138
ENSMUSG00000001739	Cldn15	protein_coding	L30	0.593327	0.17091	0.28993	-0.241585	0.500969	0.816838
ENSMUSG00000001741	Il16	protein_coding	L14	0.132153	0.506554	0.654599	0.0196352	0.917215	0.98355
ENSMUSG00000001750	Tcirg1	protein_coding	L7	0.349308	0.0491529	0.10441	0.207034	0.221892	0.589016
ENSMUSG00000001751	Naglu	protein_coding	L5	-0.0808019	0.755061	0.851165	0.127132	0.612181	0.873865
ENSMUSG00000001755	Coasy	protein_coding	-	-0.240419	0.0697334	0.139255	0.0488243	0.711453	0.914491
ENSMUSG00000001761	Smo	protein_coding	L28	2.93452	5.92e-06	3.16e-05	-0.894219	0.110665	0.424485
ENSMUSG00000001763	Tspan33	protein_coding	-	1.23535	0.000926021	0.00320082	1.17261	0.000403648	0.0191738
ENSMUSG00000001767	Crnkl1	protein_coding	-	-0.185754	0.0974322	0.18375	-0.090804	0.412807	0.760956
ENSMUSG00000001768	Rin2	protein_coding	L18	-1.17618	0.000772259	0.00271297	-0.589333	0.0783306	0.35731
ENSMUSG00000001773	Folh1	protein_coding	L1	0	1	1	0.131217	0.936491	NA
ENSMUSG00000001774	Chordc1	protein_coding	L7	0.346358	0.0129159	0.0333055	-0.484634	0.000344114	0.0177854
ENSMUSG00000001783	Rtcb	protein_coding	-	0.214619	0.0584927	0.120385	-0.106919	0.326729	0.69575
ENSMUSG00000001785	Pwp1	protein_coding	L12	0.105039	0.358103	0.509889	0.038993	0.7351	0.923283
ENSMUSG00000001786	Fbxo7	protein_coding	-	0.0146765	0.957546	0.98633	1.06091	4.68e-05	0.00575905
ENSMUSG00000001794	Capns1	protein_coding	-	-0.443912	0.019719	0.0479297	0.30182	0.0954834	0.394839
ENSMUSG00000001802	Lrp3	protein_coding	L27	0.217027	0.879653	0.935281	0.329961	0.78984	0.944457
ENSMUSG00000001804	Dsg4	protein_coding	-	NA	NA	NA	NA	NA	NA
ENSMUSG00000001815	Evx2	protein_coding	-	0	1	NA	0.724891	0.652355	NA
ENSMUSG00000001819	Hoxd13	protein_coding	-	NA	NA	NA	NA	NA	NA
ENSMUSG00000001823	Hoxd12	protein_coding	-	NA	NA	NA	NA	NA	NA
ENSMUSG00000001827	Folr1	protein_coding	-	3.27818	NA	NA	-2.30749	NA	NA
ENSMUSG00000001829	Clpb	protein_coding	L30	-0.550293	0.00181201	0.00581251	-0.1536	0.385813	0.742649
ENSMUSG00000001833	2007-09-01	protein_coding	L4	0.0213106	0.871702	0.930731	-0.341243	0.00712704	0.101219
ENSMUSG00000001844	Zdhhc4	protein_coding	-	-0.010563	0.933471	0.970536	0.318746	0.00962187	0.119185
ENSMUSG00000001847	Rac1	protein_coding	-	-0.993323	0.000101725	0.000432375	0.0281908	0.907511	0.981298
ENSMUSG00000001855	Nup214	protein_coding	-	-0.416032	0.000845457	0.00294675	0.0406362	0.737406	0.92382
ENSMUSG00000001864	Aif1l	protein_coding	L22	1.75456	0.193697	0.320057	0.663649	0.606573	0.87061
ENSMUSG00000001865	Cpa3	protein_coding	L24	3.8954	NA	NA	-1.16116	NA	NA
ENSMUSG00000001870	Ltbp1	protein_coding	L27	3.43339	1.21e-05	6.15e-05	0.00478783	0.990814	1
ENSMUSG00000001891	Ugp2	protein_coding	-	-0.533752	0.00814265	0.0221605	-0.123829	0.521857	0.828269
ENSMUSG00000001901	Kcnh6	protein_coding	-	1.28123	0.422172	NA	0.448689	0.780372	NA
ENSMUSG00000001909	Trmt1	protein_coding	-	0.126531	0.296806	0.443228	0.142253	0.224649	0.59273
ENSMUSG00000001910	Nacc1	protein_coding	L15	-0.464882	2.62e-06	1.49e-05	0.0187128	0.846004	0.963706
ENSMUSG00000001911	Nfix	protein_coding	L27	-2.10743	2.68e-12	3.3e-11	-0.0473122	0.870755	0.971284
ENSMUSG00000001918	Slc1a5	protein_coding	L20	0.770077	2.7e-06	1.53e-05	0.206942	0.185009	0.542767
ENSMUSG00000001924	Uba1	protein_coding	L14	-0.278421	0.03649	0.0813022	0.212715	0.0932757	0.390107
ENSMUSG00000001930	Vwf	protein_coding	L33	-0.853498	0.0432041	0.0937362	0.579806	0.148216	0.487241
ENSMUSG00000001942	Siae	protein_coding	L27	-1.03939	6.06e-06	3.23e-05	-0.155809	0.4866	0.807435
ENSMUSG00000001943	Vsig2	protein_coding	L33	0.444667	0.64293	0.768718	-0.606857	0.415788	0.763808
ENSMUSG00000001946	Esam	protein_coding	L20	0.654645	0.207585	0.338113	0.205761	0.582603	0.859147
ENSMUSG00000001948	Spa17	protein_coding	L30	0.804838	0.0948963	0.179779	0.483133	0.267812	0.636818
ENSMUSG00000001962	Fam50a	protein_coding	-	-0.281404	0.0147393	0.0372636	0.201968	0.0729408	0.343786
ENSMUSG00000001964	Emd	protein_coding	-	-0.312596	0.030779	0.0701438	0.07905	0.572564	0.853226
ENSMUSG00000001983	Taco1	protein_coding	-	-0.655022	3.63e-05	0.000168422	0.0428001	0.793978	0.945652
ENSMUSG00000001985	Grik3	protein_coding	-	NA	NA	NA	NA	NA	NA
ENSMUSG00000001986	Gria3	protein_coding	L33	4.46153	2.07e-14	3.06e-13	-0.256987	0.504501	0.818987
ENSMUSG00000001988	Npas1	protein_coding	-	-0.186162	0.910366	NA	-0.659778	0.69019	NA
ENSMUSG00000001995	Sipa1l2	protein_coding	L20	2.25781	2.02e-17	4.02e-16	0.0626064	0.806505	0.949469
ENSMUSG00000001998	Ap4e1	protein_coding	L18	-0.103143	0.646598	0.77115	-0.369208	0.100646	0.405217
ENSMUSG00000001999	Blvra	protein_coding	L6	-1.66317	1.63e-10	1.65e-09	-0.0833365	0.741148	0.925003
ENSMUSG00000002006	Pdzd4	protein_coding	-	1.99849	6.97e-07	4.34e-06	0.189554	0.61414	0.875047
ENSMUSG00000002007	Srpk3	protein_coding	L37	5.68315	1.22e-32	8.24e-31	0.172759	0.682373	0.90326
ENSMUSG00000002010	Idh3g	protein_coding	-	-0.618446	5.93e-08	4.3e-07	0.272825	0.0129408	0.141231
ENSMUSG00000002012	Pnck	protein_coding	L27	2.648	5.22e-08	3.8e-07	0.187295	0.623559	0.879479
ENSMUSG00000002014	Ssr4	protein_coding	L9	-0.0416852	0.815283	0.891745	0.121674	0.477146	0.803021
ENSMUSG00000002015	Bcap31	protein_coding	-	0.65429	0.00589747	0.0166731	0.120857	0.592624	0.863755
ENSMUSG00000002017	Fam98a	protein_coding	-	-0.0754596	0.536529	0.680402	-0.23236	0.0621438	0.320649
ENSMUSG00000002020	Ltbp2	protein_coding	L33	-2.96739	3.28e-08	2.45e-07	0.218155	0.652347	0.890802
ENSMUSG00000002028	Kmt2a	protein_coding	-	0.405232	0.0660423	0.133204	-0.258989	0.217281	0.583208
ENSMUSG00000002031	Ift46	protein_coding	-	-0.614034	0.000634694	0.00226787	0.282876	0.107225	0.417849
ENSMUSG00000002032	Tmem25	protein_coding	L28	0.425749	0.659653	0.781397	0.00697832	0.993602	1
ENSMUSG00000002033	Cd3g	protein_coding	L35	3.73	6.49e-22	1.92e-20	-0.351134	0.332198	0.700946
ENSMUSG00000002043	Trappc6a	protein_coding	-	-0.81065	7.43e-09	6.12e-08	0.495771	0.000299177	0.0166199
ENSMUSG00000002052	Supt6	protein_coding	L18	-0.158715	0.197633	0.325256	0.159388	0.179982	0.535748
ENSMUSG00000002055	Spag5	protein_coding	L6	-2.40969	6.26e-27	2.7e-25	0.599218	0.00921718	0.11645
ENSMUSG00000002057	Foxn1	protein_coding	-	-0.246085	0.876913	NA	0	1	NA
ENSMUSG00000002058	Unc119	protein_coding	-	-1.5323	2.14e-32	1.43e-30	0.268562	0.0312296	0.226902
ENSMUSG00000002059	Rab34	protein_coding	L20	-0.586294	0.444804	0.596636	0.137988	0.856428	0.966678
ENSMUSG00000002064	Sdf2	protein_coding	-	0.214776	0.0930086	0.176774	0.164688	0.181557	0.537669
ENSMUSG00000002068	Ccne1	protein_coding	L6	-1.26915	9.04e-06	4.69e-05	0.149284	0.596931	0.865819
ENSMUSG00000002076	Hsf2bp	protein_coding	-	1.80537	0.0256498	0.0601274	0.434811	0.426761	0.771163
ENSMUSG00000002083	Bbc3	protein_coding	L33	1.2323	1.26e-18	2.77e-17	0.155412	0.25829	0.627364
ENSMUSG00000002100	Mybpc3	protein_coding	L22	-0.140055	0.585754	0.72318	0.973378	0.000925948	0.0312513
ENSMUSG00000002102	Psmc3	protein_coding	L8	-0.173967	0.210235	0.341482	0.16945	0.203053	0.566414
ENSMUSG00000002103	Acp2	protein_coding	L5	-0.180106	0.577677	0.716059	-0.201219	0.517656	0.826188
ENSMUSG00000002104	Rapsn	protein_coding	L27	3.14426	0.000513754	0.00187241	-1.1285	0.197798	0.559041
ENSMUSG00000002105	Slc39a13	protein_coding	-	-0.319922	0.149634	0.260746	0.0905397	0.676532	0.901091
ENSMUSG00000002107	Celf2	protein_coding	-	-0.0616671	0.685531	0.801422	-0.203176	0.1627	0.510299
ENSMUSG00000002108	Nr1h3	protein_coding	L5	-1.30442	0.00313881	0.00951064	0.256985	0.550249	0.841806
ENSMUSG00000002109	Ddb2	protein_coding	L27	0.98782	0.000366101	0.00137896	0.159403	0.544805	0.838692
ENSMUSG00000002111	Spi1	protein_coding	L3	-0.641694	0.00731434	0.0201693	0.361197	0.11247	0.427709
ENSMUSG00000002129	Sf3a1	protein_coding	-	-0.360104	0.0120661	0.0313525	-0.0877582	0.525159	0.829792
ENSMUSG00000002147	Stat6	protein_coding	-	-0.205487	0.0213428	0.051351	0.0801256	0.348961	0.713534
ENSMUSG00000002190	Clgn	protein_coding	-	-1.39977	0.0279935	0.0648719	0.506532	0.412822	0.760956
ENSMUSG00000002204	Napsa	protein_coding	L33	0.921897	1.95e-06	1.13e-05	0.0662409	0.718286	0.917874
ENSMUSG00000002205	Vrk3	protein_coding	-	0.34408	0.000703309	0.00249538	0.248309	0.0109804	0.128369
ENSMUSG00000002210	Smg9	protein_coding	L15	0.703733	7.81e-07	4.81e-06	0.253548	0.0671033	0.331646
ENSMUSG00000002221	Paxip1	protein_coding	-	-0.618184	5.46e-05	0.000245344	-0.0540964	0.721641	0.919061
ENSMUSG00000002222	Rmnd5a	protein_coding	L20	-0.1534	0.518372	0.665148	0.682692	0.00245572	0.0550888
ENSMUSG00000002227	Mov10	protein_coding	L7	0.686058	0.00320621	0.00969591	0.461637	0.0374785	0.250587
ENSMUSG00000002228	Ppm1j	protein_coding	L14	-2.43613	3.02e-24	1.07e-22	0.110131	0.631885	0.883129
ENSMUSG00000002233	Rhoc	protein_coding	L12	-1.49904	5.12e-05	0.000231155	0.376357	0.292812	0.662905
ENSMUSG00000002240	Prr27	protein_coding	-	NA	NA	NA	NA	NA	NA
ENSMUSG00000002249	Tead3	protein_coding	L18	2.60902	0.0121826	0.0316402	0.874705	0.387327	0.743709
ENSMUSG00000002250	Ppard	protein_coding	L18	-0.588549	0.000176914	0.000714205	0.207459	0.180827	0.536752
ENSMUSG00000002257	Def6	protein_coding	L3	-0.141138	0.394369	0.546304	0.218355	0.168523	0.519659
ENSMUSG00000002265	Peg3	protein_coding	L13	-1.4507	0.287771	0.433313	-1.63854	0.206457	0.571286
ENSMUSG00000002266	Zim1	protein_coding	L23	0	1	NA	-0.82419	0.608634	NA
ENSMUSG00000002274	Metrn	protein_coding	L28	-1.03475	1.07e-06	6.41e-06	-0.132567	0.52282	0.828521
ENSMUSG00000002279	Lmf1	protein_coding	-	0.0993073	0.629991	0.759284	0.0707059	0.726077	0.92063
ENSMUSG00000002280	Narfl	protein_coding	-	-0.0889827	0.484464	0.63435	0.1953	0.123211	0.448047
ENSMUSG00000002289	Angptl4	protein_coding	L15	-2.11185	0.000315796	0.00121091	-0.499913	0.379075	0.739176
ENSMUSG00000002297	Dbf4	protein_coding	L6	-0.925476	1.7e-08	1.33e-07	-0.368948	0.0265989	0.208406
ENSMUSG00000002307	Daxx	protein_coding	L7	-0.349868	0.0194965	0.0474664	0.042349	0.768167	0.934915
ENSMUSG00000002308	Cd320	protein_coding	-	-0.146967	0.500928	0.649676	-0.37413	0.0955292	0.394902
ENSMUSG00000002319	Ipo4	protein_coding	L10	-0.599532	0.000222687	0.000879526	0.216834	0.17634	0.530898
ENSMUSG00000002320	Tm9sf1	protein_coding	-	-0.421259	0.00322174	0.00974015	-0.0863035	0.541734	0.837363
ENSMUSG00000002324	Rec8	protein_coding	L28	3.59512	3.82e-10	3.71e-09	-0.189271	0.675397	0.900777
ENSMUSG00000002325	Irf9	protein_coding	L5	0.911401	7.81e-06	4.09e-05	0.0957429	0.62123	0.878574
ENSMUSG00000002326	Gmpr2	protein_coding	-	-0.689165	3.16e-06	1.78e-05	0.101428	0.488556	0.808836
ENSMUSG00000002329	Mdp1	protein_coding	-	-0.0872874	0.577464	0.715878	-0.0285196	0.849185	0.964311
ENSMUSG00000002332	Dhrs1	protein_coding	-	-0.0442521	0.784503	0.871497	0.275771	0.0796888	0.360147
ENSMUSG00000002341	Ncan	protein_coding	-	1.05547	0.523637	NA	0	1	NA
ENSMUSG00000002342	Tmem161a	protein_coding	-	-0.174085	0.206464	0.336818	0.195426	0.149553	0.488827
ENSMUSG00000002343	Armc6	protein_coding	-	-0.122721	0.605489	0.739449	-0.164739	0.485403	0.806772
ENSMUSG00000002345	Borcs8	protein_coding	-	-0.0399851	0.867049	0.927589	0.868355	0.000126494	0.0108063
ENSMUSG00000002346	Slc25a42	protein_coding	L33	-0.137004	0.537327	0.681095	0.0443595	0.844872	0.963195
ENSMUSG00000002365	Snx9	protein_coding	-	-0.157523	0.466263	0.617479	-0.174631	0.402086	0.752433
ENSMUSG00000002372	Ranbp3	protein_coding	-	-0.00893896	0.865945	0.926968	0.155566	0.0042198	0.0750259
ENSMUSG00000002379	Ndufa11	protein_coding	-	-0.38049	0.0507812	0.10727	0.710693	0.000138412	0.0115468
ENSMUSG00000002384	Bmp8b	protein_coding	-	-0.572674	0.507279	0.65533	-0.182961	0.843953	NA
ENSMUSG00000002393	Nr2f6	protein_coding	L27	-0.481028	0.0765112	0.150519	-0.0262701	0.920743	0.984373
ENSMUSG00000002395	Use1	protein_coding	-	0.145182	0.396663	0.548675	0.139069	0.393834	0.746979
ENSMUSG00000002396	Ocel1	protein_coding	L27	0.0416294	0.788428	0.874264	0.0708762	0.640805	0.887317
ENSMUSG00000002409	Dyrk1b	protein_coding	L33	-0.25733	0.0165789	0.0412751	0.265541	0.0152643	0.15469
ENSMUSG00000002413	Braf	protein_coding	-	0.61409	0.00346348	0.0103914	0.0714407	0.724671	0.920256
ENSMUSG00000002416	Ndufb2	protein_coding	L34	-0.0642021	0.748643	0.84666	0.17853	0.386403	0.743115
ENSMUSG00000002428	Hltf	protein_coding	L29	-0.275496	0.0300592	0.068785	-0.364007	0.00341716	0.0669919
ENSMUSG00000002455	Prpf6	protein_coding	-	0.24867	0.0298081	0.0682897	0.0144783	0.896311	0.976946
ENSMUSG00000002458	Rgs19	protein_coding	L3	0.0844372	0.503549	0.651816	0.0835255	0.490802	0.810549
ENSMUSG00000002459	Rgs20	protein_coding	-	0.689208	0.657621	NA	-1.0673	0.489827	NA
ENSMUSG00000002475	Abhd3	protein_coding	L34	-2.48693	1.55e-05	7.68e-05	-2.547	0.00476677	0.0797076
ENSMUSG00000002477	Snrpd1	protein_coding	L4	-0.865434	3.54e-11	3.87e-10	-0.0620674	0.632089	0.883157
ENSMUSG00000002486	Tchp	protein_coding	-	0.526085	0.0579686	0.119454	-0.187942	0.479606	0.804543
ENSMUSG00000002489	Tiam1	protein_coding	L28	2.79787	1.31e-13	1.8e-12	-0.34501	0.333049	0.700968
ENSMUSG00000002496	Tsc2	protein_coding	L33	-0.335754	0.00370576	0.0110435	0.108703	0.334718	0.702083
ENSMUSG00000002500	Rpl3l	protein_coding	L24	-1.72451	NA	NA	-1.02478	NA	NA
ENSMUSG00000002504	Slc9a3r2	protein_coding	L33	0.296308	0.574893	0.713791	-0.726009	0.15439	0.496412
ENSMUSG00000002524	Puf60	protein_coding	-	-0.0315075	0.703296	0.814601	0.147155	0.067426	0.331739
ENSMUSG00000002546	Golga2	protein_coding	-	0.205093	0.0234909	0.0557775	-0.040301	0.656183	0.891978
ENSMUSG00000002550	Uck1	protein_coding	-	-0.0466114	0.734816	0.837337	0.0942055	0.480149	0.804619
ENSMUSG00000002565	Scin	protein_coding	L26	1.2814	0.00182614	0.00585352	-0.545862	0.291975	0.662331
ENSMUSG00000002578	Ikzf4	protein_coding	L15	2.03202	5.16e-12	6.19e-11	0.212379	0.50212	0.817529
ENSMUSG00000002580	Mien1	protein_coding	L6	-0.121315	0.293688	0.439904	0.0707055	0.533757	0.833735
ENSMUSG00000002588	Pon1	protein_coding	L34	0.626529	0.379687	0.531733	0.144221	0.894539	0.976649
ENSMUSG00000002602	Axl	protein_coding	L5	-2.89576	1.45e-11	1.67e-10	-0.511194	0.212158	0.578028
ENSMUSG00000002603	Tgfb1	protein_coding	L15	0.0885051	0.588936	0.725858	0.234693	0.131882	0.46164
ENSMUSG00000002608	Ccdc97	protein_coding	-	-0.422681	0.000274853	0.00106788	0.256858	0.0224779	0.190293
ENSMUSG00000002617	Zfp40	protein_coding	L29	0.655814	0.0158545	0.0397177	-0.042044	0.876394	0.972674
ENSMUSG00000002625	Akap8l	protein_coding	L34	0.949096	5.64e-06	3.02e-05	0.259875	0.191754	0.551028
ENSMUSG00000002633	Shh	protein_coding	L34	1.98387	0.220715	0.354423	0	1	NA
ENSMUSG00000002635	Pdcd2l	protein_coding	-	-0.103495	0.491536	0.641154	-0.181722	0.234729	0.603338
ENSMUSG00000002658	Gtf2f1	protein_coding	L8	-0.112284	0.514621	0.661979	0.0167875	0.919651	0.984199
ENSMUSG00000002660	Clpp	protein_coding	-	-0.199908	0.209938	0.341102	-0.0513867	0.747459	0.927531
ENSMUSG00000002661	Alkbh7	protein_coding	L28	0.401215	0.0549636	0.114435	0.207886	0.321178	0.690822
ENSMUSG00000002664	Pspn	protein_coding	-	-0.15182	0.923927	NA	-0.0166365	0.991751	NA
ENSMUSG00000002668	Dennd1c	protein_coding	L5	1.37602	1.17e-10	1.2e-09	0.344078	0.0897949	0.382758
ENSMUSG00000002679	Med6	protein_coding	-	0.035792	0.79703	0.879973	-0.148163	0.30794	0.676998
ENSMUSG00000002688	Prkd1	protein_coding	L33	0.00717737	0.994965	1	0.795276	0.50081	NA
ENSMUSG00000002699	Lcp2	protein_coding	L3	0.254233	0.102241	0.191158	0.102146	0.491381	0.810683
ENSMUSG00000002718	Cse1l	protein_coding	-	-0.362231	0.00605931	0.017084	-0.245221	0.054762	0.301357
ENSMUSG00000002728	Naa20	protein_coding	L4	0.0134109	0.941979	0.976482	-0.0971878	0.595048	0.864776
ENSMUSG00000002731	Prkra	protein_coding	-	-0.931878	9.13e-05	0.000392129	-0.420438	0.0740827	0.346934
ENSMUSG00000002732	Fkbp7	protein_coding	L30	-0.92595	0.00963546	0.0257266	-0.223181	0.541854	0.837418
ENSMUSG00000002733	Plekha3	protein_coding	-	0.463103	0.0167536	0.0416386	-0.1513	0.422415	0.767936
ENSMUSG00000002741	Ykt6	protein_coding	L15	-0.148661	0.218386	0.351592	-0.0271413	0.8165	0.952487
ENSMUSG00000002748	Baz1b	protein_coding	-	0.0796922	0.518817	0.665601	-0.177507	0.134964	0.465954
ENSMUSG00000002763	Pex6	protein_coding	L27	0.397522	0.000162604	0.000660982	0.174809	0.0863349	0.374777
ENSMUSG00000002767	Mrpl2	protein_coding	-	-0.588277	8.54e-05	0.000369211	0.159627	0.288139	0.65864
ENSMUSG00000002768	Mea1	protein_coding	-	-0.254438	0.0871567	0.167574	0.148603	0.302397	0.672063
ENSMUSG00000002769	Gnmt	protein_coding	L20	2.06733	0.000273483	0.00106332	0.441602	0.418394	0.765163
ENSMUSG00000002771	Grin2d	protein_coding	-	1.70272	6.58e-06	3.49e-05	0.851935	0.0613966	0.319048
ENSMUSG00000002778	Kdelr1	protein_coding	-	-0.442088	0.000240074	0.000942368	-0.052611	0.651177	0.890475
ENSMUSG00000002781	Tmem143	protein_coding	L27	-0.767189	0.000546395	0.00198437	0.138271	0.542846	0.837496
ENSMUSG00000002791	Pdxk-ps	transcribed_unprocessed_pseudogene	-	1.71936	0.104078	0.19399	0.996686	0.297683	0.667014
ENSMUSG00000002797	Ggct	protein_coding	L1	-0.515071	0.00287797	0.00880259	-0.328333	0.0543086	0.300132
ENSMUSG00000002799	Jag2	protein_coding	L33	1.93746	4.03e-07	2.59e-06	0.277862	0.426427	0.770978
ENSMUSG00000002803	Btbd6	protein_coding	-	-0.192894	0.310566	0.458821	-0.000661903	0.99714	1
ENSMUSG00000002804	Nudt14	protein_coding	L28	-0.29665	0.108731	0.201161	0.214026	0.236417	0.604386
ENSMUSG00000002808	Epdr1	protein_coding	L28	1.35137	0.160265	0.275646	-0.862309	0.305588	0.675066
ENSMUSG00000002812	Flii	protein_coding	L18	-0.473865	2.13e-05	0.0001031	0.165566	0.120945	0.443708
ENSMUSG00000002814	Top3a	protein_coding	L18	0.25948	0.0193821	0.0472143	-0.0219975	0.848273	0.964206
ENSMUSG00000002820	Atg4d	protein_coding	-	0.678449	5.56e-07	3.52e-06	0.228603	0.0774394	0.355696
ENSMUSG00000002825	Qtrt1	protein_coding	-	-0.207701	0.294919	0.441047	-0.14495	0.460332	0.792693
ENSMUSG00000002831	Plin4	protein_coding	L22	-3.72018	NA	NA	-1.35816	NA	NA
ENSMUSG00000002833	Hdgfrp2	protein_coding	-	0.281694	0.0623143	0.126903	0.099286	0.495505	0.813017
ENSMUSG00000002835	Chaf1a	protein_coding	L6	-2.15671	2.05e-14	3.04e-13	0.913835	0.00135207	0.0390447
ENSMUSG00000002844	Adprh	protein_coding	L15	0.154384	0.163573	0.280243	0.138509	0.197098	0.558188
ENSMUSG00000002845	Tmem39a	protein_coding	-	0.595103	0.00224054	0.00704248	-0.176605	0.358449	0.721767
ENSMUSG00000002846	Timmdc1	protein_coding	-	-0.135382	0.342881	0.493923	0.0631709	0.663805	0.895094
ENSMUSG00000002847	Pla1a	protein_coding	L14	1.10546	0.224697	0.359194	0.407368	0.637173	0.886245
ENSMUSG00000002870	Mcm2	protein_coding	L6	-1.47748	4.23e-19	9.68e-18	0.272453	0.0881436	0.378922
ENSMUSG00000002871	Tpra1	protein_coding	L33	0.29259	0.0114497	0.0299336	0.38355	0.000858742	0.0298706
ENSMUSG00000002881	Nab1	protein_coding	L4	0.156788	0.329698	0.479836	-0.215594	0.160115	0.506429
ENSMUSG00000002885	Adgre5	protein_coding	L34	3.28487	5.97e-31	3.59e-29	0.124641	0.643145	0.887626
ENSMUSG00000002897	Il17ra	protein_coding	L15	-0.80072	0.000192338	0.000769601	0.106188	0.60279	0.868845
ENSMUSG00000002900	Lamb1	protein_coding	-	2.66614	0.0136398	0.0349275	0.00518676	0.995553	1
ENSMUSG00000002908	Kcnn1	protein_coding	L27	-1.37759	0.134553	0.239171	-1.63043	0.0603547	0.315436
ENSMUSG00000002910	Arrdc2	protein_coding	L18	-0.227635	0.0839397	0.162323	0.374306	0.00455598	0.0778281
ENSMUSG00000002930	Ppp1r17	protein_coding	-	NA	NA	NA	NA	NA	NA
ENSMUSG00000002944	Cd36	protein_coding	L34	0.518681	0.201073	0.329784	0.910162	0.018277	0.169753
ENSMUSG00000002948	Map2k7	protein_coding	-	0.524786	4.19e-08	3.09e-07	0.142568	0.13353	0.463986
ENSMUSG00000002949	Timm44	protein_coding	-	-0.0440233	0.635416	0.763179	0.0346104	0.709817	0.914115
ENSMUSG00000002957	Ap2a2	protein_coding	-	-0.818914	0.000193153	0.000772435	-0.0487275	0.816078	0.952487
ENSMUSG00000002963	Pnkp	protein_coding	L14	0.0279094	0.795037	0.878593	0.575606	2.81e-08	4.27e-05
ENSMUSG00000002968	Med25	protein_coding	-	-0.216523	0.0539112	0.112763	0.200069	0.0675875	0.331881
ENSMUSG00000002980	Bcam	protein_coding	L33	-0.468535	0.643581	0.769015	-0.232289	0.811156	0.950556
ENSMUSG00000002981	Clptm1	protein_coding	-	-0.341889	0.00674539	0.0187721	0.0686441	0.573318	0.853829
ENSMUSG00000002983	Relb	protein_coding	L15	0.948312	1.53e-19	3.64e-18	0.287868	0.00483557	0.0802209
ENSMUSG00000002984	Tomm40	protein_coding	L8	-0.438772	0.0144072	0.0365602	0.213525	0.223609	0.591383
ENSMUSG00000002985	Apoe	protein_coding	L37	3.43216	1.68e-16	3.06e-15	-0.980404	0.0131965	0.142314
ENSMUSG00000002992	Apoc2	protein_coding	-	0	1	NA	-0.90965	0.572095	NA
ENSMUSG00000002996	Hbp1	protein_coding	L19	-0.151074	0.293037	0.43908	0.0533159	0.698741	0.909248
ENSMUSG00000002997	Prkar2b	protein_coding	L34	-3.7833	1.59e-29	8.54e-28	-0.00477982	0.988004	1
ENSMUSG00000003031	Cdkn1b	protein_coding	L33	0.766689	0.000120344	0.000504502	-0.0215109	0.909735	0.98201
ENSMUSG00000003032	Klf4	protein_coding	L31	-2.33934	7.39e-09	6.09e-08	-0.0802294	0.835076	0.959362
ENSMUSG00000003033	Ap1m1	protein_coding	-	0.17993	0.120931	0.219138	0.0589535	0.595758	0.865221
ENSMUSG00000003037	Rab8a	protein_coding	L3	-0.184967	0.102829	0.192009	0.0672805	0.534571	0.834158
ENSMUSG00000003038	Hmgn2	protein_coding	L3	-0.600735	1.21e-06	7.24e-06	0.288814	0.0163682	0.15985
ENSMUSG00000003039	Fam32a	protein_coding	-	0.0837188	0.610352	0.74311	0.568775	0.000264147	0.0158103
ENSMUSG00000003051	Elf3	protein_coding	L12	1.7488	0.000177773	0.00071727	-1.03349	0.317334	0.687048
ENSMUSG00000003053	Cyp2c29	protein_coding	-	NA	NA	NA	NA	NA	NA
ENSMUSG00000003062	Stard3nl	protein_coding	-	-0.217471	0.213546	0.345536	-0.251342	0.14292	0.479801
ENSMUSG00000003068	Stk11	protein_coding	-	0.715992	6.84e-11	7.21e-10	0.403316	0.000124475	0.0107326
ENSMUSG00000003070	Efna2	protein_coding	-	-2.26893	1.99e-07	1.34e-06	-0.0469832	0.943513	0.990326
ENSMUSG00000003072	Atp5d	protein_coding	-	-0.280056	0.0191588	0.0467543	0.226057	0.0486168	0.284218
ENSMUSG00000003099	Ppp5c	protein_coding	-	-0.337875	9.54e-05	0.00040793	0.0681821	0.431267	0.774284
ENSMUSG00000003119	Cdk12	protein_coding	-	-0.177053	0.340037	0.490796	0.357127	0.0439372	0.270691
ENSMUSG00000003123	Lipe	protein_coding	L7	1.93268	8.41e-20	2.07e-18	0.219828	0.27629	0.646001
ENSMUSG00000003131	Pafah1b2	protein_coding	-	-0.615565	2.66e-06	1.51e-05	-0.298148	0.0199338	0.178736
ENSMUSG00000003134	Tbc1d8	protein_coding	L18	3.63904	1.13e-21	3.29e-20	0.350333	0.332722	0.700968
ENSMUSG00000003135	Cnot11	protein_coding	-	-0.0686011	0.432782	0.585174	-0.108087	0.231974	0.5998
ENSMUSG00000003153	Slc2a3	protein_coding	L14	4.83495	6.76e-34	5.08e-32	0.336207	0.370153	0.732455
ENSMUSG00000003154	Foxj2	protein_coding	L19	-0.232833	0.112016	0.206203	-0.0606027	0.668857	0.897896
ENSMUSG00000003161	Sri	protein_coding	-	-0.470805	1.86e-07	1.26e-06	-0.0560511	0.52168	0.828269
ENSMUSG00000003166	Dgcr2	protein_coding	-	-0.264492	0.0251655	0.059107	-0.11189	0.330631	0.699113
ENSMUSG00000003184	Irf3	protein_coding	-	0.31158	0.0712204	0.1418	0.137833	0.402664	0.752571
ENSMUSG00000003190	Bcl2l12	protein_coding	-	-0.125316	0.381272	0.533392	0.215103	0.132226	0.46199
ENSMUSG00000003198	Zfp959	protein_coding	-	0.993523	1.03e-10	1.06e-09	-0.338799	0.0234934	0.194634
ENSMUSG00000003199	Mpnd	protein_coding	L28	0.0381678	0.821515	0.896171	0.143404	0.376153	0.73787
ENSMUSG00000003200	Sh3gl1	protein_coding	-	0.185263	0.148616	0.259491	0.160611	0.193496	0.55298
ENSMUSG00000003206	Ebi3	protein_coding	L14	3.20476	7.28e-51	1.95e-48	0.251908	0.208108	0.572835
ENSMUSG00000003208	Ccdc94	protein_coding	-	-0.0246102	0.852257	0.917701	0.00128503	0.992498	1
ENSMUSG00000003226	Ranbp2	protein_coding	L14	-0.108701	0.478142	0.628157	-0.402794	0.00626254	0.093696
ENSMUSG00000003227	Edar	protein_coding	-	-0.234773	0.882602	NA	0	1	NA
ENSMUSG00000003228	Grk5	protein_coding	L20	-1.37572	1.06e-09	9.83e-09	0.038143	0.858796	0.967495
ENSMUSG00000003233	Dvl3	protein_coding	-	0.0901727	0.743931	0.843484	0.159107	0.556991	0.845343
ENSMUSG00000003234	Abcf3	protein_coding	-	0.284865	0.00300453	0.00914205	-0.0521313	0.585237	0.859961
ENSMUSG00000003235	Eif2b5	protein_coding	-	-0.144222	0.225206	0.359822	-0.0188975	0.870621	0.971284
ENSMUSG00000003269	Cyth2	protein_coding	-	-0.0271447	0.812358	0.889924	-0.00726752	0.948588	0.99108
ENSMUSG00000003271	Sult2b1	protein_coding	L24	-2.08534	0.00035842	0.00135332	-0.366674	0.566098	0.85014
ENSMUSG00000003273	Car11	protein_coding	L34	-1.16516	0.0667367	0.134284	0.165425	0.790971	0.944559
ENSMUSG00000003279	Dlgap1	protein_coding	-	2.64865	0.109668	0.202602	0	1	NA
ENSMUSG00000003282	Plag1	protein_coding	-	-0.990738	0.00210275	0.00664981	0.0653635	0.899454	0.977888
ENSMUSG00000003283	Hck	protein_coding	L3	-0.0597594	0.821235	0.895992	0.174867	0.486685	0.807452
ENSMUSG00000003299	Mrpl4	protein_coding	-	-0.592652	1.89e-08	1.47e-07	0.0789845	0.449567	0.785692
ENSMUSG00000003308	Keap1	protein_coding	-	-0.242057	0.0750764	0.148246	-0.0773101	0.557118	0.845343
ENSMUSG00000003309	Ap1m2	protein_coding	-	2.68196	4.3e-11	4.65e-10	-0.726985	0.038136	0.25337
ENSMUSG00000003316	Glg1	protein_coding	-	0.0370045	0.753595	0.850268	-0.101906	0.370515	0.732702
ENSMUSG00000003341	Atp8b3	protein_coding	-	0.31218	0.844799	NA	0	1	NA
ENSMUSG00000003344	Btbd2	protein_coding	L27	-1.23509	1.78e-30	1.04e-28	0.174341	0.10706	0.417524
ENSMUSG00000003345	Csnk1g2	protein_coding	-	-0.299742	0.0137557	0.0351785	0.14818	0.201931	0.565277
ENSMUSG00000003346	Abhd17a	protein_coding	L27	-0.346114	0.00584098	0.0165263	0.201815	0.0949488	0.393486
ENSMUSG00000003348	Mob3a	protein_coding	L14	0.366209	0.0210607	0.0507792	0.0851388	0.572381	0.853192
ENSMUSG00000003352	Cacnb3	protein_coding	L6	1.74871	1.29e-05	6.5e-05	0.682339	0.088482	0.379569
ENSMUSG00000003354	Ccdc65	protein_coding	L30	-0.493832	0.603245	0.737518	0.835034	0.525298	NA
ENSMUSG00000003355	Fkbp11	protein_coding	L10	1.72122	0.000773897	0.00271652	-0.114961	0.817867	0.952853
ENSMUSG00000003360	Ddx23	protein_coding	-	-0.153803	0.151316	0.263042	0.00331893	0.974452	0.997873
ENSMUSG00000003363	Pld3	protein_coding	-	-0.994382	2.06e-05	0.0001	0.55891	0.0120606	0.135359
ENSMUSG00000003378	Grik5	protein_coding	L33	2.35193	3.39e-13	4.51e-12	0.162031	0.594297	0.864203
ENSMUSG00000003379	Cd79a	protein_coding	L37	7.77925	8.72e-86	1.89e-82	0.100449	0.780665	0.940763
ENSMUSG00000003380	Rabac1	protein_coding	L20	0.242962	0.124863	0.224874	0.173084	0.2508	0.619091
ENSMUSG00000003382	Etv3	protein_coding	L15	1.73181	2.78e-35	2.32e-33	-0.0954648	0.480542	0.804619
ENSMUSG00000003402	Prkcsh	protein_coding	-	0.0340417	0.873527	0.931548	0.210213	0.303954	0.673322
ENSMUSG00000003410	Elavl3	protein_coding	-	0.606661	0.670815	0.789706	-1.18338	0.423957	NA
ENSMUSG00000003411	Rab3b	protein_coding	-	-0.216851	NA	NA	-2.02387	NA	NA
ENSMUSG00000003418	St8sia6	protein_coding	L23	3.4134	2.86e-16	5.11e-15	-0.956251	0.0127679	0.139848
ENSMUSG00000003420	Fcgrt	protein_coding	L37	-3.23814	8.06e-39	8.45e-37	0.126116	0.596348	0.865456
ENSMUSG00000003421	Nosip	protein_coding	-	0.178274	0.0238839	0.0565373	0.159729	0.0432939	0.268284
ENSMUSG00000003423	Pih1d1	protein_coding	-	0.0448636	0.704191	0.81529	0.257628	0.0281956	0.215625
ENSMUSG00000003429	Rps11	protein_coding	-	-0.00872161	0.963978	0.99029	0.0348675	0.849185	0.964311
ENSMUSG00000003435	Supt5	protein_coding	-	0.0622565	0.605608	0.739449	0.0381515	0.740776	0.925003
ENSMUSG00000003436	Dll3	protein_coding	-	-0.658416	0.678704	NA	0	1	NA
ENSMUSG00000003437	Paf1	protein_coding	-	0.308739	0.00065709	0.00234403	0.167003	0.0634083	0.323134
ENSMUSG00000003438	Timm50	protein_coding	-	-0.724506	4.18e-09	3.56e-08	0.0293697	0.812593	0.951351
ENSMUSG00000003444	Med29	protein_coding	-	-0.232408	0.302795	0.450004	0.0281863	0.898942	0.977803
ENSMUSG00000003452	Bicd1	protein_coding	L11	-1.28239	0.0012278	0.00411041	0.205875	0.60422	0.869618
ENSMUSG00000003458	Ncstn	protein_coding	-	-0.436055	0.00476843	0.0138251	0.142618	0.336615	0.703486
ENSMUSG00000003464	Pex19	protein_coding	-	-0.288086	0.115607	0.211538	0.473386	0.00701839	0.100145
ENSMUSG00000003469	Phyhip	protein_coding	L24	0.186715	0.867387	0.927738	1.27657	0.0153485	0.15469
ENSMUSG00000003476	Crhr2	protein_coding	L22	0	NA	NA	-2.77278	NA	NA
ENSMUSG00000003477	Inmt	protein_coding	L34	-2.13855	0.0790848	0.154546	-0.351678	0.761289	0.932858
ENSMUSG00000003484	Cyp4f18	protein_coding	L3	2.82532	2.18e-56	8.31e-54	0.490774	0.00388085	0.0717524
ENSMUSG00000003500	Impdh1	protein_coding	L28	-0.545507	0.00147115	0.00482827	0.0646543	0.694254	0.908499
ENSMUSG00000003505	Psg18	protein_coding	-	NA	NA	NA	NA	NA	NA
ENSMUSG00000003518	Dusp3	protein_coding	L34	-0.676647	0.0313464	0.0712498	0.000767904	0.99795	1
ENSMUSG00000003526	Prodh	protein_coding	L20	1.47175	0.000122051	0.000511261	-0.258513	0.496196	0.81324
ENSMUSG00000003527	Dgcr14	protein_coding	-	0.0206883	0.877355	0.933594	0.162034	0.219342	0.585553
ENSMUSG00000003528	Slc25a1	protein_coding	L23	-1.07332	8.76e-07	5.35e-06	0.186813	0.376542	0.737939
ENSMUSG00000003531	Dgcr6	protein_coding	-	-0.68935	0.0175057	0.0432306	-0.36971	0.203988	0.567261
ENSMUSG00000003534	Ddr1	protein_coding	-	2.93065	5.32e-13	6.96e-12	0.689576	0.0620423	0.320649
ENSMUSG00000003541	Ier3	protein_coding	L21	3.1504	1.38e-19	3.29e-18	0.57177	0.0958892	0.395679
ENSMUSG00000003545	Fosb	protein_coding	NA	-1.236	1.2e-05	6.08e-05	-0.228179	0.411014	0.759608
ENSMUSG00000003546	Klc4	protein_coding	L34	0.290954	0.0763312	0.150206	0.291104	0.0694506	0.336194
ENSMUSG00000003549	Ercc1	protein_coding	-	-0.382233	0.00487687	0.0140943	0.0588831	0.66588	0.89654
ENSMUSG00000003555	Cyp17a1	protein_coding	-	1.2997	0.399515	0.5516	-1.07418	0.458165	0.791255
ENSMUSG00000003559	As3mt	protein_coding	L29	0.326224	0.0858863	0.165454	-0.0446501	0.807632	0.949623
ENSMUSG00000003573	Homer3	protein_coding	L27	0.348343	0.248928	0.388684	0.188171	0.512185	0.82373
ENSMUSG00000003575	Crtc1	protein_coding	L27	0.854666	2.31e-06	1.32e-05	0.466694	0.00765464	0.105902
ENSMUSG00000003581	Rnf215	protein_coding	L33	0.295364	0.067375	0.135342	0.27881	0.0793418	0.359608
ENSMUSG00000003585	Sec14l2	protein_coding	L34	-4.25411	4.37e-21	1.21e-19	0.720015	0.151468	0.491793
ENSMUSG00000003604	Aven	protein_coding	-	-0.423751	0.0449595	0.0969247	-0.253409	0.21446	0.580433
ENSMUSG00000003617	Cp	protein_coding	L11	2.61956	1.39e-05	6.95e-05	-0.333121	0.574481	0.854373
ENSMUSG00000003623	Crot	protein_coding	-	-0.37336	0.00388364	0.0115073	-0.0971547	0.445413	0.781844
ENSMUSG00000003644	Rps6ka1	protein_coding	L15	0.789282	7.32e-05	0.000321266	0.130808	0.489928	0.809815
ENSMUSG00000003657	Calb2	protein_coding	L11	NA	NA	NA	NA	NA	NA
ENSMUSG00000003660	Snrnp200	protein_coding	-	-0.369305	0.000238297	0.000936236	-0.0495774	0.608353	0.87152
ENSMUSG00000003662	Ciao1	protein_coding	-	0.158172	0.308415	0.456327	-0.0831183	0.580286	0.858653
ENSMUSG00000003665	Has1	protein_coding	L13	-3.48992	0.0274419	0.0637502	-0.0968587	0.951469	NA
ENSMUSG00000003680	Taf6l	protein_coding	-	0.00426255	0.973797	0.996663	0.161082	0.202006	0.565401
ENSMUSG00000003721	Insig2	protein_coding	-	0.207202	0.176679	0.297692	-0.238227	0.119523	0.441104
ENSMUSG00000003731	Kpna6	protein_coding	-	-0.287592	0.0253816	0.0595824	-0.13466	0.286224	0.656323
ENSMUSG00000003746	Man1a	protein_coding	-	3.23581	2.52e-82	4.2e-79	-0.230716	0.147228	0.48644
ENSMUSG00000003752	Itpkc	protein_coding	L12	0.546678	0.00206226	0.00653606	0.00885507	0.960327	0.994435
ENSMUSG00000003762	Coq8b	protein_coding	L11	-0.146927	0.306399	0.454086	0.181242	0.214416	0.580412
ENSMUSG00000003778	Brd8	protein_coding	-	0.665015	6.13e-08	4.43e-07	-0.014511	0.903326	0.979202
ENSMUSG00000003779	Kif20a	protein_coding	L6	-2.83096	2.84e-27	1.26e-25	0.219213	0.416882	0.764336
ENSMUSG00000003808	Farsa	protein_coding	L14	-0.0306038	0.740881	0.841874	0.18213	0.050006	0.288105
ENSMUSG00000003809	Gcdh	protein_coding	-	-0.212518	0.150272	0.261584	0.110643	0.455576	0.789662
ENSMUSG00000003810	Mast2	protein_coding	-	-0.688601	0.0357314	0.0798703	0.424262	0.172708	0.526311
ENSMUSG00000003812	Dnase2a	protein_coding	L6	-0.546772	0.013163	0.0338542	0.0791935	0.710375	0.914122
ENSMUSG00000003813	Rad23a	protein_coding	-	-0.323306	0.333175	0.483761	1.32464	2.9e-05	0.00429512
ENSMUSG00000003814	Calr	protein_coding	L6	-0.0227869	0.93064	0.968581	-0.130955	0.598491	0.866699
ENSMUSG00000003824	Syce2	protein_coding	L6	-2.09508	1.63e-39	1.86e-37	0.488457	0.00832247	0.111331
ENSMUSG00000003847	Nfat5	protein_coding	L20	0.886968	0.000102419	0.000435068	0.0351436	0.871993	0.971712
ENSMUSG00000003848	Nob1	protein_coding	-	-0.0162855	0.910454	0.955389	0.0347769	0.804736	0.949469
ENSMUSG00000003849	Nqo1	protein_coding	L20	-0.0968384	0.793788	0.877866	1.58043	7.88e-06	0.00207805
ENSMUSG00000003863	Ppfia3	protein_coding	L24	-2.41761	0.000185384	0.000743833	0.422125	0.633828	0.884636
ENSMUSG00000003865	Gys1	protein_coding	L24	-1.01579	1.98e-09	1.76e-08	-0.00678034	0.9676	0.996345
ENSMUSG00000003868	Ruvbl2	protein_coding	-	-0.370065	0.01771	0.0436755	0.110341	0.466673	0.796194
ENSMUSG00000003872	Lin7b	protein_coding	-	0.877325	0.261314	0.403344	-0.478348	0.617839	0.876895
ENSMUSG00000003873	Bax	protein_coding	L3	0.231261	0.138683	0.245465	0.186926	0.21852	0.584817
ENSMUSG00000003882	Il7r	protein_coding	L3	3.35069	3.88e-18	8.18e-17	-0.537699	0.142192	0.478346
ENSMUSG00000003923	Tfam	protein_coding	-	-0.0508799	0.714529	0.82234	-0.168659	0.208235	0.572874
ENSMUSG00000003929	Zfp81	protein_coding	-	0.326023	0.139613	0.246718	-0.203743	0.353248	0.717659
ENSMUSG00000003934	Efnb3	protein_coding	L34	1.95679	0.00295732	0.00901484	-0.183174	0.76612	0.934857
ENSMUSG00000003948	Mmd	protein_coding	L27	-0.627651	0.0540123	0.112913	0.0418061	0.892355	0.976285
ENSMUSG00000003949	Hlf	protein_coding	L33	3.64577	3.72e-10	3.61e-09	-0.119792	0.847844	0.964172
ENSMUSG00000003955	Fam162a	protein_coding	L16	-0.763449	2.23e-06	1.28e-05	-0.184612	0.253997	0.623591
ENSMUSG00000003970	Rpl8	protein_coding	-	0.180681	0.130854	0.233763	0.175345	0.122545	0.446696
ENSMUSG00000003974	Grm3	protein_coding	-	NA	NA	NA	NA	NA	NA
ENSMUSG00000003992	Ssbp2	protein_coding	-	2.15546	2.66e-13	3.57e-12	0.603296	0.00865438	0.11346
ENSMUSG00000004018	Fancl	protein_coding	-	-0.128623	0.278849	0.423759	-0.103092	0.409067	0.757793
ENSMUSG00000004031	Brinp2	protein_coding	L19	0	1	1	0.92469	0.357747	0.721401
ENSMUSG00000004032	Gstm5	protein_coding	L16	-1.6394	4.79e-06	2.61e-05	1.24607	0.000138996	0.0115468
ENSMUSG00000004035	Gstm7	protein_coding	L28	1.02315	0.230755	0.366717	-0.49265	0.509129	0.821493
ENSMUSG00000004038	Gstm3	protein_coding	L24	-0.579427	0.719673	0.825684	1.17025	0.465143	NA
ENSMUSG00000004040	Stat3	protein_coding	L15	0.0359755	0.819611	0.894529	0.00297521	0.984218	1
ENSMUSG00000004043	Stat5a	protein_coding	L14	-0.376898	0.000335889	0.00127847	-0.0471314	0.651845	0.890672
ENSMUSG00000004044	Ptrf	protein_coding	L33	2.00086	5.65e-05	0.00025297	0.360083	0.437593	0.777363
ENSMUSG00000004054	Map3k11	protein_coding	-	-0.333335	0.0170678	0.0422742	0.194312	0.147232	0.48644
ENSMUSG00000004056	Akt2	protein_coding	-	-0.109315	0.423268	0.575501	0.483158	0.000197482	0.0134059
ENSMUSG00000004069	Dnaja3	protein_coding	-	-0.435201	0.00453072	0.01321	-0.232802	0.121216	0.444077
ENSMUSG00000004070	Hmox2	protein_coding	L3	-0.513091	0.00256693	0.00794415	-0.0800501	0.624495	0.879709
ENSMUSG00000004071	Cdip1	protein_coding	L33	-0.0261126	0.787371	0.873518	0.102488	0.296725	0.666378
ENSMUSG00000004085	Zak	protein_coding	L32	-0.806616	0.00870554	0.0235244	-0.484846	0.111825	0.426369
ENSMUSG00000004096	Cwc15	protein_coding	L4	-0.149119	0.223528	0.357773	0.0265769	0.822379	0.95418
ENSMUSG00000004098	Col5a3	protein_coding	L11	0.250502	0.742585	0.842751	1.27591	0.0654351	0.327379
ENSMUSG00000004099	Dnmt1	protein_coding	L6	-1.13978	4.57e-17	8.72e-16	0.332486	0.0106064	0.125739
ENSMUSG00000004100	Ppan	protein_coding	L15	0.418932	0.0127747	0.0330081	0.046758	0.773329	0.937445
ENSMUSG00000004105	Angptl2	protein_coding	L33	5.15251	3.21e-14	4.67e-13	0.448504	0.471156	0.799678
ENSMUSG00000004110	Cacna1e	protein_coding	L37	8.18162	5.15e-24	1.8e-22	-0.88567	0.145284	0.482855
ENSMUSG00000004113	Cacna1b	protein_coding	L30	2.08858	0.00347208	0.0104129	-0.644057	0.430961	0.774284
ENSMUSG00000004127	Trmt10a	protein_coding	-	1.25763	4.38e-15	6.92e-14	-0.234935	0.176278	0.530898
ENSMUSG00000004151	Etv1	protein_coding	L34	3.80243	3.11e-07	2.03e-06	-0.432628	0.549796	0.841602
ENSMUSG00000004187	Kifc2	protein_coding	L34	0.583465	0.00650713	0.0181906	0.437719	0.0411766	0.262239
ENSMUSG00000004207	Psap	protein_coding	L5	0.766692	0.02227	0.0532513	0.0479656	0.880312	0.974736
ENSMUSG00000004221	Ikbkg	protein_coding	-	-0.174205	0.304151	0.451402	0.560298	0.000538496	0.0225303
ENSMUSG00000004231	Pax2	protein_coding	-	0.184617	0.907506	NA	0	1	NA
ENSMUSG00000004233	Wars2	protein_coding	-	-0.1577	0.276091	0.420834	-0.283956	0.05754	0.307874
ENSMUSG00000004263	Atn1	protein_coding	-	0.571225	0.0104944	0.0277537	-0.13987	0.54168	0.83735
ENSMUSG00000004264	Phb2	protein_coding	L15	-0.533646	1.5e-07	1.03e-06	0.0511259	0.603632	0.86955
ENSMUSG00000004266	Ptpn6	protein_coding	L3	-0.102157	0.54787	0.690507	0.124964	0.439132	0.778136
ENSMUSG00000004267	Eno2	protein_coding	-	2.76139	1.63e-10	1.65e-09	-0.320775	0.512327	0.82373
ENSMUSG00000004268	Emg1	protein_coding	-	0.153589	0.277154	0.422011	0.00715172	0.957766	0.993993
ENSMUSG00000004270	Lpcat3	protein_coding	-	-0.577478	3.61e-07	2.34e-06	0.387493	0.000608647	0.0241744
ENSMUSG00000004285	Atp6v1f	protein_coding	-	-0.0274757	0.919491	0.961495	0.641918	0.0129128	0.141077
ENSMUSG00000004296	Il12b	protein_coding	L7	-0.65727	0.121627	0.220113	-1.78308	0.00868223	0.11346
ENSMUSG00000004317	Clcn5	protein_coding	L10	0.55599	0.0321647	0.0728962	-0.025275	0.920941	0.984527
ENSMUSG00000004319	Clcn3	protein_coding	-	-0.316114	0.0698304	0.13941	0.189608	0.253697	0.623059
ENSMUSG00000004328	Hif3a	protein_coding	L18	3.28046	9.22e-05	0.00039575	0.407473	0.504225	0.818987
ENSMUSG00000004341	Gpx6	protein_coding	-	NA	NA	NA	NA	NA	NA
ENSMUSG00000004344	Gpx5	protein_coding	-	NA	NA	NA	NA	NA	NA
ENSMUSG00000004347	Pde1c	protein_coding	L22	4.86249	3.26e-08	2.44e-07	0.820049	0.115737	0.434236
ENSMUSG00000004356	Utp20	protein_coding	L15	-0.422315	0.00876768	0.0236716	-0.347604	0.0287215	0.217812
ENSMUSG00000004359	Spic	protein_coding	L1	1.52582	0.00204153	0.00647508	0.311203	0.454573	0.789109
ENSMUSG00000004360	9330159F19Rik	protein_coding	L34	0	1	NA	-0.264565	0.869403	NA
ENSMUSG00000004364	Cul3	protein_coding	-	0.221439	0.0224586	0.0536609	-0.14558	0.120684	0.443198
ENSMUSG00000004366	Sst	protein_coding	-	NA	NA	NA	NA	NA	NA
ENSMUSG00000004371	Il11	protein_coding	L11	-1.51791	0.0837961	0.162118	1.05652	0.32576	0.694899
ENSMUSG00000004383	Large	protein_coding	-	-3.0246	3.18e-11	3.5e-10	-0.719342	0.119052	0.440356
ENSMUSG00000004393	Ddx56	protein_coding	L15	-0.178162	0.21037	0.3416	-0.0214028	0.878104	0.973911
ENSMUSG00000004394	Tmed4	protein_coding	-	-0.0523151	0.67259	0.790912	-0.00712181	0.953617	0.992921
ENSMUSG00000004415	Col26a1	protein_coding	-	0.184538	0.907602	NA	0	1	NA
ENSMUSG00000004446	Bid	protein_coding	L3	1.77677	6.16e-30	3.46e-28	0.0674418	0.646773	0.888909
ENSMUSG00000004451	Ralb	protein_coding	L2	-0.809759	2.68e-05	0.000127658	0.11369	0.540281	0.83633
ENSMUSG00000004455	Ppp1cc	protein_coding	L14	-0.859642	0.00113146	0.00382922	0.141682	0.572672	0.853226
ENSMUSG00000004460	Dnajb11	protein_coding	L6	0.382309	0.0886227	0.169971	-0.168386	0.432254	0.774457
ENSMUSG00000004462	Tbccd1	protein_coding	-	-0.17102	0.247296	0.386639	-0.217402	0.152718	0.494024
ENSMUSG00000004473	Clec11a	protein_coding	L37	2.75772	0.00307323	0.00933407	0.53698	0.525759	0.830097
ENSMUSG00000004500	Zfp324	protein_coding	-	-0.515296	0.0521634	0.109763	-0.135078	0.613667	0.874746
ENSMUSG00000004508	Gab2	protein_coding	L18	-0.833243	4.42e-05	0.000201869	0.311823	0.113441	0.429696
ENSMUSG00000004530	Coro1c	protein_coding	L15	-0.600511	0.000114377	0.000481626	0.0507294	0.733439	0.922631
ENSMUSG00000004535	Tax1bp1	protein_coding	L4	0.050354	0.85965	0.922642	0.722302	0.00753869	0.105097
ENSMUSG00000004540	Psg17	protein_coding	L5	0.432231	0.785748	NA	0	1	NA
ENSMUSG00000004542	Psg19	protein_coding	-	0.342699	0.8293	NA	0	1	NA
ENSMUSG00000004552	Ctse	protein_coding	L14	3.93021	4.69e-18	9.81e-17	1.52889	0.000306137	0.0166698
ENSMUSG00000004558	Ndrg2	protein_coding	L20	2.42387	0.000141711	0.000584479	-0.830374	0.158777	0.503825
ENSMUSG00000004561	Mettl17	protein_coding	-	0.411373	0.00736342	0.0202866	0.127494	0.395558	0.747754
ENSMUSG00000004562	Arhgef40	protein_coding	L33	-2.33425	2.8e-07	1.84e-06	0.205241	0.654097	0.891585
ENSMUSG00000004565	Pnpla6	protein_coding	-	-0.200587	0.249078	0.388722	0.0833188	0.622599	0.879075
ENSMUSG00000004567	Mcoln1	protein_coding	-	-0.31445	0.0334014	0.0753763	0.242694	0.0929437	0.389166
ENSMUSG00000004568	Arhgef18	protein_coding	L33	0.618828	0.00151222	0.00495485	0.0192523	0.916986	0.983506
ENSMUSG00000004591	Pkn2	protein_coding	-	-0.0816281	0.791188	0.876185	0.90235	0.00203373	0.0500161
ENSMUSG00000004609	Cd33	protein_coding	L18	-1.05873	2.23e-05	0.000107574	0.825793	0.000531464	0.0224508
ENSMUSG00000004610	Etfb	protein_coding	-	-0.792965	0.00822215	0.0223489	-0.0151531	0.959746	0.994298
ENSMUSG00000004612	Nkg7	protein_coding	L35	3.53827	5.73e-16	9.9e-15	-0.161189	0.689723	0.907575
ENSMUSG00000004613	Lim2	protein_coding	-	NA	NA	NA	NA	NA	NA
ENSMUSG00000004626	Stxbp2	protein_coding	-	-0.324669	2.23e-05	0.000107969	0.244125	0.00100886	0.0327169
ENSMUSG00000004630	Pcp2	protein_coding	-	-0.480835	0.654249	0.776967	0.641083	0.585111	NA
ENSMUSG00000004631	Sgce	protein_coding	L34	3.95713	9.46e-16	1.6e-14	0.343688	0.410253	0.758725
ENSMUSG00000004633	Chn2	protein_coding	-	3.99266	3.61e-18	7.65e-17	-0.114033	0.791342	0.944634
ENSMUSG00000004637	Wwox	protein_coding	-	-0.916877	5.14e-05	0.000232187	-0.168201	0.47715	0.803021
ENSMUSG00000004642	Slbp	protein_coding	L6	-0.10392	0.382882	0.535	-0.00451617	0.969506	0.997017
ENSMUSG00000004651	Tyr	protein_coding	-	NA	NA	NA	NA	NA	NA
ENSMUSG00000004654	Ghrhr	protein_coding	-	0	1	1	1.67008	0.26541	NA
ENSMUSG00000004655	Aqp1	protein_coding	L20	3.94546	1.57e-05	7.8e-05	0.716609	0.107667	0.418813
ENSMUSG00000004661	Arid3b	protein_coding	-	2.08979	4.22e-18	8.88e-17	0.109879	0.630191	0.882132
ENSMUSG00000004665	Cnn2	protein_coding	L29	3.42138	2.72e-42	3.97e-40	0.250279	0.292392	0.662543
ENSMUSG00000004667	Polr2e	protein_coding	-	-0.0568508	0.494533	0.643613	0.0750493	0.359029	0.722385
ENSMUSG00000004668	Abca13	protein_coding	L11	4.85524	2.85e-12	3.5e-11	1.86975	0.0153379	0.15469
ENSMUSG00000004677	Myo9b	protein_coding	L14	-0.292052	0.0100043	0.0265775	0.243427	0.0252115	0.203333
ENSMUSG00000004698	Hdac9	protein_coding	-	0.765194	0.00508866	0.0146362	-0.468846	0.0773467	0.355626
ENSMUSG00000004707	Ly9	protein_coding	L35	0.85372	5.86e-07	3.69e-06	-0.229982	0.158213	0.502891
ENSMUSG00000004709	Cd244	protein_coding	L3	-0.360912	0.277179	0.422019	0.1402	0.657383	0.892237
ENSMUSG00000004730	Adgre1	protein_coding	L6	0.126543	0.729682	0.833643	-0.0598706	0.863552	0.968925
ENSMUSG00000004748	Mtfp1	protein_coding	L28	-1.07151	0.00209122	0.00661723	0.0359294	0.924188	0.985318
ENSMUSG00000004768	Rab23	protein_coding	-	-0.344551	0.0162568	0.0406084	-0.111272	0.492371	0.810913
ENSMUSG00000004771	Rab11a	protein_coding	-	-0.0747735	0.751821	0.849193	0.368885	0.100758	0.405392
ENSMUSG00000004788	Eif2b2	protein_coding	L15	-0.0343839	0.801085	0.882488	0.272771	0.0403061	0.259755
ENSMUSG00000004789	Dlst	protein_coding	L12	-0.271246	0.0360524	0.080472	0.108583	0.383563	0.741806
ENSMUSG00000004791	Pgf	protein_coding	L12	-1.72753	0.0391195	0.086172	0.38817	0.645994	0.88835
ENSMUSG00000004798	Ulk2	protein_coding	L34	-0.908833	1.45e-18	3.18e-17	-0.302181	0.00315149	0.0639188
ENSMUSG00000004814	Ccl24	protein_coding	L26	5.04873	3.87e-08	2.86e-07	-1.13109	0.200881	0.564382
ENSMUSG00000004815	Dgkq	protein_coding	-	0.039545	0.789923	0.875161	0.0061576	0.966495	0.996269
ENSMUSG00000004821	Tmed11	protein_coding	-	NA	NA	NA	NA	NA	NA
ENSMUSG00000004837	Grap	protein_coding	L20	5.3127	1.85e-47	3.9e-45	0.117983	0.729082	0.921629
ENSMUSG00000004842	Pou1f1	protein_coding	-	1.2196	0.44457	NA	0	1	NA
ENSMUSG00000004843	Chmp2b	protein_coding	-	-0.507901	0.0014079	0.00464457	-0.263394	0.0878168	0.378196
ENSMUSG00000004846	Plod3	protein_coding	L7	-0.927026	0.00255924	0.00792262	0.0607259	0.835623	0.959632
ENSMUSG00000004849	Ap1s1	protein_coding	L6	-0.433637	0.045062	0.0971262	0.083609	0.687846	0.906602
ENSMUSG00000004864	Mapk13	protein_coding	L12	2.75022	2.02e-08	1.56e-07	1.46406	0.000429649	0.0198896
ENSMUSG00000004865	Srpk1	protein_coding	-	-0.0169003	0.910344	0.955369	-0.0634175	0.658515	0.892441
ENSMUSG00000004872	Pax3	protein_coding	-	0	1	NA	0.921803	0.56676	NA
ENSMUSG00000004880	Lbr	protein_coding	L14	2.57829	2.67e-33	1.9e-31	-0.0288207	0.886818	0.97569
ENSMUSG00000004885	Crabp2	protein_coding	L24	1.89191	0.206863	0.337343	0.867094	0.559152	0.846898
ENSMUSG00000004891	Nes	protein_coding	L20	2.27931	0.00315906	0.00956663	0.364835	0.641961	0.887369
ENSMUSG00000004892	Bcan	protein_coding	L34	0.305986	0.847532	NA	0	1	NA
ENSMUSG00000004894	Hapln2	protein_coding	-	0.164375	0.917605	NA	0	1	NA
ENSMUSG00000004895	Prcc	protein_coding	-	-0.24002	0.032144	0.0728719	0.0357841	0.746336	0.927085
ENSMUSG00000004896	Rrnad1	protein_coding	-	0.856722	4.77e-06	2.6e-05	0.196172	0.276913	0.64686
ENSMUSG00000004897	Hdgf	protein_coding	L10	-0.276701	0.000462082	0.00170353	0.156036	0.0409586	0.261825
ENSMUSG00000004902	Slc25a18	protein_coding	L20	0.788892	0.513037	0.660723	1.74419	0.151477	NA
ENSMUSG00000004929	Thop1	protein_coding	L24	-0.653982	0.0906679	0.173074	-0.175889	0.63964	0.887214
ENSMUSG00000004931	Apba3	protein_coding	-	0.533676	9.79e-05	0.000417235	0.059804	0.665037	0.896006
ENSMUSG00000004933	Matk	protein_coding	L6	4.45374	5.9e-45	1.03e-42	0.496529	0.0995808	0.403042
ENSMUSG00000004934	Pias4	protein_coding	-	0.303105	0.0141235	0.0359624	0.321325	0.00847487	0.11279
ENSMUSG00000004936	Map2k1	protein_coding	L3	-0.58536	8.97e-05	0.000385846	-0.0832347	0.56111	0.848025
ENSMUSG00000004937	Sgta	protein_coding	-	-0.331633	0.0206973	0.0499751	0.366829	0.00799211	0.108712
ENSMUSG00000004939	Nmrk2	protein_coding	L24	0.119286	0.940198	NA	-0.540332	0.737025	NA
ENSMUSG00000004945	Tmem242	protein_coding	-	-0.853115	2.54e-05	0.000121083	0.277378	0.155685	0.498483
ENSMUSG00000004947	Dtx2	protein_coding	L12	0.952642	8.39e-08	5.93e-07	-0.018175	0.916023	0.983506
ENSMUSG00000004948	Zp3	protein_coding	-	-0.498607	0.753752	NA	0.482149	0.764453	NA
ENSMUSG00000004951	Hspb1	protein_coding	L18	1.07634	0.190203	0.315507	-1.52955	0.0451261	0.274299
ENSMUSG00000004952	Rasa4	protein_coding	L5	1.79517	1.47e-06	8.72e-06	0.195648	0.58095	0.858984
ENSMUSG00000004961	Syt5	protein_coding	L33	-3.7386	1.82e-05	8.91e-05	0.446692	0.360617	0.723695
ENSMUSG00000004980	Hnrnpa2b1	protein_coding	L5	0.314887	0.0365876	0.0814989	-0.294104	0.0400611	0.259033
ENSMUSG00000004988	Fxyd4	protein_coding	L26	2.50212	0.0768124	0.150907	1.33027	0.365166	NA
ENSMUSG00000004994	Ccdc130	protein_coding	-	0.430938	0.00137956	0.00455941	0.376763	0.00695592	0.0997298
ENSMUSG00000004996	Mri1	protein_coding	-	-1.15939	3.12e-17	6.08e-16	0.0808486	0.549742	0.84159
ENSMUSG00000005034	Prkacb	protein_coding	-	-0.0528042	0.687079	0.802239	-0.293641	0.0194417	0.176344
ENSMUSG00000005043	Sgsh	protein_coding	L27	2.9667	1.7e-47	3.69e-45	0.10893	0.559168	0.846898
ENSMUSG00000005045	Chd5	protein_coding	L33	-3.22727	4.18e-12	5.07e-11	-0.175518	0.813258	0.951491
ENSMUSG00000005054	Cstb	protein_coding	L8	0.256353	0.30437	0.451642	-0.0368626	0.878824	0.973911
ENSMUSG00000005057	Sh2b2	protein_coding	L14	-0.910851	0.0211021	0.0508563	0.329915	0.384937	0.742649
ENSMUSG00000005069	Pex5	protein_coding	-	-0.140265	0.176326	0.297189	0.0712652	0.485801	0.806772
ENSMUSG00000005078	Jkamp	protein_coding	-	0.199442	0.218862	0.352201	-0.295828	0.070864	0.339449
ENSMUSG00000005087	Cd44	protein_coding	L10	-1.38849	7.18e-18	1.49e-16	0.0719523	0.638897	0.887015
ENSMUSG00000005089	Slc1a2	protein_coding	L21	2.30847	0.00276576	0.00849531	0	1	1
ENSMUSG00000005102	Eif2ak4	protein_coding	-	-0.575663	1.96e-05	9.56e-05	-0.0420151	0.758252	0.931583
ENSMUSG00000005103	Wdr1	protein_coding	L3	-0.24406	0.0499107	0.105733	0.0508793	0.668086	0.897896
ENSMUSG00000005107	Slc2a9	protein_coding	L5	-0.897894	7.55e-05	0.000330546	0.281951	0.19635	0.556904
ENSMUSG00000005124	Wisp1	protein_coding	L11	3.6516	0.000184261	0.000739734	0	1	NA
ENSMUSG00000005125	Ndrg1	protein_coding	L13	1.20024	6.76e-05	0.000298866	0.302069	0.284216	0.654576
ENSMUSG00000005131	4930550C14Rik	protein_coding	-	0.765233	0.374618	0.526707	0.729891	0.283218	0.653697
ENSMUSG00000005142	Man2b1	protein_coding	L35	0.789055	3.47e-05	0.000161371	0.193963	0.284361	0.654623
ENSMUSG00000005148	Klf5	protein_coding	L20	3.57779	2.7e-09	2.36e-08	0.731164	0.25504	0.625167
ENSMUSG00000005150	Wdr83	protein_coding	-	-0.0507391	0.69664	0.809796	0.0967521	0.462317	0.793079
ENSMUSG00000005161	Prdx2	protein_coding	L29	-0.224772	0.619976	0.751372	1.80601	2.74e-05	0.00424514
ENSMUSG00000005198	Polr2a	protein_coding	L19	-0.634423	2.19e-05	0.000105762	0.102673	0.471738	0.800108
ENSMUSG00000005202	Shbg	protein_coding	-	NA	NA	NA	NA	NA	NA
ENSMUSG00000005204	Senp3	protein_coding	-	-0.202429	0.0121769	0.0316291	0.0770311	0.342017	0.707806
ENSMUSG00000005220	Corin	protein_coding	L22	1.56836	0.321539	NA	0	1	NA
ENSMUSG00000005225	Plekha8	protein_coding	L19	-0.965869	0.00226991	0.00712347	0.420805	0.17842	0.533521
ENSMUSG00000005232	G6pc2	protein_coding	-	NA	NA	NA	NA	NA	NA
ENSMUSG00000005233	Spc25	protein_coding	L6	-1.81516	1.77e-12	2.21e-11	0.254137	0.333513	0.701116
ENSMUSG00000005237	Dnah2	protein_coding	L31	-0.459792	0.317266	0.466466	-0.189125	0.672405	0.899616
ENSMUSG00000005251	Ripk4	protein_coding	L20	0.676912	0.561089	0.702276	-1.32723	0.266455	0.634589
ENSMUSG00000005262	Ufd1l	protein_coding	L13	0.220182	0.102627	0.191731	0.257145	0.0503329	0.288625
ENSMUSG00000005267	Zfp287	protein_coding	-	0.488145	0.00795486	0.0216921	-0.24677	0.201786	0.565191
ENSMUSG00000005268	Prlr	protein_coding	L23	-1.62097	NA	NA	-2.79073	NA	NA
ENSMUSG00000005299	Letm1	protein_coding	-	-0.616966	6.37e-07	3.99e-06	-0.0467715	0.699545	0.909587
ENSMUSG00000005312	Ubqln1	protein_coding	-	-0.886976	1.58e-11	1.82e-10	-0.289442	0.0225135	0.190415
ENSMUSG00000005320	Fgfr4	protein_coding	L27	-0.29269	0.85805	NA	-1.16753	0.477643	NA
ENSMUSG00000005338	Cadm3	protein_coding	L24	2.12339	0.00504893	0.0145374	-0.0177858	0.975562	0.998003
ENSMUSG00000005339	Fcer1a	protein_coding	-	4.51459	3.25e-07	2.12e-06	0.838564	0.0520415	0.29349
ENSMUSG00000005354	Txn2	protein_coding	-	-0.125033	0.4905	0.640208	0.425952	0.013554	0.144035
ENSMUSG00000005355	Casp14	protein_coding	L24	NA	NA	NA	NA	NA	NA
ENSMUSG00000005357	Slc1a6	protein_coding	-	0.342699	0.8293	NA	0	1	NA
ENSMUSG00000005360	Slc1a3	protein_coding	L28	-2.47552	0.0603646	0.123523	-2.99361	0.0244176	0.199385
ENSMUSG00000005362	Crbn	protein_coding	-	0.129643	0.331017	0.481239	-0.220302	0.0924599	0.388302
ENSMUSG00000005364	Il5ra	protein_coding	L37	4.78494	1.18e-14	1.8e-13	-0.590595	0.31403	0.683228
ENSMUSG00000005370	Msh6	protein_coding	-	0.0389866	0.780847	0.869044	-0.0777787	0.569959	0.852697
ENSMUSG00000005371	Fbxo11	protein_coding	L18	0.776326	2.02e-09	1.79e-08	-0.161905	0.196241	0.556888
ENSMUSG00000005373	Mlxipl	protein_coding	L23	0.21122	NA	NA	-1.43728	NA	NA
ENSMUSG00000005374	Tbl2	protein_coding	-	-0.0579326	0.670222	0.789222	-0.084999	0.534893	0.83429
ENSMUSG00000005378	Wbscr22	protein_coding	-	-0.0140271	0.859745	0.922698	-0.0374345	0.651391	0.890534
ENSMUSG00000005397	Nid1	protein_coding	L7	2.90741	1.07e-05	5.46e-05	-0.895681	0.145187	0.482855
ENSMUSG00000005410	Mcm5	protein_coding	L6	-1.86381	1.38e-21	3.99e-20	0.308364	0.100429	0.405015
ENSMUSG00000005413	Hmox1	protein_coding	L12	-0.0260544	0.946505	0.97952	-0.241732	0.514376	0.824447
ENSMUSG00000005417	Mprip	protein_coding	L20	-0.568258	0.000350148	0.00132508	0.0481614	0.750478	0.929041
ENSMUSG00000005442	Cic	protein_coding	-	-0.401278	0.030063	0.0687865	0.0704851	0.689099	0.907147
ENSMUSG00000005447	Pafah1b3	protein_coding	L6	-0.397166	0.212279	0.344055	-0.154495	0.610248	0.872749
ENSMUSG00000005465	Il27ra	protein_coding	L35	1.17312	4.88e-08	3.57e-07	0.107494	0.597799	0.86618
ENSMUSG00000005469	Prkaca	protein_coding	L28	-0.454942	0.000819987	0.00286764	0.0458694	0.726198	0.92063
ENSMUSG00000005470	Asf1b	protein_coding	L6	-2.38236	1.34e-29	7.28e-28	0.461297	0.0272307	0.210722
ENSMUSG00000005474	Myl10	protein_coding	-	2.57652	0.0306427	0.0698698	0.0496099	0.957234	0.993853
ENSMUSG00000005481	Ddx39	protein_coding	L3	0.0788297	0.341119	0.492005	0.232315	0.0042147	0.0750259
ENSMUSG00000005483	Dnajb1	protein_coding	L7	0.116305	0.532942	0.677357	-0.350593	0.0488252	0.284795
ENSMUSG00000005493	Msh4	protein_coding	-	0.965958	0.499241	NA	1.30885	0.379273	NA
ENSMUSG00000005501	Usp40	protein_coding	-	-0.258824	0.0131235	0.0337646	-0.0303765	0.785206	0.942646
ENSMUSG00000005503	Evx1	protein_coding	-	NA	NA	NA	NA	NA	NA
ENSMUSG00000005505	Kbtbd4	protein_coding	-	0.107895	0.324229	0.473687	-0.0208096	0.851229	0.96523
ENSMUSG00000005506	Celf1	protein_coding	-	0.364316	0.000604108	0.00216893	-0.0369667	0.717259	0.917334
ENSMUSG00000005510	Ndufs3	protein_coding	-	0.00205191	0.990799	1	-0.117715	0.491855	0.810831
ENSMUSG00000005514	Por	protein_coding	L19	-0.121186	0.453363	0.604864	0.375781	0.0155505	0.156218
ENSMUSG00000005533	Igf1r	protein_coding	L20	3.88715	2.13e-41	2.82e-39	0.677229	0.0130013	0.141515
ENSMUSG00000005534	Insr	protein_coding	L20	-1.49519	5.29e-17	1.01e-15	-0.186999	0.279576	0.649428
ENSMUSG00000005540	Fcer2a	protein_coding	L37	8.47903	1.55e-64	9.33e-62	0.469263	0.291473	0.661707
ENSMUSG00000005547	Cyp2a5	protein_coding	L33	-1.43138	1.22e-05	6.2e-05	-0.224688	0.844913	0.963195
ENSMUSG00000005553	Atp4a	protein_coding	-	2.40013	0.11839	0.21551	3.13	0.039668	NA
ENSMUSG00000005566	Trim28	protein_coding	-	-0.212764	0.0465048	0.0996623	0.129415	0.206078	0.570587
ENSMUSG00000005575	Ube2m	protein_coding	L8	0.286553	0.286772	0.432108	0.714863	0.00505307	0.0819345
ENSMUSG00000005580	Adcy9	protein_coding	L33	1.68422	7.24e-08	5.17e-07	-0.0294604	0.920332	0.984231
ENSMUSG00000005583	Mef2c	protein_coding	L28	4.31411	1.05e-27	4.78e-26	-0.204845	0.582299	0.859026
ENSMUSG00000005609	Ctr9	protein_coding	-	-0.44499	7.51e-07	4.64e-06	-0.0797337	0.379611	0.739683
ENSMUSG00000005610	Eif4g2	protein_coding	-	-0.182843	0.0883143	0.169511	-0.149992	0.141466	0.47705
ENSMUSG00000005611	Mrvi1	protein_coding	L22	0.815938	0.145545	0.255384	0.29087	0.55722	0.845348
ENSMUSG00000005615	Pcyt1a	protein_coding	-	0.0749317	0.774491	0.864307	0.199726	0.424981	0.769474
ENSMUSG00000005621	Zfp592	protein_coding	L18	0.625401	1.89e-05	9.24e-05	0.0223085	0.87312	0.971981
ENSMUSG00000005625	Psmd4	protein_coding	L15	-0.146698	0.628051	0.757732	1.00482	0.000471245	0.0210131
ENSMUSG00000005628	Tmod4	protein_coding	-	2.43835	5.2e-05	0.000234458	-1.19547	0.0321399	0.230296
ENSMUSG00000005640	Insrr	protein_coding	L7	3.11805	0.00337615	0.0101605	-0.323497	0.731225	0.921781
ENSMUSG00000005649	Cabp5	protein_coding	-	0.979099	0.538938	NA	0	1	NA
ENSMUSG00000005656	Snx6	protein_coding	L6	0.389518	0.000729347	0.00257807	-0.287891	0.0107411	0.126644
ENSMUSG00000005667	Mthfd2	protein_coding	L7	0.63629	0.0470745	0.100714	0.795874	0.00901244	0.11458
ENSMUSG00000005672	Kit	protein_coding	L33	2.38988	4.42e-13	5.82e-12	-0.319151	0.326889	0.69575
ENSMUSG00000005674	Tomm40l	protein_coding	L29	-0.0610938	0.731307	0.834753	0.127509	0.461525	0.792823
ENSMUSG00000005677	Nr1i3	protein_coding	-	0.880866	0.0412825	0.0901743	-1.46703	0.00570126	0.0891091
ENSMUSG00000005681	Apoa2	protein_coding	L38	1.61137	0.189694	0.314831	-1.05818	0.368317	0.730613
ENSMUSG00000005682	Pan2	protein_coding	-	1.42696	1.65e-14	2.47e-13	0.148127	0.404712	0.754596
ENSMUSG00000005683	Cs	protein_coding	-	-0.487752	0.000131715	0.000546887	-0.107166	0.381052	0.740254
ENSMUSG00000005686	Ampd3	protein_coding	L18	-0.581171	0.019778	0.0480494	0.173934	0.466425	0.796194
ENSMUSG00000005687	Bcas2	protein_coding	-	0.12198	0.529415	0.674929	0.36717	0.0466344	0.277806
ENSMUSG00000005696	Sh2d1a	protein_coding	L35	3.62712	8.58e-25	3.2e-23	-0.32766	0.264415	0.632627
ENSMUSG00000005698	Ctcf	protein_coding	-	0.126818	0.326484	0.476276	-0.175237	0.157733	0.50195
ENSMUSG00000005699	Pard6a	protein_coding	-	-0.232401	0.314408	0.463111	0.170664	0.459015	0.791684
ENSMUSG00000005705	Agrp	protein_coding	L31	1.30802	0.286489	0.431772	0.684556	0.596521	NA
ENSMUSG00000005716	Pvalb	protein_coding	L24	0.00205162	NA	NA	-3.07686	NA	NA
ENSMUSG00000005718	Tfap4	protein_coding	L33	-0.506021	0.070652	0.140856	0.0934251	0.728611	0.921508
ENSMUSG00000005732	Ranbp1	protein_coding	L4	-0.865355	2.49e-06	1.42e-05	-0.0676467	0.703093	0.911538
ENSMUSG00000005763	Cd247	protein_coding	L35	3.39965	1.52e-24	5.57e-23	-0.136659	0.653975	0.891553
ENSMUSG00000005774	Rfx5	protein_coding	-	0.939358	0.000349334	0.00132269	-0.0370672	0.882741	0.974851
ENSMUSG00000005779	Psmb4	protein_coding	L8	0.0334162	0.814708	0.891511	0.00729632	0.957332	0.993853
ENSMUSG00000005800	Mmp8	protein_coding	L13	-3.53229	2.78e-39	3.07e-37	0.486623	0.0553322	0.302755
ENSMUSG00000005802	Slc30a4	protein_coding	L12	2.42683	5.88e-10	5.58e-09	-0.169807	0.652745	0.891041
ENSMUSG00000005803	Sqrdl	protein_coding	-	-0.407105	0.0714157	0.142118	0.154482	0.47693	0.802928
ENSMUSG00000005804	Bloc1s6	protein_coding	-	0.532073	8.22e-06	4.29e-05	-0.180001	0.126288	0.452331
ENSMUSG00000005813	Metap1	protein_coding	-	0.511632	4.71e-10	4.52e-09	-0.224924	0.00854473	0.113218
ENSMUSG00000005823	Gpr108	protein_coding	-	-0.134254	0.386721	0.538526	0.137223	0.358604	0.72193
ENSMUSG00000005824	Tnfsf14	protein_coding	L14	4.41423	4.27e-48	9.55e-46	0.598344	0.0334753	0.236143
ENSMUSG00000005836	Gata6	protein_coding	L27	0.243061	NA	NA	-0.263433	NA	NA
ENSMUSG00000005846	Rsl1d1	protein_coding	L4	-0.242482	0.149718	0.260851	-0.474631	0.00341416	0.0669919
ENSMUSG00000005864	Cnga2	protein_coding	L18	-0.378249	0.811855	NA	0	1	NA
ENSMUSG00000005871	Apc	protein_coding	-	-0.164239	0.216406	0.349077	-0.149261	0.251574	0.620341
ENSMUSG00000005873	Reep5	protein_coding	-	-1.89907	1.72e-29	9.16e-28	-0.0820219	0.610241	0.872749
ENSMUSG00000005881	Ergic3	protein_coding	-	-0.307913	0.00396741	0.011733	0.141294	0.17515	0.529409
ENSMUSG00000005882	Uqcc1	protein_coding	-	-0.336931	0.000239317	0.000939566	-0.203424	0.0329095	0.233876
ENSMUSG00000005883	Spo11	protein_coding	L35	4.25615	3.07e-09	2.67e-08	-0.189083	0.694406	0.908553
ENSMUSG00000005886	Ncoa2	protein_coding	-	-0.456613	0.0090423	0.0242866	0.0761091	0.649377	0.890098
ENSMUSG00000005891	Prl4a1	protein_coding	-	NA	NA	NA	NA	NA	NA
ENSMUSG00000005892	Trh	protein_coding	-	-0.0506236	0.974634	NA	0	1	NA
ENSMUSG00000005893	Nr2c2	protein_coding	-	0.137408	0.247005	0.386449	-0.123962	0.280363	0.650676
ENSMUSG00000005897	Nr2c1	protein_coding	-	-1.14214	1.08e-09	9.97e-09	0.0289536	0.883189	0.974851
ENSMUSG00000005899	Smpd4	protein_coding	-	-0.621269	2.48e-07	1.64e-06	0.127551	0.298384	0.667631
ENSMUSG00000005907	Pex1	protein_coding	-	-0.521065	5.19e-06	2.8e-05	-0.244094	0.0563835	0.305475
ENSMUSG00000005917	Otx1	protein_coding	L22	1.07965	0.210662	0.341894	0	1	NA
ENSMUSG00000005936	Kctd20	protein_coding	-	1.00978	2.2e-13	2.97e-12	0.465546	0.000392524	0.0189925
ENSMUSG00000005947	Itgae	protein_coding	L37	2.19063	2.43e-11	2.72e-10	-0.152634	0.630373	0.882251
ENSMUSG00000005949	Ctns	protein_coding	-	-0.969916	2.28e-07	1.52e-06	0.0109957	0.952794	0.992485
ENSMUSG00000005950	P2rx5	protein_coding	L33	-1.86949	0.0377966	0.0837792	-3.84006	0.000517846	0.0222348
ENSMUSG00000005951	Shpk	protein_coding	-	-1.03348	5.73e-07	3.62e-06	0.0450947	0.830398	0.957986
ENSMUSG00000005952	Trpv1	protein_coding	-	-0.681064	0.668376	NA	0.475124	0.767786	NA
ENSMUSG00000005958	Ephb3	protein_coding	L33	1.13165	0.235904	0.373206	-2.85616	0.0142413	0.148222
ENSMUSG00000005968	Tuft1	protein_coding	L7	2.43214	1.71e-18	3.72e-17	0.277484	0.32449	0.693794
ENSMUSG00000005973	Rcn1	protein_coding	L36	5.14416	6.78e-43	1.04e-40	-0.122441	0.727438	0.921094
ENSMUSG00000005980	Dnase1	protein_coding	-	2.07008	0.103456	0.193014	3.89222	0.000696839	0.0260856
ENSMUSG00000005981	Trap1	protein_coding	-	-0.489279	0.00100826	0.00345644	0.0488675	0.73451	0.923101
ENSMUSG00000005982	Naa60	protein_coding	-	-0.723695	3.68e-09	3.17e-08	-0.0249055	0.833029	0.958873
ENSMUSG00000005983	1700037C18Rik	protein_coding	-	0.363843	0.154902	0.268136	0.0607781	0.808726	0.949815
ENSMUSG00000005986	Ankrd13d	protein_coding	-	0.721387	0.00119242	0.0040074	0.406831	0.0567738	0.306313
ENSMUSG00000005994	Tyrp1	protein_coding	-	NA	NA	NA	NA	NA	NA
ENSMUSG00000006005	Tpr	protein_coding	L6	-0.285184	0.0140578	0.0358245	-0.25607	0.0216566	0.18662
ENSMUSG00000006007	Pdc	protein_coding	-	NA	NA	NA	NA	NA	NA
ENSMUSG00000006010	BC003331	protein_coding	L4	-0.212903	0.213744	0.345708	-0.22343	0.188063	0.545889
ENSMUSG00000006014	Prg4	protein_coding	L10	1.85613	NA	NA	-1.19699	NA	NA
ENSMUSG00000006019	Dhx34	protein_coding	-	0.402747	0.00394452	0.0116717	0.367871	0.00732134	0.103582
ENSMUSG00000006021	Kptn	protein_coding	L28	0.129502	0.438889	0.590819	0.269153	0.102672	0.40909
ENSMUSG00000006024	Napa	protein_coding	-	-0.0778801	0.733676	0.836577	0.747097	0.000583121	0.0234706
ENSMUSG00000006050	Sra1	protein_coding	L12	0.19001	0.0587749	0.120886	0.177163	0.0703813	0.338252
ENSMUSG00000006056	Calcoco2	protein_coding	L34	NA	NA	NA	NA	NA	NA
ENSMUSG00000006057	Atp5g1	protein_coding	L9	-0.563966	0.00586199	0.0165793	-0.083273	0.673083	0.899616
ENSMUSG00000006058	Snf8	protein_coding	-	0.079313	0.52008	0.666508	0.148253	0.215778	0.581922
ENSMUSG00000006095	Tbcb	protein_coding	L9	-0.324679	0.0752125	0.148475	0.0993697	0.57544	0.85489
ENSMUSG00000006127	Inpp5k	protein_coding	L20	0.356844	2.58e-05	0.000122849	0.242704	0.00303512	0.062819
ENSMUSG00000006134	Crkl	protein_coding	-	-0.0491465	0.683217	0.79962	-0.109715	0.348976	0.713534
ENSMUSG00000006143	Upk3bl	protein_coding	L3	0.564515	0.733196	NA	0.927255	0.575363	NA
ENSMUSG00000006154	Eps8l1	protein_coding	L34	1.92736	0.000161987	0.000659292	-0.522866	0.281333	0.651799
ENSMUSG00000006169	Clint1	protein_coding	L2	1.70691	2.68e-40	3.24e-38	-0.0696782	0.571579	0.8529
ENSMUSG00000006179	Prss16	protein_coding	L13	2.29075	0.000694008	0.0024656	-0.346563	0.538013	0.835792
ENSMUSG00000006191	Cdkal1	protein_coding	-	-0.420833	0.00285696	0.00874451	-0.133094	0.361618	0.724231
ENSMUSG00000006200	Rhox6	protein_coding	-	NA	NA	NA	NA	NA	NA
ENSMUSG00000006204	5430419D17Rik	protein_coding	-	NA	NA	NA	NA	NA	NA
ENSMUSG00000006205	Htra1	protein_coding	L33	3.19312	0.000772905	0.00271392	0.289289	0.741672	0.925041
ENSMUSG00000006215	Zbtb17	protein_coding	-	0.21084	0.0790758	0.154542	0.111429	0.349584	0.714043
ENSMUSG00000006216	Clcnkb	protein_coding	-	0.429495	0.787322	NA	-0.722047	0.653795	NA
ENSMUSG00000006218	Fam131c	protein_coding	-	0.357898	0.822227	NA	-0.0383406	0.98099	NA
ENSMUSG00000006219	Fblim1	protein_coding	L3	0.00244471	0.996877	1	-0.517993	0.420887	0.76714
ENSMUSG00000006221	Hspb7	protein_coding	L22	3.57431	0.00536313	0.0153262	-4.19378	0.00173466	0.0451483
ENSMUSG00000006235	Epor	protein_coding	L27	-3.13075	8.73e-18	1.79e-16	0.366212	0.270325	0.639119
ENSMUSG00000006241	Ccdc159	protein_coding	L29	1.13881	0.16384	0.280524	0.345132	0.733439	0.922631
ENSMUSG00000006262	Mob1b	protein_coding	-	-0.25128	0.22163	0.355469	-0.00244751	0.990103	1
ENSMUSG00000006269	Atp6v1b1	protein_coding	L28	0.77591	0.427444	0.579546	-0.460607	0.662068	0.894372
ENSMUSG00000006270	Vax1	protein_coding	-	-0.378249	0.811855	NA	0	1	NA
ENSMUSG00000006273	Atp6v1b2	protein_coding	L14	-0.0420412	0.881254	0.936173	0.0274698	0.918257	0.983973
ENSMUSG00000006276	Eps15l1	protein_coding	-	-0.182937	0.134026	0.238429	0.230235	0.0511897	0.291303
ENSMUSG00000006281	Tep1	protein_coding	L36	-0.508321	0.0326182	0.0737699	-0.0251732	0.911694	0.982359
ENSMUSG00000006288	Ttc5	protein_coding	-	-0.0555863	0.693749	0.80781	-0.163602	0.231414	0.599116
ENSMUSG00000006289	Osgep	protein_coding	-	-0.490199	1.71e-05	8.4e-05	0.0170373	0.880419	0.974736
ENSMUSG00000006299	Aamp	protein_coding	-	-0.171049	0.157451	0.271592	0.181563	0.118712	0.439571
ENSMUSG00000006301	Tmbim1	protein_coding	L20	-1.81323	1.16e-10	1.19e-09	-0.142209	0.598216	0.866465
ENSMUSG00000006304	Arpc2	protein_coding	L2	-0.42259	7.85e-05	0.00034169	-0.00774997	0.939307	0.988604
ENSMUSG00000006307	Kmt2b	protein_coding	L18	-0.187539	0.16377	0.280492	0.126003	0.328631	0.697045
ENSMUSG00000006310	Zbtb32	protein_coding	L35	-1.36249	NA	NA	-0.985717	NA	NA
ENSMUSG00000006311	Etv2	protein_coding	-	0.997896	0.544702	NA	1.99598	0.22302	NA
ENSMUSG00000006313	Upk1a	protein_coding	L19	0.921211	0.2497	0.389441	0.440124	0.586332	0.860473
ENSMUSG00000006315	Tmem147	protein_coding	-	-0.562623	5.98e-07	3.76e-06	0.0313934	0.780283	0.940763
ENSMUSG00000006333	Rps9	protein_coding	L9	0.27924	0.220666	0.354423	0.465435	0.0314911	0.228072
ENSMUSG00000006335	Tfpt	protein_coding	-	0.415151	0.000541511	0.00196762	0.259745	0.0380466	0.253033
ENSMUSG00000006342	Susd2	protein_coding	L31	0.76609	0.180858	0.303087	0.676493	0.220341	0.586587
ENSMUSG00000006344	Ggt5	protein_coding	L6	-0.598819	0.0763596	0.150248	0.742558	0.0204256	0.18198
ENSMUSG00000006345	Ggt1	protein_coding	L13	3.8856	6.91e-09	5.72e-08	-0.352704	0.454877	0.789109
ENSMUSG00000006356	Crip2	protein_coding	L33	-0.662763	0.0428503	0.0930897	0.353646	0.250263	0.618451
ENSMUSG00000006360	Crip1	protein_coding	L6	1.88339	5.47e-07	3.46e-06	-0.532075	0.13625	0.467863
ENSMUSG00000006362	Cbfa2t3	protein_coding	L33	1.61556	4.38e-11	4.73e-10	0.372303	0.109372	0.422311
ENSMUSG00000006369	Fbln1	protein_coding	L27	1.73717	0.0865713	0.166581	-1.04849	0.134659	0.465355
ENSMUSG00000006373	Pgrmc1	protein_coding	L34	-0.612988	0.000486127	0.0017837	-0.191302	0.262871	0.630926
ENSMUSG00000006378	Gcat	protein_coding	L27	0.116755	0.663381	0.784152	0.148305	0.604565	0.869618
ENSMUSG00000006386	Tek	protein_coding	L33	0.608291	0.667879	0.788002	-0.0564149	0.963837	0.995395
ENSMUSG00000006389	Mpl	protein_coding	L20	1.5922	0.0586883	0.120729	0.352767	0.419038	0.765626
ENSMUSG00000006390	Elovl1	protein_coding	L28	-0.187091	0.22322	0.35744	0.147381	0.318214	0.688133
ENSMUSG00000006392	Med8	protein_coding	-	-0.0419655	0.628338	0.757824	0.0141295	0.873612	0.97213
ENSMUSG00000006395	Hyi	polymorphic_pseudogene	-	0.0550643	0.83446	0.905636	0.196352	0.450982	0.786947
ENSMUSG00000006398	Cdc20	protein_coding	L6	-2.22584	4.08e-15	6.47e-14	0.428617	0.133631	0.463986
ENSMUSG00000006403	Adamts4	protein_coding	L12	-1.00506	0.364435	0.515764	-0.0265999	0.983791	1
ENSMUSG00000006411	Nectin4	protein_coding	-	-1.11008	0.00305094	0.00927286	-0.119304	0.745937	0.926903
ENSMUSG00000006412	Pfdn2	protein_coding	-	-0.383823	0.0105548	0.0278727	-0.0305764	0.836811	0.960002
ENSMUSG00000006418	Rnf114	protein_coding	L7	0.512939	0.0489359	0.10403	0.987634	6.42e-05	0.00720992
ENSMUSG00000006423	C330007P06Rik	protein_coding	L29	-0.210892	0.0776373	0.152117	-0.262359	0.029057	0.218895
ENSMUSG00000006435	Neurl1a	protein_coding	L20	0.171398	0.709987	0.819591	-0.0145527	0.972305	0.997604
ENSMUSG00000006442	Srm	protein_coding	L10	-0.785018	0.00454023	0.0132342	0.319681	0.230269	0.597864
ENSMUSG00000006445	Epha2	protein_coding	L18	1.46257	0.0608932	0.124452	-0.748535	0.316295	0.685613
ENSMUSG00000006456	Rbm14	protein_coding	L18	-0.196498	0.251454	0.391726	0.393918	0.0165405	0.160749
ENSMUSG00000006457	Actn3	protein_coding	L24	0.479005	NA	NA	-3.75037	NA	NA
ENSMUSG00000006462	A530013C23Rik	lincRNA	-	-0.808523	0.0146593	0.0370975	0.130987	0.779674	0.940312
ENSMUSG00000006463	Zdhhc24	protein_coding	-	-0.15307	0.196162	0.323244	0.333155	0.00992008	0.121412
ENSMUSG00000006464	Bbs1	protein_coding	L20	-0.990837	0.0362092	0.0807607	0.0158526	0.974202	0.997847
ENSMUSG00000006469	Slc34a3	protein_coding	-	1.04229	0.522287	NA	0	1	NA
ENSMUSG00000006471	Ndor1	protein_coding	-	0.299568	0.0435743	0.0943885	0.201036	0.159166	0.504479
ENSMUSG00000006476	Nsmf	protein_coding	-	0.7652	0.000125805	0.000524861	0.397546	0.0410925	0.261947
ENSMUSG00000006488	Prl7a1	protein_coding	-	NA	NA	NA	NA	NA	NA
ENSMUSG00000006490	Prl8a9	protein_coding	-	NA	NA	NA	NA	NA	NA
ENSMUSG00000006494	Pdk1	protein_coding	-	-1.80814	6.39e-18	1.32e-16	-0.126023	0.52752	0.831016
ENSMUSG00000006498	Ptbp1	protein_coding	-	-0.290371	0.000154369	0.000631527	0.0337839	0.648747	0.889624
ENSMUSG00000006517	Mvd	protein_coding	L10	-0.804368	0.0023177	0.00725245	0.160415	0.53115	0.832072
ENSMUSG00000006519	Cyba	protein_coding	L3	0.181364	0.213346	0.345397	0.260918	0.0601429	0.314781
ENSMUSG00000006522	Itih3	protein_coding	L33	NA	NA	NA	NA	NA	NA
ENSMUSG00000006526	Tmem110	protein_coding	L33	-0.508438	0.000198893	0.000792962	-0.0384745	0.779127	0.94015
ENSMUSG00000006527	Sfmbt1	protein_coding	-	-0.672906	0.000204264	0.000812229	-0.109834	0.539957	0.83633
ENSMUSG00000006529	Itih1	protein_coding	L31	0.545866	0.741549	NA	0	1	NA
ENSMUSG00000006538	Ihh	protein_coding	-	0.323854	0.669101	0.788885	0.284122	0.751681	0.929503
ENSMUSG00000006542	Prkag3	protein_coding	L33	-0.251395	NA	NA	-2.46134	NA	NA
ENSMUSG00000006546	Cryba2	protein_coding	-	-0.658416	0.678704	NA	0	1	NA
ENSMUSG00000006567	Atp7b	protein_coding	L32	0.943341	0.190869	0.316443	0.958419	0.204686	0.568614
ENSMUSG00000006570	Defb2	protein_coding	-	NA	NA	NA	NA	NA	NA
ENSMUSG00000006574	Slc4a1	protein_coding	L33	2.91332	0.00166639	0.00539885	1.45961	0.0798769	0.360327
ENSMUSG00000006575	Rundc3a	protein_coding	-	4.26495	1.01e-14	1.55e-13	0.947625	0.00360531	0.0690057
ENSMUSG00000006576	Slc4a3	protein_coding	L28	1.8103	0.0281221	0.0651352	0.13136	0.868936	0.970497
ENSMUSG00000006585	Cdt1	protein_coding	L6	-0.541229	0.000167861	0.000680693	0.137827	0.32625	0.695367
ENSMUSG00000006586	Runx1t1	protein_coding	L33	1.24313	0.232644	0.369045	0.305677	0.519373	0.826737
ENSMUSG00000006587	Snai3	protein_coding	L14	1.26571	0.00127386	0.00424822	0.805675	0.0310423	0.226263
ENSMUSG00000006589	Aprt	protein_coding	L9	-0.920544	9.12e-16	1.55e-14	0.279491	0.0134371	0.143463
ENSMUSG00000006599	Gtf2h1	protein_coding	-	0.182519	0.216289	0.348992	-0.195528	0.17781	0.533282
ENSMUSG00000006611	Hfe	protein_coding	L37	1.00743	0.0265853	0.061979	0.615819	0.154571	0.496551
ENSMUSG00000006638	Abhd1	processed_transcript	-	2.52756	1.56e-10	1.58e-09	0.157974	0.663918	0.89518
ENSMUSG00000006641	Slc5a6	protein_coding	L33	-0.715273	0.000437547	0.00162162	-0.33029	0.116289	0.435331
ENSMUSG00000006642	Tcf23	protein_coding	L17	-0.0845939	NA	NA	1.7557	NA	NA
ENSMUSG00000006649	Nphs1	protein_coding	-	0.430596	0.714083	0.822139	-0.0790769	0.940447	NA
ENSMUSG00000006651	Aplp1	protein_coding	L30	-1.24147	0.0115556	0.0301886	0.0902247	0.855763	0.966667
ENSMUSG00000006673	Qrich1	protein_coding	-	-0.262213	0.0048162	0.0139412	-0.097689	0.287431	0.658161
ENSMUSG00000006675	P4htm	protein_coding	L33	1.99005	0.000182231	0.000732943	-0.150207	0.751542	0.929491
ENSMUSG00000006676	Usp19	protein_coding	-	0.166452	0.209969	0.341127	0.450006	0.000379419	0.0186756
ENSMUSG00000006678	Pola1	protein_coding	L6	-1.97176	8.33e-23	2.64e-21	0.0198529	0.92292	0.985278
ENSMUSG00000006699	Cdc42	protein_coding	-	-0.404197	2.89e-06	1.63e-05	-0.0978976	0.234181	0.60261
ENSMUSG00000006705	Pknox1	protein_coding	-	0.632204	5.39e-07	3.42e-06	-0.108021	0.379859	0.739753
ENSMUSG00000006711	D130043K22Rik	protein_coding	L30	-0.761481	0.633774	NA	0.209596	0.896787	NA
ENSMUSG00000006715	Gmnn	protein_coding	L6	-1.29938	8.4e-08	5.94e-07	0.0311781	0.898954	0.977803
ENSMUSG00000006717	Acot13	protein_coding	L30	-0.674055	0.000423265	0.00157245	-0.146235	0.442037	0.78032
ENSMUSG00000006720	Zfp184	protein_coding	-	1.29041	0.0621448	0.126617	0.260295	0.709606	0.913944
ENSMUSG00000006724	Cyp27b1	protein_coding	L12	0.455275	0.644919	0.770163	0.656675	0.48714	0.807674
ENSMUSG00000006728	Cdk4	protein_coding	-	-0.0158124	0.930129	0.968221	0.00321663	0.985135	1
ENSMUSG00000006731	B4galnt1	protein_coding	L15	-0.281399	0.0321497	0.0728774	0.218358	0.0805774	0.36177
ENSMUSG00000006732	Mettl1	protein_coding	L8	0.0140968	0.948451	0.980476	-0.0343053	0.875107	0.972501
ENSMUSG00000006736	Tspan31	protein_coding	-	-0.303035	0.267447	0.410455	-0.209704	0.42335	0.768283
ENSMUSG00000006740	Kif5b	protein_coding	-	-0.354143	0.0165255	0.0411705	-0.363671	0.0106018	0.125739
ENSMUSG00000006763	Saal1	protein_coding	-	-0.316349	0.219197	0.352584	-0.123293	0.618508	0.877095
ENSMUSG00000006764	Tph2	protein_coding	-	0.760824	0.632985	NA	0.705101	0.661285	NA
ENSMUSG00000006777	Krt23	protein_coding	L28	0.189467	0.79575	0.878951	1.72504	0.154041	0.495807
ENSMUSG00000006782	Cnp	protein_coding	L35	0.624699	0.00164633	0.00533944	0.0787376	0.675385	0.900777
ENSMUSG00000006784	Ttc25	protein_coding	L30	0.278352	0.758936	0.853887	-0.507527	0.563421	0.848821
ENSMUSG00000006800	Sulf2	protein_coding	L24	-2.31927	4.07e-09	3.47e-08	-0.092503	0.805745	0.949469
ENSMUSG00000006818	Sod2	protein_coding	L12	-0.166435	0.55045	0.692561	0.657365	0.0130833	0.14185
ENSMUSG00000006850	Tmco6	protein_coding	-	1.36067	2.72e-10	2.68e-09	0.40226	0.0502614	0.288547
ENSMUSG00000006906	Stambp	protein_coding	-	-0.311508	0.0240518	0.0568541	-0.0933689	0.506356	0.819849
ENSMUSG00000006920	Ezh1	protein_coding	L34	0.429801	0.000301784	0.00116253	0.0154195	0.892953	0.976285
ENSMUSG00000006930	Hap1	protein_coding	L5	1.59668	5.15e-06	2.78e-05	0.0549937	0.881746	0.974851
ENSMUSG00000006931	P3h4	protein_coding	L28	-0.285755	0.729652	0.833643	-0.150916	0.841921	0.961758
ENSMUSG00000006932	Ctnnb1	protein_coding	L34	-0.781613	2.31e-05	0.000111084	-0.179935	0.30615	0.67535
ENSMUSG00000006941	Eif1b	protein_coding	-	0.251597	0.084273	0.162895	-0.154142	0.273971	0.642893
ENSMUSG00000006948	Klk4	protein_coding	-	0.184617	0.907506	NA	0	1	NA
ENSMUSG00000006958	Chrd	protein_coding	-	-0.724242	0.635227	0.763135	0.045277	0.97364	0.997847
ENSMUSG00000006998	Psmd2	protein_coding	L14	-0.357926	0.0348672	0.0782177	0.0655148	0.685672	0.905716
ENSMUSG00000007021	Syngr3	protein_coding	-	1.61284	0.14845	0.259285	-0.615808	0.610159	0.872749
ENSMUSG00000007029	Vars	protein_coding	L15	0.236288	0.285352	0.430537	0.143974	0.492912	0.810918
ENSMUSG00000007030	Vwa7	protein_coding	L34	2.28859	0.000977492	0.00336213	-0.849261	0.192371	0.55172
ENSMUSG00000007033	Hspa1l	protein_coding	-	1.99895	0.00621781	0.0174724	-1.15931	0.146688	0.485796
ENSMUSG00000007034	Slc44a4	protein_coding	L31	1.2301	0.0674564	0.135456	-1.55624	0.11929	0.440501
ENSMUSG00000007035	Msh5	protein_coding	-	1.31024	0.000207331	0.000823368	0.570609	0.0811375	0.3627
ENSMUSG00000007036	Abhd16a	protein_coding	-	-0.173684	0.0266829	0.0621666	0.390964	8.32e-07	0.000524898
ENSMUSG00000007038	Neu1	protein_coding	L15	0.15152	0.0262738	0.0613584	0.272404	0.000115065	0.0102116
ENSMUSG00000007039	Ddah2	protein_coding	L28	1.83502	4.76e-06	2.59e-05	0.134849	0.711456	0.914491
ENSMUSG00000007041	Clic1	protein_coding	L3	-0.227198	0.0122381	0.0317651	0.159413	0.0660091	0.32885
ENSMUSG00000007050	Lsm2	protein_coding	L14	-0.355324	0.00688801	0.0191175	-0.183086	0.174309	0.528126
ENSMUSG00000007080	Pole	protein_coding	L6	-2.28474	1.74e-24	6.35e-23	0.660262	0.00384791	0.071477
ENSMUSG00000007097	Atp1a2	protein_coding	L34	0.397084	NA	NA	-2.27555	NA	NA
ENSMUSG00000007107	Atp1a4	protein_coding	-	NA	NA	NA	NA	NA	NA
ENSMUSG00000007122	Casq1	protein_coding	L24	-0.0287259	NA	NA	-2.59249	NA	NA
ENSMUSG00000007207	Stx1a	protein_coding	-	3.38072	1.31e-12	1.65e-11	0.148152	0.714493	0.916083
ENSMUSG00000007209	Ceacam9	protein_coding	-	NA	NA	NA	NA	NA	NA
ENSMUSG00000007216	Zfp775	protein_coding	-	0.302456	0.246721	0.386071	-0.0478987	0.854709	0.966444
ENSMUSG00000007279	Scube2	protein_coding	L33	0.344768	0.828536	NA	0	1	NA
ENSMUSG00000007338	Mrpl49	protein_coding	-	-0.362043	7.8e-05	0.000340046	-0.147378	0.121707	0.444913
ENSMUSG00000007379	Dennd2c	protein_coding	-	1.54794	1.39e-05	6.97e-05	-0.10412	0.7119	0.914531
ENSMUSG00000007411	Mark3	protein_coding	-	0.225084	0.0825563	0.160062	-0.151955	0.225721	0.593337
ENSMUSG00000007415	Gatad1	protein_coding	-	-0.0469476	0.869479	0.92924	0.0651256	0.809952	0.950098
ENSMUSG00000007440	Pcdha11	protein_coding	-	NA	NA	NA	NA	NA	NA
ENSMUSG00000007457	2310003L06Rik	protein_coding	-	NA	NA	NA	NA	NA	NA
ENSMUSG00000007458	M6pr	protein_coding	L1	-0.874637	1.1e-07	7.62e-07	-0.225369	0.151855	0.492664
ENSMUSG00000007476	Lrrc8a	protein_coding	L17	0.253982	0.326959	0.476777	-0.182132	0.46559	0.795502
ENSMUSG00000007480	Mc5r	protein_coding	-	-0.351604	0.825432	NA	0	1	NA
ENSMUSG00000007564	Ppp2r1a	protein_coding	L18	0.0241592	0.839729	0.908781	0.0780392	0.495248	0.812667
ENSMUSG00000007570	Fance	protein_coding	-	-0.0966244	0.545312	0.688058	-0.0763886	0.634972	0.885305
ENSMUSG00000007589	Tinf2	protein_coding	-	0.144367	0.170264	0.289015	0.0959083	0.366699	0.72927
ENSMUSG00000007591	Tssk4	protein_coding	-	0.682374	0.139772	0.24697	0.754657	0.0917916	0.386702
ENSMUSG00000007594	Hapln4	protein_coding	-	-1.06788	0.460946	0.612685	2.48275	0.0971125	NA
ENSMUSG00000007603	Dus3l	protein_coding	-	0.807375	4.7e-06	2.57e-05	0.162742	0.335293	0.702197
ENSMUSG00000007610	Gtpbp3	protein_coding	-	-0.396426	0.000317818	0.00121753	0.0621167	0.586257	0.860473
ENSMUSG00000007613	Tgfbr1	protein_coding	L14	-1.33867	4.89e-06	2.66e-05	-0.309943	0.268439	0.637393
ENSMUSG00000007617	Homer1	protein_coding	L3	-0.849062	0.000203393	0.000809063	-0.591847	0.0101069	0.122908
ENSMUSG00000007646	Rad51c	protein_coding	L6	-0.496207	0.075907	0.149575	0.277167	0.340161	0.706942
ENSMUSG00000007653	Gabrb2	protein_coding	-	NA	NA	NA	NA	NA	NA
ENSMUSG00000007655	Cav1	protein_coding	L34	-2.1572	0.00622416	0.0174852	-0.699963	0.355947	0.720247
ENSMUSG00000007656	Arpp19	protein_coding	-	-0.484465	6.1e-06	3.25e-05	-0.326107	0.002052	0.0500205
ENSMUSG00000007659	Bcl2l1	protein_coding	L18	0.222555	0.556112	0.697171	1.50173	2.84e-05	0.00427718
ENSMUSG00000007670	Khsrp	protein_coding	-	-0.148237	0.105364	0.195967	0.0355591	0.690672	0.907868
ENSMUSG00000007682	Dio2	protein_coding	L15	4.64891	4.17e-06	2.3e-05	-3.61662	0.00111053	0.0347145
ENSMUSG00000007721	Ccdc124	protein_coding	-	-0.168494	0.220069	0.353724	0.0135232	0.919755	0.984203
ENSMUSG00000007739	Cct4	protein_coding	L6	-0.418245	5.42e-05	0.000243718	-0.239192	0.016039	0.158931
ENSMUSG00000007777	0610009B22Rik	protein_coding	-	-0.485774	0.0152127	0.0382821	-0.156342	0.460754	0.792766
ENSMUSG00000007783	Cpt1c	protein_coding	L29	1.89477	0.0197002	0.0478988	-0.235792	0.776391	0.938967
ENSMUSG00000007805	Twist2	protein_coding	-	0	1	1	-0.447681	0.779115	NA
ENSMUSG00000007812	Zfp655	protein_coding	-	-0.107843	0.423248	0.575501	-0.0224018	0.865271	0.96964
ENSMUSG00000007815	Rhoa	protein_coding	-	-0.563169	3.71e-06	2.06e-05	-0.0147294	0.898713	0.977803
ENSMUSG00000007817	Zmiz1	protein_coding	L18	-1.26063	5.87e-07	3.7e-06	-0.318083	0.186025	0.543471
ENSMUSG00000007827	Ankrd26	protein_coding	L29	-0.197621	0.429994	0.582203	-0.187193	0.466273	0.796174
ENSMUSG00000007833	Aldh16a1	protein_coding	-	-0.221528	0.0486961	0.103683	0.356007	0.00126262	0.0374727
ENSMUSG00000007836	Hnrnpa0	protein_coding	L15	-0.431645	0.000632339	0.00226132	-0.0804639	0.505141	0.819295
ENSMUSG00000007837	Prrg2	protein_coding	-	0.854899	0.000326438	0.00124622	0.483248	0.0383633	0.25389
ENSMUSG00000007850	Hnrnph1	protein_coding	-	0.650723	0.000879782	0.00305412	-0.119307	0.521914	0.828269
ENSMUSG00000007867	Ift43	protein_coding	L31	-0.670815	0.168305	0.286315	0.5198	0.339167	0.705841
ENSMUSG00000007872	Id3	protein_coding	L20	-0.0791114	0.854336	0.919029	0.00905744	0.982277	1
ENSMUSG00000007877	Tcap	protein_coding	L22	1.18908	NA	NA	-1.92629	NA	NA
ENSMUSG00000007880	Arid1a	protein_coding	-	0.109606	0.474123	0.624653	-0.0753464	0.605567	0.869952
ENSMUSG00000007888	Crlf1	protein_coding	L33	1.83967	0.0910083	0.173626	2.25703	0.0794719	NA
ENSMUSG00000007891	Ctsd	protein_coding	L14	-0.626482	0.0038047	0.0112996	0.294675	0.151934	0.492748
ENSMUSG00000007892	Rplp1	protein_coding	L9	-0.29303	0.234581	0.371493	0.390967	0.0947468	0.393455
ENSMUSG00000007907	Cabs1	protein_coding	-	NA	NA	NA	NA	NA	NA
ENSMUSG00000007908	Hmgcll1	protein_coding	L29	2.31076	0.00128123	0.00427109	0.142033	0.827047	0.956546
ENSMUSG00000007944	Ttc9b	protein_coding	-	-0.0349342	0.979174	1	-0.955202	0.481288	NA
ENSMUSG00000007946	Phox2a	protein_coding	L10	0.184277	0.907699	NA	-0.0078866	0.996089	NA
ENSMUSG00000007950	Abhd8	protein_coding	-	0.248627	0.219832	0.353422	0.0517995	0.788525	0.94419
ENSMUSG00000007987	Ift22	protein_coding	L36	-0.540534	0.036201	0.0807607	0.100134	0.690536	0.907868
ENSMUSG00000007989	Fzd3	protein_coding	-	-0.0450828	0.977658	0.998965	1.17871	0.461168	NA
ENSMUSG00000008028	1700008O03Rik	protein_coding	-	0.0178413	0.985671	1	3.52407	0.00318804	NA
ENSMUSG00000008035	Mid1ip1	protein_coding	L34	0.0317273	0.759587	0.854363	0.0903821	0.361295	0.723963
ENSMUSG00000008036	Ap2s1	protein_coding	L9	-0.101281	0.474966	0.625343	0.262852	0.0532773	0.296777
ENSMUSG00000008090	Fgfrl1	protein_coding	L33	-1.14696	0.00215519	0.00680223	1.4593	2.78e-05	0.00424514
ENSMUSG00000008129	4930432K21Rik	protein_coding	-	-0.303199	0.405863	0.558288	0.300814	0.411805	0.760519
ENSMUSG00000008136	Fhl2	protein_coding	L22	4.60701	2.91e-17	5.69e-16	-0.383717	0.458762	0.791684
ENSMUSG00000008140	Emc10	protein_coding	-	-0.284914	0.0574737	0.118603	0.0382251	0.790304	0.944457
ENSMUSG00000008153	Clstn3	protein_coding	L30	0.577311	0.482198	0.632223	-1.72038	0.0354779	0.243658
ENSMUSG00000008167	Fbxw9	protein_coding	-	-0.401165	0.104169	0.194077	0.487024	0.051901	0.293344
ENSMUSG00000008193	Spib	protein_coding	L37	6.67512	9.31e-62	4.81e-59	0.0614718	0.868893	0.970497
ENSMUSG00000008200	Fnbp4	protein_coding	L14	0.811719	2.73e-08	2.07e-07	0.0589481	0.673311	0.899644
ENSMUSG00000008206	Cers4	protein_coding	L33	4.25567	3.51e-39	3.81e-37	0.188024	0.521962	0.828269
ENSMUSG00000008226	Scrn3	protein_coding	L29	-0.720493	0.0174788	0.0431739	0.551293	0.0584969	0.310272
ENSMUSG00000008301	Phax	protein_coding	-	-0.0786057	0.45327	0.604777	-0.0794479	0.454427	0.789024
ENSMUSG00000008305	Tle1	protein_coding	L20	-1.65155	9.55e-14	1.33e-12	-0.0795494	0.717256	0.917334
ENSMUSG00000008307	1700109H08Rik	protein_coding	L18	0.721896	0.0723173	0.143741	0.216134	0.603711	0.86955
ENSMUSG00000008318	Relt	protein_coding	L3	1.16366	2.41e-08	1.84e-07	0.342503	0.0856079	0.372871
ENSMUSG00000008333	Snrpb2	protein_coding	L4	-0.469526	1.38e-05	6.92e-05	-0.262755	0.0142516	0.148245
ENSMUSG00000008348	Ubc	protein_coding	L14	-0.0606908	0.688469	0.803344	-0.0890179	0.539199	0.836043
ENSMUSG00000008373	Prpf31	protein_coding	L3	-0.461227	0.00542898	0.0155003	-0.0764072	0.636202	0.885974
ENSMUSG00000008384	Sertad1	protein_coding	L15	0.935857	1.67e-07	1.14e-06	0.230921	0.183782	0.541209
ENSMUSG00000008393	Carhsp1	protein_coding	L18	-0.955771	0.0024374	0.00758656	1.14845	0.000123033	0.0106587
ENSMUSG00000008398	Elk3	protein_coding	L29	0.242423	0.157012	0.270949	-0.125716	0.443422	0.780359
ENSMUSG00000008429	Herpud2	protein_coding	-	-0.10475	0.461789	0.613393	-0.0490385	0.719997	0.918577
ENSMUSG00000008435	Rdh13	protein_coding	L18	0.17121	0.53389	0.678124	-0.209185	0.440514	0.779068
ENSMUSG00000008438	Adam21	protein_coding	-	0.538163	0.698405	0.811144	-1.23298	0.386798	NA
ENSMUSG00000008450	Nutf2	protein_coding	L6	-0.952793	7.96e-08	5.64e-07	0.0847437	0.622307	0.87901
ENSMUSG00000008461	Fut1	protein_coding	L24	2.46349	0.13689	NA	0	1	NA
ENSMUSG00000008475	Arpc5	protein_coding	L2	-0.104342	0.318022	0.467166	0.151333	0.128424	0.455533
ENSMUSG00000008482	Rnf151	protein_coding	-	0.910443	0.488402	0.638005	-2.80608	0.0339303	NA
ENSMUSG00000008489	Elavl2	protein_coding	-	0.164375	0.917605	NA	0	1	NA
ENSMUSG00000008496	Pou2f2	protein_coding	L6	4.08384	4.03e-32	2.67e-30	-0.0053468	0.986757	1
ENSMUSG00000008540	Mgst1	protein_coding	L31	-0.562485	0.0212184	0.0510856	0.172534	0.460254	0.792693
ENSMUSG00000008575	Nfib	protein_coding	L34	0.569793	0.541973	0.685105	-0.855212	0.333	0.700968
ENSMUSG00000008590	Htr3b	protein_coding	-	0.482933	0.76138	NA	0	1	NA
ENSMUSG00000008601	Rab25	protein_coding	L30	1.24842	0.0176695	0.0435953	-0.190189	0.760496	0.932702
ENSMUSG00000008604	Ubqln4	protein_coding	-	-0.42811	6.48e-09	5.39e-08	-0.097755	0.199127	0.561835
ENSMUSG00000008658	Rbfox1	protein_coding	L24	-3.38256	NA	NA	-2.85392	NA	NA
ENSMUSG00000008668	Rps18	protein_coding	L9	0.0577766	0.784536	0.871497	0.0901897	0.653034	0.891138
ENSMUSG00000008682	Rpl10	protein_coding	-	-0.483723	0.000717475	0.00254066	0.28271	0.0372909	0.250118
ENSMUSG00000008683	Rps15a	protein_coding	L16	0.493174	0.0629172	0.127891	0.14598	0.561966	0.848025
ENSMUSG00000008690	Ncaph2	protein_coding	-	-0.369131	0.000242615	0.000950542	0.0560354	0.564117	0.84913
ENSMUSG00000008730	Hipk1	protein_coding	L18	-0.83765	0.000389164	0.00145523	0.592344	0.00819002	0.110498
ENSMUSG00000008734	Gprc5b	protein_coding	L21	3.53619	1.05e-08	8.47e-08	-0.522542	0.357245	0.721177
ENSMUSG00000008763	Man1a2	protein_coding	-	-0.28256	0.0126048	0.0326313	-0.316139	0.00457113	0.0779406
ENSMUSG00000008789	Ceacam5	protein_coding	-	NA	NA	NA	NA	NA	NA
ENSMUSG00000008813	Tppp2	protein_coding	-	0	1	NA	-0.0372363	0.981538	NA
ENSMUSG00000008822	Acyp1	protein_coding	L29	0.120083	0.563703	0.704409	-0.213677	0.293862	0.663763
ENSMUSG00000008843	Cldn13	protein_coding	-	2.74889	0.00853176	0.023095	1.83766	0.00310439	0.0635
ENSMUSG00000008845	Cd163	protein_coding	L10	6.70121	NA	NA	-0.703825	NA	NA
ENSMUSG00000008855	Hdac5	protein_coding	L33	-0.241439	0.098078	0.184763	0.273199	0.0489572	0.285017
ENSMUSG00000008859	Rala	protein_coding	-	-0.311396	0.0052433	0.0150134	-0.375033	0.00068559	0.0259853
ENSMUSG00000008874	Clec3a	protein_coding	-	-0.374448	0.813874	NA	0	1	NA
ENSMUSG00000008892	Vdac3	protein_coding	L4	-0.0588522	0.779587	0.868258	0.121071	0.544862	0.838707
ENSMUSG00000008932	Slc1a7	protein_coding	-	0	1	NA	-0.90965	0.572095	NA
ENSMUSG00000008958	Vps72	protein_coding	-	-0.0665878	0.627427	0.757146	0.108947	0.415438	0.763609
ENSMUSG00000008976	Gabpa	protein_coding	-	-0.238681	0.207536	0.338085	-0.468392	0.0106126	0.125739
ENSMUSG00000008999	Bmp7	protein_coding	L28	4.00723	1.15e-19	2.79e-18	0.660504	0.109958	0.4232
ENSMUSG00000009013	Dynll1	protein_coding	L29	-0.176717	0.35039	0.501577	0.224088	0.213336	0.579454
ENSMUSG00000009030	Pdcl	protein_coding	-	-0.0749485	0.649449	0.773233	-0.211412	0.194329	0.554282
ENSMUSG00000009035	Tmem184b	protein_coding	-	-0.179369	0.202097	0.331013	0.0770513	0.570977	0.852809
ENSMUSG00000009047	Gm5965	protein_coding	-	NA	NA	NA	NA	NA	NA
ENSMUSG00000009070	Rsph14	protein_coding	L31	-1.85602	0.0331127	0.0747813	1.85992	0.0212193	0.184971
ENSMUSG00000009073	Nf2	protein_coding	-	-0.238794	0.0125595	0.0325334	-0.000725003	0.994015	1
ENSMUSG00000009075	Cabp7	protein_coding	-	-0.965442	0.123178	0.22246	-0.408272	0.547848	0.840317
ENSMUSG00000009076	Zmat5	protein_coding	L29	-0.149008	0.417669	0.569923	0.029094	0.870699	0.971284
ENSMUSG00000009079	Ewsr1	protein_coding	-	0.114659	0.243184	0.382163	0.212053	0.0244512	0.19957
ENSMUSG00000009090	Ap1b1	protein_coding	-	0.380807	0.0148005	0.0373965	0.181664	0.222903	0.590458
ENSMUSG00000009092	Derl3	protein_coding	L26	1.44235	0.0192169	0.0468698	0.105169	0.861756	0.96867
ENSMUSG00000009093	Gstt4	protein_coding	-	2.14565	0.176239	0.297066	1.46181	0.356214	NA
ENSMUSG00000009097	Tbx1	protein_coding	L33	-0.918635	0.490964	0.640697	-1.29138	0.341533	NA
ENSMUSG00000009108	Gnat2	protein_coding	-	3.19405	0.0114612	0.0299601	1.80088	0.188782	NA
ENSMUSG00000009112	Bcl2l13	protein_coding	-	-0.239545	0.0139246	0.0355433	0.0529523	0.584913	0.859861
ENSMUSG00000009114	2610028H24Rik	protein_coding	L34	-2.30338	0.011188	0.0293485	-0.714046	0.573999	0.854167
ENSMUSG00000009115	Spatc1l	protein_coding	-	3.41024	0.00614227	0.0172887	0.656687	0.551499	0.842084
ENSMUSG00000009145	Dqx1	protein_coding	L32	1.77103	1.22e-06	7.27e-06	0.301317	0.388264	0.744109
ENSMUSG00000009185	Ccl8	protein_coding	L6	8.12234	9.46e-14	1.32e-12	-0.580583	0.583543	0.859402
ENSMUSG00000009207	Lnpk1	protein_coding	L3	0.275486	0.0925104	0.176059	-0.382122	0.0279118	0.214261
ENSMUSG00000009210	Prr29	protein_coding	L22	0.855514	0.444295	0.596248	-2.57234	0.0365017	NA
ENSMUSG00000009214	Tmem8c	protein_coding	L15	1.11405	0.485118	NA	0.703717	0.661941	NA
ENSMUSG00000009216	Fam163b	protein_coding	-	0.533528	0.737569	NA	-0.563276	0.726323	NA
ENSMUSG00000009246	Trpm5	protein_coding	L27	0.424258	0.598939	0.734029	0.998922	0.127649	0.454643
ENSMUSG00000009248	Ascl2	protein_coding	-	3.96451	2.25e-07	1.5e-06	0.124526	0.833981	0.958913
ENSMUSG00000009281	Rarres2	protein_coding	L6	0.897294	0.283119	0.428151	-0.447644	0.556495	0.845173
ENSMUSG00000009291	Pttg1ip	protein_coding	L17	-0.0156159	0.962142	0.989117	0.323411	0.300463	0.670117
ENSMUSG00000009292	Trpm2	protein_coding	L14	1.20872	3.34e-06	1.87e-05	1.00989	3.15e-05	0.00451524
ENSMUSG00000009293	Ube2g2	protein_coding	L18	-0.115228	0.492299	0.641784	-0.0635492	0.694587	0.908553
ENSMUSG00000009350	Mpo	protein_coding	L11	0.239559	0.865062	0.926343	-3.27953	0.012673	0.139474
ENSMUSG00000009356	Lpo	protein_coding	-	1.47399	NA	NA	3.95284	NA	NA
ENSMUSG00000009376	Met	protein_coding	L31	1.13129	0.00631548	0.0177142	-0.701255	0.0764667	0.353086
ENSMUSG00000009378	Slc16a12	protein_coding	L31	2.74692	0.000137615	0.000568775	0.0716043	0.891373	0.976285
ENSMUSG00000009394	Syn2	protein_coding	L28	-1.44004	0.344326	0.495181	-0.428362	0.774155	NA
ENSMUSG00000009406	Elk1	protein_coding	-	-0.454764	0.0241134	0.0569687	-0.241694	0.235176	0.603498
ENSMUSG00000009418	Nav1	protein_coding	-	-1.10155	8.06e-06	4.21e-05	-0.116231	0.621693	0.878749
ENSMUSG00000009470	Tnpo1	protein_coding	-	-0.221129	0.184494	0.307826	-0.141483	0.374892	0.736658
ENSMUSG00000009471	Myod1	protein_coding	-	0	1	NA	-1.06209	0.51023	NA
ENSMUSG00000009487	Otog	protein_coding	-	NA	NA	NA	NA	NA	NA
ENSMUSG00000009535	Rnmt	protein_coding	-	0.0486955	0.815385	0.891745	0.244382	0.221821	0.588965
ENSMUSG00000009545	Kcnq1	protein_coding	L34	2.01111	0.0365207	0.0813583	-1.04388	0.254023	0.623591
ENSMUSG00000009549	Srp14	protein_coding	-	-0.232359	0.275292	0.42	0.477778	0.0182639	0.169753
ENSMUSG00000009551	6330409D20Rik	protein_coding	-	0.837992	0.274647	0.419222	1.06761	0.0915131	0.386206
ENSMUSG00000009555	Cdk9	protein_coding	L12	0.424255	6.33e-10	5.98e-09	0.178129	0.00828779	0.11116
ENSMUSG00000009563	Tor2a	protein_coding	L6	-0.440632	0.00187545	0.00599742	0.225578	0.105064	0.414027
ENSMUSG00000009566	Fpgs	protein_coding	-	-0.696919	0.000587931	0.00211666	-0.0650618	0.745593	0.926903
ENSMUSG00000009569	Mkl2	protein_coding	L20	-1.12122	4.88e-13	6.41e-12	0.0563956	0.72029	0.918693
ENSMUSG00000009575	Cbx5	protein_coding	-	-0.700123	1.41e-06	8.38e-06	-0.0674779	0.631731	0.88308
ENSMUSG00000009580	Odam	protein_coding	-	NA	NA	NA	NA	NA	NA
ENSMUSG00000009585	Apobec3	protein_coding	L14	2.24377	8.47e-24	2.92e-22	0.0247429	0.906762	0.98102
ENSMUSG00000009588	St6galnac1	protein_coding	-	3.0919	0.000234761	0.00092385	-2.13229	0.0395423	0.257395
ENSMUSG00000009596	Taf7l	protein_coding	-	NA	NA	NA	NA	NA	NA
ENSMUSG00000009614	Sardh	protein_coding	L28	-0.479061	0.320407	0.469697	0.234126	0.614647	0.875187
ENSMUSG00000009621	Vav2	protein_coding	-	-1.52614	1.17e-15	1.96e-14	-0.225987	0.216947	0.582591
ENSMUSG00000009628	Tex15	protein_coding	L28	0.586868	0.422544	0.574943	-0.934941	0.203966	0.567261
ENSMUSG00000009630	Ppp2cb	protein_coding	-	-0.380908	5.1e-06	2.76e-05	0.0203773	0.80497	0.949469
ENSMUSG00000009633	G0s2	protein_coding	L31	1.34062	0.00169588	0.0054862	0.774464	0.0584776	0.31026
ENSMUSG00000009640	Dmap1	protein_coding	-	0.091892	0.543481	0.686411	0.20142	0.181632	0.537669
ENSMUSG00000009646	Pla2g12b	protein_coding	-	-0.366513	0.817586	NA	0	1	NA
ENSMUSG00000009647	Mcu	protein_coding	-	3.17357	4.88e-43	7.52e-41	-0.153195	0.482073	0.805326
ENSMUSG00000009654	Oit3	protein_coding	-	4.7672	1.37e-23	4.65e-22	0.386841	0.395764	0.747911
ENSMUSG00000009670	Tex11	protein_coding	L33	0.0766687	0.957845	0.986428	2.29713	0.125597	NA
ENSMUSG00000009681	Bcr	protein_coding	L20	3.61996	6.66e-38	6.6e-36	0.134596	0.589852	0.8625
ENSMUSG00000009687	Fxyd5	protein_coding	L3	-1.07041	1.69e-27	7.62e-26	0.219011	0.0195965	0.17702
ENSMUSG00000009731	Kcnd1	protein_coding	-	1.64203	5.3e-05	0.000238507	1.03407	0.00593625	0.0907979
ENSMUSG00000009733	Tfcp2	protein_coding	L34	-0.444849	0.00733664	0.0202205	-0.0830362	0.638824	0.887015
ENSMUSG00000009734	Pou6f2	protein_coding	-	0	1	NA	0.724891	0.652355	NA
ENSMUSG00000009739	Pou6f1	protein_coding	L33	-0.223542	0.388019	0.539739	-0.02756	0.911368	0.982316
ENSMUSG00000009741	Ubp1	protein_coding	L18	0.545445	0.000233731	0.00092055	0.320029	0.0237915	0.19612
ENSMUSG00000009772	Nuak2	protein_coding	L14	0.537321	0.00651051	0.0181943	0.126011	0.504762	0.819264
ENSMUSG00000009828	Ick	protein_coding	L17	-0.551869	0.00579175	0.0163978	-0.0878177	0.665962	0.89654
ENSMUSG00000009863	Sdhb	protein_coding	-	0.0766033	0.690911	0.805371	-0.0404675	0.826184	0.956153
ENSMUSG00000009876	Cox4i2	protein_coding	L27	-3.95442	0.00262969	0.00811639	-0.952722	0.419068	0.765626
ENSMUSG00000009894	Snap47	protein_coding	L28	0.312826	0.0500902	0.106037	-0.197135	0.211801	0.577852
ENSMUSG00000009900	Wnt3a	protein_coding	L27	0.0693172	0.965289	NA	0	1	NA
ENSMUSG00000009905	Kdsr	protein_coding	L20	-0.566081	3.29e-05	0.000153725	-0.0396336	0.776515	0.939017
ENSMUSG00000009907	Vps4b	protein_coding	-	-0.0666453	0.586843	0.72403	-0.142045	0.22954	0.597119
ENSMUSG00000009927	Rps25	protein_coding	L16	-0.0610324	0.798472	0.881005	-0.0300094	0.894841	0.976713
ENSMUSG00000009941	Nxf2	protein_coding	-	3.5978	4.67e-06	2.55e-05	-0.0696437	0.934792	0.987004
ENSMUSG00000009995	Taz	protein_coding	-	0.214582	0.156714	0.27052	0.143799	0.32159	0.691243
ENSMUSG00000010021	Kif19a	protein_coding	L31	2.40956	2.82e-12	3.46e-11	0.0951819	0.769995	0.935537
ENSMUSG00000010025	Aldh3a2	protein_coding	-	-0.219846	0.0761246	0.149935	-0.130315	0.283096	0.653697
ENSMUSG00000010044	Zmynd10	protein_coding	L30	0.737839	0.0544416	0.113631	0.0618137	0.862339	0.968907
ENSMUSG00000010045	Tmem115	protein_coding	-	-0.110259	0.423253	0.575501	0.0598952	0.658812	0.892595
ENSMUSG00000010047	Hyal2	protein_coding	L32	-0.731662	0.000415834	0.00154776	-0.176684	0.415491	0.763615
ENSMUSG00000010048	Ifrd2	protein_coding	-	-0.231712	0.471272	0.622106	1.3983	4.29e-06	0.00147304
ENSMUSG00000010051	Hyal1	protein_coding	L32	2.03774	0.000357166	0.00134905	-0.792329	0.173717	0.527443
ENSMUSG00000010054	Tusc2	protein_coding	-	0.0951063	0.358971	0.510594	0.0123437	0.903877	0.979315
ENSMUSG00000010057	Nprl2	protein_coding	-	0.190515	0.225611	0.36035	-0.0886729	0.5626	0.848213
ENSMUSG00000010064	Slc38a3	protein_coding	L24	0.275994	NA	NA	-3.10472	NA	NA
ENSMUSG00000010066	Cacna2d2	protein_coding	L22	4.25156	1.69e-09	1.52e-08	0.278666	0.618497	0.877095
ENSMUSG00000010067	Rassf1	protein_coding	L12	0.00679058	0.95198	0.982399	0.0441387	0.693641	0.908499
ENSMUSG00000010080	Epn3	protein_coding	L18	0.542147	0.476292	0.626446	-0.279375	0.805776	0.949469
ENSMUSG00000010086	Rnf112	protein_coding	L27	0	NA	NA	-1.28371	NA	NA
ENSMUSG00000010095	Slc3a2	protein_coding	L18	1.07778	1.61e-08	1.27e-07	0.784862	1.56e-05	0.0029847
ENSMUSG00000010097	Nxf1	protein_coding	-	0.952084	1.38e-16	2.54e-15	0.0343439	0.755303	0.930888
ENSMUSG00000010110	Stx5a	protein_coding	-	0.442517	0.000636135	0.00227264	0.249522	0.0447429	0.272791
ENSMUSG00000010122	Slc47a1	protein_coding	L22	-0.565948	0.715165	NA	-1.12127	0.473221	NA
ENSMUSG00000010136	Pifo	protein_coding	L30	-0.700267	0.305418	0.45291	-0.733136	0.228781	0.59642
ENSMUSG00000010142	Tnfrsf13b	protein_coding	L37	1.16692	1.88e-07	1.27e-06	-0.153278	0.469772	0.798669
ENSMUSG00000010154	Spire2	protein_coding	-	2.10944	5.28e-05	0.000237785	2.73477	0.0032788	0.065482
ENSMUSG00000010175	Prox1	protein_coding	-	-2.72953	NA	NA	-3.18494	NA	NA
ENSMUSG00000010205	Raver1	protein_coding	L15	-0.408469	0.00106193	0.00361986	0.145109	0.226143	0.593855
ENSMUSG00000010277	2610507B11Rik	protein_coding	-	-0.453321	0.00777309	0.0212534	-0.0205147	0.899205	0.977839
ENSMUSG00000010290	AI597479	protein_coding	-	-0.139913	0.284183	0.429251	-0.209036	0.120423	0.442521
ENSMUSG00000010307	Tmem86a	protein_coding	L5	-1.50333	2.94e-10	2.89e-09	-0.0489646	0.835124	0.959362
ENSMUSG00000010311	Optc	protein_coding	-	1.07831	0.49882	NA	0	1	NA
ENSMUSG00000010342	Tex14	protein_coding	-	0.31997	0.648379	0.772439	-0.414744	0.546788	0.839753
ENSMUSG00000010358	Ifi35	protein_coding	L5	0.476834	0.00181803	0.00583009	0.15087	0.301692	0.671234
ENSMUSG00000010362	Rdm1	protein_coding	L34	-0.32445	0.0958239	0.181252	-0.141761	0.453793	0.788903
ENSMUSG00000010376	Nedd8	protein_coding	L16	-0.160989	0.297524	0.444056	0.265593	0.0712449	0.340736
ENSMUSG00000010392	Gosr1	protein_coding	-	-0.152564	0.0639399	0.129593	-0.22995	0.00619021	0.0932438
ENSMUSG00000010406	Mrpl52	protein_coding	L9	0.479927	0.00512285	0.014719	-0.0919445	0.57908	0.857689
ENSMUSG00000010435	Spaca7	protein_coding	-	NA	NA	NA	NA	NA	NA
ENSMUSG00000010453	Kansl3	protein_coding	-	0.338417	0.000312692	0.00120007	-0.0711021	0.442145	0.78033
ENSMUSG00000010461	Eya4	protein_coding	L6	3.45172	0.000144895	0.000596366	-2.44534	0.022738	0.191325
ENSMUSG00000010476	Ebf3	protein_coding	L24	-1.21827	0.241915	0.380636	-0.741371	0.334492	0.702083
ENSMUSG00000010492	Uckl1os	antisense	-	-0.288587	0.761607	0.855837	-2.52622	0.0106966	0.126366
ENSMUSG00000010505	Myt1	protein_coding	L19	-0.00515647	0.996107	1	-0.933643	0.443236	NA
ENSMUSG00000010517	Faf1	protein_coding	-	-0.0570534	0.548824	0.691309	-0.0221734	0.815631	0.952487
ENSMUSG00000010529	Gm266	protein_coding	-	-2.11978	0.0897472	0.171642	-0.330789	0.784344	NA
ENSMUSG00000010538	Tsacc	protein_coding	-	1.08999	0.0491002	0.104318	-0.0448539	0.933422	0.987004
ENSMUSG00000010554	Mettl16	protein_coding	-	0.140842	0.243033	0.382035	-0.338545	0.00591954	0.0907568
ENSMUSG00000010592	Dazl	protein_coding	-	-0.409326	0.722017	0.827542	2.19705	0.100038	NA
ENSMUSG00000010601	Apol7a	protein_coding	L7	-0.45105	0.78452	0.871497	-1.73725	0.291092	NA
ENSMUSG00000010607	Pigyl	protein_coding	-	-0.405351	0.0249505	0.0586718	0.215191	0.253686	0.623059
ENSMUSG00000010608	Rbm25	protein_coding	L2	0.656296	0.000162115	0.00065961	-0.0672157	0.686276	0.905988
ENSMUSG00000010609	Psen2	protein_coding	L3	-1.42789	3.54e-46	6.73e-44	0.105529	0.288395	0.659141
ENSMUSG00000010651	Acaa1b	protein_coding	L33	-6.2329	1.25e-10	1.28e-09	-1.6754	0.100046	0.404116
ENSMUSG00000010660	Plcd1	protein_coding	L19	-0.840605	0.0979448	0.184588	0.101604	0.847993	0.964206
ENSMUSG00000010663	Fads1	protein_coding	L28	0.213735	0.160509	0.275886	0.288215	0.0694638	0.336194
ENSMUSG00000010721	Lmbr1	protein_coding	L31	-1.91009	1.08e-06	6.5e-06	-0.850032	0.040979	0.261825
ENSMUSG00000010751	Tnfrsf22	protein_coding	-	-1.13064	5.39e-06	2.9e-05	-0.0847089	0.73173	0.921781
ENSMUSG00000010755	Cars	protein_coding	L14	0.495224	0.00165952	0.005379	0.122051	0.430985	0.774284
ENSMUSG00000010760	Phlda2	protein_coding	-	3.87105	0.000508771	0.00185612	-1.27604	0.160818	0.507063
ENSMUSG00000010796	Asz1	protein_coding	-	0	NA	NA	-0.432319	NA	NA
ENSMUSG00000010797	Wnt2	protein_coding	L28	1.71414	NA	NA	-0.43832	NA	NA
ENSMUSG00000010803	Gabra1	protein_coding	-	0.798215	0.616095	NA	0	1	NA
ENSMUSG00000010825	Grid2ip	protein_coding	-	NA	NA	NA	NA	NA	NA
ENSMUSG00000010830	Kdelr3	protein_coding	L9	1.49214	0.15162	0.263445	1.05934	0.303787	0.67326
ENSMUSG00000010841	1700006E09Rik	protein_coding	-	NA	NA	NA	NA	NA	NA
ENSMUSG00000010911	Apip	protein_coding	L6	-0.476408	0.00775027	0.0212123	0.1183	0.517548	0.826128
ENSMUSG00000010914	Pdhx	protein_coding	-	-0.233238	0.178063	0.299264	-0.338517	0.0543834	0.300202
ENSMUSG00000010936	Vac14	protein_coding	-	-0.635935	3.46e-06	1.93e-05	0.0532027	0.691036	0.907868
ENSMUSG00000011008	Mcoln2	protein_coding	L10	0.857903	0.0115583	0.0301921	-0.322004	0.322327	0.6919
ENSMUSG00000011034	Slc5a1	protein_coding	L26	2.17184	0.0984224	0.185215	-1.67844	0.225366	0.592919
ENSMUSG00000011052	1700049J03Rik	antisense	-	0.712365	0.654712	NA	0	1	NA
ENSMUSG00000011096	Akt1s1	protein_coding	-	0.157366	0.421189	0.573825	0.212884	0.263858	0.631878
ENSMUSG00000011114	Tbrg1	protein_coding	L15	-0.553866	0.000403356	0.00150544	-0.134565	0.371782	0.733604
ENSMUSG00000011118	Panx3	protein_coding	-	NA	NA	NA	NA	NA	NA
ENSMUSG00000011148	Adssl1	protein_coding	L15	2.06272	2.25e-12	2.78e-11	-0.129237	0.643302	0.887626
ENSMUSG00000011154	Cfap161	protein_coding	L30	0.627397	0.500099	0.648912	-0.891662	0.422543	0.768042
ENSMUSG00000011158	Brf1	protein_coding	-	0.608038	2.39e-05	0.000114836	0.142018	0.305309	0.674742
ENSMUSG00000011171	Vipr2	protein_coding	L33	2.61503	4.43e-05	0.000202069	-0.984636	0.251649	0.620444
ENSMUSG00000011179	Odc1	protein_coding	L12	0.415014	0.115164	0.210852	0.387353	0.120863	0.443587
ENSMUSG00000011254	Thg1l	protein_coding	-	-0.466584	0.0112932	0.0295849	-0.0967584	0.602467	0.868707
ENSMUSG00000011256	Adam19	protein_coding	L14	4.59063	3.02e-35	2.51e-33	0.327734	0.351911	0.716783
ENSMUSG00000011257	Pabpc4	protein_coding	-	0.173218	0.508509	0.656489	0.922081	0.000205772	0.0137633
ENSMUSG00000011263	Exoc3l2	protein_coding	L3	-0.273302	0.73977	0.840902	-0.543591	0.345879	0.711118
ENSMUSG00000011267	Zfp296	protein_coding	-	2.34409	1.5e-14	2.26e-13	0.357761	0.209408	0.574193
ENSMUSG00000011305	Plin5	protein_coding	L20	-2.50991	0.0122289	0.0317488	0.109592	0.87197	0.971712
ENSMUSG00000011306	Sugp1	protein_coding	-	0.155441	0.193416	0.319739	0.233514	0.0464531	0.276998
ENSMUSG00000011349	Dmrtc2	protein_coding	-	NA	NA	NA	NA	NA	NA
ENSMUSG00000011350	Gm5893	processed_transcript	-	NA	NA	NA	NA	NA	NA
ENSMUSG00000011382	Dhdh	protein_coding	L29	3.76764	7.46e-27	3.19e-25	-0.563863	0.0907234	0.384649
ENSMUSG00000011427	Zfp790	protein_coding	-	-0.0103325	0.930847	0.968654	-0.341628	0.00609875	0.0926165
ENSMUSG00000011463	Cpb1	protein_coding	L34	0	1	NA	0.724891	0.652355	NA
ENSMUSG00000011486	Slc25a41	protein_coding	-	0.7787	0.624717	NA	0	1	NA
ENSMUSG00000011589	Fsd1	protein_coding	-	NA	NA	NA	NA	NA	NA
ENSMUSG00000011632	Pinlyp	protein_coding	L24	1.59013	0.332397	0.482922	2.21267	0.175146	NA
ENSMUSG00000011658	Fuz	protein_coding	L28	0.485182	0.0544774	0.113684	0.199434	0.408662	0.757592
ENSMUSG00000011751	Sptbn4	protein_coding	-	2.90211	2.14e-13	2.89e-12	0.637498	0.103957	0.411505
ENSMUSG00000011752	Pgam1	protein_coding	L8	0.00718681	0.973906	0.996727	0.048031	0.820784	0.953485
ENSMUSG00000011831	Evi5	protein_coding	-	-0.336124	0.204933	0.334838	0.0906135	0.721506	0.919049
ENSMUSG00000011832	Evi5l	protein_coding	-	-0.427825	0.000346035	0.00131203	-0.0577505	0.643031	0.887626
ENSMUSG00000011837	Snapc2	protein_coding	-	0.17376	0.230269	0.366079	-0.0598721	0.676706	0.901091
ENSMUSG00000011877	Git1	protein_coding	L18	-0.377026	0.00109222	0.00371205	0.0488264	0.668222	0.897896
ENSMUSG00000011884	Gltp	protein_coding	-	-0.78738	2.08e-06	1.2e-05	0.179536	0.25713	0.627157
ENSMUSG00000011958	Bnip2	protein_coding	-	-0.184332	0.273915	0.41831	-0.225658	0.1625	0.51021
ENSMUSG00000011960	Ccnt1	protein_coding	-	0.642047	2.91e-08	2.2e-07	-0.273807	0.0159215	0.158457
ENSMUSG00000012017	Scarf2	protein_coding	L33	-0.920968	0.14052	0.248111	-0.348527	0.580749	0.85892
ENSMUSG00000012042	4930579F01Rik	protein_coding	-	NA	NA	NA	NA	NA	NA
ENSMUSG00000012076	Brms1l	protein_coding	-	0.157241	0.275035	0.419638	-0.129738	0.383221	0.74138
ENSMUSG00000012114	Med15	protein_coding	L15	-0.262784	0.11076	0.204268	0.33681	0.0336959	0.237057
ENSMUSG00000012117	Dhdds	protein_coding	-	-0.860822	2.06e-08	1.59e-07	0.0969177	0.518702	0.826408
ENSMUSG00000012123	Aim1l	protein_coding	L33	1.9257	5.06e-05	0.000228536	0.4178	0.344662	0.710123
ENSMUSG00000012126	Ubxn11	protein_coding	-	1.74645	1.57e-12	1.96e-11	0.198318	0.394548	0.747185
ENSMUSG00000012187	Mogat1	protein_coding	-	0.344712	0.828752	NA	1.19194	0.459083	NA
ENSMUSG00000012211	Tex22	protein_coding	-	-0.644407	0.697267	NA	-1.17039	0.479282	NA
ENSMUSG00000012282	Wnt8a	protein_coding	-	-1.3686	0.370096	0.5216	0.146055	0.917911	NA
ENSMUSG00000012296	Tjap1	protein_coding	L18	0.17115	0.257997	0.399489	0.106864	0.476812	0.802928
ENSMUSG00000012350	Ehf	protein_coding	L12	2.85325	1.39e-05	6.95e-05	-0.463919	0.500324	0.816357
ENSMUSG00000012396	Nanog	protein_coding	L26	0.164375	0.917605	NA	0	1	NA
ENSMUSG00000012405	Rpl15	protein_coding	L9	-0.559411	0.0017039	0.00550887	0.121888	0.472662	0.800437
ENSMUSG00000012422	Tmem167	protein_coding	L2	-0.13736	0.226251	0.361156	-0.195935	0.0779659	0.356659
ENSMUSG00000012428	Steap4	protein_coding	L12	1.36667	0.00902438	0.0242501	1.11665	0.0150343	0.153513
ENSMUSG00000012429	Mplkip	protein_coding	L29	0.470714	0.000164738	0.00066878	-0.268062	0.03213	0.230296
ENSMUSG00000012443	Kif11	protein_coding	L6	-2.415	3.61e-10	3.51e-09	0.427349	0.256008	0.62612
ENSMUSG00000012483	Rpa3	protein_coding	L6	-0.396485	0.0532751	0.111744	0.0537536	0.790708	0.944457
ENSMUSG00000012519	Mlkl	protein_coding	L7	0.601584	0.0617134	0.125833	-0.362791	0.262712	0.630926
ENSMUSG00000012520	Phox2b	protein_coding	-	NA	NA	NA	NA	NA	NA
ENSMUSG00000012535	Tnpo3	protein_coding	-	-0.175653	0.0329381	0.0744391	-0.171789	0.0362312	0.246426
ENSMUSG00000012609	Ttll5	protein_coding	-	-0.908042	2.79e-09	2.44e-08	0.0408842	0.798275	0.947992
ENSMUSG00000012640	Zfp715	protein_coding	L34	-0.811646	8.85e-10	8.26e-09	-0.0910801	0.48906	0.809228
ENSMUSG00000012705	Retn	protein_coding	L23	1.20658	0.137671	0.243874	1.10597	0.113653	0.430114
ENSMUSG00000012777	Acpt	protein_coding	-	-0.749627	0.50247	0.650977	0.0526718	0.959266	NA
ENSMUSG00000012819	Cdh23	protein_coding	L12	2.66431	1.05e-06	6.3e-06	0.255226	0.522326	0.828467
ENSMUSG00000012848	Rps5	protein_coding	-	0.132766	0.434706	0.586972	0.102154	0.526555	0.830399
ENSMUSG00000012889	Podnl1	protein_coding	L6	4.1037	4e-10	3.86e-09	0.658924	0.283169	0.653697
ENSMUSG00000013033	Adgrl1	protein_coding	L27	3.23719	1.98e-14	2.93e-13	0.284964	0.467044	0.796283
ENSMUSG00000013076	Amotl1	protein_coding	L20	-1.90098	0.0334618	0.0754889	-1.40134	0.102146	0.408515
ENSMUSG00000013083	2200002J24Rik	protein_coding	-	0.984296	0.544779	NA	-0.871856	0.59393	NA
ENSMUSG00000013089	Etv5	protein_coding	L33	2.21027	1.41e-10	1.43e-09	-0.184865	0.582444	0.859121
ENSMUSG00000013091	Tmem190	protein_coding	-	-0.445812	0.779146	NA	-0.278017	0.862827	NA
ENSMUSG00000013150	Gfod2	protein_coding	-	0.235325	0.495774	0.644764	0.177649	0.600554	0.867546
ENSMUSG00000013155	Enkd1	protein_coding	-	-1.20078	1.79e-06	1.04e-05	0.151186	0.580414	0.858704
ENSMUSG00000013158	4933405L10Rik	protein_coding	-	-0.679578	0.681646	NA	0.936463	0.571527	NA
ENSMUSG00000013160	Atp6v0d1	protein_coding	-	-0.761775	0.00057888	0.00208907	0.791268	0.000171674	0.0123939
ENSMUSG00000013236	Ptprs	protein_coding	L28	0.718627	0.00199836	0.00635471	-0.285304	0.204803	0.568685
ENSMUSG00000013275	Slc41a1	protein_coding	L19	-1.21049	1.16e-16	2.14e-15	-0.0477626	0.741854	0.925055
ENSMUSG00000013338	Fer1l4	protein_coding	L31	3.10694	0.0498773	0.10569	0	1	NA
ENSMUSG00000013353	4931406B18Rik	protein_coding	L12	3.47862	0.00434521	0.0127358	2.9357	0.0179625	0.168624
ENSMUSG00000013367	Iglon5	protein_coding	-	0.514129	0.494463	0.643561	2.63309	0.0229988	0.192118
ENSMUSG00000013415	Igf2bp1	protein_coding	-	3.75649	0.0143304	0.0364164	0	1	NA
ENSMUSG00000013418	B4galnt2	protein_coding	-	-0.274935	0.535298	0.679357	1.5141	0.00825349	0.110898
ENSMUSG00000013419	Zfp651	protein_coding	L33	0.0778991	0.924659	0.964748	-0.238664	0.764235	0.93428
ENSMUSG00000013465	Nelfb	protein_coding	-	-0.0181552	0.835565	0.906382	0.12214	0.14893	0.487744
ENSMUSG00000013483	Card14	protein_coding	L24	1.42356	0.0072064	0.0199121	-1.28795	0.0116438	0.132818
ENSMUSG00000013495	Tmem175	protein_coding	L29	-0.0510867	0.721973	0.827536	0.147624	0.301671	0.671234
ENSMUSG00000013523	Bcas1	protein_coding	L27	-0.736575	0.0193658	0.0471852	-0.0694903	0.853189	0.966182
ENSMUSG00000013539	Tango2	protein_coding	-	-0.372656	0.00680075	0.0189043	0.232276	0.0889652	0.380834
ENSMUSG00000013562	4833413E03Rik	lincRNA	-	0.570187	0.699524	0.811878	1.25459	0.377105	NA
ENSMUSG00000013584	Aldh1a2	protein_coding	L24	2.07472	0.0202365	0.0489987	-1.42132	0.0989112	0.402497
ENSMUSG00000013593	Ndufs2	protein_coding	-	-0.282958	0.0340596	0.0766083	0.019157	0.881077	0.974851
ENSMUSG00000013611	Snx31	protein_coding	L27	0.174022	0.876578	0.933182	1.11445	0.147112	0.486335
ENSMUSG00000013622	Atraid	protein_coding	-	-0.606024	0.000764198	0.00268813	-0.0905345	0.604808	0.869618
ENSMUSG00000013629	Cad	protein_coding	L6	-0.871543	4.7e-07	3e-06	-0.049548	0.766532	0.934857
ENSMUSG00000013643	Lypd8	protein_coding	L6	1.08529	0.496061	NA	0	1	NA
ENSMUSG00000013646	Sh3bp5l	protein_coding	-	0.0888935	0.282827	0.427947	-0.0455503	0.586952	0.860892
ENSMUSG00000013653	1810065E05Rik	protein_coding	-	1.74355	0.291455	NA	-0.703831	0.669458	NA
ENSMUSG00000013662	Atad1	protein_coding	-	-0.301846	0.0481101	0.102646	-0.405424	0.00622479	0.0934045
ENSMUSG00000013663	Pten	protein_coding	-	-0.233807	0.0858041	0.16534	-0.0609869	0.638015	0.886602
ENSMUSG00000013668	4933402N03Rik	protein_coding	-	NA	NA	NA	NA	NA	NA
ENSMUSG00000013698	Pea15a	protein_coding	L28	-0.304378	0.133703	0.237951	-0.230558	0.234795	0.603422
ENSMUSG00000013701	Timm23	protein_coding	L8	-0.265216	0.153601	0.266226	-0.0727289	0.69471	0.908563
ENSMUSG00000013707	Tnfaip8l2	protein_coding	L3	-1.08973	4.84e-12	5.84e-11	0.190179	0.205642	0.569963
ENSMUSG00000013736	Trnt1	protein_coding	L2	0.203227	0.0169	0.0419399	-0.297233	0.000806535	0.0287149
ENSMUSG00000013766	Ly6g6e	protein_coding	L24	2.09487	0.176696	0.297698	-1.0945	0.485625	NA
ENSMUSG00000013787	Ehmt2	protein_coding	-	-0.759782	3.16e-10	3.09e-09	0.0609294	0.598622	0.866797
ENSMUSG00000013822	Elof1	protein_coding	-	-0.363445	0.00183642	0.00588452	0.0708137	0.542625	0.837486
ENSMUSG00000013833	Med16	protein_coding	-	-0.501817	0.000211534	0.000838833	0.481879	0.00025191	0.0155713
ENSMUSG00000013846	St3gal1	protein_coding	L12	0.0327564	0.879171	0.934994	0.0792063	0.698466	0.909199
ENSMUSG00000013858	Tmem259	protein_coding	-	-0.135526	0.255336	0.396436	0.265951	0.0199442	0.178741
ENSMUSG00000013878	Rnf170	protein_coding	-	-0.306456	0.0998339	0.187497	-0.165135	0.37213	0.733972
ENSMUSG00000013921	Clip3	protein_coding	L22	3.30349	0.000572593	0.00207017	-0.571734	0.513247	0.824139
ENSMUSG00000013928	Thap8	protein_coding	-	-0.676349	0.539817	0.683232	-0.637005	0.591764	NA
ENSMUSG00000013936	Myl2	protein_coding	L24	2.69833	0.0114471	0.0299324	1.12252	0.0820326	0.364538
ENSMUSG00000013973	Dedd	protein_coding	-	0.443805	0.00102958	0.00352065	0.121212	0.355042	0.719697
ENSMUSG00000013974	Mcemp1	protein_coding	L13	-3.60444	1.16e-46	2.27e-44	0.204288	0.393406	0.746691
ENSMUSG00000013997	Nit1	protein_coding	-	-0.481818	0.000158574	0.000646536	-0.116046	0.362212	0.724861
ENSMUSG00000014030	Pax5	protein_coding	L37	7.83044	9.51e-73	8.26e-70	0.0976124	0.798041	0.947992
ENSMUSG00000014039	Prdm15	protein_coding	-	0.554954	9.66e-05	0.00041243	-0.0118276	0.93439	0.987004
ENSMUSG00000014074	Rnf168	protein_coding	-	-0.670064	1.15e-05	5.85e-05	-0.399162	0.0104507	0.125003
ENSMUSG00000014075	Tctex1d2	protein_coding	L3	1.33467	8e-06	4.18e-05	0.455688	0.124537	0.449543
ENSMUSG00000014077	Chp1	protein_coding	L18	-1.90694	9.18e-11	9.56e-10	0.993484	0.000377429	0.0186756
ENSMUSG00000014104	Sval2	protein_coding	-	NA	NA	NA	NA	NA	NA
ENSMUSG00000014158	Trpv4	protein_coding	L21	-0.085212	0.79313	0.877456	0.528289	0.111517	0.425842
ENSMUSG00000014164	Klhl3	protein_coding	L33	-2.24928	1.86e-10	1.87e-09	-0.210713	0.607068	0.87063
ENSMUSG00000014177	Tvp23b	protein_coding	-	0.112197	0.511047	0.658824	-0.256723	0.135405	0.466539
ENSMUSG00000014195	Dnajc7	protein_coding	-	0.636209	2.08e-05	0.000100877	-0.0331912	0.815433	0.952487
ENSMUSG00000014198	Zfp385c	protein_coding	L24	-1.56515	0.14531	0.255116	-0.190533	0.866284	0.969782
ENSMUSG00000014226	Cacybp	protein_coding	L7	-0.269514	0.1505	0.261897	-0.582135	0.00127751	0.037754
ENSMUSG00000014232	Cluap1	protein_coding	-	0.123977	0.417052	0.569313	-0.0747644	0.624285	0.8797
ENSMUSG00000014243	Zswim7	protein_coding	L10	0.472338	0.03693	0.0821523	0.749104	0.00170346	0.0447897
ENSMUSG00000014245	Pigl	protein_coding	-	0.230218	0.165858	0.283018	0.516142	0.00164344	0.0438402
ENSMUSG00000014294	Ndufa2	protein_coding	L16	-0.00687524	0.974123	0.996902	0.225529	0.26381	0.631854
ENSMUSG00000014301	Pam16	protein_coding	-	0.132543	0.562491	0.703536	0.581476	0.00864707	0.11346
ENSMUSG00000014303	Glis2	protein_coding	L33	2.82898	4.03e-06	2.22e-05	-0.0741494	0.898944	0.977803
ENSMUSG00000014313	Cox6c	protein_coding	L16	-0.170198	0.613656	0.745947	0.952303	0.00292483	0.0613035
ENSMUSG00000014329	Bicc1	protein_coding	-	-0.189274	0.867425	0.927738	-0.492464	0.63905	0.887093
ENSMUSG00000014349	Ube2z	protein_coding	-	-0.196254	0.0928748	0.176597	-0.0707698	0.530019	0.831808
ENSMUSG00000014351	Gip	protein_coding	-	NA	NA	NA	NA	NA	NA
ENSMUSG00000014353	Tmem87b	protein_coding	L18	0.313782	0.0234569	0.055715	0.0267363	0.848513	0.964206
ENSMUSG00000014355	Anapc1	protein_coding	-	-0.511273	3.59e-11	3.91e-10	-0.226068	0.00326871	0.0654502
ENSMUSG00000014361	Mertk	protein_coding	L17	-1.01761	0.361366	0.512824	-1.50206	0.162532	0.51021
ENSMUSG00000014402	Tsg101	protein_coding	-	-0.179833	0.281372	0.426333	0.366151	0.0218165	0.18719
ENSMUSG00000014418	Hps5	protein_coding	-	0.00321226	0.975543	0.997482	-0.279994	0.00694786	0.0997298
ENSMUSG00000014426	Map3k4	protein_coding	L27	-0.381441	0.000887505	0.00307945	-0.0896749	0.435324	0.776415
ENSMUSG00000014444	Piezo1	protein_coding	-	-1.06885	1.78e-09	1.6e-08	0.0143959	0.932628	0.987004
ENSMUSG00000014453	Blk	protein_coding	L37	7.46847	1.05e-54	3.57e-52	-0.106142	0.804146	0.9492
ENSMUSG00000014470	Rnf166	protein_coding	-	-0.263084	0.0371607	0.082589	0.188544	0.121402	0.444404
ENSMUSG00000014496	Ankrd28	protein_coding	L15	0.587196	0.0767759	0.150848	0.164066	0.601547	0.868098
ENSMUSG00000014498	Ankrd52	protein_coding	L18	-0.224817	0.333317	0.483773	0.0558515	0.80198	0.948905
ENSMUSG00000014503	Pkd2l2	protein_coding	-	-0.420973	0.251786	0.39205	0.338744	0.306634	0.676029
ENSMUSG00000014504	Srp19	protein_coding	L2	0.191455	0.0557106	0.115602	-0.159211	0.119573	0.441165
ENSMUSG00000014529	Tmbim7	protein_coding	-	-0.658416	0.678704	NA	0	1	NA
ENSMUSG00000014542	Clec4f	protein_coding	L17	0.980383	NA	NA	-0.892711	NA	NA
ENSMUSG00000014543	Klra17	protein_coding	L1	2.82335	7.3e-11	7.68e-10	0.349087	0.311732	0.680751
ENSMUSG00000014547	Wdfy2	protein_coding	L3	-0.385684	0.397024	0.549098	-0.507121	0.258414	0.627364
ENSMUSG00000014550	Rbsn	protein_coding	-	-0.072467	0.624955	0.755465	-0.205424	0.162143	0.509387
ENSMUSG00000014551	Mrps25	protein_coding	L6	-0.583993	0.000411598	0.00153383	-0.0866508	0.597271	0.866105
ENSMUSG00000014554	Dguok	protein_coding	L27	-0.0738314	0.500235	0.648934	0.0714829	0.505757	0.819563
ENSMUSG00000014592	Camta1	protein_coding	L19	0.995663	0.00107185	0.00364968	0.126459	0.661036	0.893933
ENSMUSG00000014599	Csf1	protein_coding	L15	4.0859	2.79e-22	8.48e-21	0.786252	0.0499775	0.288105
ENSMUSG00000014601	Strip1	protein_coding	-	0.516051	6.72e-08	4.83e-07	0.220974	0.01811	0.169135
ENSMUSG00000014602	Kif1a	protein_coding	L12	2.11887	2.31e-05	0.000111319	1.73412	0.00755579	0.105174
ENSMUSG00000014603	Alx3	protein_coding	-	0	1	1	0.380481	0.813911	NA
ENSMUSG00000014606	Slc25a11	protein_coding	-	-0.572047	8.03e-06	4.2e-05	0.142008	0.250165	0.618293
ENSMUSG00000014609	Chrne	protein_coding	-	0.923058	0.0666554	0.134182	0.335964	0.378315	0.738233
ENSMUSG00000014633	Cmc2	protein_coding	-	-0.0314973	0.839737	0.908781	0.277274	0.0946598	0.393184
ENSMUSG00000014668	Chfr	protein_coding	L14	0.252236	0.00423068	0.0124354	0.0099206	0.908661	0.98165
ENSMUSG00000014686	Ceacam16	protein_coding	L3	0.735855	0.118449	0.215594	0.296986	0.521694	0.828269
ENSMUSG00000014704	Hoxa2	protein_coding	-	1.28846	0.434113	0.5865	1.22604	0.452494	NA
ENSMUSG00000014725	Adam28	protein_coding	L30	1.69957	0.0857885	0.165324	-0.221755	0.839782	0.961025
ENSMUSG00000014747	Ankrd53	protein_coding	-	0.184617	0.907506	NA	0	1	NA
ENSMUSG00000014748	Tex261	protein_coding	-	-0.811279	8.47e-13	1.09e-11	-0.0215813	0.84451	0.963195
ENSMUSG00000014763	Fam120b	protein_coding	-	-0.00648387	0.967553	0.992377	-0.00501738	0.974233	0.997847
ENSMUSG00000014767	Tbp	protein_coding	-	0.481025	0.00010583	0.000447895	-0.192865	0.121636	0.44481
ENSMUSG00000014769	Psmb1	protein_coding	L4	-0.0702974	0.611095	0.743681	-0.016864	0.898408	0.977803
ENSMUSG00000014771	Pdcd2	protein_coding	-	0.0990984	0.41896	0.571362	-0.19388	0.112173	0.426847
ENSMUSG00000014773	Dll1	protein_coding	L12	3.72889	3.15e-08	2.37e-07	-0.426344	0.491975	0.810881
ENSMUSG00000014776	Nol3	protein_coding	L27	2.07927	0.0733856	0.145544	-1.97422	0.0694038	0.336194
ENSMUSG00000014778	Fhod1	protein_coding	L32	0.00870387	0.947913	0.98034	0.388635	0.0026389	0.0575653
ENSMUSG00000014782	Plekhg4	protein_coding	L14	-0.366327	0.652607	0.775639	-0.0619702	0.941543	0.9894
ENSMUSG00000014786	Slc9a5	protein_coding	-	-0.95926	0.00370641	0.0110439	0.162426	0.62445	0.879709
ENSMUSG00000014791	Elmo3	protein_coding	-	0.397388	0.173213	0.29308	0.377864	0.183105	0.539907
ENSMUSG00000014813	Stc1	protein_coding	L27	0	1	1	-1.26209	0.425798	NA
ENSMUSG00000014837	4931428F04Rik	protein_coding	L27	0.97857	0.00111823	0.00379152	0.152822	0.599661	0.867184
ENSMUSG00000014846	Tppp3	protein_coding	L27	-2.91976	6.19e-08	4.47e-07	-0.683602	0.182847	0.539758
ENSMUSG00000014850	Msh3	protein_coding	-	0.00136898	0.992565	1	-0.331198	0.0216316	0.186514
ENSMUSG00000014852	Adamts13	protein_coding	-	2.24133	0.0887803	0.170243	-0.55748	0.692762	NA
ENSMUSG00000014856	Tmem208	protein_coding	-	0.103672	0.517675	0.664528	0.0734499	0.637973	0.886602
ENSMUSG00000014859	E2f4	protein_coding	L14	0.604295	5.76e-09	4.83e-08	0.0565634	0.573413	0.8539
ENSMUSG00000014867	Surf4	protein_coding	L15	0.0294869	0.873495	0.931548	-0.00900723	0.959294	0.994171
ENSMUSG00000014873	Surf2	protein_coding	-	0.152632	0.332759	0.483255	-0.0127044	0.9347	0.987004
ENSMUSG00000014905	Dnajb9	protein_coding	-	-0.45468	0.100438	0.188518	-0.479789	0.0732381	0.344594
ENSMUSG00000014907	Naf1	protein_coding	-	-0.74367	0.000563242	0.00204146	-0.512427	0.0217292	0.18692
ENSMUSG00000014932	Yes1	protein_coding	L34	2.45799	1.59e-05	7.88e-05	-0.0878636	0.876438	0.972674
ENSMUSG00000014956	Ppp1cb	protein_coding	-	0.214637	0.506137	0.654282	0.919424	0.00269285	0.0582534
ENSMUSG00000014959	Gorasp2	protein_coding	L12	-0.366934	0.00925317	0.0248157	-0.119473	0.378043	0.738135
ENSMUSG00000014980	Tsen15	protein_coding	-	-0.435833	0.0230012	0.0547644	-0.120403	0.53726	0.835449
ENSMUSG00000015001	Oc90	protein_coding	-	NA	NA	NA	NA	NA	NA
ENSMUSG00000015002	Efr3a	protein_coding	-	-0.270892	0.0309062	0.0703819	-0.320003	0.00863514	0.11346
ENSMUSG00000015013	Trappc2l	protein_coding	-	-0.43706	0.10085	0.189136	0.587574	0.0207932	0.183192
ENSMUSG00000015016	Acsf3	protein_coding	-	-0.641287	6.54e-05	0.000289383	0.173835	0.288104	0.65864
ENSMUSG00000015023	Ddx19a	protein_coding	-	-0.386803	5.23e-06	2.82e-05	-0.0944636	0.29509	0.665086
ENSMUSG00000015027	Galns	protein_coding	L3	-0.978329	1.62e-05	8e-05	0.117751	0.591657	0.86354
ENSMUSG00000015053	Gata2	protein_coding	L32	4.9361	1.56e-29	8.41e-28	0.396454	0.247724	0.616099
ENSMUSG00000015083	C8g	protein_coding	-	-0.804003	0.0448189	0.0966698	0.682778	0.127123	0.453927
ENSMUSG00000015085	Entpd2	protein_coding	L22	-1.21561	0.30598	0.453651	-0.40198	0.722801	0.919628
ENSMUSG00000015087	Rabl6	protein_coding	-	-0.246127	0.00198731	0.00632161	0.0965887	0.228808	0.59642
ENSMUSG00000015090	Ptgds	protein_coding	-	0.528589	0.740188	NA	-0.715736	0.656962	NA
ENSMUSG00000015092	Edf1	protein_coding	L6	-0.231738	0.0218844	0.0524738	0.149675	0.127034	0.453787
ENSMUSG00000015093	Clic3	protein_coding	L33	-0.595186	0.446794	0.598455	-0.442386	0.60217	0.868556
ENSMUSG00000015094	Npdc1	protein_coding	-	1.77886	0.0181376	0.0445931	0.479206	0.515115	0.824801
ENSMUSG00000015095	Fbxw5	protein_coding	-	-0.427842	0.000596316	0.00214415	0.314425	0.00875059	0.113552
ENSMUSG00000015112	Slc25a13	protein_coding	-	-0.471471	0.108062	0.200127	-0.545861	0.0665038	0.330304
ENSMUSG00000015120	Ube2i	protein_coding	-	-0.0315652	0.799776	0.881838	-0.153344	0.197998	0.559519
ENSMUSG00000015126	Tsr3	protein_coding	-	0.474453	8.28e-05	0.000358589	-0.145603	0.235221	0.603498
ENSMUSG00000015127	Unkl	protein_coding	L33	1.20515	9.63e-05	0.000411247	0.587472	0.0460109	0.276354
ENSMUSG00000015133	Lrrk1	protein_coding	L18	-0.756777	0.000179218	0.000722564	0.0595027	0.75864	0.93187
ENSMUSG00000015134	Aldh1a3	protein_coding	L10	0.715527	0.653368	0.776409	-0.144571	0.925874	0.9854
ENSMUSG00000015143	Actn1	protein_coding	L12	-0.774196	0.00157563	0.00513613	0.159092	0.494936	0.812375
ENSMUSG00000015149	Sirt2	protein_coding	-	-0.839452	7.2e-10	6.77e-09	0.306626	0.0197681	0.177776
ENSMUSG00000015165	Hnrnpl	protein_coding	-	-0.0239789	0.763681	0.857288	0.0486964	0.525914	0.830192
ENSMUSG00000015176	Nolc1	protein_coding	L2	-0.333734	0.0688326	0.137837	-0.0713383	0.686517	0.906012
ENSMUSG00000015189	Casd1	protein_coding	L29	0.613027	1.48e-05	7.37e-05	-0.29681	0.0320046	0.229975
ENSMUSG00000015202	Cnksr3	protein_coding	L18	-1.92782	2.8e-31	1.72e-29	-0.280313	0.11008	0.423532
ENSMUSG00000015214	Mtmr1	protein_coding	-	-0.193997	0.131541	0.234739	-0.134286	0.281194	0.651799
ENSMUSG00000015217	Hmgb3	protein_coding	L10	0.418592	0.103241	0.192679	0.201929	0.435258	0.776415
ENSMUSG00000015222	Map2	protein_coding	L27	1.31951	0.0632815	0.128499	-0.362615	0.588837	0.862304
ENSMUSG00000015224	Cyp2j9	protein_coding	L29	0.655364	0.6236	0.754247	0.833185	0.558618	NA
ENSMUSG00000015242	Nipsnap3a	protein_coding	-	NA	NA	NA	NA	NA	NA
ENSMUSG00000015243	Abca1	protein_coding	L13	-0.465646	0.0235023	0.0557983	-0.27961	0.158794	0.503825
ENSMUSG00000015247	Nipsnap3b	protein_coding	L6	-0.314596	0.0195572	0.0475982	-0.124345	0.359434	0.722482
ENSMUSG00000015289	Lage3	protein_coding	-	-0.626761	0.000260751	0.00101746	0.180678	0.28218	0.652396
ENSMUSG00000015290	Ubl4a	protein_coding	-	-0.342794	0.0515493	0.108618	0.462584	0.006281	0.0937664
ENSMUSG00000015291	Gdi1	protein_coding	-	0.969364	1.9e-07	1.28e-06	0.482606	0.00632244	0.0940547
ENSMUSG00000015305	Sash1	protein_coding	L19	2.45573	3.75e-05	0.000173502	-0.215444	0.707239	0.913186
ENSMUSG00000015312	Gadd45b	protein_coding	L18	1.94212	3e-19	6.94e-18	0.136552	0.51506	0.824801
ENSMUSG00000015314	Slamf6	protein_coding	L35	1.27939	9.27e-10	8.61e-09	-0.0728669	0.714588	0.916108
ENSMUSG00000015316	Slamf1	protein_coding	L6	4.26614	2.55e-25	9.89e-24	0.180547	0.623045	0.879303
ENSMUSG00000015335	Zdhhc12	protein_coding	L14	-0.238338	0.0890894	0.170655	0.266295	0.0642538	0.324984
ENSMUSG00000015337	Endog	protein_coding	L33	-0.66849	0.00307867	0.00934927	0.488018	0.040064	0.259033
ENSMUSG00000015340	Cybb	protein_coding	L7	-1.38689	5.92e-06	3.16e-05	-0.468729	0.107151	0.417699
ENSMUSG00000015341	Golga7	protein_coding	-	-0.287896	0.183333	0.306337	0.431487	0.0362561	0.246426
ENSMUSG00000015342	Xk	protein_coding	-	4.12264	4.19e-21	1.16e-19	0.447663	0.207135	0.571842
ENSMUSG00000015354	Pcolce2	protein_coding	L33	-1.42652	0.296696	0.443125	-0.468876	0.718262	0.917874
ENSMUSG00000015355	Cd48	protein_coding	L35	-0.504472	0.00603426	0.0170244	-0.209971	0.230519	0.598093
ENSMUSG00000015357	Clpx	protein_coding	-	-0.245713	0.108233	0.200411	-0.0148519	0.922141	0.984941
ENSMUSG00000015363	Trabd	protein_coding	L18	0.879141	8.64e-22	2.52e-20	0.0972932	0.274586	0.643754
ENSMUSG00000015365	Mov10l1	protein_coding	L22	0.184617	0.907506	NA	0	1	NA
ENSMUSG00000015377	Dennd6b	protein_coding	-	1.89125	8.9e-09	7.26e-08	0.257208	0.407713	0.757045
ENSMUSG00000015396	Cd83	protein_coding	L8	2.08198	2.17e-17	4.3e-16	0.196803	0.400793	0.751384
ENSMUSG00000015401	Tmem27	protein_coding	-	0	1	1	0.867776	0.408674	0.757592
ENSMUSG00000015405	Ace2	protein_coding	L31	-0.266716	0.679311	0.796537	0.948733	0.166065	0.515479
ENSMUSG00000015437	Gzmb	protein_coding	L35	2.65124	0.00121847	0.00408389	-0.204083	0.791503	0.944698
ENSMUSG00000015441	Gzmf	protein_coding	-	NA	NA	NA	NA	NA	NA
ENSMUSG00000015443	Gzmn	protein_coding	-	NA	NA	NA	NA	NA	NA
ENSMUSG00000015451	C4a	processed_transcript	-	1.83355	2.11e-08	1.62e-07	1.37999	1.78e-05	0.00324068
ENSMUSG00000015452	Ager	protein_coding	L33	0.891465	0.0128904	0.0332437	0.525489	0.125334	0.45072
ENSMUSG00000015461	Atf6b	protein_coding	-	-0.495216	5.7e-05	0.000255141	0.131952	0.266162	0.634415
ENSMUSG00000015467	Egfl8	protein_coding	-	-1.06293	0.00133278	0.00442364	1.03829	0.00450848	0.0772343
ENSMUSG00000015468	Notch4	protein_coding	L33	0.140427	0.753851	0.850486	0.516536	0.254737	0.624587
ENSMUSG00000015474	Ppt2	protein_coding	-	-1.54336	2.68e-10	2.64e-09	0.264404	0.265736	0.634238
ENSMUSG00000015476	Prrt1	protein_coding	-	-0.400798	0.432739	0.585173	0.147217	0.764909	0.934315
ENSMUSG00000015478	Rnf5	protein_coding	L29	-0.162113	0.298369	0.44486	0.568323	0.000152162	0.0117799
ENSMUSG00000015484	Fam163a	protein_coding	-	-1.46458	0.375903	NA	-0.135063	0.934708	NA
ENSMUSG00000015488	Cacfd1	protein_coding	-	0.326413	0.00386285	0.0114511	-0.0424694	0.705208	0.912161
ENSMUSG00000015501	Hivep2	protein_coding	-	1.16328	1.62e-11	1.86e-10	-0.15853	0.335518	0.702346
ENSMUSG00000015519	2310057J18Rik	protein_coding	-	0.106079	0.947362	0.97998	3.35692	0.038641	0.254625
ENSMUSG00000015522	Arnt	protein_coding	-	0.0617924	0.463016	0.614384	-0.0906491	0.289471	0.659798
ENSMUSG00000015533	Itga2	protein_coding	L13	3.28066	1.47e-12	1.84e-11	-0.328058	0.433804	0.775491
ENSMUSG00000015536	Mocs2	protein_coding	-	0.21286	0.256771	0.398101	0.15505	0.402549	0.752571
ENSMUSG00000015542	Nat9	protein_coding	-	0.603276	3.21e-05	0.000150073	0.469558	0.00140523	0.0398743
ENSMUSG00000015568	Lpl	protein_coding	L12	-1.85413	0.000127221	0.000530056	-1.42194	0.00208608	0.0504681
ENSMUSG00000015575	Atp6v0e	protein_coding	-	-0.375886	0.0179231	0.0441458	0.229766	0.12959	0.457881
ENSMUSG00000015579	Nkx2-5	protein_coding	L22	NA	NA	NA	NA	NA	NA
ENSMUSG00000015597	Zfp318	protein_coding	-	0.0167477	0.95349	0.983437	-0.117437	0.66726	0.897722
ENSMUSG00000015599	Ttbk1	protein_coding	-	2.69655	0.000753594	0.00265556	-0.634348	0.377843	0.737961
ENSMUSG00000015605	Srf	protein_coding	L15	0.743686	3.65e-06	2.03e-05	0.109628	0.476849	0.802928
ENSMUSG00000015619	Gata3	protein_coding	L27	3.62881	6.16e-21	1.69e-19	-0.400233	0.268597	0.637602
ENSMUSG00000015627	Gata5	protein_coding	L27	-0.660203	0.678048	NA	0.874816	0.586745	NA
ENSMUSG00000015647	Lama5	protein_coding	L18	1.29227	0.0235222	0.0558293	-0.476962	0.392232	0.745728
ENSMUSG00000015652	Steap1	protein_coding	L10	2.31701	0.155085	0.268305	0.69058	0.672062	NA
ENSMUSG00000015653	Steap2	protein_coding	L12	1.55314	0.0361807	0.0807436	0.753907	0.476197	0.802617
ENSMUSG00000015656	Hspa8	protein_coding	L7	-0.366945	0.101112	0.189504	-0.33875	0.110878	0.424732
ENSMUSG00000015659	Serac1	protein_coding	L20	-0.36584	0.208009	0.338698	-0.35781	0.270672	0.639277
ENSMUSG00000015665	Awat1	protein_coding	L8	2.52413	4.2e-05	0.000192491	-1.67469	0.112854	0.428745
ENSMUSG00000015668	Pdzd11	protein_coding	-	0.0885665	0.631463	0.760561	-0.128649	0.481621	0.805067
ENSMUSG00000015671	Psma2	protein_coding	L4	-0.302181	0.0207459	0.0500757	-0.0302589	0.809246	0.949908
ENSMUSG00000015672	Mrpl32	protein_coding	L4	-0.187754	0.561749	0.702898	0.952362	0.00194498	0.0489353
ENSMUSG00000015697	Setdb1	protein_coding	-	0.0563967	0.40854	0.560813	-0.104442	0.143683	0.48114
ENSMUSG00000015702	Anxa9	protein_coding	L24	1.3887	4.78e-07	3.05e-06	-0.165744	0.588003	0.861593
ENSMUSG00000015709	Arnt2	protein_coding	L26	3.37625	1.73e-11	1.97e-10	1.76232	0.0245631	0.199587
ENSMUSG00000015711	Prune	protein_coding	-	0.265155	0.048037	0.102511	0.151389	0.257773	0.627329
ENSMUSG00000015714	Cers2	protein_coding	-	0.333079	0.00255159	0.00790232	0.0287598	0.78639	0.943285
ENSMUSG00000015721	Nlrp5	protein_coding	-	NA	NA	NA	NA	NA	NA
ENSMUSG00000015733	Capza2	protein_coding	L1	-0.622629	0.000961516	0.00331033	-0.294356	0.101017	0.405761
ENSMUSG00000015745	Plekho1	protein_coding	L6	2.46269	3.44e-51	9.46e-49	0.155313	0.315552	0.684857
ENSMUSG00000015747	Vps45	protein_coding	L6	-0.521735	0.0131063	0.0337324	0.146121	0.48332	0.806316
ENSMUSG00000015748	Prpf3	protein_coding	-	0.152977	0.18559	0.309346	-0.232346	0.0468352	0.278145
ENSMUSG00000015749	Anp32e	protein_coding	-	-0.214935	0.329459	0.479562	0.556695	0.00774672	0.106608
ENSMUSG00000015750	Aph1a	protein_coding	L15	-0.364273	0.0594071	0.121886	0.0708041	0.701125	0.910464
ENSMUSG00000015755	Tab2	protein_coding	-	0.713166	7.43e-05	0.000325664	0.188919	0.26975	0.638418
ENSMUSG00000015757	Ppil4	protein_coding	-	0.147637	0.25729	0.398615	-0.10754	0.393707	0.746972
ENSMUSG00000015759	Cnih1	protein_coding	-	-0.726338	1.58e-05	7.83e-05	-0.13879	0.395003	0.747615
ENSMUSG00000015766	Eps8	protein_coding	L10	0.250303	0.541857	0.684997	-0.514803	0.19048	0.548843
ENSMUSG00000015776	Med22	protein_coding	-	-1.38637	1.43e-33	1.04e-31	-0.207199	0.0694861	0.336213
ENSMUSG00000015787	Abo	protein_coding	-	-0.486335	0.759589	NA	0	1	NA
ENSMUSG00000015790	Surf1	protein_coding	-	0.147486	0.142375	0.250875	0.121424	0.221057	0.588303
ENSMUSG00000015804	Med28	protein_coding	-	-0.224881	0.0260012	0.0608461	0.0382492	0.696855	0.908874
ENSMUSG00000015806	Qdpr	protein_coding	L27	-1.20355	7.51e-07	4.64e-06	-0.0196793	0.932876	0.987004
ENSMUSG00000015812	Gnrh1	protein_coding	-	2.73264	9.84e-07	5.95e-06	0.451365	0.401983	0.752318
ENSMUSG00000015829	Tnr	protein_coding	L34	-1.13837	0.0378296	0.0838416	0	1	1
ENSMUSG00000015837	Sqstm1	protein_coding	L18	-0.397709	0.12126	0.219606	0.793275	0.00113684	0.0352943
ENSMUSG00000015839	Nfe2l2	protein_coding	L13	-0.622771	0.00184175	0.00589921	-0.0334021	0.861041	0.968331
ENSMUSG00000015843	Rxrg	protein_coding	L22	0.487954	NA	NA	-2.36815	NA	NA
ENSMUSG00000015846	Rxra	protein_coding	L20	-1.37254	2.02e-11	2.29e-10	-0.0478474	0.808744	0.949815
ENSMUSG00000015850	Adamtsl4	protein_coding	L18	-0.737059	0.0354985	0.0794315	-0.0809838	0.814381	0.952111
ENSMUSG00000015852	Fcrls	protein_coding	L27	3.14044	0.000819753	0.00286729	-2.2215	0.0132471	0.142595
ENSMUSG00000015854	Cd5l	protein_coding	L6	2.56252	NA	NA	0.444611	NA	NA
ENSMUSG00000015869	Prpsap1	protein_coding	-	0.0431345	0.749276	0.847155	-0.102754	0.431383	0.774284
ENSMUSG00000015879	Fam184b	protein_coding	-	0.634774	0.700026	0.812202	0.546674	0.740825	NA
ENSMUSG00000015880	Ncapg	protein_coding	L6	-2.35566	6.34e-17	1.2e-15	0.586357	0.0379714	0.252768
ENSMUSG00000015882	Lcorl	protein_coding	L6	-0.451468	0.00136478	0.00451535	-0.219663	0.160358	0.506502
ENSMUSG00000015889	Lta4h	protein_coding	-	-0.246652	0.0536539	0.112322	0.00454251	0.970614	0.997198
ENSMUSG00000015890	Amdhd1	protein_coding	-	3.19874	0.0133293	0.0342331	0.33046	0.789191	NA
ENSMUSG00000015932	Dstn	protein_coding	-	-0.859498	4.83e-05	0.000219044	0.360347	0.0742206	0.347477
ENSMUSG00000015937	H2afy	protein_coding	L3	-0.216039	0.0753558	0.148637	0.00956483	0.934257	0.987004
ENSMUSG00000015942	Gtf2ird2	protein_coding	-	0.880414	0.00134867	0.00446886	-0.14644	0.580171	0.858563
ENSMUSG00000015943	Bola1	protein_coding	-	-0.889845	0.000985014	0.00338425	-0.033388	0.901575	0.978877
ENSMUSG00000015944	Gatsl2	protein_coding	-	0.785552	2.06e-05	0.0001	-0.0774058	0.668828	0.897896
ENSMUSG00000015947	Fcgr1	protein_coding	L5	-0.751651	0.158159	0.272667	-0.667403	0.188783	0.54662
ENSMUSG00000015950	Ncf1	protein_coding	L14	1.04892	2.5e-09	2.2e-08	0.26089	0.119216	0.440387
ENSMUSG00000015957	Wnt11	protein_coding	L20	2.88536	4.11e-06	2.26e-05	0.562541	0.340071	0.706942
ENSMUSG00000015961	Adss	protein_coding	-	1.10116	2.75e-17	5.4e-16	-0.132245	0.294794	0.664879
ENSMUSG00000015962	1700016C15Rik	protein_coding	-	0.208556	0.895888	NA	0	1	NA
ENSMUSG00000015966	Il17rb	protein_coding	L37	2.75752	1.65e-08	1.29e-07	-0.0193579	0.968135	0.996595
ENSMUSG00000015968	Cacna1d	protein_coding	L11	4.37488	2.05e-43	3.2e-41	-0.499158	0.10621	0.41605
ENSMUSG00000015970	Chdh	protein_coding	L23	2.90077	4.21e-09	3.59e-08	-0.307385	0.518528	0.826384
ENSMUSG00000015971	Actr8	protein_coding	-	0.0904003	0.3841	0.536322	0.141741	0.1783	0.533453
ENSMUSG00000015980	Lrrc27	protein_coding	-	1.48435	0.000896139	0.00310743	0.140139	0.760778	0.932801
ENSMUSG00000015981	Stk32c	protein_coding	L35	0.114443	0.731936	0.83525	0.0135531	0.96559	0.995861
ENSMUSG00000015994	Fnta	protein_coding	-	-0.255226	0.00119845	0.00402332	-0.118746	0.132516	0.462561
ENSMUSG00000016018	Skiv2l2	protein_coding	-	-0.388832	0.00143311	0.0047177	-0.278385	0.0201652	0.180239
ENSMUSG00000016024	Lbp	protein_coding	L21	1.62398	0.00157372	0.00513231	-0.817325	0.0777546	0.356409
ENSMUSG00000016028	Celsr1	protein_coding	L20	3.06688	3.49e-37	3.28e-35	-0.0893638	0.668457	0.897896
ENSMUSG00000016087	Fli1	protein_coding	L1	0.668323	3.76e-05	0.000173778	-0.11199	0.468387	0.797785
ENSMUSG00000016128	Stard13	protein_coding	L33	2.68777	0.00878679	0.0237124	-0.914013	0.365877	0.728351
ENSMUSG00000016150	Tenm1	protein_coding	-	0	1	NA	0.497226	0.757316	NA
ENSMUSG00000016179	Camk1g	protein_coding	-	0	1	1	0.892915	0.575918	NA
ENSMUSG00000016181	Diexf	protein_coding	-	-0.0126066	0.935795	0.972301	-0.220638	0.151618	0.49213
ENSMUSG00000016194	Hsd11b1	protein_coding	L34	1.05934	0.000213216	0.000845192	-0.308117	0.240921	0.609691
ENSMUSG00000016200	Syt14	protein_coding	L19	-0.660539	0.267571	0.410587	1.17382	0.00719012	0.101957
ENSMUSG00000016206	H2-M3	protein_coding	L7	0.526572	9.68e-05	0.000412848	0.0393901	0.763566	0.934162
ENSMUSG00000016239	Lonrf3	protein_coding	L18	-1.02614	0.0126024	0.0326289	-0.0611429	0.918313	0.983973
ENSMUSG00000016252	Atp5e	protein_coding	L9	-0.25686	0.477709	0.627828	0.709817	0.0389784	0.255721
ENSMUSG00000016253	Nelfcd	protein_coding	-	-0.517365	0.000115431	0.000485782	0.265197	0.0408853	0.261638
ENSMUSG00000016255	Tubb1	protein_coding	L34	2.8634	1.81e-08	1.41e-07	0.107149	0.761499	0.933038
ENSMUSG00000016256	Ctsz	protein_coding	L6	0.321735	0.242692	0.381609	0.24332	0.352542	0.71706
ENSMUSG00000016257	Slmo2	protein_coding	L2	-0.154952	0.403661	0.555982	0.00129478	0.994298	1
ENSMUSG00000016262	Sertad4	protein_coding	L27	1.60725	0.159667	0.274743	0.452466	0.684132	0.904601
ENSMUSG00000016283	H2-M2	protein_coding	L26	2.75287	1.98e-06	1.14e-05	-1.28263	0.104654	0.413112
ENSMUSG00000016308	Ube2a	protein_coding	-	0.0776574	0.567425	0.707757	-0.088017	0.508567	0.821191
ENSMUSG00000016319	Slc25a5	protein_coding	L6	-0.842277	6.05e-05	0.000269513	-0.0122457	0.951118	0.992355
ENSMUSG00000016327	Atp1b4	protein_coding	-	NA	NA	NA	NA	NA	NA
ENSMUSG00000016344	Ppdpf	protein_coding	L27	0.585905	0.0003212	0.00122881	0.330479	0.0313157	0.227268
ENSMUSG00000016346	Kcnq2	protein_coding	-	-1.62757	0.325538	NA	-0.0702634	0.966098	NA
ENSMUSG00000016349	Eef1a2	protein_coding	L22	4.34214	0.00316749	0.0095895	-3.13016	0.0290459	0.218895
ENSMUSG00000016356	Col20a1	protein_coding	L19	-0.0178085	0.948631	0.980476	0.359511	0.215603	0.581791
ENSMUSG00000016382	Pls3	protein_coding	L34	-0.695737	0.22454	0.359023	-0.814809	0.145236	0.482855
ENSMUSG00000016386	Mpped2	protein_coding	L27	2.59801	0.0574573	0.11858	1.69321	0.215224	NA
ENSMUSG00000016409	Nkap	protein_coding	-	-0.579672	3.57e-05	0.000165636	-0.0833362	0.554489	0.844288
ENSMUSG00000016427	Ndufa1	protein_coding	L16	-0.0769011	0.807554	0.886854	0.871832	0.00360713	0.0690057
ENSMUSG00000016458	Wt1	protein_coding	L9	0	NA	NA	-1.30796	NA	NA
ENSMUSG00000016477	E2f3	protein_coding	L3	0.738238	3.17e-07	2.07e-06	-0.0807722	0.586332	0.860473
ENSMUSG00000016481	Cr1l	protein_coding	-	-0.130116	0.136369	0.241784	-0.140004	0.101345	0.406565
ENSMUSG00000016487	Ppfibp1	protein_coding	-	-1.2376	5.83e-09	4.89e-08	-0.172545	0.428532	0.772683
ENSMUSG00000016493	Cd46	protein_coding	L33	2.14127	1e-08	8.13e-08	-0.0238427	0.945326	0.990507
ENSMUSG00000016494	Cd34	protein_coding	L6	4.52675	3.08e-06	1.73e-05	0.206665	0.824042	0.955013
ENSMUSG00000016495	Plgrkt	protein_coding	L36	-0.532111	0.000272674	0.00106074	0.169381	0.229486	0.597118
ENSMUSG00000016496	Cd274	protein_coding	L7	-0.676038	0.00313455	0.00949904	-0.0348881	0.874073	0.972303
ENSMUSG00000016498	Pdcd1lg2	protein_coding	L6	3.44112	1.16e-14	1.77e-13	-0.461094	0.288709	0.659194
ENSMUSG00000016503	Gtf3a	protein_coding	-	-0.402587	2.4e-05	0.000114987	0.00469561	0.960258	0.99442
ENSMUSG00000016510	Mtif3	protein_coding	-	-0.00121987	0.992782	1	-0.169052	0.213038	0.578995
ENSMUSG00000016520	Lnx2	protein_coding	L17	-0.133125	0.538527	0.682098	-0.454038	0.0300273	0.222702
ENSMUSG00000016524	Il19	protein_coding	-	0.443449	0.783035	0.870498	-1.71303	0.286025	NA
ENSMUSG00000016526	Dyrk3	protein_coding	-	-0.597395	0.116894	0.213426	0.733859	0.0378625	0.252504
ENSMUSG00000016528	Mapkapk2	protein_coding	L12	-0.0604101	0.75389	0.850486	0.00853832	0.962832	0.994821
ENSMUSG00000016529	Il10	protein_coding	L3	5.42801	9.08e-11	9.47e-10	1.37547	0.166862	0.516807
ENSMUSG00000016534	Lamp2	protein_coding	L3	-0.27655	0.253694	0.394479	-0.0466455	0.839564	0.960992
ENSMUSG00000016541	Atxn10	protein_coding	-	-1.66036	4.92e-29	2.51e-27	0.117447	0.412735	0.760956
ENSMUSG00000016552	Foxred2	protein_coding	L14	0.0641695	0.848484	0.914819	-0.0399475	0.901333	0.978807
ENSMUSG00000016554	Eif3d	protein_coding	L8	-0.0270363	0.801264	0.882537	0.0101982	0.921266	0.984602
ENSMUSG00000016559	H3f3b	protein_coding	L14	0.405683	0.00750942	0.0206421	-0.00253249	0.985997	1
ENSMUSG00000016619	Nup50	protein_coding	L15	0.495988	0.000242219	0.000949412	-0.0610833	0.638405	0.886882
ENSMUSG00000016624	Phf21b	protein_coding	-	1.47356	0.00052195	0.00190004	0.143347	0.727058	0.920934
ENSMUSG00000016626	Nlrp14	protein_coding	-	NA	NA	NA	NA	NA	NA
ENSMUSG00000016637	Ift27	protein_coding	-	-0.702309	0.000491924	0.00180314	0.243088	0.218171	0.584218
ENSMUSG00000016664	Pacsin2	protein_coding	-	-0.278645	0.123179	0.22246	0.12502	0.466705	0.796194
ENSMUSG00000016756	Cmah	protein_coding	L29	5.08208	1.95e-35	1.65e-33	-0.0939281	0.800817	0.948725
ENSMUSG00000016757	Ttll12	protein_coding	L6	-0.592484	0.000154292	0.000631334	0.188401	0.221352	0.588406
ENSMUSG00000016758	Bik	protein_coding	L33	1.3993	0.0240291	0.0568236	-0.320135	0.614287	0.875047
ENSMUSG00000016763	Scube1	protein_coding	L33	-1.65002	0.1629	0.279268	1.24607	0.335477	NA
ENSMUSG00000016831	Tox4	protein_coding	L14	0.179144	0.051813	0.109142	-0.0679585	0.451228	0.787226
ENSMUSG00000016833	Mrps18c	protein_coding	L4	-0.718359	1.69e-09	1.51e-08	-0.173482	0.169154	0.520626
ENSMUSG00000016918	Sulf1	protein_coding	L23	1.84548	0.124924	0.224966	0.150582	0.885795	0.975665
ENSMUSG00000016921	Srsf6	protein_coding	-	0.177639	0.20846	0.339209	0.0896559	0.505197	0.819295
ENSMUSG00000016933	Plcg1	protein_coding	L32	0.236999	0.265575	0.408245	-0.034748	0.863967	0.968925
ENSMUSG00000016940	Kctd2	protein_coding	L27	-0.0079613	0.96116	0.988295	-0.0596627	0.703206	0.911538
ENSMUSG00000016942	Tmprss6	protein_coding	-	1.19887	0.255593	0.396722	0.99423	0.322986	0.692215
ENSMUSG00000016946	Kctd5	protein_coding	-	-0.137302	0.319702	0.468967	-0.167383	0.227859	0.595524
ENSMUSG00000016982	Pom121l2	protein_coding	-	0	1	NA	0.497226	0.757316	NA
ENSMUSG00000016984	Etaa1	protein_coding	-	-0.40549	0.0376401	0.0834664	-0.425753	0.0269116	0.209424
ENSMUSG00000016995	Matn4	protein_coding	L33	0.644683	0.542297	0.685315	-0.746735	0.529976	NA
ENSMUSG00000016998	Svs4	protein_coding	-	0.851552	0.592817	NA	0	1	NA
ENSMUSG00000017000	Svs6	protein_coding	-	NA	NA	NA	NA	NA	NA
ENSMUSG00000017002	Slpi	protein_coding	L24	-0.475006	0.274243	0.418665	0.264701	0.521728	0.828269
ENSMUSG00000017003	Svs3a	protein_coding	-	NA	NA	NA	NA	NA	NA
ENSMUSG00000017004	Svs5	protein_coding	-	NA	NA	NA	NA	NA	NA
ENSMUSG00000017007	Rbpjl	protein_coding	L28	-0.243438	0.880412	NA	-0.103412	0.949305	NA
ENSMUSG00000017009	Sdc4	protein_coding	L12	6.01796	7.52e-59	3.27e-56	-0.0149382	0.965783	0.996003
ENSMUSG00000017049	Ccdc70	protein_coding	-	NA	NA	NA	NA	NA	NA
ENSMUSG00000017057	Il13ra1	protein_coding	L2	-1.4775	2e-05	9.76e-05	-0.128301	0.697571	0.909108
ENSMUSG00000017064	Prl5a1	protein_coding	-	NA	NA	NA	NA	NA	NA
ENSMUSG00000017119	Nbr1	protein_coding	-	0.0910953	0.612576	0.744899	0.412925	0.0162113	0.159767
ENSMUSG00000017132	Cyth1	protein_coding	L14	-0.196161	0.0544172	0.113602	0.05439	0.578377	0.857014
ENSMUSG00000017144	Rnd3	protein_coding	L2	-3.34845	2.58e-26	1.06e-24	-0.573569	0.0571674	0.30707
ENSMUSG00000017146	Brca1	protein_coding	L6	-1.18107	5.22e-07	3.31e-06	0.376724	0.132897	0.463496
ENSMUSG00000017165	Gast	protein_coding	-	NA	NA	NA	NA	NA	NA
ENSMUSG00000017167	Cntnap1	protein_coding	L34	-1.37278	4.14e-05	0.00019004	0.259351	0.432886	0.774843
ENSMUSG00000017176	Nt5c3b	protein_coding	-	0.196921	0.388753	0.54042	0.0261575	0.904958	0.979933
ENSMUSG00000017188	Coa3	protein_coding	L28	-0.327116	0.0782225	0.153095	0.270396	0.128835	0.456453
ENSMUSG00000017195	Zpbp2	protein_coding	-	4.4202	7.99e-11	8.36e-10	0.594853	0.302344	0.672028
ENSMUSG00000017204	Gsdma	protein_coding	L24	1.18769	0.458725	0.610368	0.308945	0.842584	NA
ENSMUSG00000017210	Med24	protein_coding	L15	-0.403031	1.19e-06	7.11e-06	0.215148	0.00920898	0.116427
ENSMUSG00000017211	Gsdma2	protein_coding	-	NA	NA	NA	NA	NA	NA
ENSMUSG00000017221	Psmd3	protein_coding	L15	-0.441784	0.00156628	0.0051119	0.170917	0.204015	0.567261
ENSMUSG00000017264	Exosc10	protein_coding	-	0.0521125	0.640487	0.76698	-0.0194674	0.857984	0.967234
ENSMUSG00000017286	Glod4	protein_coding	L29	-0.645384	3.06e-05	0.000143688	-0.169199	0.264239	0.63229
ENSMUSG00000017288	Vps53	protein_coding	-	-0.167693	0.1792	0.300773	-0.0557171	0.651486	0.890545
ENSMUSG00000017291	Taok1	protein_coding	-	-0.298306	0.0372814	0.0828149	-0.243695	0.078075	0.356979
ENSMUSG00000017299	Dnttip1	protein_coding	-	0.139868	0.516138	0.663113	0.705021	0.000584925	0.0234912
ENSMUSG00000017300	Tnnc2	protein_coding	L24	0.174144	NA	NA	-3.26996	NA	NA
ENSMUSG00000017307	Acot8	protein_coding	-	0.0438001	0.64845	0.772454	0.303265	0.00277784	0.0592465
ENSMUSG00000017309	Cd300lg	protein_coding	L33	-4.6834	5.3e-32	3.46e-30	-0.286966	0.41958	0.765946
ENSMUSG00000017310	Spint4	protein_coding	-	0	1	NA	-0.0671151	0.966734	NA
ENSMUSG00000017311	Pyy	protein_coding	-	NA	NA	NA	NA	NA	NA
ENSMUSG00000017314	Mpp2	protein_coding	L33	2.30491	1.31e-06	7.81e-06	1.26681	0.000576528	0.0232567
ENSMUSG00000017316	Ppy	protein_coding	-	NA	NA	NA	NA	NA	NA
ENSMUSG00000017344	Vtn	protein_coding	L33	0	1	1	-1.21477	0.391858	0.745406
ENSMUSG00000017376	Nlk	protein_coding	-	0.0962042	0.662948	0.78376	0.0303075	0.884878	0.975427
ENSMUSG00000017386	Traf4	protein_coding	-	0.911204	0.00036942	0.00138857	0.0475724	0.845255	0.963365
ENSMUSG00000017390	Aldoc	protein_coding	-	-2.96043	4.19e-15	6.63e-14	0.56672	0.127289	0.454073
ENSMUSG00000017400	Stac2	protein_coding	L26	1.51747	0.000162006	0.000659292	0.127081	0.741159	0.925003
ENSMUSG00000017404	Rpl19	protein_coding	L9	0.323095	0.118599	0.215809	0.06091	0.756569	0.931465
ENSMUSG00000017405	Nek8	protein_coding	-	0.691127	0.0167123	0.0415692	0.557429	0.0459447	0.276139
ENSMUSG00000017412	Cacnb4	protein_coding	L35	5.08872	1.69e-11	1.93e-10	0.19736	0.772435	0.937039
ENSMUSG00000017417	Plxdc1	protein_coding	L27	-1.09954	0.00945762	0.0253078	0.0548656	0.89379	0.976421
ENSMUSG00000017418	Arl5b	protein_coding	-	0.558712	0.000660165	0.00235307	-0.236349	0.147298	0.48644
ENSMUSG00000017421	Zfp207	protein_coding	-	0.146725	0.0617887	0.125965	-0.0784335	0.30374	0.673253
ENSMUSG00000017428	Psmd11	protein_coding	L15	-0.145602	0.195652	0.32255	-0.0417273	0.701904	0.910807
ENSMUSG00000017446	C1qtnf1	protein_coding	L12	0.978596	0.459048	0.610686	0.31156	0.790742	0.944457
ENSMUSG00000017453	Pipox	protein_coding	L28	3.14067	0.0170394	0.0422183	0.321291	0.78938	0.944318
ENSMUSG00000017466	Timp2	protein_coding	L33	0.98177	0.0198325	0.0481548	-0.291192	0.467956	0.797371
ENSMUSG00000017478	Zc3h18	protein_coding	-	-0.311664	0.00277271	0.00851184	-0.00235416	0.981693	0.9998
ENSMUSG00000017485	Top2b	protein_coding	-	-0.405676	0.0116048	0.0303061	-0.4055	0.00816275	0.110331
ENSMUSG00000017491	Rarb	protein_coding	L28	0.832611	0.419052	0.571392	-1.15016	0.24814	0.616436
ENSMUSG00000017493	Igfbp4	protein_coding	L10	3.00471	4.6e-14	6.61e-13	-0.192456	0.583002	0.859402
ENSMUSG00000017499	Cdc6	protein_coding	L6	-1.82117	1.25e-11	1.44e-10	0.652834	0.0223367	0.189628
ENSMUSG00000017548	Suz12	protein_coding	L1	0.248947	0.0777487	0.152277	-0.295523	0.0306174	0.224878
ENSMUSG00000017550	Atad5	protein_coding	L6	-1.16039	7.02e-11	7.4e-10	0.307591	0.116649	0.435978
ENSMUSG00000017561	Crlf3	protein_coding	L37	0.826484	4.57e-06	2.5e-05	-0.0239021	0.889056	0.97614
ENSMUSG00000017588	Krt27	protein_coding	-	0	1	NA	0.497226	0.757316	NA
ENSMUSG00000017607	Tns4	protein_coding	L24	-0.372017	0.356042	0.50778	0.170795	0.661188	0.89395
ENSMUSG00000017615	Tnfaip1	protein_coding	-	-0.851948	2.01e-07	1.35e-06	-0.00226587	0.988817	1
ENSMUSG00000017631	Abr	protein_coding	L14	-1.13415	4.1e-07	2.64e-06	0.220135	0.302882	0.672484
ENSMUSG00000017639	Rab11fip4	protein_coding	L33	2.74514	2.19e-34	1.72e-32	0.614781	0.00415798	0.0744472
ENSMUSG00000017652	Cd40	protein_coding	L35	3.95955	8.36e-28	3.84e-26	0.184324	0.585517	0.860058
ENSMUSG00000017664	Slc35c2	protein_coding	L5	-0.753539	2.93e-06	1.66e-05	0.25873	0.0938586	0.391235
ENSMUSG00000017667	Zfp334	protein_coding	L20	-2.54279	0.00675235	0.0187842	-0.474639	0.656129	0.891978
ENSMUSG00000017670	Elmo2	protein_coding	L7	-1.08477	7.77e-05	0.000338712	0.0568804	0.827661	0.956797
ENSMUSG00000017677	Wsb1	protein_coding	L14	0.2467	0.240852	0.37921	-0.169181	0.400485	0.751272
ENSMUSG00000017679	Ttpal	protein_coding	L18	0.557449	0.000144781	0.000596009	-0.161538	0.247648	0.616099
ENSMUSG00000017686	Rhot1	protein_coding	-	-0.773326	4.57e-11	4.92e-10	-0.283276	0.0166818	0.161543
ENSMUSG00000017688	Hnf4g	protein_coding	-	-0.271883	0.864417	NA	0	1	NA
ENSMUSG00000017692	Rhbdl3	protein_coding	L19	0.506705	0.266377	0.409246	0.109184	0.816627	0.952487
ENSMUSG00000017697	Ada	protein_coding	L24	2.69449	1.31e-19	3.14e-18	0.305823	0.262349	0.630839
ENSMUSG00000017707	Serinc3	protein_coding	L14	0.0694684	0.767344	0.859969	0.68808	0.00201688	0.0498548
ENSMUSG00000017713	Tha1	protein_coding	L14	-0.151056	0.622667	0.753559	-0.104524	0.724601	0.920256
ENSMUSG00000017715	Pgs1	protein_coding	L15	0.737469	1.13e-07	7.82e-07	0.431049	0.00126629	0.0375206
ENSMUSG00000017716	Birc5	protein_coding	L6	-2.35593	1.52e-16	2.78e-15	1.24837	6.95e-06	0.00191543
ENSMUSG00000017718	Afmid	protein_coding	L15	-0.760389	0.00149901	0.00491674	0.892602	0.000159271	0.0121468
ENSMUSG00000017720	Trp53tg5	protein_coding	-	0.389865	0.806417	NA	-0.283313	0.86024	NA
ENSMUSG00000017721	Pigt	protein_coding	-	-0.1276	0.309401	0.457505	0.0859394	0.477265	0.803078
ENSMUSG00000017723	Wfdc2	protein_coding	L31	2.57246	0.0196194	0.0477335	-3.38427	0.00196924	0.049181
ENSMUSG00000017724	Etv4	protein_coding	L3	2.40715	0.120026	NA	0	1	NA
ENSMUSG00000017733	Eppin	protein_coding	-	NA	NA	NA	NA	NA	NA
ENSMUSG00000017734	Dbndd2	protein_coding	L20	-0.198514	0.73871	0.840286	0.159513	0.798102	0.947992
ENSMUSG00000017737	Mmp9	protein_coding	L12	5.66706	1.8e-26	7.48e-25	1.06466	0.0329985	0.234234
ENSMUSG00000017740	Slc12a5	protein_coding	L33	5.16995	7.46e-11	7.84e-10	0.136296	0.837182	0.96021
ENSMUSG00000017747	Ghdc	protein_coding	-	-0.0690378	0.675092	0.79302	0.232376	0.180486	0.536357
ENSMUSG00000017754	Pltp	protein_coding	L33	-1.25511	0.026598	0.0619954	-0.851163	0.114257	0.431064
ENSMUSG00000017756	Slc12a7	protein_coding	-	-1.73345	2.19e-12	2.71e-11	-0.00810591	0.972589	0.997604
ENSMUSG00000017760	Ctsa	protein_coding	L6	-0.615174	0.00905401	0.0243147	0.252519	0.259762	0.628211
ENSMUSG00000017764	Zswim1	protein_coding	-	-0.0717568	0.681752	0.798424	-0.270615	0.123922	0.448484
ENSMUSG00000017765	Slc12a4	protein_coding	L15	-0.209471	0.439832	0.591735	0.232102	0.381166	0.740396
ENSMUSG00000017767	Spata25	protein_coding	-	0.41481	0.564504	0.705134	-0.446349	0.591897	0.863681
ENSMUSG00000017774	Myo1c	protein_coding	L19	0.317347	0.00723909	0.0199897	0.0761875	0.499452	0.815666
ENSMUSG00000017776	Crk	protein_coding	-	-0.365331	0.00794309	0.021669	-0.216457	0.102598	0.40909
ENSMUSG00000017778	Cox7c	protein_coding	L16	0.126764	0.619719	0.751187	0.333673	0.170609	0.522628
ENSMUSG00000017781	Pitpna	protein_coding	L14	-1.17003	2.87e-14	4.18e-13	-0.194855	0.183547	0.540687
ENSMUSG00000017801	Mlx	protein_coding	-	-0.0596405	0.732137	0.835392	-0.0893914	0.596229	0.865417
ENSMUSG00000017802	Fam134c	protein_coding	-	0.415128	0.00372625	0.0110954	0.359625	0.00819942	0.110498
ENSMUSG00000017817	Jph2	protein_coding	L27	0.00338676	NA	NA	-2.34415	NA	NA
ENSMUSG00000017830	Dhx58	protein_coding	L5	-0.48097	0.0762519	0.150091	0.214254	0.408049	0.757359
ENSMUSG00000017831	Rab5a	protein_coding	L13	0.0610478	0.770432	0.862184	-0.0121868	0.951638	0.992409
ENSMUSG00000017832	Hspb9	protein_coding	-	0.706983	0.657614	NA	1.09365	0.496919	NA
ENSMUSG00000017837	Nkiras2	protein_coding	-	-0.850078	5.95e-08	4.31e-07	0.159465	0.28914	0.659766
ENSMUSG00000017843	Ppp2r5c	protein_coding	-	-0.269497	0.00177863	0.00572066	-0.147221	0.0782287	0.357234
ENSMUSG00000017858	Ift52	protein_coding	-	-0.445594	0.000376266	0.00141186	0.0980837	0.42064	0.767092
ENSMUSG00000017861	Mybl2	protein_coding	L6	-1.17237	7.09e-07	4.4e-06	0.403513	0.103333	0.410465
ENSMUSG00000017868	Sgk2	protein_coding	L12	0.393316	0.804906	NA	-0.972912	0.545892	NA
ENSMUSG00000017897	Eya2	protein_coding	-	2.55269	5.64e-12	6.76e-11	-0.0726274	0.82151	0.95384
ENSMUSG00000017922	Prl3c1	protein_coding	-	NA	NA	NA	NA	NA	NA
ENSMUSG00000017929	B4galt5	protein_coding	L3	-0.326374	0.221825	0.355676	-0.138126	0.586901	0.860892
ENSMUSG00000017943	Gdap1l1	protein_coding	-	-0.313625	0.805638	0.885467	-1.5278	0.249592	NA
ENSMUSG00000017950	Hnf4a	protein_coding	L3	2.86982	0.00819123	0.022276	-0.207623	0.874011	NA
ENSMUSG00000017969	Ptgis	protein_coding	L20	2.09938	NA	NA	-0.477009	NA	NA
ENSMUSG00000017978	Cadps2	protein_coding	L30	2.05225	0.043401	0.0940977	2.13335	0.0394041	0.257131
ENSMUSG00000017999	Ddx27	protein_coding	L14	-0.0209972	0.808966	0.887821	0.0679893	0.436395	0.776791
ENSMUSG00000018001	Cyth3	protein_coding	L32	-2.04666	6.18e-14	8.78e-13	-0.0755276	0.772523	0.937039
ENSMUSG00000018008	Cyth4	protein_coding	L3	0.011103	0.946452	0.97952	0.0408613	0.795064	0.945986
ENSMUSG00000018012	Rac3	protein_coding	L33	-3.6386	5.58e-19	1.26e-17	-0.151305	0.708797	0.91352
ENSMUSG00000018040	Rrp7a	protein_coding	L15	-0.336649	0.0401694	0.0880765	0.0561915	0.721077	0.919049
ENSMUSG00000018042	Cyb5r3	protein_coding	L34	-2.11012	1.72e-20	4.55e-19	0.296403	0.173301	0.52692
ENSMUSG00000018068	Ints2	protein_coding	L6	-0.446195	0.0172136	0.0425867	-0.416294	0.0298829	0.222264
ENSMUSG00000018076	Med13l	protein_coding	L18	0.90145	1.36e-09	1.24e-08	-0.0478044	0.739007	0.924356
ENSMUSG00000018102	Hist1h2bc	protein_coding	L27	0.409841	0.326202	0.47596	0.551593	0.163856	0.512471
ENSMUSG00000018126	Baiap2l2	protein_coding	-	0.016513	0.989624	1	1.10072	0.394702	NA
ENSMUSG00000018143	Mafk	protein_coding	L18	0.686961	6.17e-07	3.88e-06	0.0415977	0.756516	0.931465
ENSMUSG00000018160	Med1	protein_coding	-	0.231843	0.077392	0.151778	-0.125299	0.32355	0.692755
ENSMUSG00000018166	Erbb3	protein_coding	L20	0.513425	0.0086671	0.0234292	-0.34241	0.093167	0.389832
ENSMUSG00000018167	Stard3	protein_coding	-	-0.112345	0.520852	0.667233	0.143071	0.394559	0.747185
ENSMUSG00000018168	Ikzf3	protein_coding	L35	4.90297	1.29e-36	1.19e-34	-0.205503	0.574888	0.854768
ENSMUSG00000018169	Mfng	protein_coding	L27	2.29284	1.46e-20	3.89e-19	0.0302247	0.896543	0.976946
ENSMUSG00000018171	Vmp1	protein_coding	L14	0.809216	0.000164033	0.000666294	0.208578	0.3077	0.676694
ENSMUSG00000018189	Uchl5	protein_coding	L4	-0.207367	0.156085	0.269692	-0.337233	0.0212764	0.184999
ENSMUSG00000018196	Glrx2	protein_coding	-	-0.119804	0.411035	0.563386	0.130134	0.367671	0.73023
ENSMUSG00000018199	Trove2	protein_coding	L34	-0.948639	0.000593765	0.00213569	-0.176207	0.502328	0.817648
ENSMUSG00000018209	Stk4	protein_coding	-	0.21222	0.127446	0.228729	-0.125887	0.341888	0.707806
ENSMUSG00000018211	Wfdc15b	protein_coding	-	NA	NA	NA	NA	NA	NA
ENSMUSG00000018217	Pmp22	protein_coding	L33	0.451491	0.565109	0.705679	-0.744408	0.319189	0.689177
ENSMUSG00000018238	Gdf9	protein_coding	-	1.86901	0.00548869	0.0156438	-0.257001	0.705363	0.912242
ENSMUSG00000018239	Zcchc10	protein_coding	-	0.367036	0.0160303	0.0400934	-0.139545	0.374538	0.736654
ENSMUSG00000018259	Prl8a2	protein_coding	-	NA	NA	NA	NA	NA	NA
ENSMUSG00000018263	Tbx5	protein_coding	L20	0.571059	0.728561	0.832669	0.0486129	0.976054	NA
ENSMUSG00000018286	Psmb6	protein_coding	L8	0.13683	0.424661	0.576817	0.0717841	0.662465	0.894547
ENSMUSG00000018287	Spag7	protein_coding	-	0.280759	0.0535049	0.112118	-0.0345558	0.808976	0.949815
ENSMUSG00000018293	Pfn1	protein_coding	L3	0.166332	0.139163	0.246075	0.155899	0.144554	0.482855
ENSMUSG00000018322	Tomm34	protein_coding	-	0.0402765	0.742239	0.842534	0.0996327	0.399761	0.750702
ENSMUSG00000018326	Ywhab	protein_coding	-	-0.850878	8.79e-14	1.23e-12	-0.183176	0.0930869	0.389676
ENSMUSG00000018334	Ksr1	protein_coding	L18	2.25119	6.18e-35	4.99e-33	0.281272	0.111898	0.426369
ENSMUSG00000018339	Gpx3	protein_coding	L12	-0.458867	0.637332	0.764799	-1.04711	0.259699	0.628211
ENSMUSG00000018340	Anxa6	protein_coding	L29	1.57	6.21e-35	4.99e-33	-0.0105648	0.930423	0.986433
ENSMUSG00000018341	Il12rb2	protein_coding	L7	-2.40752	1.48e-08	1.17e-07	-0.38885	0.338512	0.705284
ENSMUSG00000018347	Zkscan6	protein_coding	L12	0.862133	5.01e-11	5.38e-10	0.0580026	0.656497	0.891978
ENSMUSG00000018362	Kpna2	protein_coding	L6	-1.33166	1.23e-10	1.26e-09	-0.140306	0.480201	0.804619
ENSMUSG00000018363	Smurf2	protein_coding	L33	-0.668996	4.64e-09	3.94e-08	-0.244027	0.0289344	0.218697
ENSMUSG00000018372	Cep95	protein_coding	-	1.08858	1.25e-09	1.15e-08	0.0986975	0.571414	0.852848
ENSMUSG00000018377	Vezf1	protein_coding	-	0.734645	3.11e-05	0.000146116	-0.19373	0.249711	0.617757
ENSMUSG00000018378	Cuedc1	protein_coding	L33	3.14147	5.65e-21	1.55e-19	0.156511	0.598693	0.866797
ENSMUSG00000018379	Srsf1	protein_coding	-	0.0751078	0.42129	0.57389	-0.140224	0.11782	0.438653
ENSMUSG00000018381	Abi3	protein_coding	L5	-0.284208	0.207455	0.338001	0.193567	0.364194	0.726565
ENSMUSG00000018387	Shroom1	protein_coding	L33	-0.49499	0.567298	0.70768	1.08527	0.230213	0.597864
ENSMUSG00000018395	Kif3a	protein_coding	L29	0.595577	0.0143138	0.0363829	0.363428	0.143139	0.479911
ENSMUSG00000018398	2008-09-01	protein_coding	-	-0.849363	0.0113969	0.0298098	-0.0853082	0.792875	0.945329
ENSMUSG00000018401	Mtmr4	protein_coding	-	0.677941	2.38e-07	1.58e-06	-0.28495	0.0256416	0.20507
ENSMUSG00000018405	Mrm1	protein_coding	-	0.0118357	0.912935	0.956884	0.00279661	0.979366	0.999404
ENSMUSG00000018411	Mapt	protein_coding	L34	3.74103	0.000679972	0.0024193	-0.50972	0.630789	0.882331
ENSMUSG00000018412	Kansl1	protein_coding	-	0.0462577	0.720483	0.826264	-0.00577992	0.963002	0.99494
ENSMUSG00000018415	Gid4	protein_coding	L34	-0.591619	0.000925001	0.0031978	-0.229606	0.181862	0.537986
ENSMUSG00000018417	Myo1b	protein_coding	L34	2.00262	0.0248469	0.0584853	-2.05999	0.0240125	0.197496
ENSMUSG00000018425	Dhx40	protein_coding	-	-0.221086	0.142873	0.251527	0.232709	0.108266	0.420064
ENSMUSG00000018427	Ypel2	protein_coding	L33	0.506402	0.150632	0.262084	-0.285397	0.397039	0.748531
ENSMUSG00000018428	Akap1	protein_coding	-	-1.05363	0.0167075	0.0415633	-0.577763	0.187773	0.545751
ENSMUSG00000018433	Nol11	protein_coding	-	-0.0701923	0.513716	0.661283	-0.199156	0.0687308	0.334605
ENSMUSG00000018442	Derl2	protein_coding	-	0.291064	0.0468206	0.10026	-0.179169	0.212219	0.578028
ENSMUSG00000018446	C1qbp	protein_coding	L15	-0.544888	0.00460296	0.0133901	-0.116777	0.528317	0.831243
ENSMUSG00000018449	Rpain	protein_coding	L12	0.0538357	0.670077	0.789093	0.154907	0.232398	0.60062
ENSMUSG00000018451	6330403K07Rik	lincRNA	-	4.07565	7.92e-09	6.5e-08	-0.263591	0.563483	0.848821
ENSMUSG00000018459	Slc13a3	protein_coding	L18	0.862106	0.22105	0.354775	-1.00496	0.143835	0.481469
ENSMUSG00000018470	Kcnab3	protein_coding	-	0.381902	0.424985	0.577083	1.17146	0.0116561	0.132818
ENSMUSG00000018474	Chd3	protein_coding	L27	1.48839	1.04e-11	1.21e-10	-0.0163996	0.937113	0.987689
ENSMUSG00000018476	Kdm6b	protein_coding	L18	1.17637	2.67e-05	0.00012722	0.388719	0.145277	0.482855
ENSMUSG00000018479	1700125H20Rik	protein_coding	-	1.03789	0.5143	0.661879	3.25677	0.0380038	NA
ENSMUSG00000018481	Appbp2	protein_coding	-	0.0526201	0.744322	0.843751	-0.304796	0.0519435	0.293344
ENSMUSG00000018486	Wnt9b	protein_coding	L11	0.461121	NA	NA	-1.53147	NA	NA
ENSMUSG00000018500	Adora2b	protein_coding	L12	1.75376	3.03e-07	1.98e-06	0.132357	0.692134	0.908247
ENSMUSG00000018501	Ncor1	protein_coding	-	-0.302025	0.0336544	0.0758368	-0.0361336	0.789989	0.944457
ENSMUSG00000018507	Trpv2	protein_coding	L3	-0.921926	5.11e-14	7.31e-13	0.120296	0.309313	0.677993
ENSMUSG00000018509	Cenpv	protein_coding	-	-1.81619	2.02e-13	2.74e-12	0.768236	0.000933559	0.0313942
ENSMUSG00000018537	Pcgf2	protein_coding	L33	-0.647423	0.032014	0.072622	0.595428	0.0570063	0.306557
ENSMUSG00000018541	Cwc25	protein_coding	-	0.129905	0.256635	0.397986	0.0280122	0.813517	0.951666
ENSMUSG00000018543	1700001P01Rik	protein_coding	-	1.62618	0.182343	0.305105	0.89075	0.523248	NA
ENSMUSG00000018547	Pip4k2b	protein_coding	-	-0.127304	0.269676	0.413058	-0.0860864	0.43955	0.778439
ENSMUSG00000018548	Trim37	protein_coding	-	-1.40631	2.75e-15	4.45e-14	0.466817	0.00754982	0.105171
ENSMUSG00000018554	Ybx2	protein_coding	L23	-0.41242	0.407107	0.559521	0.259099	0.621735	0.878749
ENSMUSG00000018559	Ctdnep1	protein_coding	-	0.412604	0.0071804	0.0198554	0.133416	0.364469	0.72682
ENSMUSG00000018565	Elp5	protein_coding	-	0.104576	0.54249	0.685478	0.318406	0.0561295	0.304832
ENSMUSG00000018566	Slc2a4	protein_coding	L22	-0.470547	NA	NA	-1.03708	NA	NA
ENSMUSG00000018567	Gabarap	protein_coding	L9	-0.070544	0.774016	0.864234	0.841472	0.000308785	0.0166698
ENSMUSG00000018569	Cldn7	protein_coding	L18	-0.973103	0.354529	0.506301	-1.53532	0.172564	0.526047
ENSMUSG00000018570	2810408A11Rik	protein_coding	-	-1.37748	0.00046425	0.00171065	0.25524	0.530816	0.832009
ENSMUSG00000018572	Phf23	protein_coding	L15	0.154453	0.245781	0.385239	-0.0106071	0.934358	0.987004
ENSMUSG00000018574	Acadvl	protein_coding	-	-0.999113	1.24e-08	9.87e-08	-0.0694456	0.680132	0.90233
ENSMUSG00000018581	Dnah11	protein_coding	L31	-8.14997	6.91e-50	1.74e-47	0.577213	0.270815	0.639343
ENSMUSG00000018583	G3bp1	protein_coding	-	-0.815309	3.93e-17	7.56e-16	-0.143054	0.125326	0.45072
ENSMUSG00000018585	Atox1	protein_coding	L9	-0.121257	0.656831	0.778917	0.459517	0.0763628	0.352964
ENSMUSG00000018589	Glra2	protein_coding	-	NA	NA	NA	NA	NA	NA
ENSMUSG00000018593	Sparc	protein_coding	L27	0.489591	0.648474	0.772454	0.58895	0.566433	0.850398
ENSMUSG00000018595	Glra4	protein_coding	-	NA	NA	NA	NA	NA	NA
ENSMUSG00000018599	Mief2	protein_coding	-	-0.0356255	0.80458	0.884842	0.121335	0.409986	0.758503
ENSMUSG00000018604	Tbx3	protein_coding	L33	0.714832	0.623665	0.754285	-0.974608	0.46566	0.795539
ENSMUSG00000018620	Mmp20	protein_coding	-	1.08093	0.510093	NA	0	1	NA
ENSMUSG00000018623	Mmp7	protein_coding	L11	0.164375	0.917605	NA	0	1	NA
ENSMUSG00000018634	Crhr1	protein_coding	-	NA	NA	NA	NA	NA	NA
ENSMUSG00000018648	Dusp14	protein_coding	L28	0.387404	0.338338	0.489196	0.355294	0.274846	0.643949
ENSMUSG00000018651	Tada2a	protein_coding	-	-0.517331	0.00990914	0.0263536	-0.17308	0.431486	0.774316
ENSMUSG00000018654	Ikzf1	protein_coding	L6	0.11616	0.450999	0.602711	-0.204278	0.163196	0.511371
ENSMUSG00000018656	Tcaf3	protein_coding	-	NA	NA	NA	NA	NA	NA
ENSMUSG00000018659	Pnpo	protein_coding	-	-0.984585	0.016017	0.0400738	1.67688	1.54e-05	0.0029847
ENSMUSG00000018661	Cog1	protein_coding	-	-0.0118439	0.899737	0.949275	0.0907176	0.338431	0.705198
ENSMUSG00000018666	Cbx1	protein_coding	-	0.397362	2.07e-06	1.19e-05	-0.230425	0.00605995	0.092339
ENSMUSG00000018669	Cdk5rap3	protein_coding	-	-0.24798	0.144687	0.254269	0.252269	0.122806	0.447201
ENSMUSG00000018672	Copz2	protein_coding	L28	-0.374197	0.559831	0.700984	-0.441417	0.483425	0.806316
ENSMUSG00000018677	Slc25a39	protein_coding	-	-0.277326	0.327113	0.476874	1.03684	0.00011121	0.0100588
ENSMUSG00000018678	Sp2	protein_coding	-	0.309541	0.0745137	0.147337	0.0265699	0.875002	0.972501
ENSMUSG00000018697	Aatf	protein_coding	L2	-0.1395	0.38341	0.535574	-0.189292	0.230359	0.597864
ENSMUSG00000018698	Lhx1	protein_coding	L18	1.89864	0.0749107	0.147961	1.10925	0.0223999	0.189898
ENSMUSG00000018707	Dync1h1	protein_coding	-	-0.451404	0.000617595	0.00221187	0.0153651	0.902824	0.978887
ENSMUSG00000018727	Cpsf4l	protein_coding	-	-1.39446	0.367157	0.518568	1.16886	0.445023	NA
ENSMUSG00000018733	Pex12	protein_coding	-	0.0748597	0.651802	0.774972	-0.286198	0.0926449	0.38857
ENSMUSG00000018736	Ndel1	protein_coding	L13	0.276826	0.0433722	0.094054	0.183137	0.16809	0.519089
ENSMUSG00000018740	Slc25a35	protein_coding	L34	-0.112883	0.645664	0.770502	-0.469606	0.0511815	0.291303
ENSMUSG00000018750	Zbtb4	protein_coding	L33	-1.64891	2.21e-15	3.6e-14	-0.284524	0.153731	0.49554
ENSMUSG00000018752	Tnfsfm13	protein_coding	-	-1.35874	0.000255512	0.000998271	-1.4063	0.00260687	0.0570196
ENSMUSG00000018761	Mpdu1	protein_coding	-	0.159143	0.29141	0.43712	0.368594	0.0121499	0.136111
ENSMUSG00000018765	Fxr2	protein_coding	-	0.453287	2.4e-06	1.37e-05	0.156585	0.0992621	0.402731
ENSMUSG00000018770	Atp5g3	protein_coding	L10	-0.558085	0.00106274	0.00362148	-0.00501775	0.97544	0.998003
ENSMUSG00000018774	Cd68	protein_coding	L3	-0.657626	0.0856821	0.165163	-0.0177352	0.961152	0.994634
ENSMUSG00000018776	Slc35g3	protein_coding	L34	-2.46835	0.0182208	0.0447825	0	1	1
[truncated: 46,798 more rows]
