# Supplementary material for: Transcriptional profiling unveils type I and II interferon networks in blood and tissues across diseases
Source: Nat Commun. 2019 Jun 28;10:2887. doi: 10.1038/s41467-019-10601-6 (PMC6599044; doi:10.1038/s41467-019-10601-6)
Supplement: Supplementary file 13 — Supplementary Data 11 [file 41467_2019_10601_MOESM13_ESM.xlsx]

## Sheet: Sheet1
Supplementary Data 11. Differential gene expression in sorted cells from lung and blood from HDM allergy model
Ensembl ID	Gene	Gene biotype	Lung modules	LUNG									BLOOD
				Total CD4+ cells			CD4+ CD44 high cells			CD4+ CD44 low cells			Total CD4+ cells			CD4+ CD44 high cells			CD4+ CD44 low cells
				Log2 Fold Change	p-value	FDR p-value	Log2 Fold Change	p-value	FDR p-value	Log2 Fold Change	p-value	FDR p-value	Log2 Fold Change	p-value	FDR p-value	Log2 Fold Change	p-value	FDR p-value	Log2 Fold Change	p-value	FDR p-value
ENSMUSG00000000001	Gnai3	protein_coding	L2	0.0962835	0.832153	0.991779	-0.615401	0.17557	0.731905	0.00761795	0.986619	1	-0.499081	0.271817	1	0.0180211	0.968353	0.999643	0.638647	0.159563	1
ENSMUSG00000000003	Pbsn	protein_coding	-	NA	NA	NA	NA	NA	NA	NA	NA	NA	NA	NA	NA	NA	NA	NA	NA	NA	NA
ENSMUSG00000000028	Cdc45	protein_coding	L6	0.60918	0.360523	0.937302	0.301875	0.650344	0.964847	0.159983	0.810302	1	1.0145	0.128142	1	0.717152	0.281636	0.999643	0.593811	0.372867	1
ENSMUSG00000000031	H19	lincRNA	-	0	1	NA	0	1	NA	-0.0248067	0.921027	NA	0	1	NA	0	1	NA	0	1	1
ENSMUSG00000000037	Scml2	protein_coding	-	0	NA	NA	0	NA	NA	0	NA	NA	0	NA	NA	0.269839	NA	NA	0	NA	NA
ENSMUSG00000000049	Apoh	protein_coding	L38	0.409368	0.520741	NA	0.263708	0.679562	NA	0.440628	0.490662	1	-0.06082	0.923844	1	-1.26824	0.0469071	NA	0.0426145	0.946767	1
ENSMUSG00000000056	Narf	protein_coding	-	0.227411	0.644098	0.976566	-0.725211	0.140702	0.687854	0.0285256	0.9538	1	0.0898363	0.855168	1	0.110959	0.821545	0.999643	0.239243	0.627055	1
ENSMUSG00000000058	Cav2	protein_coding	L27	-0.183483	NA	NA	-0.131026	NA	NA	0	NA	NA	-0.00434898	NA	NA	0.245052	NA	NA	0	NA	NA
ENSMUSG00000000078	Klf6	protein_coding	L13	-1.0802	3.49e-05	0.00740551	-1.71486	5.12e-11	3.37e-08	-0.422129	0.105682	0.828822	-0.559901	0.0319774	0.976324	-0.378957	0.146489	0.999643	-0.36863	0.157789	1
ENSMUSG00000000085	Scmh1	protein_coding	-	-0.509967	0.454045	0.957773	-0.492428	0.46965	0.923827	-0.384228	0.572693	1	0.0744716	0.912936	1	-0.595387	0.382041	0.999643	0.452268	0.506637	1
ENSMUSG00000000088	Cox5a	protein_coding	L9	0.479154	0.0558462	0.617687	0.572378	0.0220417	0.303434	-0.350774	0.161874	0.879329	0.487124	0.0521743	1	0.417534	0.095302	0.993468	0.0666214	0.790624	1
ENSMUSG00000000093	Tbx2	protein_coding	L33	0.341613	NA	NA	0	NA	NA	0	NA	NA	-0.0268774	NA	NA	-0.105489	NA	NA	0	NA	NA
ENSMUSG00000000094	Tbx4	protein_coding	L20	NA	NA	NA	NA	NA	NA	NA	NA	NA	NA	NA	NA	NA	NA	NA	NA	NA	NA
ENSMUSG00000000103	Zfy2	protein_coding	-	NA	NA	NA	NA	NA	NA	NA	NA	NA	NA	NA	NA	NA	NA	NA	NA	NA	NA
ENSMUSG00000000120	Ngfr	protein_coding	L26	0	1	NA	0	1	NA	0	1	1	-0.0079007	0.979476	1	0.554328	0.071224	NA	0	1	1
ENSMUSG00000000125	Wnt3	protein_coding	-	0.177517	0.683317	NA	-0.155023	0.721933	NA	0	1	1	0.290812	0.504006	1	0.0109388	0.979947	NA	0.0619335	0.886866	1
ENSMUSG00000000126	Wnt9a	protein_coding	L33	NA	NA	NA	NA	NA	NA	NA	NA	NA	NA	NA	NA	NA	NA	NA	NA	NA	NA
ENSMUSG00000000127	Fer	protein_coding	L29	0.104388	NA	NA	0.027554	NA	NA	0	NA	NA	-0.0268774	NA	NA	0.144729	NA	NA	0	NA	NA
ENSMUSG00000000131	Xpo6	protein_coding	L15	0.445802	0.122623	0.773881	-0.137192	0.635187	0.959889	0.267024	0.355252	0.989859	-0.42403	0.141942	1	0.229025	0.42875	0.999643	0.449516	0.119593	1
ENSMUSG00000000134	Tfe3	protein_coding	L15	0.78088	0.213801	0.867457	-0.148814	0.812617	0.985061	1.41072	0.0247075	0.578652	-0.329658	0.600287	1	-0.372676	0.552839	0.999643	0.17324	0.782811	1
ENSMUSG00000000142	Axin2	protein_coding	L33	-0.0738211	0.899822	0.99534	-0.0690598	0.906034	0.995457	0.212676	0.717119	1	0.388757	0.506796	1	-0.0448058	0.938942	0.999643	-1.12956	0.0537815	1
ENSMUSG00000000148	Brat1	protein_coding	-	-0.730855	0.211882	0.867457	0.0444332	0.939622	0.999055	0.33841	0.56374	1	0.367131	0.53045	1	-0.260348	0.656623	0.999643	0.411388	0.482336	1
ENSMUSG00000000149	Gna12	protein_coding	-	-0.394317	0.563895	0.973208	0.218142	0.749556	0.979314	0.0416538	0.951396	1	-0.0945043	0.890002	1	0.294586	0.666396	0.999643	-0.311325	0.648678	1
ENSMUSG00000000154	Slc22a18	protein_coding	L30	0.188459	0.777708	NA	-1.20251	0.0724755	NA	0.510557	0.441672	NA	-0.204623	0.756945	1	-0.0414268	0.951219	NA	-0.353149	0.597893	1
ENSMUSG00000000157	Itgb2l	protein_coding	L13	0	NA	NA	0	NA	NA	0	NA	NA	0	NA	NA	-0.129145	NA	NA	0	NA	NA
ENSMUSG00000000159	Igsf5	protein_coding	-	0	NA	NA	0	NA	NA	0	NA	NA	0	NA	NA	0.319883	NA	NA	0	NA	NA
ENSMUSG00000000167	Pih1d2	protein_coding	-	0.215052	0.664823	NA	0.272987	0.582531	NA	0.408348	0.411663	1	0.366494	0.460487	1	0.251085	0.612843	NA	0.412578	0.406179	1
ENSMUSG00000000168	Dlat	protein_coding	-	-0.0501055	0.918887	0.9954	0.0354942	0.942496	0.999055	-0.0506357	0.918044	1	-0.338626	0.491713	1	0.500152	0.310961	0.999643	-0.472532	0.337844	1
ENSMUSG00000000171	Sdhd	protein_coding	-	0.390574	0.174681	0.827319	0.388893	0.176289	0.73208	0.107961	0.707435	1	-0.0244031	0.932472	1	-0.210621	0.463941	0.999643	-0.179074	0.534033	1
ENSMUSG00000000182	Fgf23	protein_coding	L10	0	NA	NA	-0.52085	NA	NA	0	NA	NA	0	NA	NA	0	NA	NA	0	NA	NA
ENSMUSG00000000183	Fgf6	protein_coding	-	NA	NA	NA	NA	NA	NA	NA	NA	NA	NA	NA	NA	NA	NA	NA	NA	NA	NA
ENSMUSG00000000184	Ccnd2	protein_coding	L36	0.188095	0.238718	0.881489	-0.0378593	0.812459	0.985061	0.363505	0.0228307	0.570243	-0.109966	0.490928	1	0.1903	0.233054	0.999643	0.0685227	0.667563	1
ENSMUSG00000000194	Gpr107	protein_coding	-	0.556931	0.209501	0.867156	0.233906	0.597865	0.953108	0.147182	0.740332	1	-0.421077	0.343553	1	-0.129263	0.770848	0.999643	-0.241186	0.586725	1
ENSMUSG00000000197	Nalcn	protein_coding	-	NA	NA	NA	NA	NA	NA	NA	NA	NA	NA	NA	NA	NA	NA	NA	NA	NA	NA
ENSMUSG00000000202	Btbd17	protein_coding	L15	0.278119	0.272169	NA	0.311314	0.219204	NA	0	1	NA	0	1	1	0	1	NA	0	1	1
ENSMUSG00000000204	Slfn4	protein_coding	L3	0.0863561	0.781991	NA	0.0835461	0.788914	NA	0.0401033	0.897746	NA	0.076574	0.806163	1	-0.247151	0.428367	NA	0	1	1
ENSMUSG00000000214	Th	protein_coding	-	NA	NA	NA	NA	NA	NA	NA	NA	NA	NA	NA	NA	NA	NA	NA	NA	NA	NA
ENSMUSG00000000215	Ins2	protein_coding	-	NA	NA	NA	NA	NA	NA	NA	NA	NA	NA	NA	NA	NA	NA	NA	NA	NA	NA
ENSMUSG00000000216	Scnn1g	protein_coding	L32	NA	NA	NA	NA	NA	NA	NA	NA	NA	NA	NA	NA	NA	NA	NA	NA	NA	NA
ENSMUSG00000000223	Drp2	protein_coding	-	NA	NA	NA	NA	NA	NA	NA	NA	NA	NA	NA	NA	NA	NA	NA	NA	NA	NA
ENSMUSG00000000244	Tspan32	protein_coding	L37	-0.158357	0.401229	0.947011	0.108019	0.567234	0.949572	0.200878	0.286518	0.96013	-0.267648	0.155415	1	-0.0725144	0.700509	0.999643	-0.183574	0.329744	1
ENSMUSG00000000247	Lhx2	protein_coding	L5	-0.0875913	NA	NA	0.0801933	NA	NA	0	NA	NA	0	NA	NA	0.250642	NA	NA	0	NA	NA
ENSMUSG00000000248	Clec2g	protein_coding	L6	-0.0207215	NA	NA	0	NA	NA	0	NA	NA	0	NA	NA	0.0446419	NA	NA	0	NA	NA
ENSMUSG00000000253	Gmpr	protein_coding	L33	0	NA	NA	-0.236797	NA	NA	0	NA	NA	-0.241678	NA	NA	-0.120707	NA	NA	0	NA	NA
ENSMUSG00000000263	Glra1	protein_coding	-	NA	NA	NA	NA	NA	NA	NA	NA	NA	NA	NA	NA	NA	NA	NA	NA	NA	NA
ENSMUSG00000000266	Mid2	protein_coding	L33	0	NA	NA	-0.322752	NA	NA	0	NA	NA	0	NA	NA	0	NA	NA	0	NA	NA
ENSMUSG00000000275	Trim25	protein_coding	L5	0.508471	0.191427	0.851193	0.311366	0.424419	0.911676	0.404747	0.298363	0.962891	-0.64481	0.0972995	1	0.0904928	0.816309	0.999643	0.029346	0.939916	1
ENSMUSG00000000276	Dgke	protein_coding	L33	-0.739047	0.278307	0.903182	-0.296032	0.664095	0.967249	0.783567	0.250349	0.945667	-0.0752593	0.912087	1	-0.51914	0.44633	0.999643	-0.536984	0.430795	1
ENSMUSG00000000278	Scpep1	protein_coding	L7	0.659728	0.325459	0.917161	0.0676978	0.919618	0.997431	0.128001	0.848727	1	0.560373	0.403667	1	0.0715522	0.915056	0.999643	0.383721	0.56746	1
ENSMUSG00000000282	Mnt	protein_coding	L18	0.796102	0.240486	0.882162	0.067933	0.920175	0.997431	-0.406355	0.549046	1	0.733896	0.279344	1	0.394869	0.560413	0.999643	0.11504	0.865233	1
ENSMUSG00000000290	Itgb2	protein_coding	L7	0.165328	0.350977	0.932992	-0.0921565	0.603051	0.953828	0.34477	0.051832	0.695462	-0.324925	0.0668346	1	0.00634777	0.971432	0.999643	-0.235137	0.184746	1
ENSMUSG00000000295	Hddc2	protein_coding	-	0.0593984	0.840268	0.992168	-0.0436737	0.882441	0.989984	-0.500515	0.0888068	0.800279	0.192611	0.511814	1	-0.27989	0.341372	0.999643	0.148716	0.612163	1
ENSMUSG00000000296	Tpd52l1	protein_coding	-	NA	NA	NA	NA	NA	NA	NA	NA	NA	NA	NA	NA	NA	NA	NA	NA	NA	NA
ENSMUSG00000000301	Pemt	protein_coding	-	-0.356255	0.559093	NA	-0.34508	0.571298	NA	-0.152338	0.802734	1	0.29585	0.627906	1	0.456839	0.453431	NA	-0.104732	0.863717	1
ENSMUSG00000000303	Cdh1	protein_coding	-	0.534367	0.25336	NA	0.205099	0.661346	NA	0.017886	0.969482	1	0.00137204	0.997658	1	0.233763	0.617263	NA	0.522827	0.263856	1
ENSMUSG00000000305	Cdh4	protein_coding	L27	NA	NA	NA	NA	NA	NA	NA	NA	NA	NA	NA	NA	NA	NA	NA	NA	NA	NA
ENSMUSG00000000308	Ckmt1	protein_coding	L24	0	1	NA	0.189442	0.456411	NA	0.267394	0.293137	0.962435	0.18735	0.461357	1	0	1	NA	0	1	1
ENSMUSG00000000317	Bcl6b	protein_coding	L14	-0.0957871	0.701858	NA	0	1	NA	0	1	NA	0	1	1	0	1	NA	0	1	1
ENSMUSG00000000318	Clec10a	protein_coding	L10	0.00714088	0.986417	NA	0.116566	0.781118	NA	0.384316	0.359665	0.99007	0.0412648	0.921662	1	0.0820487	0.845024	NA	0	1	1
ENSMUSG00000000320	Alox12	protein_coding	L34	0.0543288	0.866982	NA	0	1	NA	0.118868	0.714034	1	0.206687	0.524079	1	-0.157968	0.626427	NA	0	1	1
ENSMUSG00000000325	Arvcf	protein_coding	L33	1.69007	0.0127764	NA	0.237407	0.72732	NA	-1.4012	0.0387366	0.65364	0.887626	0.190352	1	0.233155	0.731173	NA	2.18061	0.00132947	0.667198
ENSMUSG00000000326	Comt	protein_coding	-	0.804497	0.0908091	0.722517	0.466778	0.325677	0.866233	0.36375	0.445283	1	0.494991	0.298703	1	0.227284	0.632531	0.999643	1.00161	0.0360721	1
ENSMUSG00000000339	Rtca	protein_coding	L14	0.250691	0.572203	0.974103	0.932097	0.0356252	0.389293	1.04226	0.0194506	0.543912	-0.571693	0.198738	1	0.152985	0.731414	0.999643	0.934319	0.0362564	1
ENSMUSG00000000340	Dbt	protein_coding	-	0.617583	0.362998	0.938749	-0.596363	0.379634	0.889148	-0.421153	0.53505	1	0.676408	0.319034	1	0.282667	0.677141	0.999643	0.151999	0.822844	1
ENSMUSG00000000346	Dazap2	protein_coding	-	0.127103	0.539637	0.970668	-0.170182	0.411474	0.906849	-0.186486	0.368137	0.993627	0.0764707	0.712129	1	-0.162903	0.431774	0.999643	-0.114846	0.579425	1
ENSMUSG00000000355	Mcts1	protein_coding	L6	-0.0109608	0.97247	0.998502	-0.217864	0.491634	0.927806	-0.18046	0.569325	1	0.436816	0.168309	1	-0.140853	0.656772	0.999643	-0.0291325	0.926654	1
ENSMUSG00000000359	Rem1	protein_coding	L27	0	NA	NA	-0.410795	NA	NA	0	NA	NA	0	NA	NA	0.116058	NA	NA	0	NA	NA
ENSMUSG00000000365	Rnf17	protein_coding	-	-0.136752	NA	NA	-0.206533	NA	NA	0	NA	NA	0	NA	NA	0	NA	NA	0	NA	NA
ENSMUSG00000000374	Trappc10	protein_coding	-	-0.253452	0.653008	0.976566	0.600447	0.286846	0.841465	-0.637724	0.25798	0.949088	0.0319288	0.954856	1	0.832518	0.139989	0.999643	-0.654199	0.24586	1
ENSMUSG00000000378	Ccm2	protein_coding	-	-0.27006	0.24313	0.884225	-0.4776	0.0392202	0.409395	0.142709	0.537058	1	0.0382397	0.868626	1	-0.438702	0.0579532	0.909838	-0.0884819	0.701816	1
ENSMUSG00000000381	Wap	protein_coding	-	NA	NA	NA	NA	NA	NA	NA	NA	NA	NA	NA	NA	NA	NA	NA	NA	NA	NA
ENSMUSG00000000384	Tbrg4	protein_coding	L15	-0.182339	0.681739	0.977884	0.439226	0.322892	0.863749	0.6565	0.139797	0.855278	-0.278921	0.530141	1	0.0453317	0.918775	0.999643	0.493139	0.267103	1
ENSMUSG00000000385	Tmprss2	protein_coding	L33	0.480272	NA	NA	-0.154079	NA	NA	0	NA	NA	0	NA	NA	0	NA	NA	0	NA	NA
ENSMUSG00000000386	Mx1	protein_coding	L5	0.308689	0.644412	0.976566	1.66167	0.0129714	0.23518	0.501817	0.452949	1	0.660266	0.323483	1	0.74312	0.266575	0.999643	-0.0405121	0.951666	1
ENSMUSG00000000392	Fap	protein_coding	L14	NA	NA	NA	NA	NA	NA	NA	NA	NA	NA	NA	NA	NA	NA	NA	NA	NA	NA
ENSMUSG00000000394	Gcg	protein_coding	-	0.110592	0.663021	NA	0.190495	0.452824	NA	0	1	NA	0	1	1	0	1	NA	0	1	1
ENSMUSG00000000399	Ndufa9	protein_coding	-	-0.0542724	0.768333	0.986236	0.236022	0.199446	0.760361	-0.2477	0.178717	0.897769	0.109314	0.552943	1	0.149133	0.417911	0.999643	-0.0891649	0.628234	1
ENSMUSG00000000402	Egfl6	protein_coding	L28	-0.0141334	0.955346	NA	0.595169	0.0186129	NA	-0.0246274	0.922276	NA	0	1	1	0	1	NA	0	1	1
ENSMUSG00000000409	Lck	protein_coding	L35	-0.0969779	0.560591	0.973208	-0.162846	0.328444	0.867595	0.0699625	0.67459	1	-0.23965	0.150407	1	-0.00508807	0.975645	0.999643	-0.259658	0.119161	1
ENSMUSG00000000411	Tssk3	protein_coding	-	-0.339013	NA	NA	0	NA	NA	0	NA	NA	0.214674	NA	NA	0	NA	NA	0	NA	NA
ENSMUSG00000000416	Cttnbp2	protein_coding	L27	0	1	NA	0	1	NA	-0.0248067	0.921027	NA	0	1	NA	0	1	NA	0	1	1
ENSMUSG00000000420	Galnt1	protein_coding	L2	0.150118	0.782937	0.987296	0.0236282	0.965421	0.999101	-0.271546	0.618223	1	-0.283901	0.602308	1	0.0358507	0.947541	0.999643	0.523588	0.336288	1
ENSMUSG00000000435	Myf5	protein_coding	-	NA	NA	NA	NA	NA	NA	NA	NA	NA	NA	NA	NA	NA	NA	NA	NA	NA	NA
ENSMUSG00000000439	Mkrn2	protein_coding	-	0.274834	0.401687	0.947011	0.281736	0.389736	0.894839	0.224079	0.494684	1	-0.122816	0.707984	1	-0.283095	0.387681	0.999643	-0.529212	0.106262	1
ENSMUSG00000000440	Pparg	protein_coding	L37	2.71924	6.96e-05	0.0131098	1.545	0.0238332	0.317325	0.60952	0.372589	0.994257	2.0501	0.00271081	0.463173	1.73671	0.0110779	0.555702	-0.0313577	0.963412	1
ENSMUSG00000000441	Raf1	protein_coding	-	0.37469	0.320127	0.915436	0.805216	0.0326353	0.374064	0.886605	0.0187959	0.542316	-0.051192	0.892117	1	-0.264358	0.483229	0.999643	-0.686874	0.0685555	1
ENSMUSG00000000486	2001-09-01	protein_coding	L35	-0.279264	0.139955	0.791345	-0.548167	0.00376283	0.119876	-0.0525179	0.781324	1	-0.308372	0.103117	1	-0.286771	0.129586	0.999643	-0.175541	0.353458	1
ENSMUSG00000000489	Pdgfb	protein_coding	L27	-0.0494855	0.922522	NA	0.821798	0.106367	NA	0.00741062	0.988371	1	-0.116587	0.818772	1	-0.185525	0.715442	NA	0	1	1
ENSMUSG00000000530	Acvrl1	protein_coding	L32	-0.526804	0.417873	0.949667	0.563214	0.387085	0.892527	0.324733	0.617472	1	-0.515288	0.428013	1	0.390929	0.548056	0.999643	-0.425457	0.512823	1
ENSMUSG00000000531	Grasp	protein_coding	-	0.0944829	0.828416	NA	-0.315331	0.469994	NA	0.219496	0.614965	NA	0.23825	0.585536	1	0.584469	0.181024	NA	0	1	1
ENSMUSG00000000532	Acvr1b	protein_coding	L18	-0.631829	0.347043	0.931424	0.224174	0.738757	0.977924	-1.1089	0.0989207	0.819444	0.0732101	0.913247	1	0.045869	0.945619	0.999643	-0.214741	0.749272	1
ENSMUSG00000000538	Tom1l2	protein_coding	L33	0.26164	0.691054	0.979708	-0.366302	0.57784	0.950373	-1.28276	0.0512275	0.695462	-0.507763	0.440415	1	0.438799	0.504894	0.999643	-0.108213	0.869401	1
ENSMUSG00000000544	Gpa33	protein_coding	-	0	1	NA	0	1	NA	0	1	NA	0	1	NA	0.0446419	0.8584	NA	0	1	1
ENSMUSG00000000552	Zfp385a	protein_coding	L3	0.00383824	0.98908	NA	-0.0370554	0.894891	NA	-0.168643	0.547659	1	0.000741907	0.997889	1	-0.100491	0.720209	NA	-0.00378085	0.989245	1
ENSMUSG00000000555	Itga5	protein_coding	L15	-0.513987	0.354652	NA	0.00702616	0.989901	NA	0.353421	0.524401	1	0.246597	0.656841	1	0.0548363	0.92134	0.999643	0.109633	0.84345	1
ENSMUSG00000000560	Gabra2	protein_coding	-	0	1	NA	0	1	NA	0	1	NA	0.0231664	0.926234	1	-0.00540189	0.982776	NA	-0.0224059	0.928649	1
ENSMUSG00000000561	Wdr77	protein_coding	L18	0.530306	0.129976	0.783618	0.321699	0.357787	0.880987	-1.07978	0.00195634	0.233598	0.0452577	0.896	1	0.418598	0.230202	0.999643	-0.171865	0.619822	1
ENSMUSG00000000562	Adora3	protein_coding	L10	0	1	NA	0.0448687	0.859811	NA	0	1	NA	0.236885	0.351182	1	0.209334	0.410024	NA	0	1	1
ENSMUSG00000000563	Atp5f1	protein_coding	L16	0.103238	0.535903	0.970342	0.104505	0.530307	0.940871	-0.193662	0.245598	0.945265	0.303195	0.0688054	1	0.143375	0.389301	0.999643	0.153403	0.356986	1
ENSMUSG00000000567	Sox9	protein_coding	L10	NA	NA	NA	NA	NA	NA	NA	NA	NA	NA	NA	NA	NA	NA	NA	NA	NA	NA
ENSMUSG00000000568	Hnrnpd	protein_coding	L14	-0.535186	0.187173	0.846736	0.132705	0.743942	0.978962	-0.424146	0.294655	0.962661	0.14578	0.718059	1	-0.13142	0.745807	0.999643	0.268169	0.50708	1
ENSMUSG00000000579	Dynlt1c	protein_coding	-	-0.0576212	0.873204	0.99534	0.189917	0.600037	0.953579	0.0608969	0.862347	1	-0.56848	0.117441	1	-0.164896	0.640407	0.999643	-0.47832	0.175254	1
ENSMUSG00000000581	C1d	protein_coding	L4	0.232998	0.468765	0.961347	-0.200292	0.533386	0.941664	-0.327151	0.308656	0.970633	0.435675	0.174528	1	0.139243	0.66441	0.999643	0.33074	0.302619	1
ENSMUSG00000000594	Gm2a	protein_coding	L6	0.946984	1.78e-05	0.00481485	0.757663	0.000592851	0.0357235	0.0300875	0.89164	1	0.191642	0.38551	1	0.490084	0.0263518	0.735009	-0.128948	0.559373	1
ENSMUSG00000000600	Krit1	protein_coding	L1	-0.972643	0.125659	0.778084	-1.31915	0.0377595	0.40098	-0.0525639	0.933984	1	0.318296	0.615979	1	0.738044	0.244888	0.999643	0.223048	0.725264	1
ENSMUSG00000000605	Clcn4	protein_coding	L29	0.480584	0.164314	0.81922	-0.271498	0.431911	0.914375	0.139743	0.685953	1	0.0888575	0.797041	1	-0.0582204	0.866101	0.999643	0.276895	0.422504	1
ENSMUSG00000000606	Vmn2r88	protein_coding	-	NA	NA	NA	NA	NA	NA	NA	NA	NA	NA	NA	NA	NA	NA	NA	NA	NA	NA
ENSMUSG00000000617	Grm6	protein_coding	L26	-0.0147443	0.953746	NA	0	1	NA	0.301371	0.235904	0.939577	0	1	1	0	1	NA	-0.286346	0.260169	1
ENSMUSG00000000627	Sema4f	protein_coding	L28	-0.794006	0.244173	0.884225	-0.223389	0.743172	0.978962	0.468114	0.492341	1	-0.262097	0.700682	1	-0.229003	0.736986	0.999643	0.206391	0.762149	1
ENSMUSG00000000628	Hk2	protein_coding	L15	0.725387	0.28378	0.90452	0.58556	0.38714	0.892527	-0.138845	0.837299	1	-0.258572	0.70233	1	0.632574	0.350016	0.999643	0.022983	0.972875	1
ENSMUSG00000000631	Myo18a	protein_coding	L19	-0.453101	0.38008	0.944603	0.0980938	0.84925	0.98513	0.983312	0.057287	0.720866	-0.606557	0.240253	1	-0.514492	0.318527	0.999643	-0.668998	0.195716	1
ENSMUSG00000000632	Sez6	protein_coding	-	NA	NA	NA	NA	NA	NA	NA	NA	NA	NA	NA	NA	NA	NA	NA	NA	NA	NA
ENSMUSG00000000673	Haao	protein_coding	L37	0.0922747	0.85947	NA	-0.212451	0.683707	NA	-0.210136	0.686888	1	-0.267726	0.607538	1	-0.226335	0.664655	0.999643	0.043383	0.933672	1
ENSMUSG00000000682	Cd52	protein_coding	L6	0.410435	0.215896	0.867457	0.346885	0.295517	0.847099	-0.123943	0.708622	1	0.288861	0.383725	1	-0.191488	0.563636	0.999643	0.312863	0.345462	1
ENSMUSG00000000686	Abhd15	protein_coding	L15	-0.341804	0.58947	0.974345	-0.110308	0.861707	0.98698	0.458023	0.46969	1	-0.624697	0.324199	1	-0.112102	0.859536	0.999643	-0.0473124	0.940527	1
ENSMUSG00000000690	Hoxb6	protein_coding	-	0	1	NA	0	1	NA	0	1	NA	0	1	NA	0.01962	0.937501	NA	0	1	1
ENSMUSG00000000693	Loxl3	protein_coding	L3	0.337158	0.388227	0.947011	0.518754	0.183145	0.739378	-0.106074	0.788214	1	-0.661236	0.0913131	1	0.052498	0.893205	0.999643	0.114134	0.771304	1
ENSMUSG00000000701	Tcl1b5	protein_coding	-	NA	NA	NA	NA	NA	NA	NA	NA	NA	NA	NA	NA	NA	NA	NA	NA	NA	NA
ENSMUSG00000000706	Btn1a1	protein_coding	-	NA	NA	NA	NA	NA	NA	NA	NA	NA	NA	NA	NA	NA	NA	NA	NA	NA	NA
ENSMUSG00000000708	Kat2b	protein_coding	-	-0.291194	0.665061	0.976678	-0.700591	0.297696	0.848111	0.575391	0.392296	1	0.280059	0.677168	1	-0.300053	0.655569	0.999643	0.928815	0.167207	1
ENSMUSG00000000711	Rab5b	protein_coding	L34	-0.197802	0.619687	0.976566	0.119209	0.765018	0.981979	0.395809	0.321589	0.976363	-0.103514	0.795407	1	0.0820545	0.83722	0.999643	0.139768	0.726063	1
ENSMUSG00000000724	Cryba1	protein_coding	-	NA	NA	NA	NA	NA	NA	NA	NA	NA	NA	NA	NA	NA	NA	NA	NA	NA	NA
ENSMUSG00000000730	Dnmt3l	protein_coding	L10	-0.608641	NA	NA	0	NA	NA	0	NA	NA	0	NA	NA	0	NA	NA	0	NA	NA
ENSMUSG00000000731	Aire	protein_coding	-	0	NA	NA	0	NA	NA	0	NA	NA	0	NA	NA	0	NA	NA	-0.631884	NA	NA
ENSMUSG00000000732	Icosl	protein_coding	L18	-0.493635	0.460182	0.959905	-0.729655	0.274871	0.832188	0.795458	0.234268	0.939577	0.159402	0.81145	1	-0.178759	0.789021	0.999643	1.63299	0.0145981	1
ENSMUSG00000000738	Spg7	protein_coding	-	0.267997	0.579798	0.974103	-0.243486	0.615016	0.957132	-0.0166567	0.972535	1	0.493463	0.308069	1	0.00482601	0.992044	0.999643	0.195557	0.685928	1
ENSMUSG00000000739	Sult5a1	protein_coding	L34	NA	NA	NA	NA	NA	NA	NA	NA	NA	NA	NA	NA	NA	NA	NA	NA	NA	NA
ENSMUSG00000000740	Rpl13	protein_coding	L8	-0.408843	0.156941	0.814332	0.0823473	0.775606	0.983791	-0.146225	0.612669	1	0.1302	0.652155	1	-0.130021	0.652638	0.999643	0.159218	0.581469	1
ENSMUSG00000000743	Chmp1a	protein_coding	-	-0.152995	0.523551	0.967895	-0.0171117	0.943129	0.999055	0.0434922	0.856144	1	-0.101715	0.671656	1	0.0411391	0.863885	0.999643	0.0221425	0.926503	1
ENSMUSG00000000751	Rpa1	protein_coding	-	-0.0404159	0.874677	0.99534	-0.157821	0.538019	0.943427	0.437297	0.088001	0.799375	-0.163876	0.522593	1	0.732083	0.00431031	0.343107	-0.0773857	0.762752	1
ENSMUSG00000000753	Serpinf1	protein_coding	L22	0.661276	0.227669	NA	0.630181	0.250693	NA	-0.388133	0.479304	1	0.218618	0.6899	1	-0.0664502	0.903485	NA	0.190899	0.727557	1
ENSMUSG00000000759	Tubgcp3	protein_coding	-	-0.343479	0.562188	0.973208	0.21862	0.712111	0.9734	-0.693486	0.241942	0.944952	0.113112	0.848585	1	-0.14848	0.802138	0.999643	0.156731	0.791343	1
ENSMUSG00000000766	Oprm1	protein_coding	-	-1.05577	0.0579317	NA	-0.268688	0.641037	NA	0.377695	0.49278	1	-0.921587	0.0980931	1	-1.37276	0.0151775	NA	0.470875	0.397479	1
ENSMUSG00000000776	Polr3d	protein_coding	L8	0.586543	0.197145	0.85347	0.362901	0.424476	0.911676	-0.0354968	0.937666	1	-0.423755	0.350551	1	0.1086	0.81124	0.999643	-1.1725	0.00988972	1
ENSMUSG00000000782	Tcf7	protein_coding	L37	-0.300507	0.23443	0.878556	-0.524264	0.0381489	0.403491	0.234363	0.353699	0.989821	-0.285005	0.259436	1	0.108315	0.668376	0.999643	0.0514303	0.838727	1
ENSMUSG00000000787	Ddx3x	protein_coding	L18	0.207311	0.715821	0.979708	-0.617432	0.278303	0.834921	-0.668942	0.239899	0.943503	0.258526	0.649557	1	0.120281	0.832611	0.999643	0.50595	0.373695	1
ENSMUSG00000000791	Il12rb1	protein_coding	L7	1.19479	0.0803434	0.691045	0.6296	0.356773	0.880441	0.368749	0.58948	1	0.701436	0.304668	1	0.0615505	0.928219	0.999643	0.0498532	0.941842	1
ENSMUSG00000000792	Slc5a5	protein_coding	-	0	NA	NA	0	NA	NA	0	NA	NA	0	NA	NA	0	NA	NA	-0.64382	NA	NA
ENSMUSG00000000794	Kcnn3	protein_coding	L34	0	NA	NA	-0.262486	NA	NA	0	NA	NA	0.0211051	NA	NA	0.297918	NA	NA	0.00889753	NA	NA
ENSMUSG00000000804	Usp32	protein_coding	-	0.177595	0.775106	0.986568	-0.437358	0.481784	0.926621	-0.566418	0.362156	0.99007	-0.0970152	0.876008	1	0.516901	0.405834	0.999643	0.249938	0.687786	1
ENSMUSG00000000805	Car4	protein_coding	L31	0.223521	0.644165	NA	-0.3878	0.422987	NA	-0.0782303	0.8715	1	0.0041233	0.993195	1	0.112404	0.816165	NA	0	1	1
ENSMUSG00000000811	Txnrd3	protein_coding	L33	0.0661642	0.906362	NA	-0.790292	0.1608	NA	0.0981523	0.861675	1	-1.61905	0.00408135	0.545739	-0.076809	0.891414	NA	-0.17736	0.752962	1
ENSMUSG00000000817	Fasl	protein_coding	L35	-0.84885	0.0673225	0.652496	-1.88809	4.68e-05	0.0052459	-0.373258	0.421232	1	-0.35315	0.447089	1	-0.338899	0.464816	0.999643	0.766473	0.0998531	1
ENSMUSG00000000823	Zfp512b	protein_coding	-	-0.554828	0.0624346	0.635412	-0.642518	0.0316191	0.367121	0.365143	0.217723	0.930593	-0.381042	0.198995	1	-0.6541	0.0279665	0.752971	-0.374502	0.205712	1
ENSMUSG00000000826	Dnajc5	protein_coding	-	-0.0974087	0.733387	0.981469	-0.141202	0.621124	0.957132	0.442174	0.12238	0.848676	-0.281627	0.32428	1	-0.379746	0.18362	0.999643	-0.52589	0.0659474	1
ENSMUSG00000000827	Tpd52l2	protein_coding	-	0.162069	0.590116	0.974345	-0.33599	0.263968	0.824427	-0.0208322	0.944853	1	0.323856	0.281753	1	0.0377747	0.900014	0.999643	0.3861	0.199178	1
ENSMUSG00000000838	Fmr1	protein_coding	L1	-0.0785666	0.907335	0.99534	0.046802	0.94474	0.999055	0.337838	0.616904	1	-1.48182	0.0282139	0.95065	-0.284432	0.673554	0.999643	0.874021	0.195671	1
ENSMUSG00000000861	Bcl11a	protein_coding	L37	0	1	NA	0	1	NA	0	1	1	0.00610393	0.986818	1	0.028631	0.938244	NA	0.00493196	0.989347	1
ENSMUSG00000000869	Il4	protein_coding	L26	3.37645	2.26e-07	0.000132428	2.30679	0.0003766	0.02486	2.30945	0.000410068	0.0910864	1.65845	0.0107381	0.720557	0.253234	0.695751	0.999643	1.3122	0.0458519	1
ENSMUSG00000000876	Pxmp4	protein_coding	L34	-0.352523	0.20129	0.855542	-0.121166	0.659925	0.966792	0.682265	0.0131636	0.470663	0.0476252	0.862793	1	0.497052	0.07125	0.947556	-0.317631	0.248518	1
ENSMUSG00000000881	Dlg3	protein_coding	L34	0.0567388	0.834849	NA	0.189338	0.486743	NA	0.113063	0.677831	NA	0	1	1	0.012071	0.964619	NA	0.0944389	0.728724	1
ENSMUSG00000000884	Gnb1l	protein_coding	-	-0.241684	0.608978	0.976566	-0.447571	0.343386	0.874272	-0.0735554	0.876233	1	-0.333374	0.480023	1	-0.245698	0.603632	0.999643	0.168342	0.721078	1
ENSMUSG00000000889	Dbh	protein_coding	L22	NA	NA	NA	NA	NA	NA	NA	NA	NA	NA	NA	NA	NA	NA	NA	NA	NA	NA
ENSMUSG00000000901	Mmp11	protein_coding	L27	0.246256	0.718648	0.979848	0.395678	0.562635	0.947912	0.612411	0.370271	0.994077	0.311245	0.648881	1	0.371586	0.586677	0.999643	0.120426	0.860161	1
ENSMUSG00000000902	Smarcb1	protein_coding	-	0.120628	0.67736	0.977236	0.417398	0.149307	0.704405	0.468538	0.106227	0.828822	0.443624	0.126493	1	-0.062488	0.82917	0.999643	0.0761903	0.792589	1
ENSMUSG00000000903	Vpreb3	protein_coding	L31	0.120543	0.810789	NA	-0.309924	0.538774	NA	0	1	1	-0.4033	0.424689	1	-0.238813	0.63687	NA	0.186972	0.710671	1
ENSMUSG00000000915	Hip1r	protein_coding	L18	-1.2207	0.00766714	0.243524	-0.776461	0.0900654	0.58065	-0.0895255	0.844941	1	-0.492569	0.283084	1	-0.740484	0.106739	0.999643	0.0421697	0.926771	1
ENSMUSG00000000916	Nsun5	protein_coding	-	-0.642732	0.0699116	0.66416	0.022414	0.949632	0.999055	0.138507	0.695906	1	-0.347512	0.326986	1	-0.689221	0.0522848	0.884974	-0.460814	0.193461	1
ENSMUSG00000000934	Top1mt	protein_coding	-	-0.576315	0.380156	0.944603	0.597546	0.362911	0.88151	0.583745	0.37412	0.994257	-0.888068	0.176172	1	0.819391	0.212388	0.999643	0.0134373	0.983671	1
ENSMUSG00000000938	Hoxa10	protein_coding	-	NA	NA	NA	NA	NA	NA	NA	NA	NA	NA	NA	NA	NA	NA	NA	NA	NA	NA
ENSMUSG00000000942	Hoxa4	protein_coding	L27	NA	NA	NA	NA	NA	NA	NA	NA	NA	NA	NA	NA	NA	NA	NA	NA	NA	NA
ENSMUSG00000000948	Gm38393	protein_coding	L27	NA	NA	NA	NA	NA	NA	NA	NA	NA	NA	NA	NA	NA	NA	NA	NA	NA	NA
ENSMUSG00000000957	Mmp14	protein_coding	L3	0.0472171	0.912286	NA	0.196284	0.647704	NA	0.851626	0.0473112	0.688829	-0.00687673	0.9872	1	-0.358493	0.403313	NA	0	1	1
ENSMUSG00000000958	Slc7a7	protein_coding	L6	-0.0412239	0.948344	0.996338	-0.0823471	0.897128	0.993094	0.367474	0.563822	1	-0.949072	0.136242	1	0.582461	0.360799	0.999643	0.293232	0.644948	1
ENSMUSG00000000959	Oxa1l	protein_coding	-	-0.121708	0.731321	0.981469	0.344031	0.331758	0.869911	-0.448015	0.206076	0.926388	-0.337229	0.341132	1	-0.518384	0.143387	0.999643	0.676438	0.0567692	1
ENSMUSG00000000976	Heatr6	protein_coding	-	-0.155518	0.666594	0.976678	-0.286513	0.427284	0.913052	0.0121046	0.973226	1	0.195089	0.589228	1	0.202657	0.574426	0.999643	-0.0827669	0.818493	1
ENSMUSG00000000982	Ccl3	protein_coding	L13	-0.0672981	0.912953	0.99534	-0.348488	0.571354	0.950373	-0.303065	0.622339	1	-0.112507	0.855007	1	-0.461825	0.453464	0.999643	-0.00737962	0.990428	1
ENSMUSG00000000983	Wfdc18	protein_coding	L13	0	1	NA	-0.0224898	0.928382	NA	0.0752809	0.763521	NA	0	1	1	0.01962	0.937501	NA	0	1	1
ENSMUSG00000001014	Icam4	protein_coding	-	0.45879	0.460586	NA	0.315771	0.611934	NA	0.679164	0.274946	0.95738	0.062519	0.919771	1	0.431979	0.487463	NA	-0.837769	0.177709	1
ENSMUSG00000001016	Ilf2	protein_coding	-	-0.119923	0.625544	0.976566	0.279253	0.256056	0.815004	-0.00412245	0.986626	1	0.0478808	0.845802	1	0.0916261	0.709827	0.999643	-0.304254	0.215072	1
ENSMUSG00000001017	Chtop	protein_coding	-	0.19001	0.529571	0.967905	0.297921	0.324432	0.864843	-0.09332	0.757483	1	-0.0101573	0.973199	1	-0.0623694	0.836602	0.999643	0.0369822	0.902628	1
ENSMUSG00000001018	Snapin	protein_coding	-	-0.171062	0.482108	0.961347	-0.349238	0.15156	0.704777	-0.415668	0.0876586	0.799329	-0.105242	0.665151	1	0.0158027	0.948151	0.999643	-0.255087	0.29344	1
ENSMUSG00000001020	S100a4	protein_coding	L6	0.464958	0.461302	NA	-0.0500498	0.93438	NA	0.256226	0.707353	1	-0.0341213	0.95886	1	-0.581731	0.346925	NA	0.643053	0.343511	1
ENSMUSG00000001021	S100a3	protein_coding	-	0.33513	0.623917	NA	-0.0379901	0.955688	NA	-0.57103	0.401457	1	-0.526374	0.440825	1	0.581432	0.395063	NA	-0.742223	0.275909	1
ENSMUSG00000001023	S100a5	protein_coding	-	0	NA	NA	0.177685	NA	NA	0	NA	NA	0.198321	NA	NA	0.0952308	NA	NA	0	NA	NA
ENSMUSG00000001025	S100a6	protein_coding	L10	1.3096	0.00380134	0.164407	0.248276	0.582841	0.95109	1.81505	6.98e-05	0.029177	1.31029	0.00384288	0.54152	0.113554	0.801664	0.999643	1.12138	0.0147382	1
ENSMUSG00000001027	Scn4a	protein_coding	L22	-0.0207215	NA	NA	0	NA	NA	0	NA	NA	0	NA	NA	0	NA	NA	-0.172537	NA	NA
ENSMUSG00000001029	Icam2	protein_coding	L34	-0.360666	0.163366	0.818561	-0.332419	0.200342	0.761707	-0.385912	0.135378	0.851361	-0.172386	0.50474	1	-0.344544	0.183186	0.999643	0.00574592	0.982245	1
ENSMUSG00000001034	Mapk7	protein_coding	-	0.193055	0.777575	0.986568	-0.00506364	0.994088	1	0.546823	0.423648	1	0.637789	0.350706	1	-0.481342	0.481234	0.999643	-0.0253495	0.970411	1
ENSMUSG00000001036	Epn2	protein_coding	L19	0.00740998	0.985869	NA	0.330069	0.430368	NA	0	1	1	-0.0817384	0.844916	1	-0.760757	0.0691629	NA	0	1	1
ENSMUSG00000001039	B9d1	protein_coding	L30	1.57048	0.0156977	NA	0.724772	0.266695	NA	0	1	1	0.101375	0.875709	1	0.658229	0.312848	NA	-0.127377	0.844563	1
ENSMUSG00000001052	Sec24b	protein_coding	-	0.698195	0.276631	0.902343	-0.684487	0.286156	0.841465	0.334036	0.602547	1	0.979996	0.126901	1	-0.48236	0.4522	0.999643	0.801791	0.211408	1
ENSMUSG00000001053	N4bp3	protein_coding	L27	0.485778	0.409439	0.947011	0.419627	0.476266	0.925637	0	1	1	0.732564	0.213611	1	-0.106588	0.856415	0.999643	0.270616	0.645892	1
ENSMUSG00000001054	Rmnd5b	protein_coding	-	0.118328	0.658755	0.976566	0.220811	0.409977	0.906616	0.127464	0.634272	1	-0.272059	0.309585	1	0.0925356	0.729946	0.999643	-0.225258	0.400247	1
ENSMUSG00000001056	Nhp2	protein_coding	L8	0.649263	0.0222223	0.409908	0.71425	0.0117632	0.223904	0.0292492	0.917985	1	0.568687	0.0451541	1	0.531421	0.0609311	0.919407	-0.0328729	0.907753	1
ENSMUSG00000001062	Vps9d1	protein_coding	-	0.334648	0.623747	0.976566	-0.315326	0.643942	0.963994	0.168351	0.805095	1	-0.169415	0.803875	1	-0.0690019	0.919435	0.999643	-0.391932	0.565597	1
ENSMUSG00000001065	Zfp276	protein_coding	-	0.471291	0.465311	0.961102	0.0568893	0.929742	0.999055	-0.0941678	0.884002	1	1.24197	0.0546068	1	-0.591297	0.359562	0.999643	-0.0785065	0.903211	1
ENSMUSG00000001076	C1ql4	protein_coding	-	NA	NA	NA	NA	NA	NA	NA	NA	NA	NA	NA	NA	NA	NA	NA	NA	NA	NA
ENSMUSG00000001082	Mfsd10	protein_coding	L15	0.379017	0.46333	0.960401	0.489785	0.343112	0.874151	0.49325	0.340833	0.985014	-0.130534	0.800712	1	0.28686	0.579102	0.999643	0.130206	0.801473	1
ENSMUSG00000001089	Luzp1	protein_coding	L18	0.00370662	0.995422	NA	0.0108677	0.986575	NA	0.591449	0.35908	0.99007	0.3303	0.608545	1	-0.478296	0.45879	NA	-1.09268	0.0903884	1
ENSMUSG00000001095	Slc13a2	protein_coding	L10	NA	NA	NA	NA	NA	NA	NA	NA	NA	NA	NA	NA	NA	NA	NA	NA	NA	NA
ENSMUSG00000001098	Kctd10	protein_coding	L19	-0.36741	0.29827	0.908064	-0.301989	0.392659	0.895784	-0.300414	0.395248	1	-0.345778	0.32788	1	-0.0991643	0.779037	0.999643	-0.372388	0.291956	1
ENSMUSG00000001100	Poldip2	protein_coding	-	-0.257315	0.587614	0.974345	0.446534	0.346901	0.874944	0.350003	0.460848	1	0.00544071	0.990866	1	0.136842	0.773625	0.999643	0.111535	0.814294	1
ENSMUSG00000001103	Sebox	protein_coding	-	0	1	NA	0	1	NA	0	1	NA	-0.0268774	0.914459	NA	0	1	NA	0	1	1
ENSMUSG00000001105	Ift20	protein_coding	L30	0.0340925	0.896888	0.99534	-0.0622733	0.812442	0.985061	-0.34673	0.187164	0.908216	0.164009	0.531627	1	-0.439573	0.0936463	0.992648	0.14387	0.583698	1
ENSMUSG00000001119	Col6a1	protein_coding	L26	0.283414	NA	NA	0	NA	NA	-0.0132423	NA	NA	-0.0460045	NA	NA	-0.290745	NA	NA	0	NA	NA
ENSMUSG00000001120	Pcbp3	protein_coding	L33	0.00261805	0.996925	1	-0.60809	0.370691	0.885681	-0.169995	0.802384	1	-0.304766	0.653704	1	-0.0627954	0.926358	0.999643	-0.30593	0.652486	1
ENSMUSG00000001123	Lgals9	protein_coding	L5	0.0918173	0.653805	0.976566	0.453414	0.0267499	0.337051	0.165785	0.418276	1	-0.0126624	0.950698	1	0.493817	0.015942	0.653443	-0.0826893	0.68643	1
ENSMUSG00000001127	Araf	protein_coding	-	0.208447	0.451127	0.957773	0.037363	0.892574	0.991775	0.316087	0.253384	0.948421	-0.157883	0.568219	1	-0.445454	0.107482	0.999643	-0.0483503	0.861197	1
ENSMUSG00000001128	Cfp	protein_coding	L8	0.0334086	NA	NA	-0.13339	NA	NA	0.304297	NA	NA	-0.154092	NA	NA	0.112856	NA	NA	0.201863	NA	NA
ENSMUSG00000001131	Timp1	protein_coding	L3	1.04451	0.0262311	NA	1.11509	0.0176961	NA	0	1	1	0.134537	0.773938	1	-0.0282451	0.951951	NA	0	1	1
ENSMUSG00000001134	Uxt	protein_coding	-	0.210482	0.553007	0.973208	0.549222	0.119242	0.65053	0.137109	0.69907	1	0.00208741	0.995262	1	0.417648	0.236249	0.999643	0.742143	0.0350141	1
ENSMUSG00000001138	Cnnm3	protein_coding	L32	-0.441146	0.472298	0.961347	-0.178355	0.771569	0.983171	0.684104	0.26519	0.952183	-0.0855979	0.889212	1	-0.0282505	0.963309	0.999643	0.074579	0.903316	1
ENSMUSG00000001143	Lman2l	protein_coding	-	-0.0114169	0.984844	0.999344	0.162733	0.786582	0.984758	0.48725	0.417372	1	-0.203856	0.734508	1	0.066726	0.911734	0.999643	0.961747	0.109777	1
ENSMUSG00000001150	Mcm3ap	protein_coding	-	-0.160135	0.755415	0.985145	-0.098682	0.847797	0.98513	0.140107	0.785096	1	-1.02748	0.0455476	1	-0.214067	0.67717	0.999643	-0.502708	0.328175	1
ENSMUSG00000001151	Pcnt	protein_coding	L33	-0.543294	0.186656	0.846736	-0.708333	0.0851152	0.572046	0.416208	0.311772	0.973243	0.314179	0.4451	1	-0.64806	0.115262	0.999643	-0.081357	0.843169	1
ENSMUSG00000001155	Ftcd	protein_coding	-	NA	NA	NA	NA	NA	NA	NA	NA	NA	NA	NA	NA	NA	NA	NA	NA	NA	NA
ENSMUSG00000001156	Mxd1	protein_coding	L12	0.756176	0.0597631	0.629835	0.182268	0.649887	0.964847	0.549004	0.171742	0.891488	0.195495	0.627878	1	-0.294926	0.463684	0.999643	-0.404947	0.31544	1
ENSMUSG00000001157	Gmcl1	protein_coding	-	0.691312	0.290427	0.90452	-0.69773	0.286409	0.841465	0.0539563	0.934214	1	-0.637737	0.329749	1	-0.891563	0.17266	0.999643	-0.175902	0.787863	1
ENSMUSG00000001158	Snrnp27	protein_coding	-	0.367913	0.180959	0.837669	0.231351	0.398548	0.900319	-0.379542	0.16742	0.886526	0.0551346	0.840575	1	-0.193789	0.479457	0.999643	0.104992	0.701467	1
ENSMUSG00000001166	Oas1c	protein_coding	L5	0.339674	0.566092	0.973208	-0.0226796	0.969423	0.999903	0.355051	0.548566	1	-0.595182	0.314393	1	-0.337516	0.568445	0.999643	0.974595	0.0992429	1
ENSMUSG00000001168	Oas1h	protein_coding	-	0.0293223	0.906712	NA	-0.0224898	0.928382	NA	0	1	NA	0	1	NA	-0.0304238	0.903225	NA	0	1	1
ENSMUSG00000001173	Ocrl	protein_coding	-	-0.802399	0.147817	NA	-0.136444	0.805548	NA	0.187128	0.735585	1	-0.213278	0.700274	1	-0.117867	0.831653	NA	0.329352	0.552505	1
ENSMUSG00000001175	Calm1	protein_coding	-	0.269122	0.285734	0.90452	0.0152104	0.951872	0.999055	-0.100005	0.691607	1	0.263228	0.296381	1	0.0131377	0.958424	0.999643	0.0575321	0.819452	1
ENSMUSG00000001211	Agpat3	protein_coding	-	0.196739	0.576923	0.974103	0.0533624	0.879696	0.989376	0.0513226	0.884321	1	-0.00432689	0.990213	1	0.14567	0.679454	0.999643	0.0267258	0.939539	1
ENSMUSG00000001225	Slc26a3	protein_coding	L24	NA	NA	NA	NA	NA	NA	NA	NA	NA	NA	NA	NA	NA	NA	NA	NA	NA	NA
ENSMUSG00000001227	Sema6b	protein_coding	L18	0	1	NA	0	1	NA	0	1	NA	0.0231664	0.926234	NA	0.01962	0.937501	NA	0	1	1
ENSMUSG00000001228	Uhrf1	protein_coding	L6	0.66376	0.323986	0.916424	0.444625	0.508782	0.933712	-0.521892	0.438221	1	0.690948	0.304753	1	0.712926	0.289457	0.999643	0.882336	0.190104	1
ENSMUSG00000001229	Dpp9	protein_coding	-	0.58317	0.251383	0.888943	-0.253247	0.618458	0.957132	1.28094	0.0119167	0.456118	-0.411083	0.419501	1	0.26385	0.604371	0.999643	0.407164	0.424006	1
ENSMUSG00000001240	Ramp2	protein_coding	L32	0.0699311	0.781749	NA	0.186497	0.4599	NA	0	1	NA	0	1	1	0.0881824	0.726544	NA	0	1	1
ENSMUSG00000001247	Lsr	protein_coding	-	0.707961	0.281855	NA	0.378261	0.565533	NA	-0.811111	0.217198	0.930593	0.093734	0.886701	1	0.187781	0.775397	0.999643	0.309228	0.637959	1
ENSMUSG00000001248	Gramd1a	protein_coding	L15	-0.291232	0.292129	0.90452	-0.0768126	0.781664	0.984758	0.477997	0.0835093	0.790441	-0.339099	0.219892	1	-0.766273	0.00568771	0.388071	-0.756467	0.00617147	1
ENSMUSG00000001249	Hpn	protein_coding	L20	-0.133955	0.708082	NA	0.21235	0.552839	NA	-0.00522357	0.988347	1	0.0322756	0.928099	1	0.456268	0.202242	NA	-0.407541	0.254789	1
ENSMUSG00000001260	Gabrg1	protein_coding	-	NA	NA	NA	NA	NA	NA	NA	NA	NA	NA	NA	NA	NA	NA	NA	NA	NA	NA
ENSMUSG00000001270	Ckb	protein_coding	L27	-0.80906	0.145194	0.796978	-0.283374	0.609666	0.957132	0.576391	0.299696	0.964623	-0.27355	0.622181	1	0.0788069	0.887085	0.999643	-0.30748	0.579596	1
ENSMUSG00000001280	Sp1	protein_coding	-	0.0108475	0.984216	0.999344	-0.968852	0.0771641	0.553799	0.86564	0.114737	0.844659	0.30092	0.582917	1	0.245991	0.653794	0.999643	0.79178	0.148262	1
ENSMUSG00000001281	Itgb7	protein_coding	L35	0.160751	0.662739	0.976566	0.25308	0.492255	0.927806	0.861874	0.0193699	0.543122	0.414691	0.260808	1	-0.667778	0.0700608	0.945547	-0.63995	0.0826675	1
ENSMUSG00000001285	Myg1	protein_coding	-	-0.0993545	0.753207	0.985145	0.0443597	0.88812	0.991449	0.363868	0.249594	0.945265	0.0027296	0.993102	1	-0.308698	0.32812	0.999643	0.0859447	0.785429	1
ENSMUSG00000001288	Rarg	protein_coding	L34	-0.161716	0.805494	0.989198	-0.72223	0.271541	0.829604	-0.104512	0.873528	1	-0.265879	0.685648	1	-0.166031	0.800423	0.999643	0.380187	0.562704	1
ENSMUSG00000001289	Pfdn5	protein_coding	-	-0.211527	0.448337	0.957773	-0.27495	0.324308	0.864843	-0.396138	0.155478	0.870209	0.279743	0.315832	1	-0.444062	0.111276	0.999643	0.27078	0.331513	1
ENSMUSG00000001300	Efnb2	protein_coding	L33	0.00852891	0.973107	NA	0	1	NA	0	1	NA	-0.0552453	0.827172	1	-0.457042	0.0711382	NA	-0.116571	0.645229	1
ENSMUSG00000001305	Rrp15	protein_coding	L2	-0.174191	0.587572	0.974345	0.85568	0.00771738	0.180984	-0.686258	0.0326713	0.61455	0.358324	0.262966	1	0.207347	0.519125	0.999643	0.671441	0.0358657	1
ENSMUSG00000001313	Rnd2	protein_coding	L33	0.0257564	0.918107	NA	0.0405033	0.87168	NA	0.0769952	0.758455	NA	0.0798286	0.749902	1	-0.0989275	0.692818	NA	0	1	1
ENSMUSG00000001323	Srr	protein_coding	L29	-0.172656	0.629121	0.976566	0.0195102	0.956522	0.999055	-0.162958	0.648208	1	-0.0923433	0.795484	1	0.139274	0.696373	0.999643	0.385346	0.279175	1
ENSMUSG00000001333	Sync	protein_coding	L22	-0.672561	0.236696	NA	-0.475638	0.403218	NA	-0.259412	0.64762	1	-0.238274	0.675382	1	-0.335588	0.554791	NA	0.473169	0.406069	1
ENSMUSG00000001334	Fndc5	protein_coding	L22	0.0600168	NA	NA	0.171487	NA	NA	0	NA	NA	0	NA	NA	-0.291498	NA	NA	0	NA	NA
ENSMUSG00000001348	Acp5	protein_coding	L6	-0.489313	0.00839024	0.253763	-0.14181	0.445254	0.921697	-0.110246	0.552198	1	-0.271516	0.143186	1	-0.0216306	0.907282	0.999643	-0.0738173	0.690519	1
ENSMUSG00000001349	Cnn1	protein_coding	L27	0	NA	NA	0.0462834	NA	NA	0	NA	NA	0	NA	NA	0	NA	NA	0.409889	NA	NA
ENSMUSG00000001366	Fbxo9	protein_coding	-	0.624042	0.253856	0.889379	0.74164	0.17568	0.731905	0.976018	0.0744268	0.766148	-0.265002	0.628286	1	-1.50603	0.00607426	0.409361	-0.795636	0.14623	1
ENSMUSG00000001376	Vps50	protein_coding	-	-0.0576862	0.926644	0.995481	-0.044797	0.943023	0.999055	-0.543462	0.38586	1	0.0049032	0.993759	1	0.606564	0.333185	0.999643	0.889661	0.155907	1
ENSMUSG00000001380	Hars	protein_coding	-	0.47788	0.150534	0.799519	0.305664	0.356936	0.880441	0.520772	0.117084	0.846812	0.0810338	0.807353	1	0.492926	0.13779	0.999643	-0.395047	0.234222	1
ENSMUSG00000001383	Zmat2	protein_coding	-	-0.0374561	0.88646	0.99534	0.0993895	0.704293	0.9734	-0.231424	0.376805	0.995002	0.345385	0.188347	1	-0.387839	0.138796	0.999643	-0.379111	0.14836	1
ENSMUSG00000001403	Ube2c	protein_coding	L6	1.25002	0.0583599	0.624143	0.766391	0.245566	0.805181	0.593763	0.36928	0.993967	1.42533	0.0310085	0.964424	1.1796	0.0739784	0.954361	0.597076	0.367108	1
ENSMUSG00000001415	Smg5	protein_coding	-	0.0754114	0.895552	0.99534	0.454212	0.42915	0.913225	0.11178	0.845602	1	0.498692	0.385849	1	-0.446895	0.436714	0.999643	-0.68754	0.231569	1
ENSMUSG00000001416	Cct3	protein_coding	L2	0.0328157	0.83468	0.991853	0.431134	0.00615593	0.164232	-0.0393861	0.80241	1	-0.160849	0.30619	1	0.343175	0.0294034	0.768657	0.132689	0.397986	1
ENSMUSG00000001418	Glmp	protein_coding	-	0.26848	0.199253	0.855395	0.36355	0.081823	0.565149	0.520522	0.0129199	0.469348	0.432909	0.0385485	1	0.209642	0.315803	0.999643	0.100538	0.630838	1
ENSMUSG00000001419	Mef2d	protein_coding	L18	-0.394468	0.419159	0.949667	-0.650805	0.182784	0.738855	0.247716	0.611478	1	0.100696	0.836568	1	-0.79685	0.102913	0.999643	-0.130491	0.789202	1
ENSMUSG00000001420	Tmem79	protein_coding	L24	0.87081	0.183698	0.842354	-0.0162624	0.98016	1	1.22931	0.0603019	0.726485	0.356208	0.585816	1	-0.0843595	0.897435	0.999643	-1.46569	0.0254443	1
ENSMUSG00000001424	Snd1	protein_coding	L6	-0.254146	0.561019	0.973208	0.0664405	0.879232	0.989271	0.169246	0.698826	1	-0.492598	0.260014	1	0.205829	0.638088	0.999643	-0.0419217	0.923663	1
ENSMUSG00000001435	Col18a1	protein_coding	L6	0.347661	0.304842	NA	0.514303	0.12917	NA	0	1	1	0.00935801	0.977958	1	0.0699111	0.836475	NA	-0.123141	0.716264	1
ENSMUSG00000001436	Slc19a1	protein_coding	-	-0.0856086	0.887759	0.99534	0.246467	0.684395	0.969645	0.321643	0.595879	1	0.579025	0.339734	1	0.524648	0.387137	0.999643	-0.631941	0.2973	1
ENSMUSG00000001440	Kpnb1	protein_coding	-	0.478837	0.244502	0.884225	-0.45275	0.27103	0.82937	0.227783	0.579589	1	-0.276783	0.500743	1	0.0676778	0.869238	0.999643	0.756782	0.0655185	1
ENSMUSG00000001441	Npepps	protein_coding	-	-0.610301	0.227003	0.872633	-0.75384	0.134941	0.676759	-0.0731604	0.884621	1	-0.495977	0.323465	1	0.0825032	0.869778	0.999643	0.997247	0.0472019	1
ENSMUSG00000001444	Tbx21	protein_coding	L35	-0.157387	0.817933	0.989198	-0.0425516	0.950373	0.999055	-0.395166	0.563273	1	-0.135407	0.843005	1	-0.914333	0.181103	0.999643	-0.403725	0.554855	1
ENSMUSG00000001445	Mrpl10	protein_coding	-	-0.228022	0.558074	0.973208	0.161679	0.677862	0.969145	-0.0199579	0.959106	1	-0.313266	0.421006	1	0.415704	0.285768	0.999643	-0.205345	0.59788	1
ENSMUSG00000001467	Cyp51	protein_coding	L6	0.591947	0.284032	0.90452	0.687353	0.213222	0.775071	1.24065	0.0249026	0.580352	0.152032	0.78325	1	0.563694	0.307522	0.999643	-0.0716245	0.897002	1
ENSMUSG00000001472	Tcf25	protein_coding	-	-0.209344	0.329834	0.917508	0.0716669	0.738775	0.977924	0.460574	0.0322482	0.613899	0.104202	0.628197	1	0.00636808	0.97639	0.999643	0.14971	0.486418	1
ENSMUSG00000001473	Tubb6	protein_coding	L8	1.52397	0.0235543	0.425308	1.41853	0.0350772	0.386105	0.350402	0.602594	1	-0.310061	0.645012	1	-0.168943	0.801827	0.999643	-0.0678967	0.919639	1
ENSMUSG00000001482	Def8	protein_coding	L15	0.00941664	0.98873	0.999654	0.141108	0.832369	0.98513	-0.245281	0.712907	1	-0.369862	0.578989	1	0.235981	0.723306	0.999643	0.0631513	0.92452	1
ENSMUSG00000001493	Meox1	protein_coding	L28	NA	NA	NA	NA	NA	NA	NA	NA	NA	NA	NA	NA	NA	NA	NA	NA	NA	NA
ENSMUSG00000001494	Sost	protein_coding	L34	NA	NA	NA	NA	NA	NA	NA	NA	NA	NA	NA	NA	NA	NA	NA	NA	NA	NA
ENSMUSG00000001496	Nkx2-1	protein_coding	L33	NA	NA	NA	NA	NA	NA	NA	NA	NA	NA	NA	NA	NA	NA	NA	NA	NA	NA
ENSMUSG00000001497	Pax9	protein_coding	L24	0	NA	NA	0	NA	NA	0	NA	NA	0	NA	NA	-0.616626	NA	NA	0	NA	NA
ENSMUSG00000001504	Irx2	protein_coding	L34	NA	NA	NA	NA	NA	NA	NA	NA	NA	NA	NA	NA	NA	NA	NA	NA	NA	NA
ENSMUSG00000001506	Col1a1	protein_coding	L6	-0.670141	NA	NA	0.496623	NA	NA	0	NA	NA	0	NA	NA	0.020201	NA	NA	0.071611	NA	NA
ENSMUSG00000001507	Itga3	protein_coding	L18	-0.148038	0.762084	NA	-0.672912	0.16965	NA	0.306063	0.531957	1	0.489557	0.317219	1	-0.858712	0.0797014	NA	0	1	1
ENSMUSG00000001508	Sgca	protein_coding	L22	NA	NA	NA	NA	NA	NA	NA	NA	NA	NA	NA	NA	NA	NA	NA	NA	NA	NA
ENSMUSG00000001510	Dlx3	protein_coding	L24	NA	NA	NA	NA	NA	NA	NA	NA	NA	NA	NA	NA	NA	NA	NA	NA	NA	NA
ENSMUSG00000001517	Foxm1	protein_coding	L6	1.06746	0.0933179	0.727884	0.520756	0.413273	0.907484	0.184098	0.772093	1	-0.48311	0.447697	1	0.660649	0.299126	0.999643	1.02557	0.106898	1
ENSMUSG00000001518	Itfg2	protein_coding	-	-0.280258	0.486215	0.961347	0.201512	0.617853	0.957132	-0.674949	0.0931499	0.80938	0.67258	0.0951237	1	-0.567165	0.161539	0.999643	-0.330841	0.41084	1
ENSMUSG00000001520	Nrip2	protein_coding	-	-0.535462	0.357038	0.936454	-0.18381	0.754704	0.981444	-0.404557	0.487674	1	-0.00996829	0.986323	1	-0.414226	0.481913	0.999643	0.383803	0.510212	1
ENSMUSG00000001521	Tulp3	protein_coding	-	0.342025	0.614703	0.976566	-0.295553	0.663603	0.967067	-0.346459	0.610168	1	-0.307354	0.650944	1	-0.464032	0.494562	0.999643	-0.42453	0.53217	1
ENSMUSG00000001524	Gtf2h4	protein_coding	-	0.016516	0.978522	0.998985	0.640396	0.296557	0.847337	0.599065	0.329423	0.979448	0.793136	0.196073	1	0.0656852	0.914719	0.999643	0.0533173	0.930719	1
ENSMUSG00000001525	Tubb5	protein_coding	L6	0.391757	0.0780152	0.684034	0.518085	0.0197418	0.287152	-0.149544	0.501137	1	-0.0720903	0.745715	1	0.420617	0.058471	0.909838	-0.0274224	0.901813	1
ENSMUSG00000001542	Ell2	protein_coding	L2	-0.0801137	0.870611	NA	-0.255818	0.602778	NA	-0.0199719	0.967487	1	-0.0546174	0.911261	1	0.579083	0.23813	NA	0	1	1
ENSMUSG00000001552	Jup	protein_coding	L33	0.462955	0.496946	0.961347	0.992121	0.145474	0.693744	-0.452167	0.507166	1	0.367054	0.590198	1	0.205306	0.763254	0.999643	-0.272908	0.688834	1
ENSMUSG00000001555	Fkbp10	protein_coding	L10	-0.256031	0.64269	NA	-0.0633694	0.908603	NA	0.0100515	0.985464	1	0.0399949	0.942199	1	-0.0933186	0.865594	NA	-0.0601205	0.913258	1
ENSMUSG00000001558	Klhl10	protein_coding	-	-0.155573	0.681163	NA	0.469879	0.214695	NA	-0.207667	0.583166	1	-0.00982246	0.979284	1	0.0638442	0.865978	NA	-0.329075	0.384851	1
ENSMUSG00000001566	Mnx1	protein_coding	-	NA	NA	NA	NA	NA	NA	NA	NA	NA	NA	NA	NA	NA	NA	NA	NA	NA	NA
ENSMUSG00000001569	Nom1	protein_coding	-	0.418253	0.443953	0.956576	-0.253589	0.642533	0.963389	0.835441	0.126245	0.850903	0.0228987	0.966568	1	0.227699	0.676817	0.999643	-0.63651	0.243972	1
ENSMUSG00000001576	Ergic1	protein_coding	L15	1.426	0.000258513	0.0324432	0.815917	0.0361612	0.392304	0.284783	0.466195	1	0.41269	0.290653	1	0.781985	0.0450887	0.857213	0.0387306	0.921181	1
ENSMUSG00000001583	Tnk1	protein_coding	L19	0.911964	0.178635	NA	0.485856	0.47091	NA	0.312479	0.643267	1	-1.25085	0.0648789	1	0.693676	0.30408	NA	1.11298	0.100282	1
ENSMUSG00000001588	Acap1	protein_coding	L35	-0.174906	0.638019	0.976566	0.0252042	0.945956	0.999055	0.4324	0.244911	0.945265	-0.555545	0.13519	1	-0.372187	0.317007	0.999643	-0.671706	0.0708765	1
ENSMUSG00000001604	Tcea3	protein_coding	L28	0.233087	0.523394	NA	-0.267047	0.46488	NA	-0.18801	0.606692	NA	-0.22518	0.537885	1	0.0709836	0.845914	NA	-0.0133783	0.970782	1
ENSMUSG00000001622	Csn3	protein_coding	-	NA	NA	NA	NA	NA	NA	NA	NA	NA	NA	NA	NA	NA	NA	NA	NA	NA	NA
ENSMUSG00000001627	Ifrd1	protein_coding	L15	-0.0623569	0.895508	0.99534	-0.600619	0.205866	0.768827	0.711456	0.133808	0.851361	-0.893727	0.0620592	1	-1.12137	0.0190938	0.692228	-1.20939	0.0109808	1
ENSMUSG00000001630	Stk38l	protein_coding	-	0.102703	0.860042	0.995307	-0.75608	0.193989	0.751236	-0.203629	0.726185	1	0.165398	0.776329	1	0.348712	0.548763	0.999643	-0.303683	0.601489	1
ENSMUSG00000001632	Brpf1	protein_coding	L18	0.202737	0.68721	0.979596	0.15501	0.758246	0.981805	-0.160151	0.750548	1	-1.51926	0.00253387	0.446651	-0.0180455	0.971432	0.999643	-0.49826	0.32181	1
ENSMUSG00000001642	Akr1b3	protein_coding	-	-0.0267598	0.885663	0.99534	0.0108269	0.953578	0.999055	0.0652685	0.725661	1	-0.0626492	0.736364	1	-0.057949	0.755525	0.999643	0.0868816	0.640446	1
ENSMUSG00000001655	Hoxc13	protein_coding	-	NA	NA	NA	NA	NA	NA	NA	NA	NA	NA	NA	NA	NA	NA	NA	NA	NA	NA
ENSMUSG00000001656	Hoxc11	protein_coding	-	NA	NA	NA	NA	NA	NA	NA	NA	NA	NA	NA	NA	NA	NA	NA	NA	NA	NA
ENSMUSG00000001657	Hoxc8	protein_coding	-	NA	NA	NA	NA	NA	NA	NA	NA	NA	NA	NA	NA	NA	NA	NA	NA	NA	NA
ENSMUSG00000001661	Hoxc6	protein_coding	-	NA	NA	NA	NA	NA	NA	NA	NA	NA	NA	NA	NA	NA	NA	NA	NA	NA	NA
ENSMUSG00000001663	Gstt1	protein_coding	L28	0.231206	0.631914	NA	0.0256935	0.957628	NA	0.276142	0.567499	1	-0.0118158	0.98046	1	0.37505	0.43741	NA	-0.127676	0.791407	1
ENSMUSG00000001665	Gstt3	protein_coding	L34	0.328297	0.628005	0.976566	-0.00256225	0.996985	1	0.737097	0.27605	0.957628	0.311841	0.64496	1	-0.507488	0.454199	0.999643	0	1	1
ENSMUSG00000001666	Ddt	protein_coding	-	0.629993	0.133351	NA	0.763468	0.0668732	NA	-0.556198	0.202998	0.919929	0.547052	0.190313	1	-0.165252	0.689914	0.999643	0.0207136	0.961284	1
ENSMUSG00000001670	Tat	protein_coding	L17	NA	NA	NA	NA	NA	NA	NA	NA	NA	NA	NA	NA	NA	NA	NA	NA	NA	NA
ENSMUSG00000001672	Marveld3	protein_coding	-	NA	NA	NA	NA	NA	NA	NA	NA	NA	NA	NA	NA	NA	NA	NA	NA	NA	NA
ENSMUSG00000001674	Ddx18	protein_coding	-	0.044473	0.871189	0.995307	-0.117776	0.668573	0.968155	0.238619	0.38277	0.999319	-0.517085	0.0585849	1	-0.019931	0.942014	0.999643	0.171384	0.53039	1
ENSMUSG00000001687	Ubl3	protein_coding	-	0.204103	0.516497	0.965856	-0.478215	0.127508	0.665631	0.70578	0.0250305	0.580756	0.0973009	0.757654	1	0.234951	0.454749	0.999643	-0.1077	0.732058	1
ENSMUSG00000001700	Gramd3	protein_coding	L3	-0.880023	0.00141869	0.091678	-2.00684	3.72e-13	4.36e-10	-0.496501	0.0717039	0.757807	-0.618867	0.0248866	0.916375	-0.812667	0.00324658	0.299078	-0.191338	0.487801	1
ENSMUSG00000001707	Eef1e1	protein_coding	L6	-0.168061	0.562334	0.973208	0.387731	0.181529	0.738029	-0.434871	0.132369	0.851361	0.309928	0.283184	1	-0.220708	0.445396	0.999643	0.145745	0.613647	1
ENSMUSG00000001729	Akt1	protein_coding	-	0.336744	0.548513	0.972929	0.321362	0.566714	0.949173	0.622599	0.267974	0.952618	0.669829	0.232853	1	0.130792	0.815715	0.999643	-0.387303	0.490119	1
ENSMUSG00000001739	Cldn15	protein_coding	L30	0	NA	NA	0.0585237	NA	NA	-0.0107621	NA	NA	-0.146153	NA	NA	-0.238532	NA	NA	0.200295	NA	NA
ENSMUSG00000001741	Il16	protein_coding	L14	-0.393828	0.138679	0.791157	-0.166282	0.532103	0.941203	0.096626	0.716339	1	-0.253664	0.340103	1	-0.0450703	0.865467	0.999643	-0.264671	0.319474	1
ENSMUSG00000001750	Tcirg1	protein_coding	L7	0.0015709	0.998031	1	-0.335109	0.598601	0.953108	0.151577	0.811831	1	-0.223614	0.725398	1	-0.672223	0.291074	0.999643	-0.286756	0.652475	1
ENSMUSG00000001751	Naglu	protein_coding	L5	0.420549	0.538333	0.970668	0.626625	0.359206	0.880987	0.559435	0.413031	1	-0.191899	0.778876	1	0.0587882	0.931451	0.999643	-0.0698721	0.918567	1
ENSMUSG00000001755	Coasy	protein_coding	-	-0.122484	0.849785	0.993016	0.300385	0.64235	0.963292	0.358331	0.579553	1	0.514341	0.426538	1	0.448159	0.488445	0.999643	0.375293	0.561713	1
ENSMUSG00000001761	Smo	protein_coding	L28	0.1789	0.714702	NA	-0.0988094	0.840164	NA	-0.0687553	0.888253	1	0.109047	0.823655	1	0.314932	0.520251	NA	0.955982	0.0512348	1
ENSMUSG00000001763	Tspan33	protein_coding	-	0	1	NA	0	1	NA	0	1	NA	0	1	NA	0.01962	0.937501	NA	0	1	1
ENSMUSG00000001767	Crnkl1	protein_coding	-	0.013839	0.978818	0.998985	-0.735331	0.1584	0.706894	-0.629407	0.227353	0.937814	-0.380385	0.465192	1	0.404228	0.437867	0.999643	0.47281	0.363695	1
ENSMUSG00000001768	Rin2	protein_coding	L18	0.0889927	0.839252	NA	-0.178674	0.683892	NA	0	1	1	0.050309	0.90869	1	-0.207926	0.635644	NA	0.00405323	0.992628	1
ENSMUSG00000001773	Folh1	protein_coding	L1	NA	NA	NA	NA	NA	NA	NA	NA	NA	NA	NA	NA	NA	NA	NA	NA	NA	NA
ENSMUSG00000001774	Chordc1	protein_coding	L7	0.150046	0.735847	0.981469	-0.0874972	0.844123	0.98513	-0.264205	0.552421	1	-0.31029	0.485009	1	-0.129749	0.770345	0.999643	0.315108	0.478041	1
ENSMUSG00000001783	Rtcb	protein_coding	-	0.0745869	0.681807	0.977884	0.128613	0.479586	0.926621	0.246981	0.174245	0.893677	-0.2278	0.210392	1	0.11976	0.510547	0.999643	-0.0682196	0.707407	1
ENSMUSG00000001785	Pwp1	protein_coding	L12	-0.452509	0.26399	0.895526	-0.210574	0.603373	0.954194	0.830851	0.0402131	0.654083	0.0961406	0.812372	1	-0.080416	0.842688	0.999643	0.61077	0.131465	1
ENSMUSG00000001786	Fbxo7	protein_coding	-	0.398897	0.177112	0.831913	-0.335256	0.256367	0.815011	-0.380862	0.197108	0.913888	-0.0205801	0.944372	1	0.122505	0.67836	0.999643	-0.0294165	0.920662	1
ENSMUSG00000001794	Capns1	protein_coding	-	0.427233	0.379163	0.944603	0.389033	0.422694	0.911275	0.325936	0.503019	1	0.515517	0.288634	1	-0.129845	0.788974	0.999643	-0.15108	0.755731	1
ENSMUSG00000001802	Lrp3	protein_coding	L27	0.630893	NA	NA	0	NA	NA	0	NA	NA	0	NA	NA	0	NA	NA	0	NA	NA
ENSMUSG00000001804	Dsg4	protein_coding	-	NA	NA	NA	NA	NA	NA	NA	NA	NA	NA	NA	NA	NA	NA	NA	NA	NA	NA
ENSMUSG00000001815	Evx2	protein_coding	-	NA	NA	NA	NA	NA	NA	NA	NA	NA	NA	NA	NA	NA	NA	NA	NA	NA	NA
ENSMUSG00000001819	Hoxd13	protein_coding	-	NA	NA	NA	NA	NA	NA	NA	NA	NA	NA	NA	NA	NA	NA	NA	NA	NA	NA
ENSMUSG00000001823	Hoxd12	protein_coding	-	NA	NA	NA	NA	NA	NA	NA	NA	NA	NA	NA	NA	NA	NA	NA	NA	NA	NA
ENSMUSG00000001827	Folr1	protein_coding	-	NA	NA	NA	NA	NA	NA	NA	NA	NA	NA	NA	NA	NA	NA	NA	NA	NA	NA
ENSMUSG00000001829	Clpb	protein_coding	L30	0.350872	0.398891	0.947011	-0.150718	0.7169	0.974108	-0.637082	0.126232	0.850903	-0.207938	0.617985	1	0.131396	0.752292	0.999643	0.250803	0.546495	1
ENSMUSG00000001833	2007-09-01	protein_coding	L4	-0.126221	0.824117	0.990934	-0.373508	0.510622	0.934162	-0.303042	0.593453	1	0.0869283	0.878345	1	0.583288	0.304252	0.999643	0.277722	0.624546	1
ENSMUSG00000001844	Zdhhc4	protein_coding	-	0.281929	0.381521	0.944843	-0.0782283	0.808115	0.985061	-0.133702	0.678554	1	0.078753	0.806967	1	-0.04574	0.887105	0.999643	-0.237878	0.459961	1
ENSMUSG00000001847	Rac1	protein_coding	-	0.175712	0.629783	0.976566	0.653415	0.0730016	0.541352	1.11775	0.00215663	0.236008	0.186064	0.610048	1	-0.372784	0.305653	0.999643	-0.753577	0.0387101	1
ENSMUSG00000001855	Nup214	protein_coding	-	-0.614532	0.0473673	0.582154	-0.497015	0.108783	0.6265	0.433295	0.160653	0.877442	0.132229	0.669211	1	0.196812	0.525953	0.999643	-0.190899	0.536757	1
ENSMUSG00000001864	Aif1l	protein_coding	L22	-0.0657762	NA	NA	0.201776	NA	NA	0	NA	NA	-0.0346132	NA	NA	-0.334767	NA	NA	0	NA	NA
ENSMUSG00000001865	Cpa3	protein_coding	L24	-0.984972	0.143015	NA	-0.0213026	0.974794	NA	-0.631876	0.343112	0.986306	1.56143	0.019437	0.865533	0.513001	0.441021	NA	0.299052	0.653623	1
ENSMUSG00000001870	Ltbp1	protein_coding	L27	0	1	NA	0	1	NA	-0.00469458	0.992102	1	0.327956	0.489474	1	0.101137	0.831334	NA	-0.340858	0.472506	1
ENSMUSG00000001891	Ugp2	protein_coding	-	0.860672	0.198933	0.855175	0.224026	0.738067	0.977924	0.632025	0.345574	0.987304	1.18029	0.0782409	1	-0.236579	0.723956	0.999643	-0.153937	0.81826	1
ENSMUSG00000001901	Kcnh6	protein_coding	-	0.148854	0.556502	NA	0.299695	0.236659	NA	-0.0329379	0.89641	NA	0	1	1	0	1	NA	0	1	1
ENSMUSG00000001909	Trmt1	protein_coding	-	-0.259848	0.535614	0.970342	-0.0467222	0.911449	0.996258	0.08191	0.84505	1	-0.198427	0.635982	1	-0.0678618	0.871585	0.999643	-0.0325741	0.938021	1
ENSMUSG00000001910	Nacc1	protein_coding	L15	-0.285962	0.654584	0.976566	0.215262	0.736216	0.977924	0.47336	0.45916	1	-0.025128	0.968655	1	-0.00407159	0.994919	0.999643	-1.03286	0.106283	1
ENSMUSG00000001911	Nfix	protein_coding	L27	-0.811424	0.0256676	0.44114	-1.59651	1.42e-05	0.00196977	-0.0670252	0.852963	1	-0.64213	0.0759333	1	-0.405752	0.265954	0.999643	-0.306042	0.397447	1
ENSMUSG00000001918	Slc1a5	protein_coding	L20	0.35189	0.482928	0.961347	0.747089	0.136352	0.680897	0.278241	0.579145	1	0.27194	0.58786	1	-1.07658	0.0318885	0.785414	-0.621645	0.215576	1
ENSMUSG00000001924	Uba1	protein_coding	L14	0.383242	0.292348	0.904582	0.425648	0.242169	0.801879	0.307207	0.39875	1	0.0891099	0.806691	1	0.252111	0.488667	0.999643	0.00439046	0.990378	1
ENSMUSG00000001930	Vwf	protein_coding	L33	-0.00333614	0.990896	NA	0.147867	0.613146	NA	0	1	1	0.226656	0.438314	1	0.350057	0.231324	NA	0.0638522	0.827168	1
ENSMUSG00000001942	Siae	protein_coding	L27	-0.548807	0.369012	0.940004	-0.11795	0.846888	0.98513	0.822062	0.178554	0.897769	0.608813	0.319133	1	0.0668293	0.912856	0.999643	0.173881	0.775829	1
ENSMUSG00000001943	Vsig2	protein_coding	L33	0	NA	NA	0	NA	NA	0	NA	NA	0	NA	NA	-0.0304238	NA	NA	0.127725	NA	NA
ENSMUSG00000001946	Esam	protein_coding	L20	-0.387908	NA	NA	-0.136959	NA	NA	0	NA	NA	0	NA	NA	0	NA	NA	0	NA	NA
ENSMUSG00000001948	Spa17	protein_coding	L30	0.100498	0.834269	NA	-0.127024	0.792925	NA	-0.193697	0.686786	NA	-0.0817101	0.864842	1	-0.30911	0.521374	NA	-0.245765	0.610142	1
ENSMUSG00000001962	Fam50a	protein_coding	-	-0.58269	0.094014	0.727884	-0.17388	0.617001	0.957132	-0.098136	0.777687	1	-0.0435878	0.900236	1	0.175995	0.612665	0.999643	-0.171019	0.622311	1
ENSMUSG00000001964	Emd	protein_coding	-	-0.0504448	0.856219	0.995307	-0.0581791	0.834299	0.98513	-0.1812	0.515418	1	0.0154594	0.955819	1	-0.111655	0.688733	0.999643	-0.0199455	0.943096	1
ENSMUSG00000001983	Taco1	protein_coding	-	0.136281	0.829456	0.991779	0.29194	0.644384	0.964014	0.467842	0.459679	1	1.94173	0.00219959	0.42415	-0.278942	0.659221	0.999643	-0.195064	0.757886	1
ENSMUSG00000001985	Grik3	protein_coding	-	NA	NA	NA	NA	NA	NA	NA	NA	NA	NA	NA	NA	NA	NA	NA	NA	NA	NA
ENSMUSG00000001986	Gria3	protein_coding	L33	0.103672	0.683231	NA	0	1	NA	0.0842853	0.740073	NA	0	1	1	-0.444386	0.0803839	NA	0	1	1
ENSMUSG00000001988	Npas1	protein_coding	-	0	1	NA	0.168507	0.505922	NA	0	1	NA	0	1	1	0.0445028	0.860306	NA	0	1	1
ENSMUSG00000001995	Sipa1l2	protein_coding	L20	-0.612835	0.308315	NA	-0.0996668	0.868207	NA	-0.199109	0.740342	1	0.511927	0.394451	1	0.120513	0.841025	0.999643	0.277126	0.644911	1
ENSMUSG00000001998	Ap4e1	protein_coding	L18	0.000521807	0.999378	1	-0.263933	0.693348	0.969852	-0.327335	0.624811	1	0.394264	0.55581	1	0.201191	0.76373	0.999643	0.630103	0.346518	1
ENSMUSG00000001999	Blvra	protein_coding	L6	0.628494	0.0160459	0.352508	0.404119	0.120564	0.652549	-0.265697	0.308694	0.970633	0.290329	0.266326	1	0.358848	0.168638	0.999643	0.287485	0.270732	1
ENSMUSG00000002006	Pdzd4	protein_coding	-	0.383548	NA	NA	-0.0395272	NA	NA	0.301248	NA	NA	-0.0137855	NA	NA	-0.0378499	NA	NA	-0.247465	NA	NA
ENSMUSG00000002007	Srpk3	protein_coding	L37	0.299653	0.587839	0.974345	0.00287753	0.995847	1	-0.0156271	0.977444	1	-0.765455	0.166523	1	-0.73998	0.181639	0.999643	0.0853431	0.877333	1
ENSMUSG00000002010	Idh3g	protein_coding	-	-0.173689	0.336023	0.921072	0.121035	0.502271	0.931776	-0.0991619	0.582798	1	-0.14922	0.408461	1	-0.0346334	0.847855	0.999643	-0.103954	0.565221	1
ENSMUSG00000002012	Pnck	protein_coding	L27	-0.0865031	0.833954	NA	0.105371	0.798421	NA	-0.374496	0.364125	0.99007	0.279511	0.498145	1	-0.0408861	0.921087	NA	-0.35033	0.395991	1
ENSMUSG00000002014	Ssr4	protein_coding	L9	0.109845	0.644829	0.976566	0.153246	0.519727	0.939411	-0.397482	0.0953897	0.812229	-0.273531	0.251436	1	-0.0438223	0.854022	0.999643	-0.373323	0.116865	1
ENSMUSG00000002015	Bcap31	protein_coding	-	0.192584	0.272533	0.902041	-3.62e-05	0.999835	1	-0.0559576	0.749761	1	0.0416122	0.812547	1	-0.0891807	0.611012	0.999643	0.171069	0.329683	1
ENSMUSG00000002017	Fam98a	protein_coding	-	0.737622	0.158853	0.816254	0.437021	0.402981	0.901416	0.664893	0.203841	0.922035	-0.151952	0.771367	1	-0.759754	0.146467	0.999643	-0.699941	0.180942	1
ENSMUSG00000002020	Ltbp2	protein_coding	L33	NA	NA	NA	NA	NA	NA	NA	NA	NA	NA	NA	NA	NA	NA	NA	NA	NA	NA
ENSMUSG00000002028	Kmt2a	protein_coding	-	0.180201	0.711034	0.979708	-1.33874	0.00593578	0.161692	-0.506381	0.297605	0.962891	-0.387358	0.425352	1	0.172437	0.723042	0.999643	0.602579	0.21484	1
ENSMUSG00000002031	Ift46	protein_coding	-	-0.228254	0.47317	0.961347	0.246591	0.437459	0.919181	-0.137093	0.666243	1	-1.07572	0.00069642	0.271441	-0.0254883	0.935951	0.999643	-0.260453	0.412683	1
ENSMUSG00000002032	Tmem25	protein_coding	L28	0.460604	NA	NA	0.0469538	NA	NA	0	NA	NA	-0.00984247	NA	NA	-0.126076	NA	NA	0	NA	NA
ENSMUSG00000002033	Cd3g	protein_coding	L35	-0.107478	0.547634	0.972025	-0.158775	0.374292	0.885681	-0.401613	0.0246145	0.578379	0.0896822	0.615763	1	-0.204588	0.252326	0.999643	0.00352359	0.984267	1
ENSMUSG00000002043	Trappc6a	protein_coding	-	0.380172	0.280315	0.90452	0.311942	0.374867	0.885681	-0.0476239	0.89233	1	0.949426	0.00727661	0.650245	0.128418	0.716298	0.999643	-0.000216364	0.999512	1
ENSMUSG00000002052	Supt6	protein_coding	L18	-0.486913	0.186925	0.846736	-0.257018	0.486388	0.926621	0.29475	0.424941	1	-0.206071	0.576034	1	-0.21241	0.565301	0.999643	-0.833154	0.0239036	1
ENSMUSG00000002055	Spag5	protein_coding	L6	1.21871	0.0657407	0.644555	0.639906	0.334049	0.869911	0.235073	0.722545	1	0.639155	0.334308	1	0.334801	0.613214	0.999643	0.219365	0.740385	1
ENSMUSG00000002057	Foxn1	protein_coding	-	NA	NA	NA	NA	NA	NA	NA	NA	NA	NA	NA	NA	NA	NA	NA	NA	NA	NA
ENSMUSG00000002058	Unc119	protein_coding	-	1.2023	0.0783124	0.684034	-0.177951	0.794359	0.984758	0.367823	0.590182	1	0.245188	0.719577	1	-0.196235	0.773766	0.999643	0.887332	0.193994	1
ENSMUSG00000002059	Rab34	protein_coding	L20	0	NA	NA	-0.184554	NA	NA	0.319883	NA	NA	0	NA	NA	0	NA	NA	0	NA	NA
ENSMUSG00000002064	Sdf2	protein_coding	-	0.087964	0.79403	0.988371	0.266426	0.428806	0.913052	0.120972	0.720069	1	0.394685	0.241978	1	0.0335737	0.920575	0.999643	0.164081	0.626425	1
ENSMUSG00000002068	Ccne1	protein_coding	L6	1.86781	0.00455357	0.183272	1.51364	0.0214261	0.299256	-0.156489	0.812278	1	0.708926	0.281695	1	1.17188	0.0750164	0.956512	-0.358439	0.586618	1
ENSMUSG00000002076	Hsf2bp	protein_coding	-	0.284747	0.378957	NA	0.0709899	0.826332	NA	0	1	1	0.0555025	0.863771	1	0.0792323	0.806506	NA	0.543415	0.093323	1
ENSMUSG00000002083	Bbc3	protein_coding	L33	-0.720073	0.284049	0.90452	-0.675318	0.315497	0.857976	-0.76574	0.254188	0.948907	-0.298085	0.657373	1	0.656351	0.32895	0.999643	-0.984879	0.142613	1
ENSMUSG00000002100	Mybpc3	protein_coding	L22	0.0293223	NA	NA	0.152663	NA	NA	0.0252371	NA	NA	0	NA	NA	-0.00540189	NA	NA	0.0276379	NA	NA
ENSMUSG00000002102	Psmc3	protein_coding	L8	0.218482	0.227102	0.872633	0.328897	0.0686533	0.524981	0.385014	0.0333965	0.623051	-0.109067	0.546506	1	0.109178	0.545946	0.999643	-0.0213386	0.906063	1
ENSMUSG00000002103	Acp2	protein_coding	L5	0.558461	0.118722	0.763831	-0.551358	0.123183	0.656376	-0.289832	0.418075	1	-0.238462	0.505545	1	-0.163178	0.648421	0.999643	0.245001	0.493727	1
ENSMUSG00000002104	Rapsn	protein_coding	L27	1.33421	0.0508138	0.60128	0.527947	0.439528	0.920542	0.395319	0.562883	1	0.706982	0.300755	1	1.25412	0.0663776	0.943284	0.430412	0.528841	1
ENSMUSG00000002105	Slc39a13	protein_coding	-	-0.208842	0.758188	0.985145	0.215821	0.750348	0.979951	0.391523	0.563844	1	-0.650911	0.337271	1	-0.0226411	0.973376	0.999643	-0.150883	0.824006	1
ENSMUSG00000002107	Celf2	protein_coding	-	-0.332088	0.435995	0.954351	-0.784211	0.0657101	0.513649	-0.613078	0.150295	0.86643	0.10894	0.798353	1	0.303145	0.476593	0.999643	0.17939	0.673618	1
ENSMUSG00000002108	Nr1h3	protein_coding	L5	-0.181711	0.691918	NA	-0.206718	0.6522	NA	-0.0502383	0.912775	1	-0.00845934	0.985277	1	-0.160574	0.726248	NA	0.218859	0.633163	1
ENSMUSG00000002109	Ddb2	protein_coding	L27	-0.192387	0.584173	0.974345	-0.716858	0.0416681	0.421617	-0.264339	0.45154	1	-0.33708	0.337433	1	-0.56373	0.109269	0.999643	0.131508	0.707888	1
ENSMUSG00000002111	Spi1	protein_coding	L3	-0.651774	0.200544	NA	0.200888	0.692752	NA	0.578024	0.255865	0.949088	0.0883324	0.861996	1	-0.181353	0.722165	NA	0	1	1
ENSMUSG00000002129	Sf3a1	protein_coding	-	-0.0158891	0.973872	0.998576	0.381958	0.431095	0.91389	0.452689	0.350912	0.989069	-0.63722	0.189057	1	0.227894	0.638599	0.999643	-0.325189	0.502773	1
ENSMUSG00000002147	Stat6	protein_coding	-	-0.54426	0.248877	0.886699	0.194924	0.679707	0.969368	0.898275	0.0571728	0.720866	-0.72705	0.123526	1	-0.282382	0.54987	0.999643	-0.156682	0.739979	1
ENSMUSG00000002190	Clgn	protein_coding	-	0.124206	NA	NA	0.141288	NA	NA	0	NA	NA	0	NA	NA	-0.282962	NA	NA	0	NA	NA
ENSMUSG00000002204	Napsa	protein_coding	L33	-0.234814	0.705931	0.979708	-0.159598	0.797599	0.984758	-0.117235	0.85056	1	0.415652	0.504278	1	0.0415372	0.946809	0.999643	-0.0909349	0.883825	1
ENSMUSG00000002205	Vrk3	protein_coding	-	-0.116369	0.630741	0.976566	-0.0491487	0.839091	0.98513	0.233637	0.333966	0.979448	-0.329777	0.172545	1	0.0801105	0.740773	0.999643	0.182715	0.449882	1
ENSMUSG00000002210	Smg9	protein_coding	L15	-0.512339	0.321497	0.915436	-0.307463	0.552231	0.946506	0.426151	0.409728	1	-0.411966	0.425372	1	-0.203872	0.693464	0.999643	-0.449108	0.384932	1
ENSMUSG00000002221	Paxip1	protein_coding	-	0.0883007	0.89532	0.99534	0.494405	0.461264	0.923827	0.0458322	0.945563	1	-1.00647	0.133648	1	0.637484	0.342329	0.999643	-0.0836006	0.900856	1
ENSMUSG00000002222	Rmnd5a	protein_coding	L20	-0.331983	0.558165	0.973208	-0.820934	0.147293	0.699347	-0.638265	0.259002	0.949088	0.562746	0.320249	1	-0.334589	0.554167	0.999643	-0.576009	0.308045	1
ENSMUSG00000002227	Mov10	protein_coding	L7	-0.180123	0.774068	0.986568	0.476443	0.447628	0.921697	0.555263	0.37672	0.995002	-0.0859938	0.891031	1	-0.100762	0.872462	0.999643	-0.731266	0.243997	1
ENSMUSG00000002228	Ppm1j	protein_coding	L14	-0.245429	0.561415	0.973208	0.256624	0.54359	0.943871	0.551741	0.191585	0.908693	-0.801878	0.0578118	1	-0.113619	0.788176	0.999643	-0.511754	0.226988	1
ENSMUSG00000002233	Rhoc	protein_coding	L12	0.398136	0.560015	0.973208	0.353425	0.604889	0.954874	-0.0590399	0.931136	1	0.0619391	0.927758	1	-0.0230514	0.973081	0.999643	0.335866	0.623016	1
ENSMUSG00000002240	Prr27	protein_coding	-	NA	NA	NA	NA	NA	NA	NA	NA	NA	NA	NA	NA	NA	NA	NA	NA	NA	NA
ENSMUSG00000002249	Tead3	protein_coding	L18	0	1	NA	0.458178	0.0683083	NA	0	1	NA	0.153872	0.539532	1	0	1	NA	0	1	1
ENSMUSG00000002250	Ppard	protein_coding	L18	1.31767	0.0534088	NA	-0.0754723	0.911941	NA	-0.418082	0.540025	1	0.4443	0.514912	1	-0.292142	0.668719	NA	0.658981	0.334005	1
ENSMUSG00000002257	Def6	protein_coding	L3	0.246473	0.549247	0.973208	0.53849	0.190572	0.747768	0.47335	0.250326	0.945667	0.26176	0.524981	1	-0.377338	0.359562	0.999643	-0.529378	0.198875	1
ENSMUSG00000002265	Peg3	protein_coding	L13	NA	NA	NA	NA	NA	NA	NA	NA	NA	NA	NA	NA	NA	NA	NA	NA	NA	NA
ENSMUSG00000002266	Zim1	protein_coding	L23	NA	NA	NA	NA	NA	NA	NA	NA	NA	NA	NA	NA	NA	NA	NA	NA	NA	NA
ENSMUSG00000002274	Metrn	protein_coding	L28	0.482783	0.449954	0.957773	-0.027891	0.965122	0.999101	-0.553296	0.387244	1	1.28944	0.0444052	1	-0.605492	0.343566	0.999643	0.339818	0.594646	1
ENSMUSG00000002279	Lmf1	protein_coding	-	-0.153053	0.799439	0.989198	-0.0144616	0.98085	1	0.797064	0.186187	0.907532	-0.537115	0.372968	1	0.750508	0.212867	0.999643	-0.234543	0.697197	1
ENSMUSG00000002280	Narfl	protein_coding	-	-0.824695	0.0142159	0.330919	0.0904019	0.787756	0.984758	0.0657937	0.844922	1	-0.162512	0.629084	1	0.0284226	0.932609	0.999643	0.0830474	0.80504	1
ENSMUSG00000002289	Angptl4	protein_coding	L15	0.270081	0.653423	0.976566	0.409158	0.496421	0.930279	0.224028	0.709456	1	-0.264931	0.659703	1	0.348181	0.562712	0.999643	0.247772	0.680448	1
ENSMUSG00000002297	Dbf4	protein_coding	L6	-0.855736	0.209058	0.86709	-0.468664	0.491355	0.927806	-1.66692	0.0144559	0.4883	0.672882	0.32318	1	-0.337096	0.620669	0.999643	0.00509313	0.994034	1
ENSMUSG00000002307	Daxx	protein_coding	L7	0.208841	0.588032	0.974345	0.822335	0.0330085	0.377112	0.469411	0.223496	0.933656	-0.221592	0.565434	1	0.00457301	0.990541	0.999643	-0.166207	0.666435	1
ENSMUSG00000002308	Cd320	protein_coding	-	-0.270801	0.523526	0.967895	-0.424223	0.316307	0.858877	-0.58505	0.168905	0.88833	-0.356709	0.40028	1	-0.488231	0.249313	0.999643	-0.0773404	0.85583	1
ENSMUSG00000002319	Ipo4	protein_coding	L10	-0.0544382	0.929138	0.995481	0.0585078	0.923919	0.997697	-0.240714	0.694206	1	0.78632	0.199328	1	0.641924	0.294968	0.999643	0.432195	0.480372	1
ENSMUSG00000002320	Tm9sf1	protein_coding	-	0.545764	0.164664	0.81922	0.476705	0.22463	0.788809	0.389172	0.32197	0.976363	0.531881	0.17612	1	0.242685	0.537079	0.999643	-0.191854	0.625589	1
ENSMUSG00000002324	Rec8	protein_coding	L28	-0.346202	0.513862	NA	-0.342377	0.518542	NA	0.247101	0.641055	1	0.13052	0.805488	1	0.0560606	0.915748	NA	0.309847	0.558807	1
ENSMUSG00000002325	Irf9	protein_coding	L5	0.187898	0.509566	0.963251	0.0878735	0.757845	0.981785	0.630925	0.0268217	0.588534	-0.262417	0.356945	1	-0.13289	0.640819	0.999643	0.06763	0.812287	1
ENSMUSG00000002326	Gmpr2	protein_coding	-	-0.496291	0.0281813	0.463255	0.160811	0.47739	0.925884	0.0615724	0.78542	1	-0.4109	0.0684096	1	0.0592864	0.793051	0.999643	-0.337508	0.135199	1
ENSMUSG00000002329	Mdp1	protein_coding	-	0.0248254	0.925	0.995481	-0.0738252	0.779685	0.984758	-0.120681	0.647206	1	0.1938	0.461789	1	-0.127401	0.628879	0.999643	-0.285604	0.278732	1
ENSMUSG00000002332	Dhrs1	protein_coding	-	0.952125	0.00150854	0.0961451	0.686538	0.0212196	0.297611	0.0918548	0.759918	1	-0.394695	0.191457	1	0.636652	0.032888	0.79232	0.288372	0.338874	1
ENSMUSG00000002341	Ncan	protein_coding	-	0	NA	NA	0	NA	NA	0	NA	NA	-0.0518993	NA	NA	-0.330686	NA	NA	0	NA	NA
ENSMUSG00000002342	Tmem161a	protein_coding	-	-0.116772	0.847846	0.993016	0.182698	0.763956	0.981979	0.589026	0.332978	0.979448	-0.266269	0.661658	1	-0.619538	0.308692	0.999643	0.0461947	0.939485	1
ENSMUSG00000002343	Armc6	protein_coding	-	1.5496	0.0228868	0.417546	0.414518	0.542787	0.943871	-1.00856	0.138627	0.852803	0.772294	0.2567	1	0.822255	0.227307	0.999643	-1.38467	0.0420317	1
ENSMUSG00000002345	Borcs8	protein_coding	-	0.550023	0.0530999	0.609824	0.12412	0.66119	0.966792	-0.206075	0.469861	1	0.030659	0.914135	1	-0.287573	0.309882	0.999643	0.568411	0.0462354	1
ENSMUSG00000002346	Slc25a42	protein_coding	L33	-0.0677446	0.919506	0.9954	-0.422986	0.528096	0.940481	0.490355	0.464474	1	0.154902	0.817277	1	-0.117287	0.861101	0.999643	0.394611	0.556129	1
ENSMUSG00000002365	Snx9	protein_coding	-	0.970674	0.112933	NA	0.164231	0.788756	NA	0.529853	0.386671	1	-0.502594	0.411952	1	-0.301702	0.622393	NA	-0.171802	0.778932	1
ENSMUSG00000002372	Ranbp3	protein_coding	-	-0.0720822	0.843787	0.992652	-0.00557856	0.987834	1	0.378825	0.300465	0.964856	-0.651392	0.0749804	1	0.172604	0.637116	0.999643	0.134599	0.712943	1
ENSMUSG00000002379	Ndufa11	protein_coding	-	0.518688	0.128497	0.780593	0.365982	0.282568	0.838541	-0.0840573	0.805428	1	0.382803	0.261584	1	-0.0752809	0.825088	0.999643	0.412168	0.226824	1
ENSMUSG00000002384	Bmp8b	protein_coding	-	-0.206893	0.453842	0.957773	0.0219414	0.936662	0.999055	-0.168819	0.540122	1	-0.156124	0.571199	1	0.177497	0.52085	0.999643	0.0703135	0.798544	1
ENSMUSG00000002393	Nr2f6	protein_coding	L27	0.369857	0.58852	NA	-0.562416	0.410688	NA	-0.501154	0.463551	1	-0.421199	0.537841	1	0.486564	0.47665	NA	-0.280996	0.681068	1
ENSMUSG00000002395	Use1	protein_coding	-	-0.334953	0.170873	0.821726	-0.291879	0.233141	0.797104	-0.168251	0.491263	1	-0.0367466	0.880523	1	-0.321361	0.189307	0.999643	-0.0793155	0.745502	1
ENSMUSG00000002396	Ocel1	protein_coding	L27	0.637287	0.334909	0.919586	-0.292644	0.65789	0.966342	0.37441	0.571176	1	-0.0161823	0.980467	1	-0.260175	0.693827	0.999643	-0.156205	0.813191	1
ENSMUSG00000002409	Dyrk1b	protein_coding	L33	-1.03763	0.116418	NA	0.18697	0.777438	NA	-0.435802	0.509894	1	0.627144	0.342807	1	0.399946	0.544597	NA	0.176943	0.788764	1
ENSMUSG00000002413	Braf	protein_coding	-	0.268606	0.689454	0.979708	-0.685779	0.307596	0.854688	0.831641	0.215901	0.930593	-0.334306	0.618893	1	-0.0810179	0.904056	0.999643	-1.1154	0.0970518	1
ENSMUSG00000002416	Ndufb2	protein_coding	L34	0.23258	0.640831	0.976566	0.648927	0.19467	0.752217	-0.594167	0.233933	0.939577	0.56922	0.250599	1	0.289603	0.560428	0.999643	-0.7526	0.130676	1
ENSMUSG00000002428	Hltf	protein_coding	L29	0.756453	0.261939	0.895526	-0.516382	0.443684	0.921697	0.123443	0.854706	1	-0.474493	0.481423	1	0.0140034	0.983426	0.999643	0.936305	0.164776	1
ENSMUSG00000002455	Prpf6	protein_coding	-	-0.248401	0.392621	0.947011	-0.106731	0.713435	0.9734	-0.142892	0.622596	1	-0.277969	0.338321	1	0.358814	0.216912	0.999643	0.337409	0.245018	1
ENSMUSG00000002458	Rgs19	protein_coding	L3	-0.221033	0.279729	0.90452	-0.196794	0.335805	0.870726	0.0942868	0.644333	1	-0.357234	0.0801533	1	0.0149748	0.941566	0.999643	-0.0748785	0.71363	1
ENSMUSG00000002459	Rgs20	protein_coding	-	0	1	NA	0	1	NA	0	1	NA	0	1	NA	0.0696638	0.780697	NA	0	1	1
ENSMUSG00000002475	Abhd3	protein_coding	L34	-0.357805	0.159385	NA	0.104975	0.679747	NA	0	1	1	0	1	1	0.00839814	0.973644	NA	0	1	1
ENSMUSG00000002477	Snrpd1	protein_coding	L4	0.204546	0.42425	0.950321	0.629599	0.0130511	0.23544	-0.00407809	0.987247	1	0.776978	0.00242128	0.434857	0.289631	0.256056	0.999643	0.0752727	0.768857	1
ENSMUSG00000002486	Tchp	protein_coding	-	-0.738236	0.184184	0.842977	0.026918	0.961443	0.999101	0.153572	0.782229	1	-1.41487	0.0109802	0.721888	-0.904554	0.103213	0.999643	-0.442949	0.424917	1
ENSMUSG00000002489	Tiam1	protein_coding	L28	0.708322	0.259693	0.892868	-0.203064	0.746379	0.97903	0.923402	0.145585	0.863378	1.781	0.00467794	0.560181	0.492275	0.433265	0.999643	0.833748	0.185725	1
ENSMUSG00000002496	Tsc2	protein_coding	L33	-0.913319	0.0984173	0.733647	-0.223619	0.685802	0.969645	-0.417039	0.450482	1	-0.448913	0.416718	1	-0.137911	0.803084	0.999643	-0.749301	0.175488	1
ENSMUSG00000002500	Rpl3l	protein_coding	L24	0	1	NA	0	1	NA	0	1	NA	0.0231664	0.926234	1	-0.355708	0.155146	NA	0	1	1
ENSMUSG00000002504	Slc9a3r2	protein_coding	L33	-0.0210473	0.954814	NA	0.0117681	0.974717	NA	-0.096681	0.794558	1	-0.0993928	0.788932	1	0.287302	0.439095	NA	0	1	1
ENSMUSG00000002524	Puf60	protein_coding	-	0.0327623	0.836447	0.992168	0.0882201	0.578223	0.950373	0.062487	0.694041	1	-0.0898458	0.571564	1	0.0792959	0.617669	0.999643	-0.155035	0.328842	1
ENSMUSG00000002546	Golga2	protein_coding	-	0.206103	0.675838	0.976973	-0.474641	0.335888	0.870726	0.378975	0.442162	1	-0.578584	0.240806	1	-0.234119	0.635245	0.999643	-0.472298	0.338147	1
ENSMUSG00000002550	Uck1	protein_coding	-	0.197719	0.465346	0.961102	0.33603	0.214784	0.776362	0.120099	0.65711	1	0.0827198	0.760092	1	0.328612	0.225123	0.999643	-0.0689628	0.799275	1
ENSMUSG00000002565	Scin	protein_coding	L26	0	1	NA	0.164272	0.516255	NA	0	1	NA	0	1	1	0.202429	0.423344	NA	0	1	1
ENSMUSG00000002578	Ikzf4	protein_coding	L15	-0.221394	0.734956	0.981469	0.400053	0.540771	0.943513	1.28736	0.0491306	0.693585	-0.545863	0.403728	1	0.119418	0.855159	0.999643	0.47835	0.464325	1
ENSMUSG00000002580	Mien1	protein_coding	L6	0.413169	0.123882	0.774527	0.188836	0.481012	0.926621	-0.376208	0.161321	0.877665	0.373417	0.164149	1	-0.0270869	0.919488	0.999643	0.43046	0.108846	1
ENSMUSG00000002588	Pon1	protein_coding	L34	0	NA	NA	-0.590402	NA	NA	0	NA	NA	0	NA	NA	0	NA	NA	-0.0279687	NA	NA
ENSMUSG00000002602	Axl	protein_coding	L5	0.442958	0.510294	0.963482	0.44624	0.507225	0.933555	0.647454	0.335709	0.979966	0.627154	0.351131	1	-0.310229	0.644761	0.999643	0.0285877	0.966099	1
ENSMUSG00000002603	Tgfb1	protein_coding	L15	0.912616	0.145116	0.796978	0.256196	0.682006	0.969645	-1.00509	0.114324	0.843837	-0.541182	0.385845	1	-0.610339	0.327159	0.999643	1.37511	0.0281488	1
ENSMUSG00000002608	Ccdc97	protein_coding	-	-0.344211	0.537798	0.970668	0.136091	0.807618	0.985061	1.22821	0.0280815	0.595832	-0.500573	0.370468	1	-0.396182	0.478836	0.999643	0.6308	0.259394	1
ENSMUSG00000002617	Zfp40	protein_coding	L29	0.29323	0.4843	NA	-0.214891	0.607932	NA	0.0825721	0.843643	1	-0.0298884	0.943078	1	-0.0856359	0.838032	NA	0.0444657	0.915458	1
ENSMUSG00000002625	Akap8l	protein_coding	L34	-0.447257	0.1766	0.83072	-0.308076	0.352698	0.877266	0.31776	0.337747	0.982216	-0.210473	0.524918	1	-0.490786	0.139114	0.999643	0.047028	0.887051	1
ENSMUSG00000002633	Shh	protein_coding	L34	-0.0457434	0.854944	NA	0	1	NA	0	1	NA	0	1	NA	0	1	NA	0	1	1
ENSMUSG00000002635	Pdcd2l	protein_coding	-	-0.0425742	0.927766	0.995481	0.363836	0.438449	0.920272	-0.976386	0.0379563	0.652517	0.70358	0.134781	1	-0.0833621	0.859024	0.999643	-0.509684	0.277564	1
ENSMUSG00000002658	Gtf2f1	protein_coding	L8	-0.0644606	0.792686	0.987729	0.121181	0.620994	0.957132	0.0272978	0.911464	1	0.0950619	0.698429	1	-0.164604	0.501942	0.999643	-0.401713	0.101253	1
ENSMUSG00000002660	Clpp	protein_coding	-	-0.398019	0.150395	0.799519	0.190247	0.492884	0.927806	0.326013	0.240057	0.943503	0.752926	0.00656888	0.627903	0.0579386	0.834409	0.999643	-0.216725	0.4335	1
ENSMUSG00000002661	Alkbh7	protein_coding	L28	0.509317	0.181709	0.838542	0.552563	0.146636	0.697461	-0.75416	0.0479779	0.688829	-0.275434	0.468098	1	-0.0617076	0.870943	0.999643	-0.029032	0.939119	1
ENSMUSG00000002664	Pspn	protein_coding	-	0.365444	0.544241	NA	-0.351314	0.560659	NA	0.846036	0.161045	0.877442	0.344957	0.567889	1	-0.222543	0.712441	NA	0.28281	0.639569	1
ENSMUSG00000002668	Dennd1c	protein_coding	L5	0.0334865	0.910964	0.99534	-0.284909	0.341183	0.872512	0.00831159	0.977875	1	-0.470823	0.115683	1	-0.248639	0.406187	0.999643	-0.196859	0.510809	1
ENSMUSG00000002679	Med6	protein_coding	-	0.228233	0.568547	0.973208	-0.721368	0.071879	0.535407	-0.00658906	0.986831	1	-0.447507	0.259289	1	-1.21087	0.00234234	0.262558	-0.489654	0.218719	1
ENSMUSG00000002688	Prkd1	protein_coding	L33	NA	NA	NA	NA	NA	NA	NA	NA	NA	NA	NA	NA	NA	NA	NA	NA	NA	NA
ENSMUSG00000002699	Lcp2	protein_coding	L3	0.110022	0.610477	0.976566	-0.250792	0.245454	0.805181	0.225849	0.295827	0.962661	0.135917	0.529304	1	0.0164639	0.939234	0.999643	0.181664	0.400267	1
ENSMUSG00000002718	Cse1l	protein_coding	-	-0.122249	0.844765	0.992652	0.136137	0.827404	0.98513	-0.683928	0.273357	0.956559	0.0769444	0.901902	1	1.16487	0.0621225	0.929721	0.679801	0.276047	1
ENSMUSG00000002728	Naa20	protein_coding	L4	0.105439	0.710156	0.979708	0.402347	0.154779	0.704777	-0.0772341	0.786048	1	0.198357	0.484139	1	-0.189812	0.502047	0.999643	0.295551	0.297248	1
ENSMUSG00000002731	Prkra	protein_coding	-	0.311187	0.640245	0.976566	0.265943	0.689624	0.969645	-0.644959	0.332683	0.979448	0.475837	0.474786	1	0.159926	0.810201	0.999643	-0.377024	0.571158	1
ENSMUSG00000002732	Fkbp7	protein_coding	L30	0.805278	0.150212	NA	0.183953	0.742466	NA	-0.59975	0.283528	0.959975	-0.0386723	0.944951	1	-0.221454	0.692536	NA	0.145804	0.794199	1
ENSMUSG00000002733	Plekha3	protein_coding	-	-0.443675	0.488769	0.961347	-0.110201	0.863432	0.987256	0.308801	0.629698	1	0.414386	0.517803	1	-1.01106	0.114482	0.999643	-0.302323	0.636584	1
ENSMUSG00000002741	Ykt6	protein_coding	L15	0.937532	0.0132628	0.321065	0.573061	0.129318	0.667303	-0.0488823	0.897236	1	0.752833	0.0472577	1	0.102189	0.787423	0.999643	0.541187	0.153316	1
ENSMUSG00000002748	Baz1b	protein_coding	-	-0.458966	0.379683	0.944603	0.134579	0.796503	0.984758	0.214983	0.680261	1	-0.67267	0.196976	1	0.392719	0.451409	0.999643	0.215471	0.679265	1
ENSMUSG00000002763	Pex6	protein_coding	L27	0.328933	0.59647	0.975389	0.379751	0.541502	0.943513	0.0944446	0.879205	1	0.249052	0.688847	1	-0.368789	0.552762	0.999643	-1.16419	0.0613	1
ENSMUSG00000002767	Mrpl2	protein_coding	-	0.106961	0.728949	0.981469	0.228726	0.458763	0.923827	-0.31798	0.30253	0.966975	0.0244953	0.936756	1	-0.0896282	0.77167	0.999643	-0.0998909	0.746044	1
ENSMUSG00000002768	Mea1	protein_coding	-	0.098786	0.727753	0.981469	0.275084	0.331713	0.869911	0.0543998	0.848107	1	0.130458	0.645528	1	0.081216	0.774458	0.999643	0.0956347	0.735992	1
ENSMUSG00000002769	Gnmt	protein_coding	L20	0	NA	NA	0.00607878	NA	NA	0	NA	NA	-0.172339	NA	NA	0.0126817	NA	NA	0	NA	NA
ENSMUSG00000002771	Grin2d	protein_coding	-	0.0475589	0.937136	NA	0.45179	0.461758	NA	0.369478	0.54205	NA	0.273557	0.650779	1	-0.956924	0.116657	NA	0	1	1
ENSMUSG00000002778	Kdelr1	protein_coding	-	-0.119533	0.767604	0.986236	0.547216	0.176622	0.73208	-0.343247	0.397445	1	-0.735169	0.0696386	1	0.00375269	0.992612	0.999643	0.103649	0.797975	1
ENSMUSG00000002781	Tmem143	protein_coding	L27	-0.00396821	0.994808	1	0.108498	0.858795	0.986744	0.647643	0.288431	0.960567	-0.541013	0.375024	1	-0.247185	0.68565	0.999643	-0.3671	0.547349	1
ENSMUSG00000002791	Pdxk-ps	transcribed_unprocessed_pseudogene	-	0	NA	NA	0	NA	NA	0	NA	NA	0.583118	NA	NA	0.0476971	NA	NA	0	NA	NA
ENSMUSG00000002797	Ggct	protein_coding	L1	-0.0360032	0.930722	0.995481	-0.344185	0.403875	0.902038	-1.0645	0.00965063	0.430073	0.786536	0.0559389	1	-0.459433	0.261236	0.999643	0.34199	0.403749	1
ENSMUSG00000002799	Jag2	protein_coding	L33	-0.25775	NA	NA	-0.0273393	NA	NA	0.0232451	NA	NA	-0.0247554	NA	NA	0	NA	NA	-0.597071	NA	NA
ENSMUSG00000002803	Btbd6	protein_coding	-	-0.486037	0.30519	0.910811	0.239549	0.613858	0.957132	0.52997	0.264293	0.952183	0.261867	0.581045	1	-0.284542	0.54924	0.999643	-0.414765	0.382258	1
ENSMUSG00000002804	Nudt14	protein_coding	L28	-0.0873339	0.804888	0.989198	-0.0853818	0.809299	0.985061	0.1677	0.634058	1	-0.314353	0.372968	1	0.185579	0.600228	0.999643	-0.643852	0.0679843	1
ENSMUSG00000002808	Epdr1	protein_coding	L28	0	NA	NA	-0.104138	NA	NA	0.309375	NA	NA	0	NA	NA	0.0214277	NA	NA	0	NA	NA
ENSMUSG00000002812	Flii	protein_coding	L18	0.102012	0.80055	0.989198	-0.0138314	0.972663	0.999903	1.09165	0.00692975	0.385424	0.150646	0.70928	1	-0.0258062	0.949058	0.999643	-0.075382	0.851977	1
ENSMUSG00000002814	Top3a	protein_coding	L18	0.139124	0.822307	0.990431	-0.121889	0.844061	0.98513	0.313927	0.612463	1	-0.696071	0.261227	1	0.311289	0.615465	0.999643	0.366621	0.553988	1
ENSMUSG00000002820	Atg4d	protein_coding	-	-0.124033	0.748754	0.984728	0.0776398	0.841021	0.98513	-0.0469433	0.903633	1	-0.0436706	0.910138	1	-0.174846	0.651406	0.999643	-0.0714729	0.85341	1
ENSMUSG00000002825	Qtrt1	protein_coding	-	-0.852834	0.00542865	0.203654	-0.167091	0.58605	0.951486	-0.707436	0.0210438	0.560284	-0.58467	0.0564572	1	-0.268829	0.381032	0.999643	-0.0436056	0.886753	1
ENSMUSG00000002831	Plin4	protein_coding	L22	0.25546	0.703715	NA	-0.581897	0.393596	NA	-0.549633	0.419738	NA	-0.192111	0.77605	1	-0.256814	0.706519	NA	0.276553	0.684407	1
ENSMUSG00000002833	Hdgfrp2	protein_coding	-	-0.348281	0.441089	0.955019	0.050968	0.910199	0.996258	0.380519	0.399627	1	-0.387461	0.391662	1	-0.466818	0.302147	0.999643	-0.445246	0.32489	1
ENSMUSG00000002835	Chaf1a	protein_coding	L6	1.98963	0.00358711	0.158268	0.880396	0.197427	0.757066	0.436925	0.522602	1	1.71086	0.012285	0.747668	0.360443	0.597724	0.999643	-0.521717	0.445226	1
ENSMUSG00000002844	Adprh	protein_coding	L15	0.077604	0.781525	0.986967	0.786903	0.00488058	0.14296	0.0342249	0.902889	1	-0.131034	0.639686	1	0.606672	0.0301438	0.77439	-0.0639926	0.819199	1
ENSMUSG00000002845	Tmem39a	protein_coding	-	0.3806	0.375464	0.943844	0.211805	0.621559	0.957134	-1.30507	0.00236038	0.239528	0.326484	0.447499	1	0.388953	0.36519	0.999643	-0.433671	0.312053	1
ENSMUSG00000002846	Timmdc1	protein_coding	-	0.0734889	0.864283	0.995307	0.34041	0.433449	0.915949	-0.291791	0.497519	1	-0.304025	0.476597	1	-0.556025	0.194369	0.999643	-0.395615	0.354304	1
ENSMUSG00000002847	Pla1a	protein_coding	L14	0.0293223	NA	NA	0.252751	NA	NA	0	NA	NA	0	NA	NA	-0.0304238	NA	NA	0	NA	NA
ENSMUSG00000002870	Mcm2	protein_coding	L6	1.09402	0.018526	0.37641	0.932743	0.0445944	0.435957	0.714613	0.124245	0.850903	-0.338264	0.466959	1	1.3521	0.0036362	0.31037	0.814014	0.0800338	1
ENSMUSG00000002871	Tpra1	protein_coding	L33	0.0209406	0.961612	0.996975	-0.348146	0.423931	0.911281	0.148026	0.733817	1	0.074802	0.863485	1	-0.374869	0.389153	0.999643	-0.632251	0.14593	1
ENSMUSG00000002881	Nab1	protein_coding	L4	1.18237	0.067742	0.654157	0.345462	0.593163	0.953108	-0.687479	0.287929	0.960567	1.17366	0.0695804	1	-0.220001	0.733734	0.999643	1.48424	0.0217293	1
ENSMUSG00000002885	Adgre5	protein_coding	L34	-0.772299	0.000824045	0.0706468	-0.752889	0.00110896	0.0564809	-0.0803009	0.728285	1	-0.529635	0.0218326	0.88437	-0.614453	0.00773528	0.479795	-0.226293	0.327189	1
ENSMUSG00000002897	Il17ra	protein_coding	L15	-0.55067	0.175094	0.827319	-0.35943	0.376373	0.886104	0.184648	0.649437	1	-0.297344	0.464171	1	-0.50448	0.21448	0.999643	-0.390365	0.336559	1
ENSMUSG00000002900	Lamb1	protein_coding	-	0	1	NA	0	1	NA	0	1	NA	0.0231664	0.926234	NA	0	1	NA	0	1	1
ENSMUSG00000002908	Kcnn1	protein_coding	L27	0.412753	NA	NA	0	NA	NA	0	NA	NA	0	NA	NA	-0.0304238	NA	NA	0	NA	NA
ENSMUSG00000002910	Arrdc2	protein_coding	L18	0.959888	0.159222	0.816254	-0.869324	0.202371	0.763781	0.522807	0.443306	1	-0.186793	0.784153	1	-0.835345	0.220623	0.999643	-0.309678	0.649784	1
ENSMUSG00000002930	Ppp1r17	protein_coding	-	NA	NA	NA	NA	NA	NA	NA	NA	NA	NA	NA	NA	NA	NA	NA	NA	NA	NA
ENSMUSG00000002944	Cd36	protein_coding	L34	0.0148331	0.975772	0.998576	-0.425084	0.384136	0.891684	0	1	1	-0.367129	0.452317	1	0.0920413	0.850552	0.999643	0.33713	0.490055	1
ENSMUSG00000002948	Map2k7	protein_coding	-	0.360089	0.395184	0.947011	0.549796	0.193864	0.751236	1.75608	3.7e-05	0.0194985	0.206139	0.625855	1	-0.678717	0.1077	0.999643	-0.329442	0.435113	1
ENSMUSG00000002949	Timm44	protein_coding	-	-0.0300067	0.923383	0.995481	0.220031	0.480295	0.926621	0.27093	0.385064	1	-0.267796	0.38994	1	0.0371927	0.904945	0.999643	0.254236	0.414687	1
ENSMUSG00000002957	Ap2a2	protein_coding	-	0.0984565	0.791973	0.987729	0.432599	0.246891	0.80626	0.17685	0.635802	1	-0.066313	0.859086	1	0.180132	0.629948	0.999643	-0.110913	0.766427	1
ENSMUSG00000002963	Pnkp	protein_coding	L14	-0.0881308	0.750577	0.985145	-0.146387	0.597338	0.953108	-0.0461593	0.867784	1	-0.173324	0.531981	1	0.144183	0.603191	0.999643	-0.548667	0.0478505	1
ENSMUSG00000002968	Med25	protein_coding	-	-0.883726	0.163066	0.818561	0.213783	0.735566	0.977924	0.163961	0.795631	1	0.509551	0.421493	1	-0.903311	0.15394	0.999643	-0.599855	0.344437	1
ENSMUSG00000002980	Bcam	protein_coding	L33	-0.843838	0.11158	NA	-0.183059	0.72922	NA	-0.149747	0.776602	1	0.0980559	0.85258	1	0.707421	0.180719	NA	0.0882652	0.867241	1
ENSMUSG00000002981	Clptm1	protein_coding	-	1.0693	0.117282	0.760352	1.07763	0.114464	0.640957	1.16889	0.086871	0.797651	1.29159	0.0585337	1	-1.01275	0.137975	0.999643	-0.971452	0.154804	1
ENSMUSG00000002983	Relb	protein_coding	L15	0.0632312	0.909817	0.99534	0.646901	0.246464	0.806131	0.153308	0.783902	1	1.67887	0.00275137	0.463173	-0.180759	0.746108	0.999643	0.537864	0.337556	1
ENSMUSG00000002984	Tomm40	protein_coding	L8	0.495139	0.407852	0.947011	1.05324	0.0783387	0.556659	0.576794	0.33504	0.979448	-0.32659	0.585293	1	-0.0606344	0.919348	0.999643	-0.787974	0.188291	1
ENSMUSG00000002985	Apoe	protein_coding	L37	-0.747261	0.272945	0.902041	-1.26499	0.0634748	0.504474	0.673775	0.322905	0.976363	-0.837696	0.219076	1	-0.844029	0.215619	0.999643	-0.583027	0.392345	1
ENSMUSG00000002992	Apoc2	protein_coding	-	NA	NA	NA	NA	NA	NA	NA	NA	NA	NA	NA	NA	NA	NA	NA	NA	NA	NA
ENSMUSG00000002996	Hbp1	protein_coding	L19	-0.341166	0.255198	0.889379	-1.48209	8.04e-07	0.000168725	-0.115201	0.700677	1	-0.326574	0.276055	1	-0.405347	0.176401	0.999643	-0.0961356	0.748375	1
ENSMUSG00000002997	Prkar2b	protein_coding	L34	-0.285044	0.543718	NA	-0.05718	0.903143	NA	0.0811859	0.862633	1	0.631979	0.178447	1	0.374208	0.425701	NA	-0.121468	0.795823	1
ENSMUSG00000003031	Cdkn1b	protein_coding	L33	-0.849365	0.0195578	0.38549	-0.620291	0.0896395	0.58065	-0.945464	0.0093286	0.428871	-0.293277	0.419421	1	-0.69549	0.0563565	0.906407	-0.32357	0.373456	1
ENSMUSG00000003032	Klf4	protein_coding	L31	-0.280572	0.585873	0.974345	-2.12727	3.26e-05	0.0038658	-1.03412	0.0464851	0.686887	0.532848	0.300314	1	-0.600755	0.233935	0.999643	0.329611	0.520511	1
ENSMUSG00000003033	Ap1m1	protein_coding	-	-0.206415	0.473651	0.961347	0.0958459	0.739306	0.977924	0.594937	0.0389859	0.65364	-0.483477	0.0933048	1	0.499255	0.0831638	0.977874	0.0980187	0.73366	1
ENSMUSG00000003037	Rab8a	protein_coding	L3	-0.0778882	0.636965	0.976566	-0.166856	0.311839	0.855732	-0.13998	0.396313	1	-0.135959	0.410123	1	-0.155547	0.345798	0.999643	0.0751751	0.648649	1
ENSMUSG00000003038	Hmgn2	protein_coding	L3	0.471749	0.0172196	0.36609	0.375635	0.05756	0.485576	-0.536171	0.00680276	0.385291	-0.0039083	0.984259	1	0.595214	0.0026506	0.277303	0.20125	0.309695	1
ENSMUSG00000003039	Fam32a	protein_coding	-	0.0690867	0.730513	0.981469	-0.341108	0.0888416	0.579137	-0.202655	0.311868	0.97333	0.00468358	0.981364	1	-0.145582	0.4675	0.999643	0.0685422	0.732369	1
ENSMUSG00000003051	Elf3	protein_coding	L12	0	1	NA	-0.0725336	0.771908	NA	0	1	NA	0.0231664	0.926234	1	0	1	NA	0	1	1
ENSMUSG00000003053	Cyp2c29	protein_coding	-	NA	NA	NA	NA	NA	NA	NA	NA	NA	NA	NA	NA	NA	NA	NA	NA	NA	NA
ENSMUSG00000003062	Stard3nl	protein_coding	-	0.785958	0.015113	0.340526	0.305039	0.343588	0.874309	0.0474385	0.883881	1	-0.155135	0.631454	1	0.277823	0.389338	0.999643	-0.272045	0.400924	1
ENSMUSG00000003068	Stk11	protein_coding	-	-0.134382	0.784146	0.987296	0.0133734	0.978249	1	0.497509	0.310817	0.972262	-0.170145	0.728653	1	-0.242401	0.621303	0.999643	-0.276761	0.572917	1
ENSMUSG00000003070	Efna2	protein_coding	-	0.127706	0.615457	NA	0	1	NA	0	1	NA	-0.00505253	0.98414	1	0.11951	0.63824	NA	0.220518	0.385812	1
ENSMUSG00000003072	Atp5d	protein_coding	-	0.0872799	0.794165	0.988371	0.550838	0.0995069	0.600889	-0.00711251	0.983046	1	0.221837	0.507297	1	0.0258975	0.938301	0.999643	0.0918986	0.783607	1
ENSMUSG00000003099	Ppp5c	protein_coding	-	-0.1783	0.617497	0.976566	0.763632	0.0324553	0.372406	0.346523	0.332181	0.979448	-0.197666	0.579904	1	0.175757	0.622826	0.999643	-0.22985	0.519675	1
ENSMUSG00000003119	Cdk12	protein_coding	-	0.920453	0.136706	0.791157	-1.16181	0.0600421	0.496584	0.318633	0.60593	1	0.230657	0.708645	1	-0.0711688	0.908253	0.999643	0.674111	0.274564	1
ENSMUSG00000003123	Lipe	protein_coding	L7	-0.140289	0.835887	0.992168	0.0673028	0.920851	0.997431	1.39323	0.0397122	0.65364	0.409371	0.545531	1	0.59559	0.379234	0.999643	0.203317	0.764038	1
ENSMUSG00000003131	Pafah1b2	protein_coding	-	0.912604	0.0405711	0.55706	0.0994335	0.823382	0.98513	0.401688	0.367442	0.993072	-0.179407	0.687288	1	0.0736501	0.868802	0.999643	0.93384	0.0361694	1
ENSMUSG00000003134	Tbc1d8	protein_coding	L18	0.829065	0.201371	0.855542	0.100848	0.876612	0.989271	-0.866244	0.181794	0.902057	-0.0603234	0.925886	1	0.423034	0.513526	0.999643	1.05373	0.104197	1
ENSMUSG00000003135	Cnot11	protein_coding	-	0.125972	0.850247	0.993161	0.831724	0.211933	0.774101	0.406282	0.542529	1	-0.710445	0.286496	1	0.673486	0.312669	0.999643	-0.332001	0.618344	1
ENSMUSG00000003153	Slc2a3	protein_coding	L14	0.307681	0.426275	0.950321	-0.286065	0.459125	0.923827	-0.690629	0.0743866	0.766148	-0.30232	0.434491	1	0.199942	0.604968	0.999643	-0.332778	0.390127	1
ENSMUSG00000003154	Foxj2	protein_coding	L19	0.455101	0.434604	0.953777	-0.261353	0.653838	0.964847	0.162354	0.780338	1	-0.492122	0.397591	1	-0.461121	0.428219	0.999643	-0.468797	0.420289	1
ENSMUSG00000003161	Sri	protein_coding	-	0.177759	0.407014	0.947011	0.0729375	0.733572	0.977924	-0.159021	0.458141	1	0.413634	0.0537235	1	0.13983	0.514153	0.999643	0.227481	0.288567	1
ENSMUSG00000003166	Dgcr2	protein_coding	-	-0.0682186	0.90707	0.99534	0.586668	0.315726	0.858075	0.0301911	0.95881	1	-0.450143	0.441102	1	0.100328	0.863753	0.999643	-1.10404	0.0588795	1
ENSMUSG00000003184	Irf3	protein_coding	-	-0.102341	0.593308	0.974674	0.264662	0.167482	0.717924	-0.124886	0.514928	1	-0.202503	0.290012	1	-0.150844	0.431211	0.999643	0.184306	0.335645	1
ENSMUSG00000003190	Bcl2l12	protein_coding	-	-0.298948	0.258743	0.89154	0.263994	0.318051	0.860241	0.36293	0.17091	0.891488	0.109881	0.677394	1	0.237995	0.368185	0.999643	-0.099172	0.707503	1
ENSMUSG00000003198	Zfp959	protein_coding	-	-0.889378	0.186143	NA	-0.74766	0.266436	NA	-0.470785	0.483953	1	-0.252096	0.707821	1	0.47724	0.477948	0.999643	0.698959	0.299199	1
ENSMUSG00000003199	Mpnd	protein_coding	L28	0.197122	0.628531	0.976566	-0.0940203	0.816696	0.98513	-0.281425	0.489825	1	-0.254086	0.530707	1	0.370582	0.362434	0.999643	0.373928	0.357396	1
ENSMUSG00000003200	Sh3gl1	protein_coding	-	-0.265229	0.511508	0.964565	0.0829524	0.83737	0.98513	0.657542	0.103659	0.828635	-0.339477	0.400853	1	-0.084239	0.834953	0.999643	-0.0530875	0.895484	1
ENSMUSG00000003206	Ebi3	protein_coding	L14	1.08386	0.105174	0.740914	0.932781	0.162955	0.710783	-0.0241624	0.971213	1	0.871785	0.1928	1	0.472015	0.48021	0.999643	0.0383114	0.954502	1
ENSMUSG00000003208	Ccdc94	protein_coding	-	-0.53117	0.141202	0.794067	-0.334891	0.352705	0.877266	0.304776	0.397888	1	0.0835768	0.816561	1	-0.224044	0.534183	0.999643	-0.207782	0.564036	1
ENSMUSG00000003226	Ranbp2	protein_coding	L14	-0.651912	0.339809	0.925435	-0.611138	0.370852	0.885681	0.249195	0.715205	1	-0.669546	0.326945	1	0.0518724	0.939456	0.999643	-0.15562	0.819745	1
ENSMUSG00000003227	Edar	protein_coding	-	NA	NA	NA	NA	NA	NA	NA	NA	NA	NA	NA	NA	NA	NA	NA	NA	NA	NA
ENSMUSG00000003228	Grk5	protein_coding	L20	-0.445907	0.489745	0.961347	-0.0228506	0.971768	0.999903	0.572915	0.374669	0.994257	1.03655	0.108332	1	0.509512	0.430244	0.999643	0.320328	0.620045	1
ENSMUSG00000003233	Dvl3	protein_coding	-	0.476542	0.298935	0.908064	-0.389509	0.396193	0.898149	0.182276	0.691364	1	-0.700866	0.125147	1	-0.440654	0.334784	0.999643	-0.285393	0.532193	1
ENSMUSG00000003234	Abcf3	protein_coding	-	0.072245	0.814938	0.989198	-0.103583	0.737321	0.977924	0.546497	0.0768664	0.776088	-0.386291	0.210236	1	-0.470819	0.127244	0.999643	-0.299338	0.331711	1
ENSMUSG00000003235	Eif2b5	protein_coding	-	-0.07894	0.837069	0.992168	0.165399	0.666298	0.967664	-0.0601499	0.875728	1	0.241084	0.53141	1	0.202476	0.597806	0.999643	0.764263	0.046998	1
ENSMUSG00000003269	Cyth2	protein_coding	-	0.0809238	0.885893	0.99534	0.575164	0.30727	0.854688	0.459381	0.414862	1	1.02063	0.0707359	1	-1.21863	0.030772	0.779322	-0.89675	0.111636	1
ENSMUSG00000003271	Sult2b1	protein_coding	L24	-0.0689283	0.898278	0.99534	0.403621	0.4526	0.923041	-0.215887	0.690101	1	0.461831	0.390012	1	-0.652988	0.224497	0.999643	-0.368231	0.495472	1
ENSMUSG00000003273	Car11	protein_coding	L34	0.322303	0.351232	NA	-0.0422697	0.902645	NA	-0.0133755	0.969114	NA	-0.204476	0.554764	1	-0.000203757	0.999529	NA	-0.0122006	0.971841	1
ENSMUSG00000003279	Dlgap1	protein_coding	-	0	1	NA	-0.0475117	0.849403	NA	0	1	NA	0	1	NA	0	1	NA	0	1	1
ENSMUSG00000003282	Plag1	protein_coding	-	0	NA	NA	-0.19526	NA	NA	0.0578249	NA	NA	0.260347	NA	NA	0.090925	NA	NA	-0.00930047	NA	NA
ENSMUSG00000003283	Hck	protein_coding	L3	-0.0540721	NA	NA	-0.0780316	NA	NA	0.0467677	NA	NA	0.0795429	NA	NA	0.0758397	NA	NA	0.0098016	NA	NA
ENSMUSG00000003299	Mrpl4	protein_coding	-	-0.00492718	0.989252	0.999654	0.516652	0.157617	0.706894	-0.0113442	0.975282	1	0.0323086	0.929705	1	0.0256381	0.944163	0.999643	-0.419397	0.251982	1
ENSMUSG00000003308	Keap1	protein_coding	-	0.191775	0.662775	0.976566	0.409394	0.352203	0.87718	0.0581466	0.894891	1	0.0330342	0.940179	1	-0.17133	0.696958	0.999643	0.0290373	0.947388	1
ENSMUSG00000003309	Ap1m2	protein_coding	-	0.2853	0.674346	0.976777	0.225428	0.739785	0.977924	-0.727947	0.283627	0.96001	-0.774448	0.254044	1	-0.460876	0.497267	0.999643	0.152063	0.822782	1
ENSMUSG00000003316	Glg1	protein_coding	-	0.0508973	0.888421	0.99534	-0.958119	0.00836431	0.188063	1.4687	5.16e-05	0.0236553	-0.143743	0.691564	1	0.352063	0.331134	0.999643	0.699039	0.0533967	1
ENSMUSG00000003341	Atp8b3	protein_coding	-	NA	NA	NA	NA	NA	NA	NA	NA	NA	NA	NA	NA	NA	NA	NA	NA	NA	NA
ENSMUSG00000003344	Btbd2	protein_coding	L27	0.069107	0.916608	0.9954	0.260654	0.693006	0.96984	0.650766	0.324331	0.976363	-0.161577	0.806654	1	0.0498875	0.939762	0.999643	0.345817	0.600436	1
ENSMUSG00000003345	Csnk1g2	protein_coding	-	0.0877568	0.830443	0.991779	0.958187	0.0196251	0.287152	0.022178	0.956887	1	0.145335	0.722917	1	-0.0275588	0.946477	0.999643	0.101407	0.804651	1
ENSMUSG00000003346	Abhd17a	protein_coding	L27	0.95982	0.0925854	0.727884	0.362	0.524498	0.940481	1.25674	0.0287905	0.596676	-0.795589	0.162847	1	0.280551	0.622889	0.999643	0.535714	0.349212	1
ENSMUSG00000003348	Mob3a	protein_coding	L14	0.212587	0.473452	0.961347	0.479623	0.105784	0.618665	0.32686	0.270477	0.954655	-0.351245	0.236221	1	0.0896792	0.762366	0.999643	-0.174842	0.555472	1
ENSMUSG00000003352	Cacnb3	protein_coding	L6	0.100163	NA	NA	-0.000647605	NA	NA	0.615307	NA	NA	0.232843	NA	NA	-0.285685	NA	NA	-0.190717	NA	NA
ENSMUSG00000003354	Ccdc65	protein_coding	L30	NA	NA	NA	NA	NA	NA	NA	NA	NA	NA	NA	NA	NA	NA	NA	NA	NA	NA
ENSMUSG00000003355	Fkbp11	protein_coding	L10	-0.131711	0.805314	NA	-0.218837	0.682476	NA	0.434968	0.415911	1	0.113525	0.831933	1	0.0377905	0.943739	NA	-0.380526	0.477001	1
ENSMUSG00000003360	Ddx23	protein_coding	-	-0.983692	0.109908	0.752743	-0.104805	0.864784	0.987669	0.268037	0.662733	1	1.04008	0.0910227	1	0.456077	0.458954	0.999643	-0.882199	0.151244	1
ENSMUSG00000003363	Pld3	protein_coding	-	-0.0319906	0.903906	0.99534	0.172858	0.514067	0.935616	0.457687	0.0843147	0.792213	0.0354369	0.893642	1	0.35404	0.182047	0.999643	0.161112	0.543301	1
ENSMUSG00000003378	Grik5	protein_coding	L33	0.377661	0.440781	NA	0.261951	0.595162	NA	-0.0330218	0.946157	NA	0.553036	0.259287	1	0.118933	0.807897	NA	0.200765	0.681991	1
ENSMUSG00000003379	Cd79a	protein_coding	L37	0.319796	0.623826	0.976566	-0.0551479	0.932613	0.999055	-0.491524	0.451168	1	0.145417	0.822644	1	-0.315227	0.626873	0.999643	0.509157	0.432974	1
ENSMUSG00000003380	Rabac1	protein_coding	L20	-0.708303	0.0173819	0.368673	-0.64007	0.0316846	0.367159	-0.201426	0.498564	1	0.189289	0.524869	1	-0.24448	0.411813	0.999643	-0.042895	0.885419	1
ENSMUSG00000003382	Etv3	protein_coding	L15	-1.3089	0.00133482	0.0896543	-0.979702	0.0164166	0.262292	-0.439911	0.280711	0.959062	-0.081098	0.841845	1	-0.0304119	0.940672	0.999643	0.445365	0.273395	1
ENSMUSG00000003402	Prkcsh	protein_coding	-	0.281402	0.424286	0.950321	0.66284	0.0598291	0.49529	0.337658	0.338202	0.982437	-0.553373	0.116271	1	0.450419	0.201562	0.999643	0.134247	0.703347	1
ENSMUSG00000003410	Elavl3	protein_coding	-	NA	NA	NA	NA	NA	NA	NA	NA	NA	NA	NA	NA	NA	NA	NA	NA	NA	NA
ENSMUSG00000003411	Rab3b	protein_coding	-	0.118255	0.641027	NA	0.109594	0.665811	NA	0	1	NA	-0.0162812	0.948806	1	-0.176176	0.487352	NA	0	1	1
ENSMUSG00000003418	St8sia6	protein_coding	L23	-0.466404	0.495113	0.961347	-0.540352	0.429329	0.91331	-0.219293	0.748393	1	-0.242219	0.723121	1	-0.70824	0.300243	0.999643	0.2958	0.665256	1
ENSMUSG00000003420	Fcgrt	protein_coding	L37	0.164873	0.809422	0.989198	-0.202281	0.767313	0.982011	0.746242	0.275019	0.95738	-0.687898	0.314297	1	0.403071	0.555458	0.999643	-0.0442682	0.94837	1
ENSMUSG00000003421	Nosip	protein_coding	-	0.177917	0.425477	0.950321	0.28628	0.199563	0.760533	0.0981462	0.660138	1	-0.150729	0.499727	1	-0.181148	0.417026	0.999643	-0.292764	0.189746	1
ENSMUSG00000003423	Pih1d1	protein_coding	-	0.126196	0.715115	0.979708	0.198326	0.565581	0.948515	0.77317	0.0255632	0.582086	0.547501	0.113377	1	0.459766	0.183632	0.999643	-0.0624101	0.856799	1
ENSMUSG00000003429	Rps11	protein_coding	-	-0.414551	0.0560931	0.617687	0.0162282	0.940399	0.999055	-0.203028	0.34939	0.989069	-0.0625258	0.773209	1	0.0516432	0.811925	0.999643	0.0353128	0.870705	1
ENSMUSG00000003435	Supt5	protein_coding	-	-0.397887	0.296194	0.90725	-0.0119864	0.974904	0.999903	0.570971	0.133996	0.851361	-0.456781	0.230643	1	-0.0635813	0.867528	0.999643	-0.0922093	0.808762	1
ENSMUSG00000003436	Dll3	protein_coding	-	0.0293223	0.906712	NA	0	1	NA	0	1	NA	0	1	NA	0	1	NA	-0.0474277	0.849666	1
ENSMUSG00000003437	Paf1	protein_coding	-	0.161645	0.555862	0.973208	-0.0758363	0.782263	0.984758	0.163387	0.551291	1	0.00262095	0.99238	1	-0.0822309	0.764308	0.999643	-0.404397	0.139857	1
ENSMUSG00000003438	Timm50	protein_coding	-	-0.0209586	0.947249	0.996338	0.406529	0.198782	0.759479	-0.317577	0.316459	0.975789	0.135163	0.669868	1	0.754138	0.017467	0.672208	-0.137886	0.663717	1
ENSMUSG00000003444	Med29	protein_coding	-	0.195583	0.632943	0.976566	0.532015	0.193581	0.751236	0.471699	0.248661	0.945265	0.366818	0.369024	1	0.0458613	0.910536	0.999643	0.403489	0.323688	1
ENSMUSG00000003452	Bicd1	protein_coding	L11	0	1	NA	-0.174615	0.491203	NA	0	1	NA	-0.0249655	0.921561	1	-0.316836	0.211759	NA	0	1	1
ENSMUSG00000003458	Ncstn	protein_coding	-	0.299474	0.271323	0.902041	-0.0703708	0.796041	0.984758	0.252005	0.354802	0.989821	-0.557959	0.0404631	1	-0.249141	0.360265	0.999643	-0.818841	0.00264581	0.888034
ENSMUSG00000003464	Pex19	protein_coding	-	-0.099783	0.71214	0.979708	0.0145532	0.957079	0.999055	0.36995	0.171272	0.891488	-0.406269	0.133387	1	-0.735054	0.00662172	0.430412	0.385257	0.154471	1
ENSMUSG00000003469	Phyhip	protein_coding	L24	NA	NA	NA	NA	NA	NA	NA	NA	NA	NA	NA	NA	NA	NA	NA	NA	NA	NA
ENSMUSG00000003476	Crhr2	protein_coding	L22	NA	NA	NA	NA	NA	NA	NA	NA	NA	NA	NA	NA	NA	NA	NA	NA	NA	NA
ENSMUSG00000003477	Inmt	protein_coding	L34	-0.360374	0.155898	NA	-0.145145	0.567649	NA	-0.065197	0.797322	NA	0	1	1	0	1	NA	0	1	1
ENSMUSG00000003484	Cyp4f18	protein_coding	L3	0.0370243	0.954763	0.996338	-0.00518802	0.993658	1	-0.0242245	0.970393	1	-0.0431318	0.94732	1	-0.112227	0.863517	0.999643	-0.0019118	0.997663	1
ENSMUSG00000003500	Impdh1	protein_coding	L28	-0.606568	0.254455	0.889379	0.61869	0.245778	0.805181	0.920278	0.084115	0.791789	0.222537	0.676139	1	-0.772391	0.148643	0.999643	0.774648	0.146032	1
ENSMUSG00000003505	Psg18	protein_coding	-	NA	NA	NA	NA	NA	NA	NA	NA	NA	NA	NA	NA	NA	NA	NA	NA	NA	NA
ENSMUSG00000003518	Dusp3	protein_coding	L34	0.597474	0.367637	0.939635	-0.460038	0.48801	0.926621	-0.0278703	0.966479	1	-0.832585	0.209422	1	-0.397945	0.548775	0.999643	0.0153433	0.981529	1
ENSMUSG00000003526	Prodh	protein_coding	L20	-0.426825	0.50448	0.961871	0.0142112	0.982273	1	0.332942	0.602705	1	0.869468	0.173858	1	0.481655	0.45144	0.999643	0.667497	0.296599	1
ENSMUSG00000003527	Dgcr14	protein_coding	-	0.240118	0.556336	0.973208	0.259734	0.524276	0.940379	0.504037	0.216882	0.930593	-0.0613682	0.880427	1	-0.155512	0.702775	0.999643	-0.0520098	0.898529	1
ENSMUSG00000003528	Slc25a1	protein_coding	L23	0.160979	0.752929	0.985145	0.956613	0.0616178	0.501624	0.3769	0.46214	1	1.00255	0.0516381	1	-0.129681	0.800554	0.999643	-0.223434	0.66308	1
ENSMUSG00000003531	Dgcr6	protein_coding	-	1.20539	0.0628076	0.636833	0.959368	0.137904	0.682735	0.761194	0.239766	0.943503	0.13594	0.83409	1	-0.527879	0.414992	0.999643	0.608184	0.348554	1
ENSMUSG00000003534	Ddr1	protein_coding	-	-0.192782	0.777846	0.986568	-0.294438	0.666496	0.967664	0.318677	0.640934	1	-0.799118	0.242226	1	0.532695	0.43556	0.999643	-0.265512	0.697583	1
ENSMUSG00000003541	Ier3	protein_coding	L21	1.33354	0.042031	0.560325	1.31311	0.0452758	0.43855	0.817737	0.211977	0.928275	0.562937	0.390391	1	0.484245	0.460422	0.999643	0.524324	0.423563	1
ENSMUSG00000003545	Fosb	protein_coding	NA	-0.366064	0.468439	0.961347	-1.00552	0.0460097	0.441467	0.667847	0.191258	0.908693	0.365472	0.473654	1	-0.0415913	0.934362	0.999643	-1.13276	0.0269955	1
ENSMUSG00000003546	Klc4	protein_coding	L34	-0.215602	0.723595	0.980781	-0.0113818	0.985106	1	0.163306	0.788791	1	0.534458	0.380833	1	0.306188	0.615503	0.999643	0.706902	0.246463	1
ENSMUSG00000003549	Ercc1	protein_coding	-	-0.223085	0.470254	0.961347	0.305077	0.321891	0.862821	-0.0458572	0.881869	1	0.38426	0.213179	1	-0.00823111	0.978697	0.999643	0.427589	0.165997	1
ENSMUSG00000003555	Cyp17a1	protein_coding	-	0	NA	NA	0	NA	NA	0	NA	NA	0	NA	NA	0.294861	NA	NA	0	NA	NA
ENSMUSG00000003559	As3mt	protein_coding	L29	-0.788309	0.232633	0.878516	1.37848	0.0370022	0.397341	-0.701129	0.288003	0.960567	-0.282933	0.668008	1	-0.0650862	0.921407	0.999643	0.0305594	0.963057	1
ENSMUSG00000003573	Homer3	protein_coding	L27	-0.0750392	0.859217	0.995307	0.211864	0.616786	0.957132	-0.0203877	0.961557	1	-0.680936	0.106108	1	-0.180019	0.670749	0.999643	-0.154759	0.71427	1
ENSMUSG00000003575	Crtc1	protein_coding	L27	0.460964	0.487619	0.961347	-0.483471	0.466662	0.923827	1.24566	0.0608181	0.729687	0.813516	0.220946	1	-0.0115939	0.986078	0.999643	-0.503973	0.447899	1
ENSMUSG00000003581	Rnf215	protein_coding	L33	0.94564	0.165471	0.819583	-0.277787	0.683677	0.969645	-0.738471	0.278851	0.95814	0.329512	0.628941	1	-0.791494	0.24561	0.999643	-0.103639	0.879178	1
ENSMUSG00000003585	Sec14l2	protein_coding	L34	-0.132182	NA	NA	-0.0292279	NA	NA	-0.118141	NA	NA	-0.236372	NA	NA	0.380532	NA	NA	0.188777	NA	NA
ENSMUSG00000003604	Aven	protein_coding	-	-1.57638	0.00133043	0.0896543	-1.57834	0.00140687	0.066293	0.236404	0.629246	1	-0.325653	0.505462	1	-0.0608208	0.901469	0.999643	0.582962	0.23305	1
ENSMUSG00000003617	Cp	protein_coding	L11	0.0352692	0.95798	NA	-0.162261	0.808839	NA	1.05938	0.114074	0.843302	-0.458984	0.492718	1	0.179257	0.788706	NA	0.357352	0.593105	1
ENSMUSG00000003623	Crot	protein_coding	-	0.304324	0.534354	0.969671	-1.01973	0.0373221	0.399555	-0.5655	0.249019	0.945265	0.377657	0.440792	1	-0.179087	0.714414	0.999643	0.166473	0.733918	1
ENSMUSG00000003644	Rps6ka1	protein_coding	L15	0.148253	0.554613	0.973208	0.410672	0.10134	0.605303	0.24691	0.325258	0.976529	0.134106	0.593216	1	0.731025	0.00356698	0.31037	-0.451653	0.0719663	1
ENSMUSG00000003657	Calb2	protein_coding	L11	NA	NA	NA	NA	NA	NA	NA	NA	NA	NA	NA	NA	NA	NA	NA	NA	NA	NA
ENSMUSG00000003660	Snrnp200	protein_coding	-	0.0441004	0.911364	0.99534	-0.143225	0.717927	0.97418	0.643576	0.104472	0.828822	0.0309874	0.937719	1	0.296111	0.45551	0.999643	-0.703141	0.0760978	1
ENSMUSG00000003662	Ciao1	protein_coding	-	-0.0579487	0.817195	0.989198	-0.0551035	0.826081	0.98513	0.463022	0.0650045	0.741823	0.159328	0.524669	1	-0.321	0.200058	0.999643	0.0391083	0.875717	1
ENSMUSG00000003665	Has1	protein_coding	L13	NA	NA	NA	NA	NA	NA	NA	NA	NA	NA	NA	NA	NA	NA	NA	NA	NA	NA
ENSMUSG00000003680	Taf6l	protein_coding	-	-0.0711895	0.783671	0.987296	0.132952	0.607471	0.956372	0.00473331	0.985455	1	0.206357	0.426358	1	0.0976484	0.706696	0.999643	0.190204	0.463605	1
ENSMUSG00000003721	Insig2	protein_coding	-	0.868884	0.00792449	0.248702	-0.304453	0.351189	0.876617	-0.493102	0.131613	0.851361	-0.174362	0.594182	1	-0.288496	0.37811	0.999643	0.781475	0.0169115	1
ENSMUSG00000003731	Kpna6	protein_coding	-	-0.189046	0.756378	0.985145	-0.281599	0.64386	0.963994	0.0971838	0.873315	1	0.137301	0.821851	1	0.0849426	0.889086	0.999643	-0.0485463	0.936502	1
ENSMUSG00000003746	Man1a	protein_coding	-	-0.341677	0.594378	0.974847	-0.378629	0.554853	0.946506	0.0949836	0.882165	1	0.0387196	0.951876	1	0.544549	0.395527	0.999643	0.441925	0.490271	1
ENSMUSG00000003752	Itpkc	protein_coding	L12	0.945215	0.159465	0.816254	-0.517548	0.441054	0.921697	0.891833	0.184433	0.905971	-0.17415	0.795484	1	-0.1249	0.852507	0.999643	0.490993	0.464995	1
ENSMUSG00000003762	Coq8b	protein_coding	L11	0.17472	0.792625	0.987729	-0.158299	0.811734	0.985061	0.34436	0.604371	1	0.163115	0.806081	1	0.310103	0.640779	0.999643	-0.985713	0.137932	1
ENSMUSG00000003778	Brd8	protein_coding	-	-0.17585	0.626169	0.976566	-0.721775	0.0455432	0.438587	-0.231567	0.521316	1	-0.543552	0.131886	1	-0.0992	0.783301	0.999643	0.522462	0.147352	1
ENSMUSG00000003779	Kif20a	protein_coding	L6	1.3253	0.000197061	0.0280812	0.22176	0.532333	0.941203	0.574842	0.108018	0.831254	0.605891	0.0903706	1	1.46153	4.11e-05	0.0225566	0.802278	0.0248088	1
ENSMUSG00000003808	Farsa	protein_coding	L14	-0.135277	0.716388	0.979708	0.512169	0.168955	0.722136	-0.263175	0.479758	1	-0.19268	0.604711	1	0.266829	0.473962	0.999643	-0.207494	0.577293	1
ENSMUSG00000003809	Gcdh	protein_coding	-	0.0574668	0.899097	0.99534	-0.105604	0.815263	0.98513	-0.473013	0.296261	0.962661	-0.277546	0.540049	1	0.47382	0.296538	0.999643	0.131161	0.771832	1
ENSMUSG00000003810	Mast2	protein_coding	-	0.267474	0.693926	0.979708	0.00648483	0.992388	1	0.810921	0.232796	0.939577	-0.33862	0.618375	1	0.0756461	0.911397	0.999643	0.512964	0.450497	1
ENSMUSG00000003812	Dnase2a	protein_coding	L6	-0.35466	0.546094	0.971512	-0.17835	0.761146	0.981979	0.278494	0.635443	1	0.00694922	0.990564	1	-0.108916	0.852667	0.999643	0.133058	0.820564	1
ENSMUSG00000003813	Rad23a	protein_coding	-	0.0582641	0.780006	0.986585	0.326293	0.117846	0.646739	0.423664	0.0421282	0.666178	0.0749601	0.71926	1	0.076386	0.714522	0.999643	-0.293464	0.159704	1
ENSMUSG00000003814	Calr	protein_coding	L6	0.0131401	0.942525	0.996182	0.324924	0.0744436	0.545903	0.292848	0.108462	0.832026	-0.126729	0.487136	1	0.601587	0.000966643	0.165026	0.0987295	0.588284	1
ENSMUSG00000003824	Syce2	protein_coding	L6	1.11274	0.051433	0.602106	0.533647	0.348318	0.874944	-0.0840833	0.883666	1	0.354018	0.535769	1	0.889671	0.118673	0.999643	0.990473	0.0853541	1
ENSMUSG00000003847	Nfat5	protein_coding	L20	0.100977	0.873375	NA	-0.634023	0.317292	NA	0.546974	0.387981	1	0.12912	0.838528	1	0.719885	0.256002	NA	0.690673	0.27561	1
ENSMUSG00000003848	Nob1	protein_coding	-	-0.294453	0.185723	0.845254	0.177954	0.424325	0.911676	0.0507783	0.818601	1	-0.590961	0.00765492	0.656493	-0.0452849	0.838387	0.999643	0.10345	0.64013	1
ENSMUSG00000003849	Nqo1	protein_coding	L20	0.679585	0.26545	NA	-0.553356	0.364652	NA	0	1	1	0.428813	0.481473	1	1.21561	0.0463148	NA	-0.2596	0.670076	1
ENSMUSG00000003863	Ppfia3	protein_coding	L24	-0.298089	0.233708	NA	0.10262	0.681718	NA	0	1	NA	0	1	1	0	1	NA	0	1	1
ENSMUSG00000003865	Gys1	protein_coding	L24	0.196347	0.76938	0.986236	0.0427806	0.949069	0.999055	0.327502	0.624863	1	0.169318	0.800379	1	0.904112	0.176999	0.999643	0.436462	0.514471	1
ENSMUSG00000003868	Ruvbl2	protein_coding	-	0.199406	0.538763	0.970668	0.561118	0.0832799	0.568344	0.657614	0.0425088	0.667004	-0.0975653	0.763711	1	0.211157	0.514729	0.999643	-0.156574	0.629081	1
ENSMUSG00000003872	Lin7b	protein_coding	-	0.279432	NA	NA	-0.14059	NA	NA	0	NA	NA	0	NA	NA	0.0446419	NA	NA	0	NA	NA
ENSMUSG00000003873	Bax	protein_coding	L3	0.473716	0.0795572	0.688068	0.550066	0.0411548	0.418469	0.264679	0.327898	0.978459	0.18192	0.501136	1	-0.262535	0.330897	0.999643	-0.201788	0.456213	1
ENSMUSG00000003882	Il7r	protein_coding	L3	-1.45709	0.00153176	0.0961451	-1.74523	0.000148062	0.0123914	-0.954661	0.0376567	0.65176	-0.81996	0.0742477	1	-0.0842032	0.854602	0.999643	0.132306	0.773242	1
ENSMUSG00000003923	Tfam	protein_coding	-	-0.227406	0.606231	0.976566	-0.574317	0.193323	0.751236	-0.101603	0.817902	1	-0.532745	0.227071	1	-0.31855	0.470434	0.999643	0.810226	0.0662641	1
ENSMUSG00000003929	Zfp81	protein_coding	-	0.0639169	0.905752	NA	-0.0545248	0.91952	NA	0.0410932	0.939292	1	0.667505	0.216402	1	-0.447451	0.407261	0.999643	0.628518	0.244475	1
ENSMUSG00000003934	Efnb3	protein_coding	L34	-0.0529695	0.899088	NA	-0.103642	0.804149	NA	0.536845	0.199778	0.915011	-0.798558	0.0565883	1	0.0844005	0.839876	NA	0.0154253	0.97056	1
ENSMUSG00000003948	Mmd	protein_coding	L27	1.40631	0.0109644	0.295687	0.543952	0.324509	0.864843	1.2297	0.0269875	0.588721	0.303504	0.585709	1	0.359492	0.516019	0.999643	0.916537	0.101544	1
ENSMUSG00000003949	Hlf	protein_coding	L33	0.175158	0.774014	0.986568	0.084805	0.889514	0.991762	0.0113844	0.985081	1	0.456828	0.453391	1	0.395789	0.515959	0.999643	0	1	1
ENSMUSG00000003955	Fam162a	protein_coding	L16	0.326881	0.286485	0.90452	0.474327	0.121539	0.65461	-0.118798	0.698316	1	0.147908	0.628677	1	0.28288	0.356012	0.999643	0.220865	0.470259	1
ENSMUSG00000003970	Rpl8	protein_coding	-	-0.435557	0.0835919	0.699585	0.198193	0.431249	0.91389	-0.0203247	0.935634	1	-0.0340744	0.892313	1	0.0953265	0.705004	0.999643	0.187282	0.456804	1
ENSMUSG00000003974	Grm3	protein_coding	-	NA	NA	NA	NA	NA	NA	NA	NA	NA	NA	NA	NA	NA	NA	NA	NA	NA	NA
ENSMUSG00000003992	Ssbp2	protein_coding	-	-0.806038	0.0316561	0.48674	-1.30083	0.000547159	0.0335453	-0.200319	0.592559	1	-0.0783094	0.834238	1	-0.295849	0.430422	0.999643	0.227942	0.542454	1
ENSMUSG00000004018	Fancl	protein_coding	-	0.0464416	0.908562	0.99534	-0.0187735	0.962911	0.999101	-0.360098	0.37188	0.994257	-0.288857	0.473306	1	0.0679867	0.866768	0.999643	0.182856	0.649873	1
ENSMUSG00000004031	Brinp2	protein_coding	L19	NA	NA	NA	NA	NA	NA	NA	NA	NA	NA	NA	NA	NA	NA	NA	NA	NA	NA
ENSMUSG00000004032	Gstm5	protein_coding	L16	0	1	NA	-0.259044	0.399786	NA	0	1	NA	0	1	1	0.460161	0.134637	NA	0	1	1
ENSMUSG00000004035	Gstm7	protein_coding	L28	0.220047	0.557912	NA	0.0385603	0.918216	NA	0.341239	0.363578	0.99007	0.21378	0.56919	1	-0.305499	0.415976	NA	-0.0724798	0.847002	1
ENSMUSG00000004038	Gstm3	protein_coding	L24	NA	NA	NA	NA	NA	NA	NA	NA	NA	NA	NA	NA	NA	NA	NA	NA	NA	NA
ENSMUSG00000004040	Stat3	protein_coding	L15	0.43425	0.0540073	0.611547	0.301413	0.181097	0.737745	0.379904	0.0919634	0.806827	0.209138	0.353659	1	0.210331	0.350958	0.999643	0.234735	0.297976	1
ENSMUSG00000004043	Stat5a	protein_coding	L14	0.0179182	0.966227	0.99764	0.715811	0.0908362	0.580984	0.388714	0.358306	0.99007	-0.933227	0.0275186	0.944334	0.47029	0.267034	0.999643	-0.546434	0.197567	1
ENSMUSG00000004044	Ptrf	protein_coding	L33	-0.82421	NA	NA	-0.0774433	NA	NA	0	NA	NA	-0.0250234	NA	NA	-0.183511	NA	NA	0.00638156	NA	NA
ENSMUSG00000004054	Map3k11	protein_coding	-	-0.313357	0.614282	0.976566	0.237391	0.702533	0.972837	0.920721	0.138754	0.852803	0.107255	0.863048	1	-0.920575	0.138633	0.999643	-0.809661	0.192978	1
ENSMUSG00000004056	Akt2	protein_coding	-	0.0956343	0.828241	0.991666	0.292537	0.5072	0.933555	0.32686	0.458519	1	0.329381	0.455116	1	-0.0471955	0.914846	0.999643	-0.488317	0.268346	1
ENSMUSG00000004069	Dnaja3	protein_coding	-	-0.570445	0.113201	0.755843	0.29943	0.406432	0.903947	0.241103	0.503005	1	-0.168451	0.640544	1	-0.210311	0.559709	0.999643	-0.131836	0.714542	1
ENSMUSG00000004070	Hmox2	protein_coding	L3	0.0395224	0.88159	0.99534	-0.0953039	0.719021	0.97418	0.327854	0.216605	0.930593	0.114666	0.665381	1	-0.0198536	0.940281	0.999643	-0.237736	0.369769	1
ENSMUSG00000004071	Cdip1	protein_coding	L33	-0.450917	0.0529938	0.609824	-0.122703	0.598449	0.953108	0.549499	0.0183332	0.537372	-0.523502	0.0243831	0.903898	-0.0990257	0.670708	0.999643	-0.102538	0.659154	1
ENSMUSG00000004085	Zak	protein_coding	L32	0.0508105	0.85481	NA	-0.156156	0.574387	NA	0	1	NA	0	1	1	0	1	NA	0.0785974	0.777261	1
ENSMUSG00000004096	Cwc15	protein_coding	L4	0.133417	0.542113	0.970668	0.0819257	0.706658	0.9734	0.0671509	0.759127	1	0.281989	0.196314	1	-0.325476	0.134708	0.999643	-0.283754	0.192876	1
ENSMUSG00000004098	Col5a3	protein_coding	L11	NA	NA	NA	NA	NA	NA	NA	NA	NA	NA	NA	NA	NA	NA	NA	NA	NA	NA
ENSMUSG00000004099	Dnmt1	protein_coding	L6	0.677453	0.208194	0.865948	0.156461	0.771231	0.983152	0.911648	0.0904333	0.802383	-0.61392	0.254129	1	0.0664889	0.9017	0.999643	0.229096	0.670456	1
ENSMUSG00000004100	Ppan	protein_coding	L15	0.150036	0.682094	0.977884	0.365007	0.319015	0.860872	0.953009	0.00930406	0.428871	0.0583442	0.873363	1	-0.103451	0.777778	0.999643	-0.111057	0.761662	1
ENSMUSG00000004105	Angptl2	protein_coding	L33	2.48871	0.000227441	0.030399	2.10725	0.00180332	0.0742814	1.40665	0.0371709	0.648268	0.995125	0.140401	1	1.2414	0.0659336	0.942603	0.502093	0.456945	1
ENSMUSG00000004110	Cacna1e	protein_coding	L37	-0.246121	0.605476	NA	0.0684786	0.885642	NA	-0.0541137	0.909382	NA	-0.589221	0.217813	1	0.241796	0.616326	NA	0.108131	0.820821	1
ENSMUSG00000004113	Cacna1b	protein_coding	L30	0	NA	NA	0.245224	NA	NA	0	NA	NA	0	NA	NA	0.281408	NA	NA	0	NA	NA
ENSMUSG00000004127	Trmt10a	protein_coding	-	-0.288183	0.604653	0.976566	-0.33517	0.548132	0.946196	-0.517901	0.351129	0.989069	-0.159613	0.774311	1	0.571665	0.304877	0.999643	0.15631	0.778421	1
ENSMUSG00000004151	Etv1	protein_coding	L34	0	NA	NA	-0.00738881	NA	NA	-0.40792	NA	NA	-0.0194117	NA	NA	-0.0621997	NA	NA	0.141945	NA	NA
ENSMUSG00000004187	Kifc2	protein_coding	L34	-1.35313	0.032889	NA	0.371799	0.55765	NA	-0.136932	0.828384	1	1.08872	0.0852322	1	0.137574	0.82786	NA	0.199627	0.752108	1
ENSMUSG00000004207	Psap	protein_coding	L5	-0.279578	0.459297	0.959905	-0.196842	0.602364	0.953778	0.268111	0.477922	1	-0.388291	0.304077	1	-0.0180543	0.961886	0.999643	-0.221244	0.558162	1
ENSMUSG00000004221	Ikbkg	protein_coding	-	0.0523395	0.865198	0.995307	0.0423873	0.890756	0.991762	0.0616579	0.84134	1	0.0255625	0.933993	1	0.0836908	0.786193	0.999643	-0.155647	0.613353	1
ENSMUSG00000004231	Pax2	protein_coding	-	0	1	NA	0	1	NA	0.0252371	0.919661	NA	0	1	NA	0	1	NA	0	1	1
ENSMUSG00000004233	Wars2	protein_coding	-	-0.167587	0.763883	0.98615	-0.310305	0.578068	0.950373	0.0596986	0.915001	1	0.417222	0.454769	1	-0.0102148	0.985393	0.999643	0.307318	0.581695	1
ENSMUSG00000004263	Atn1	protein_coding	-	-1.32355	0.00911388	NA	0.251942	0.619608	NA	-0.186836	0.705964	1	-0.361862	0.461323	1	-0.5304	0.297259	NA	-0.397366	0.414422	1
ENSMUSG00000004264	Phb2	protein_coding	L15	0.662819	0.095178	0.730541	1.27332	0.00134528	0.064776	-0.110127	0.78176	1	0.371233	0.350799	1	0.173567	0.66271	0.999643	0.243808	0.540169	1
ENSMUSG00000004266	Ptpn6	protein_coding	L3	-0.223691	0.255808	0.889462	-0.178572	0.364401	0.882261	0.536248	0.0064152	0.374283	-0.2821	0.15144	1	0.197751	0.314997	0.999643	-0.0860025	0.661805	1
ENSMUSG00000004267	Eno2	protein_coding	-	-0.0748963	0.788368	NA	0.125056	0.654063	NA	-0.121645	0.662821	1	0.173092	0.535005	1	0	1	NA	0	1	1
ENSMUSG00000004268	Emg1	protein_coding	-	-0.299789	0.210156	0.867156	-0.368372	0.123699	0.657252	-0.355615	0.136941	0.851361	0.101037	0.672693	1	-0.352718	0.140395	0.999643	0.0190205	0.936596	1
ENSMUSG00000004270	Lpcat3	protein_coding	-	0.144036	0.549593	0.973208	0.974965	5.1e-05	0.00565616	0.00248825	0.991749	1	0.783019	0.00118369	0.319137	0.643787	0.00759071	0.47894	0.273988	0.255275	1
ENSMUSG00000004285	Atp6v1f	protein_coding	-	0.133612	0.64078	0.976566	0.0971688	0.734112	0.977924	-0.194975	0.49581	1	0.211979	0.459036	1	-0.21448	0.453474	0.999643	0.210973	0.461146	1
ENSMUSG00000004296	Il12b	protein_coding	L7	0	NA	NA	0	NA	NA	0	NA	NA	0	NA	NA	0.586566	NA	NA	0.0255379	NA	NA
ENSMUSG00000004317	Clcn5	protein_coding	L10	1.00934	NA	NA	0.235727	NA	NA	-0.0161246	NA	NA	0.308986	NA	NA	-0.0145573	NA	NA	1.09773	NA	NA
ENSMUSG00000004319	Clcn3	protein_coding	-	0.491782	0.359172	0.937225	-1.2541	0.0193876	0.286334	-1.45588	0.00664483	0.382441	-0.158512	0.76724	1	-0.288558	0.589718	0.999643	-0.118496	0.824695	1
ENSMUSG00000004328	Hif3a	protein_coding	L18	0	NA	NA	0	NA	NA	0	NA	NA	0.295694	NA	NA	0.161255	NA	NA	0	NA	NA
ENSMUSG00000004341	Gpx6	protein_coding	-	NA	NA	NA	NA	NA	NA	NA	NA	NA	NA	NA	NA	NA	NA	NA	NA	NA	NA
ENSMUSG00000004344	Gpx5	protein_coding	-	NA	NA	NA	NA	NA	NA	NA	NA	NA	NA	NA	NA	NA	NA	NA	NA	NA	NA
ENSMUSG00000004347	Pde1c	protein_coding	L22	0	NA	NA	0	NA	NA	0	NA	NA	0	NA	NA	0.633667	NA	NA	0	NA	NA
ENSMUSG00000004356	Utp20	protein_coding	L15	-0.432268	0.525289	0.967895	-1.00971	0.137926	0.682735	0.0938704	0.890272	1	0.180075	0.791341	1	0.122181	0.857516	0.999643	0.296764	0.662747	1
ENSMUSG00000004359	Spic	protein_coding	L1	-0.311526	NA	NA	0	NA	NA	0	NA	NA	0	NA	NA	0.116704	NA	NA	0.205513	NA	NA
ENSMUSG00000004360	9330159F19Rik	protein_coding	L34	NA	NA	NA	NA	NA	NA	NA	NA	NA	NA	NA	NA	NA	NA	NA	NA	NA	NA
ENSMUSG00000004364	Cul3	protein_coding	-	0.36888	0.563242	0.973208	-0.743171	0.244894	0.804991	-1.24292	0.0514971	0.695462	-0.0169107	0.978876	1	-0.0468505	0.941443	0.999643	0.79371	0.21318	1
ENSMUSG00000004366	Sst	protein_coding	-	NA	NA	NA	NA	NA	NA	NA	NA	NA	NA	NA	NA	NA	NA	NA	NA	NA	NA
ENSMUSG00000004371	Il11	protein_coding	L11	0.0292443	NA	NA	0.12034	NA	NA	-0.425808	NA	NA	0	NA	NA	0	NA	NA	0	NA	NA
ENSMUSG00000004383	Large	protein_coding	-	0.0293223	0.906712	NA	0	1	NA	0	1	NA	0	1	1	0.269839	0.28085	NA	0	1	1
ENSMUSG00000004393	Ddx56	protein_coding	L15	0.0783302	0.7814	0.986967	-0.00971763	0.972519	0.999903	0.0922516	0.743693	1	-0.371561	0.188	1	0.516548	0.0673507	0.945022	0.00558521	0.984212	1
ENSMUSG00000004394	Tmed4	protein_coding	-	0.303754	0.147172	0.799519	-0.5404	0.00988265	0.20474	0.296429	0.156689	0.873055	-0.0503718	0.810067	1	-0.13898	0.507525	0.999643	-0.354763	0.0904458	1
ENSMUSG00000004415	Col26a1	protein_coding	-	NA	NA	NA	NA	NA	NA	NA	NA	NA	NA	NA	NA	NA	NA	NA	NA	NA	NA
ENSMUSG00000004446	Bid	protein_coding	L3	0.440488	0.146122	0.798902	0.0572071	0.849936	0.98513	0.0115054	0.969637	1	-0.0483288	0.872926	1	-0.133636	0.657704	0.999643	0.63825	0.0345875	1
ENSMUSG00000004451	Ralb	protein_coding	L2	0.26458	0.665506	0.976678	0.01589	0.979282	1	0.273208	0.655689	1	-0.187947	0.75888	1	0.249383	0.683608	0.999643	-0.224419	0.713998	1
ENSMUSG00000004455	Ppp1cc	protein_coding	L14	0.550189	0.159834	0.816254	-0.177593	0.64927	0.964847	0.309497	0.428592	1	-0.0175197	0.964274	1	-0.398276	0.307649	0.999643	0.12469	0.749601	1
ENSMUSG00000004460	Dnajb11	protein_coding	L6	0.784905	0.161049	0.816766	1.03904	0.0635098	0.504474	0.259631	0.642946	1	1.07873	0.0543217	1	-0.449773	0.422195	0.999643	-0.591772	0.290878	1
ENSMUSG00000004462	Tbccd1	protein_coding	-	-0.61217	0.332602	0.917971	0.291295	0.645103	0.964014	-0.0935463	0.882323	1	-0.915178	0.147769	1	0.247551	0.695307	0.999643	-0.456459	0.469964	1
ENSMUSG00000004473	Clec11a	protein_coding	L37	-0.535807	0.230769	NA	0.275553	0.537272	NA	0.604037	0.176493	NA	0.129414	0.771971	1	-0.0672184	0.880281	NA	-0.235463	0.598123	1
ENSMUSG00000004500	Zfp324	protein_coding	-	0.116298	0.855733	0.995233	-0.011641	0.985494	1	-0.230593	0.718235	1	0.232049	0.716554	1	1.20429	0.0597441	0.912657	-0.487595	0.446208	1
ENSMUSG00000004508	Gab2	protein_coding	L18	0	1	NA	0.768111	0.0798795	NA	0	1	1	0.679055	0.121462	1	0.361725	0.409449	NA	0.0102429	0.98135	1
ENSMUSG00000004530	Coro1c	protein_coding	L15	0.311232	0.488448	0.961347	0.24469	0.585932	0.951486	0.72377	0.107438	0.830292	-0.522495	0.245004	1	0.156919	0.726965	0.999643	-0.148688	0.740812	1
ENSMUSG00000004535	Tax1bp1	protein_coding	L4	0.0556747	0.914133	0.99534	-1.34997	0.00898169	0.195597	-0.452331	0.38107	0.998603	-0.3568	0.489629	1	0.450312	0.383134	0.999643	0.885273	0.0862788	1
ENSMUSG00000004540	Psg17	protein_coding	L5	NA	NA	NA	NA	NA	NA	NA	NA	NA	NA	NA	NA	NA	NA	NA	NA	NA	NA
ENSMUSG00000004542	Psg19	protein_coding	-	NA	NA	NA	NA	NA	NA	NA	NA	NA	NA	NA	NA	NA	NA	NA	NA	NA	NA
ENSMUSG00000004552	Ctse	protein_coding	L14	-0.297244	0.497381	0.961347	-0.397256	0.364998	0.882797	-0.723226	0.0983695	0.818644	-0.328108	0.453245	1	-0.426544	0.330544	0.999643	0.447074	0.306774	1
ENSMUSG00000004558	Ndrg2	protein_coding	L20	-0.615056	0.160195	0.816462	-0.122364	0.780471	0.984758	-0.0517005	0.906086	1	-0.477439	0.275797	1	0.747682	0.0889167	0.985741	-0.404909	0.354746	1
ENSMUSG00000004561	Mettl17	protein_coding	-	-0.381071	0.382029	0.945075	-0.65529	0.133301	0.672168	0.535521	0.219683	0.933157	0.544061	0.212586	1	-0.438023	0.315036	0.999643	-0.0682878	0.875367	1
ENSMUSG00000004562	Arhgef40	protein_coding	L33	0.632844	0.3408	NA	0.931169	0.16395	NA	0.104317	0.875101	1	0.186199	0.779008	1	0.188024	0.777762	NA	0.189029	0.776225	1
ENSMUSG00000004565	Pnpla6	protein_coding	-	-0.281851	0.673193	0.976678	0.399089	0.550371	0.946506	-0.185812	0.78101	1	-0.752045	0.260495	1	0.0729435	0.913081	0.999643	1.13682	0.0892692	1
ENSMUSG00000004567	Mcoln1	protein_coding	-	0.29036	0.635775	0.976566	0.0899424	0.883348	0.99038	0.606486	0.32233	0.976363	-0.399938	0.514271	1	-1.21669	0.0472697	0.871841	-0.761526	0.214478	1
ENSMUSG00000004568	Arhgef18	protein_coding	L33	-0.654099	0.0429229	0.564452	-0.981622	0.0024553	0.0921394	-0.361988	0.259531	0.949088	0.104891	0.744129	1	-0.974273	0.0025323	0.272566	-0.0743525	0.817011	1
ENSMUSG00000004591	Pkn2	protein_coding	-	-0.219188	0.748285	0.984728	-0.658136	0.335247	0.870726	-0.391131	0.56691	1	-0.505887	0.458917	1	0.476954	0.485004	0.999643	0.961844	0.159083	1
ENSMUSG00000004609	Cd33	protein_coding	L18	0.00619532	NA	NA	-0.220377	NA	NA	-0.1838	NA	NA	-0.262933	NA	NA	0.021748	NA	NA	0	NA	NA
ENSMUSG00000004610	Etfb	protein_coding	-	1.17772	0.0145951	0.336903	0.913339	0.0546699	0.474872	1.10293	0.0245483	0.578379	0.60075	0.215	1	-0.224134	0.637544	0.999643	-0.16537	0.734268	1
ENSMUSG00000004612	Nkg7	protein_coding	L35	0.822891	0.0502297	0.596477	-0.13653	0.745151	0.978962	0.907218	0.0312548	0.604412	0.044228	0.916241	1	-0.795503	0.0582311	0.909838	0.628216	0.139946	1
ENSMUSG00000004613	Lim2	protein_coding	-	NA	NA	NA	NA	NA	NA	NA	NA	NA	NA	NA	NA	NA	NA	NA	NA	NA	NA
ENSMUSG00000004626	Stxbp2	protein_coding	-	-0.0594067	0.831253	0.991779	0.0340378	0.902815	0.993808	-0.0352453	0.899435	1	-0.186093	0.504516	1	0.0157387	0.954997	0.999643	-0.675341	0.0153918	1
ENSMUSG00000004630	Pcp2	protein_coding	-	-0.28968	0.666658	NA	0.468041	0.486942	NA	1.00004	0.137475	0.851361	-0.0797533	0.905631	1	-1.00478	0.136162	0.999643	1.55479	0.0212181	1
ENSMUSG00000004631	Sgce	protein_coding	L34	0.0324811	0.897868	NA	-0.0719797	0.776154	NA	0	1	NA	0.390094	0.123506	1	0.142839	0.572526	NA	0	1	1
ENSMUSG00000004633	Chn2	protein_coding	-	0.749449	0.269637	0.901972	-0.0746103	0.912481	0.996258	0.461027	0.497148	1	-0.687534	0.311252	1	0.306756	0.651409	0.999643	-0.782951	0.248913	1
ENSMUSG00000004637	Wwox	protein_coding	-	-0.566762	0.382277	0.945075	0.106134	0.870045	0.988778	0.537424	0.407278	1	0.137141	0.832509	1	0.0498324	0.938751	0.999643	0.420922	0.51636	1
ENSMUSG00000004642	Slbp	protein_coding	L6	0.306382	0.148634	0.799519	-0.0208342	0.921649	0.99764	-0.744802	0.000461459	0.097912	0.138875	0.513402	1	0.286742	0.176157	0.999643	0.182448	0.390161	1
ENSMUSG00000004651	Tyr	protein_coding	-	NA	NA	NA	NA	NA	NA	NA	NA	NA	NA	NA	NA	NA	NA	NA	NA	NA	NA
ENSMUSG00000004654	Ghrhr	protein_coding	-	NA	NA	NA	NA	NA	NA	NA	NA	NA	NA	NA	NA	NA	NA	NA	NA	NA	NA
ENSMUSG00000004655	Aqp1	protein_coding	L20	-0.157217	NA	NA	-0.0622665	NA	NA	-0.0630157	NA	NA	0	NA	NA	0	NA	NA	0.00162629	NA	NA
ENSMUSG00000004661	Arid3b	protein_coding	-	0.193854	0.744254	0.983902	-1.33497	0.0250172	0.325594	1.74948	0.00328077	0.277615	0.238517	0.688396	1	-1.07536	0.0706341	0.945547	-1.71407	0.00395777	1
ENSMUSG00000004665	Cnn2	protein_coding	L29	-0.0594579	0.786584	0.987729	0.193635	0.377876	0.88766	0.0534389	0.807793	1	-0.0487692	0.82429	1	0.250723	0.25374	0.999643	-0.00727423	0.973581	1
ENSMUSG00000004667	Polr2e	protein_coding	-	-0.111277	0.660137	0.976566	0.0844922	0.738289	0.977924	-0.0629919	0.803493	1	-0.0879165	0.728197	1	-0.236554	0.349535	0.999643	-0.0396229	0.875502	1
ENSMUSG00000004668	Abca13	protein_coding	L11	NA	NA	NA	NA	NA	NA	NA	NA	NA	NA	NA	NA	NA	NA	NA	NA	NA	NA
ENSMUSG00000004677	Myo9b	protein_coding	L14	-0.36583	0.506279	0.963067	-0.694709	0.206948	0.768852	0.670547	0.222997	0.933157	0.248095	0.652449	1	-0.315876	0.566233	0.999643	0.148737	0.7871	1
ENSMUSG00000004698	Hdac9	protein_coding	-	0	NA	NA	0.150047	NA	NA	0	NA	NA	-0.028025	NA	NA	-0.1109	NA	NA	0	NA	NA
ENSMUSG00000004707	Ly9	protein_coding	L35	-0.372866	0.121435	0.772604	-0.775033	0.00129195	0.0627814	0.0706143	0.769141	1	-0.0997031	0.678796	1	0.00200925	0.993341	0.999643	-0.116387	0.62848	1
ENSMUSG00000004709	Cd244	protein_coding	L3	0.284823	0.579668	NA	-0.0915897	0.858642	NA	0.20837	0.685344	1	0.656948	0.201629	1	-0.319846	0.534415	NA	0.0240876	0.962638	1
ENSMUSG00000004730	Adgre1	protein_coding	L6	-0.0993727	0.852888	0.994147	-0.301939	0.573153	0.950373	0.236254	0.659313	1	-0.0719109	0.893261	1	0.326205	0.542774	0.999643	0.267297	0.617936	1
ENSMUSG00000004748	Mtfp1	protein_coding	L28	0.356775	0.60067	0.975974	0.690175	0.311318	0.855578	0.777299	0.254122	0.948907	-0.0871047	0.898307	1	0.349008	0.608683	0.999643	0.183904	0.78732	1
ENSMUSG00000004768	Rab23	protein_coding	-	0.00429647	0.994958	1	-0.115098	0.865595	0.987674	-0.256801	0.705703	1	1.0472	0.123527	1	-0.180325	0.790889	0.999643	0.175562	0.79626	1
ENSMUSG00000004771	Rab11a	protein_coding	-	0.203075	0.478954	0.961347	0.170139	0.551641	0.946506	-0.341866	0.233697	0.939577	0.34074	0.234426	1	0.0441845	0.877156	0.999643	-0.0797486	0.780488	1
ENSMUSG00000004788	Eif2b2	protein_coding	L15	-0.238284	0.317299	0.915319	0.358738	0.131919	0.670314	-0.274741	0.249056	0.945265	-0.224394	0.346318	1	-0.0822761	0.729765	0.999643	-0.250988	0.292112	1
ENSMUSG00000004789	Dlst	protein_coding	L12	-0.064514	0.876737	0.99534	0.401998	0.333221	0.869911	-0.545774	0.189474	0.908693	-0.629616	0.129641	1	0.349403	0.4009	0.999643	-0.349853	0.400196	1
ENSMUSG00000004791	Pgf	protein_coding	L12	0	1	NA	0.0563837	0.824339	NA	0	1	NA	0.243114	0.338578	1	0.342837	0.177194	NA	0	1	1
ENSMUSG00000004798	Ulk2	protein_coding	L34	-0.750874	0.263582	0.895526	0.0566726	0.932753	0.999055	0.997408	0.137566	0.851361	-0.533379	0.426897	1	0.30985	0.644426	0.999643	0.682711	0.309179	1
ENSMUSG00000004814	Ccl24	protein_coding	L26	2.15526	0.000667529	0.0589389	2.32205	0.000247224	0.0184892	1.50608	0.0173812	0.525803	0.332883	0.598766	1	0.64575	0.307662	0.999643	-0.0792164	0.900373	1
ENSMUSG00000004815	Dgkq	protein_coding	-	-0.0617614	0.889704	0.99534	-0.371371	0.403351	0.901513	0.516673	0.242559	0.944952	-0.706397	0.110275	1	0.333382	0.451936	0.999643	-0.0424852	0.92358	1
ENSMUSG00000004821	Tmed11	protein_coding	-	NA	NA	NA	NA	NA	NA	NA	NA	NA	NA	NA	NA	NA	NA	NA	NA	NA	NA
ENSMUSG00000004837	Grap	protein_coding	L20	-0.328995	0.160567	0.816766	-0.165652	0.479782	0.926621	0.369957	0.114584	0.844659	-0.252044	0.282369	1	-0.0642882	0.783899	0.999643	0.0276918	0.905982	1
ENSMUSG00000004842	Pou1f1	protein_coding	-	NA	NA	NA	NA	NA	NA	NA	NA	NA	NA	NA	NA	NA	NA	NA	NA	NA	NA
ENSMUSG00000004843	Chmp2b	protein_coding	-	0.4832	0.370362	0.9404	0.0472187	0.930228	0.999055	-0.314554	0.559432	1	0.184179	0.732684	1	-0.388209	0.471421	0.999643	-0.221563	0.680939	1
ENSMUSG00000004846	Plod3	protein_coding	L7	-1.01874	0.0731497	0.67581	0.274934	0.628212	0.959075	0.245745	0.665532	1	0.218638	0.700279	1	0.0436877	0.93864	0.999643	-0.556497	0.327439	1
ENSMUSG00000004849	Ap1s1	protein_coding	L6	0.736128	0.0718638	0.668257	0.823292	0.04396	0.432854	0.491703	0.229578	0.939577	0.284154	0.487547	1	0.196787	0.630473	0.999643	0.284337	0.487457	1
ENSMUSG00000004864	Mapk13	protein_coding	L12	-0.0108964	0.965635	NA	0.540834	0.0327508	NA	0	1	NA	0	1	1	0.084843	0.737314	NA	0	1	1
ENSMUSG00000004865	Srpk1	protein_coding	-	-0.352809	0.075684	0.681543	-0.44074	0.026534	0.335091	-0.12228	0.537818	1	-0.194249	0.327868	1	0.080132	0.686521	0.999643	0.0515266	0.795078	1
ENSMUSG00000004872	Pax3	protein_coding	-	NA	NA	NA	NA	NA	NA	NA	NA	NA	NA	NA	NA	NA	NA	NA	NA	NA	NA
ENSMUSG00000004880	Lbr	protein_coding	L14	0.305811	0.251011	0.888247	-0.294386	0.269263	0.82937	0.132842	0.618126	1	-0.306683	0.249861	1	0.171068	0.520973	0.999643	0.281423	0.290919	1
ENSMUSG00000004885	Crabp2	protein_coding	L24	1.10587	0.0205124	NA	1.38644	0.00369001	NA	0.0125498	0.978983	1	0	1	1	0.346224	0.467654	NA	0	1	1
ENSMUSG00000004891	Nes	protein_coding	L20	0	NA	NA	0.327817	NA	NA	0	NA	NA	0	NA	NA	0	NA	NA	0	NA	NA
ENSMUSG00000004892	Bcan	protein_coding	L34	0	1	NA	0	1	NA	0	1	NA	-0.0268774	0.914459	NA	0	1	NA	0	1	1
ENSMUSG00000004894	Hapln2	protein_coding	-	NA	NA	NA	NA	NA	NA	NA	NA	NA	NA	NA	NA	NA	NA	NA	NA	NA	NA
ENSMUSG00000004895	Prcc	protein_coding	-	-0.0539086	0.931414	0.995481	-0.136467	0.827569	0.98513	0.129357	0.836424	1	-0.126203	0.840416	1	-0.516767	0.409579	0.999643	-0.0144295	0.981632	1
ENSMUSG00000004896	Rrnad1	protein_coding	-	-0.319983	0.126438	0.77879	-0.0939558	0.654393	0.964847	-0.0834145	0.690052	1	0.331118	0.114354	1	-0.446119	0.033283	0.79232	0.138695	0.506483	1
ENSMUSG00000004897	Hdgf	protein_coding	L10	0.353798	0.290969	0.90452	0.261764	0.434084	0.915949	0.449792	0.179494	0.897769	0.20861	0.533686	1	0.0967283	0.772886	0.999643	0.388688	0.24629	1
ENSMUSG00000004902	Slc25a18	protein_coding	L20	0	1	NA	0.027554	0.912315	NA	0	1	NA	0.0481882	0.847284	1	0.0446419	0.8584	NA	0.0776817	0.756215	1
ENSMUSG00000004929	Thop1	protein_coding	L24	0.0193381	0.977191	0.998576	0.502534	0.45746	0.923827	0.813267	0.229095	0.939577	-0.363096	0.591298	1	0.636383	0.346702	0.999643	-0.292838	0.664976	1
ENSMUSG00000004931	Apba3	protein_coding	-	0.145027	0.821503	0.990142	0.0565705	0.92989	0.999055	0.235273	0.714434	1	-0.070901	0.912178	1	-0.345355	0.591255	0.999643	-0.460384	0.473897	1
ENSMUSG00000004933	Matk	protein_coding	L6	0.480378	0.331957	0.917508	0.44677	0.366621	0.883274	0.929477	0.060781	0.729687	0.769274	0.121216	1	0.35466	0.473721	0.999643	0.165633	0.738729	1
ENSMUSG00000004934	Pias4	protein_coding	-	-0.414214	0.378298	0.944603	0.4545	0.333554	0.869911	0.0864882	0.854167	1	0.609719	0.195111	1	-0.161139	0.732459	0.999643	-0.138998	0.767966	1
ENSMUSG00000004936	Map2k1	protein_coding	L3	0.00676186	0.981918	0.999167	0.0210067	0.94384	0.999055	0.211841	0.477765	1	-0.15092	0.613407	1	-0.066098	0.824734	0.999643	-1.03195	0.00056623	0.492758
ENSMUSG00000004937	Sgta	protein_coding	-	-0.176876	0.619999	0.976566	0.121886	0.732446	0.977924	0.458618	0.198768	0.914547	0.217634	0.542032	1	0.228483	0.522178	0.999643	-0.177093	0.619721	1
ENSMUSG00000004939	Nmrk2	protein_coding	L24	0.249348	0.323774	NA	-0.10719	0.671395	NA	0	1	NA	0.0738509	0.769977	1	0.2041	0.419153	NA	0	1	1
ENSMUSG00000004945	Tmem242	protein_coding	-	0.024551	0.942017	0.996182	0.443157	0.188901	0.746362	-0.313265	0.353162	0.989821	-0.316756	0.347671	1	0.601125	0.074732	0.956512	0.00606175	0.985657	1
ENSMUSG00000004947	Dtx2	protein_coding	L12	0.263628	0.693985	0.979708	-0.0229645	0.972656	0.999903	0.233883	0.727117	1	0.195763	0.770117	1	-0.0926676	0.890001	0.999643	-0.417806	0.533074	1
ENSMUSG00000004948	Zp3	protein_coding	-	NA	NA	NA	NA	NA	NA	NA	NA	NA	NA	NA	NA	NA	NA	NA	NA	NA	NA
ENSMUSG00000004951	Hspb1	protein_coding	L18	-0.176668	NA	NA	0.0108053	NA	NA	0	NA	NA	0	NA	NA	0.0338321	NA	NA	0	NA	NA
ENSMUSG00000004952	Rasa4	protein_coding	L5	-0.0089138	0.988425	0.999654	-0.68153	0.267941	0.828331	0.800989	0.192616	0.909725	-0.539462	0.380254	1	-0.100742	0.86978	0.999643	0.0658278	0.914729	1
ENSMUSG00000004961	Syt5	protein_coding	L33	-0.0607947	NA	NA	0.25154	NA	NA	-0.00331162	NA	NA	-0.0550672	NA	NA	0	NA	NA	0	NA	NA
ENSMUSG00000004980	Hnrnpa2b1	protein_coding	L5	0.220334	0.298973	0.908064	0.279854	0.186985	0.744902	-0.290294	0.17114	0.891488	-0.0492181	0.816458	1	0.22052	0.298647	0.999643	0.0702819	0.74024	1
ENSMUSG00000004988	Fxyd4	protein_coding	L26	-0.424829	0.510579	NA	-0.0842268	0.897431	NA	-0.723791	0.263243	NA	0.758034	0.244417	1	0.427037	0.510224	NA	1.07165	0.101512	1
ENSMUSG00000004994	Ccdc130	protein_coding	-	-0.280239	0.561467	0.973208	-0.0372562	0.93842	0.999055	-0.410149	0.395052	1	-0.396611	0.410782	1	0.0526968	0.912982	0.999643	0.194762	0.686155	1
ENSMUSG00000004996	Mri1	protein_coding	-	-0.080765	0.801833	0.989198	0.111415	0.729209	0.977924	-0.392613	0.222549	0.933157	0.465339	0.148581	1	-0.188621	0.558523	0.999643	-0.200085	0.534176	1
ENSMUSG00000005034	Prkacb	protein_coding	-	-0.368843	0.317717	0.915319	-0.933054	0.0115062	0.222222	-0.193296	0.600587	1	0.159138	0.666591	1	-0.0584286	0.874349	0.999643	-0.131421	0.721781	1
ENSMUSG00000005043	Sgsh	protein_coding	L27	0.692939	0.261355	0.895472	0.188473	0.760187	0.981979	1.19064	0.0543225	0.6995	-0.0836098	0.892307	1	0.663709	0.282404	0.999643	0.249889	0.685465	1
ENSMUSG00000005045	Chd5	protein_coding	L33	0.11499	NA	NA	0.13875	NA	NA	-0.0864857	NA	NA	-0.0214399	NA	NA	-0.498963	NA	NA	0.274304	NA	NA
ENSMUSG00000005054	Cstb	protein_coding	L8	0.944856	0.00140564	0.0914969	0.541546	0.0659148	0.514471	0.14367	0.627368	1	0.488979	0.0980767	1	0.0641445	0.827693	0.999643	0.428215	0.14807	1
ENSMUSG00000005057	Sh2b2	protein_coding	L14	0.252302	NA	NA	0.0371151	NA	NA	-0.112233	NA	NA	0.0525363	NA	NA	0.165782	NA	NA	0	NA	NA
ENSMUSG00000005069	Pex5	protein_coding	-	0.096688	0.84943	0.993016	-0.0752467	0.882717	0.990029	-0.662766	0.193611	0.910596	-0.880174	0.0840805	1	-0.30949	0.54408	0.999643	-0.514194	0.313496	1
ENSMUSG00000005078	Jkamp	protein_coding	-	-0.211255	0.519467	0.966439	-0.0195969	0.952207	0.999055	-0.675137	0.0390972	0.65364	-0.267655	0.414178	1	0.256357	0.434199	0.999643	-0.121621	0.710796	1
ENSMUSG00000005087	Cd44	protein_coding	L10	0.840381	0.00320353	0.14914	-0.507803	0.0742543	0.544893	-0.669662	0.0196735	0.548389	0.137519	0.630357	1	-0.252745	0.374628	0.999643	-0.421252	0.143324	1
ENSMUSG00000005089	Slc1a2	protein_coding	L21	0	NA	NA	0.484356	NA	NA	0	NA	NA	0	NA	NA	0	NA	NA	-0.0464679	NA	NA
ENSMUSG00000005102	Eif2ak4	protein_coding	-	-0.104443	0.876487	0.99534	-0.2811	0.675673	0.969145	0.0697469	0.917322	1	-0.0962926	0.886038	1	-0.166034	0.804841	0.999643	-0.382332	0.56938	1
ENSMUSG00000005103	Wdr1	protein_coding	L3	0.557477	0.00185435	0.10513	0.487977	0.00641132	0.164732	0.225721	0.207852	0.926571	0.0896983	0.616752	1	0.550899	0.00210393	0.260637	-0.049075	0.784252	1
ENSMUSG00000005107	Slc2a9	protein_coding	L5	0.00256016	0.996942	1	0.112954	0.865725	0.987674	-0.231686	0.728594	1	-0.0619243	0.926142	1	-0.863796	0.19596	0.999643	-0.65493	0.326938	1
ENSMUSG00000005124	Wisp1	protein_coding	L11	1.054	0.0889369	NA	0.840654	0.175846	NA	0	1	1	-0.871824	0.159326	1	0.316766	0.609691	NA	0.254091	0.681458	1
ENSMUSG00000005125	Ndrg1	protein_coding	L13	-0.148076	0.786949	0.987729	-0.2955	0.589471	0.952922	-0.759063	0.166586	0.886526	-0.788041	0.150277	1	0.162915	0.76612	0.999643	-0.141355	0.796086	1
ENSMUSG00000005131	4930550C14Rik	protein_coding	-	0.260445	NA	NA	-0.00887566	NA	NA	0	NA	NA	0.0623731	NA	NA	0.00578691	NA	NA	0	NA	NA
ENSMUSG00000005142	Man2b1	protein_coding	L35	0.0283248	0.936191	0.995481	0.225764	0.523316	0.940331	0.376955	0.286961	0.96013	0.276209	0.435131	1	0.187104	0.596819	0.999643	-0.441849	0.211776	1
ENSMUSG00000005148	Klf5	protein_coding	L20	0.0293223	0.906712	NA	0	1	NA	0	1	NA	0	1	NA	0	1	NA	0	1	1
ENSMUSG00000005150	Wdr83	protein_coding	-	0.0506218	0.81832	0.989208	0.230809	0.294369	0.845931	-0.0876173	0.690994	1	0.291276	0.186681	1	-0.184272	0.402202	0.999643	-0.117721	0.592643	1
ENSMUSG00000005161	Prdx2	protein_coding	L29	0.511247	0.0274949	0.456978	0.634051	0.00614253	0.164232	0.403076	0.0827627	0.790441	0.321742	0.165167	1	0.252741	0.274925	0.999643	0.230259	0.320755	1
ENSMUSG00000005198	Polr2a	protein_coding	L19	-0.270596	0.401546	0.947011	-0.0495487	0.878056	0.989271	0.274722	0.394721	1	-0.172309	0.594028	1	-0.183018	0.570778	0.999643	-0.407801	0.206278	1
ENSMUSG00000005202	Shbg	protein_coding	-	0	1	NA	0	1	NA	0	1	NA	0	1	NA	0	1	NA	0.0276379	0.912049	1
ENSMUSG00000005204	Senp3	protein_coding	-	-0.172255	0.623006	0.976566	0.0657168	0.851671	0.985933	-0.543941	0.121149	0.847818	0.0658939	0.850786	1	-0.36703	0.295778	0.999643	0.00921209	0.979	1
ENSMUSG00000005220	Corin	protein_coding	L22	0	NA	NA	-0.0975554	NA	NA	0	NA	NA	0	NA	NA	0	NA	NA	0	NA	NA
ENSMUSG00000005225	Plekha8	protein_coding	L19	0.29392	0.606749	NA	-0.00310207	0.995674	NA	-0.610796	0.285018	0.96013	0.520852	0.36188	1	0.135977	0.812038	NA	-1.00403	0.0792111	1
ENSMUSG00000005232	G6pc2	protein_coding	-	NA	NA	NA	NA	NA	NA	NA	NA	NA	NA	NA	NA	NA	NA	NA	NA	NA	NA
ENSMUSG00000005233	Spc25	protein_coding	L6	0.93597	0.167188	0.821037	0.0711115	0.916403	0.997431	-0.40161	0.553525	1	1.22914	0.0697498	1	1.02616	0.129904	0.999643	-0.548717	0.418124	1
ENSMUSG00000005237	Dnah2	protein_coding	L31	0	NA	NA	0	NA	NA	0	NA	NA	0	NA	NA	0.119708	NA	NA	0	NA	NA
ENSMUSG00000005251	Ripk4	protein_coding	L20	-0.346353	NA	NA	0	NA	NA	0	NA	NA	0	NA	NA	0	NA	NA	0	NA	NA
ENSMUSG00000005262	Ufd1l	protein_coding	L13	0.277049	0.27903	0.903954	0.0352232	0.890399	0.991762	0.310687	0.224644	0.935697	-0.239812	0.348031	1	-0.472862	0.0642479	0.938244	0.203651	0.425335	1
ENSMUSG00000005267	Zfp287	protein_coding	-	-0.478513	0.313016	0.912833	-0.616422	0.196034	0.755259	-0.436563	0.356988	0.99007	-0.551709	0.245044	1	-1.33915	0.00493753	0.369975	-0.387742	0.412251	1
ENSMUSG00000005268	Prlr	protein_coding	L23	0	1	NA	0	1	NA	-0.402381	0.111926	NA	0	1	1	0	1	NA	0.234276	0.354781	1
ENSMUSG00000005299	Letm1	protein_coding	-	0.325872	0.458027	0.959759	0.920197	0.0361501	0.392304	1.08746	0.0133466	0.471659	0.557488	0.205374	1	-0.537927	0.220893	0.999643	-0.169925	0.699166	1
ENSMUSG00000005312	Ubqln1	protein_coding	-	-0.152303	0.753362	0.985145	-0.241233	0.618647	0.957132	0.765948	0.113611	0.842514	-0.587003	0.226173	1	-0.11733	0.808779	0.999643	-0.844328	0.0811295	1
ENSMUSG00000005320	Fgfr4	protein_coding	L27	NA	NA	NA	NA	NA	NA	NA	NA	NA	NA	NA	NA	NA	NA	NA	NA	NA	NA
ENSMUSG00000005338	Cadm3	protein_coding	L24	NA	NA	NA	NA	NA	NA	NA	NA	NA	NA	NA	NA	NA	NA	NA	NA	NA	NA
ENSMUSG00000005339	Fcer1a	protein_coding	-	0	NA	NA	0	NA	NA	0	NA	NA	0	NA	NA	0.319883	NA	NA	0	NA	NA
ENSMUSG00000005354	Txn2	protein_coding	-	-0.110964	0.616019	0.976566	0.24702	0.264041	0.824427	0.325225	0.141605	0.857541	0.073617	0.739284	1	0.212714	0.336402	0.999643	0.202587	0.35969	1
ENSMUSG00000005355	Casp14	protein_coding	L24	NA	NA	NA	NA	NA	NA	NA	NA	NA	NA	NA	NA	NA	NA	NA	NA	NA	NA
ENSMUSG00000005357	Slc1a6	protein_coding	-	NA	NA	NA	NA	NA	NA	NA	NA	NA	NA	NA	NA	NA	NA	NA	NA	NA	NA
ENSMUSG00000005360	Slc1a3	protein_coding	L28	NA	NA	NA	NA	NA	NA	NA	NA	NA	NA	NA	NA	NA	NA	NA	NA	NA	NA
ENSMUSG00000005362	Crbn	protein_coding	-	-0.240146	0.573413	0.974103	-0.645454	0.130259	0.669285	-0.368896	0.387091	1	0.315495	0.459414	1	-0.0127828	0.976082	0.999643	0.240249	0.57303	1
ENSMUSG00000005364	Il5ra	protein_coding	L37	0	1	NA	0	1	NA	0	1	1	-0.0101772	0.96811	1	0.0608399	0.811169	NA	0	1	1
ENSMUSG00000005370	Msh6	protein_coding	-	-0.0539506	0.925041	0.995481	0.376827	0.510871	0.934294	0.0925513	0.871826	1	-0.309479	0.589573	1	0.345947	0.546329	0.999643	0.777088	0.175458	1
ENSMUSG00000005371	Fbxo11	protein_coding	L18	-1.21654	0.074875	0.679472	0.124778	0.855037	0.986367	-0.106528	0.876062	1	0.572474	0.401928	1	-0.312461	0.647333	0.999643	0.592446	0.385775	1
ENSMUSG00000005373	Mlxipl	protein_coding	L23	0.29964	0.324426	NA	0.0182507	0.952136	NA	0.233638	0.442314	NA	-0.00701322	0.981591	1	-0.0445493	0.883493	NA	0	1	1
ENSMUSG00000005374	Tbl2	protein_coding	-	0.0740051	0.909601	0.99534	0.243775	0.708366	0.9734	-0.36408	0.576364	1	0.478754	0.462661	1	0.515966	0.428561	0.999643	-0.27205	0.676442	1
ENSMUSG00000005378	Wbscr22	protein_coding	-	-0.290199	0.24242	0.88416	0.352634	0.155202	0.704777	0.0834319	0.736851	1	-0.273779	0.270019	1	0.187208	0.451452	0.999643	-0.257503	0.299474	1
ENSMUSG00000005397	Nid1	protein_coding	L7	0	1	NA	-0.000855104	0.997526	NA	0.160986	0.55937	1	0.0861882	0.754627	1	0.142291	0.605893	NA	0.000905575	0.99738	1
ENSMUSG00000005410	Mcm5	protein_coding	L6	1.47527	3.35e-05	0.00736415	1.07057	0.00258014	0.0938193	0.1915	0.591065	1	1.19655	0.000801738	0.274713	1.24513	0.00046422	0.0980666	0.496905	0.163386	1
ENSMUSG00000005413	Hmox1	protein_coding	L12	0.559138	0.388958	0.947011	0.315345	0.627102	0.958613	0.92174	0.155543	0.870209	0.0127399	0.984335	1	-0.621405	0.338388	0.999643	0.329146	0.611901	1
ENSMUSG00000005417	Mprip	protein_coding	L20	-0.519995	0.255623	0.889379	-0.838502	0.0668794	0.517738	-0.362632	0.428168	1	-0.411719	0.368139	1	-0.784088	0.0866439	0.983989	-0.521332	0.254687	1
ENSMUSG00000005442	Cic	protein_coding	-	0.464463	0.474263	0.961347	-0.762294	0.240611	0.800926	0.46351	0.475554	1	-0.824929	0.203695	1	-0.599251	0.356738	0.999643	1.01122	0.12004	1
ENSMUSG00000005447	Pafah1b3	protein_coding	L6	0.462302	0.477407	0.961347	-0.130703	0.840667	0.98513	0.368032	0.571807	1	0.219675	0.735519	1	0.0671846	0.917663	0.999643	0.781487	0.229759	1
ENSMUSG00000005465	Il27ra	protein_coding	L35	-0.308975	0.430679	0.95261	0.147709	0.706419	0.9734	0.689168	0.0789343	0.78366	-0.418744	0.285604	1	-0.270849	0.489998	0.999643	0.150483	0.701208	1
ENSMUSG00000005469	Prkaca	protein_coding	L28	0.0372847	0.938441	0.995638	0.238642	0.619917	0.957132	-0.518384	0.282427	0.959374	-0.248529	0.606604	1	-0.250539	0.602768	0.999643	-0.698549	0.146564	1
ENSMUSG00000005470	Asf1b	protein_coding	L6	1.47819	0.000422337	0.0454443	0.267143	0.523463	0.940331	0.744105	0.0769717	0.776592	1.10414	0.00860938	0.671128	1.16055	0.00562067	0.388071	-0.225163	0.59237	1
ENSMUSG00000005474	Myl10	protein_coding	-	-0.526305	0.43797	NA	-0.581273	0.393467	NA	0.324212	0.632499	1	0.754775	0.265724	1	-0.168473	0.804015	NA	-0.20533	0.761878	1
ENSMUSG00000005481	Ddx39	protein_coding	L3	0.0552138	0.714927	0.979708	0.298975	0.0476615	0.445954	0.403471	0.00769785	0.400852	-0.201715	0.182142	1	0.265499	0.0789259	0.967386	0.119785	0.428474	1
ENSMUSG00000005483	Dnajb1	protein_coding	L7	-0.369575	0.0220866	0.409321	-0.0486671	0.763124	0.981979	-0.344882	0.0326543	0.61455	-0.455733	0.0047092	0.560181	-0.564223	0.000476263	0.0987122	-0.724498	7.05e-06	0.0483517
ENSMUSG00000005493	Msh4	protein_coding	-	0.0195806	NA	NA	0.0311774	NA	NA	0.265154	NA	NA	0	NA	NA	-0.0235831	NA	NA	0.300343	NA	NA
ENSMUSG00000005501	Usp40	protein_coding	-	-1.011	0.136345	0.790964	-0.0251845	0.970393	0.999903	0.517835	0.44538	1	-1.12294	0.0976936	1	0.234412	0.729678	0.999643	0.45093	0.506086	1
ENSMUSG00000005503	Evx1	protein_coding	-	NA	NA	NA	NA	NA	NA	NA	NA	NA	NA	NA	NA	NA	NA	NA	NA	NA	NA
ENSMUSG00000005505	Kbtbd4	protein_coding	-	0.65255	0.0583315	0.624143	0.0566592	0.869301	0.988738	1.29935	0.000164902	0.0532783	-0.505675	0.14207	1	0.153932	0.654784	0.999643	0.552632	0.108161	1
ENSMUSG00000005506	Celf1	protein_coding	-	0.423844	0.317528	0.915319	-0.105956	0.802641	0.984758	-0.217871	0.607288	1	-0.551784	0.192325	1	-0.0894523	0.832762	0.999643	-0.0595711	0.887995	1
ENSMUSG00000005510	Ndufs3	protein_coding	-	-0.191699	0.376251	0.944108	-0.0716606	0.74063	0.978077	-0.209415	0.33319	0.979448	0.140627	0.515885	1	-0.325617	0.132475	0.999643	-0.030646	0.887277	1
ENSMUSG00000005514	Por	protein_coding	L19	-0.0880741	0.846461	0.992652	0.645304	0.15605	0.705938	0.788491	0.0832508	0.790441	-0.76367	0.0931983	1	0.41642	0.360234	0.999643	-0.101572	0.823373	1
ENSMUSG00000005533	Igf1r	protein_coding	L20	0.0178096	0.977897	0.998666	-0.619974	0.335183	0.870726	0.00779906	0.990327	1	0.347492	0.588747	1	0.596001	0.353994	0.999643	0.157915	0.805936	1
ENSMUSG00000005534	Insr	protein_coding	L20	0.0675649	0.919363	0.9954	-0.596855	0.371179	0.885681	0.885018	0.184916	0.906472	-0.0706755	0.915634	1	0.73703	0.269379	0.999643	-0.633068	0.343109	1
ENSMUSG00000005540	Fcer2a	protein_coding	L37	0	1	1	0	1	1	0	1	1	-0.124708	0.797352	1	0.13567	0.780023	0.999643	0.0333987	0.945173	1
ENSMUSG00000005547	Cyp2a5	protein_coding	L33	0	NA	NA	-0.272805	NA	NA	0	NA	NA	0	NA	NA	0.0946856	NA	NA	0	NA	NA
ENSMUSG00000005553	Atp4a	protein_coding	-	NA	NA	NA	NA	NA	NA	NA	NA	NA	NA	NA	NA	NA	NA	NA	NA	NA	NA
ENSMUSG00000005566	Trim28	protein_coding	-	0.197162	0.513823	0.965339	0.111871	0.710988	0.9734	0.459568	0.127794	0.850903	-0.121897	0.68648	1	-0.332484	0.271669	0.999643	-0.381032	0.206255	1
ENSMUSG00000005575	Ube2m	protein_coding	L8	0.203234	0.719174	0.979931	1.08365	0.0549686	0.47506	-0.44297	0.433062	1	0.065202	0.908153	1	0.420501	0.456734	0.999643	0.855893	0.130303	1
ENSMUSG00000005580	Adcy9	protein_coding	L33	-0.807348	0.121248	NA	0.0203424	0.96883	NA	-0.00953244	0.985386	1	-0.340734	0.512852	1	0.289668	0.57811	NA	-0.254041	0.626234	1
ENSMUSG00000005583	Mef2c	protein_coding	L28	0	1	NA	-0.116218	0.800503	NA	-0.180976	0.693939	1	0.240271	0.60141	1	-0.325828	0.478972	NA	0.344349	0.454169	1
ENSMUSG00000005609	Ctr9	protein_coding	-	0.170712	0.645007	0.976566	-0.962229	0.00945716	0.200574	0.283848	0.44338	1	-0.620642	0.0936222	1	0.41887	0.258426	0.999643	0.418521	0.257936	1
ENSMUSG00000005610	Eif4g2	protein_coding	-	-0.0158778	0.965483	0.99764	-0.709296	0.0532835	0.46862	-0.014063	0.969425	1	-0.776673	0.0342776	0.996323	0.19162	0.601552	0.999643	0.0630934	0.863446	1
ENSMUSG00000005611	Mrvi1	protein_coding	L22	-0.0238029	0.952414	NA	-0.110293	0.782113	NA	-0.101414	0.799283	1	0.049105	0.902003	1	0.165062	0.678925	NA	0.0884998	0.824381	1
ENSMUSG00000005615	Pcyt1a	protein_coding	-	-0.0870611	0.89774	0.99534	0.32376	0.632764	0.959889	0.0141426	0.983343	1	0.56681	0.402721	1	0.735264	0.277782	0.999643	-0.687852	0.309926	1
ENSMUSG00000005621	Zfp592	protein_coding	L18	-0.294148	0.397803	0.947011	-0.636329	0.0687416	0.525275	0.21965	0.528225	1	0.0270612	0.938085	1	0.15068	0.667238	0.999643	-0.653942	0.0603257	1
ENSMUSG00000005625	Psmd4	protein_coding	L15	-0.0667437	0.745119	0.984006	-0.28656	0.162535	0.710783	-0.035848	0.86135	1	-0.0423013	0.836749	1	-0.260932	0.203499	0.999643	-0.0552394	0.787811	1
ENSMUSG00000005628	Tmod4	protein_coding	-	-0.270928	0.545506	NA	-0.116575	0.79478	NA	-0.000707487	0.99874	1	-0.0893431	0.842013	1	-0.0221989	0.960479	NA	-0.263173	0.557581	1
ENSMUSG00000005640	Insrr	protein_coding	L7	0	NA	NA	-0.409973	NA	NA	0	NA	NA	0	NA	NA	0	NA	NA	0	NA	NA
ENSMUSG00000005649	Cabp5	protein_coding	-	NA	NA	NA	NA	NA	NA	NA	NA	NA	NA	NA	NA	NA	NA	NA	NA	NA	NA
ENSMUSG00000005656	Snx6	protein_coding	L6	0.2889	0.321803	0.915436	-0.337538	0.247242	0.80626	0.0222224	0.939203	1	-0.0729578	0.802494	1	0.316077	0.278448	0.999643	0.37163	0.201805	1
ENSMUSG00000005667	Mthfd2	protein_coding	L7	0.197376	0.51008	0.963251	0.374786	0.210642	0.773372	0.0286544	0.923848	1	0.101828	0.734088	1	0.546155	0.0686066	0.945022	0.126754	0.672792	1
ENSMUSG00000005672	Kit	protein_coding	L33	0.324558	NA	NA	0.100024	NA	NA	0	NA	NA	-0.19757	NA	NA	0.0692914	NA	NA	-0.11215	NA	NA
ENSMUSG00000005674	Tomm40l	protein_coding	L29	-0.149573	0.685332	0.979364	0.0034555	0.992538	1	0.391733	0.289284	0.960567	-0.0959083	0.795224	1	0.127058	0.731186	0.999643	-0.0151576	0.967289	1
ENSMUSG00000005677	Nr1i3	protein_coding	-	-0.115189	0.75367	0.985145	0.00961417	0.979127	1	0.490524	0.182375	0.902143	0.0250142	0.945728	1	0.181842	0.6211	0.999643	0.0720782	0.84463	1
ENSMUSG00000005681	Apoa2	protein_coding	L38	0.120482	0.679948	NA	0.0605815	0.835861	NA	0	1	NA	0.0728145	0.803084	1	0.0082598	0.977453	NA	0	1	1
ENSMUSG00000005682	Pan2	protein_coding	-	0.529171	0.399724	0.947011	-0.147534	0.814456	0.98513	0.386565	0.538692	1	-0.78706	0.210492	1	-0.247582	0.693661	0.999643	0.208629	0.739898	1
ENSMUSG00000005683	Cs	protein_coding	-	0.283574	0.338134	0.923368	0.199314	0.500532	0.931056	0.541047	0.0678788	0.748615	-0.336923	0.255242	1	0.283596	0.338388	0.999643	-0.0627497	0.832372	1
ENSMUSG00000005686	Ampd3	protein_coding	L18	0.785721	0.248622	0.886699	-0.419071	0.538321	0.943427	-0.887805	0.192264	0.90956	-0.294621	0.665382	1	-0.12735	0.851693	0.999643	-0.942221	0.166549	1
ENSMUSG00000005687	Bcas2	protein_coding	-	-0.0523716	0.815169	0.989198	-0.00419911	0.985044	1	-0.417484	0.0621552	0.735106	0.105475	0.637442	1	-0.301724	0.177604	0.999643	0.155118	0.487958	1
ENSMUSG00000005696	Sh2d1a	protein_coding	L35	0.312351	0.249896	0.887033	0.0553559	0.83822	0.98513	-0.192651	0.478443	1	0.587494	0.0304082	0.962606	-0.102217	0.706012	0.999643	0.110718	0.683267	1
ENSMUSG00000005698	Ctcf	protein_coding	-	-0.206988	0.509432	0.963251	-0.849485	0.00675222	0.169126	0.23434	0.453906	1	0.0178165	0.954639	1	0.0541671	0.862548	0.999643	0.465848	0.135685	1
ENSMUSG00000005699	Pard6a	protein_coding	-	0.0457847	0.943648	0.996182	0.445618	0.491516	0.927806	0.0110211	0.986429	1	-0.325117	0.615925	1	0.765698	0.237567	0.999643	0.249478	0.700128	1
ENSMUSG00000005705	Agrp	protein_coding	L31	0.262111	NA	NA	-0.115128	NA	NA	-0.422792	NA	NA	0.439286	NA	NA	0.116048	NA	NA	0.461133	NA	NA
ENSMUSG00000005716	Pvalb	protein_coding	L24	NA	NA	NA	NA	NA	NA	NA	NA	NA	NA	NA	NA	NA	NA	NA	NA	NA	NA
ENSMUSG00000005718	Tfap4	protein_coding	L33	-0.42748	0.525827	0.967895	-0.477718	0.478462	0.926314	-0.556135	0.409191	1	-0.287139	0.669998	1	0.538693	0.424165	0.999643	0.238534	0.723363	1
ENSMUSG00000005732	Ranbp1	protein_coding	L4	0.420339	0.0770184	0.682982	0.709721	0.00278514	0.0992207	-0.0620029	0.79428	1	0.759416	0.00142272	0.357025	0.231902	0.329182	0.999643	0.138089	0.561869	1
ENSMUSG00000005763	Cd247	protein_coding	L35	-0.198331	0.256921	0.89102	-0.013103	0.940303	0.999055	0.178714	0.306969	0.970613	-0.0217216	0.901198	1	-0.0698489	0.68984	0.999643	-0.045113	0.79647	1
ENSMUSG00000005774	Rfx5	protein_coding	-	-0.212274	0.753667	0.985145	-0.37583	0.578532	0.950373	0.466166	0.490439	1	-0.0307117	0.963793	1	0.768347	0.256029	0.999643	-1.26874	0.0606161	1
ENSMUSG00000005779	Psmb4	protein_coding	L8	0.150341	0.464237	0.96082	0.286006	0.163029	0.710783	0.180533	0.37897	0.996567	0.2126	0.300443	1	0.0581982	0.776824	0.999643	0.273837	0.182389	1
ENSMUSG00000005800	Mmp8	protein_coding	L13	0	1	NA	-0.00203587	0.993621	NA	0	1	1	-0.0244346	0.923558	1	-0.143254	0.573838	NA	0	1	1
ENSMUSG00000005802	Slc30a4	protein_coding	L12	-0.0118788	0.977791	NA	-0.0697217	0.87024	NA	-0.254322	0.551306	1	0.0878361	0.836968	1	0.109917	0.796793	NA	0.625543	0.143168	1
ENSMUSG00000005803	Sqrdl	protein_coding	-	-0.309526	0.649527	0.976566	0.315486	0.643307	0.96359	0.297288	0.662488	1	-0.0407897	0.952246	1	1.06167	0.119101	0.999643	-0.743134	0.275239	1
ENSMUSG00000005804	Bloc1s6	protein_coding	-	0.360766	0.351159	0.932992	0.334141	0.388002	0.893201	-0.337396	0.382888	0.999319	-0.235835	0.541921	1	-0.0946139	0.806899	0.999643	-0.460384	0.233974	1
ENSMUSG00000005813	Metap1	protein_coding	-	0.896779	0.015159	0.340835	-0.0872808	0.813254	0.985091	-0.0908266	0.805772	1	-0.787649	0.032982	0.992083	0.492627	0.18262	0.999643	0.384993	0.296796	1
ENSMUSG00000005823	Gpr108	protein_coding	-	-0.00939156	0.979637	0.999111	0.453534	0.217502	0.780377	0.956914	0.00935213	0.428871	-0.279117	0.448013	1	0.0557988	0.879578	0.999643	-0.378161	0.3042	1
ENSMUSG00000005824	Tnfsf14	protein_coding	L14	-0.228857	0.737495	0.981469	-0.120551	0.859867	0.986744	0.727614	0.2865	0.96013	0.14418	0.832755	1	-0.0801742	0.906533	0.999643	0.0878553	0.897595	1
ENSMUSG00000005836	Gata6	protein_coding	L27	NA	NA	NA	NA	NA	NA	NA	NA	NA	NA	NA	NA	NA	NA	NA	NA	NA	NA
ENSMUSG00000005846	Rsl1d1	protein_coding	L4	-0.548299	0.0996961	0.733647	0.0276324	0.933953	0.999055	-0.551529	0.0975492	0.815741	-0.0323666	0.922486	1	-0.196334	0.554971	0.999643	0.203718	0.539702	1
ENSMUSG00000005864	Cnga2	protein_coding	L18	NA	NA	NA	NA	NA	NA	NA	NA	NA	NA	NA	NA	NA	NA	NA	NA	NA	NA
ENSMUSG00000005871	Apc	protein_coding	-	-1.04716	0.110668	NA	-0.43093	0.511697	NA	-0.77278	0.239146	0.942798	1.03944	0.11313	1	0.237803	0.717256	0.999643	0.963795	0.141988	1
ENSMUSG00000005873	Reep5	protein_coding	-	0.0172706	0.956137	0.996338	0.0322762	0.918015	0.997431	-0.22515	0.474677	1	0.15997	0.610851	1	0.347371	0.268371	0.999643	0.761144	0.0156754	1
ENSMUSG00000005881	Ergic3	protein_coding	-	-0.111621	0.669267	0.976678	0.254073	0.330385	0.869911	0.564202	0.031377	0.604412	-0.00188391	0.994254	1	0.319024	0.222222	0.999643	0.0105451	0.967875	1
ENSMUSG00000005882	Uqcc1	protein_coding	-	-0.0882529	0.776852	0.986568	0.154889	0.618825	0.957132	-0.462143	0.137224	0.851361	-0.650828	0.0362711	1	-0.48665	0.118374	0.999643	-0.26008	0.403102	1
ENSMUSG00000005883	Spo11	protein_coding	L35	0.50036	0.400343	0.947011	-0.301039	0.612802	0.957132	-0.151104	0.799361	1	0.00569222	0.992368	1	-0.610725	0.304589	0.999643	0.98314	0.0984049	1
ENSMUSG00000005886	Ncoa2	protein_coding	-	0.430362	0.401709	0.947011	0.309121	0.546354	0.945267	0.193613	0.705755	1	0.113479	0.82495	1	0.104267	0.838865	0.999643	0.657421	0.199427	1
ENSMUSG00000005891	Prl4a1	protein_coding	-	NA	NA	NA	NA	NA	NA	NA	NA	NA	NA	NA	NA	NA	NA	NA	NA	NA	NA
ENSMUSG00000005892	Trh	protein_coding	-	NA	NA	NA	NA	NA	NA	NA	NA	NA	NA	NA	NA	NA	NA	NA	NA	NA	NA
ENSMUSG00000005893	Nr2c2	protein_coding	-	-0.27056	0.629859	0.976566	-0.709755	0.206591	0.768827	0.355865	0.525877	1	-0.321955	0.566119	1	0.0455631	0.935279	0.999643	1.07117	0.0562459	1
ENSMUSG00000005897	Nr2c1	protein_coding	-	-0.276322	0.682039	0.977884	0.496777	0.461569	0.923827	0.247842	0.713267	1	0.10991	0.870568	1	-0.688922	0.307073	0.999643	0.825709	0.220882	1
ENSMUSG00000005899	Smpd4	protein_coding	-	0.676614	0.247242	0.884225	0.0552119	0.924726	0.997752	0.237936	0.684165	1	-1.54862	0.00808897	0.66373	0.508054	0.385111	0.999643	-0.0149574	0.979618	1
ENSMUSG00000005907	Pex1	protein_coding	-	-0.325094	0.600233	0.975695	-0.568447	0.360279	0.880987	-0.38473	0.535422	1	-0.544092	0.380278	1	0.53785	0.385831	0.999643	0.952818	0.124496	1
ENSMUSG00000005917	Otx1	protein_coding	L22	0.460608	NA	NA	0	NA	NA	0	NA	NA	0	NA	NA	0	NA	NA	0	NA	NA
ENSMUSG00000005936	Kctd20	protein_coding	-	0.113511	0.791778	0.987729	0.583258	0.175227	0.731905	0.452036	0.293545	0.962661	-0.527609	0.220483	1	0.317977	0.459786	0.999643	0.480533	0.264223	1
ENSMUSG00000005947	Itgae	protein_coding	L37	-0.207579	0.760659	0.985145	0.180293	0.791351	0.984758	1.00468	0.1403	0.855278	0.433872	0.524216	1	-0.214345	0.753108	0.999643	0.598177	0.379938	1
ENSMUSG00000005949	Ctns	protein_coding	-	-0.53257	0.398676	0.947011	0.137686	0.827257	0.98513	-0.251083	0.690585	1	-0.832912	0.186746	1	0.360595	0.56767	0.999643	-0.499824	0.428098	1
ENSMUSG00000005950	P2rx5	protein_coding	L33	0	NA	NA	0	NA	NA	0	NA	NA	-0.0518993	NA	NA	0.219795	NA	NA	0	NA	NA
ENSMUSG00000005951	Shpk	protein_coding	-	-0.0539371	0.933323	0.995481	0.232568	0.718184	0.97418	0.02569	0.968203	1	-0.519258	0.42047	1	0.0924472	0.885925	0.999643	-0.656216	0.308562	1
ENSMUSG00000005952	Trpv1	protein_coding	-	NA	NA	NA	NA	NA	NA	NA	NA	NA	NA	NA	NA	NA	NA	NA	NA	NA	NA
ENSMUSG00000005958	Ephb3	protein_coding	L33	NA	NA	NA	NA	NA	NA	NA	NA	NA	NA	NA	NA	NA	NA	NA	NA	NA	NA
ENSMUSG00000005968	Tuft1	protein_coding	L7	-0.0575263	0.924451	0.995481	-0.508375	0.402195	0.901416	-0.0611601	0.919709	1	0.590027	0.330708	1	-0.209431	0.729919	0.999643	0.565743	0.351229	1
ENSMUSG00000005973	Rcn1	protein_coding	L36	-0.550086	0.359451	0.937225	0.517347	0.389377	0.894529	0.60581	0.312721	0.973428	-1.21557	0.0427827	1	-0.788135	0.18925	0.999643	-0.0218151	0.970973	1
ENSMUSG00000005980	Dnase1	protein_coding	-	-0.482119	0.360989	0.937302	-0.177067	0.739556	0.977924	1.03033	0.0516048	0.695462	-0.864215	0.101886	1	0.57309	0.281928	0.999643	0.0409082	0.938187	1
ENSMUSG00000005981	Trap1	protein_coding	-	-0.0509692	0.823498	0.990734	0.165382	0.469281	0.923827	-0.233576	0.306534	0.970503	-0.0757682	0.74036	1	0.474301	0.0381446	0.83252	-0.0324583	0.88699	1
ENSMUSG00000005982	Naa60	protein_coding	-	-0.069487	0.846823	0.992745	0.161526	0.653577	0.964847	0.222937	0.535658	1	-0.217724	0.544929	1	0.165116	0.646362	0.999643	-0.227481	0.527054	1
ENSMUSG00000005983	1700037C18Rik	protein_coding	-	0.157652	0.634145	0.976566	-0.0235832	0.94328	0.999055	0.135764	0.682219	1	-0.328248	0.321192	1	-0.00649013	0.984376	0.999643	-0.195343	0.555234	1
ENSMUSG00000005986	Ankrd13d	protein_coding	-	-0.217638	0.745553	0.984018	-0.755824	0.259824	0.820965	-0.663168	0.32269	0.976363	0.199736	0.765815	1	-0.342353	0.609718	0.999643	0.185465	0.781992	1
ENSMUSG00000005994	Tyrp1	protein_coding	-	NA	NA	NA	NA	NA	NA	NA	NA	NA	NA	NA	NA	NA	NA	NA	NA	NA	NA
ENSMUSG00000006005	Tpr	protein_coding	L6	-0.136485	0.757928	0.985145	-1.62462	0.000253685	0.0188388	0.417276	0.345637	0.987304	0.043287	0.922206	1	-0.507875	0.252317	0.999643	0.502179	0.256164	1
ENSMUSG00000006007	Pdc	protein_coding	-	NA	NA	NA	NA	NA	NA	NA	NA	NA	NA	NA	NA	NA	NA	NA	NA	NA	NA
ENSMUSG00000006010	BC003331	protein_coding	L4	-0.135473	0.842786	0.992447	-0.364787	0.593301	0.953108	0.46088	0.499828	1	0.209517	0.759036	1	-0.183144	0.788606	0.999643	-0.00968426	0.988689	1
ENSMUSG00000006014	Prg4	protein_coding	L10	0.573854	0.293199	0.906151	0.416078	0.447315	0.921697	0.336039	0.537359	1	0.0501215	0.926667	1	-0.279988	0.607221	0.999643	0.829783	0.128309	1
ENSMUSG00000006019	Dhx34	protein_coding	-	0.136952	0.841224	0.992168	0.168577	0.805224	0.984909	1.10787	0.105121	0.828822	-0.120391	0.860216	1	0.132669	0.846129	0.999643	0.599745	0.38035	1
ENSMUSG00000006021	Kptn	protein_coding	L28	0.0412994	0.920966	0.995481	-0.104005	0.802441	0.984758	0.209283	0.615222	1	0.623112	0.13548	1	0.215941	0.603826	0.999643	-1.34983	0.00123645	0.666539
ENSMUSG00000006024	Napa	protein_coding	-	-0.136371	0.419708	0.949667	0.175383	0.299296	0.84932	0.185855	0.2712	0.955011	-0.142863	0.397955	1	0.118072	0.485354	0.999643	-0.19692	0.243734	1
ENSMUSG00000006050	Sra1	protein_coding	L12	0.067139	0.755533	0.985145	0.00583128	0.978407	1	-0.223515	0.30002	0.964714	0.10223	0.635362	1	0.0651744	0.762449	0.999643	-0.0108863	0.959709	1
ENSMUSG00000006056	Calcoco2	protein_coding	L34	NA	NA	NA	NA	NA	NA	NA	NA	NA	NA	NA	NA	NA	NA	NA	NA	NA	NA
ENSMUSG00000006057	Atp5g1	protein_coding	L9	0.561612	0.0730487	0.67581	0.614199	0.0497238	0.455234	-0.0514374	0.86956	1	0.421665	0.178252	1	0.0670532	0.830385	0.999643	0.23761	0.44802	1
ENSMUSG00000006058	Snf8	protein_coding	-	0.295376	0.644931	0.976566	0.285525	0.65599	0.96585	0.124973	0.845432	1	-0.513241	0.422964	1	-0.391038	0.541955	0.999643	-1.05436	0.0998559	1
ENSMUSG00000006095	Tbcb	protein_coding	L9	0.299752	0.298986	0.908064	0.16032	0.577638	0.950373	0.380407	0.188389	0.908693	0.201982	0.484164	1	-0.0487335	0.865722	0.999643	0.196628	0.496057	1
ENSMUSG00000006127	Inpp5k	protein_coding	L20	-0.111678	0.63341	0.976566	-0.156291	0.504528	0.932721	0.200286	0.392575	1	-0.219325	0.348974	1	0.291888	0.212837	0.999643	-0.259909	0.26724	1
ENSMUSG00000006134	Crkl	protein_coding	-	0.119191	0.814362	0.989198	-0.209074	0.680222	0.969592	0.00926268	0.985432	1	-0.519189	0.306521	1	0.158915	0.754334	0.999643	-0.194	0.702249	1
ENSMUSG00000006143	Upk3bl	protein_coding	L3	NA	NA	NA	NA	NA	NA	NA	NA	NA	NA	NA	NA	NA	NA	NA	NA	NA	NA
ENSMUSG00000006154	Eps8l1	protein_coding	L34	-0.714665	0.295771	0.907233	-0.358279	0.600181	0.953579	-0.896092	0.189884	0.908693	0.99539	0.145345	1	-0.417066	0.541768	0.999643	-0.204823	0.764443	1
ENSMUSG00000006169	Clint1	protein_coding	L2	0.466709	0.250385	0.887501	-0.785235	0.053149	0.468545	0.174349	0.667566	1	-0.60918	0.133076	1	-0.320906	0.428877	0.999643	0.612579	0.131073	1
ENSMUSG00000006179	Prss16	protein_coding	L13	-0.168466	0.799521	NA	-0.600414	0.365669	NA	0.118693	0.857595	1	0.154334	0.815905	1	-0.635356	0.337669	NA	1.23542	0.0622055	1
ENSMUSG00000006191	Cdkal1	protein_coding	-	0.199899	0.737439	0.981469	-0.820184	0.169324	0.722299	0.557199	0.350421	0.989069	-0.115109	0.847071	1	-0.0718752	0.904166	0.999643	-0.092649	0.876502	1
ENSMUSG00000006200	Rhox6	protein_coding	-	NA	NA	NA	NA	NA	NA	NA	NA	NA	NA	NA	NA	NA	NA	NA	NA	NA	NA
ENSMUSG00000006204	5430419D17Rik	protein_coding	-	NA	NA	NA	NA	NA	NA	NA	NA	NA	NA	NA	NA	NA	NA	NA	NA	NA	NA
ENSMUSG00000006205	Htra1	protein_coding	L33	NA	NA	NA	NA	NA	NA	NA	NA	NA	NA	NA	NA	NA	NA	NA	NA	NA	NA
ENSMUSG00000006215	Zbtb17	protein_coding	-	-0.625875	0.209918	0.867156	0.942265	0.0590273	0.491634	0.719918	0.149045	0.864719	-0.0842532	0.866024	1	0.0594457	0.905215	0.999643	-0.140398	0.778674	1
ENSMUSG00000006216	Clcnkb	protein_coding	-	NA	NA	NA	NA	NA	NA	NA	NA	NA	NA	NA	NA	NA	NA	NA	NA	NA	NA
ENSMUSG00000006218	Fam131c	protein_coding	-	NA	NA	NA	NA	NA	NA	NA	NA	NA	NA	NA	NA	NA	NA	NA	NA	NA	NA
ENSMUSG00000006219	Fblim1	protein_coding	L3	-0.00820471	0.977526	NA	-0.297577	0.30709	NA	0	1	1	0.245142	0.400071	1	-0.0633584	0.827829	NA	0	1	1
ENSMUSG00000006221	Hspb7	protein_coding	L22	0.0293223	0.906712	NA	0	1	NA	0	1	NA	0	1	1	0.119708	0.632357	NA	0	1	1
ENSMUSG00000006235	Epor	protein_coding	L27	0.154432	NA	NA	-0.0975554	NA	NA	0	NA	NA	0	NA	NA	0	NA	NA	0	NA	NA
ENSMUSG00000006241	Ccdc159	protein_coding	L29	0.150021	0.579172	NA	0.0572469	0.832427	NA	0	1	NA	0	1	1	-0.0342813	0.899071	NA	0	1	1
ENSMUSG00000006262	Mob1b	protein_coding	-	-0.0356198	0.95811	0.996528	0.291845	0.666949	0.967664	-0.149719	0.825214	1	-0.130637	0.847241	1	0.11362	0.866942	0.999643	0.278203	0.681567	1
ENSMUSG00000006269	Atp6v1b1	protein_coding	L28	0	NA	NA	-0.60015	NA	NA	0	NA	NA	0	NA	NA	-0.0351087	NA	NA	0	NA	NA
ENSMUSG00000006270	Vax1	protein_coding	-	NA	NA	NA	NA	NA	NA	NA	NA	NA	NA	NA	NA	NA	NA	NA	NA	NA	NA
ENSMUSG00000006273	Atp6v1b2	protein_coding	L14	0.124452	0.617989	0.976566	-0.124668	0.617351	0.957132	0.250716	0.314732	0.974795	-0.171192	0.492515	1	0.150757	0.545824	0.999643	-0.172208	0.489979	1
ENSMUSG00000006276	Eps15l1	protein_coding	-	0.213449	0.591858	0.974345	0.020084	0.959803	0.999055	0.341501	0.391468	1	-0.030698	0.938537	1	-0.310746	0.435321	0.999643	0.397563	0.318341	1
ENSMUSG00000006281	Tep1	protein_coding	L36	-0.932339	0.0467931	0.580487	-0.442025	0.343918	0.874572	0.581472	0.213159	0.930471	-0.46455	0.319999	1	-0.059415	0.898462	0.999643	-0.926638	0.0480829	1
ENSMUSG00000006288	Ttc5	protein_coding	-	-0.0798611	0.711694	0.979708	-0.062728	0.771606	0.983171	0.00166629	0.993844	1	-0.020896	0.922921	1	0.139498	0.518674	0.999643	-0.259056	0.230117	1
ENSMUSG00000006289	Osgep	protein_coding	-	-0.345385	0.235058	0.879806	0.0243361	0.933301	0.999055	-0.0763076	0.793024	1	0.141741	0.626041	1	-0.0506389	0.861947	0.999643	0.0139407	0.961768	1
ENSMUSG00000006299	Aamp	protein_coding	-	0.0118109	0.958924	0.996739	0.0740778	0.746677	0.97903	0.446733	0.0514195	0.695462	-0.156045	0.496226	1	0.0865694	0.705863	0.999643	-0.265198	0.247444	1
ENSMUSG00000006301	Tmbim1	protein_coding	L20	0.489913	0.453617	0.957773	0.739046	0.258134	0.819147	-0.0326812	0.96043	1	0.282457	0.666454	1	-0.0358228	0.956305	0.999643	0.477386	0.466901	1
ENSMUSG00000006304	Arpc2	protein_coding	L2	0.302893	0.0654613	0.644085	-0.00571093	0.972277	0.999903	-0.142247	0.387022	1	0.215407	0.19031	1	-0.0924444	0.573932	0.999643	-0.0829473	0.614035	1
ENSMUSG00000006307	Kmt2b	protein_coding	L18	-0.514187	0.31979	0.915436	-0.465745	0.367945	0.884427	0.609918	0.238222	0.941831	-0.346572	0.502304	1	-0.539623	0.296684	0.999643	0.0361249	0.944373	1
ENSMUSG00000006310	Zbtb32	protein_coding	L35	1.65068	0.0137967	0.328132	0.540977	0.419474	0.910341	1.04044	0.121051	0.847818	0.667498	0.319419	1	0.467949	0.484909	0.999643	0.908791	0.175779	1
ENSMUSG00000006311	Etv2	protein_coding	-	NA	NA	NA	NA	NA	NA	NA	NA	NA	NA	NA	NA	NA	NA	NA	NA	NA	NA
ENSMUSG00000006313	Upk1a	protein_coding	L19	1.00846	0.0973926	NA	-0.30965	0.611055	NA	0.963805	0.112824	0.839741	0.0940447	0.876887	1	0.510225	0.401994	NA	0	1	1
ENSMUSG00000006315	Tmem147	protein_coding	-	0.121892	0.659541	0.976566	0.706447	0.0105685	0.211838	-0.136158	0.62185	1	0.29445	0.286924	1	0.0525494	0.849277	0.999643	0.00514385	0.98513	1
ENSMUSG00000006333	Rps9	protein_coding	L9	-0.292256	0.257385	0.891046	0.216088	0.40244	0.901416	-0.248073	0.336296	0.980393	0.114459	0.657326	1	0.0593205	0.8182	0.999643	0.268671	0.297725	1
ENSMUSG00000006335	Tfpt	protein_coding	-	1.16753	0.0763179	0.682518	0.180724	0.783674	0.984758	0.964501	0.142786	0.857541	1.0143	0.123997	1	-0.868305	0.187448	0.999643	-0.183485	0.780739	1
ENSMUSG00000006342	Susd2	protein_coding	L31	-0.302007	0.638009	0.976566	-0.426485	0.506438	0.933555	0.372738	0.560915	1	0.266441	0.677666	1	-0.208704	0.744983	0.999643	-0.0171525	0.97865	1
ENSMUSG00000006344	Ggt5	protein_coding	L6	-0.854647	0.136515	0.790964	-1.95494	0.000750684	0.0430215	-0.0209878	0.970817	1	-0.134609	0.814593	1	0.702386	0.223336	0.999643	0.16076	0.779388	1
ENSMUSG00000006345	Ggt1	protein_coding	L13	-0.146623	0.816596	0.989198	-0.662742	0.294317	0.845931	-0.122844	0.845978	1	0.0880395	0.889233	1	0.657856	0.297969	0.999643	0.1761	0.7806	1
ENSMUSG00000006356	Crip2	protein_coding	L33	0.487482	0.289906	0.90452	-0.326771	0.476965	0.925637	-0.521334	0.260569	0.949327	-0.0240637	0.958376	1	0.42733	0.352716	0.999643	0.0595359	0.897746	1
ENSMUSG00000006360	Crip1	protein_coding	L6	0.805536	0.0293298	0.473818	0.08905	0.809571	0.985061	0.0513635	0.889549	1	0.479384	0.194736	1	-0.0574942	0.876358	0.999643	0.0940203	0.799281	1
ENSMUSG00000006362	Cbfa2t3	protein_coding	L33	0.420322	0.500971	0.961871	0.209346	0.737699	0.977924	0	1	1	0.203026	0.74527	1	-0.193299	0.757486	0.999643	-0.276779	0.657592	1
ENSMUSG00000006369	Fbln1	protein_coding	L27	0.196999	0.753825	0.985145	-0.262252	0.676262	0.969145	0.625606	0.319237	0.976363	-0.239548	0.70295	1	0.26384	0.67434	0.999643	-0.274664	0.661884	1
ENSMUSG00000006373	Pgrmc1	protein_coding	L34	-0.0725988	0.812401	0.989198	0.0986949	0.746389	0.97903	0.0199173	0.947984	1	-0.437516	0.151051	1	-0.139097	0.648781	0.999643	0.425787	0.162445	1
ENSMUSG00000006378	Gcat	protein_coding	L27	0.686723	0.282187	0.90452	0.891445	0.162636	0.710783	-0.391554	0.53988	1	0.44614	0.484848	1	1.33297	0.0368952	0.826237	-1.02446	0.10881	1
ENSMUSG00000006386	Tek	protein_coding	L33	0.372938	NA	NA	-0.267229	NA	NA	0	NA	NA	0	NA	NA	0	NA	NA	0	NA	NA
ENSMUSG00000006389	Mpl	protein_coding	L20	0	NA	NA	0	NA	NA	-0.00227205	NA	NA	-0.363184	NA	NA	0.0622776	NA	NA	-0.00180337	NA	NA
ENSMUSG00000006390	Elovl1	protein_coding	L28	0.850808	0.00124567	0.0861049	0.883188	0.000788033	0.0444375	0.0976491	0.711313	1	0.367142	0.163683	1	0.625238	0.017549	0.672208	-0.0703611	0.789523	1
ENSMUSG00000006392	Med8	protein_coding	-	0.302228	0.279745	0.90452	0.205481	0.461356	0.923827	0.0759479	0.786033	1	0.393542	0.158833	1	-0.0574117	0.836877	0.999643	-0.298819	0.284752	1
ENSMUSG00000006395	Hyi	polymorphic_pseudogene	-	-0.112694	0.820007	0.989237	0.566635	0.253089	0.810887	0.124268	0.801967	1	2.06183	3.92e-05	0.0449288	-0.997319	0.0453034	0.857213	-0.32809	0.507749	1
ENSMUSG00000006398	Cdc20	protein_coding	L6	1.38885	0.0171539	0.365431	0.492428	0.397786	0.898992	1.20598	0.0388543	0.65364	1.54583	0.00811592	0.66373	1.32536	0.0229265	0.709015	0.254501	0.663056	1
ENSMUSG00000006403	Adamts4	protein_coding	L12	0	1	NA	-0.0224898	0.928382	NA	0.0252371	0.919661	NA	-0.0268774	0.914459	NA	0	1	NA	0	1	1
ENSMUSG00000006411	Nectin4	protein_coding	-	0.0470662	NA	NA	-0.30899	NA	NA	-0.0735068	NA	NA	0.00725474	NA	NA	0.138313	NA	NA	0.200499	NA	NA
ENSMUSG00000006412	Pfdn2	protein_coding	-	0.0273514	0.91798	0.9954	0.00299004	0.99101	1	-0.2768	0.296898	0.962891	0.149041	0.574777	1	-0.177118	0.505535	0.999643	0.183775	0.490033	1
ENSMUSG00000006418	Rnf114	protein_coding	L7	-0.165754	0.4697	0.961347	0.15197	0.50759	0.933637	0.147035	0.521351	1	-0.27266	0.234423	1	0.00486511	0.983082	0.999643	-0.33039	0.149537	1
ENSMUSG00000006423	C330007P06Rik	protein_coding	L29	0.123725	0.849172	0.993016	-0.24272	0.709068	0.9734	-0.581232	0.371769	0.994257	0.382867	0.556176	1	0.254435	0.695754	0.999643	-0.285251	0.66091	1
ENSMUSG00000006435	Neurl1a	protein_coding	L20	-0.182794	0.506435	NA	-0.0852644	0.756636	NA	-0.00609404	0.982332	1	0.0798278	0.771686	1	0	1	NA	0.0473978	0.863232	1
ENSMUSG00000006442	Srm	protein_coding	L10	-0.132345	0.840629	0.992168	1.5616	0.0176788	0.275367	0.989755	0.132448	0.851361	-0.36159	0.582664	1	-0.102704	0.875991	0.999643	-0.699151	0.287865	1
ENSMUSG00000006445	Epha2	protein_coding	L18	0.098935	NA	NA	0.186645	NA	NA	0	NA	NA	-0.0281977	NA	NA	-0.286258	NA	NA	0	NA	NA
ENSMUSG00000006456	Rbm14	protein_coding	L18	-0.12479	0.840798	0.992168	0.453855	0.465016	0.923827	-0.0349788	0.955104	1	-0.0154888	0.980111	1	-0.448073	0.471173	0.999643	-0.591215	0.341878	1
ENSMUSG00000006457	Actn3	protein_coding	L24	0.320165	NA	NA	0.0636361	NA	NA	0	NA	NA	0	NA	NA	0	NA	NA	0.125901	NA	NA
ENSMUSG00000006462	A530013C23Rik	lincRNA	-	-0.0707653	0.77732	NA	0	1	NA	0	1	NA	0	1	1	0.0946856	0.705125	NA	0	1	1
ENSMUSG00000006463	Zdhhc24	protein_coding	-	0.181866	0.790231	0.987729	-0.063543	0.925949	0.998197	0.893469	0.191264	0.908693	1.01693	0.136903	1	-0.241057	0.724398	0.999643	0.225107	0.741963	1
ENSMUSG00000006464	Bbs1	protein_coding	L20	0	NA	NA	-0.00232044	NA	NA	0	NA	NA	-0.329072	NA	NA	0.115888	NA	NA	-0.0340373	NA	NA
ENSMUSG00000006469	Slc34a3	protein_coding	-	NA	NA	NA	NA	NA	NA	NA	NA	NA	NA	NA	NA	NA	NA	NA	NA	NA	NA
ENSMUSG00000006471	Ndor1	protein_coding	-	-0.055794	0.89097	0.99534	0.429397	0.292187	0.845067	0.921176	0.0237109	0.573762	0.0957699	0.814323	1	-0.179088	0.660847	0.999643	-0.615738	0.131023	1
ENSMUSG00000006476	Nsmf	protein_coding	-	1.14876	0.0858529	0.703754	0.444554	0.506301	0.933555	0.798422	0.232632	0.939577	0.128112	0.848058	1	-0.364753	0.585546	0.999643	-0.175754	0.792615	1
ENSMUSG00000006488	Prl7a1	protein_coding	-	NA	NA	NA	NA	NA	NA	NA	NA	NA	NA	NA	NA	NA	NA	NA	NA	NA	NA
ENSMUSG00000006490	Prl8a9	protein_coding	-	NA	NA	NA	NA	NA	NA	NA	NA	NA	NA	NA	NA	NA	NA	NA	NA	NA	NA
ENSMUSG00000006494	Pdk1	protein_coding	-	-0.668658	0.0914095	0.724032	-0.668813	0.093084	0.587064	0.189245	0.632663	1	-0.525928	0.184274	1	-0.361805	0.363049	0.999643	-0.0710819	0.857557	1
ENSMUSG00000006498	Ptbp1	protein_coding	-	-0.186681	0.497858	0.961347	0.133203	0.628493	0.959106	0.106212	0.699758	1	-0.209525	0.446768	1	0.109803	0.690268	0.999643	-0.587251	0.0330748	1
ENSMUSG00000006517	Mvd	protein_coding	L10	0.0596907	0.892085	0.99534	0.120981	0.782907	0.984758	0.499003	0.257668	0.949088	-0.826394	0.0598688	1	0.0201462	0.963439	0.999643	-0.261141	0.552996	1
ENSMUSG00000006519	Cyba	protein_coding	L3	0.203915	0.483337	0.961347	0.033212	0.909078	0.996258	0.0289467	0.920744	1	0.137446	0.636566	1	-0.0667165	0.818546	0.999643	0.205849	0.47917	1
ENSMUSG00000006522	Itih3	protein_coding	L33	NA	NA	NA	NA	NA	NA	NA	NA	NA	NA	NA	NA	NA	NA	NA	NA	NA	NA
ENSMUSG00000006526	Tmem110	protein_coding	L33	1.56074	0.0224373	0.41203	-0.630335	0.35651	0.880219	0.411318	0.547409	1	-0.0824509	0.904006	1	-0.54414	0.42606	0.999643	0.019926	0.976747	1
ENSMUSG00000006527	Sfmbt1	protein_coding	-	-0.231304	0.726456	0.980907	-0.389416	0.55592	0.946506	1.10146	0.0957089	0.812229	-0.268477	0.684708	1	0.229057	0.729075	0.999643	0.261689	0.692223	1
ENSMUSG00000006529	Itih1	protein_coding	L31	NA	NA	NA	NA	NA	NA	NA	NA	NA	NA	NA	NA	NA	NA	NA	NA	NA	NA
ENSMUSG00000006538	Ihh	protein_coding	-	NA	NA	NA	NA	NA	NA	NA	NA	NA	NA	NA	NA	NA	NA	NA	NA	NA	NA
ENSMUSG00000006542	Prkag3	protein_coding	L33	NA	NA	NA	NA	NA	NA	NA	NA	NA	NA	NA	NA	NA	NA	NA	NA	NA	NA
ENSMUSG00000006546	Cryba2	protein_coding	-	NA	NA	NA	NA	NA	NA	NA	NA	NA	NA	NA	NA	NA	NA	NA	NA	NA	NA
ENSMUSG00000006567	Atp7b	protein_coding	L32	0	1	NA	-0.124081	0.62007	NA	0	1	NA	0	1	1	0.0954403	0.702926	NA	0.0508977	0.838818	1
ENSMUSG00000006570	Defb2	protein_coding	-	NA	NA	NA	NA	NA	NA	NA	NA	NA	NA	NA	NA	NA	NA	NA	NA	NA	NA
ENSMUSG00000006574	Slc4a1	protein_coding	L33	0	1	NA	0.0012931	0.997496	NA	0	1	1	0.719499	0.0811008	1	0.298864	0.46885	NA	0.168213	0.683236	1
ENSMUSG00000006575	Rundc3a	protein_coding	-	0.191777	0.778956	NA	0.0327476	0.961775	NA	0.46607	0.49493	1	-0.557197	0.414691	1	0.366229	0.591909	0.999643	-0.661053	0.333276	1
ENSMUSG00000006576	Slc4a3	protein_coding	L28	NA	NA	NA	NA	NA	NA	NA	NA	NA	NA	NA	NA	NA	NA	NA	NA	NA	NA
ENSMUSG00000006585	Cdt1	protein_coding	L6	0.154039	0.754007	0.985145	0.235373	0.632005	0.959889	-0.289066	0.556711	1	-0.300823	0.541054	1	0.403343	0.412483	0.999643	1.06855	0.0304043	1
ENSMUSG00000006586	Runx1t1	protein_coding	L33	NA	NA	NA	NA	NA	NA	NA	NA	NA	NA	NA	NA	NA	NA	NA	NA	NA	NA
ENSMUSG00000006587	Snai3	protein_coding	L14	-0.390031	0.54917	NA	0.981905	0.13172	NA	1.08287	0.0960123	0.812229	1.46681	0.0241603	0.903898	-0.000765864	0.999061	NA	0.75408	0.246269	1
ENSMUSG00000006589	Aprt	protein_coding	L9	0.795109	0.00731722	0.236533	1.04037	0.000436101	0.027538	0.108894	0.713988	1	0.593934	0.0455088	1	0.524475	0.0766107	0.963866	0.293768	0.322194	1
ENSMUSG00000006599	Gtf2h1	protein_coding	-	0.389073	0.520302	0.96697	-0.195046	0.747281	0.97903	-0.109533	0.856331	1	0.446839	0.460328	1	0.453787	0.453437	0.999643	1.14247	0.0589119	1
ENSMUSG00000006611	Hfe	protein_coding	L37	0.329318	0.556078	0.973208	0.111684	0.841822	0.98513	0.606387	0.278433	0.95814	-0.434533	0.437404	1	0.235695	0.673761	0.999643	0.0051091	0.992712	1
ENSMUSG00000006638	Abhd1	processed_transcript	-	-0.98159	0.102407	0.737119	-0.34751	0.563355	0.948015	0.00822022	0.989083	1	-0.69714	0.246159	1	-0.359958	0.549621	0.999643	0.831645	0.167032	1
ENSMUSG00000006641	Slc5a6	protein_coding	L33	-0.274074	0.540669	0.970668	-0.0233965	0.95847	0.999055	0.257272	0.565572	1	-0.190791	0.670104	1	0.0721691	0.872343	0.999643	0.243114	0.587693	1
ENSMUSG00000006642	Tcf23	protein_coding	L17	NA	NA	NA	NA	NA	NA	NA	NA	NA	NA	NA	NA	NA	NA	NA	NA	NA	NA
ENSMUSG00000006649	Nphs1	protein_coding	-	-0.41414	0.489383	NA	-0.306144	0.624554	NA	0.654822	0.264929	0.952183	0.335379	0.571051	1	-0.790943	0.195887	NA	0.441951	0.459377	1
ENSMUSG00000006651	Aplp1	protein_coding	L30	0.0609159	0.927714	NA	0.200303	0.765596	NA	-0.0520496	0.938066	1	-0.0456224	0.94578	1	0.276217	0.68079	0.999643	-1.09476	0.102612	1
ENSMUSG00000006673	Qrich1	protein_coding	-	0.14283	0.743888	0.983858	0.704959	0.107069	0.621375	0.628014	0.150947	0.867543	0.69975	0.109854	1	-0.652561	0.135981	0.999643	-0.217906	0.618343	1
ENSMUSG00000006675	P4htm	protein_coding	L33	-0.411423	0.545007	0.971136	0.564303	0.40639	0.903947	-0.734663	0.279547	0.958732	0.11256	0.868479	1	0.303773	0.654948	0.999643	0.227429	0.737914	1
ENSMUSG00000006676	Usp19	protein_coding	-	-0.342833	0.502338	0.961871	-0.0681083	0.893992	0.991775	0.4645	0.363514	0.99007	-0.246757	0.629302	1	-0.214821	0.674846	0.999643	-0.808588	0.11409	1
ENSMUSG00000006678	Pola1	protein_coding	L6	0.401893	0.539585	0.970668	-0.809205	0.216938	0.779691	-0.626217	0.339013	0.983155	0.176387	0.787791	1	0.355588	0.587492	0.999643	0.886254	0.176053	1
ENSMUSG00000006699	Cdc42	protein_coding	-	0.152947	0.403805	0.947011	-0.228233	0.212595	0.774535	-0.16952	0.354852	0.989821	0.143563	0.433327	1	-0.0153505	0.933196	0.999643	0.173485	0.34367	1
ENSMUSG00000006705	Pknox1	protein_coding	-	-0.326859	0.39767	0.947011	-0.444818	0.250204	0.806865	0.0602068	0.876261	1	-0.586669	0.128931	1	0.104478	0.787129	0.999643	-0.837464	0.0302275	1
ENSMUSG00000006711	D130043K22Rik	protein_coding	L30	NA	NA	NA	NA	NA	NA	NA	NA	NA	NA	NA	NA	NA	NA	NA	NA	NA	NA
ENSMUSG00000006715	Gmnn	protein_coding	L6	1.56252	0.000194618	0.0280812	0.714634	0.0858702	0.573356	-0.688633	0.104688	0.828822	0.921027	0.0287872	0.954081	0.630206	0.130635	0.999643	0.575599	0.176507	1
ENSMUSG00000006717	Acot13	protein_coding	L30	-0.220204	0.541353	0.970668	-0.211242	0.557293	0.94682	-0.659924	0.0666403	0.744779	0.40662	0.25862	1	-0.102075	0.776701	0.999643	0.240264	0.503881	1
ENSMUSG00000006720	Zfp184	protein_coding	-	0	1	NA	0	1	NA	-0.0498285	0.842153	NA	0	1	NA	0	1	NA	0	1	1
ENSMUSG00000006724	Cyp27b1	protein_coding	L12	NA	NA	NA	NA	NA	NA	NA	NA	NA	NA	NA	NA	NA	NA	NA	NA	NA	NA
ENSMUSG00000006728	Cdk4	protein_coding	-	0.497279	0.00964803	0.274969	0.553923	0.0038479	0.122217	0.0375497	0.845189	1	-0.0523833	0.784999	1	0.206598	0.281322	0.999643	0.128095	0.504551	1
ENSMUSG00000006731	B4galnt1	protein_coding	L15	-0.439418	0.25318	0.889379	-0.0964257	0.802036	0.984758	0.301089	0.433715	1	-0.230585	0.548763	1	-0.383809	0.318304	0.999643	-0.305723	0.42663	1
ENSMUSG00000006732	Mettl1	protein_coding	L8	-0.43395	0.190829	0.850899	1.03671	0.00202838	0.0801097	-0.428922	0.193947	0.910596	-0.250932	0.447732	1	0.209863	0.53082	0.999643	0.272933	0.40765	1
ENSMUSG00000006736	Tspan31	protein_coding	-	0.415154	0.2008	0.855542	0.0998058	0.758089	0.981805	-0.39686	0.222159	0.933157	0.0623329	0.847823	1	0.0126387	0.968899	0.999643	0.482984	0.137484	1
ENSMUSG00000006740	Kif5b	protein_coding	-	-0.104613	0.836598	0.992168	-1.48522	0.00341854	0.111605	-0.570719	0.260258	0.949327	-0.345484	0.495581	1	0.402636	0.427084	0.999643	0.674857	0.182929	1
ENSMUSG00000006763	Saal1	protein_coding	-	0.143911	0.70174	0.979708	0.163715	0.662364	0.966792	0.269493	0.472038	1	-0.00230119	0.995094	1	0.309127	0.409827	0.999643	0.293683	0.433363	1
ENSMUSG00000006764	Tph2	protein_coding	-	NA	NA	NA	NA	NA	NA	NA	NA	NA	NA	NA	NA	NA	NA	NA	NA	NA	NA
ENSMUSG00000006777	Krt23	protein_coding	L28	0	NA	NA	-0.247687	NA	NA	0	NA	NA	0	NA	NA	0	NA	NA	0	NA	NA
ENSMUSG00000006782	Cnp	protein_coding	L35	-0.00784257	0.971706	0.998502	0.129719	0.557658	0.94682	0.519548	0.0188	0.542316	0.0535316	0.80867	1	0.166427	0.451866	0.999643	0.214934	0.330945	1
ENSMUSG00000006784	Ttc25	protein_coding	L30	0	1	NA	0.207734	0.661411	NA	-0.65924	0.166926	NA	0.285668	0.547209	1	0.480407	0.311522	NA	0.620234	0.192646	1
ENSMUSG00000006800	Sulf2	protein_coding	L24	0.411449	0.3138	0.913084	-0.500872	0.221799	0.784162	0.377956	0.352255	0.989766	-0.264535	0.514388	1	-0.188548	0.641346	0.999643	-0.199004	0.623601	1
ENSMUSG00000006818	Sod2	protein_coding	L12	-0.132359	0.567801	0.973208	-0.291964	0.205437	0.768476	-0.304987	0.18707	0.908216	0.162373	0.483266	1	0.0944737	0.683069	0.999643	-0.491343	0.0344988	1
ENSMUSG00000006850	Tmco6	protein_coding	-	-0.47186	0.446801	0.956965	-0.161817	0.793765	0.984758	0.164952	0.79113	1	-0.0401294	0.948484	1	0.46652	0.452201	0.999643	-0.0838995	0.893328	1
ENSMUSG00000006906	Stambp	protein_coding	-	0.362966	0.492768	0.961347	-0.0612253	0.907834	0.996161	0.299934	0.570331	1	0.684744	0.195905	1	-0.0575811	0.913258	0.999643	0.693665	0.18983	1
ENSMUSG00000006920	Ezh1	protein_coding	L34	-0.161089	0.706893	0.979708	-0.841971	0.049526	0.454923	0.771407	0.0720648	0.757807	0.085348	0.842308	1	-0.42701	0.319135	0.999643	-0.149984	0.726244	1
ENSMUSG00000006930	Hap1	protein_coding	L5	0	1	NA	0.479685	0.0579372	NA	0	1	NA	0.130072	0.606688	1	0.0249787	0.921214	NA	0	1	1
ENSMUSG00000006931	P3h4	protein_coding	L28	0.00774934	NA	NA	0.0642149	NA	NA	-0.430981	NA	NA	0	NA	NA	0	NA	NA	0.135414	NA	NA
ENSMUSG00000006932	Ctnnb1	protein_coding	L34	0.306206	0.456713	0.95918	-0.0964442	0.814565	0.98513	0.476648	0.246623	0.945265	-0.337452	0.411948	1	0.240445	0.558539	0.999643	0.0470083	0.908851	1
ENSMUSG00000006941	Eif1b	protein_coding	-	0.232516	0.486146	0.961347	0.529718	0.110703	0.631303	-0.76655	0.0216493	0.560284	0.317236	0.338208	1	-0.305087	0.356794	0.999643	0.374216	0.258488	1
ENSMUSG00000006948	Klk4	protein_coding	-	0	NA	NA	0	NA	NA	0	NA	NA	0	NA	NA	0.119708	NA	NA	0	NA	NA
ENSMUSG00000006958	Chrd	protein_coding	-	NA	NA	NA	NA	NA	NA	NA	NA	NA	NA	NA	NA	NA	NA	NA	NA	NA	NA
ENSMUSG00000006998	Psmd2	protein_coding	L14	0.341121	0.0937453	0.727884	0.246215	0.226282	0.788809	0.154296	0.448907	1	0.134036	0.510556	1	0.749081	0.0002351	0.0614898	-0.185342	0.362657	1
ENSMUSG00000007021	Syngr3	protein_coding	-	0.320383	0.583319	NA	0.632998	0.278696	NA	0	1	1	-0.0356618	0.951254	1	0.169462	0.77174	0.999643	0.226487	0.697943	1
ENSMUSG00000007029	Vars	protein_coding	L15	-0.224634	0.646774	0.976566	0.219286	0.654579	0.964847	0.451168	0.357877	0.99007	0.0239641	0.961062	1	-0.132194	0.7875	0.999643	0.129928	0.791346	1
ENSMUSG00000007030	Vwa7	protein_coding	L34	-0.0619438	NA	NA	-0.16286	NA	NA	0	NA	NA	0	NA	NA	-0.188059	NA	NA	0.0758929	NA	NA
ENSMUSG00000007033	Hspa1l	protein_coding	-	-0.375797	0.563046	NA	1.28832	0.0500906	NA	-0.968679	0.142128	NA	-0.137585	0.83443	1	0.0418227	0.949919	NA	0.291825	0.653686	1
ENSMUSG00000007034	Slc44a4	protein_coding	L31	0.0223345	NA	NA	-0.374117	NA	NA	0.0164763	NA	NA	-0.177234	NA	NA	0	NA	NA	-0.0366818	NA	NA
ENSMUSG00000007035	Msh5	protein_coding	-	0.269595	0.639118	NA	0.0344372	0.952266	NA	-0.329981	0.565821	1	0.482359	0.401562	1	-0.267929	0.641249	NA	-0.180474	0.753942	1
ENSMUSG00000007036	Abhd16a	protein_coding	-	0.0784057	0.870587	0.995307	0.493839	0.304755	0.853533	0.573862	0.233145	0.939577	0.156241	0.745661	1	-0.393308	0.414275	0.999643	-1.00164	0.0375566	1
ENSMUSG00000007038	Neu1	protein_coding	L15	-0.617716	0.105124	0.740914	-0.149888	0.694631	0.97044	0.182445	0.632148	1	-0.0141495	0.970401	1	-0.297181	0.436156	0.999643	-0.911198	0.0168622	1
ENSMUSG00000007039	Ddah2	protein_coding	L28	-0.0508772	0.915933	NA	-0.195026	0.686013	NA	-0.009933	0.983546	1	0.158835	0.741664	1	-0.198062	0.681185	NA	0.498683	0.30119	1
ENSMUSG00000007041	Clic1	protein_coding	L3	0.487716	0.00492149	0.193543	0.279027	0.107306	0.62241	0.10864	0.531366	1	0.262721	0.1299	1	0.0993953	0.566331	0.999643	0.0271363	0.875708	1
ENSMUSG00000007050	Lsm2	protein_coding	L14	0.526347	0.127315	0.779372	0.582115	0.0905578	0.58065	0.246313	0.475763	1	0.439592	0.202976	1	0.356261	0.301463	0.999643	0.819665	0.0177938	1
ENSMUSG00000007080	Pole	protein_coding	L6	0.715177	0.29504	0.907233	-0.0317007	0.962983	0.999101	0.398295	0.559564	1	0.380043	0.577713	1	0.219661	0.747757	0.999643	-0.103963	0.878939	1
ENSMUSG00000007097	Atp1a2	protein_coding	L34	-0.0105163	0.968674	NA	-0.411485	0.12482	NA	0	1	NA	0.0929109	0.728699	1	0.00567829	0.983089	NA	-0.0100844	0.969975	1
ENSMUSG00000007107	Atp1a4	protein_coding	-	NA	NA	NA	NA	NA	NA	NA	NA	NA	NA	NA	NA	NA	NA	NA	NA	NA	NA
ENSMUSG00000007122	Casq1	protein_coding	L24	0.0219269	NA	NA	0	NA	NA	-0.621403	NA	NA	0	NA	NA	0	NA	NA	0	NA	NA
ENSMUSG00000007207	Stx1a	protein_coding	-	-0.582436	0.380444	0.944603	-0.330909	0.618155	0.957132	0.274201	0.679661	1	-0.891667	0.179345	1	-0.0234536	0.971816	0.999643	-0.51978	0.433748	1
ENSMUSG00000007209	Ceacam9	protein_coding	-	NA	NA	NA	NA	NA	NA	NA	NA	NA	NA	NA	NA	NA	NA	NA	NA	NA	NA
ENSMUSG00000007216	Zfp775	protein_coding	-	-0.215275	0.750373	0.985145	-0.316843	0.639634	0.961502	0.128936	0.848875	1	-0.419932	0.534839	1	0.436451	0.51899	0.999643	-1.01367	0.134114	1
ENSMUSG00000007279	Scube2	protein_coding	L33	NA	NA	NA	NA	NA	NA	NA	NA	NA	NA	NA	NA	NA	NA	NA	NA	NA	NA
ENSMUSG00000007338	Mrpl49	protein_coding	-	0.0184467	0.9426	0.996182	0.0401209	0.875157	0.989124	-0.202198	0.42907	1	-0.257511	0.311987	1	0.132721	0.60266	0.999643	-0.368491	0.14758	1
ENSMUSG00000007379	Dennd2c	protein_coding	-	0.789397	0.130684	0.784746	-0.217233	0.677383	0.969145	-0.436041	0.403667	1	-0.797169	0.126913	1	0.0657861	0.899721	0.999643	0.643067	0.218211	1
ENSMUSG00000007411	Mark3	protein_coding	-	0.0947446	0.881535	0.99534	-0.771165	0.224883	0.788809	-0.283894	0.654972	1	-0.388889	0.540694	1	0.50143	0.430269	0.999643	-0.266357	0.674898	1
ENSMUSG00000007415	Gatad1	protein_coding	-	0.385784	0.274705	0.902343	0.0707873	0.840122	0.98513	-0.125165	0.725001	1	0.0301745	0.93186	1	-0.268349	0.444917	0.999643	0.526595	0.13558	1
ENSMUSG00000007440	Pcdha11	protein_coding	-	NA	NA	NA	NA	NA	NA	NA	NA	NA	NA	NA	NA	NA	NA	NA	NA	NA	NA
ENSMUSG00000007457	2310003L06Rik	protein_coding	-	NA	NA	NA	NA	NA	NA	NA	NA	NA	NA	NA	NA	NA	NA	NA	NA	NA	NA
ENSMUSG00000007458	M6pr	protein_coding	L1	0.100623	0.45972	0.959905	0.107571	0.428636	0.913052	0.301968	0.0267609	0.588534	-0.107811	0.428846	1	0.283386	0.0374109	0.826237	-0.134253	0.324507	1
ENSMUSG00000007476	Lrrc8a	protein_coding	L17	-0.179813	0.443001	0.956165	-0.617691	0.00856414	0.190525	-0.0156642	0.946499	1	-0.0777426	0.738739	1	-0.399018	0.0875191	0.985038	-0.268286	0.248756	1
ENSMUSG00000007480	Mc5r	protein_coding	-	0	1	NA	0	1	NA	0	1	NA	0.0231664	0.926234	NA	0	1	NA	0	1	1
ENSMUSG00000007564	Ppp2r1a	protein_coding	L18	-0.149768	0.599121	0.975609	0.280134	0.325292	0.865558	0.224256	0.431419	1	-0.0871662	0.759782	1	0.584952	0.0402146	0.846317	-0.0611056	0.830293	1
ENSMUSG00000007570	Fance	protein_coding	-	-0.495728	0.468182	0.961347	0.0433704	0.949392	0.999055	0.713949	0.296089	0.962661	-0.337716	0.621151	1	-0.423262	0.535613	0.999643	-0.418563	0.540162	1
ENSMUSG00000007589	Tinf2	protein_coding	-	-0.180833	0.679075	0.977884	0.0206531	0.962307	0.999101	0.65524	0.134257	0.851361	-0.0740266	0.865646	1	-0.0570193	0.896356	0.999643	-0.163862	0.70791	1
ENSMUSG00000007591	Tssk4	protein_coding	-	0.12285	0.780826	NA	0.101188	0.818748	NA	-0.501498	0.256087	0.949088	-0.105088	0.811964	1	-0.0928478	0.83339	NA	0.242681	0.582616	1
ENSMUSG00000007594	Hapln4	protein_coding	-	NA	NA	NA	NA	NA	NA	NA	NA	NA	NA	NA	NA	NA	NA	NA	NA	NA	NA
ENSMUSG00000007603	Dus3l	protein_coding	-	-0.0683059	0.905324	0.99534	0.314837	0.583618	0.95123	0.154968	0.7873	1	0.251635	0.661362	1	0.00887431	0.987674	0.999643	-0.196746	0.731973	1
ENSMUSG00000007610	Gtpbp3	protein_coding	-	-0.220851	0.716355	0.979708	0.362256	0.551302	0.946506	0.792185	0.193049	0.909725	-0.247304	0.684323	1	0.247514	0.683863	0.999643	-0.0528901	0.930667	1
ENSMUSG00000007613	Tgfbr1	protein_coding	L14	0.145176	0.827345	0.991598	-0.393587	0.554343	0.946506	0.183099	0.783279	1	0.3267	0.623569	1	0.312325	0.638918	0.999643	-0.175193	0.792404	1
ENSMUSG00000007617	Homer1	protein_coding	L3	-0.326302	0.624298	NA	0.0644949	0.922968	NA	-0.568202	0.394051	1	-0.321374	0.629234	1	0.545781	0.411831	NA	1.30526	0.0506316	1
ENSMUSG00000007646	Rad51c	protein_coding	L6	1.10754	0.0933189	NA	0.306976	0.642149	NA	0.158564	0.810139	1	0.498206	0.450339	1	-0.417547	0.527401	0.999643	0.493913	0.454555	1
ENSMUSG00000007653	Gabrb2	protein_coding	-	NA	NA	NA	NA	NA	NA	NA	NA	NA	NA	NA	NA	NA	NA	NA	NA	NA	NA
ENSMUSG00000007655	Cav1	protein_coding	L34	-0.24562	NA	NA	-0.121614	NA	NA	-0.0101082	NA	NA	0	NA	NA	0	NA	NA	0	NA	NA
ENSMUSG00000007656	Arpp19	protein_coding	-	0.388277	0.184455	0.843663	0.259878	0.373135	0.885681	-0.204362	0.484102	1	0.347506	0.234289	1	-0.113879	0.696449	0.999643	0.110535	0.705059	1
ENSMUSG00000007659	Bcl2l1	protein_coding	L18	-0.148616	0.798845	0.989198	-0.0879249	0.880107	0.989723	0.258308	0.65814	1	0.0517844	0.92927	1	0.0396066	0.945858	0.999643	0.34295	0.556708	1
ENSMUSG00000007670	Khsrp	protein_coding	-	0.280566	0.579458	0.974103	0.146902	0.771378	0.983171	-0.108808	0.830421	1	0.453761	0.371495	1	-0.315449	0.533159	0.999643	-0.194796	0.701061	1
ENSMUSG00000007682	Dio2	protein_coding	L15	NA	NA	NA	NA	NA	NA	NA	NA	NA	NA	NA	NA	NA	NA	NA	NA	NA	NA
ENSMUSG00000007721	Ccdc124	protein_coding	-	0.459096	0.109161	0.752357	0.431788	0.131325	0.670314	0.781299	0.00647981	0.375988	0.304039	0.288987	1	0.0217951	0.93932	0.999643	-0.210193	0.463534	1
ENSMUSG00000007739	Cct4	protein_coding	L6	-0.298376	0.19459	0.85141	0.189139	0.41125	0.906849	-0.243947	0.288812	0.960567	0.0753968	0.743133	1	0.499028	0.0301994	0.77439	0.301247	0.189804	1
ENSMUSG00000007777	0610009B22Rik	protein_coding	-	0.429143	0.428343	0.950321	0.492405	0.360493	0.880987	0.202069	0.710532	1	0.616266	0.252709	1	0.217876	0.685244	0.999643	0.186167	0.730204	1
ENSMUSG00000007783	Cpt1c	protein_coding	L29	0	NA	NA	0	NA	NA	-0.298617	NA	NA	0	NA	NA	0	NA	NA	-0.248101	NA	NA
ENSMUSG00000007805	Twist2	protein_coding	-	0.0293223	0.906712	NA	0	1	NA	0	1	NA	0	1	NA	0	1	NA	0	1	1
ENSMUSG00000007812	Zfp655	protein_coding	-	0.0470895	0.921015	0.995481	-0.366541	0.439706	0.920542	-0.339975	0.474178	1	0.268084	0.572765	1	0.284552	0.548737	0.999643	-0.0369867	0.937919	1
ENSMUSG00000007815	Rhoa	protein_coding	-	-0.11763	0.548722	0.97306	-0.128764	0.511468	0.935045	-0.460508	0.0188945	0.542316	0.171488	0.382078	1	-0.150577	0.442912	0.999643	0.454558	0.020497	1
ENSMUSG00000007817	Zmiz1	protein_coding	L18	-0.184861	0.630157	0.976566	-0.61398	0.109479	0.628516	0.159434	0.677798	1	-0.267234	0.486173	1	0.141548	0.711922	0.999643	0.0287274	0.940297	1
ENSMUSG00000007827	Ankrd26	protein_coding	L29	-0.636071	0.328604	0.917508	-0.664018	0.307962	0.855044	-0.794513	0.222306	0.933157	-0.559708	0.390129	1	-0.28439	0.66242	0.999643	-0.723967	0.266325	1
ENSMUSG00000007833	Aldh16a1	protein_coding	-	-0.0261865	0.956405	0.996338	0.516761	0.279853	0.836016	0.0793566	0.868549	1	-0.617467	0.197116	1	-0.14041	0.769777	0.999643	0.225416	0.63896	1
ENSMUSG00000007836	Hnrnpa0	protein_coding	L15	0.142029	0.655875	0.976566	-0.621519	0.049218	0.454469	-0.0135932	0.965527	1	0.104944	0.737874	1	-0.221891	0.481728	0.999643	0.262006	0.405479	1
ENSMUSG00000007837	Prrg2	protein_coding	-	0.372077	0.187939	0.846828	0.317973	0.254082	0.812154	0.372918	0.182887	0.904003	-0.118611	0.676004	1	-0.0450984	0.870983	0.999643	-0.448874	0.106646	1
ENSMUSG00000007850	Hnrnph1	protein_coding	-	0.0955005	0.844574	0.992652	-0.693967	0.154594	0.704777	-0.660365	0.175346	0.893677	-0.322721	0.507553	1	0.196552	0.686655	0.999643	0.526412	0.27935	1
ENSMUSG00000007867	Ift43	protein_coding	L31	0.459003	0.488307	NA	0.283679	0.66871	NA	-0.112686	0.864418	1	-0.283253	0.668344	1	0.30298	0.647276	NA	0.761343	0.249366	1
ENSMUSG00000007872	Id3	protein_coding	L20	-0.792292	0.0550119	0.615718	0.352653	0.394844	0.897721	-0.244275	0.553858	1	-0.253327	0.537375	1	0.057548	0.888642	0.999643	0.305007	0.457659	1
ENSMUSG00000007877	Tcap	protein_coding	L22	0	NA	NA	0	NA	NA	0	NA	NA	0.400324	NA	NA	0	NA	NA	0	NA	NA
ENSMUSG00000007880	Arid1a	protein_coding	-	-0.410675	0.0936557	0.727884	-0.330289	0.178462	0.734062	0.235698	0.335293	0.979448	-0.440407	0.0719163	1	-0.498296	0.0421896	0.848201	-0.0194863	0.936476	1
ENSMUSG00000007888	Crlf1	protein_coding	L33	0.105356	0.67379	NA	0	1	NA	0	1	NA	0.0231664	0.926234	1	0	1	NA	0	1	1
ENSMUSG00000007891	Ctsd	protein_coding	L14	-0.421977	0.179023	0.83588	-0.0941818	0.764181	0.981979	0.329125	0.294777	0.962661	-0.264085	0.400478	1	-0.275468	0.380361	0.999643	-0.192321	0.540434	1
ENSMUSG00000007892	Rplp1	protein_coding	L9	-0.12113	0.740536	0.9824	-0.0725174	0.842874	0.98513	-0.204179	0.576669	1	0.231416	0.526939	1	-0.27186	0.457364	0.999643	0.312876	0.392299	1
ENSMUSG00000007907	Cabs1	protein_coding	-	NA	NA	NA	NA	NA	NA	NA	NA	NA	NA	NA	NA	NA	NA	NA	NA	NA	NA
ENSMUSG00000007908	Hmgcll1	protein_coding	L29	0	NA	NA	0	NA	NA	0	NA	NA	0	NA	NA	0.614897	NA	NA	0	NA	NA
ENSMUSG00000007944	Ttc9b	protein_coding	-	-0.405611	0.108253	NA	0.0123063	0.961093	NA	-0.0641698	0.799144	NA	0	1	1	0	1	NA	0.0129098	0.959196	1
ENSMUSG00000007946	Phox2a	protein_coding	L10	-0.133344	0.81437	NA	-0.67236	0.241917	NA	0	1	NA	0.26574	0.634586	1	0.373473	0.513245	NA	-0.257533	0.646352	1
ENSMUSG00000007950	Abhd8	protein_coding	-	0.290332	0.590791	0.974345	0.678148	0.209065	0.771459	1.2416	0.0215225	0.560284	0.251279	0.641731	1	-0.374532	0.488128	0.999643	-0.603637	0.263924	1
ENSMUSG00000007987	Ift22	protein_coding	L36	0.315606	0.643204	0.976566	-0.0833849	0.902611	0.993808	0.425418	0.532354	1	0.355334	0.601976	1	-0.268545	0.693505	0.999643	-0.867274	0.202952	1
ENSMUSG00000007989	Fzd3	protein_coding	-	NA	NA	NA	NA	NA	NA	NA	NA	NA	NA	NA	NA	NA	NA	NA	NA	NA	NA
ENSMUSG00000008028	1700008O03Rik	protein_coding	-	-0.297708	NA	NA	-0.103165	NA	NA	0	NA	NA	0.137514	NA	NA	0.0534241	NA	NA	0	NA	NA
ENSMUSG00000008035	Mid1ip1	protein_coding	L34	1.37433	0.0184289	0.375336	0.381851	0.51208	0.935045	0.621937	0.286592	0.96013	0.698465	0.231507	1	0.00751307	0.989712	0.999643	0.0806342	0.890275	1
ENSMUSG00000008036	Ap2s1	protein_coding	L9	0.561194	0.0572603	0.619388	0.546905	0.0634966	0.504474	0.342088	0.247057	0.945265	0.253624	0.390055	1	0.0967719	0.742759	0.999643	0.152951	0.604881	1
ENSMUSG00000008090	Fgfrl1	protein_coding	L33	-0.0448796	0.908926	NA	-0.102531	0.793894	NA	-0.845447	0.0313725	0.604412	-0.438952	0.263696	1	0.0784272	0.841561	NA	0.0398029	0.919222	1
ENSMUSG00000008129	4930432K21Rik	protein_coding	-	-0.551202	0.390164	0.947011	0.544777	0.395425	0.898119	0.954406	0.136987	0.851361	0.325047	0.612358	1	0.3588	0.575583	0.999643	-0.578357	0.367521	1
ENSMUSG00000008136	Fhl2	protein_coding	L22	-0.0110194	0.986048	0.999523	0.762614	0.226389	0.788901	0.537451	0.393131	1	0.323449	0.607251	1	0.838576	0.182802	0.999643	0.235537	0.708213	1
ENSMUSG00000008140	Emc10	protein_coding	-	0.149424	0.784895	0.987729	0.85366	0.11931	0.65053	1.02105	0.0628832	0.736272	0.890781	0.1053	1	-0.643156	0.241319	0.999643	-0.150481	0.783624	1
ENSMUSG00000008153	Clstn3	protein_coding	L30	-0.37082	0.297835	NA	-0.130823	0.713355	NA	0.269227	0.44967	1	0.0614082	0.863072	1	-0.00260302	0.994168	NA	-0.17707	0.619084	1
ENSMUSG00000008167	Fbxw9	protein_coding	-	-0.226127	0.701629	NA	-0.0808028	0.891065	NA	-0.405729	0.491499	1	0.34075	0.563553	1	-0.250615	0.67106	0.999643	-0.0975781	0.868682	1
ENSMUSG00000008193	Spib	protein_coding	L37	0.0628209	0.912961	0.99534	0	1	1	0	1	1	0.0447191	0.938063	1	0.234923	0.68379	0.999643	0.157419	0.784255	1
ENSMUSG00000008200	Fnbp4	protein_coding	L14	-0.531971	0.286357	0.90452	-0.185051	0.710913	0.9734	0.0817395	0.869902	1	0.210051	0.673759	1	-0.282472	0.571334	0.999643	-0.869459	0.081246	1
ENSMUSG00000008206	Cers4	protein_coding	L33	0.0879853	0.76607	0.986236	-0.672998	0.0225633	0.3078	0.264775	0.372715	0.994257	0.280955	0.342858	1	0.13196	0.654701	0.999643	0.324008	0.274253	1
ENSMUSG00000008226	Scrn3	protein_coding	L29	-0.386993	0.567749	0.973208	-0.511028	0.450556	0.922234	-0.764763	0.25885	0.949088	-0.0605528	0.928766	1	0.456192	0.500598	0.999643	-1.04575	0.122627	1
ENSMUSG00000008301	Phax	protein_coding	-	0.0697952	0.807156	0.989198	-0.475556	0.0958807	0.593346	0.606319	0.0341366	0.630242	-0.130675	0.647397	1	-0.640831	0.0248679	0.726598	-0.117694	0.679594	1
ENSMUSG00000008305	Tle1	protein_coding	L20	-0.228223	0.700119	NA	0.344984	0.56028	NA	-0.635985	0.283168	0.959975	0.0730606	0.902024	1	0.108175	0.854997	NA	-0.0821074	0.889895	1
ENSMUSG00000008307	1700109H08Rik	protein_coding	L18	-0.713566	0.221588	0.872633	-0.406078	0.487176	0.926621	0.220694	0.7047	1	-0.54652	0.346112	1	0.01496	0.979487	0.999643	0.300266	0.604612	1
ENSMUSG00000008318	Relt	protein_coding	L3	-0.0394459	0.949793	0.996338	0.415615	0.507314	0.933555	1.76266	0.00491448	0.324818	-0.859357	0.169887	1	0.0570533	0.927397	0.999643	0.104189	0.867836	1
ENSMUSG00000008333	Snrpb2	protein_coding	L4	0.098648	0.706658	0.979708	0.265693	0.309455	0.855578	-0.0610688	0.81558	1	0.0677663	0.795665	1	0.319025	0.224218	0.999643	0.128448	0.624221	1
ENSMUSG00000008348	Ubc	protein_coding	L14	-0.582716	0.0108685	0.295381	-0.545419	0.0171509	0.269466	-0.0746488	0.744307	1	-0.580969	0.0110829	0.721888	-0.5209	0.0228177	0.709015	-0.510223	0.0257048	1
ENSMUSG00000008373	Prpf31	protein_coding	L3	0.125946	0.676915	0.97712	0.209163	0.488769	0.926621	0.111061	0.713315	1	-0.061035	0.839974	1	0.309776	0.305469	0.999643	-0.0318336	0.916072	1
ENSMUSG00000008384	Sertad1	protein_coding	L15	-0.291633	0.579394	0.974103	0.0936745	0.858856	0.986744	0.856121	0.103889	0.828635	-0.370724	0.481107	1	-0.243315	0.644322	0.999643	-0.721219	0.169781	1
ENSMUSG00000008393	Carhsp1	protein_coding	L18	1.15914	0.024147	0.43034	0.0923425	0.857335	0.986533	1.53708	0.00286245	0.259154	0.712587	0.166138	1	0.947633	0.0651589	0.938244	-0.365485	0.477602	1
ENSMUSG00000008398	Elk3	protein_coding	L29	1.15218	0.00219877	0.118903	0.129124	0.730942	0.977924	0.485507	0.197098	0.913888	0.136081	0.718317	1	0.661386	0.078985	0.967386	-0.559202	0.138177	1
ENSMUSG00000008429	Herpud2	protein_coding	-	0.0614036	0.923735	0.995481	-0.735042	0.251697	0.809019	0.140363	0.826706	1	-0.342425	0.593394	1	-0.365382	0.568715	0.999643	0.0473705	0.94113	1
ENSMUSG00000008435	Rdh13	protein_coding	L18	-0.474254	0.195912	0.853206	-0.499266	0.176685	0.73208	-0.00125267	0.997271	1	0.582449	0.112644	1	-0.496125	0.17615	0.999643	0.112449	0.758691	1
ENSMUSG00000008438	Adam21	protein_coding	-	0	NA	NA	0	NA	NA	0	NA	NA	0	NA	NA	0	NA	NA	0.627213	NA	NA
ENSMUSG00000008450	Nutf2	protein_coding	L6	0.162209	0.590876	0.974345	0.645789	0.0322385	0.371536	-0.324928	0.28196	0.959344	-0.0386501	0.898044	1	-0.0850179	0.778071	0.999643	0.231287	0.443209	1
ENSMUSG00000008461	Fut1	protein_coding	L24	NA	NA	NA	NA	NA	NA	NA	NA	NA	NA	NA	NA	NA	NA	NA	NA	NA	NA
ENSMUSG00000008475	Arpc5	protein_coding	L2	0.15958	0.451094	0.957773	-0.16929	0.42389	0.911281	-0.233212	0.270792	0.954655	0.114598	0.588406	1	0.03659	0.862786	0.999643	0.273571	0.196328	1
ENSMUSG00000008482	Rnf151	protein_coding	-	0	NA	NA	0	NA	NA	0	NA	NA	0	NA	NA	0	NA	NA	-0.34769	NA	NA
ENSMUSG00000008489	Elavl2	protein_coding	-	0	1	NA	0	1	NA	0	1	NA	0	1	NA	0.01962	0.937501	NA	0	1	1
ENSMUSG00000008496	Pou2f2	protein_coding	L6	0.233169	0.73168	0.981469	-0.38542	0.570699	0.950373	0.344623	0.612696	1	0.108411	0.873361	1	-0.391592	0.564485	0.999643	0.128632	0.850047	1
ENSMUSG00000008540	Mgst1	protein_coding	L31	-0.169638	0.76943	0.986236	-0.364522	0.528855	0.940481	0.403001	0.486225	1	-0.375101	0.517039	1	-0.211835	0.714594	0.999643	-0.202423	0.726494	1
ENSMUSG00000008575	Nfib	protein_coding	L34	0	1	NA	-0.0224898	0.928382	NA	0	1	NA	0	1	NA	0	1	NA	0	1	1
ENSMUSG00000008590	Htr3b	protein_coding	-	NA	NA	NA	NA	NA	NA	NA	NA	NA	NA	NA	NA	NA	NA	NA	NA	NA	NA
ENSMUSG00000008601	Rab25	protein_coding	L30	0	NA	NA	0.42866	NA	NA	0	NA	NA	0	NA	NA	0.0626818	NA	NA	-0.129213	NA	NA
ENSMUSG00000008604	Ubqln4	protein_coding	-	-0.489309	0.390869	0.947011	1.32988	0.0196803	0.287152	0.286852	0.615431	1	0.215348	0.70557	1	-1.09763	0.0541673	0.898059	0.33777	0.55319	1
ENSMUSG00000008658	Rbfox1	protein_coding	L24	NA	NA	NA	NA	NA	NA	NA	NA	NA	NA	NA	NA	NA	NA	NA	NA	NA	NA
ENSMUSG00000008668	Rps18	protein_coding	L9	-0.249796	0.418079	0.949667	0.2024	0.511822	0.935045	-0.159589	0.604885	1	0.169236	0.583251	1	-0.114811	0.70978	0.999643	0.200567	0.515542	1
ENSMUSG00000008682	Rpl10	protein_coding	-	-0.293652	0.177684	0.833484	0.111328	0.609504	0.957132	-0.319616	0.142117	0.857541	-0.0539784	0.804238	1	0.0381987	0.860871	0.999643	0.0588016	0.787118	1
ENSMUSG00000008683	Rps15a	protein_coding	L16	-0.212058	0.512884	0.965148	0.119882	0.711595	0.9734	-0.467971	0.148501	0.864719	0.248727	0.442562	1	-0.264687	0.414114	0.999643	0.335203	0.300687	1
ENSMUSG00000008690	Ncaph2	protein_coding	-	0.0957407	0.693693	0.979708	0.183569	0.449703	0.922234	0.131688	0.588363	1	-0.181336	0.455879	1	0.337347	0.165173	0.999643	-0.00499118	0.983625	1
ENSMUSG00000008730	Hipk1	protein_coding	L18	-0.366879	0.395014	0.947011	-1.36312	0.00157934	0.0696828	0.00128737	0.997618	1	0.30743	0.475934	1	-0.086723	0.840551	0.999643	0.833824	0.0530626	1
ENSMUSG00000008734	Gprc5b	protein_coding	L21	-0.0784294	0.906485	0.99534	0.0794214	0.906345	0.9955	0.778745	0.243615	0.944952	-0.808392	0.225242	1	0.395858	0.557286	0.999643	-0.315905	0.635719	1
ENSMUSG00000008763	Man1a2	protein_coding	-	-0.131614	0.834734	0.991853	-0.49135	0.436054	0.917868	-0.123215	0.845058	1	-0.756027	0.2307	1	-0.733016	0.245201	0.999643	2.14761	0.000667033	0.502471
ENSMUSG00000008789	Ceacam5	protein_coding	-	NA	NA	NA	NA	NA	NA	NA	NA	NA	NA	NA	NA	NA	NA	NA	NA	NA	NA
ENSMUSG00000008813	Tppp2	protein_coding	-	0	NA	NA	0	NA	NA	0	NA	NA	0	NA	NA	0	NA	NA	-0.372829	NA	NA
ENSMUSG00000008822	Acyp1	protein_coding	L29	-0.632291	0.0603162	0.630387	-0.763397	0.0231274	0.310673	-0.799248	0.0167907	0.524193	-0.202183	0.544118	1	-0.51276	0.124773	0.999643	0.238801	0.471661	1
ENSMUSG00000008843	Cldn13	protein_coding	-	NA	NA	NA	NA	NA	NA	NA	NA	NA	NA	NA	NA	NA	NA	NA	NA	NA	NA
ENSMUSG00000008845	Cd163	protein_coding	L10	-0.0493255	0.916741	NA	-0.0483444	0.918381	NA	0.572292	0.225564	0.936581	0.164649	0.72709	1	0.0747932	0.874051	NA	0.013147	0.977767	1
ENSMUSG00000008855	Hdac5	protein_coding	L33	-0.0168733	0.979374	0.999111	-0.296924	0.649179	0.964847	0.752754	0.248804	0.945265	0.0931033	0.886631	1	0.347295	0.59473	0.999643	-1.41784	0.0299032	1
ENSMUSG00000008859	Rala	protein_coding	-	0.136322	0.76819	0.986236	-0.137792	0.765513	0.981979	-0.268379	0.560923	1	0.788592	0.0886379	1	-0.60173	0.193001	0.999643	-0.319159	0.490358	1
ENSMUSG00000008874	Clec3a	protein_coding	-	NA	NA	NA	NA	NA	NA	NA	NA	NA	NA	NA	NA	NA	NA	NA	NA	NA	NA
ENSMUSG00000008892	Vdac3	protein_coding	L4	0.685573	0.00438669	0.179293	0.408719	0.0884558	0.578197	-0.195982	0.415234	1	0.605925	0.0117935	0.73394	0.170649	0.477099	0.999643	0.565175	0.0187146	1
ENSMUSG00000008932	Slc1a7	protein_coding	-	NA	NA	NA	NA	NA	NA	NA	NA	NA	NA	NA	NA	NA	NA	NA	NA	NA	NA
ENSMUSG00000008958	Vps72	protein_coding	-	-0.292532	0.359843	0.937302	-0.0248825	0.937894	0.999055	-0.341419	0.285745	0.96013	-0.523892	0.100966	1	-0.045969	0.885713	0.999643	-0.372276	0.24405	1
ENSMUSG00000008976	Gabpa	protein_coding	-	-0.149031	0.727563	0.981469	-0.277549	0.516412	0.937114	0.823932	0.0543203	0.6995	-0.514237	0.229596	1	-0.618276	0.148571	0.999643	0.0667405	0.875965	1
ENSMUSG00000008999	Bmp7	protein_coding	L28	1.04046	0.12773	0.779641	0.818456	0.230899	0.792967	0.607161	0.374009	0.994257	0.116816	0.864208	1	-0.1071	0.875425	0.999643	0.431841	0.527188	1
ENSMUSG00000009013	Dynll1	protein_coding	L29	0.406538	0.145426	0.796978	0.660937	0.017796	0.275564	0.0274806	0.921658	1	0.256087	0.358603	1	0.187382	0.501809	0.999643	0.292049	0.295412	1
ENSMUSG00000009030	Pdcl	protein_coding	-	0.0924489	0.882786	0.99534	-0.0269276	0.965748	0.999101	-0.0688783	0.91253	1	-0.898162	0.152029	1	0.246286	0.694432	0.999643	-0.0983066	0.875392	1
ENSMUSG00000009035	Tmem184b	protein_coding	-	-0.829965	0.223833	0.872633	0.544736	0.424678	0.911676	1.01412	0.137243	0.851361	-0.270959	0.691331	1	-0.304283	0.655664	0.999643	-0.585541	0.390884	1
ENSMUSG00000009047	Gm5965	protein_coding	-	NA	NA	NA	NA	NA	NA	NA	NA	NA	NA	NA	NA	NA	NA	NA	NA	NA	NA
ENSMUSG00000009070	Rsph14	protein_coding	L31	NA	NA	NA	NA	NA	NA	NA	NA	NA	NA	NA	NA	NA	NA	NA	NA	NA	NA
ENSMUSG00000009073	Nf2	protein_coding	-	0.224059	0.696071	0.979708	0.121156	0.832675	0.98513	0.117085	0.838358	1	0.0321491	0.95535	1	-0.790709	0.168262	0.999643	-0.403112	0.483061	1
ENSMUSG00000009075	Cabp7	protein_coding	-	0.0554244	0.827326	0.991598	0.142393	0.574531	0.950373	0.157374	0.53559	1	0.423607	0.0953379	1	-0.0302174	0.905229	0.999643	0.17616	0.488193	1
ENSMUSG00000009076	Zmat5	protein_coding	L29	0.154177	0.543428	0.971136	0.207339	0.413217	0.907484	0.0825217	0.744978	1	0.365432	0.149585	1	-0.195146	0.441396	0.999643	0.149233	0.556371	1
ENSMUSG00000009079	Ewsr1	protein_coding	-	0.190515	0.42757	0.950321	0.149922	0.532366	0.941203	-0.12889	0.591534	1	0.0457299	0.849032	1	0.380599	0.113168	0.999643	-0.105305	0.661121	1
ENSMUSG00000009090	Ap1b1	protein_coding	-	-0.252953	0.602414	0.976566	0.0686196	0.887651	0.991449	0.42005	0.387081	1	-0.500089	0.303097	1	-0.216727	0.655533	0.999643	-0.334684	0.490803	1
ENSMUSG00000009092	Derl3	protein_coding	L26	0	1	NA	0.0214193	0.932876	NA	0	1	1	-0.205628	0.418742	1	0.219621	0.387815	NA	0	1	1
ENSMUSG00000009093	Gstt4	protein_coding	-	0	NA	NA	0.361699	NA	NA	0	NA	NA	0	NA	NA	0.236467	NA	NA	0	NA	NA
ENSMUSG00000009097	Tbx1	protein_coding	L33	NA	NA	NA	NA	NA	NA	NA	NA	NA	NA	NA	NA	NA	NA	NA	NA	NA	NA
ENSMUSG00000009108	Gnat2	protein_coding	-	0	NA	NA	0	NA	NA	0	NA	NA	0	NA	NA	0.169751	NA	NA	0	NA	NA
ENSMUSG00000009112	Bcl2l13	protein_coding	-	0.457739	0.45193	0.957773	0.150198	0.805055	0.984909	-0.444804	0.465011	1	0.657918	0.279897	1	0.580867	0.340086	0.999643	-0.230869	0.704435	1
ENSMUSG00000009114	2610028H24Rik	protein_coding	L34	0.216882	0.701851	NA	-0.368532	0.515705	NA	-0.02264	0.968157	1	-0.412811	0.466861	1	0.256087	0.651335	NA	-0.0990563	0.861359	1
ENSMUSG00000009115	Spatc1l	protein_coding	-	0	1	NA	0	1	NA	0	1	NA	0.098232	0.694626	1	0	1	NA	0	1	1
ENSMUSG00000009145	Dqx1	protein_coding	L32	-0.347625	NA	NA	0.12231	NA	NA	0	NA	NA	0.259779	NA	NA	-0.0812532	NA	NA	-0.118346	NA	NA
ENSMUSG00000009185	Ccl8	protein_coding	L6	2.48038	0.00023789	0.0305921	2.42211	0.000333185	0.022574	3.31263	9.08e-07	0.00117349	0.242437	0.719021	1	0.270182	0.688472	0.999643	0.230353	0.732526	1
ENSMUSG00000009207	Lnpk1	protein_coding	L3	-0.0580549	0.932189	0.995481	-0.0631332	0.926269	0.99821	-0.346405	0.611625	1	-0.117702	0.863024	1	1.01423	0.137115	0.999643	1.66955	0.0143904	1
ENSMUSG00000009210	Prr29	protein_coding	L22	-0.0553252	0.863089	NA	-0.290159	0.366277	NA	-0.00741837	0.981551	1	0.0136848	0.965976	1	0.003464	0.991389	NA	0	1	1
ENSMUSG00000009214	Tmem8c	protein_coding	L15	NA	NA	NA	NA	NA	NA	NA	NA	NA	NA	NA	NA	NA	NA	NA	NA	NA	NA
ENSMUSG00000009216	Fam163b	protein_coding	-	0	NA	NA	0	NA	NA	0	NA	NA	0	NA	NA	-0.0554863	NA	NA	-0.580704	NA	NA
ENSMUSG00000009246	Trpm5	protein_coding	L27	0.309865	0.617193	NA	0.13279	0.829646	NA	-0.723045	0.248505	0.945265	0.0586226	0.924621	1	0.0900973	0.884193	NA	-0.401357	0.516307	1
ENSMUSG00000009248	Ascl2	protein_coding	-	0.0357582	0.913595	NA	-0.10663	0.746259	NA	0	1	1	0.481709	0.143906	1	0.23842	0.469394	NA	0	1	1
ENSMUSG00000009281	Rarres2	protein_coding	L6	-0.441779	0.432016	0.953386	-0.0330201	0.953182	0.999055	0.188336	0.73769	1	-0.735273	0.191237	1	-0.187309	0.738971	0.999643	0.166181	0.767643	1
ENSMUSG00000009291	Pttg1ip	protein_coding	L17	-0.384523	0.0894239	0.716833	-0.0361172	0.873204	0.988877	0.125703	0.578373	1	-0.0700003	0.757245	1	0.029691	0.895675	0.999643	0.144027	0.524327	1
ENSMUSG00000009292	Trpm2	protein_coding	L14	0.00719095	NA	NA	-0.300478	NA	NA	0.00494775	NA	NA	-0.0045913	NA	NA	-0.0274091	NA	NA	0	NA	NA
ENSMUSG00000009293	Ube2g2	protein_coding	L18	-0.383737	0.277749	0.903174	0.238399	0.500134	0.931056	0.232324	0.511106	1	0.0168191	0.962082	1	0.050868	0.885634	0.999643	-0.230831	0.514007	1
ENSMUSG00000009350	Mpo	protein_coding	L11	0	NA	NA	0.302795	NA	NA	0	NA	NA	0	NA	NA	0	NA	NA	0	NA	NA
ENSMUSG00000009356	Lpo	protein_coding	-	0.127631	NA	NA	0	NA	NA	0.309174	NA	NA	0	NA	NA	0.203285	NA	NA	0	NA	NA
ENSMUSG00000009376	Met	protein_coding	L31	NA	NA	NA	NA	NA	NA	NA	NA	NA	NA	NA	NA	NA	NA	NA	NA	NA	NA
ENSMUSG00000009378	Slc16a12	protein_coding	L31	NA	NA	NA	NA	NA	NA	NA	NA	NA	NA	NA	NA	NA	NA	NA	NA	NA	NA
ENSMUSG00000009394	Syn2	protein_coding	L28	0.0293223	0.906712	NA	0	1	NA	0	1	NA	0	1	NA	0	1	NA	0	1	1
ENSMUSG00000009406	Elk1	protein_coding	-	-0.852105	0.212535	0.867457	0.38328	0.574991	0.950373	0.64367	0.346333	0.988243	-0.540949	0.428686	1	-1.04192	0.127398	0.999643	-1.06476	0.119298	1
ENSMUSG00000009418	Nav1	protein_coding	-	-0.0669375	0.910055	NA	-0.671808	0.256965	NA	-0.571459	0.334636	0.979448	0.649564	0.272971	1	0.342045	0.564192	NA	0	1	1
ENSMUSG00000009470	Tnpo1	protein_coding	-	0.0383252	0.935616	0.995481	0.26588	0.575251	0.950373	0.128033	0.787157	1	0.506654	0.285809	1	1.10303	0.0203521	0.69558	1.01481	0.0324313	1
ENSMUSG00000009471	Myod1	protein_coding	-	NA	NA	NA	NA	NA	NA	NA	NA	NA	NA	NA	NA	NA	NA	NA	NA	NA	NA
ENSMUSG00000009487	Otog	protein_coding	-	NA	NA	NA	NA	NA	NA	NA	NA	NA	NA	NA	NA	NA	NA	NA	NA	NA	NA
ENSMUSG00000009535	Rnmt	protein_coding	-	-0.0452427	0.909249	0.99534	-0.393082	0.322266	0.863322	-0.099984	0.800841	1	0.0174399	0.96492	1	0.210415	0.596113	0.999643	-0.140147	0.723495	1
ENSMUSG00000009545	Kcnq1	protein_coding	L34	0	NA	NA	0	NA	NA	0	NA	NA	-0.0156391	NA	NA	-0.249839	NA	NA	0	NA	NA
ENSMUSG00000009549	Srp14	protein_coding	-	0.0626251	0.807288	0.989198	0.219498	0.3923	0.895784	-0.414031	0.106713	0.829766	-0.101945	0.691163	1	-0.166756	0.515853	0.999643	0.0654108	0.798791	1
ENSMUSG00000009551	6330409D20Rik	protein_coding	-	-0.318856	0.626101	0.976566	-0.0790891	0.903936	0.994296	0.399132	0.543399	1	0.242119	0.711503	1	-0.453588	0.488764	0.999643	-0.86809	0.184854	1
ENSMUSG00000009555	Cdk9	protein_coding	L12	-0.0553119	0.899359	0.99534	0.31609	0.469612	0.923827	0.373572	0.394253	1	-0.0540307	0.901366	1	-0.114515	0.793246	0.999643	0.0966563	0.824505	1
ENSMUSG00000009563	Tor2a	protein_coding	L6	0.566859	0.037198	0.534184	0.461985	0.0889966	0.579137	0.793714	0.00356148	0.28767	0.0141455	0.958524	1	0.398466	0.142978	0.999643	-0.0132049	0.961273	1
ENSMUSG00000009566	Fpgs	protein_coding	-	-0.780917	0.2524	0.889379	0.211234	0.756875	0.981444	0.510007	0.454794	1	-1.0093	0.13906	1	-0.263199	0.699687	0.999643	-0.626942	0.358187	1
ENSMUSG00000009569	Mkl2	protein_coding	L20	0.299472	0.542635	0.970668	-0.980806	0.0461552	0.441983	0.723101	0.141325	0.857541	0.442484	0.367856	1	-0.559763	0.253502	0.999643	-0.355205	0.468351	1
ENSMUSG00000009575	Cbx5	protein_coding	-	0.224691	0.70397	0.979708	0.00524691	0.992913	1	-1.3289	0.0250993	0.580756	0.0310475	0.958122	1	0.833338	0.158673	0.999643	0.24005	0.685008	1
ENSMUSG00000009580	Odam	protein_coding	-	NA	NA	NA	NA	NA	NA	NA	NA	NA	NA	NA	NA	NA	NA	NA	NA	NA	NA
ENSMUSG00000009585	Apobec3	protein_coding	L14	0.401323	0.0533032	0.610241	0.206842	0.318155	0.860241	-0.0394991	0.849479	1	0.274401	0.187136	1	-0.0834936	0.68688	0.999643	0.103673	0.618524	1
ENSMUSG00000009588	St6galnac1	protein_coding	-	-0.272083	0.670088	0.976678	-0.740175	0.246804	0.806243	-0.0103364	0.987074	1	-0.182573	0.774908	1	-0.0725925	0.909553	0.999643	-0.205513	0.747444	1
ENSMUSG00000009596	Taf7l	protein_coding	-	NA	NA	NA	NA	NA	NA	NA	NA	NA	NA	NA	NA	NA	NA	NA	NA	NA	NA
ENSMUSG00000009614	Sardh	protein_coding	L28	-0.264597	0.69758	0.979708	-0.405273	0.552311	0.946506	-0.213813	0.75342	1	-0.633413	0.352153	1	0.177852	0.793984	0.999643	-0.218488	0.748316	1
ENSMUSG00000009621	Vav2	protein_coding	-	0.332528	0.614926	0.976566	-0.363257	0.582786	0.95109	0.238041	0.718611	1	-0.081545	0.901845	1	-0.511268	0.439609	0.999643	-0.0454135	0.945241	1
ENSMUSG00000009628	Tex15	protein_coding	L28	0.600486	0.0178243	NA	0.0374983	0.882267	NA	0	1	NA	0	1	1	0	1	NA	0	1	1
ENSMUSG00000009630	Ppp2cb	protein_coding	-	0.598606	0.236545	0.881003	-0.430747	0.391686	0.895784	-0.0517837	0.917752	1	-0.833479	0.0980032	1	0.281106	0.576476	0.999643	1.16492	0.0204104	1
ENSMUSG00000009633	G0s2	protein_coding	L31	-0.142488	0.781075	NA	0	1	NA	-0.185384	0.717578	1	-0.0481292	0.925236	1	0.190982	0.70965	NA	0.306255	0.550533	1
ENSMUSG00000009640	Dmap1	protein_coding	-	0.0261553	0.952537	0.996338	0.0448514	0.918619	0.997431	-0.0123442	0.977616	1	0.0725201	0.868947	1	0.0374048	0.932153	0.999643	0.502526	0.252824	1
ENSMUSG00000009646	Pla2g12b	protein_coding	-	NA	NA	NA	NA	NA	NA	NA	NA	NA	NA	NA	NA	NA	NA	NA	NA	NA	NA
ENSMUSG00000009647	Mcu	protein_coding	-	0.0308358	0.926086	0.995481	0.334265	0.310945	0.855578	-0.509302	0.12482	0.850903	0.628925	0.0585471	1	-0.0702878	0.831381	0.999643	0.502868	0.129918	1
ENSMUSG00000009654	Oit3	protein_coding	-	1.26619	0.046633	0.580487	1.39938	0.0278153	0.344263	1.62885	0.0104037	0.438868	0.0776467	0.902666	1	1.38502	0.0293339	0.768657	0	1	1
ENSMUSG00000009670	Tex11	protein_coding	L33	0	NA	NA	-0.385781	NA	NA	0	NA	NA	0	NA	NA	0	NA	NA	0	NA	NA
ENSMUSG00000009681	Bcr	protein_coding	L20	-0.254223	0.670475	0.976678	0.551779	0.355831	0.87998	0.471403	0.430167	1	-0.625693	0.29464	1	-0.185884	0.755806	0.999643	-0.92039	0.123208	1
ENSMUSG00000009687	Fxyd5	protein_coding	L3	-0.189718	0.330081	0.917508	0.0891147	0.647282	0.964617	-0.139901	0.472584	1	-0.0254362	0.896098	1	-0.179793	0.356032	0.999643	0.0353839	0.855835	1
ENSMUSG00000009731	Kcnd1	protein_coding	-	-0.448237	NA	NA	0.0495391	NA	NA	-0.0239399	NA	NA	0	NA	NA	-0.0289747	NA	NA	0	NA	NA
ENSMUSG00000009733	Tfcp2	protein_coding	L34	-0.498861	0.458933	0.959905	-0.758761	0.259958	0.820965	0.390994	0.561384	1	-0.708732	0.292621	1	-0.351965	0.601347	0.999643	1.04517	0.120711	1
ENSMUSG00000009734	Pou6f2	protein_coding	-	NA	NA	NA	NA	NA	NA	NA	NA	NA	NA	NA	NA	NA	NA	NA	NA	NA	NA
ENSMUSG00000009739	Pou6f1	protein_coding	L33	-0.963163	0.158838	0.816254	-0.895882	0.190013	0.746809	-0.274029	0.688514	1	-0.755044	0.269359	1	-0.812031	0.234873	0.999643	0.229786	0.73676	1
ENSMUSG00000009741	Ubp1	protein_coding	L18	-0.169135	0.636417	0.976566	-0.76809	0.0317776	0.367832	0.124929	0.72511	1	-0.501894	0.159066	1	0.495983	0.1636	0.999643	-0.746206	0.0360113	1
ENSMUSG00000009772	Nuak2	protein_coding	L14	-0.00541211	0.992441	NA	-0.160993	0.778093	NA	0.702691	0.21853	0.932081	0.0382125	0.946641	1	0.0150478	0.978997	NA	0.0505223	0.929473	1
ENSMUSG00000009828	Ick	protein_coding	L17	-0.924807	0.172195	0.821726	0.448076	0.508384	0.933712	-0.634115	0.349363	0.989069	-0.319388	0.637286	1	-0.162476	0.810523	0.999643	0.308031	0.649344	1
ENSMUSG00000009863	Sdhb	protein_coding	-	0.57129	0.0315057	0.48674	0.354798	0.181437	0.738029	-0.117153	0.659182	1	0.119758	0.652092	1	0.120147	0.650932	0.999643	0.113352	0.669569	1
ENSMUSG00000009876	Cox4i2	protein_coding	L27	NA	NA	NA	NA	NA	NA	NA	NA	NA	NA	NA	NA	NA	NA	NA	NA	NA	NA
ENSMUSG00000009894	Snap47	protein_coding	L28	-0.0929845	0.767139	0.986236	0.17196	0.583979	0.951263	0.00642374	0.983684	1	-0.440183	0.16108	1	0.235426	0.454116	0.999643	0.197604	0.529264	1
ENSMUSG00000009900	Wnt3a	protein_coding	L27	0	1	NA	0	1	NA	0	1	NA	0	1	NA	0	1	NA	0.0276379	0.912049	1
ENSMUSG00000009905	Kdsr	protein_coding	L20	-0.0604335	0.890834	0.99534	-0.329687	0.454648	0.923827	0.469848	0.284934	0.96013	1.04025	0.0182113	0.847304	0.102581	0.815717	0.999643	0.328421	0.454965	1
ENSMUSG00000009907	Vps4b	protein_coding	-	0.125147	0.748199	0.984728	-0.459744	0.23846	0.799828	-0.275501	0.47996	1	-0.0552735	0.887198	1	0.0164568	0.966334	0.999643	0.626958	0.107607	1
ENSMUSG00000009927	Rps25	protein_coding	L16	-0.175157	0.559125	0.973208	-0.0208972	0.944461	0.999055	-0.356752	0.233919	0.939577	0.0695771	0.816432	1	-0.31411	0.294885	0.999643	0.218454	0.466062	1
ENSMUSG00000009941	Nxf2	protein_coding	-	0.155936	NA	NA	0.479087	NA	NA	0	NA	NA	0	NA	NA	0	NA	NA	0	NA	NA
ENSMUSG00000009995	Taz	protein_coding	-	-0.739507	0.00774535	0.244535	-0.625927	0.024509	0.323059	-0.287753	0.299918	0.964623	-0.0498242	0.857573	1	-0.646757	0.0198483	0.69558	-0.253535	0.360856	1
ENSMUSG00000010021	Kif19a	protein_coding	L31	0.407018	0.36892	NA	0.927797	0.0408712	NA	0.0136878	0.975871	1	0.0031384	0.99447	1	0.0976172	0.829481	NA	0	1	1
ENSMUSG00000010025	Aldh3a2	protein_coding	-	-0.197178	0.744206	0.983902	0.0916937	0.879412	0.989271	0.311538	0.606403	1	-0.402494	0.505406	1	0.331418	0.583474	0.999643	-0.148688	0.805703	1
ENSMUSG00000010044	Zmynd10	protein_coding	L30	-0.331244	0.620919	NA	-0.205018	0.759689	NA	0.747834	0.264003	0.951796	-0.402995	0.547265	1	0.0980223	0.883711	NA	-0.639445	0.339814	1
ENSMUSG00000010045	Tmem115	protein_coding	-	0.26214	0.645573	0.976566	-0.0410692	0.942564	0.999055	0.407097	0.475404	1	-0.0548995	0.92335	1	-0.076241	0.893758	0.999643	-0.4788	0.401595	1
ENSMUSG00000010047	Hyal2	protein_coding	L32	0.567889	0.40453	0.947011	0.230795	0.734797	0.977924	0.22408	0.742228	1	-0.275851	0.685563	1	0.599748	0.378696	0.999643	0.71458	0.294225	1
ENSMUSG00000010048	Ifrd2	protein_coding	-	-0.768017	0.109459	0.752743	0.554351	0.248341	0.80626	0.0660534	0.890549	1	-0.214677	0.654521	1	0.2933	0.541251	0.999643	-0.804036	0.0937577	1
ENSMUSG00000010051	Hyal1	protein_coding	L32	0.771492	0.231693	0.878275	-0.00424223	0.994765	1	0.403697	0.530889	1	-0.227106	0.725197	1	-1.13141	0.0800573	0.967386	-0.020877	0.974169	1
ENSMUSG00000010054	Tusc2	protein_coding	-	0.898505	0.151583	0.800823	0.862073	0.168559	0.721079	0.125973	0.84048	1	0.485394	0.43857	1	-1.49135	0.0173447	0.672208	-0.2558	0.682745	1
ENSMUSG00000010057	Nprl2	protein_coding	-	-0.792002	0.00567899	0.210018	-0.105223	0.712937	0.9734	0.0475738	0.867815	1	0.159151	0.577766	1	-0.207566	0.46737	0.999643	-0.187576	0.511301	1
ENSMUSG00000010064	Slc38a3	protein_coding	L24	NA	NA	NA	NA	NA	NA	NA	NA	NA	NA	NA	NA	NA	NA	NA	NA	NA	NA
ENSMUSG00000010066	Cacna2d2	protein_coding	L22	0.186915	NA	NA	0.0104909	NA	NA	-0.148056	NA	NA	-0.464402	NA	NA	0.186615	NA	NA	-0.258741	NA	NA
ENSMUSG00000010067	Rassf1	protein_coding	L12	-0.272838	0.297786	0.908064	-0.9855	0.000173029	0.0138888	0.205251	0.434165	1	-0.663388	0.0112309	0.721888	-0.35014	0.181086	0.999643	0.14712	0.574272	1
ENSMUSG00000010080	Epn3	protein_coding	L18	NA	NA	NA	NA	NA	NA	NA	NA	NA	NA	NA	NA	NA	NA	NA	NA	NA	NA
ENSMUSG00000010086	Rnf112	protein_coding	L27	NA	NA	NA	NA	NA	NA	NA	NA	NA	NA	NA	NA	NA	NA	NA	NA	NA	NA
ENSMUSG00000010095	Slc3a2	protein_coding	L18	-0.0505633	0.772455	0.986568	-0.232922	0.182291	0.738761	0.136239	0.436353	1	-0.292955	0.0942492	1	0.0527893	0.763091	0.999643	-0.346359	0.047904	1
ENSMUSG00000010097	Nxf1	protein_coding	-	-0.157915	0.360094	0.937302	-0.155798	0.367655	0.884427	-0.256337	0.137622	0.851361	-0.172267	0.317959	1	0.00873291	0.959648	0.999643	-0.0447559	0.795055	1
ENSMUSG00000010110	Stx5a	protein_coding	-	-0.382938	0.150415	0.799519	-0.178188	0.503602	0.932318	0.691194	0.00944418	0.429431	-0.578652	0.0297096	0.958188	-0.0878382	0.741787	0.999643	-0.229915	0.387947	1
ENSMUSG00000010122	Slc47a1	protein_coding	L22	NA	NA	NA	NA	NA	NA	NA	NA	NA	NA	NA	NA	NA	NA	NA	NA	NA	NA
ENSMUSG00000010136	Pifo	protein_coding	L30	-0.518451	0.441238	0.955019	-0.199902	0.766381	0.981979	-0.325604	0.628644	1	-0.156631	0.816127	1	-0.727673	0.279908	0.999643	0.14849	0.825576	1
ENSMUSG00000010142	Tnfrsf13b	protein_coding	L37	0.876595	0.0111214	0.295687	-0.137965	0.689208	0.969645	-0.206497	0.54975	1	0.500127	0.14762	1	0.13575	0.693834	0.999643	-0.0683338	0.843133	1
ENSMUSG00000010154	Spire2	protein_coding	-	NA	NA	NA	NA	NA	NA	NA	NA	NA	NA	NA	NA	NA	NA	NA	NA	NA	NA
ENSMUSG00000010175	Prox1	protein_coding	-	-0.279396	NA	NA	-0.0941764	NA	NA	0	NA	NA	0.141504	NA	NA	0.0257221	NA	NA	-0.00281488	NA	NA
ENSMUSG00000010205	Raver1	protein_coding	L15	-0.230821	0.635453	0.976566	0.318373	0.513198	0.935466	0.639559	0.189429	0.908693	0.364583	0.454628	1	-0.363989	0.45528	0.999643	-0.31611	0.516896	1
ENSMUSG00000010277	2610507B11Rik	protein_coding	-	0.438311	0.357034	0.936454	0.366194	0.442055	0.921697	1.00095	0.0351378	0.637955	-0.959157	0.0435998	1	-0.177199	0.709947	0.999643	-0.960815	0.0437235	1
ENSMUSG00000010290	AI597479	protein_coding	-	0.979211	0.15199	0.801389	0.38503	0.573243	0.950373	-0.831728	0.2237	0.933956	1.30093	0.0570174	1	0.0812879	0.905336	0.999643	-0.0198176	0.97687	1
ENSMUSG00000010307	Tmem86a	protein_coding	L5	0.0854886	0.899569	0.99534	0.938678	0.165776	0.714974	0.730383	0.280889	0.959062	0.543476	0.422238	1	-0.134963	0.842064	0.999643	1.08263	0.109823	1
ENSMUSG00000010311	Optc	protein_coding	-	NA	NA	NA	NA	NA	NA	NA	NA	NA	NA	NA	NA	NA	NA	NA	NA	NA	NA
ENSMUSG00000010342	Tex14	protein_coding	-	0.206721	NA	NA	0	NA	NA	-0.269193	NA	NA	-0.160204	NA	NA	0	NA	NA	0	NA	NA
ENSMUSG00000010358	Ifi35	protein_coding	L5	0.201222	0.410729	0.947011	0.349273	0.15318	0.704777	0.174425	0.475901	1	-0.105053	0.667538	1	-0.16893	0.4897	0.999643	0.0491057	0.840882	1
ENSMUSG00000010362	Rdm1	protein_coding	L34	0.054672	0.838814	0.992168	0.41175	0.12346	0.657187	-0.0997538	0.713175	1	0.221499	0.409524	1	-0.204452	0.444518	0.999643	0.233968	0.385264	1
ENSMUSG00000010376	Nedd8	protein_coding	L16	0.290764	0.294125	0.907233	0.442357	0.110067	0.630025	-0.0384476	0.889649	1	0.258451	0.350735	1	-0.125185	0.65115	0.999643	0.124487	0.653135	1
ENSMUSG00000010392	Gosr1	protein_coding	-	-0.169885	0.656927	0.976566	-0.0992759	0.795229	0.984758	-0.0221555	0.953801	1	-0.309522	0.418752	1	-0.0124605	0.974022	0.999643	0.099481	0.794808	1
ENSMUSG00000010406	Mrpl52	protein_coding	L9	0.503418	0.165153	0.819497	0.45691	0.206612	0.768827	0.428182	0.238338	0.941831	0.548163	0.130318	1	0.00455069	0.989948	0.999643	0.228538	0.527969	1
ENSMUSG00000010435	Spaca7	protein_coding	-	NA	NA	NA	NA	NA	NA	NA	NA	NA	NA	NA	NA	NA	NA	NA	NA	NA	NA
ENSMUSG00000010453	Kansl3	protein_coding	-	-0.531858	0.24284	0.88416	0.118158	0.795712	0.984758	-0.0888339	0.845446	1	-1.97833	1.49e-05	0.020222	-0.730699	0.109465	0.999643	-0.47151	0.300988	1
ENSMUSG00000010461	Eya4	protein_coding	L6	NA	NA	NA	NA	NA	NA	NA	NA	NA	NA	NA	NA	NA	NA	NA	NA	NA	NA
ENSMUSG00000010476	Ebf3	protein_coding	L24	NA	NA	NA	NA	NA	NA	NA	NA	NA	NA	NA	NA	NA	NA	NA	NA	NA	NA
ENSMUSG00000010492	Uckl1os	antisense	-	-0.397184	0.149364	0.799519	-0.719189	0.00926276	0.197724	0.339186	0.209545	0.928275	-0.297555	0.271636	1	-0.71443	0.00877344	0.494237	-0.427915	0.112265	1
ENSMUSG00000010505	Myt1	protein_coding	L19	0	1	NA	0.027554	0.912315	NA	0	1	NA	0	1	NA	0	1	NA	0	1	1
ENSMUSG00000010517	Faf1	protein_coding	-	0.610037	0.334528	0.919586	-0.334738	0.595815	0.953108	-0.661049	0.295476	0.962661	-0.781792	0.215711	1	0.455436	0.471016	0.999643	0.411087	0.514777	1
ENSMUSG00000010529	Gm266	protein_coding	-	0	1	NA	0	1	NA	0	1	NA	0	1	NA	0.01962	0.937501	NA	0	1	1
ENSMUSG00000010538	Tsacc	protein_coding	-	-0.295374	0.636359	NA	-0.102855	0.872669	NA	0.102692	0.867202	1	0.149051	0.811006	1	1.40728	0.0291304	NA	0.514979	0.409573	1
ENSMUSG00000010554	Mettl16	protein_coding	-	0.116575	0.794712	0.988435	0.0282158	0.949822	0.999055	-0.478859	0.285256	0.96013	-0.673351	0.132799	1	0.149117	0.739455	0.999643	0.134215	0.764331	1
ENSMUSG00000010592	Dazl	protein_coding	-	NA	NA	NA	NA	NA	NA	NA	NA	NA	NA	NA	NA	NA	NA	NA	NA	NA	NA
ENSMUSG00000010601	Apol7a	protein_coding	L7	0	1	NA	0	1	NA	0	1	NA	-0.0268774	0.914459	NA	0	1	NA	-0.0224059	0.928649	1
ENSMUSG00000010607	Pigyl	protein_coding	-	0.149295	0.684774	0.979364	0.263567	0.473183	0.923827	0.124928	0.734208	1	0.0263093	0.942952	1	-0.00804637	0.982508	0.999643	-0.0282363	0.938686	1
ENSMUSG00000010608	Rbm25	protein_coding	L2	-0.431272	0.380929	0.944603	-1.65985	0.00076568	0.0434994	-0.510853	0.298901	0.963744	-0.297149	0.545921	1	0.277451	0.572941	0.999643	0.829952	0.0914918	1
ENSMUSG00000010609	Psen2	protein_coding	L3	0.0653376	0.807702	0.989198	0.180483	0.500786	0.931113	0.660217	0.0141456	0.483398	0.27173	0.311986	1	0.394726	0.141176	0.999643	0.00889208	0.973634	1
ENSMUSG00000010651	Acaa1b	protein_coding	L33	-0.0464516	0.942786	NA	0.105589	0.866274	NA	-0.104622	0.870756	1	-1.27771	0.0470896	1	0.35689	0.581427	NA	0.933227	0.149122	1
ENSMUSG00000010660	Plcd1	protein_coding	L19	0.636616	0.302743	NA	0.846586	0.171174	NA	-0.0240289	0.968866	1	0.455943	0.459457	1	0.469753	0.447071	NA	0.0215043	0.972151	1
ENSMUSG00000010663	Fads1	protein_coding	L28	-0.427365	0.525246	0.967895	0.0288322	0.965814	0.999101	0.0107612	0.987235	1	-0.448811	0.50463	1	0.452983	0.500659	0.999643	-1.03018	0.125588	1
ENSMUSG00000010721	Lmbr1	protein_coding	L31	0.298574	0.622002	NA	-0.620964	0.305465	NA	0.347079	0.567045	1	-0.667329	0.271101	1	0.0984806	0.870917	NA	0.530569	0.381969	1
ENSMUSG00000010751	Tnfrsf22	protein_coding	-	-0.930119	0.0566571	0.619388	-1.25721	0.010215	0.209763	-0.575839	0.236322	0.939577	0.157364	0.746672	1	-0.243453	0.617203	0.999643	-0.45662	0.347571	1
ENSMUSG00000010755	Cars	protein_coding	L14	-0.0892108	0.819949	0.989237	1.07133	0.00627509	0.164232	-0.524717	0.18129	0.901088	-0.541173	0.167154	1	0.241097	0.538523	0.999643	0.0595032	0.879248	1
ENSMUSG00000010760	Phlda2	protein_coding	-	0	NA	NA	-0.369582	NA	NA	0	NA	NA	0	NA	NA	0.120924	NA	NA	0	NA	NA
ENSMUSG00000010796	Asz1	protein_coding	-	NA	NA	NA	NA	NA	NA	NA	NA	NA	NA	NA	NA	NA	NA	NA	NA	NA	NA
ENSMUSG00000010797	Wnt2	protein_coding	L28	-0.00345297	NA	NA	0	NA	NA	0	NA	NA	-0.0286785	NA	NA	0.0141355	NA	NA	0	NA	NA
ENSMUSG00000010803	Gabra1	protein_coding	-	NA	NA	NA	NA	NA	NA	NA	NA	NA	NA	NA	NA	NA	NA	NA	NA	NA	NA
ENSMUSG00000010825	Grid2ip	protein_coding	-	NA	NA	NA	NA	NA	NA	NA	NA	NA	NA	NA	NA	NA	NA	NA	NA	NA	NA
ENSMUSG00000010830	Kdelr3	protein_coding	L9	-0.351177	NA	NA	0.867161	NA	NA	-0.100532	NA	NA	0.145589	NA	NA	0.421294	NA	NA	-0.24893	NA	NA
ENSMUSG00000010841	1700006E09Rik	protein_coding	-	0	1	NA	0	1	NA	0	1	NA	-0.0268774	0.914459	1	-0.0554457	0.824634	NA	0	1	1
ENSMUSG00000010911	Apip	protein_coding	L6	0.319529	0.530995	0.967905	-0.136562	0.788229	0.984758	1.15556	0.0238538	0.574031	1.0556	0.03935	1	-0.292723	0.56502	0.999643	-0.228707	0.653786	1
ENSMUSG00000010914	Pdhx	protein_coding	-	-0.275727	0.517508	0.966404	0.397844	0.349084	0.875538	-0.464189	0.27427	0.956721	-0.125276	0.767982	1	0.266631	0.530534	0.999643	-0.240298	0.570621	1
ENSMUSG00000010936	Vac14	protein_coding	-	0.0990082	0.869528	0.995307	-0.40194	0.505052	0.932841	-0.657272	0.276214	0.957721	0.896755	0.137539	1	0.30195	0.616776	0.999643	0.333337	0.580203	1
ENSMUSG00000011008	Mcoln2	protein_coding	L10	0.0276849	0.961838	0.996975	-0.667069	0.249064	0.80638	0.12103	0.834306	1	0.256674	0.657355	1	-0.282809	0.625121	0.999643	0.177264	0.759292	1
ENSMUSG00000011034	Slc5a1	protein_coding	L26	NA	NA	NA	NA	NA	NA	NA	NA	NA	NA	NA	NA	NA	NA	NA	NA	NA	NA
ENSMUSG00000011052	1700049J03Rik	antisense	-	0	1	NA	0	1	NA	0	1	NA	0.0732101	0.76984	1	0	1	NA	-0.0474277	0.849666	1
ENSMUSG00000011096	Akt1s1	protein_coding	-	-1.0802	0.0219037	0.406645	-0.157032	0.739339	0.977924	0.588989	0.211363	0.928275	0.00626175	0.989411	1	0.186175	0.69391	0.999643	-0.49058	0.299205	1
ENSMUSG00000011114	Tbrg1	protein_coding	L15	-0.118385	0.447362	0.957077	-0.127369	0.413138	0.907484	-0.0627661	0.686995	1	-0.110913	0.47665	1	0.039921	0.797854	0.999643	-0.0970145	0.533354	1
ENSMUSG00000011118	Panx3	protein_coding	-	NA	NA	NA	NA	NA	NA	NA	NA	NA	NA	NA	NA	NA	NA	NA	NA	NA	NA
ENSMUSG00000011148	Adssl1	protein_coding	L15	0.114981	NA	NA	-0.182431	NA	NA	0.298053	NA	NA	-0.0389357	NA	NA	-0.0718064	NA	NA	-0.223883	NA	NA
ENSMUSG00000011154	Cfap161	protein_coding	L30	0	NA	NA	-0.508808	NA	NA	0	NA	NA	0	NA	NA	0	NA	NA	0	NA	NA
ENSMUSG00000011158	Brf1	protein_coding	-	-0.0609514	0.912853	0.99534	-0.221005	0.691602	0.969645	0.0758788	0.891586	1	-0.236512	0.671233	1	-0.187181	0.736999	0.999643	0.0706733	0.899051	1
ENSMUSG00000011171	Vipr2	protein_coding	L33	0.406725	0.416088	NA	0.366695	0.463397	NA	0.405973	0.416714	1	0.243389	0.626309	1	0.233049	0.641081	NA	0	1	1
ENSMUSG00000011179	Odc1	protein_coding	L12	-0.13935	0.69499	0.979708	-0.86039	0.0152495	0.255247	-0.308238	0.387175	1	-0.238809	0.505397	1	-0.514033	0.149157	0.999643	-0.364219	0.311216	1
ENSMUSG00000011254	Thg1l	protein_coding	-	1.23958	0.0256911	0.44114	0.277088	0.617305	0.957132	-0.00626213	0.990954	1	-0.498006	0.368296	1	0.444869	0.42168	0.999643	0.252719	0.647937	1
ENSMUSG00000011256	Adam19	protein_coding	L14	0.810988	0.189993	0.850506	0.215879	0.727098	0.977685	1.06579	0.0855444	0.792908	0.339988	0.582944	1	-0.551433	0.372759	0.999643	0.254369	0.681428	1
ENSMUSG00000011257	Pabpc4	protein_coding	-	0.212292	0.692775	0.979708	0.266167	0.620396	0.957132	0.143449	0.789678	1	-0.525477	0.328516	1	0.37976	0.479996	0.999643	-0.396819	0.460525	1
ENSMUSG00000011263	Exoc3l2	protein_coding	L3	-0.632873	NA	NA	0	NA	NA	0	NA	NA	0	NA	NA	0	NA	NA	0	NA	NA
ENSMUSG00000011267	Zfp296	protein_coding	-	0.327551	0.577004	NA	0.982805	0.094838	NA	0.585862	0.318181	0.976363	-0.115185	0.844261	1	0.645704	0.272369	NA	-0.0157069	0.978632	1
ENSMUSG00000011305	Plin5	protein_coding	L20	NA	NA	NA	NA	NA	NA	NA	NA	NA	NA	NA	NA	NA	NA	NA	NA	NA	NA
ENSMUSG00000011306	Sugp1	protein_coding	-	0.32258	0.160178	0.816462	-0.616906	0.0072473	0.174019	0.16234	0.47975	1	0.0233626	0.919044	1	-0.158217	0.491201	0.999643	-0.213923	0.352159	1
ENSMUSG00000011349	Dmrtc2	protein_coding	-	NA	NA	NA	NA	NA	NA	NA	NA	NA	NA	NA	NA	NA	NA	NA	NA	NA	NA
ENSMUSG00000011350	Gm5893	processed_transcript	-	-0.0457434	0.854944	NA	0	1	NA	0	1	NA	0	1	1	0	1	NA	0.0776817	0.756215	1
ENSMUSG00000011382	Dhdh	protein_coding	L29	1.11667	0.0855429	NA	2.15206	0.00102618	NA	0.151225	0.814654	NA	0.977097	0.134538	1	1.21188	0.0638395	NA	0.0833318	0.898023	1
ENSMUSG00000011427	Zfp790	protein_coding	-	-0.392967	0.565426	0.973208	0.170677	0.802855	0.984758	0.118563	0.862318	1	-0.472645	0.489341	1	0.434677	0.524895	0.999643	-0.591043	0.38729	1
ENSMUSG00000011463	Cpb1	protein_coding	L34	0	NA	NA	0.127641	NA	NA	0	NA	NA	0	NA	NA	0	NA	NA	0	NA	NA
ENSMUSG00000011486	Slc25a41	protein_coding	-	0.12594	NA	NA	-0.0355857	NA	NA	0.469178	NA	NA	0	NA	NA	0	NA	NA	0	NA	NA
ENSMUSG00000011589	Fsd1	protein_coding	-	0	1	NA	0	1	NA	0.0252371	0.919661	NA	0	1	NA	0	1	NA	0	1	1
ENSMUSG00000011632	Pinlyp	protein_coding	L24	NA	NA	NA	NA	NA	NA	NA	NA	NA	NA	NA	NA	NA	NA	NA	NA	NA	NA
ENSMUSG00000011658	Fuz	protein_coding	L28	-0.495604	0.257938	0.891151	-0.157557	0.719122	0.97418	-0.360827	0.410013	1	0.239739	0.584952	1	-0.730339	0.0959907	0.993576	-0.945866	0.031368	1
ENSMUSG00000011751	Sptbn4	protein_coding	-	0	1	NA	-0.109843	0.6677	NA	0	1	NA	0.0718149	0.778702	1	0.245251	0.337498	NA	0	1	1
ENSMUSG00000011752	Pgam1	protein_coding	L8	0.901196	0.0111414	0.295687	0.647263	0.0672901	0.517738	-0.254248	0.474758	1	0.53674	0.13084	1	0.894321	0.0115806	0.567149	0.154452	0.664301	1
ENSMUSG00000011831	Evi5	protein_coding	-	0.133017	NA	NA	0.232673	NA	NA	0	NA	NA	0.151609	NA	NA	-0.0726044	NA	NA	0	NA	NA
ENSMUSG00000011832	Evi5l	protein_coding	-	0.678519	0.304981	0.910811	0.357561	0.588885	0.952498	0.444706	0.501307	1	0.372571	0.573117	1	0.532876	0.42029	0.999643	-0.0782841	0.90572	1
ENSMUSG00000011837	Snapc2	protein_coding	-	-0.246346	0.545841	0.971312	0.252392	0.53546	0.943123	0.298782	0.46506	1	0.50809	0.213318	1	0.182058	0.655889	0.999643	0.88771	0.0301577	1
ENSMUSG00000011877	Git1	protein_coding	L18	-0.364052	0.579038	0.974103	-0.134659	0.837397	0.98513	0.718878	0.273591	0.956559	0.193344	0.768343	1	-0.483426	0.461281	0.999643	0.0307223	0.962665	1
ENSMUSG00000011884	Gltp	protein_coding	-	-0.053912	0.843742	0.992652	0.468587	0.0866724	0.573731	0.0864714	0.75186	1	-0.0884353	0.7465	1	0.249885	0.361338	0.999643	-0.322156	0.238859	1
ENSMUSG00000011958	Bnip2	protein_coding	-	0.0818175	0.823194	0.990723	0.10366	0.776969	0.98428	-0.255297	0.486242	1	0.160451	0.661462	1	0.105262	0.773858	0.999643	0.334156	0.361563	1
ENSMUSG00000011960	Ccnt1	protein_coding	-	-0.93162	0.0864092	0.705761	-0.457108	0.400272	0.90032	-0.24124	0.656876	1	-0.316048	0.560588	1	-0.392647	0.469653	0.999643	-0.019385	0.971505	1
ENSMUSG00000012017	Scarf2	protein_coding	L33	0	1	NA	0	1	NA	-0.0498285	0.842153	NA	0	1	NA	0	1	NA	0	1	1
ENSMUSG00000012042	4930579F01Rik	protein_coding	-	NA	NA	NA	NA	NA	NA	NA	NA	NA	NA	NA	NA	NA	NA	NA	NA	NA	NA
ENSMUSG00000012076	Brms1l	protein_coding	-	-0.316012	0.599369	0.975609	0.282304	0.638781	0.961042	0.4096	0.495471	1	0.144882	0.809644	1	-0.313844	0.601459	0.999643	0.0670537	0.911249	1
ENSMUSG00000012114	Med15	protein_coding	L15	0.246297	0.612824	0.976566	0.441439	0.36445	0.882261	0.0582264	0.904891	1	-0.593729	0.222727	1	-0.210508	0.66559	0.999643	-0.708709	0.145564	1
ENSMUSG00000012117	Dhdds	protein_coding	-	0.399923	0.464808	0.961102	-0.0371024	0.945901	0.999055	0.232512	0.670965	1	-0.276177	0.61413	1	0.0442255	0.935563	0.999643	-1.04854	0.0557879	1
ENSMUSG00000012123	Aim1l	protein_coding	L33	-0.483028	0.456998	0.959395	-0.688427	0.288756	0.842576	0.768392	0.23669	0.939622	-0.836685	0.19731	1	-0.453232	0.484937	0.999643	0.0985625	0.879356	1
ENSMUSG00000012126	Ubxn11	protein_coding	-	0.127744	0.593497	0.974681	0.292078	0.221826	0.784162	0.110591	0.644105	1	0.257315	0.282396	1	0.0215272	0.928288	0.999643	-0.274824	0.250893	1
ENSMUSG00000012187	Mogat1	protein_coding	-	-0.831865	0.218594	NA	0.104561	0.877394	NA	-0.345742	0.609107	1	-0.521627	0.44012	1	-1.05091	0.121799	NA	0.32958	0.626064	1
ENSMUSG00000012211	Tex22	protein_coding	-	0.115981	0.647743	NA	-0.0909562	0.720232	NA	0	1	NA	0	1	1	0.0391542	0.877397	NA	-0.114919	0.650873	1
ENSMUSG00000012282	Wnt8a	protein_coding	-	NA	NA	NA	NA	NA	NA	NA	NA	NA	NA	NA	NA	NA	NA	NA	NA	NA	NA
ENSMUSG00000012296	Tjap1	protein_coding	L18	0.600376	0.345894	0.93053	-0.131758	0.836114	0.98513	-0.946527	0.138049	0.851783	-0.278628	0.661821	1	0.0585361	0.926803	0.999643	-0.234722	0.712574	1
ENSMUSG00000012350	Ehf	protein_coding	L12	NA	NA	NA	NA	NA	NA	NA	NA	NA	NA	NA	NA	NA	NA	NA	NA	NA	NA
ENSMUSG00000012396	Nanog	protein_coding	L26	NA	NA	NA	NA	NA	NA	NA	NA	NA	NA	NA	NA	NA	NA	NA	NA	NA	NA
ENSMUSG00000012405	Rpl15	protein_coding	L9	-0.284856	0.205843	0.862722	0.137957	0.540274	0.943513	-0.110468	0.623552	1	0.182985	0.416304	1	0.085143	0.705466	0.999643	0.224589	0.318398	1
ENSMUSG00000012422	Tmem167	protein_coding	L2	0.829627	0.00645231	0.223642	0.106093	0.726524	0.977445	-0.390412	0.198769	0.914547	0.152173	0.616537	1	-0.0618886	0.838347	0.999643	0.498332	0.100776	1
ENSMUSG00000012428	Steap4	protein_coding	L12	0	NA	NA	-0.0853068	NA	NA	0	NA	NA	0.432003	NA	NA	0.119708	NA	NA	0	NA	NA
ENSMUSG00000012429	Mplkip	protein_coding	L29	-0.286214	0.65188	NA	-0.902491	0.154004	NA	0.578661	0.359809	0.99007	0.173611	0.783273	1	-0.269524	0.669673	NA	0.334372	0.596246	1
ENSMUSG00000012443	Kif11	protein_coding	L6	0.410567	0.49359	0.961347	-0.130087	0.828401	0.98513	0	1	1	0.361966	0.545946	1	0.199049	0.740068	0.999643	0	1	1
ENSMUSG00000012483	Rpa3	protein_coding	L6	0.795719	0.0546158	0.614389	0.415413	0.314111	0.857405	-0.441233	0.28636	0.96013	0.420077	0.309398	1	-0.145408	0.724642	0.999643	0.642554	0.121168	1
ENSMUSG00000012519	Mlkl	protein_coding	L7	1.31623	0.0435771	0.565764	0.284264	0.663323	0.966792	0.343395	0.598279	1	-0.484043	0.458124	1	0.745385	0.25352	0.999643	0.0159401	0.980486	1
ENSMUSG00000012520	Phox2b	protein_coding	-	0	1	NA	0	1	NA	-0.0248067	0.921027	NA	0	1	NA	0	1	NA	0	1	1
ENSMUSG00000012535	Tnpo3	protein_coding	-	-0.42405	0.316235	0.915319	-0.0801747	0.849832	0.98513	-0.0200373	0.962221	1	-0.864469	0.0408989	1	-0.0401747	0.924333	0.999643	-0.35681	0.398601	1
ENSMUSG00000012609	Ttll5	protein_coding	-	0.193774	0.769998	0.986236	0.568604	0.390968	0.895784	0.185763	0.77923	1	0.200214	0.762679	1	0.98551	0.137288	0.999643	-0.598642	0.366215	1
ENSMUSG00000012640	Zfp715	protein_coding	L34	-0.115662	0.825913	0.99127	-0.0937963	0.85846	0.986744	0.259175	0.622119	1	-0.410636	0.435055	1	0.410163	0.435413	0.999643	-0.233849	0.656649	1
ENSMUSG00000012705	Retn	protein_coding	L23	0	NA	NA	0	NA	NA	0	NA	NA	0	NA	NA	-0.105489	NA	NA	0	NA	NA
ENSMUSG00000012777	Acpt	protein_coding	-	-0.368021	0.40193	0.947011	-0.318691	0.480693	0.926621	-0.145573	0.738973	1	-0.0314919	0.94226	1	0.05	0.909879	0.999643	-0.900091	0.0387739	1
ENSMUSG00000012819	Cdh23	protein_coding	L12	-0.0205522	0.971904	0.998502	0.451517	0.438967	0.920473	0.531349	0.362757	0.99007	0.126925	0.828083	1	0.306484	0.600188	0.999643	-0.0854193	0.883793	1
ENSMUSG00000012848	Rps5	protein_coding	-	-0.247389	0.382891	0.945168	0.168192	0.553056	0.946506	-0.155408	0.58355	1	0.119057	0.674523	1	-0.122673	0.66526	0.999643	0.169642	0.549573	1
ENSMUSG00000012889	Podnl1	protein_coding	L6	0.244039	0.695999	0.979708	0.211929	0.73426	0.977924	0.708567	0.257271	0.949088	0.948577	0.129145	1	0.0264915	0.966157	0.999643	-1.5669	0.0125532	1
ENSMUSG00000013033	Adgrl1	protein_coding	L27	-0.702121	0.144928	0.796978	-0.34655	0.472295	0.923827	0.377019	0.433637	1	-0.669998	0.164349	1	-0.634233	0.188198	0.999643	-0.110364	0.818521	1
ENSMUSG00000013076	Amotl1	protein_coding	L20	0.464762	0.0637012	NA	0	1	NA	0.050888	0.838862	NA	0	1	1	0	1	NA	0	1	1
ENSMUSG00000013083	2200002J24Rik	protein_coding	-	0	NA	NA	0	NA	NA	0	NA	NA	0	NA	NA	-0.130511	NA	NA	0	NA	NA
ENSMUSG00000013089	Etv5	protein_coding	L33	0.329198	0.591557	NA	0.174276	0.776322	NA	0	1	1	0.366955	0.549284	1	-0.354021	0.563962	NA	-0.314038	0.608634	1
ENSMUSG00000013091	Tmem190	protein_coding	-	0	NA	NA	0.606086	NA	NA	0	NA	NA	0	NA	NA	0	NA	NA	0	NA	NA
ENSMUSG00000013150	Gfod2	protein_coding	-	-0.378319	0.573043	0.974103	-1.18348	0.078052	0.556439	1.21107	0.0712965	0.757413	-0.696943	0.299094	1	1.17021	0.0817598	0.973623	-2.01451	0.00269544	0.888034
ENSMUSG00000013155	Enkd1	protein_coding	-	1.05969	0.0902229	NA	0.994781	0.112281	NA	-0.495923	0.427527	1	0.137164	0.826225	1	0.408437	0.514176	0.999643	-0.465325	0.456687	1
ENSMUSG00000013158	4933405L10Rik	protein_coding	-	0.834746	0.172081	NA	0.836107	0.174227	NA	-0.353284	0.56187	1	0.222761	0.714362	1	0.52825	0.388914	NA	-0.388463	0.524148	1
ENSMUSG00000013160	Atp6v0d1	protein_coding	-	0.0704603	0.711211	0.979708	0.483152	0.0109884	0.217337	0.0264374	0.889426	1	-0.150115	0.430292	1	0.187793	0.324109	0.999643	-0.114668	0.547003	1
ENSMUSG00000013236	Ptprs	protein_coding	L28	0.879019	0.186281	0.846736	0.622908	0.34899	0.875538	0.00177124	0.997874	1	0.144836	0.827576	1	0.0639673	0.923373	0.999643	0.293087	0.659418	1
ENSMUSG00000013275	Slc41a1	protein_coding	L19	0.438888	0.491753	0.961347	-0.406676	0.524091	0.940379	0.298914	0.639731	1	-0.149036	0.815414	1	-0.122101	0.848307	0.999643	0.59816	0.348942	1
ENSMUSG00000013338	Fer1l4	protein_coding	L31	0	1	NA	0	1	NA	0	1	NA	0	1	NA	-0.0304238	0.903225	NA	0	1	1
ENSMUSG00000013353	4931406B18Rik	protein_coding	L12	NA	NA	NA	NA	NA	NA	NA	NA	NA	NA	NA	NA	NA	NA	NA	NA	NA	NA
ENSMUSG00000013367	Iglon5	protein_coding	-	0	1	NA	0	1	NA	-0.0248067	0.921027	NA	0	1	NA	0	1	NA	0	1	1
ENSMUSG00000013415	Igf2bp1	protein_coding	-	NA	NA	NA	NA	NA	NA	NA	NA	NA	NA	NA	NA	NA	NA	NA	NA	NA	NA
ENSMUSG00000013418	B4galnt2	protein_coding	-	-0.0985019	0.694386	NA	0.092673	0.711592	NA	0	1	NA	0.0484262	0.846696	1	-0.2715	0.278835	NA	0.0830524	0.740371	1
ENSMUSG00000013419	Zfp651	protein_coding	L33	-0.398957	NA	NA	0	NA	NA	0	NA	NA	0	NA	NA	-0.0554457	NA	NA	0	NA	NA
ENSMUSG00000013465	Nelfb	protein_coding	-	0.304482	0.42674	0.950321	0.236323	0.537283	0.943196	0.268325	0.484087	1	-0.17137	0.655035	1	-0.0918062	0.81078	0.999643	-0.316489	0.409337	1
ENSMUSG00000013483	Card14	protein_coding	L24	0.385709	0.53223	0.968742	0.246478	0.69035	0.969645	0.389139	0.531007	1	0.0701411	0.909679	1	0.705471	0.254125	0.999643	0.256264	0.678054	1
ENSMUSG00000013495	Tmem175	protein_coding	L29	-0.0948485	0.75147	0.985145	-0.146313	0.624661	0.957546	-0.24669	0.409046	1	-0.698713	0.0195585	0.865533	0.0315981	0.915953	0.999643	-0.0403816	0.892542	1
ENSMUSG00000013523	Bcas1	protein_coding	L27	0.919654	0.122068	NA	0.858262	0.148912	NA	0.846539	0.15473	0.870207	0.0141922	0.980922	1	0.671019	0.259042	NA	0.123753	0.83518	1
ENSMUSG00000013539	Tango2	protein_coding	-	0.468253	0.18665	0.846736	0.0903502	0.798188	0.984758	-0.0770072	0.827917	1	-0.322114	0.362917	1	-0.171002	0.628569	0.999643	-0.316221	0.371256	1
ENSMUSG00000013562	4833413E03Rik	lincRNA	-	-0.0909048	0.719855	NA	-0.0843494	0.739349	NA	0.22378	0.377442	NA	0.222182	0.380848	1	0	1	NA	0	1	1
ENSMUSG00000013584	Aldh1a2	protein_coding	L24	0	NA	NA	0.00499953	NA	NA	-0.00188964	NA	NA	-0.198056	NA	NA	-0.150294	NA	NA	0	NA	NA
ENSMUSG00000013593	Ndufs2	protein_coding	-	0.246172	0.112261	0.753839	0.391141	0.0114839	0.222197	0.23249	0.133565	0.851361	0.0102415	0.947295	1	0.00421401	0.97828	0.999643	-0.0721163	0.641538	1
ENSMUSG00000013611	Snx31	protein_coding	L27	0	NA	NA	0.496339	NA	NA	0	NA	NA	0	NA	NA	0.0725964	NA	NA	0	NA	NA
ENSMUSG00000013622	Atraid	protein_coding	-	-0.306989	0.28089	0.90452	-0.176552	0.534874	0.943123	-0.0316837	0.911179	1	0.0382632	0.892848	1	0.0478089	0.866453	0.999643	0.263293	0.354176	1
ENSMUSG00000013629	Cad	protein_coding	L6	0.1831	0.774923	0.986568	0.584642	0.361077	0.880987	0.15582	0.807749	1	-0.0302011	0.962365	1	0.614896	0.337249	0.999643	-0.235604	0.713109	1
ENSMUSG00000013643	Lypd8	protein_coding	L6	NA	NA	NA	NA	NA	NA	NA	NA	NA	NA	NA	NA	NA	NA	NA	NA	NA	NA
ENSMUSG00000013646	Sh3bp5l	protein_coding	-	0.39134	0.564494	0.973208	0.461361	0.49699	0.930279	1.01314	0.135859	0.851361	-0.419876	0.536443	1	0.15341	0.821309	0.999643	-0.0911029	0.893292	1
ENSMUSG00000013653	1810065E05Rik	protein_coding	-	NA	NA	NA	NA	NA	NA	NA	NA	NA	NA	NA	NA	NA	NA	NA	NA	NA	NA
ENSMUSG00000013662	Atad1	protein_coding	-	0.216896	0.598649	0.975609	-0.737428	0.0740825	0.544671	-0.262984	0.523243	1	-0.394288	0.338536	1	-0.29297	0.477394	0.999643	-0.156724	0.703533	1
ENSMUSG00000013663	Pten	protein_coding	-	0.0221226	0.972618	0.998502	-0.671855	0.296978	0.847337	-2.17006	0.00076607	0.141434	-0.634002	0.324291	1	0.365598	0.570112	0.999643	0.198019	0.758152	1
ENSMUSG00000013668	4933402N03Rik	protein_coding	-	NA	NA	NA	NA	NA	NA	NA	NA	NA	NA	NA	NA	NA	NA	NA	NA	NA	NA
ENSMUSG00000013698	Pea15a	protein_coding	L28	-0.501939	0.0951419	0.730541	-0.387287	0.197921	0.757834	0.103953	0.72951	1	-0.260247	0.387116	1	-0.152443	0.612909	0.999643	0.0592293	0.843869	1
ENSMUSG00000013701	Timm23	protein_coding	L8	0.0288389	0.890255	0.99534	-0.0782374	0.707443	0.9734	-0.189096	0.365312	0.991113	0.0468544	0.82252	1	0.0471088	0.821467	0.999643	-0.155272	0.457416	1
ENSMUSG00000013707	Tnfaip8l2	protein_coding	L3	-0.231248	0.390121	0.947011	-0.19447	0.469912	0.923827	0.113936	0.671936	1	0.332201	0.216741	1	-0.145474	0.588423	0.999643	0.0854973	0.75042	1
ENSMUSG00000013736	Trnt1	protein_coding	L2	-0.635269	0.105207	0.740914	-0.635714	0.104557	0.61411	-0.711958	0.0689709	0.751187	-0.0871147	0.82354	1	-0.0580581	0.881824	0.999643	0.490461	0.208709	1
ENSMUSG00000013766	Ly6g6e	protein_coding	L24	0	NA	NA	0.365662	NA	NA	0	NA	NA	0	NA	NA	0	NA	NA	0	NA	NA
ENSMUSG00000013787	Ehmt2	protein_coding	-	0.0969695	0.81361	0.989198	-0.0119345	0.976826	1	1.04333	0.0113271	0.455595	0.703425	0.0878237	1	-0.205198	0.617537	0.999643	0.307222	0.45559	1
ENSMUSG00000013822	Elof1	protein_coding	-	0.614102	0.0407377	0.557171	0.35669	0.232398	0.79592	0.0593177	0.843376	1	-0.124475	0.677283	1	0.220677	0.46026	0.999643	0.0480489	0.872504	1
ENSMUSG00000013833	Med16	protein_coding	-	-0.329184	0.615052	0.976566	0.281246	0.667401	0.967787	1.60242	0.0143884	0.488174	-0.283823	0.664901	1	-0.271056	0.678914	0.999643	-0.660155	0.313221	1
ENSMUSG00000013846	St3gal1	protein_coding	L12	-0.30011	0.526242	0.967895	0.219865	0.642377	0.963292	0.202417	0.669384	1	-0.330399	0.485481	1	0.1709	0.718052	0.999643	-0.571387	0.227445	1
ENSMUSG00000013858	Tmem259	protein_coding	-	0.281183	0.677864	NA	0.563444	0.405233	NA	-0.349795	0.605298	1	0.658945	0.331292	1	-0.676872	0.318298	0.999643	-0.513073	0.449585	1
ENSMUSG00000013878	Rnf170	protein_coding	-	0.0676045	0.921013	0.995481	-0.0868034	0.898671	0.993684	0.315768	0.643189	1	-0.763547	0.262379	1	-0.0554659	0.935132	0.999643	0.764012	0.262057	1
ENSMUSG00000013921	Clip3	protein_coding	L22	1.29229	0.0230068	NA	0.90825	0.110018	NA	-0.0606625	0.914784	1	0.524658	0.355386	1	0.462378	0.416466	NA	0	1	1
ENSMUSG00000013928	Thap8	protein_coding	-	0.0956475	NA	NA	-0.788293	NA	NA	-0.214681	NA	NA	0.257654	NA	NA	0.13339	NA	NA	-0.44266	NA	NA
ENSMUSG00000013936	Myl2	protein_coding	L24	0	1	NA	0	1	NA	0	1	NA	0	1	1	0.01962	0.937501	NA	0	1	1
ENSMUSG00000013973	Dedd	protein_coding	-	0.281508	0.4015	0.947011	-0.175171	0.601563	0.953675	0.737899	0.0281785	0.596676	-0.618993	0.0648129	1	0.0364328	0.913559	0.999643	-0.361557	0.280845	1
ENSMUSG00000013974	Mcemp1	protein_coding	L13	-0.0242178	0.95747	NA	-0.225506	0.619518	NA	0.0679467	0.881057	1	0.185078	0.6836	1	-0.196857	0.664825	NA	-0.204274	0.652863	1
ENSMUSG00000013997	Nit1	protein_coding	-	0.158856	0.541828	0.970668	-0.156852	0.546971	0.945874	0.583371	0.0254578	0.581845	-0.390991	0.132741	1	0.222508	0.393458	0.999643	0.170355	0.512186	1
ENSMUSG00000014030	Pax5	protein_coding	L37	0	1	NA	0	1	NA	-0.117883	0.792467	1	-0.250431	0.576819	1	-0.107488	0.810841	NA	0.0132812	0.976357	1
ENSMUSG00000014039	Prdm15	protein_coding	-	-0.055245	0.934858	0.995481	-0.11451	0.865492	0.987674	0.0209577	0.975266	1	0.663497	0.326316	1	1.05977	0.116987	0.999643	0.0573503	0.932375	1
ENSMUSG00000014074	Rnf168	protein_coding	-	0.791831	0.240079	0.881489	0.042992	0.949122	0.999055	-0.268694	0.690613	1	1.08619	0.108007	1	-0.269745	0.688864	0.999643	1.70828	0.0113177	1
ENSMUSG00000014075	Tctex1d2	protein_coding	L3	0.0776583	0.908125	NA	0.205791	0.759663	NA	-0.478193	0.477135	1	-0.0554523	0.934267	1	0.277152	0.68058	NA	-0.313317	0.641312	1
ENSMUSG00000014077	Chp1	protein_coding	L18	0.0352702	0.90823	0.99534	-0.606685	0.0473078	0.444753	-0.603859	0.0483497	0.688876	-0.0773592	0.80029	1	0.0197436	0.948589	0.999643	-0.936993	0.00220412	0.868659
ENSMUSG00000014104	Sval2	protein_coding	-	NA	NA	NA	NA	NA	NA	NA	NA	NA	NA	NA	NA	NA	NA	NA	NA	NA	NA
ENSMUSG00000014158	Trpv4	protein_coding	L21	-0.0817169	NA	NA	-0.168848	NA	NA	0.290387	NA	NA	-0.0239793	NA	NA	-0.0830461	NA	NA	-0.00149555	NA	NA
ENSMUSG00000014164	Klhl3	protein_coding	L33	0.0866016	0.897512	NA	0.653437	0.330984	NA	-0.0583039	0.930914	1	0.568508	0.39726	1	0.533231	0.427716	0.999643	-1.27032	0.0588589	1
ENSMUSG00000014177	Tvp23b	protein_coding	-	-0.369081	0.277391	0.902527	-0.448391	0.187375	0.745452	0.119352	0.725464	1	0.368203	0.278037	1	0.173221	0.609941	0.999643	-0.572754	0.0917606	1
ENSMUSG00000014195	Dnajc7	protein_coding	-	-0.351457	0.0975981	0.732695	-0.198745	0.349232	0.875538	-0.121802	0.565485	1	0.187243	0.377103	1	-0.126941	0.549181	0.999643	0.0653994	0.757365	1
ENSMUSG00000014198	Zfp385c	protein_coding	L24	0.500981	0.41471	NA	0.197641	0.747087	NA	0.667438	0.27085	0.954655	-0.602805	0.326842	1	0.925144	0.128335	NA	0.290759	0.632881	1
ENSMUSG00000014226	Cacybp	protein_coding	L7	-0.217377	0.564544	0.973208	-0.15271	0.6857	0.969645	0.0327159	0.930776	1	-0.0493161	0.89576	1	0.335947	0.372791	0.999643	0.735261	0.0505962	1
ENSMUSG00000014232	Cluap1	protein_coding	-	0.338978	0.549929	0.973208	-0.251479	0.654265	0.964847	-1.15395	0.041128	0.66065	0.567618	0.313216	1	0.363845	0.517755	0.999643	-0.345573	0.537718	1
ENSMUSG00000014243	Zswim7	protein_coding	L10	-0.237136	0.674289	0.976777	-0.00863617	0.987799	1	-0.145367	0.796269	1	0.547504	0.333588	1	0.7588	0.180156	0.999643	0.346417	0.538506	1
ENSMUSG00000014245	Pigl	protein_coding	-	1.32186	0.0373833	0.534184	0.775357	0.221309	0.783749	0.48501	0.444844	1	0.160981	0.799606	1	0.750323	0.236724	0.999643	0.386673	0.541805	1
ENSMUSG00000014294	Ndufa2	protein_coding	L16	0.165591	0.645265	0.976566	0.242484	0.499886	0.930996	-0.270179	0.452422	1	0.18547	0.605954	1	-0.17048	0.635227	0.999643	0.476812	0.184745	1
ENSMUSG00000014301	Pam16	protein_coding	-	-0.0517715	0.877144	0.99534	0.965118	0.00396431	0.124787	-0.399708	0.232265	0.939577	0.585351	0.0801884	1	0.216102	0.518871	0.999643	0.37081	0.266117	1
ENSMUSG00000014303	Glis2	protein_coding	L33	0.0601463	0.883123	0.99534	0.171107	0.673308	0.968902	-0.371658	0.368874	0.993738	0.395417	0.341506	1	0.399038	0.336238	0.999643	0.389721	0.344925	1
ENSMUSG00000014313	Cox6c	protein_coding	L16	0.25099	0.491351	0.961347	0.315856	0.385932	0.892311	-0.340384	0.350552	0.989069	0.411378	0.259217	1	-0.143445	0.693766	0.999643	0.261783	0.472725	1
ENSMUSG00000014329	Bicc1	protein_coding	-	-0.619705	NA	NA	0	NA	NA	0	NA	NA	0	NA	NA	0	NA	NA	0	NA	NA
ENSMUSG00000014349	Ube2z	protein_coding	-	-0.0283116	0.954296	0.996338	0.454611	0.356881	0.880441	0.351932	0.476501	1	-0.735288	0.136858	1	0.17012	0.730236	0.999643	0.101314	0.837383	1
ENSMUSG00000014351	Gip	protein_coding	-	0	NA	NA	0	NA	NA	0	NA	NA	0	NA	NA	0	NA	NA	0.127725	NA	NA
ENSMUSG00000014353	Tmem87b	protein_coding	L18	-0.901994	0.184494	0.843663	-1.02144	0.132966	0.672168	0.437606	0.519648	1	-0.779626	0.251358	1	0.728634	0.283819	0.999643	0.992107	0.144347	1
ENSMUSG00000014355	Anapc1	protein_coding	-	0.0924421	0.811914	0.989198	0.11622	0.764899	0.981979	-0.00113785	0.997663	1	-0.082951	0.831068	1	0.00272681	0.994405	0.999643	0.228883	0.555862	1
ENSMUSG00000014361	Mertk	protein_coding	L17	-0.290478	NA	NA	0.00201086	NA	NA	0	NA	NA	0.147295	NA	NA	0.027839	NA	NA	0.0562781	NA	NA
ENSMUSG00000014402	Tsg101	protein_coding	-	0.297288	0.242903	0.88416	0.537386	0.0345831	0.385051	0.0566982	0.824101	1	0.0108962	0.965905	1	0.123938	0.627897	0.999643	0.0444678	0.861795	1
ENSMUSG00000014418	Hps5	protein_coding	-	0.421532	0.51499	0.965778	-0.324015	0.616725	0.957132	-0.124191	0.847833	1	-0.242439	0.708026	1	0.149034	0.817955	0.999643	-0.41852	0.517882	1
ENSMUSG00000014426	Map3k4	protein_coding	L27	-0.101033	0.850756	0.993161	0.0589674	0.912542	0.996258	0.120224	0.822867	1	-0.525269	0.327878	1	-0.161315	0.764211	0.999643	-0.353914	0.510242	1
ENSMUSG00000014444	Piezo1	protein_coding	-	-0.28688	0.662082	0.976566	0.669642	0.30765	0.854688	-0.551389	0.401043	1	-0.0947792	0.885259	1	-0.317881	0.628254	0.999643	-0.643442	0.327122	1
ENSMUSG00000014453	Blk	protein_coding	L37	0.0497115	0.927551	0.995481	0.0881002	0.871992	0.988778	-0.00342033	0.995008	1	-0.275553	0.614432	1	0.00569406	0.991699	0.999643	0.288346	0.598	1
ENSMUSG00000014470	Rnf166	protein_coding	-	0.423862	0.381498	0.944843	-0.143804	0.766202	0.981979	-0.310209	0.522231	1	-0.0649618	0.893367	1	-0.593671	0.219945	0.999643	0.320994	0.508299	1
ENSMUSG00000014496	Ankrd28	protein_coding	L15	-0.0377727	0.950399	0.996338	-0.384837	0.526312	0.940481	-0.195018	0.748095	1	0.590219	0.331067	1	0.268536	0.658248	0.999643	-0.21446	0.724051	1
ENSMUSG00000014498	Ankrd52	protein_coding	L18	0.241394	0.385979	0.947011	0.15919	0.56142	0.947602	0.416529	0.131848	0.851361	0.0585503	0.833249	1	-0.0950422	0.730273	0.999643	-0.166704	0.549968	1
ENSMUSG00000014503	Pkd2l2	protein_coding	-	-0.631334	0.349852	0.932992	-0.499625	0.459966	0.923827	-0.404183	0.549479	1	0.287258	0.670788	1	-0.682548	0.312385	0.999643	0.765833	0.256861	1
ENSMUSG00000014504	Srp19	protein_coding	L2	0.31058	0.197992	0.85407	0.176523	0.463088	0.923827	-0.588152	0.0148444	0.494433	0.00939715	0.968768	1	-0.157598	0.512083	0.999643	0.152007	0.52615	1
ENSMUSG00000014529	Tmbim7	protein_coding	-	NA	NA	NA	NA	NA	NA	NA	NA	NA	NA	NA	NA	NA	NA	NA	NA	NA	NA
ENSMUSG00000014542	Clec4f	protein_coding	L17	NA	NA	NA	NA	NA	NA	NA	NA	NA	NA	NA	NA	NA	NA	NA	NA	NA	NA
ENSMUSG00000014543	Klra17	protein_coding	L1	0	NA	NA	0	NA	NA	0	NA	NA	-0.0268774	NA	NA	-0.255621	NA	NA	0	NA	NA
ENSMUSG00000014547	Wdfy2	protein_coding	L3	1.30244	0.0458571	NA	0.569963	0.382474	NA	0.925106	0.155518	0.870209	0.442972	0.49602	1	0.707009	0.277734	NA	-0.194617	0.765096	1
ENSMUSG00000014550	Rbsn	protein_coding	-	-0.794173	0.21399	0.867457	-0.877548	0.169779	0.72307	0.203873	0.749704	1	0.317815	0.618932	1	0.560983	0.38014	0.999643	-1.09148	0.087605	1
ENSMUSG00000014551	Mrps25	protein_coding	L6	0.0836114	0.801325	0.989198	0.260278	0.432434	0.915115	0.217238	0.512866	1	0.0326484	0.92166	1	0.0606381	0.854899	0.999643	0.685363	0.0387003	1
ENSMUSG00000014554	Dguok	protein_coding	L27	-0.42834	0.0605524	0.630387	-0.39803	0.0818917	0.565149	-0.339852	0.13596	0.851361	0.233484	0.305038	1	-0.406669	0.0742064	0.954663	0.409237	0.071918	1
ENSMUSG00000014592	Camta1	protein_coding	L19	0.0440597	0.928332	0.995481	0.436213	0.374815	0.885681	-0.922594	0.0593493	0.72277	-0.554579	0.256884	1	-0.361555	0.461259	0.999643	0.41429	0.394457	1
ENSMUSG00000014599	Csf1	protein_coding	L15	1.15515	0.0909424	0.722674	2.13025	0.00182398	0.0745497	0.778456	0.254494	0.948907	1.32996	0.0515456	1	0.991005	0.146953	0.999643	0	1	1
ENSMUSG00000014601	Strip1	protein_coding	-	0.00220269	0.996991	1	0.331599	0.570215	0.950373	1.14234	0.0506392	0.695462	-0.144729	0.80444	1	-0.249598	0.669184	0.999643	-1.46167	0.0123907	1
ENSMUSG00000014602	Kif1a	protein_coding	L12	0	NA	NA	-0.307808	NA	NA	0	NA	NA	0	NA	NA	0	NA	NA	0	NA	NA
ENSMUSG00000014603	Alx3	protein_coding	-	NA	NA	NA	NA	NA	NA	NA	NA	NA	NA	NA	NA	NA	NA	NA	NA	NA	NA
ENSMUSG00000014606	Slc25a11	protein_coding	-	0.00699651	0.977199	0.998576	0.567227	0.0204228	0.292606	0.1322	0.589417	1	0.0935378	0.702494	1	0.359383	0.142616	0.999643	0.285313	0.243795	1
ENSMUSG00000014609	Chrne	protein_coding	-	-0.229294	0.697099	NA	-0.186154	0.751883	NA	-0.534458	0.363139	0.99007	-0.284492	0.628635	1	0.177895	0.762406	NA	-0.163728	0.780493	1
ENSMUSG00000014633	Cmc2	protein_coding	-	0.438363	0.314875	0.913944	0.182856	0.673959	0.968902	0.296589	0.497701	1	-0.228552	0.600719	1	0.247415	0.570201	0.999643	-0.286132	0.512969	1
ENSMUSG00000014668	Chfr	protein_coding	L14	0.0354216	0.919618	0.995419	0.386979	0.270156	0.82937	0.289905	0.409067	1	-0.479329	0.172032	1	0.417583	0.234216	0.999643	-0.894032	0.0107977	1
ENSMUSG00000014686	Ceacam16	protein_coding	L3	0	1	NA	0.460889	0.0660134	NA	0	1	NA	0.0750826	0.764203	1	0	1	NA	0	1	1
ENSMUSG00000014704	Hoxa2	protein_coding	-	NA	NA	NA	NA	NA	NA	NA	NA	NA	NA	NA	NA	NA	NA	NA	NA	NA	NA
ENSMUSG00000014725	Adam28	protein_coding	L30	NA	NA	NA	NA	NA	NA	NA	NA	NA	NA	NA	NA	NA	NA	NA	NA	NA	NA
ENSMUSG00000014747	Ankrd53	protein_coding	-	0	1	NA	0	1	NA	0	1	NA	-0.00185552	0.994083	NA	0.01962	0.937501	NA	0	1	1
ENSMUSG00000014748	Tex261	protein_coding	-	0.0947458	0.725784	0.980907	0.281081	0.298137	0.848771	0.143787	0.594588	1	-0.0810054	0.764571	1	-0.320736	0.235399	0.999643	-0.313672	0.245775	1
ENSMUSG00000014763	Fam120b	protein_coding	-	-0.377322	0.268609	0.901056	-0.463471	0.174744	0.730922	0.092248	0.786589	1	-0.517295	0.128409	1	-0.188591	0.579991	0.999643	-0.420394	0.216159	1
ENSMUSG00000014767	Tbp	protein_coding	-	0.190396	0.426494	0.950321	0.322475	0.177328	0.732306	0.333372	0.162647	0.879366	0.166428	0.487222	1	-0.211749	0.374943	0.999643	0.855289	0.000344458	0.442973
ENSMUSG00000014769	Psmb1	protein_coding	L4	0.0740514	0.715542	0.979708	0.116079	0.567482	0.949706	-0.185514	0.361109	0.99007	0.307025	0.130732	1	-0.0812197	0.689124	0.999643	0.220119	0.278494	1
ENSMUSG00000014771	Pdcd2	protein_coding	-	0.489569	0.388292	0.947011	0.564806	0.319245	0.860872	0.71364	0.208032	0.926571	0.318195	0.574836	1	-1.46909	0.00953626	0.506066	-0.94985	0.0939334	1
ENSMUSG00000014773	Dll1	protein_coding	L12	NA	NA	NA	NA	NA	NA	NA	NA	NA	NA	NA	NA	NA	NA	NA	NA	NA	NA
ENSMUSG00000014776	Nol3	protein_coding	L27	0.119914	0.811439	NA	-0.268523	0.593413	NA	0.284414	0.571817	1	0.563321	0.262678	1	-0.268817	0.592998	NA	-0.221466	0.659871	1
ENSMUSG00000014778	Fhod1	protein_coding	L32	-0.309144	0.638582	0.976566	0.6461	0.326354	0.866496	-0.325466	0.62151	1	-0.266507	0.685522	1	0.311414	0.635972	0.999643	-1.21416	0.0650715	1
ENSMUSG00000014782	Plekhg4	protein_coding	L14	0	1	NA	0.027554	0.912315	NA	0	1	NA	0	1	NA	0	1	NA	0	1	1
ENSMUSG00000014786	Slc9a5	protein_coding	-	0	1	NA	0.248089	0.328253	NA	0.22771	0.369418	NA	-0.0314985	0.901159	1	-0.108517	0.668769	NA	-0.00671866	0.978872	1
ENSMUSG00000014791	Elmo3	protein_coding	-	0.0543217	0.93512	0.995481	0.0274322	0.967205	0.999354	0.182972	0.783925	1	-0.117402	0.860332	1	0.132219	0.842966	0.999643	-0.0910519	0.891444	1
ENSMUSG00000014813	Stc1	protein_coding	L27	-0.0277828	NA	NA	-0.593921	NA	NA	0	NA	NA	0	NA	NA	0	NA	NA	0	NA	NA
ENSMUSG00000014837	4931428F04Rik	protein_coding	L27	0.347863	0.561509	NA	-0.688763	0.250396	NA	0.246363	0.681083	1	0.788363	0.188324	1	-0.123269	0.837077	NA	-0.294525	0.623325	1
ENSMUSG00000014846	Tppp3	protein_coding	L27	0.180234	0.789697	0.987729	-0.141981	0.833629	0.98513	0.714079	0.290541	0.960567	0.369949	0.583991	1	0.385129	0.568859	0.999643	0.399242	0.554522	1
ENSMUSG00000014850	Msh3	protein_coding	-	0.258338	0.701391	0.979708	-0.801255	0.234446	0.797478	-0.502884	0.45546	1	-0.43928	0.514402	1	0.696984	0.300973	0.999643	0.620786	0.356786	1
ENSMUSG00000014852	Adamts13	protein_coding	-	0.0256126	NA	NA	-0.0514592	NA	NA	0	NA	NA	0.279606	NA	NA	0.195797	NA	NA	0.00291223	NA	NA
ENSMUSG00000014856	Tmem208	protein_coding	-	0.201793	0.502983	0.961871	0.25166	0.402878	0.901416	-0.17262	0.566814	1	0.143698	0.632904	1	0.0487659	0.871185	0.999643	0.361958	0.229238	1
ENSMUSG00000014859	E2f4	protein_coding	L14	0.187321	0.671346	0.976678	0.729293	0.0981112	0.598807	0.253654	0.565679	1	0.00889635	0.983943	1	-1.03486	0.0188821	0.692035	-0.0204899	0.963027	1
ENSMUSG00000014867	Surf4	protein_coding	L15	0.0972318	0.663315	0.976566	0.311312	0.163052	0.710783	0.235556	0.29202	0.961416	0.322228	0.149584	1	0.419108	0.0607151	0.917604	-0.0693154	0.756521	1
ENSMUSG00000014873	Surf2	protein_coding	-	-0.152022	0.527906	0.967905	0.167696	0.487184	0.926621	0.508418	0.0345068	0.632027	-0.217856	0.364575	1	-0.63451	0.00833242	0.488464	-0.170507	0.477217	1
ENSMUSG00000014905	Dnajb9	protein_coding	-	0.19778	0.700882	0.979708	-0.785937	0.127221	0.664461	-0.0319251	0.950519	1	-0.231718	0.65315	1	-0.550771	0.285713	0.999643	-0.532112	0.301858	1
ENSMUSG00000014907	Naf1	protein_coding	-	-0.220304	0.633597	NA	-0.173607	0.707595	NA	-0.0436697	0.924825	1	0.146625	0.751103	1	0.125844	0.785545	NA	0.365703	0.429473	1
ENSMUSG00000014932	Yes1	protein_coding	L34	0.00430038	0.986288	NA	0	1	NA	-0.0748504	0.764833	NA	0.0732101	0.76984	1	0.01962	0.937501	NA	-0.0224059	0.928649	1
ENSMUSG00000014956	Ppp1cb	protein_coding	-	0.261596	0.608981	0.976566	-0.893855	0.0803843	0.561732	-0.513725	0.314881	0.975026	0.170708	0.738545	1	0.293319	0.566199	0.999643	0.599868	0.240111	1
ENSMUSG00000014959	Gorasp2	protein_coding	L12	-0.00695849	0.981436	0.999167	0.012512	0.966603	0.999101	-0.276848	0.354787	0.989821	0.21212	0.478595	1	0.14847	0.620005	0.999643	-0.454876	0.128572	1
ENSMUSG00000014980	Tsen15	protein_coding	-	-0.744896	0.130974	0.785623	-0.0257925	0.958321	0.999055	0.496121	0.312653	0.973428	0.691886	0.159099	1	-0.164649	0.737121	0.999643	0.286611	0.558953	1
ENSMUSG00000015001	Oc90	protein_coding	-	NA	NA	NA	NA	NA	NA	NA	NA	NA	NA	NA	NA	NA	NA	NA	NA	NA	NA
ENSMUSG00000015002	Efr3a	protein_coding	-	-0.334689	0.393841	0.947011	-0.976024	0.0129833	0.23518	-0.508302	0.194923	0.912112	-0.525618	0.179848	1	0.233011	0.552813	0.999643	-0.207524	0.596268	1
ENSMUSG00000015013	Trappc2l	protein_coding	-	-0.192391	0.542015	0.970668	-0.00524484	0.986729	1	-0.375831	0.234144	0.939577	0.206616	0.512876	1	-0.346714	0.270872	0.999643	0.0659415	0.834225	1
ENSMUSG00000015016	Acsf3	protein_coding	-	-0.0201462	0.975869	0.998576	0.641529	0.335451	0.870726	0.694125	0.297276	0.962891	0.674984	0.310676	1	0.570087	0.392056	0.999643	-0.345145	0.604226	1
ENSMUSG00000015023	Ddx19a	protein_coding	-	0.0912979	0.805958	0.989198	0.302269	0.413999	0.907484	0.287903	0.436851	1	0.166415	0.653434	1	0.763171	0.0403915	0.846317	-0.0133113	0.971264	1
ENSMUSG00000015027	Galns	protein_coding	L3	0.312775	0.638557	0.976566	-0.0130187	0.984402	1	1.08493	0.103357	0.828635	-0.350766	0.598374	1	0.35128	0.5979	0.999643	0.233111	0.726341	1
ENSMUSG00000015053	Gata2	protein_coding	L32	0.199786	NA	NA	0	NA	NA	0	NA	NA	0.0310506	NA	NA	0.400648	NA	NA	0	NA	NA
ENSMUSG00000015083	C8g	protein_coding	-	0.147159	0.817723	NA	-0.679565	0.287	NA	0.286801	0.652731	1	-0.966072	0.130315	1	-0.446744	0.483831	NA	-0.694539	0.276683	1
ENSMUSG00000015085	Entpd2	protein_coding	L22	0	NA	NA	-0.616205	NA	NA	0	NA	NA	0	NA	NA	0	NA	NA	0	NA	NA
ENSMUSG00000015087	Rabl6	protein_coding	-	-0.1983	0.546655	0.971788	-0.14338	0.662309	0.966792	-0.027535	0.933175	1	-0.164206	0.61574	1	0.0563498	0.863416	0.999643	0.288682	0.377395	1
ENSMUSG00000015090	Ptgds	protein_coding	-	0	1	NA	0.027554	0.912315	NA	0	1	NA	0	1	NA	0	1	NA	0	1	1
ENSMUSG00000015092	Edf1	protein_coding	L6	0.357486	0.187838	0.846828	0.441088	0.103771	0.612832	-0.0398017	0.883478	1	0.295439	0.276348	1	-0.0918422	0.734928	0.999643	0.0941204	0.728792	1
ENSMUSG00000015093	Clic3	protein_coding	L33	-0.667651	0.0371238	NA	0.11913	0.709629	NA	0	1	NA	0	1	1	0.0252466	0.937098	NA	-0.0140219	0.965041	1
ENSMUSG00000015094	Npdc1	protein_coding	-	0.0106446	0.966708	NA	0.106155	0.677361	NA	0	1	1	0	1	1	-0.31499	0.21693	NA	0	1	1
ENSMUSG00000015095	Fbxw5	protein_coding	-	-0.302831	0.51578	0.965856	0.214538	0.645286	0.964014	0.104895	0.821998	1	-0.0436919	0.925347	1	0.321631	0.490458	0.999643	-0.413358	0.375178	1
ENSMUSG00000015112	Slc25a13	protein_coding	-	1.94677	0.00420194	0.175916	0.980565	0.149909	0.704777	0	1	1	1.42923	0.035596	0.999133	-0.913949	0.179523	0.999643	1.1225	0.0987568	1
ENSMUSG00000015120	Ube2i	protein_coding	-	-0.303375	0.113192	0.755843	0.0617994	0.746628	0.97903	-0.362296	0.0583675	0.72277	0.136539	0.475764	1	-0.312302	0.102714	0.999643	-0.0437836	0.819147	1
ENSMUSG00000015126	Tsr3	protein_coding	-	0.550206	0.0803233	0.691045	0.228707	0.466963	0.923827	0.258732	0.411046	1	0.282992	0.368775	1	0.000589152	0.998506	0.999732	0.27422	0.384196	1
ENSMUSG00000015127	Unkl	protein_coding	L33	-0.11039	0.834824	0.991853	-0.534069	0.313496	0.857282	0.108253	0.838331	1	0.215217	0.684425	1	-0.0611286	0.908165	0.999643	-0.11766	0.824446	1
ENSMUSG00000015133	Lrrk1	protein_coding	L18	-0.757961	0.182169	NA	0.320412	0.573032	NA	-0.00767394	0.989216	1	0.603436	0.288185	1	0.105616	0.852664	0.999643	0	1	1
ENSMUSG00000015134	Aldh1a3	protein_coding	L10	NA	NA	NA	NA	NA	NA	NA	NA	NA	NA	NA	NA	NA	NA	NA	NA	NA	NA
ENSMUSG00000015143	Actn1	protein_coding	L12	-0.978548	0.00170265	0.102014	-0.752567	0.016659	0.264164	-0.155151	0.618596	1	-0.215086	0.490299	1	0.0845291	0.787514	0.999643	-0.0477722	0.87817	1
ENSMUSG00000015149	Sirt2	protein_coding	-	0.333449	0.242065	0.883973	0.512879	0.0716285	0.53531	0.357178	0.210176	0.928275	-0.0633608	0.824235	1	0.651058	0.022342	0.709015	-0.619345	0.0298311	1
ENSMUSG00000015165	Hnrnpl	protein_coding	-	0.463468	0.149335	0.799519	0.0364273	0.909725	0.996258	0.0625468	0.845978	1	-0.738597	0.0212442	0.884089	-0.330851	0.302586	0.999643	-0.326655	0.307149	1
ENSMUSG00000015176	Nolc1	protein_coding	L2	-0.294764	0.321357	0.915436	0.511627	0.0857269	0.573356	0.112658	0.704497	1	0.155617	0.600167	1	0.578516	0.0518836	0.884974	0.0731551	0.805279	1
ENSMUSG00000015189	Casd1	protein_coding	L29	0.0492118	0.941689	0.996182	-0.0605426	0.928306	0.998876	0.0332283	0.96062	1	-0.247307	0.713217	1	-0.94736	0.159125	0.999643	-0.879599	0.191095	1
ENSMUSG00000015202	Cnksr3	protein_coding	L18	-0.344634	0.5908	0.974345	-0.555152	0.386306	0.892311	-0.591301	0.35638	0.989987	0.505325	0.430345	1	0.12792	0.841665	0.999643	-0.121849	0.849312	1
ENSMUSG00000015214	Mtmr1	protein_coding	-	0.570193	0.400539	0.947011	-0.735852	0.278072	0.834921	0.0238173	0.971987	1	1.3765	0.0424633	1	0.597551	0.378254	0.999643	0.81083	0.231894	1
ENSMUSG00000015217	Hmgb3	protein_coding	L10	1.52944	0.00541435	0.203654	0.760925	0.165725	0.714974	0.0979106	0.859027	1	-0.254955	0.642985	1	0.768435	0.162086	0.999643	0.0631513	0.908774	1
ENSMUSG00000015222	Map2	protein_coding	L27	0.0250333	NA	NA	0.0130661	NA	NA	0	NA	NA	0.194097	NA	NA	-0.157642	NA	NA	0	NA	NA
ENSMUSG00000015224	Cyp2j9	protein_coding	L29	NA	NA	NA	NA	NA	NA	NA	NA	NA	NA	NA	NA	NA	NA	NA	NA	NA	NA
ENSMUSG00000015242	Nipsnap3a	protein_coding	-	NA	NA	NA	NA	NA	NA	NA	NA	NA	NA	NA	NA	NA	NA	NA	NA	NA	NA
ENSMUSG00000015243	Abca1	protein_coding	L13	-0.764485	NA	NA	-0.732271	NA	NA	-1.19644	NA	NA	-0.0948319	NA	NA	0.811188	NA	NA	0.81896	NA	NA
ENSMUSG00000015247	Nipsnap3b	protein_coding	L6	-0.106399	0.70331	0.979708	-0.165911	0.552227	0.946506	-0.452891	0.105207	0.828822	-0.102558	0.713438	1	0.16477	0.554988	0.999643	0.536233	0.0546196	1
ENSMUSG00000015289	Lage3	protein_coding	-	0.0641437	0.854555	0.995062	0.383262	0.272372	0.830799	0.68614	0.0506083	0.695462	0.578571	0.0986179	1	-0.259141	0.457589	0.999643	0.0408869	0.906865	1
ENSMUSG00000015290	Ubl4a	protein_coding	-	0.31257	0.344737	0.929946	0.202818	0.53935	0.943513	0.95749	0.00393254	0.298957	-0.0510217	0.877327	1	0.00508144	0.987721	0.999643	0.892173	0.00700715	1
ENSMUSG00000015291	Gdi1	protein_coding	-	-0.263444	0.369799	0.9404	-0.59327	0.0435892	0.431626	0.0982779	0.7379	1	-0.303946	0.300824	1	-0.32999	0.26137	0.999643	-0.491447	0.0942616	1
ENSMUSG00000015305	Sash1	protein_coding	L19	NA	NA	NA	NA	NA	NA	NA	NA	NA	NA	NA	NA	NA	NA	NA	NA	NA	NA
ENSMUSG00000015312	Gadd45b	protein_coding	L18	1.06287	0.0426021	0.564452	0.569322	0.276722	0.834916	0.454677	0.387258	1	0.887391	0.0912202	1	-0.0642836	0.902468	0.999643	-0.0996194	0.850099	1
ENSMUSG00000015314	Slamf6	protein_coding	L35	-0.0529719	0.846258	0.992652	-0.725192	0.00791927	0.182732	-0.392794	0.150615	0.867149	0.00815192	0.976183	1	-0.0742051	0.785582	0.999643	0.203806	0.455397	1
ENSMUSG00000015316	Slamf1	protein_coding	L6	-0.00906412	0.986667	0.999523	-0.842184	0.120256	0.651982	-1.46854	0.00696779	0.385424	0.214572	0.692538	1	-0.708722	0.19136	0.999643	0.143342	0.791789	1
ENSMUSG00000015335	Zdhhc12	protein_coding	L14	0.0469792	0.929524	0.995481	0.432892	0.414877	0.907484	0.822993	0.12202	0.847818	-0.0491254	0.92629	1	0.481709	0.364999	0.999643	0.365935	0.490348	1
ENSMUSG00000015337	Endog	protein_coding	L33	-0.330432	0.212041	0.867457	0.0831608	0.754489	0.981444	0.543811	0.0419487	0.665796	-0.0817944	0.757441	1	-0.331432	0.212726	0.999643	-0.331481	0.211091	1
ENSMUSG00000015340	Cybb	protein_coding	L7	0.420665	0.518337	0.966404	-0.600113	0.356841	0.880441	0.230256	0.723586	1	-0.492379	0.44966	1	-0.157603	0.808831	0.999643	-0.144107	0.824854	1
ENSMUSG00000015341	Golga7	protein_coding	-	0.43968	0.0785077	0.684034	0.160196	0.521034	0.940001	0.592331	0.0177368	0.533079	0.279252	0.264555	1	-0.214633	0.390128	0.999643	0.171061	0.493927	1
ENSMUSG00000015342	Xk	protein_coding	-	-0.60732	0.226747	NA	0.432438	0.38976	NA	0.356892	0.477151	1	0.0127348	0.979748	1	-0.00889231	0.985888	NA	0.00333929	0.994692	1
ENSMUSG00000015354	Pcolce2	protein_coding	L33	0	NA	NA	0	NA	NA	0	NA	NA	0	NA	NA	-0.180555	NA	NA	0	NA	NA
ENSMUSG00000015355	Cd48	protein_coding	L35	0.417635	0.0257015	0.44114	-0.397775	0.0328794	0.376276	0.265343	0.157122	0.873693	0.244431	0.191102	1	-0.0445465	0.810855	0.999643	0.174202	0.35137	1
ENSMUSG00000015357	Clpx	protein_coding	-	-0.155538	0.717483	0.979708	-0.459488	0.285066	0.840822	-0.290369	0.498835	1	0.0458095	0.915085	1	0.136112	0.75142	0.999643	-0.184737	0.666633	1
ENSMUSG00000015363	Trabd	protein_coding	L18	0.452254	0.43263	0.953386	0.109238	0.849529	0.98513	0.66835	0.246162	0.945265	0.510508	0.37548	1	0.480688	0.403873	0.999643	-0.605406	0.293301	1
ENSMUSG00000015365	Mov10l1	protein_coding	L22	NA	NA	NA	NA	NA	NA	NA	NA	NA	NA	NA	NA	NA	NA	NA	NA	NA	NA
ENSMUSG00000015377	Dennd6b	protein_coding	-	0.0902007	0.889811	0.99534	-0.0192135	0.97646	1	-0.898727	0.167496	0.886526	-0.381936	0.557548	1	0.18028	0.782024	0.999643	-0.639105	0.326619	1
ENSMUSG00000015396	Cd83	protein_coding	L8	0.3065	0.626315	0.976566	-0.514087	0.414046	0.907484	0.800257	0.203801	0.922035	1.08503	0.0848853	1	-0.274236	0.663074	0.999643	1.53507	0.0148806	1
ENSMUSG00000015401	Tmem27	protein_coding	-	NA	NA	NA	NA	NA	NA	NA	NA	NA	NA	NA	NA	NA	NA	NA	NA	NA	NA
ENSMUSG00000015405	Ace2	protein_coding	L31	NA	NA	NA	NA	NA	NA	NA	NA	NA	NA	NA	NA	NA	NA	NA	NA	NA	NA
ENSMUSG00000015437	Gzmb	protein_coding	L35	1.75253	0.00699174	0.233316	1.2009	0.0644904	0.506744	1.71603	0.00832951	0.408547	0.972014	0.134839	1	0.777603	0.231311	0.999643	0.533067	0.413659	1
ENSMUSG00000015441	Gzmf	protein_coding	-	0	1	NA	-0.215747	0.389732	NA	0	1	NA	0	1	1	0.0034495	0.989034	NA	0	1	1
ENSMUSG00000015443	Gzmn	protein_coding	-	NA	NA	NA	NA	NA	NA	NA	NA	NA	NA	NA	NA	NA	NA	NA	NA	NA	NA
ENSMUSG00000015451	C4a	processed_transcript	-	-0.378313	0.322732	NA	0.257424	0.501075	NA	0	1	NA	-0.49134	0.199303	1	0.319828	0.403151	NA	0.10814	0.777412	1
ENSMUSG00000015452	Ager	protein_coding	L33	-1.13843	0.0863795	0.705761	-0.715487	0.280925	0.836352	-0.281502	0.671646	1	1.00062	0.13151	1	-0.000909682	0.998906	0.999732	-0.946986	0.154007	1
ENSMUSG00000015461	Atf6b	protein_coding	-	-0.122919	0.832588	0.991779	-0.289838	0.618155	0.957132	-0.199312	0.731834	1	-0.684015	0.239471	1	-0.543855	0.34999	0.999643	0.0762654	0.89579	1
ENSMUSG00000015467	Egfl8	protein_coding	-	-0.784198	0.251321	NA	0.146047	0.83085	NA	-0.773774	0.257658	0.949088	-0.789627	0.248007	1	-0.397589	0.560853	NA	0.303051	0.657577	1
ENSMUSG00000015468	Notch4	protein_coding	L33	0.350779	0.551912	NA	-0.627989	0.286799	NA	0.918306	0.119712	0.847818	-0.717879	0.224026	1	0.066314	0.910475	NA	0.287347	0.626257	1
ENSMUSG00000015474	Ppt2	protein_coding	-	-0.104436	0.842371	0.992447	-0.340363	0.516357	0.937114	-0.0183105	0.972188	1	-0.149542	0.775537	1	0.198507	0.705482	0.999643	-0.513205	0.328887	1
ENSMUSG00000015476	Prrt1	protein_coding	-	-0.619059	0.296846	NA	-0.28348	0.633041	NA	-0.328673	0.579927	1	-1.62299	0.00631342	0.615189	-0.665913	0.26275	NA	-0.023886	0.967877	1
ENSMUSG00000015478	Rnf5	protein_coding	L29	-0.175658	0.514029	0.965349	0.345267	0.199432	0.760361	-0.12844	0.632921	1	0.205078	0.445094	1	-0.138875	0.60552	0.999643	-0.0406021	0.879927	1
ENSMUSG00000015484	Fam163a	protein_coding	-	0	1	NA	0	1	NA	0	1	NA	0	1	NA	-0.0304238	0.903225	NA	0	1	1
ENSMUSG00000015488	Cacfd1	protein_coding	-	0.175824	0.746404	0.984082	0.955397	0.0792258	0.558447	0.126673	0.815769	1	-0.240566	0.658183	1	-0.676475	0.213778	0.999643	1.02279	0.0603008	1
ENSMUSG00000015501	Hivep2	protein_coding	-	-0.468212	0.47041	0.961347	-1.57545	0.0151225	0.253928	1.25939	0.0520633	0.695462	0.135079	0.834935	1	0.278174	0.667917	0.999643	0.184992	0.775262	1
ENSMUSG00000015519	2310057J18Rik	protein_coding	-	NA	NA	NA	NA	NA	NA	NA	NA	NA	NA	NA	NA	NA	NA	NA	NA	NA	NA
ENSMUSG00000015522	Arnt	protein_coding	-	0.0551505	0.918846	0.9954	-0.274566	0.611965	0.957132	0.198129	0.714366	1	-0.498657	0.356876	1	0.182319	0.736215	0.999643	-0.847063	0.117445	1
ENSMUSG00000015533	Itga2	protein_coding	L13	0.125406	0.838231	NA	-0.217195	0.723862	NA	1.11689	0.0689731	0.751187	0.579225	0.345356	1	0.694824	0.258605	NA	0.0317135	0.958772	1
ENSMUSG00000015536	Mocs2	protein_coding	-	0.168386	0.695365	0.979708	-0.283791	0.509385	0.934004	0.5014	0.242565	0.944952	-0.135584	0.751768	1	-0.498069	0.245572	0.999643	-0.270148	0.52836	1
ENSMUSG00000015542	Nat9	protein_coding	-	0.495792	0.424088	0.950321	0.228697	0.712173	0.9734	-0.139182	0.822363	1	0.00538293	0.993072	1	0.0600816	0.922773	0.999643	-0.269606	0.663779	1
ENSMUSG00000015568	Lpl	protein_coding	L12	0.0345751	NA	NA	-0.396443	NA	NA	0	NA	NA	0.16666	NA	NA	-0.0381944	NA	NA	0	NA	NA
ENSMUSG00000015575	Atp6v0e	protein_coding	-	0.202258	0.442269	0.955681	0.127442	0.628054	0.959075	-0.172956	0.511118	1	0.380293	0.148529	1	-0.104333	0.691672	0.999643	0.174769	0.506648	1
ENSMUSG00000015579	Nkx2-5	protein_coding	L22	NA	NA	NA	NA	NA	NA	NA	NA	NA	NA	NA	NA	NA	NA	NA	NA	NA	NA
ENSMUSG00000015597	Zfp318	protein_coding	-	-0.602321	0.338605	0.923828	-0.0825046	0.895688	0.992547	-0.0892756	0.887275	1	-0.846881	0.178575	1	-0.124167	0.84371	0.999643	0.450243	0.47483	1
ENSMUSG00000015599	Ttbk1	protein_coding	-	-0.33796	NA	NA	-0.0984737	NA	NA	0	NA	NA	-0.00890017	NA	NA	0.0236805	NA	NA	0	NA	NA
ENSMUSG00000015605	Srf	protein_coding	L15	-0.146082	0.791642	0.987729	1.02673	0.0635344	0.504474	-1.21801	0.0283249	0.596676	0.843609	0.129156	1	0.806089	0.148532	0.999643	-0.841234	0.129692	1
ENSMUSG00000015619	Gata3	protein_coding	L27	1.13012	0.000157587	0.0240437	0.465243	0.11968	0.651244	0.240066	0.422419	1	0.912036	0.00231335	0.430773	0.847605	0.00460082	0.355915	-0.458206	0.125989	1
ENSMUSG00000015627	Gata5	protein_coding	L27	NA	NA	NA	NA	NA	NA	NA	NA	NA	NA	NA	NA	NA	NA	NA	NA	NA	NA
ENSMUSG00000015647	Lama5	protein_coding	L18	-0.0196471	NA	NA	0.499281	NA	NA	-0.0442719	NA	NA	0	NA	NA	0	NA	NA	0	NA	NA
ENSMUSG00000015652	Steap1	protein_coding	L10	NA	NA	NA	NA	NA	NA	NA	NA	NA	NA	NA	NA	NA	NA	NA	NA	NA	NA
ENSMUSG00000015653	Steap2	protein_coding	L12	NA	NA	NA	NA	NA	NA	NA	NA	NA	NA	NA	NA	NA	NA	NA	NA	NA	NA
ENSMUSG00000015656	Hspa8	protein_coding	L7	0.125691	0.399481	0.947011	0.176228	0.237478	0.799554	-0.0139659	0.925412	1	-0.245037	0.100465	1	0.190979	0.20048	0.999643	-0.178854	0.23049	1
ENSMUSG00000015659	Serac1	protein_coding	L20	-0.376513	0.403486	NA	0.070295	0.875692	NA	0	1	1	-0.322165	0.474012	1	0.0860859	0.848037	NA	0.155845	0.728869	1
ENSMUSG00000015665	Awat1	protein_coding	L8	-0.0207215	0.934	NA	0	1	NA	0	1	NA	0	1	NA	0	1	NA	0	1	1
ENSMUSG00000015668	Pdzd11	protein_coding	-	0.40138	0.19196	0.851193	0.360441	0.239799	0.800505	-0.321343	0.297521	0.962891	0.0672564	0.827059	1	0.0340856	0.911568	0.999643	0.559052	0.0699184	1
ENSMUSG00000015671	Psma2	protein_coding	L4	0.10007	0.666547	0.976678	0.159017	0.493092	0.927806	-0.0818799	0.724436	1	0.271203	0.242818	1	0.118453	0.609812	0.999643	0.195344	0.400066	1
ENSMUSG00000015672	Mrpl32	protein_coding	L4	-0.000827458	0.997317	1	-0.0426523	0.861864	0.98698	-0.482638	0.0490644	0.693575	0.0867598	0.722949	1	-0.39331	0.107892	0.999643	-0.0584541	0.811279	1
ENSMUSG00000015697	Setdb1	protein_coding	-	-0.0403978	0.939949	0.995959	-0.181859	0.734507	0.977924	0.828424	0.122807	0.848676	-0.749721	0.161966	1	0.164251	0.759334	0.999643	-0.464997	0.38616	1
ENSMUSG00000015702	Anxa9	protein_coding	L24	0.488397	0.448402	NA	-0.613285	0.342037	NA	-2.68307	2.57e-05	0.0145984	-0.406335	0.528245	1	0.977128	0.125354	NA	-0.711305	0.26536	1
ENSMUSG00000015709	Arnt2	protein_coding	L26	0.982898	0.082228	NA	0.429381	0.44822	NA	0.683349	0.226841	0.937814	0.142745	0.800601	1	0.0595792	0.916079	0.999643	0	1	1
ENSMUSG00000015711	Prune	protein_coding	-	-0.0915379	0.890419	0.99534	0.423962	0.523442	0.940331	0.0582899	0.930089	1	-0.49683	0.454621	1	-0.264222	0.690879	0.999643	-0.810579	0.222503	1
ENSMUSG00000015714	Cers2	protein_coding	-	-0.030115	0.906077	0.99534	0.0313029	0.902352	0.993808	0.117212	0.646328	1	-0.158845	0.533881	1	0.0514117	0.840403	0.999643	-0.152492	0.550247	1
ENSMUSG00000015721	Nlrp5	protein_coding	-	0	1	NA	0	1	NA	0	1	NA	0	1	NA	0	1	NA	0.0276379	0.912049	1
ENSMUSG00000015733	Capza2	protein_coding	L1	0.266196	0.427953	0.950321	-0.192131	0.567118	0.949548	-0.505173	0.132492	0.851361	-0.103089	0.758788	1	0.140749	0.674994	0.999643	0.269583	0.421821	1
ENSMUSG00000015745	Plekho1	protein_coding	L6	1.32377	0.0514711	0.602106	1.82524	0.00723979	0.174019	1.61051	0.0178727	0.533079	0.433101	0.52403	1	0.581673	0.392071	0.999643	0.71295	0.294469	1
ENSMUSG00000015747	Vps45	protein_coding	L6	0.239897	0.552775	0.973208	0.393402	0.330262	0.869911	1.01233	0.0123045	0.462755	-0.70326	0.0820482	1	0.177412	0.660781	0.999643	0.314937	0.436035	1
ENSMUSG00000015748	Prpf3	protein_coding	-	0.318535	0.583065	0.974345	0.295742	0.61033	0.957132	0.343211	0.554257	1	-0.505393	0.383697	1	0.527002	0.364019	0.999643	0.296696	0.609064	1
ENSMUSG00000015749	Anp32e	protein_coding	-	0.484943	0.0132042	0.321065	0.326097	0.0950324	0.593029	0.0831319	0.671537	1	0.0113221	0.953924	1	0.73955	0.000159611	0.0515684	-0.109317	0.576626	1
ENSMUSG00000015750	Aph1a	protein_coding	L15	-0.213564	0.636559	0.976566	0.325205	0.471393	0.923827	0.608939	0.178953	0.897769	-0.400353	0.375976	1	0.93528	0.0391751	0.837318	-0.382501	0.3983	1
ENSMUSG00000015755	Tab2	protein_coding	-	-0.661221	0.218311	0.87193	-1.48893	0.00553943	0.154908	0.126651	0.813361	1	0.488565	0.362453	1	0.36457	0.496492	0.999643	-0.039731	0.940826	1
ENSMUSG00000015757	Ppil4	protein_coding	-	-1.16724	0.0746842	0.679002	-0.706485	0.280681	0.836102	-0.00802546	0.990218	1	-0.263025	0.687861	1	-0.0363612	0.9557	0.999643	-0.0428545	0.947787	1
ENSMUSG00000015759	Cnih1	protein_coding	-	0.528296	0.206489	0.863174	0.286417	0.491799	0.927806	-0.967584	0.0210477	0.560284	0.373822	0.370111	1	0.365464	0.380653	0.999643	0.531786	0.202184	1
ENSMUSG00000015766	Eps8	protein_coding	L10	0.0793719	NA	NA	0.0490158	NA	NA	0	NA	NA	-0.0305528	NA	NA	-0.142288	NA	NA	-0.16839	NA	NA
ENSMUSG00000015776	Med22	protein_coding	-	0.37118	0.575453	0.974103	0.162401	0.806407	0.985061	-1.30105	0.0497978	0.694612	-0.109218	0.869128	1	0.124861	0.850554	0.999643	-0.0504083	0.939375	1
ENSMUSG00000015787	Abo	protein_coding	-	0	NA	NA	0	NA	NA	0	NA	NA	0	NA	NA	0	NA	NA	0.457347	NA	NA
ENSMUSG00000015790	Surf1	protein_coding	-	0.197028	0.468572	0.961347	0.19113	0.480984	0.926621	-0.024968	0.926815	1	0.418221	0.123744	1	0.100599	0.710725	0.999643	-0.00428386	0.987425	1
ENSMUSG00000015804	Med28	protein_coding	-	0.0866543	0.689227	0.979708	-0.0127056	0.953194	0.999055	-0.296844	0.170713	0.891488	0.223965	0.301345	1	-0.048769	0.82183	0.999643	0.156412	0.470266	1
ENSMUSG00000015806	Qdpr	protein_coding	L27	-0.340627	0.168443	0.821653	-0.0716932	0.772202	0.983557	-0.705673	0.00429075	0.307322	0.069376	0.778813	1	0.126338	0.609957	0.999643	0.252186	0.306913	1
ENSMUSG00000015812	Gnrh1	protein_coding	-	-0.0447994	NA	NA	-0.05392	NA	NA	0.0470154	NA	NA	-0.0570266	NA	NA	0.059082	NA	NA	-0.112302	NA	NA
ENSMUSG00000015829	Tnr	protein_coding	L34	0	NA	NA	0	NA	NA	0	NA	NA	0	NA	NA	0.620076	NA	NA	0	NA	NA
ENSMUSG00000015837	Sqstm1	protein_coding	L18	-0.29605	0.145624	0.797304	-0.101015	0.619638	0.957132	0.124075	0.541978	1	-0.328248	0.107058	1	0.0652865	0.748801	0.999643	0.319876	0.116523	1
ENSMUSG00000015839	Nfe2l2	protein_coding	L13	-0.547233	0.0556765	0.617687	-0.83342	0.00371919	0.119286	-0.181113	0.524787	1	-0.699293	0.0140634	0.7927	0.0778881	0.785236	0.999643	0.189042	0.506204	1
ENSMUSG00000015843	Rxrg	protein_coding	L22	NA	NA	NA	NA	NA	NA	NA	NA	NA	NA	NA	NA	NA	NA	NA	NA	NA	NA
ENSMUSG00000015846	Rxra	protein_coding	L20	0.369144	0.582566	0.974345	-0.0951885	0.887305	0.991449	1.00312	0.13516	0.851361	-0.19899	0.766938	1	-0.219516	0.743809	0.999643	0.0448243	0.946759	1
ENSMUSG00000015850	Adamtsl4	protein_coding	L18	-1.16515	0.0810624	0.692709	-0.516777	0.439215	0.920542	0.0552636	0.934049	1	-1.07779	0.10654	1	-0.690872	0.301179	0.999643	1.33818	0.0451372	1
ENSMUSG00000015852	Fcrls	protein_coding	L27	-0.109348	NA	NA	-0.331159	NA	NA	-0.023778	NA	NA	-0.15124	NA	NA	-0.353642	NA	NA	0.00159578	NA	NA
ENSMUSG00000015854	Cd5l	protein_coding	L6	0	1	1	0	1	1	-0.0047645	0.991565	1	0.350155	0.437292	1	0.476539	0.29059	0.999643	-0.139966	0.756214	1
ENSMUSG00000015869	Prpsap1	protein_coding	-	-0.266835	0.357757	0.936683	0.343934	0.236096	0.798363	-0.268013	0.355809	0.989987	0.0413087	0.886907	1	-0.0948961	0.744031	0.999643	-0.30364	0.295863	1
ENSMUSG00000015879	Fam184b	protein_coding	-	0.12941	NA	NA	0.0525758	NA	NA	0	NA	NA	-0.0268774	NA	NA	-0.205577	NA	NA	0	NA	NA
ENSMUSG00000015880	Ncapg	protein_coding	L6	-0.144595	0.782458	NA	-0.358252	0.494069	NA	-0.00904822	0.986209	1	-0.086071	0.869452	1	0.293587	0.575189	0.999643	0	1	1
ENSMUSG00000015882	Lcorl	protein_coding	L6	-0.809605	0.233446	0.878516	-0.161143	0.812508	0.985061	1.01329	0.13593	0.851361	-0.583324	0.390653	1	-0.187937	0.782096	0.999643	0.919933	0.175764	1
ENSMUSG00000015889	Lta4h	protein_coding	-	0.0766675	0.715772	0.979708	-0.0882749	0.675046	0.969145	0.0911403	0.665039	1	0.234106	0.266163	1	-0.0133812	0.949333	0.999643	0.201269	0.338658	1
ENSMUSG00000015890	Amdhd1	protein_coding	-	0.51656	0.373132	NA	-0.0909654	0.875597	NA	0.762082	0.19012	0.908693	0.545008	0.347911	1	0.580708	0.316689	NA	0.0985446	0.865026	1
ENSMUSG00000015932	Dstn	protein_coding	-	0.922236	0.12296	0.774196	0.331514	0.578937	0.950373	0.906555	0.129904	0.851023	0.125523	0.833858	1	0.212173	0.722522	0.999643	0.996146	0.0963274	1
ENSMUSG00000015937	H2afy	protein_coding	L3	-0.0352487	0.851477	0.993342	-0.372528	0.0469786	0.444753	-0.35855	0.0562378	0.714123	-0.156226	0.405278	1	-0.414292	0.0270575	0.745641	-0.142694	0.446612	1
ENSMUSG00000015942	Gtf2ird2	protein_coding	-	-0.891097	0.187026	0.846736	-0.481738	0.475679	0.925637	0.192038	0.776177	1	0.720932	0.285752	1	-0.390193	0.563353	0.999643	0.886021	0.189408	1
ENSMUSG00000015943	Bola1	protein_coding	-	-0.0583915	0.892606	0.99534	0.0708564	0.869933	0.988778	-0.875831	0.0431882	0.668218	0.176657	0.682713	1	0.353429	0.413616	0.999643	0.136582	0.751936	1
ENSMUSG00000015944	Gatsl2	protein_coding	-	0.550582	0.407445	0.947011	-0.254844	0.701274	0.972238	0.269978	0.684546	1	0.290557	0.661997	1	0.208101	0.754161	0.999643	0.0880801	0.894574	1
ENSMUSG00000015947	Fcgr1	protein_coding	L5	0.0131666	0.975945	NA	0.548579	0.20907	NA	0.217117	0.618857	1	-0.211308	0.628331	1	0.180886	0.678658	NA	0	1	1
ENSMUSG00000015950	Ncf1	protein_coding	L14	-0.233128	0.728206	0.981469	0.126908	0.849949	0.98513	-0.145219	0.828636	1	0.418348	0.532928	1	-0.17718	0.791766	0.999643	-0.0930372	0.889719	1
ENSMUSG00000015957	Wnt11	protein_coding	L20	0	NA	NA	-0.0208696	NA	NA	0	NA	NA	0.283255	NA	NA	0.290441	NA	NA	0	NA	NA
ENSMUSG00000015961	Adss	protein_coding	-	0.682871	0.120675	0.771225	-0.119727	0.785478	0.984758	0.117023	0.79025	1	1.26832	0.00402747	0.545739	-0.404631	0.35784	0.999643	0.315213	0.473789	1
ENSMUSG00000015962	1700016C15Rik	protein_coding	-	0	1	NA	0	1	NA	-0.0248067	0.921027	NA	0	1	NA	0	1	NA	0	1	1
ENSMUSG00000015966	Il17rb	protein_coding	L37	0.918267	0.179187	0.83588	1.07994	0.11415	0.640615	1.03786	0.128988	0.850903	0.647774	0.343366	1	0.441681	0.518206	0.999643	-0.49453	0.469438	1
ENSMUSG00000015968	Cacna1d	protein_coding	L11	0.0545256	0.932229	NA	0.230561	0.719191	NA	0.0730275	0.909248	1	-0.0483316	0.939877	1	-1.00193	0.118206	NA	0.56484	0.378341	1
ENSMUSG00000015970	Chdh	protein_coding	L23	-0.106712	0.86658	0.995307	0.581452	0.360087	0.880987	0.393936	0.534834	1	0.113198	0.858548	1	0.419644	0.50867	0.999643	-0.18815	0.767032	1
ENSMUSG00000015971	Actr8	protein_coding	-	-0.513605	0.0442059	0.567646	-0.252949	0.322642	0.863518	-0.333598	0.191566	0.908693	0.259202	0.30979	1	-0.0358183	0.888493	0.999643	0.169528	0.505909	1
ENSMUSG00000015980	Lrrc27	protein_coding	-	-0.380042	0.578239	0.974103	0.356903	0.60159	0.953675	-0.62762	0.358545	0.99007	-0.333512	0.625628	1	-0.180093	0.792201	0.999643	0.383405	0.574877	1
ENSMUSG00000015981	Stk32c	protein_coding	L35	0.834462	0.0852785	NA	0.0395778	0.935099	NA	0	1	1	0	1	1	0.0402774	0.933663	NA	0	1	1
ENSMUSG00000015994	Fnta	protein_coding	-	0.221256	0.744528	0.983936	-0.217804	0.748261	0.979287	-0.851298	0.209839	0.928275	0.38875	0.566838	1	-0.169114	0.80321	0.999643	1.52307	0.0248215	1
ENSMUSG00000016018	Skiv2l2	protein_coding	-	-0.0244906	0.969463	0.998502	-0.163289	0.798571	0.984758	-0.483393	0.449907	1	0.702028	0.272494	1	0.588783	0.357418	0.999643	-0.318381	0.6186	1
ENSMUSG00000016024	Lbp	protein_coding	L21	0.0625645	0.925828	0.995481	-0.649455	0.333614	0.869911	0.692495	0.302741	0.966975	-0.683501	0.309159	1	-0.269438	0.688416	0.999643	-0.326878	0.6267	1
ENSMUSG00000016028	Celsr1	protein_coding	L20	-0.192127	0.755937	0.985145	-0.398831	0.518394	0.938127	0.411623	0.505446	1	-0.457404	0.459556	1	0.454201	0.462503	0.999643	-0.453329	0.463204	1
ENSMUSG00000016087	Fli1	protein_coding	L1	0.193754	0.564084	0.973208	-0.0714005	0.831668	0.98513	0.148912	0.657963	1	-0.0213318	0.949406	1	-0.136754	0.683911	0.999643	0.276595	0.410894	1
ENSMUSG00000016128	Stard13	protein_coding	L33	0	NA	NA	-0.401151	NA	NA	0	NA	NA	0	NA	NA	0	NA	NA	0	NA	NA
ENSMUSG00000016150	Tenm1	protein_coding	-	0	NA	NA	0	NA	NA	0	NA	NA	-0.202031	NA	NA	0	NA	NA	0	NA	NA
ENSMUSG00000016179	Camk1g	protein_coding	-	NA	NA	NA	NA	NA	NA	NA	NA	NA	NA	NA	NA	NA	NA	NA	NA	NA	NA
ENSMUSG00000016181	Diexf	protein_coding	-	-1.82801	0.00108763	0.0831094	-0.756488	0.176233	0.73208	1.58272	0.0045961	0.318723	-0.433354	0.437435	1	0.526709	0.346758	0.999643	-0.716068	0.199613	1
ENSMUSG00000016194	Hsd11b1	protein_coding	L34	-0.188761	0.495494	0.961347	-1.10715	6.36e-05	0.00664059	-0.142477	0.606778	1	-0.038668	0.888934	1	-0.735984	0.00783306	0.479795	-0.218168	0.430532	1
ENSMUSG00000016200	Syt14	protein_coding	L19	0.3466	NA	NA	-0.0196391	NA	NA	-0.0403431	NA	NA	0	NA	NA	-0.124646	NA	NA	0.0642849	NA	NA
ENSMUSG00000016206	H2-M3	protein_coding	L7	-0.132019	0.520301	0.96697	-0.208252	0.310209	0.855578	-0.101878	0.619665	1	0.269079	0.190462	1	-0.133596	0.515109	0.999643	0.0178757	0.930672	1
ENSMUSG00000016239	Lonrf3	protein_coding	L18	0.104388	0.676542	NA	-0.260175	0.298559	NA	0	1	NA	0	1	1	0.0446419	0.8584	NA	0	1	1
ENSMUSG00000016252	Atp5e	protein_coding	L9	0.719924	0.0654337	0.644085	0.434965	0.264994	0.824664	-0.0890816	0.819683	1	0.270974	0.487706	1	0.0319213	0.934802	0.999643	0.490474	0.209311	1
ENSMUSG00000016253	Nelfcd	protein_coding	-	0.430362	0.147521	0.799519	-0.210158	0.479293	0.926621	0.519249	0.081314	0.790441	-0.167539	0.573247	1	0.200741	0.499713	0.999643	-0.149871	0.614577	1
ENSMUSG00000016255	Tubb1	protein_coding	L34	0	1	NA	0	1	NA	0	1	1	0.00840065	0.973645	1	0.0575271	0.821096	NA	0	1	1
ENSMUSG00000016256	Ctsz	protein_coding	L6	0.848621	0.0237147	0.426016	1.04457	0.00533658	0.150869	0.570463	0.128593	0.850903	-0.130865	0.727209	1	0.462397	0.217413	0.999643	-0.0665609	0.859262	1
ENSMUSG00000016257	Slmo2	protein_coding	L2	0.843016	0.00729985	0.236533	0.73197	0.0194708	0.286528	-0.016955	0.957126	1	-0.0376984	0.904554	1	0.358101	0.253767	0.999643	0.255068	0.416798	1
ENSMUSG00000016262	Sertad4	protein_coding	L27	NA	NA	NA	NA	NA	NA	NA	NA	NA	NA	NA	NA	NA	NA	NA	NA	NA	NA
ENSMUSG00000016283	H2-M2	protein_coding	L26	0.511497	NA	NA	0	NA	NA	0	NA	NA	0	NA	NA	0	NA	NA	0	NA	NA
ENSMUSG00000016308	Ube2a	protein_coding	-	0.245148	0.469186	0.961347	-0.216794	0.52095	0.940001	-0.421484	0.214061	0.930593	0.44277	0.190964	1	-0.0609371	0.856974	0.999643	0.341731	0.313963	1
ENSMUSG00000016319	Slc25a5	protein_coding	L6	0.210259	0.286965	0.90452	0.3414	0.0837576	0.569455	-0.0945376	0.632104	1	0.154949	0.432616	1	0.204242	0.300939	0.999643	0.0692953	0.725613	1
ENSMUSG00000016327	Atp1b4	protein_coding	-	0	1	NA	0	1	NA	0.0252371	0.919661	NA	0	1	NA	0	1	NA	0	1	1
ENSMUSG00000016344	Ppdpf	protein_coding	L27	-0.149633	0.540339	0.970668	0.0166069	0.94581	0.999055	0.0651254	0.789836	1	0.185808	0.446743	1	0.147282	0.546516	0.999643	0.0922362	0.705649	1
ENSMUSG00000016346	Kcnq2	protein_coding	-	0	1	NA	0	1	NA	0.0252371	0.919661	NA	0	1	NA	0	1	NA	0	1	1
ENSMUSG00000016349	Eef1a2	protein_coding	L22	NA	NA	NA	NA	NA	NA	NA	NA	NA	NA	NA	NA	NA	NA	NA	NA	NA	NA
ENSMUSG00000016356	Col20a1	protein_coding	L19	0	1	NA	0	1	NA	-0.161611	0.518816	NA	-0.0502306	0.841011	1	-0.275413	0.271841	NA	0.104128	0.677722	1
ENSMUSG00000016382	Pls3	protein_coding	L34	0	1	NA	-0.451439	0.0757096	NA	0	1	NA	0	1	1	0.0469606	0.853328	NA	0.144181	0.570457	1
ENSMUSG00000016386	Mpped2	protein_coding	L27	NA	NA	NA	NA	NA	NA	NA	NA	NA	NA	NA	NA	NA	NA	NA	NA	NA	NA
ENSMUSG00000016409	Nkap	protein_coding	-	-0.159437	0.758611	0.985145	-0.190667	0.712486	0.9734	-0.715401	0.168671	0.88833	1.059	0.0412259	1	-0.297646	0.565162	0.999643	0.530137	0.306922	1
ENSMUSG00000016427	Ndufa1	protein_coding	L16	0.647055	0.0826116	0.699207	0.356448	0.337637	0.871417	-0.265191	0.476514	1	0.437695	0.239913	1	-0.350497	0.345841	0.999643	0.108923	0.769855	1
ENSMUSG00000016458	Wt1	protein_coding	L9	NA	NA	NA	NA	NA	NA	NA	NA	NA	NA	NA	NA	NA	NA	NA	NA	NA	NA
ENSMUSG00000016477	E2f3	protein_coding	L3	1.50124	0.0182929	NA	0.0934125	0.883307	NA	-0.893003	0.159953	0.875909	-0.350912	0.580651	1	1.12472	0.0768872	0.965264	0.820709	0.196622	1
ENSMUSG00000016481	Cr1l	protein_coding	-	-0.0102591	0.971592	0.998502	-0.0787394	0.784604	0.984758	0.0421902	0.883516	1	-0.203317	0.480143	1	-0.0121696	0.966308	0.999643	0.440587	0.12585	1
ENSMUSG00000016487	Ppfibp1	protein_coding	-	0.755315	0.215346	0.867457	0.367944	0.546352	0.945267	-0.226397	0.710268	1	0.227003	0.709414	1	0.184721	0.761914	0.999643	0.00650084	0.991485	1
ENSMUSG00000016493	Cd46	protein_coding	L33	-0.151855	0.797997	NA	-0.333083	0.575193	NA	0.0767904	0.897218	1	0.0457346	0.938819	1	-1.01929	0.087022	NA	0.0963521	0.871041	1
ENSMUSG00000016494	Cd34	protein_coding	L6	0.0552266	NA	NA	-0.0547219	NA	NA	-0.117434	NA	NA	0.0553704	NA	NA	-0.0498952	NA	NA	0.00227142	NA	NA
ENSMUSG00000016495	Plgrkt	protein_coding	L36	0.138843	0.672536	0.976678	0.044693	0.891646	0.991762	-0.0663774	0.839958	1	-0.0426598	0.89656	1	-0.175043	0.593433	0.999643	-0.121831	0.710225	1
ENSMUSG00000016496	Cd274	protein_coding	L7	-0.0226171	0.96854	0.998168	-1.17491	0.0404505	0.416051	-0.274088	0.632831	1	0.14973	0.794229	1	0.469428	0.413202	0.999643	-0.252998	0.659126	1
ENSMUSG00000016498	Pdcd1lg2	protein_coding	L6	1.0716	0.0744613	0.679002	0.915087	0.126571	0.662169	0.903823	0.145292	0.862413	1.57296	0.00954186	0.686957	0.19857	0.74041	0.999643	-0.818971	0.179297	1
ENSMUSG00000016503	Gtf3a	protein_coding	-	0.347876	0.187965	0.846828	0.485814	0.0655804	0.513397	-0.0569628	0.829276	1	0.0791551	0.764527	1	0.373658	0.1573	0.999643	0.135525	0.607839	1
ENSMUSG00000016510	Mtif3	protein_coding	-	0.433596	0.0853727	0.702227	0.502009	0.0461892	0.441983	0.0546557	0.828227	1	0.211167	0.402078	1	0.42032	0.0952316	0.993468	0.0183434	0.941901	1
ENSMUSG00000016520	Lnx2	protein_coding	L17	0.0247808	0.965338	0.99764	-0.308628	0.588209	0.95249	0.780948	0.171321	0.891488	0.0277575	0.96119	1	-0.225323	0.69269	0.999643	-0.299287	0.599896	1
ENSMUSG00000016524	Il19	protein_coding	-	0	NA	NA	0	NA	NA	0	NA	NA	0.298407	NA	NA	0	NA	NA	0	NA	NA
ENSMUSG00000016526	Dyrk3	protein_coding	-	0.222382	0.666547	NA	0.299327	0.562556	NA	-0.0355998	0.944983	1	-0.473903	0.358764	1	0.0658197	0.898739	NA	0	1	1
ENSMUSG00000016528	Mapkapk2	protein_coding	L12	0.355273	0.592024	0.974345	0.624981	0.345803	0.874944	-0.215328	0.745372	1	0.0619001	0.925621	1	0.185338	0.779816	0.999643	0.67837	0.30641	1
ENSMUSG00000016529	Il10	protein_coding	L3	3.46459	6.59e-08	5.25e-05	3.47752	5.83e-08	1.76e-05	3.2135	5.68e-07	0.00100941	3.24997	4.61e-07	0.0012075	2.66969	3.22e-05	0.0211027	1.4382	0.0259469	1
ENSMUSG00000016534	Lamp2	protein_coding	L3	1.39593	0.013186	0.321065	0.4283	0.446546	0.921697	0.55417	0.324925	0.976363	0.439332	0.435219	1	0.169798	0.762817	0.999643	0.916295	0.103845	1
ENSMUSG00000016541	Atxn10	protein_coding	-	0.0558593	0.756808	0.985145	0.463357	0.0102603	0.209763	-0.155645	0.38855	1	-0.134241	0.456789	1	0.36551	0.0434714	0.857111	-0.394141	0.0289434	1
ENSMUSG00000016552	Foxred2	protein_coding	L14	0.734312	0.231521	0.878198	0.614483	0.316575	0.858877	0.0157238	0.979559	1	0.0731414	0.90511	1	-0.0542507	0.929554	0.999643	0.0409029	0.946861	1
ENSMUSG00000016554	Eif3d	protein_coding	L8	-0.204626	0.371344	0.9404	0.264416	0.247803	0.80626	0.255767	0.26385	0.951796	-0.254268	0.266598	1	-0.0610234	0.789898	0.999643	-0.159703	0.485141	1
ENSMUSG00000016559	H3f3b	protein_coding	L14	-0.150494	0.503657	0.961871	-0.48414	0.0314329	0.367121	-0.499588	0.0264109	0.587571	-0.0342608	0.878999	1	-0.281096	0.211622	0.999643	-0.175116	0.436476	1
ENSMUSG00000016619	Nup50	protein_coding	L15	0.392575	0.189048	0.849072	-0.214403	0.472985	0.923827	-0.599035	0.0449922	0.681887	-0.0478241	0.872867	1	0.350916	0.240622	0.999643	0.0342145	0.90886	1
ENSMUSG00000016624	Phf21b	protein_coding	-	0.0578354	NA	NA	0.226649	NA	NA	0	NA	NA	-0.576104	NA	NA	-0.271807	NA	NA	0.00329982	NA	NA
ENSMUSG00000016626	Nlrp14	protein_coding	-	NA	NA	NA	NA	NA	NA	NA	NA	NA	NA	NA	NA	NA	NA	NA	NA	NA	NA
ENSMUSG00000016637	Ift27	protein_coding	-	-0.176575	0.447262	0.957077	0.145808	0.52726	0.940481	0.39201	0.0917051	0.806234	0.0670969	0.772327	1	0.222062	0.335932	0.999643	-0.276913	0.232116	1
ENSMUSG00000016664	Pacsin2	protein_coding	-	0.0786401	0.899121	0.99534	0.278053	0.653944	0.964847	0.923112	0.136876	0.851361	-0.132081	0.83145	1	-0.0420877	0.945907	0.999643	0.610943	0.325028	1
ENSMUSG00000016756	Cmah	protein_coding	L29	-0.926821	0.00524678	0.199019	-2.00397	2.08e-09	1.15e-06	-0.137926	0.677033	1	-0.910226	0.00598473	0.602386	0.911357	0.00616182	0.412729	0.117165	0.723382	1
ENSMUSG00000016757	Ttll12	protein_coding	L6	-0.599894	0.320133	0.915436	0.147606	0.806741	0.985061	2.47791	4.15e-05	0.0203294	0.195536	0.74606	1	-0.354686	0.556935	0.999643	-0.408712	0.49831	1
ENSMUSG00000016758	Bik	protein_coding	L33	0.673454	0.321094	NA	-0.165504	0.807428	NA	-0.893768	0.187262	0.908216	0.721162	0.287663	1	-0.513311	0.449565	0.999643	0.711496	0.293859	1
ENSMUSG00000016763	Scube1	protein_coding	L33	-0.0957871	0.701858	NA	0	1	NA	0.0252371	0.919661	NA	0.0481882	0.847284	1	0.0446419	0.8584	NA	0.0526598	0.833313	1
ENSMUSG00000016831	Tox4	protein_coding	L14	0.293507	0.253841	0.889379	0.243994	0.342938	0.874151	-0.0227444	0.929558	1	0.0195699	0.939431	1	0.00595989	0.981536	0.999643	-0.396821	0.122951	1
ENSMUSG00000016833	Mrps18c	protein_coding	L4	0.196398	0.560756	0.973208	0.110818	0.74174	0.97846	-0.365624	0.282351	0.959344	-0.0562472	0.867241	1	-0.511385	0.127239	0.999643	0.29468	0.381897	1
ENSMUSG00000016918	Sulf1	protein_coding	L23	NA	NA	NA	NA	NA	NA	NA	NA	NA	NA	NA	NA	NA	NA	NA	NA	NA	NA
ENSMUSG00000016921	Srsf6	protein_coding	-	0.109496	0.761285	0.985242	1.07565	0.00285551	0.100371	-0.117482	0.744466	1	0.0502152	0.889286	1	0.126392	0.726225	0.999643	-0.00206621	0.995427	1
ENSMUSG00000016933	Plcg1	protein_coding	L32	-0.0262211	0.935647	0.995481	-0.427906	0.188122	0.746362	-0.0746517	0.818312	1	-0.314718	0.33264	1	-0.310245	0.340384	0.999643	-0.35197	0.278866	1
ENSMUSG00000016940	Kctd2	protein_coding	L27	-0.838278	0.145082	0.796978	-0.539987	0.348063	0.874944	0.820512	0.154197	0.870207	0.364226	0.52715	1	-0.161389	0.778756	0.999643	-0.780228	0.174338	1
ENSMUSG00000016942	Tmprss6	protein_coding	-	0	1	NA	0	1	NA	-0.0498285	0.842153	NA	0	1	NA	0	1	NA	0	1	1
ENSMUSG00000016946	Kctd5	protein_coding	-	-0.138583	0.839214	0.992168	-0.148136	0.828303	0.98513	0.569412	0.404461	1	-0.206937	0.761921	1	-0.761774	0.26472	0.999643	0.226832	0.739824	1
ENSMUSG00000016982	Pom121l2	protein_coding	-	0	NA	NA	-0.359405	NA	NA	0	NA	NA	0	NA	NA	0	NA	NA	0	NA	NA
ENSMUSG00000016984	Etaa1	protein_coding	-	-0.267076	0.652776	NA	-0.387789	0.513746	NA	0.646772	0.275998	0.957628	0.195967	0.741162	1	0.250091	0.673655	NA	0.698138	0.239888	1
ENSMUSG00000016995	Matn4	protein_coding	L33	NA	NA	NA	NA	NA	NA	NA	NA	NA	NA	NA	NA	NA	NA	NA	NA	NA	NA
ENSMUSG00000016998	Svs4	protein_coding	-	NA	NA	NA	NA	NA	NA	NA	NA	NA	NA	NA	NA	NA	NA	NA	NA	NA	NA
ENSMUSG00000017000	Svs6	protein_coding	-	NA	NA	NA	NA	NA	NA	NA	NA	NA	NA	NA	NA	NA	NA	NA	NA	NA	NA
ENSMUSG00000017002	Slpi	protein_coding	L24	-0.366713	0.561897	0.973208	-0.915224	0.147764	0.700025	-0.0101579	0.98717	1	-0.362793	0.565179	1	-0.394807	0.530891	0.999643	-0.472199	0.454594	1
ENSMUSG00000017003	Svs3a	protein_coding	-	NA	NA	NA	NA	NA	NA	NA	NA	NA	NA	NA	NA	NA	NA	NA	NA	NA	NA
ENSMUSG00000017004	Svs5	protein_coding	-	NA	NA	NA	NA	NA	NA	NA	NA	NA	NA	NA	NA	NA	NA	NA	NA	NA	NA
ENSMUSG00000017007	Rbpjl	protein_coding	L28	NA	NA	NA	NA	NA	NA	NA	NA	NA	NA	NA	NA	NA	NA	NA	NA	NA	NA
ENSMUSG00000017009	Sdc4	protein_coding	L12	-0.521433	0.374266	0.942368	-1.10662	0.0590108	0.491634	-0.0544188	0.926348	1	0.102682	0.861604	1	-1.17979	0.0444603	0.857213	-0.208886	0.722998	1
ENSMUSG00000017049	Ccdc70	protein_coding	-	NA	NA	NA	NA	NA	NA	NA	NA	NA	NA	NA	NA	NA	NA	NA	NA	NA	NA
ENSMUSG00000017057	Il13ra1	protein_coding	L2	0	NA	NA	-0.0251432	NA	NA	0	NA	NA	-0.0109917	NA	NA	-0.0548946	NA	NA	0.264353	NA	NA
ENSMUSG00000017064	Prl5a1	protein_coding	-	NA	NA	NA	NA	NA	NA	NA	NA	NA	NA	NA	NA	NA	NA	NA	NA	NA	NA
ENSMUSG00000017119	Nbr1	protein_coding	-	-0.701728	0.171643	0.821726	-0.611151	0.23377	0.797297	-1.27912	0.0126888	0.469348	-0.328462	0.521948	1	-0.033307	0.948215	0.999643	0.457865	0.371893	1
ENSMUSG00000017132	Cyth1	protein_coding	L14	-0.28275	0.579183	0.974103	0.612686	0.229741	0.791879	0.374151	0.463197	1	0.158852	0.755629	1	-0.51904	0.309171	0.999643	-0.694077	0.173871	1
ENSMUSG00000017144	Rnd3	protein_coding	L2	0	1	NA	-0.176358	0.583716	NA	0.00361744	0.99103	1	0.0752133	0.815208	1	0.170554	0.59623	NA	-0.149984	0.641219	1
ENSMUSG00000017146	Brca1	protein_coding	L6	1.13952	0.0356362	NA	0.033741	0.95043	NA	0.67323	0.214242	0.930593	0.010763	0.984143	1	0.848939	0.117364	NA	0	1	1
ENSMUSG00000017165	Gast	protein_coding	-	NA	NA	NA	NA	NA	NA	NA	NA	NA	NA	NA	NA	NA	NA	NA	NA	NA	NA
ENSMUSG00000017167	Cntnap1	protein_coding	L34	-0.395469	NA	NA	0.0374476	NA	NA	0	NA	NA	0	NA	NA	-0.0141357	NA	NA	0	NA	NA
ENSMUSG00000017176	Nt5c3b	protein_coding	-	0.0675118	0.741291	0.982445	0.197982	0.332456	0.869911	-0.302182	0.139488	0.855028	-0.241895	0.23653	1	0.17754	0.38576	0.999643	0.00286045	0.988834	1
ENSMUSG00000017188	Coa3	protein_coding	L28	0.326685	0.296029	0.90725	0.301914	0.333594	0.869911	0.24002	0.442437	1	0.200593	0.520792	1	-0.198262	0.525257	0.999643	0.260435	0.404422	1
ENSMUSG00000017195	Zpbp2	protein_coding	-	0.695208	0.307969	0.911336	0.137764	0.839922	0.98513	0.161775	0.812481	1	0.295573	0.664686	1	-0.701796	0.303443	0.999643	0.785234	0.249568	1
ENSMUSG00000017204	Gsdma	protein_coding	L24	0	NA	NA	0.277773	NA	NA	0	NA	NA	0	NA	NA	0.144729	NA	NA	0	NA	NA
ENSMUSG00000017210	Med24	protein_coding	L15	-0.24507	0.6733	0.976678	0.136457	0.814427	0.98513	-0.0380199	0.947865	1	-0.253019	0.6633	1	0.000893409	0.998774	0.999732	-0.80703	0.165157	1
ENSMUSG00000017211	Gsdma2	protein_coding	-	NA	NA	NA	NA	NA	NA	NA	NA	NA	NA	NA	NA	NA	NA	NA	NA	NA	NA
ENSMUSG00000017221	Psmd3	protein_coding	L15	0.255217	0.575147	0.974103	1.48421	0.00112558	0.0567906	1.16038	0.0108936	0.447235	0.171223	0.707558	1	-0.456266	0.317916	0.999643	-0.787639	0.0846256	1
ENSMUSG00000017264	Exosc10	protein_coding	-	0.0818309	0.761076	0.985145	-0.219083	0.415878	0.907484	0.212368	0.429997	1	-0.230232	0.392037	1	0.119699	0.656803	0.999643	0.0107016	0.968271	1
ENSMUSG00000017286	Glod4	protein_coding	L29	0.241468	0.371321	0.9404	-0.141903	0.598345	0.953108	-0.350282	0.194985	0.912112	-0.240227	0.373921	1	-0.339574	0.208048	0.999643	0.286555	0.289181	1
ENSMUSG00000017288	Vps53	protein_coding	-	-0.0582651	0.890434	0.99534	0.0645968	0.878614	0.989271	0.436337	0.302894	0.966975	-0.217712	0.607161	1	0.4235	0.317375	0.999643	0.115287	0.785105	1
ENSMUSG00000017291	Taok1	protein_coding	-	-0.564159	0.379351	0.944603	-0.749042	0.243261	0.803979	0.15732	0.806179	1	-0.465515	0.468295	1	-0.14041	0.826695	0.999643	1.07479	0.0936108	1
ENSMUSG00000017299	Dnttip1	protein_coding	-	-0.171877	0.787827	0.987729	0.769749	0.227414	0.789882	0.14956	0.814564	1	0.16427	0.796345	1	0.215757	0.734645	0.999643	0.387466	0.542699	1
ENSMUSG00000017300	Tnnc2	protein_coding	L24	0	1	NA	0	1	NA	0	1	NA	-0.0268774	0.914459	1	-0.0554457	0.824634	NA	0	1	1
ENSMUSG00000017307	Acot8	protein_coding	-	0.0427614	0.910065	0.99534	0.190074	0.614922	0.957132	-0.0952917	0.801466	1	0.136635	0.718766	1	0.07627	0.840531	0.999643	0.199773	0.598549	1
ENSMUSG00000017309	Cd300lg	protein_coding	L33	0.00168264	NA	NA	-0.0700133	NA	NA	0	NA	NA	-0.0393528	NA	NA	-0.0699257	NA	NA	0	NA	NA
ENSMUSG00000017310	Spint4	protein_coding	-	NA	NA	NA	NA	NA	NA	NA	NA	NA	NA	NA	NA	NA	NA	NA	NA	NA	NA
ENSMUSG00000017311	Pyy	protein_coding	-	NA	NA	NA	NA	NA	NA	NA	NA	NA	NA	NA	NA	NA	NA	NA	NA	NA	NA
ENSMUSG00000017314	Mpp2	protein_coding	L33	0.353793	0.557381	NA	0.2517	0.676688	NA	0	1	1	-0.134899	0.822784	1	-0.315524	0.601101	NA	-1.31966	0.0286763	1
ENSMUSG00000017316	Ppy	protein_coding	-	NA	NA	NA	NA	NA	NA	NA	NA	NA	NA	NA	NA	NA	NA	NA	NA	NA	NA
ENSMUSG00000017344	Vtn	protein_coding	L33	NA	NA	NA	NA	NA	NA	NA	NA	NA	NA	NA	NA	NA	NA	NA	NA	NA	NA
ENSMUSG00000017376	Nlk	protein_coding	-	-0.289444	0.587626	0.974345	0.0477824	0.928725	0.999039	0.243102	0.648382	1	-0.186262	0.726548	1	-0.903487	0.0906731	0.986407	0.312072	0.5575	1
ENSMUSG00000017386	Traf4	protein_coding	-	0.263279	0.659189	0.976566	0.689529	0.24802	0.80626	0.232734	0.696661	1	1.00894	0.0925411	1	-0.461704	0.441453	0.999643	-0.532835	0.371878	1
ENSMUSG00000017390	Aldoc	protein_coding	-	-0.111443	0.865051	0.995307	-0.0447785	0.94556	0.999055	0.328773	0.616037	1	0.661373	0.313188	1	0.067015	0.91861	0.999643	-0.26947	0.681128	1
ENSMUSG00000017400	Stac2	protein_coding	L26	0	1	NA	-0.00204304	0.993596	NA	0	1	1	-0.0134943	0.95772	1	0.00758081	0.976248	NA	0	1	1
ENSMUSG00000017404	Rpl19	protein_coding	L9	-0.254978	0.327095	0.917508	0.0925682	0.722083	0.975403	-0.0559635	0.829655	1	0.10992	0.672586	1	-0.183932	0.479637	0.999643	0.121391	0.640678	1
ENSMUSG00000017405	Nek8	protein_coding	-	-0.587156	0.38789	0.947011	0.472804	0.486879	0.926621	-0.806405	0.235706	0.939577	0.600745	0.377073	1	0.666592	0.327094	0.999643	-0.599796	0.377754	1
ENSMUSG00000017412	Cacnb4	protein_coding	L35	0.00406364	0.995142	NA	0.862753	0.195861	NA	-0.736003	0.268193	0.952996	0.311112	0.639766	1	-0.314653	0.63696	NA	-0.258798	0.698443	1
ENSMUSG00000017417	Plxdc1	protein_coding	L27	0.239083	0.726328	0.980907	0.257818	0.705874	0.9734	-0.437436	0.521653	1	1.46628	0.0317594	0.972911	1.34346	0.0492072	0.871841	0	1	1
ENSMUSG00000017418	Arl5b	protein_coding	-	-0.670895	0.219243	0.87193	-0.421556	0.440046	0.920542	-0.92931	0.0893389	0.800279	0.482773	0.378478	1	-0.107271	0.84485	0.999643	0.406316	0.456379	1
ENSMUSG00000017421	Zfp207	protein_coding	-	0.319342	0.243556	0.884225	0.00953917	0.972187	0.999903	0.169391	0.53631	1	0.0257016	0.925226	1	0.448344	0.101376	0.999643	0.249239	0.362421	1
ENSMUSG00000017428	Psmd11	protein_coding	L15	0.0175165	0.937261	0.995638	0.217222	0.328633	0.867877	-0.14708	0.508509	1	0.137245	0.537498	1	0.0923972	0.677919	0.999643	0.265879	0.231703	1
ENSMUSG00000017446	C1qtnf1	protein_coding	L12	NA	NA	NA	NA	NA	NA	NA	NA	NA	NA	NA	NA	NA	NA	NA	NA	NA	NA
ENSMUSG00000017453	Pipox	protein_coding	L28	0.103918	NA	NA	-0.105316	NA	NA	0	NA	NA	-0.147844	NA	NA	0	NA	NA	-0.0769487	NA	NA
ENSMUSG00000017466	Timp2	protein_coding	L33	-0.446194	0.462857	0.960166	0.292746	0.629521	0.959504	-0.796972	0.189911	0.908693	0.197607	0.745123	1	0.696714	0.251284	0.999643	-0.464051	0.444292	1
ENSMUSG00000017478	Zc3h18	protein_coding	-	-0.700203	0.238942	0.881489	0.629836	0.29005	0.843411	0.563519	0.343682	0.986827	-0.250451	0.673977	1	-0.428524	0.471249	0.999643	-1.15557	0.0527275	1
ENSMUSG00000017485	Top2b	protein_coding	-	-0.400059	0.542499	0.970668	-0.512203	0.435546	0.917283	0.740847	0.259171	0.949088	-0.00648261	0.992123	1	0.420055	0.522308	0.999643	1.03767	0.113858	1
ENSMUSG00000017491	Rarb	protein_coding	L28	0.155437	0.598839	NA	0.197059	0.505095	NA	-0.0602161	0.838471	NA	0.0282703	0.923761	1	-0.0288422	0.92221	NA	0.237452	0.421902	1
ENSMUSG00000017493	Igfbp4	protein_coding	L10	-0.842635	0.151243	0.800823	-0.131467	0.823452	0.98513	0.218538	0.709705	1	-0.103067	0.860647	1	0.342222	0.560589	0.999643	-0.0282774	0.961584	1
ENSMUSG00000017499	Cdc6	protein_coding	L6	2.14576	0.0016781	0.101117	0.479879	0.482231	0.926621	-0.153644	0.822	1	1.31864	0.0535166	1	0.761574	0.264761	0.999643	0.623833	0.361037	1
ENSMUSG00000017548	Suz12	protein_coding	L1	-0.243835	0.719832	0.97998	-0.473884	0.485701	0.926621	-0.445317	0.512423	1	-0.614404	0.366037	1	0.137258	0.839957	0.999643	0.531164	0.434523	1
ENSMUSG00000017550	Atad5	protein_coding	L6	0.170257	0.753391	NA	-0.598412	0.269846	NA	0.0081014	0.988064	1	-0.406618	0.453007	1	0.709526	0.190674	NA	-1.09207	0.0440518	1
ENSMUSG00000017561	Crlf3	protein_coding	L37	-0.172796	0.639138	0.976566	-0.247055	0.502818	0.931776	-0.152616	0.678743	1	0.0133197	0.971184	1	-0.703021	0.0567034	0.907603	-0.444104	0.228359	1
ENSMUSG00000017588	Krt27	protein_coding	-	0	1	NA	0	1	NA	0	1	NA	0.0231664	0.926234	NA	0	1	NA	0	1	1
ENSMUSG00000017607	Tns4	protein_coding	L24	0.0457206	NA	NA	0	NA	NA	-0.00581484	NA	NA	0.125942	NA	NA	-0.211901	NA	NA	0.00618811	NA	NA
ENSMUSG00000017615	Tnfaip1	protein_coding	-	-0.487147	0.267684	0.900214	-0.350609	0.42493	0.911676	-0.954104	0.0299642	0.600718	-0.666075	0.129277	1	-0.0273732	0.9503	0.999643	-0.471418	0.282993	1
ENSMUSG00000017631	Abr	protein_coding	L14	0.531929	0.349213	0.932992	0.516808	0.362802	0.88151	0.546149	0.336723	0.980656	0.147584	0.795365	1	0.30969	0.585644	0.999643	0.369709	0.515498	1
ENSMUSG00000017639	Rab11fip4	protein_coding	L33	0.159492	0.614367	0.976566	0.380492	0.22938	0.791755	0.704229	0.0263121	0.586752	-0.383188	0.226727	1	0.00514752	0.987035	0.999643	-0.794447	0.0121838	1
ENSMUSG00000017652	Cd40	protein_coding	L35	0.110314	0.824257	NA	-0.0100427	0.983874	NA	0.222843	0.653746	1	-0.0863393	0.862084	1	-0.0351178	0.943693	NA	-0.349715	0.481575	1
ENSMUSG00000017664	Slc35c2	protein_coding	L5	-0.143052	0.779497	0.986585	-0.301338	0.555144	0.946506	1.199	0.0190832	0.542316	0.332377	0.515849	1	0.0813734	0.873442	0.999643	0.756715	0.139133	1
ENSMUSG00000017667	Zfp334	protein_coding	L20	NA	NA	NA	NA	NA	NA	NA	NA	NA	NA	NA	NA	NA	NA	NA	NA	NA	NA
ENSMUSG00000017670	Elmo2	protein_coding	L7	0.377116	0.537091	0.970668	0.518846	0.395834	0.898149	0.0703881	0.908356	1	-0.438483	0.473534	1	0.120428	0.843796	0.999643	-0.228559	0.708522	1
ENSMUSG00000017677	Wsb1	protein_coding	L14	-0.402652	0.312752	0.912833	-1.06605	0.00751982	0.178194	-0.223556	0.57478	1	0.0200596	0.959864	1	0.222925	0.576119	0.999643	-0.0395853	0.920839	1
ENSMUSG00000017679	Ttpal	protein_coding	L18	0.92214	0.089259	0.716794	0.564535	0.298545	0.848896	0.664166	0.222122	0.933157	-0.25518	0.638273	1	0.441151	0.416394	0.999643	-0.0686314	0.899338	1
ENSMUSG00000017686	Rhot1	protein_coding	-	0.708635	0.284905	0.90452	0.874927	0.186759	0.744285	0.481122	0.467765	1	-0.0257359	0.969024	1	-0.684999	0.301353	0.999643	-1.02611	0.121506	1
ENSMUSG00000017688	Hnf4g	protein_coding	-	NA	NA	NA	NA	NA	NA	NA	NA	NA	NA	NA	NA	NA	NA	NA	NA	NA	NA
ENSMUSG00000017692	Rhbdl3	protein_coding	L19	0.426202	0.377201	NA	-0.0465076	0.923163	NA	0	1	1	0.205106	0.670597	1	-0.0911159	0.850419	NA	-0.46668	0.333509	1
ENSMUSG00000017697	Ada	protein_coding	L24	-0.346253	0.496286	0.961347	0.477076	0.350047	0.875949	0.843956	0.0978336	0.817135	-0.670007	0.187967	1	-0.0311365	0.951269	0.999643	-0.498352	0.32722	1
ENSMUSG00000017707	Serinc3	protein_coding	L14	0.594325	0.143106	0.796333	0.223647	0.581686	0.95109	0.787737	0.052514	0.696398	0.000752793	0.998521	1	-0.0972351	0.810688	0.999643	-0.126341	0.756009	1
ENSMUSG00000017713	Tha1	protein_coding	L14	-0.043446	0.947695	0.996338	0.499401	0.451009	0.922234	1.17985	0.0748408	0.767077	-0.0198824	0.976049	1	0.303971	0.646344	0.999643	0.841537	0.203851	1
ENSMUSG00000017715	Pgs1	protein_coding	L15	0.00625973	0.987406	0.999573	0.108691	0.783851	0.984758	0.651416	0.0998104	0.822316	-0.09693	0.806558	1	-0.185655	0.639355	0.999643	-0.163548	0.679146	1
ENSMUSG00000017716	Birc5	protein_coding	L6	1.63444	0.00195832	0.109843	0.692245	0.188992	0.746362	0.908549	0.0871811	0.798205	1.4859	0.00499189	0.564003	1.26621	0.0163617	0.662186	1.69254	0.00164345	0.735122
ENSMUSG00000017718	Afmid	protein_coding	L15	0.174416	0.707845	0.979708	0.413635	0.372783	0.885681	-1.35335	0.00388465	0.296904	-0.734244	0.114485	1	0.0873993	0.851042	0.999643	-0.610026	0.190371	1
ENSMUSG00000017720	Trp53tg5	protein_coding	-	-0.00185487	0.996164	NA	-0.0293766	0.939562	NA	0	1	NA	-0.0949692	0.805394	1	-0.469223	0.224513	NA	0	1	1
ENSMUSG00000017721	Pigt	protein_coding	-	0.00536105	0.990338	0.999768	0.13385	0.762375	0.981979	0.885879	0.0454829	0.683364	0.0416011	0.925174	1	0.479084	0.279661	0.999643	-0.0947096	0.83072	1
ENSMUSG00000017723	Wfdc2	protein_coding	L31	-0.0557823	NA	NA	-0.0325613	NA	NA	0.252406	NA	NA	0	NA	NA	0.0790083	NA	NA	0	NA	NA
ENSMUSG00000017724	Etv4	protein_coding	L3	0.179454	NA	NA	0.0525758	NA	NA	0	NA	NA	0	NA	NA	0	NA	NA	0	NA	NA
ENSMUSG00000017733	Eppin	protein_coding	-	NA	NA	NA	NA	NA	NA	NA	NA	NA	NA	NA	NA	NA	NA	NA	NA	NA	NA
ENSMUSG00000017734	Dbndd2	protein_coding	L20	-0.0937654	NA	NA	0	NA	NA	0	NA	NA	0.442366	NA	NA	-0.0546221	NA	NA	0	NA	NA
ENSMUSG00000017737	Mmp9	protein_coding	L12	0.318543	0.6172	0.976566	-0.483377	0.448206	0.921697	0.0920572	0.885151	1	-0.487052	0.444765	1	-0.262847	0.680102	0.999643	0.196531	0.757754	1
ENSMUSG00000017740	Slc12a5	protein_coding	L33	-0.0180879	NA	NA	0.0252982	NA	NA	-0.0347196	NA	NA	0.0520551	NA	NA	-0.00317297	NA	NA	0	NA	NA
ENSMUSG00000017747	Ghdc	protein_coding	-	-0.313001	0.608574	0.976566	0.441384	0.470323	0.923827	1.60459	0.0086535	0.417011	-0.398602	0.514094	1	-0.0674517	0.912078	0.999643	-0.650453	0.287044	1
ENSMUSG00000017754	Pltp	protein_coding	L33	0.113325	0.814677	0.989198	-0.00319889	0.994702	1	0.67647	0.162064	0.87935	-0.335398	0.487461	1	-0.0804044	0.86729	0.999643	-0.0259515	0.957327	1
ENSMUSG00000017756	Slc12a7	protein_coding	-	-0.637009	0.193182	0.851273	-1.14916	0.0191125	0.284383	0.640264	0.190852	0.908693	-0.436537	0.372358	1	-0.983336	0.0448787	0.857213	-0.700027	0.152704	1
ENSMUSG00000017760	Ctsa	protein_coding	L6	0.0394349	0.833823	0.991853	-0.0114894	0.951233	0.999055	0.426119	0.023482	0.573762	-0.03882	0.836464	1	0.367381	0.0506427	0.877035	-0.0802987	0.669548	1
ENSMUSG00000017764	Zswim1	protein_coding	-	-0.327404	0.554378	0.973208	-0.726387	0.189536	0.746362	0.171603	0.756677	1	-0.282217	0.610296	1	-0.100744	0.855658	0.999643	-0.24223	0.661862	1
ENSMUSG00000017765	Slc12a4	protein_coding	L15	0.493949	0.466073	0.961224	0.247305	0.715254	0.9734	0.462195	0.495235	1	-1.26329	0.0623385	1	-0.556633	0.411503	0.999643	-0.586179	0.387111	1
ENSMUSG00000017767	Spata25	protein_coding	-	-0.295024	0.603522	0.976566	-0.946234	0.0953642	0.593029	-0.0239182	0.966417	1	-0.216488	0.703049	1	0.000939211	0.998681	0.999732	-0.122543	0.829318	1
ENSMUSG00000017774	Myo1c	protein_coding	L19	0.732039	0.283003	0.90452	0.644278	0.34467	0.874944	0.357319	0.60027	1	-1.04229	0.126346	1	0.300391	0.65951	0.999643	0.437307	0.521308	1
ENSMUSG00000017776	Crk	protein_coding	-	0.245767	0.712213	0.979708	-0.626687	0.346649	0.874944	0.169425	0.799161	1	-0.238327	0.72029	1	0.691506	0.298941	0.999643	0.75965	0.253749	1
ENSMUSG00000017778	Cox7c	protein_coding	L16	0.218546	0.452637	0.957773	0.0502026	0.862632	0.987144	-0.384011	0.186174	0.907532	0.304746	0.294545	1	-0.428916	0.139482	0.999643	0.215863	0.45793	1
ENSMUSG00000017781	Pitpna	protein_coding	L14	0.337784	0.37601	0.944053	0.114052	0.765181	0.981979	0.296596	0.436014	1	-0.130122	0.732276	1	-0.177741	0.64035	0.999643	0.535408	0.159541	1
ENSMUSG00000017801	Mlx	protein_coding	-	0.0318029	0.912275	0.99534	0.296012	0.305072	0.853533	0.433764	0.133212	0.851361	0.117591	0.683814	1	0.232081	0.422163	0.999643	-0.293696	0.309339	1
ENSMUSG00000017802	Fam134c	protein_coding	-	0.132084	0.790978	0.987729	0.380435	0.445616	0.921697	-0.442597	0.374545	0.994257	-0.138974	0.780493	1	0.144504	0.772224	0.999643	-0.660382	0.185372	1
ENSMUSG00000017817	Jph2	protein_coding	L27	0	1	NA	0	1	NA	0	1	NA	0	1	NA	0	1	NA	0.0276379	0.912049	1
ENSMUSG00000017830	Dhx58	protein_coding	L5	1.05279	0.0417781	0.560325	0.778573	0.131812	0.670314	0.930231	0.0721305	0.757807	0.0597748	0.907925	1	0.126023	0.80733	0.999643	-0.420365	0.416355	1
ENSMUSG00000017831	Rab5a	protein_coding	L13	-0.225412	0.731173	0.981469	0.00530841	0.993541	1	-0.156161	0.811645	1	0.267747	0.683162	1	0.72025	0.272194	0.999643	-0.49964	0.445826	1
ENSMUSG00000017832	Hspb9	protein_coding	-	-0.167204	0.681796	NA	-0.052053	0.898412	NA	0.347654	0.394344	1	-0.149917	0.713169	1	-0.305602	0.453672	NA	0.127118	0.755286	1
ENSMUSG00000017837	Nkiras2	protein_coding	-	-0.0396947	0.914413	0.99534	0.375857	0.308799	0.855578	0.453404	0.219364	0.933157	-0.259589	0.481965	1	0.493081	0.181811	0.999643	0.224752	0.542303	1
ENSMUSG00000017843	Ppp2r5c	protein_coding	-	0.031969	0.902031	0.99534	-0.681968	0.00862918	0.190746	-0.301057	0.24627	0.945265	-0.0149707	0.954028	1	0.0620148	0.811213	0.999643	0.0591349	0.819812	1
ENSMUSG00000017858	Ift52	protein_coding	-	0.487488	0.290776	0.90452	0.403917	0.381304	0.889766	-0.987429	0.032406	0.613899	-0.307075	0.506156	1	0.179518	0.697292	0.999643	0.435164	0.346433	1
ENSMUSG00000017861	Mybl2	protein_coding	L6	1.08314	0.0741106	0.678971	0.629232	0.29984	0.850283	-0.0494954	0.934888	1	0.244912	0.686089	1	0.470351	0.438037	0.999643	0.144402	0.811663	1
ENSMUSG00000017868	Sgk2	protein_coding	L12	NA	NA	NA	NA	NA	NA	NA	NA	NA	NA	NA	NA	NA	NA	NA	NA	NA	NA
ENSMUSG00000017897	Eya2	protein_coding	-	-0.255451	0.548162	0.972634	-1.15932	0.00642058	0.164732	1.00394	0.0183192	0.537372	-0.671118	0.114687	1	0.321153	0.450427	0.999643	0.0239247	0.955158	1
ENSMUSG00000017922	Prl3c1	protein_coding	-	NA	NA	NA	NA	NA	NA	NA	NA	NA	NA	NA	NA	NA	NA	NA	NA	NA	NA
ENSMUSG00000017929	B4galt5	protein_coding	L3	0.843248	0.104463	0.740914	0.263598	0.611612	0.957132	-0.118065	0.820338	1	-0.248044	0.633023	1	0.249886	0.630241	0.999643	-0.817418	0.116001	1
ENSMUSG00000017943	Gdap1l1	protein_coding	-	0	NA	NA	0	NA	NA	0	NA	NA	0.192493	NA	NA	0	NA	NA	0.440805	NA	NA
ENSMUSG00000017950	Hnf4a	protein_coding	L3	NA	NA	NA	NA	NA	NA	NA	NA	NA	NA	NA	NA	NA	NA	NA	NA	NA	NA
ENSMUSG00000017969	Ptgis	protein_coding	L20	0	1	NA	-0.00591038	0.984088	NA	-0.00201857	0.994565	1	-0.157425	0.595297	1	-0.0516636	0.861618	NA	-0.154819	0.601408	1
ENSMUSG00000017978	Cadps2	protein_coding	L30	0	NA	NA	0	NA	NA	0	NA	NA	0	NA	NA	0	NA	NA	0.645957	NA	NA
ENSMUSG00000017999	Ddx27	protein_coding	L14	-0.242291	0.522216	0.967895	0.426482	0.260031	0.820965	0.0973692	0.797086	1	-0.341381	0.367461	1	0.534606	0.158462	0.999643	0.0918699	0.80824	1
ENSMUSG00000018001	Cyth3	protein_coding	L32	-0.499262	0.345338	0.930507	-0.718419	0.175518	0.731905	-0.186277	0.7247	1	-0.420178	0.427588	1	-0.584865	0.270149	0.999643	0.273353	0.605155	1
ENSMUSG00000018008	Cyth4	protein_coding	L3	-0.0088122	0.982646	0.999167	-0.0544863	0.893005	0.991775	-0.0224232	0.955874	1	-0.209356	0.605419	1	-0.185726	0.646652	0.999643	-0.29145	0.472037	1
ENSMUSG00000018012	Rac3	protein_coding	L33	0.189764	0.452788	NA	0.189909	0.452829	NA	0	1	NA	0.0362153	0.886017	1	0.0251769	0.920608	NA	0	1	1
ENSMUSG00000018040	Rrp7a	protein_coding	L15	-0.00129398	0.994957	1	0.344633	0.0922571	0.583944	0.00859577	0.966484	1	0.0347259	0.865387	1	-0.0190472	0.925898	0.999643	-0.06324	0.75731	1
ENSMUSG00000018042	Cyb5r3	protein_coding	L34	-0.0769344	0.81244	0.989198	-0.165858	0.608819	0.957015	0.497909	0.124503	0.850903	0.0127095	0.968743	1	0.0376811	0.907474	0.999643	-0.572427	0.0776362	1
ENSMUSG00000018068	Ints2	protein_coding	L6	0.990276	0.147479	0.799519	0.13032	0.848822	0.98513	-0.362854	0.595579	1	-0.311361	0.648797	1	-0.626337	0.359584	0.999643	0.25094	0.713581	1
ENSMUSG00000018076	Med13l	protein_coding	L18	0.195974	0.700953	0.979708	-0.886807	0.082226	0.565975	0.22886	0.653484	1	-0.537255	0.292607	1	-0.49169	0.335583	0.999643	-0.10647	0.834432	1
ENSMUSG00000018102	Hist1h2bc	protein_coding	L27	0.0361545	0.931543	0.995481	0.540368	0.20074	0.761715	-0.136337	0.746574	1	0.62022	0.14165	1	0.0758378	0.857918	0.999643	-0.460209	0.275543	1
ENSMUSG00000018126	Baiap2l2	protein_coding	-	0.0122285	NA	NA	-0.00444806	NA	NA	0.148641	NA	NA	-0.245053	NA	NA	0.0059895	NA	NA	0	NA	NA
ENSMUSG00000018143	Mafk	protein_coding	L18	-0.767173	0.164328	0.81922	-0.221625	0.688179	0.969645	-0.082267	0.881412	1	-0.893446	0.105331	1	-0.251031	0.649181	0.999643	-1.04419	0.0583563	1
ENSMUSG00000018160	Med1	protein_coding	-	-0.10076	0.768438	0.986236	-0.371383	0.278307	0.834921	-0.0941931	0.783042	1	0.0646499	0.850135	1	-0.57837	0.0911141	0.986407	0.180732	0.596966	1
ENSMUSG00000018166	Erbb3	protein_coding	L20	1.09544	0.100355	0.734188	0.508619	0.445885	0.921697	0.905319	0.174396	0.893677	1.12473	0.0916661	1	-0.140922	0.832676	0.999643	-0.775806	0.24457	1
ENSMUSG00000018167	Stard3	protein_coding	-	-0.425947	0.341209	0.926616	0.0871559	0.845465	0.98513	-0.399876	0.371786	0.994257	0.177569	0.691165	1	-0.332894	0.456615	0.999643	-0.496751	0.266426	1
ENSMUSG00000018168	Ikzf3	protein_coding	L35	1.11622	0.0187993	0.379041	0.203689	0.667911	0.967787	1.16118	0.0146874	0.493556	0.696811	0.14329	1	0.627278	0.186601	0.999643	-0.309382	0.517937	1
ENSMUSG00000018169	Mfng	protein_coding	L27	-0.759646	0.0731887	0.67581	-0.0422075	0.920725	0.997431	0.0387847	0.927165	1	-0.677063	0.110324	1	-0.41166	0.331998	0.999643	-0.473527	0.264174	1
ENSMUSG00000018171	Vmp1	protein_coding	L14	0.843249	0.00119199	0.0855071	0.235061	0.365768	0.883112	-0.0365011	0.888437	1	0.212863	0.413794	1	-0.077346	0.766077	0.999643	-0.202468	0.43668	1
ENSMUSG00000018189	Uchl5	protein_coding	L4	-0.0191344	0.967858	0.998069	0.127353	0.788318	0.984758	-0.552726	0.243932	0.944952	0.184948	0.696637	1	0.307983	0.516243	0.999643	0.140155	0.767509	1
ENSMUSG00000018196	Glrx2	protein_coding	-	-0.0227324	0.967318	0.998069	1.05516	0.0571015	0.483643	-0.331475	0.550087	1	1.15641	0.037542	1	-0.774672	0.163213	0.999643	-0.212327	0.701936	1
ENSMUSG00000018199	Trove2	protein_coding	L34	0.0865421	0.869141	NA	-0.154122	0.769358	NA	-0.315975	0.547463	1	-1.23474	0.0188114	0.855101	0.0971951	0.853235	NA	-0.229593	0.662067	1
ENSMUSG00000018209	Stk4	protein_coding	-	-0.314817	0.23331	0.878516	-0.940365	0.000382446	0.025049	0.451545	0.0870515	0.797888	-0.216288	0.412658	1	-0.230121	0.383958	0.999643	0.3792	0.150755	1
ENSMUSG00000018211	Wfdc15b	protein_coding	-	NA	NA	NA	NA	NA	NA	NA	NA	NA	NA	NA	NA	NA	NA	NA	NA	NA	NA
ENSMUSG00000018217	Pmp22	protein_coding	L33	-0.204721	0.50584	NA	-0.0937361	0.760646	NA	0.0656639	0.831011	1	0.029358	0.923986	1	0.0210747	0.945395	0.999643	-0.0161339	0.958185	1
ENSMUSG00000018238	Gdf9	protein_coding	-	0.307928	0.221897	NA	0.0320877	0.898644	NA	0	1	NA	0.0497593	0.843367	1	0.223069	0.375985	NA	0.0179579	0.94319	1
ENSMUSG00000018239	Zcchc10	protein_coding	-	-0.0844585	0.852366	0.99394	0.0781285	0.863083	0.98724	-0.950976	0.037041	0.648268	0.579047	0.202123	1	0.363122	0.422978	0.999643	0.0232908	0.959148	1
ENSMUSG00000018259	Prl8a2	protein_coding	-	NA	NA	NA	NA	NA	NA	NA	NA	NA	NA	NA	NA	NA	NA	NA	NA	NA	NA
ENSMUSG00000018263	Tbx5	protein_coding	L20	NA	NA	NA	NA	NA	NA	NA	NA	NA	NA	NA	NA	NA	NA	NA	NA	NA	NA
ENSMUSG00000018286	Psmb6	protein_coding	L8	0.195403	0.471787	0.961347	-0.0168672	0.950446	0.999055	-0.249978	0.357297	0.99007	0.154572	0.569154	1	-0.020237	0.940567	0.999643	-0.0725791	0.789177	1
ENSMUSG00000018287	Spag7	protein_coding	-	0.321136	0.138525	0.791157	0.48562	0.0247019	0.32479	-0.1156	0.594597	1	-0.125121	0.563699	1	-0.148845	0.491554	0.999643	0.192237	0.375525	1
ENSMUSG00000018293	Pfn1	protein_coding	L3	0.458424	0.0556014	0.617687	0.49313	0.0394765	0.409932	0.111932	0.640237	1	0.401927	0.0932978	1	0.133212	0.578045	0.999643	0.155715	0.515572	1
ENSMUSG00000018322	Tomm34	protein_coding	-	0.0161369	0.957088	0.996528	-0.131929	0.660088	0.966792	-0.441807	0.140954	0.856689	0.0932934	0.755761	1	0.170574	0.569631	0.999643	0.0131103	0.965148	1
ENSMUSG00000018326	Ywhab	protein_coding	-	0.485647	0.0883899	0.714779	0.48163	0.0907496	0.580984	-0.437847	0.124565	0.850903	0.960772	0.000772071	0.272208	0.396241	0.164872	0.999643	0.280865	0.324936	1
ENSMUSG00000018334	Ksr1	protein_coding	L18	-0.0940217	0.88994	0.99534	0.364996	0.591133	0.953108	-0.0360871	0.957639	1	-0.523277	0.441178	1	-0.501119	0.460815	0.999643	-0.122488	0.856924	1
ENSMUSG00000018339	Gpx3	protein_coding	L12	-0.623573	0.197818	NA	-0.125007	0.79627	NA	0.132928	0.783608	1	0.211265	0.662544	1	0.204344	0.672948	NA	0.164528	0.733943	1
ENSMUSG00000018340	Anxa6	protein_coding	L29	-0.107006	0.597273	0.975564	-0.493241	0.0148277	0.251785	0.396521	0.050384	0.694612	-0.253853	0.210263	1	-0.0149028	0.941336	0.999643	-0.474841	0.0190971	1
ENSMUSG00000018341	Il12rb2	protein_coding	L7	-0.852495	0.198112	0.85407	-0.108324	0.870207	0.988778	-0.0657752	0.92086	1	0.586506	0.375836	1	-0.0178837	0.978486	0.999643	0.0462435	0.944325	1
ENSMUSG00000018347	Zkscan6	protein_coding	L12	-0.195588	0.737312	0.981469	-0.453969	0.436506	0.917923	-1.18707	0.0419605	0.665796	-0.542938	0.351791	1	0.378664	0.51616	0.999643	-0.294228	0.613686	1
ENSMUSG00000018362	Kpna2	protein_coding	L6	1.53956	1.29e-05	0.00387756	0.457804	0.193869	0.751236	0.827248	0.0193378	0.543122	0.834885	0.0180791	0.847304	0.715277	0.042468	0.848201	0.516186	0.143771	1
ENSMUSG00000018363	Smurf2	protein_coding	L33	-0.798156	0.199075	0.855395	-0.614588	0.323043	0.863934	0.334913	0.589621	1	-1.91451	0.00204467	0.408343	-0.353201	0.569812	0.999643	0.751299	0.226165	1
ENSMUSG00000018372	Cep95	protein_coding	-	-0.10378	0.864978	0.995307	-0.240752	0.693664	0.969852	0.468378	0.442756	1	-0.773704	0.20473	1	0.401215	0.511009	0.999643	0.430769	0.47977	1
ENSMUSG00000018377	Vezf1	protein_coding	-	-0.311284	0.592202	0.974345	-1.43766	0.013395	0.238196	-0.303076	0.601083	1	0.477598	0.410903	1	-0.394365	0.496706	0.999643	1.13356	0.0507225	1
ENSMUSG00000018378	Cuedc1	protein_coding	L33	-0.3478	0.610805	0.976566	-0.178658	0.793793	0.984758	1.15805	0.0901798	0.802383	0.11796	0.862969	1	-0.496346	0.467702	0.999643	0.296062	0.664877	1
ENSMUSG00000018379	Srsf1	protein_coding	-	-0.465678	0.431065	0.952893	-0.528807	0.370698	0.885681	-0.441564	0.455374	1	0.685291	0.245752	1	-0.216317	0.713886	0.999643	0.33015	0.575855	1
ENSMUSG00000018381	Abi3	protein_coding	L5	-0.596522	0.197413	0.85347	0.0815771	0.860296	0.986744	1.37565	0.00297716	0.261612	-0.0215323	0.962869	1	-0.00300945	0.994814	0.999643	0.581491	0.208765	1
ENSMUSG00000018387	Shroom1	protein_coding	L33	NA	NA	NA	NA	NA	NA	NA	NA	NA	NA	NA	NA	NA	NA	NA	NA	NA	NA
ENSMUSG00000018395	Kif3a	protein_coding	L29	0.155955	0.819077	0.989237	0.255989	0.707303	0.9734	0.620228	0.362993	0.99007	0.0818903	0.904398	1	0.0272817	0.96808	0.999643	-0.23074	0.735041	1
ENSMUSG00000018398	2008-09-01	protein_coding	-	0.662723	0.323508	NA	-0.761859	0.257125	NA	-0.959042	0.152218	0.868093	0.728205	0.277087	1	-0.0366619	0.956419	0.999643	-0.0339887	0.959489	1
ENSMUSG00000018401	Mtmr4	protein_coding	-	-0.422466	0.484456	0.961347	-0.45176	0.454877	0.923827	-0.773393	0.200703	0.916122	-1.44098	0.0171282	0.847304	-0.124842	0.836345	0.999643	0.401745	0.506083	1
ENSMUSG00000018405	Mrm1	protein_coding	-	0.0711066	0.903201	0.99534	-0.606317	0.300311	0.850283	0.384568	0.510676	1	1.28171	0.0288565	0.954081	0.49144	0.402052	0.999643	-0.131816	0.821928	1
ENSMUSG00000018411	Mapt	protein_coding	L34	0	1	NA	0	1	NA	0	1	NA	0	1	1	0.593002	0.0180901	NA	-0.0255278	0.918762	1
ENSMUSG00000018412	Kansl1	protein_coding	-	-0.103403	0.803891	0.989198	-0.333596	0.423422	0.911281	-0.695017	0.0949825	0.812229	-0.239269	0.565431	1	0.51384	0.217264	0.999643	-0.0586919	0.887777	1
ENSMUSG00000018415	Gid4	protein_coding	L34	-0.34051	0.350984	0.932992	-0.677947	0.0640868	0.50528	-0.0688452	0.849737	1	0.137799	0.704716	1	-0.540326	0.138441	0.999643	-0.0471109	0.896624	1
ENSMUSG00000018417	Myo1b	protein_coding	L34	0	NA	NA	-0.159876	NA	NA	0	NA	NA	-0.255536	NA	NA	0.0861126	NA	NA	0	NA	NA
ENSMUSG00000018425	Dhx40	protein_coding	-	-0.703609	0.253153	0.889379	-1.48073	0.0162703	0.261338	-0.11242	0.854997	1	-0.60108	0.328586	1	0.934987	0.129114	0.999643	0.796771	0.195343	1
ENSMUSG00000018427	Ypel2	protein_coding	L33	-0.191569	0.779279	0.986585	0.221208	0.746223	0.97903	-0.401652	0.556808	1	0.839065	0.219623	1	0.153036	0.822844	0.999643	-0.191848	0.778964	1
ENSMUSG00000018428	Akap1	protein_coding	-	0.12813	0.797001	NA	0.131182	0.792607	NA	-0.317635	0.523703	1	-0.0617862	0.901237	1	-0.246919	0.620307	NA	0.30596	0.539574	1
ENSMUSG00000018433	Nol11	protein_coding	-	0.658367	0.123293	0.774196	-0.299939	0.482126	0.926621	0.571981	0.180073	0.897769	-0.125691	0.768295	1	0.548815	0.198523	0.999643	-0.216374	0.611582	1
ENSMUSG00000018442	Derl2	protein_coding	-	0.358328	0.183257	0.842354	-0.0157243	0.95337	0.999055	0.131528	0.625496	1	0.284008	0.291841	1	0.174744	0.51566	0.999643	-0.176061	0.512937	1
ENSMUSG00000018446	C1qbp	protein_coding	L15	-0.130015	0.66345	0.976566	0.688458	0.0212118	0.297611	0.13773	0.644724	1	0.452786	0.129741	1	0.343818	0.250309	0.999643	0.509953	0.0879841	1
ENSMUSG00000018449	Rpain	protein_coding	L12	-0.302136	0.367901	0.939635	0.0437393	0.896238	0.992547	-0.461538	0.168784	0.88833	-0.0656131	0.844696	1	-0.335156	0.317996	0.999643	0.51886	0.121168	1
ENSMUSG00000018451	6330403K07Rik	lincRNA	-	0.59126	0.387113	0.947011	-0.0102483	0.988039	1	1.33871	0.0502199	0.694612	-0.0428488	0.950026	1	-0.214881	0.753275	0.999643	0.111026	0.871	1
ENSMUSG00000018459	Slc13a3	protein_coding	L18	0	NA	NA	0.0758477	NA	NA	0	NA	NA	0	NA	NA	0.395907	NA	NA	-0.0124589	NA	NA
ENSMUSG00000018470	Kcnab3	protein_coding	-	0	1	NA	-0.156485	0.535895	NA	-0.380926	0.13195	NA	0.0301369	0.90504	1	0.0673034	0.789918	NA	0	1	1
ENSMUSG00000018474	Chd3	protein_coding	L27	-0.334017	0.366335	0.939635	-0.349257	0.345878	0.874944	0.321327	0.38476	1	0.315146	0.394177	1	-1.02991	0.0054476	0.382468	-0.133075	0.718845	1
ENSMUSG00000018476	Kdm6b	protein_coding	L18	-0.24389	0.529758	0.967905	-0.428207	0.269867	0.82937	0.0783912	0.840118	1	-0.134327	0.729442	1	-0.322652	0.409368	0.999643	-0.373334	0.336473	1
ENSMUSG00000018479	1700125H20Rik	protein_coding	-	0	1	NA	0.473828	0.0590103	NA	0	1	NA	0	1	1	0.0942541	0.706574	NA	0	1	1
ENSMUSG00000018481	Appbp2	protein_coding	-	-0.0875861	0.862231	0.995307	-0.570194	0.25903	0.820508	0.36414	0.470668	1	-0.375247	0.457746	1	-0.167364	0.740258	0.999643	0.869627	0.0846419	1
ENSMUSG00000018486	Wnt9b	protein_coding	L11	NA	NA	NA	NA	NA	NA	NA	NA	NA	NA	NA	NA	NA	NA	NA	NA	NA	NA
ENSMUSG00000018500	Adora2b	protein_coding	L12	-0.0498238	0.875586	NA	0.199769	0.530243	NA	0	1	1	-0.0105508	0.97355	1	-0.120612	0.704823	NA	0	1	1
ENSMUSG00000018501	Ncor1	protein_coding	-	-0.640753	0.177491	0.833197	-0.78873	0.0964447	0.59549	-0.936295	0.0484228	0.688876	0.124738	0.792635	1	0.242426	0.6092	0.999643	0.996837	0.0355382	1
ENSMUSG00000018507	Trpv2	protein_coding	L3	0.299686	0.482279	0.961347	0.17623	0.679389	0.969368	0.0806706	0.850108	1	-0.108878	0.798617	1	0.282103	0.50844	0.999643	-0.609188	0.153516	1
ENSMUSG00000018509	Cenpv	protein_coding	-	0.257807	0.649007	NA	0.143024	0.801641	NA	-0.0421237	0.940587	1	0.0897243	0.873917	1	-0.721528	0.206718	NA	0.9932	0.0809205	1
ENSMUSG00000018537	Pcgf2	protein_coding	L33	1.06662	0.118326	NA	0.425904	0.533108	NA	1.75142	0.0102987	0.437018	1.1201	0.100748	1	-0.215633	0.752312	NA	0.800692	0.24063	1
ENSMUSG00000018541	Cwc25	protein_coding	-	0.00310812	0.993873	1	-0.302218	0.455081	0.923827	1.03938	0.0103291	0.437018	-0.855052	0.0345174	0.996323	0.0629951	0.876195	0.999643	0.0532355	0.895319	1
ENSMUSG00000018543	1700001P01Rik	protein_coding	-	0	NA	NA	0	NA	NA	-0.253641	NA	NA	0	NA	NA	0.056379	NA	NA	0.0628377	NA	NA
ENSMUSG00000018547	Pip4k2b	protein_coding	-	0.636144	0.322322	0.915891	0.0177197	0.977984	1	-0.151511	0.813729	1	-0.206258	0.748418	1	0.43721	0.496706	0.999643	-0.168012	0.793801	1
ENSMUSG00000018548	Trim37	protein_coding	-	1.14896	0.0894597	0.716833	-0.109062	0.87196	0.988778	0.418116	0.53656	1	0.960306	0.155718	1	0.588404	0.384435	0.999643	0.2154	0.750176	1
ENSMUSG00000018554	Ybx2	protein_coding	L23	0	1	NA	0.027554	0.912315	NA	0	1	NA	0	1	NA	0	1	NA	0	1	1
ENSMUSG00000018559	Ctdnep1	protein_coding	-	0.070087	0.894966	0.99534	0.883094	0.0962868	0.595161	-0.376414	0.478522	1	0.229155	0.665911	1	0.0357125	0.946331	0.999643	0.346622	0.513852	1
ENSMUSG00000018565	Elp5	protein_coding	-	0.555482	0.113251	0.755843	0.573503	0.101388	0.605303	0.135223	0.699781	1	-0.565589	0.106679	1	0.136944	0.695868	0.999643	0.279299	0.425621	1
ENSMUSG00000018566	Slc2a4	protein_coding	L22	0	NA	NA	0	NA	NA	0	NA	NA	0	NA	NA	0	NA	NA	0.612576	NA	NA
ENSMUSG00000018567	Gabarap	protein_coding	L9	0.0677296	0.714369	0.979708	0.188401	0.307481	0.854688	-0.0205514	0.911548	1	0.175191	0.343537	1	0.0505298	0.784491	0.999643	0.0238791	0.897247	1
ENSMUSG00000018569	Cldn7	protein_coding	L18	0.139206	NA	NA	-0.0552218	NA	NA	-0.417415	NA	NA	0	NA	NA	0	NA	NA	0	NA	NA
ENSMUSG00000018570	2810408A11Rik	protein_coding	-	-0.16883	0.715378	NA	-0.0221788	0.961811	NA	0.52317	0.258696	0.949088	-0.256536	0.579889	1	-0.164772	0.721965	NA	-0.270308	0.559539	1
ENSMUSG00000018572	Phf23	protein_coding	L15	-0.0185337	0.965817	0.99764	0.109327	0.800276	0.984758	0.954375	0.0273572	0.59147	-0.032598	0.939834	1	0.0146152	0.973012	0.999643	-0.0875053	0.839377	1
ENSMUSG00000018574	Acadvl	protein_coding	-	0.271436	0.162365	0.818033	0.238324	0.219692	0.782945	0.546528	0.00492229	0.324818	0.0443715	0.819406	1	0.405587	0.0370428	0.826237	-0.13767	0.478733	1
ENSMUSG00000018581	Dnah11	protein_coding	L31	0.153476	0.73743	0.981469	-0.169029	0.712287	0.9734	0.0817518	0.858418	1	0.309716	0.499138	1	0.0337814	0.941182	0.999643	1.11795	0.0152767	1
ENSMUSG00000018583	G3bp1	protein_coding	-	0.0446997	0.845863	0.992652	0.40644	0.0772011	0.553799	0.20674	0.368627	0.993738	0.21175	0.357185	1	0.567167	0.0137153	0.60997	-0.0180503	0.937429	1
ENSMUSG00000018585	Atox1	protein_coding	L9	0.443702	0.210152	0.867156	0.560561	0.112825	0.637246	-0.172739	0.625822	1	0.24846	0.482626	1	-0.135105	0.702189	0.999643	0.212365	0.548818	1
ENSMUSG00000018589	Glra2	protein_coding	-	NA	NA	NA	NA	NA	NA	NA	NA	NA	NA	NA	NA	NA	NA	NA	NA	NA	NA
ENSMUSG00000018593	Sparc	protein_coding	L27	-0.472395	NA	NA	-0.00731916	NA	NA	-0.0101849	NA	NA	-0.00542905	NA	NA	-0.0454651	NA	NA	0.000967389	NA	NA
ENSMUSG00000018595	Glra4	protein_coding	-	-0.378884	NA	NA	0	NA	NA	0	NA	NA	0.215954	NA	NA	0	NA	NA	0	NA	NA
ENSMUSG00000018599	Mief2	protein_coding	-	-0.249853	0.71414	0.979708	0.560517	0.411218	0.906849	0.37841	0.57907	1	-0.0281069	0.967131	1	-0.39817	0.559408	0.999643	0.277534	0.684098	1
ENSMUSG00000018604	Tbx3	protein_coding	L33	-0.626825	NA	NA	0	NA	NA	0	NA	NA	0	NA	NA	0	NA	NA	0	NA	NA
ENSMUSG00000018620	Mmp20	protein_coding	-	NA	NA	NA	NA	NA	NA	NA	NA	NA	NA	NA	NA	NA	NA	NA	NA	NA	NA
ENSMUSG00000018623	Mmp7	protein_coding	L11	NA	NA	NA	NA	NA	NA	NA	NA	NA	NA	NA	NA	NA	NA	NA	NA	NA	NA
ENSMUSG00000018634	Crhr1	protein_coding	-	NA	NA	NA	NA	NA	NA	NA	NA	NA	NA	NA	NA	NA	NA	NA	NA	NA	NA
ENSMUSG00000018648	Dusp14	protein_coding	L28	1.06851	0.116357	0.759909	0.690161	0.310599	0.855578	-0.188607	0.781538	1	0.0146823	0.98278	1	0.2361	0.728605	0.999643	0.339494	0.61761	1
ENSMUSG00000018651	Tada2a	protein_coding	-	0.719986	0.291204	0.90452	0.145189	0.831441	0.98513	0.569295	0.403987	1	-0.808835	0.235718	1	0.366581	0.590985	0.999643	0.27445	0.687427	1
ENSMUSG00000018654	Ikzf1	protein_coding	L6	0.081107	0.753328	0.985145	-0.161757	0.531358	0.941061	-0.510875	0.0477784	0.688829	-0.29097	0.259536	1	0.355621	0.168779	0.999643	-0.0131471	0.959361	1
ENSMUSG00000018656	Tcaf3	protein_coding	-	NA	NA	NA	NA	NA	NA	NA	NA	NA	NA	NA	NA	NA	NA	NA	NA	NA	NA
ENSMUSG00000018659	Pnpo	protein_coding	-	0.269899	0.560899	0.973208	0.252175	0.586953	0.951766	0.0531914	0.908778	1	-0.445184	0.337207	1	0.237759	0.608593	0.999643	0.298899	0.519769	1
ENSMUSG00000018661	Cog1	protein_coding	-	0.9183	0.0170856	0.365431	0.659234	0.0868894	0.573731	0.178388	0.642943	1	0.0661311	0.863831	1	-0.0394332	0.918493	0.999643	0.420876	0.275818	1
ENSMUSG00000018666	Cbx1	protein_coding	-	0.489975	0.0785305	0.684034	0.201264	0.468599	0.923827	0.374787	0.178663	0.897769	0.727001	0.00898219	0.686957	-0.162878	0.557948	0.999643	-0.475703	0.086441	1
ENSMUSG00000018669	Cdk5rap3	protein_coding	-	-0.10862	0.536186	0.970342	-0.098957	0.573154	0.950373	0.557887	0.00151525	0.210106	0.0209392	0.905123	1	-0.165377	0.346566	0.999643	-0.220934	0.208386	1
ENSMUSG00000018672	Copz2	protein_coding	L28	0	1	NA	0.027554	0.912315	NA	-0.0498285	0.842153	NA	0	1	1	0	1	NA	0	1	1
ENSMUSG00000018677	Slc25a39	protein_coding	-	0.787072	0.130207	0.783697	0.747174	0.150628	0.704777	1.59307	0.00222548	0.2361	1.48044	0.00454091	0.560181	-0.354431	0.495816	0.999643	-0.109587	0.833345	1
ENSMUSG00000018678	Sp2	protein_coding	-	-0.198841	0.71975	0.97998	0.0960338	0.862411	0.987115	0.408365	0.461477	1	-0.0914141	0.869038	1	-0.16117	0.771328	0.999643	-0.197763	0.721435	1
ENSMUSG00000018697	Aatf	protein_coding	L2	-0.206027	0.544808	0.971136	-0.189416	0.578502	0.950373	0.0791894	0.815832	1	-0.377878	0.265901	1	0.50248	0.139842	0.999643	-0.274188	0.419238	1
ENSMUSG00000018698	Lhx1	protein_coding	L18	NA	NA	NA	NA	NA	NA	NA	NA	NA	NA	NA	NA	NA	NA	NA	NA	NA	NA
ENSMUSG00000018707	Dync1h1	protein_coding	-	-0.501056	0.309168	0.912251	-0.575253	0.243009	0.803804	-0.116982	0.812195	1	0.189828	0.699887	1	0.0647119	0.895491	0.999643	0.336272	0.494774	1
ENSMUSG00000018727	Cpsf4l	protein_coding	-	0	NA	NA	-0.0992506	NA	NA	-0.407994	NA	NA	0.027928	NA	NA	0.100659	NA	NA	0	NA	NA
ENSMUSG00000018733	Pex12	protein_coding	-	0.295835	0.654251	0.976566	-0.491083	0.457368	0.923827	-0.194445	0.768418	1	-0.13118	0.842526	1	-0.355881	0.589931	0.999643	0.132336	0.841144	1
ENSMUSG00000018736	Ndel1	protein_coding	L13	-0.0188671	0.964218	0.997614	0.0222712	0.957774	0.999055	-0.352343	0.402377	1	0.0926167	0.825823	1	0.334766	0.426657	0.999643	0.156373	0.710329	1
ENSMUSG00000018740	Slc25a35	protein_coding	L34	-0.383159	0.521394	0.967895	-0.215749	0.718217	0.97418	0.0353833	0.952775	1	0.080846	0.892379	1	-0.109591	0.854694	0.999643	-0.232047	0.697753	1
ENSMUSG00000018750	Zbtb4	protein_coding	L33	-0.883308	0.0252571	0.438712	-0.986363	0.0126086	0.232038	-0.1512	0.699664	1	0.0293361	0.94041	1	-1.46261	0.000202902	0.0602399	0.282214	0.470911	1
ENSMUSG00000018752	Tnfsfm13	protein_coding	-	0	NA	NA	-0.0472808	NA	NA	0.403522	NA	NA	0	NA	NA	-0.0304238	NA	NA	0	NA	NA
ENSMUSG00000018761	Mpdu1	protein_coding	-	0.088894	0.773185	0.986568	0.760451	0.013533	0.239841	0.600032	0.0524547	0.696261	-0.425877	0.16813	1	0.358006	0.245264	0.999643	1.03299	0.000829036	0.516917
ENSMUSG00000018765	Fxr2	protein_coding	-	-0.617738	0.346338	0.93053	-0.385377	0.557046	0.94682	0.956072	0.145149	0.862413	-0.108848	0.868291	1	-0.40859	0.533641	0.999643	-0.3233	0.622215	1
ENSMUSG00000018770	Atp5g3	protein_coding	L10	0.356168	0.164633	0.81922	0.396234	0.121319	0.654044	-0.236306	0.356522	0.989987	0.336749	0.188479	1	0.0184415	0.942584	0.999643	0.559352	0.029131	1
ENSMUSG00000018774	Cd68	protein_coding	L3	0.233565	0.729288	0.981469	-0.140879	0.834659	0.98513	0.597944	0.375608	0.994257	-0.524895	0.436712	1	-0.123956	0.854289	0.999643	0.132346	0.844524	1
[truncated: 46,799 more rows]
