# Supplementary material for: Transcriptional profiling unveils type I and II interferon networks in blood and tissues across diseases
Source: Nat Commun. 2019 Jun 28;10:2887. doi: 10.1038/s41467-019-10601-6 (PMC6599044; doi:10.1038/s41467-019-10601-6)
Supplement: Supplementary file 14 — Supplementary Data 12 [file 41467_2019_10601_MOESM14_ESM.xlsx]

## Sheet: Sheet1
Supplementary Data 12. Differential gene expression in lung samples from mouse models of infectious and inflammatory diseases
Ensembl ID	Gene	Gene biotype	Lung modules	Toxoplasma			Influezna			RSV			Bps acute			Candida			HDM allergy
				Log2 Fold Change	p-value	FDR p-value	Log2 Fold Change	p-value	FDR p-value	Log2 Fold Change	p-value	FDR p-value	Log2 Fold Change	p-value	FDR p-value	Log2 Fold Change	p-value	FDR p-value	Log2 Fold Change	p-value	FDR p-value
ENSMUSG00000000001	Gnai3	protein_coding	L2	0.328262	1.04e-05	4.08e-05	0.362972	3.96e-07	1.14e-06	0.242132	0.000343218	0.00112976	1.07364	4.04e-43	4.29e-42	0.421982	2.1e-09	8e-09	0.298134	1.1e-05	5.09e-05
ENSMUSG00000000003	Pbsn	protein_coding	-	NA	NA	NA	NA	NA	NA	NA	NA	NA	NA	NA	NA	NA	NA	NA	NA	NA	NA
ENSMUSG00000000028	Cdc45	protein_coding	L6	1.98109	2.62e-84	2.48e-82	1.95224	3.59e-93	1.21e-91	1.54093	1.99e-63	1.81e-61	1.2952	6.86e-33	5.37e-32	0.121588	0.238263	0.325779	1.52129	1.13e-58	1.23e-56
ENSMUSG00000000031	H19	lincRNA	-	-0.974424	0.0734308	0.133871	0.192842	0.717787	0.799298	1.47111	0.0044218	0.0118736	-1.39279	0.0114989	0.0201254	0.0430893	0.935026	0.95781	0.32277	0.532024	0.68335
ENSMUSG00000000037	Scml2	protein_coding	-	-0.296008	0.186267	0.289709	-0.138745	0.471214	0.579201	0.353851	0.0471028	0.0963423	-1.01131	6.74e-06	1.64e-05	-1.97935	5.94e-12	2.7e-11	0.227762	0.234215	0.375185
ENSMUSG00000000049	Apoh	protein_coding	L38	0.722901	0.122292	0.205864	-0.412936	0.39876	0.506814	-0.977988	0.0259175	0.0573259	-0.381794	0.474906	0.568123	0.284503	0.555953	0.65003	-0.453991	0.347839	0.505661
ENSMUSG00000000056	Narf	protein_coding	-	-0.225303	0.00234032	0.00622805	0.0639218	0.362897	0.468589	-0.284194	2.22e-05	8.8e-05	-0.223272	0.0044995	0.00834427	-0.255631	0.000281335	0.000665905	-0.366845	5.59e-08	3.51e-07
ENSMUSG00000000058	Cav2	protein_coding	L27	-0.580246	2.71e-11	1.95e-10	-1.14051	4.53e-42	4.8e-41	-0.490721	5.52e-10	3.72e-09	-1.58974	2.44e-67	4.49e-66	-1.01144	1.21e-34	1.72e-33	-0.538111	1.13e-11	1.04e-10
ENSMUSG00000000078	Klf6	protein_coding	L13	0.719038	2.97e-12	2.3e-11	0.715701	5.47e-13	2.19e-12	0.0340418	0.716352	0.817434	1.04508	3.43e-22	1.87e-21	0.569346	4.89e-09	1.81e-08	-0.328589	0.000462081	0.00161731
ENSMUSG00000000085	Scmh1	protein_coding	-	-0.251642	4.57e-06	1.88e-05	-0.542713	2.36e-24	1.47e-23	-0.23763	1.62e-06	7.47e-06	-0.380185	7.48e-11	2.48e-10	0.31516	1.57e-09	6.01e-09	-0.0255284	0.611428	0.749547
ENSMUSG00000000088	Cox5a	protein_coding	L9	0.578107	1.21e-11	8.95e-11	0.968832	2.1e-32	1.69e-31	0.436815	1.44e-08	8.46e-08	0.819797	3.22e-20	1.64e-19	0.222272	0.00607363	0.011959	0.505924	6.69e-11	5.68e-10
ENSMUSG00000000093	Tbx2	protein_coding	L33	-0.790629	1.68e-19	2.07e-18	-0.833712	4.23e-23	2.52e-22	-0.639843	7.69e-16	8.36e-15	-1.37478	2.32e-50	2.92e-49	-0.167153	0.0429489	0.0720782	-0.503044	2.69e-10	2.16e-09
ENSMUSG00000000094	Tbx4	protein_coding	L20	-0.394937	1.5e-08	8.29e-08	-0.518674	1.17e-14	5.06e-14	-0.4953	5.45e-15	5.54e-14	0.048263	0.511101	0.602917	0.0606134	0.358504	0.456827	-0.431252	1.52e-11	1.38e-10
ENSMUSG00000000103	Zfy2	protein_coding	-	NA	NA	NA	NA	NA	NA	NA	NA	NA	NA	NA	NA	NA	NA	NA	NA	NA	NA
ENSMUSG00000000120	Ngfr	protein_coding	L26	-0.857076	2.06e-05	7.74e-05	0.708981	6.07e-05	0.000146972	-0.0236466	0.887813	0.937524	-1.19011	8.96e-09	2.65e-08	-0.306322	0.0983809	0.151093	0.95968	7.34e-09	5.07e-08
ENSMUSG00000000125	Wnt3	protein_coding	-	0.0985586	0.841845	0.898531	-0.543775	0.22938	0.319115	-0.307843	0.480805	0.626521	0.173345	0.714246	0.783484	0.576506	0.221709	0.306428	0.291006	0.511842	0.665331
ENSMUSG00000000126	Wnt9a	protein_coding	L33	-1.11063	3.27e-37	8.71e-36	-0.695427	1.02e-17	4.98e-17	-0.387321	3.22e-07	1.63e-06	-0.725738	1.09e-15	4.58e-15	0.473448	2.78e-09	1.05e-08	-0.608462	4.08e-15	5.07e-14
ENSMUSG00000000127	Fer	protein_coding	L29	0.342099	1.23e-05	4.77e-05	-0.277282	0.000260194	0.00059237	-0.0873552	0.218714	0.345483	0.0902401	0.278741	0.364437	-0.658943	1.32e-17	8.43e-17	-0.133084	0.0643794	0.131678
ENSMUSG00000000131	Xpo6	protein_coding	L15	0.366765	1.61e-11	1.17e-10	0.599577	9.33e-31	7.16e-30	0.174147	0.0004089	0.00133107	0.680143	1.28e-32	9.93e-32	0.906131	1.98e-69	1.03e-67	0.217802	1.23e-05	5.61e-05
ENSMUSG00000000134	Tfe3	protein_coding	L15	0.305117	2.68e-09	1.61e-08	0.722477	2.84e-49	3.62e-48	0.167623	0.000277279	0.000927558	0.94556	8.69e-70	1.69e-68	0.848704	2.04e-68	1.03e-66	0.19368	3.76e-05	0.000159162
ENSMUSG00000000142	Axin2	protein_coding	L33	0.059244	0.452844	0.582583	-0.536421	2.22e-12	8.65e-12	-0.664371	1.59e-20	2.33e-19	-1.66414	2.38e-82	6e-81	0.250502	0.000857237	0.00190455	-0.48024	3.6e-11	3.14e-10
ENSMUSG00000000148	Brat1	protein_coding	-	-0.166467	0.0185855	0.0404197	0.0149866	0.823444	0.879831	-0.0861676	0.174434	0.289336	-0.11216	0.13319	0.190605	0.102116	0.127796	0.190117	-0.0303208	0.63969	0.77132
ENSMUSG00000000149	Gna12	protein_coding	-	-0.0954782	0.136688	0.225357	-0.201457	0.00108253	0.0023025	-0.193185	0.000872792	0.00268572	-0.486714	6.32e-13	2.34e-12	0.020983	0.729717	0.801413	-0.0620502	0.288054	0.439148
ENSMUSG00000000154	Slc22a18	protein_coding	L30	-0.229247	0.00680065	0.0164146	-1.02392	5.23e-33	4.3e-32	0.00347502	0.963699	0.981713	-0.502824	3.78e-08	1.08e-07	-0.823153	2.2e-22	1.76e-21	-0.077988	0.313589	0.468406
ENSMUSG00000000157	Itgb2l	protein_coding	L13	4.29207	1.27e-35	3.15e-34	0.899402	0.00633104	0.0122035	0.319483	0.371552	0.520474	8.22086	6.71e-122	3.38e-120	5.58003	3.4e-59	1.26e-57	1.0496	0.00136937	0.0043508
ENSMUSG00000000159	Igsf5	protein_coding	-	-0.178249	0.00601495	0.0147454	-0.59972	1.97e-21	1.11e-20	0.0544078	0.351343	0.499296	0.237247	0.000495915	0.00102572	0.4721	2.58e-14	1.35e-13	0.166507	0.00494742	0.0138819
ENSMUSG00000000167	Pih1d2	protein_coding	-	-0.224463	0.0314052	0.0643259	-0.908076	1.85e-19	9.64e-19	0.00857128	0.927249	0.960614	-0.278493	0.0102558	0.0180912	-0.116718	0.240391	0.328272	-0.0903645	0.345958	0.50383
ENSMUSG00000000168	Dlat	protein_coding	-	0.0488644	0.482759	0.610234	0.0668826	0.31343	0.41517	-0.0318895	0.609894	0.737624	0.236629	0.00114616	0.00227873	0.00405771	0.951026	0.96898	-0.0249351	0.693458	0.811099
ENSMUSG00000000171	Sdhd	protein_coding	-	0.202497	0.00202608	0.00546898	0.450042	8.03e-13	3.19e-12	0.302414	3.47e-07	1.75e-06	0.483979	1.91e-12	6.92e-12	-0.0101642	0.870697	0.911076	0.273152	4.6e-06	2.24e-05
ENSMUSG00000000182	Fgf23	protein_coding	L10	2.41156	6.56e-08	3.39e-07	4.68451	2.72e-38	2.61e-37	3.86499	2.27e-21	3.53e-20	5.31541	3.89e-34	3.18e-33	5.66309	1.16e-43	2.37e-42	7.0569	7.25e-71	1.33e-68
ENSMUSG00000000183	Fgf6	protein_coding	-	0.912001	0.141644	0.231997	0.612673	0.323692	0.426437	0.983908	0.10707	0.194266	-0.362029	0.557561	0.64704	0.262004	0.670266	0.752231	0.19688	0.740998	0.84611
ENSMUSG00000000184	Ccnd2	protein_coding	L36	0.479663	1.21e-19	1.51e-18	0.171248	0.000766419	0.00165845	0.145525	0.00242774	0.00686457	0.0436937	0.433419	0.527392	-0.68842	2.95e-42	5.73e-41	0.00667321	0.889918	0.939459
ENSMUSG00000000194	Gpr107	protein_coding	-	0.271544	1.23e-08	6.86e-08	0.433407	2.35e-21	1.32e-20	0.293087	9.17e-12	7.26e-11	0.343771	8.03e-12	2.81e-11	0.462063	1.92e-24	1.71e-23	0.124401	0.00439203	0.0124895
ENSMUSG00000000197	Nalcn	protein_coding	-	-0.604978	0.00986222	0.0229269	-1.45988	2.83e-09	9.34e-09	-0.957983	1.1e-05	4.53e-05	-0.751307	0.00110385	0.00219767	0.117744	0.563334	0.656628	-1.33676	2.47e-10	1.99e-09
ENSMUSG00000000202	Btbd17	protein_coding	L15	-0.872533	0.00482944	0.0120893	2.8773	6.57e-25	4.16e-24	1.27014	1.53e-06	7.11e-06	3.95854	1.54e-41	1.56e-40	3.78359	1.07e-44	2.3e-43	3.06028	2.13e-31	7.01e-30
ENSMUSG00000000204	Slfn4	protein_coding	L3	3.4603	2.35e-46	8.53e-45	5.21303	2.42e-110	1.18e-108	4.32941	4.25e-85	6.9e-83	6.4589	4.92e-144	3.63e-142	2.97672	4.99e-38	8.24e-37	1.45189	6.95e-11	5.9e-10
ENSMUSG00000000214	Th	protein_coding	-	-0.150924	0.805183	0.873358	-0.400358	0.515464	0.621545	0.428421	0.48944	0.634667	-0.777403	0.203961	0.278162	0.340818	0.581854	0.673386	-0.185227	0.763738	0.860856
ENSMUSG00000000215	Ins2	protein_coding	-	0.0912006	0.87686	NA	-0.480305	0.418069	0.526615	-0.522754	0.386947	0.536077	-1.0212	0.0797763	0.120381	-0.185835	0.755434	0.821364	-0.165353	0.783762	NA
ENSMUSG00000000216	Scnn1g	protein_coding	L32	0.0419517	0.49602	0.622435	-0.351175	3.63e-09	1.19e-08	-0.525879	6.06e-21	9.2e-20	-0.906721	9.27e-44	9.97e-43	0.23675	5.02e-05	0.000129781	-0.488409	4.42e-18	6.85e-17
ENSMUSG00000000223	Drp2	protein_coding	-	0.214677	0.281868	0.403718	0.0779653	0.678383	0.766428	-0.214115	0.218067	0.344734	-0.0752415	0.711469	0.781275	0.217531	0.256404	0.34665	-0.350963	0.0413761	0.0906138
ENSMUSG00000000244	Tspan32	protein_coding	L37	-0.187044	0.0540342	0.102837	-0.0192871	0.831172	0.88512	0.0393894	0.650879	0.769093	-0.0750021	0.461055	0.554911	-1.01409	7.4e-27	7.31e-26	0.74677	1.66e-17	2.47e-16
ENSMUSG00000000247	Lhx2	protein_coding	L5	2.59787	2.43e-08	1.31e-07	5.68072	9.91e-52	1.35e-50	3.20811	1.47e-17	1.78e-16	1.31965	0.00300142	0.00567779	0.275529	0.593778	0.684409	2.1489	7.58e-07	4.11e-06
ENSMUSG00000000248	Clec2g	protein_coding	L6	1.24486	0.0113042	0.0258968	3.21326	3.03e-15	1.34e-14	1.58911	9.96e-06	4.14e-05	1.37438	0.00111942	0.00222679	1.01706	0.0272268	0.0476899	1.19269	0.000547507	0.00188698
ENSMUSG00000000253	Gmpr	protein_coding	L33	-1.12331	3.8e-39	1.11e-37	-1.43729	2.14e-67	4.2e-66	-0.448393	1.97e-09	1.26e-08	-1.24196	1.97e-42	2.05e-41	-0.102177	0.192018	0.271114	-0.511349	1.47e-11	1.34e-10
ENSMUSG00000000263	Glra1	protein_coding	-	0	1	NA	0	1	NA	0	1	NA	0	1	NA	0	1	NA	0.0132555	0.951652	NA
ENSMUSG00000000266	Mid2	protein_coding	L33	-0.446651	4.82e-13	3.94e-12	-1.17757	1.01e-85	2.96e-84	-0.417527	8.48e-14	7.93e-13	-0.942811	1.43e-46	1.64e-45	-0.1926	0.00102754	0.00225851	-0.550328	3.66e-22	7.26e-21
ENSMUSG00000000275	Trim25	protein_coding	L5	0.891176	2.6e-57	1.26e-55	0.956005	5.04e-71	1.08e-69	0.75298	4.98e-50	2.8e-48	0.526546	3.46e-19	1.68e-18	0.556294	1.02e-25	9.56e-25	0.321683	3.15e-10	2.51e-09
ENSMUSG00000000276	Dgke	protein_coding	L33	-0.788468	1.65e-40	5.01e-39	-0.683775	1.48e-33	1.24e-32	-0.508742	7.08e-22	1.14e-20	-1.08474	6.93e-65	1.21e-63	0.247475	8.11e-06	2.28e-05	-0.315854	5.11e-09	3.59e-08
ENSMUSG00000000278	Scpep1	protein_coding	L7	0.955616	8.42e-90	9e-88	1.12534	1.11e-135	8.55e-134	0.462744	6.21e-27	1.31e-25	0.447208	8.21e-19	3.93e-18	-0.442517	2.01e-21	1.55e-20	0.228646	1.92e-07	1.12e-06
ENSMUSG00000000282	Mnt	protein_coding	L18	-0.485026	6.72e-10	4.27e-09	0.152072	0.0420064	0.0704977	-0.106068	0.134478	0.233988	0.307676	0.00019236	0.000413779	0.632264	1.02e-17	6.54e-17	-0.187864	0.00843995	0.0224714
ENSMUSG00000000290	Itgb2	protein_coding	L7	1.64815	4.29e-69	2.8e-67	1.84766	3.88e-93	1.31e-91	0.948928	9.19e-29	2.12e-27	2.20617	1.95e-111	8.33e-110	0.0957879	0.28076	0.373509	0.656413	1.62e-14	1.92e-13
ENSMUSG00000000295	Hddc2	protein_coding	-	-0.317516	0.00220234	0.00589713	0.423467	6.43e-06	1.69e-05	0.19157	0.0344117	0.073481	0.295669	0.00441264	0.00818902	0.333467	0.000562124	0.0012771	0.396955	1.77e-05	7.94e-05
ENSMUSG00000000296	Tpd52l1	protein_coding	-	-1.16996	7.03e-09	4.03e-08	-0.721183	2.91e-05	7.25e-05	0.0249927	0.870597	0.926131	-0.618051	0.000463803	0.000962705	0.25441	0.120703	0.180758	0.00625974	0.968233	0.98269
ENSMUSG00000000301	Pemt	protein_coding	-	0.0352864	0.798928	0.868982	-0.0521562	0.68771	0.774349	0.402386	0.00062784	0.00198125	0.511365	0.000201264	0.000432283	-0.18822	0.151791	0.221083	0.0467629	0.700106	0.816203
ENSMUSG00000000303	Cdh1	protein_coding	-	-0.00383088	0.956992	0.976671	-0.26611	0.000100477	0.000238488	0.0572039	0.375057	0.523966	0.47925	1.22e-10	4.02e-10	0.579535	5.56e-18	3.61e-17	-0.0359048	0.578092	0.723524
ENSMUSG00000000305	Cdh4	protein_coding	L27	-0.985894	7.24e-18	8.09e-17	-1.21004	3.78e-27	2.58e-26	-0.72463	3.87e-13	3.42e-12	-2.07801	2.83e-55	4.03e-54	-0.71926	1.22e-10	5.09e-10	-0.159162	0.123816	0.225351
ENSMUSG00000000308	Ckmt1	protein_coding	L24	-0.263358	0.00366979	0.00940416	-0.305384	0.000419815	0.000934905	0.557696	5.24e-12	4.23e-11	0.00163644	0.986203	0.993761	-0.300686	0.000456582	0.0010509	0.902753	2.03e-29	6.12e-28
ENSMUSG00000000317	Bcl6b	protein_coding	L14	1.36899	1.04e-32	2.3e-31	0.363396	0.00102122	0.00217809	0.065873	0.52758	0.668891	0.704114	4.5e-09	1.36e-08	0.0932262	0.390838	0.490041	0.375162	0.00035763	0.00128085
ENSMUSG00000000318	Clec10a	protein_coding	L10	0.337893	0.0109771	0.0252472	1.36719	1.84e-31	1.44e-30	-0.0251565	0.82408	0.893672	1.59298	1.74e-35	1.48e-34	1.28823	6.28e-27	6.23e-26	1.68771	3.95e-52	3.31e-50
ENSMUSG00000000320	Alox12	protein_coding	L34	1.60146	9.28e-37	2.44e-35	-0.322166	0.00936577	0.0175976	-0.316263	0.00687933	0.0177203	-0.585387	2.27e-05	5.31e-05	-0.532791	1.17e-05	3.24e-05	-0.616145	1.67e-07	9.87e-07
ENSMUSG00000000325	Arvcf	protein_coding	L33	-1.12984	3.2e-38	8.91e-37	-1.84024	4.09e-105	1.82e-103	-1.30462	1.45e-61	1.25e-59	-2.66996	6.78e-172	7.81e-170	-0.494563	1.81e-09	6.92e-09	-0.660788	8.95e-17	1.27e-15
ENSMUSG00000000326	Comt	protein_coding	-	0.113709	0.00500063	0.0124755	-0.141337	0.000295669	0.000669623	-0.0297968	0.414883	0.564374	-0.376141	6.04e-18	2.8e-17	-0.323881	2.15e-16	1.28e-15	0.229366	5.48e-10	4.27e-09
ENSMUSG00000000339	Rtca	protein_coding	L14	0.244481	0.000512083	0.00154248	0.562389	3.39e-17	1.62e-16	0.392212	5.87e-10	3.95e-09	0.821742	4.43e-29	3.07e-28	0.579021	5.15e-18	3.36e-17	0.247594	0.000134193	0.000517698
ENSMUSG00000000340	Dbt	protein_coding	-	-0.0502472	0.515259	0.640683	-0.136482	0.0664841	0.106732	0.068218	0.330486	0.476044	0.359115	1.11e-05	2.65e-05	0.161341	0.0291588	0.0507606	-0.14949	0.034723	0.0778582
ENSMUSG00000000346	Dazap2	protein_coding	-	-0.121301	0.0569972	0.107777	0.187948	0.00216675	0.00444851	-0.0908477	0.116249	0.20795	0.301696	6.31e-06	1.54e-05	0.586667	1.72e-22	1.38e-21	-0.168605	0.00363594	0.0105273
ENSMUSG00000000355	Mcts1	protein_coding	L6	0.12997	0.0678555	0.125012	0.317445	2.67e-06	7.2e-06	0.225944	0.000467788	0.00150697	0.348563	2.97e-06	7.44e-06	-0.545468	5.84e-15	3.17e-14	0.278598	2.32e-05	0.000101658
ENSMUSG00000000359	Rem1	protein_coding	L27	-0.975167	1.98e-15	1.89e-14	-0.745083	1.27e-10	4.53e-10	-0.838709	7.92e-15	7.99e-14	-1.237	3.04e-22	1.66e-21	-0.909194	9.6e-15	5.14e-14	-0.0669164	0.5455	0.694991
ENSMUSG00000000365	Rnf17	protein_coding	-	0.35636	0.229097	0.342991	0.952956	0.00029348	0.000664876	0.856044	0.000952238	0.00290906	0.656533	0.032012	0.0521075	-0.599706	0.0474995	0.0788397	0.598638	0.022718	0.0537716
ENSMUSG00000000374	Trappc10	protein_coding	-	0.0892862	0.0744464	0.13546	0.0994547	0.0381145	0.0645518	-0.0422686	0.350388	0.498242	0.294337	2.32e-08	6.71e-08	0.745817	3.54e-56	1.18e-54	0.050822	0.266648	0.414165
ENSMUSG00000000378	Ccm2	protein_coding	-	0.267652	2.77e-06	1.17e-05	0.280734	1.94e-07	5.7e-07	0.25514	6.74e-07	3.28e-06	0.0653181	0.275326	0.360547	-0.0059335	0.912763	0.941455	0.273689	1.85e-07	1.08e-06
ENSMUSG00000000381	Wap	protein_coding	-	0.0804066	0.752035	NA	0.0197351	0.939886	NA	0.0242414	0.929706	NA	0.0212575	0.931382	NA	-0.034227	0.898286	NA	0	1	NA
ENSMUSG00000000384	Tbrg4	protein_coding	L15	0.327371	3.78e-06	1.57e-05	0.875345	1.18e-38	1.14e-37	0.294691	3.72e-06	1.64e-05	1.02088	1.12e-43	1.21e-42	0.833721	1.41e-35	2.09e-34	0.491065	3.27e-14	3.73e-13
ENSMUSG00000000385	Tmprss2	protein_coding	L33	-0.808685	5.68e-40	1.69e-38	-1.26202	1.35e-101	5.55e-100	-0.496953	1.8e-19	2.48e-18	-2.05541	6.08e-215	1.26e-212	-0.367509	1.8e-10	7.41e-10	-0.205842	0.000196405	0.000736835
ENSMUSG00000000386	Mx1	protein_coding	L5	3.1955	6.83e-107	9.7e-105	4.56966	1.35e-238	4.56e-236	3.91155	2.65e-195	3.9e-192	1.2984	2.71e-17	1.22e-16	-0.646607	6.88e-06	1.95e-05	2.47351	3.54e-76	8.04e-74
ENSMUSG00000000392	Fap	protein_coding	L14	1.35719	6.39e-15	5.93e-14	1.23567	8.12e-14	3.39e-13	1.02187	9.28e-11	6.73e-10	0.877815	1.84e-06	4.68e-06	1.9261	5.92e-30	6.82e-29	0.402011	0.0115482	0.0297275
ENSMUSG00000000394	Gcg	protein_coding	-	0.779417	0.202211	0.310204	3.69342	1.01e-10	3.65e-10	3.76962	1.53e-11	1.19e-10	-0.0624352	0.918522	0.942966	2.04342	0.00041617	0.000964074	0.971799	0.0957441	0.182743
ENSMUSG00000000399	Ndufa9	protein_coding	-	0.215144	1.06e-05	4.14e-05	0.225028	1.57e-06	4.33e-06	0.197706	7.31e-06	3.1e-05	0.276202	8.22e-08	2.29e-07	-0.432828	5.66e-20	4.07e-19	0.17532	8.01e-05	0.000320813
ENSMUSG00000000402	Egfl6	protein_coding	L28	-0.422407	8.8e-06	3.48e-05	-1.28706	1.45e-44	1.63e-43	0.325173	0.000160569	0.000557692	-1.80801	2.27e-70	4.47e-69	-1.19457	1.6e-39	2.8e-38	0.368652	1.98e-05	8.8e-05
ENSMUSG00000000409	Lck	protein_coding	L35	1.9123	1.77e-67	1.11e-65	1.87017	6.43e-71	1.37e-69	1.11411	1.71e-28	3.89e-27	-1.56015	4.63e-38	4.25e-37	-1.08951	5.39e-24	4.68e-23	1.40993	1.6e-43	8.73e-42
ENSMUSG00000000411	Tssk3	protein_coding	-	-0.994842	0.0545929	0.103778	-1.00233	0.0438335	0.0732979	-0.0152897	0.972219	0.986421	-1.63825	0.00222717	0.00427348	-0.781279	0.105038	0.159928	-0.50621	0.274565	0.423416
ENSMUSG00000000416	Cttnbp2	protein_coding	L27	-0.847427	1.88e-11	1.37e-10	-2.06625	1.73e-61	2.95e-60	-1.23069	2.27e-27	4.91e-26	-2.62654	1.01e-79	2.43e-78	-0.773352	2.39e-10	9.73e-10	-0.739453	2.35e-10	1.9e-09
ENSMUSG00000000420	Galnt1	protein_coding	L2	0.78337	1.16e-52	5.01e-51	0.486658	5.1e-23	3.03e-22	0.445658	1e-21	1.6e-20	1.0493	1.65e-84	4.33e-83	0.515886	3.78e-26	3.63e-25	0.464631	3.79e-23	8.01e-22
ENSMUSG00000000435	Myf5	protein_coding	-	-1.0894	0.0640636	0.119073	-0.920902	0.115592	0.175805	-0.498834	0.383253	0.532392	-0.303459	0.593916	0.679795	-2.30931	6.11e-05	0.00015618	0.0894242	0.866945	0.925438
ENSMUSG00000000439	Mkrn2	protein_coding	-	-0.037559	0.317833	0.443345	-0.140245	8.94e-05	0.000213233	-0.213153	2.67e-10	1.85e-09	-0.440599	8.62e-28	5.73e-27	0.0284083	0.431984	0.531468	-0.2964	2.41e-17	3.56e-16
ENSMUSG00000000440	Pparg	protein_coding	L37	-0.500999	3.18e-08	1.69e-07	0.321991	0.000156472	0.000364215	0.2411	0.00311227	0.00861963	-0.28271	0.00313242	0.00591651	-0.558931	1.98e-10	8.12e-10	-0.242745	0.00282527	0.00839785
ENSMUSG00000000441	Raf1	protein_coding	-	0.354533	7.16e-18	8.01e-17	0.260948	3.82e-11	1.41e-10	-0.0439555	0.238011	0.368839	0.206999	1.87e-06	4.76e-06	0.545976	2.66e-44	5.61e-43	-0.0510218	0.177534	0.302322
ENSMUSG00000000486	2001-09-01	protein_coding	L35	0.724728	4.93e-11	3.47e-10	1.09889	1.07e-25	6.98e-25	0.509877	3.33e-07	1.68e-06	-0.770116	4.94e-11	1.66e-10	-0.95628	1.54e-19	1.09e-18	0.972597	5.71e-22	1.12e-20
ENSMUSG00000000489	Pdgfb	protein_coding	L27	-0.0209191	0.815259	0.880293	-0.469967	4.97e-08	1.52e-07	-0.238515	0.00332562	0.00915699	-0.655913	3.2e-12	1.15e-11	-0.458958	6.02e-08	2.04e-07	-0.298218	0.000257939	0.00094722
ENSMUSG00000000530	Acvrl1	protein_coding	L32	-0.208982	0.00437291	0.0110368	-0.970123	6.24e-43	6.78e-42	-0.640367	6.67e-22	1.07e-20	-0.829641	3.97e-27	2.57e-26	-0.250251	0.000298501	0.000703616	-0.50481	3.67e-14	4.18e-13
ENSMUSG00000000531	Grasp	protein_coding	-	-0.346386	8.03e-06	3.19e-05	-0.579002	6.09e-15	2.67e-14	-0.109417	0.116777	0.208682	-0.406731	7e-07	1.83e-06	0.108914	0.137418	0.202587	-0.511801	6.71e-13	6.9e-12
ENSMUSG00000000532	Acvr1b	protein_coding	L18	-0.0192091	0.791706	0.865111	0.34092	1.06e-06	2.97e-06	0.0339215	0.607102	0.735553	1.63765	6.87e-103	2.48e-101	1.46149	9.73e-101	1.2e-98	0.142383	0.0320402	0.0726135
ENSMUSG00000000538	Tom1l2	protein_coding	L33	-0.253411	0.00216224	0.0058006	-0.769858	4.31e-22	2.48e-21	-0.407228	5.52e-08	3.05e-07	-0.692791	1.68e-15	7.04e-15	-0.0993005	0.203568	0.284904	-0.425216	1.58e-08	1.05e-07
ENSMUSG00000000544	Gpa33	protein_coding	-	1.45328	0.00301679	0.00786232	2.47391	3.38e-08	1.05e-07	-0.685518	0.125471	0.221081	0.370579	0.467465	0.561306	0.0450098	0.930461	0.954584	0.867182	0.0817426	0.160685
ENSMUSG00000000552	Zfp385a	protein_coding	L3	0.266617	0.00317576	0.0082436	1.26304	9.06e-51	1.2e-49	0.488576	8.33e-10	5.51e-09	1.0146	1.16e-27	7.68e-27	0.451839	1.47e-07	4.87e-07	0.492237	1.11e-09	8.35e-09
ENSMUSG00000000555	Itga5	protein_coding	L15	0.36641	1.84e-05	6.98e-05	1.47755	1.76e-72	3.89e-71	0.488705	2.85e-10	1.98e-09	2.42763	8.11e-163	8.1e-161	1.21458	3.84e-51	1.05e-49	0.186922	0.0168081	0.0413607
ENSMUSG00000000560	Gabra2	protein_coding	-	0.0489049	0.894497	NA	-0.118745	0.75355	NA	0.0535631	0.892081	NA	-0.142209	0.691881	NA	0	1	NA	0.14599	0.711545	NA
ENSMUSG00000000561	Wdr77	protein_coding	L18	-0.322323	1.47e-07	7.31e-07	-0.0105074	0.854295	0.902301	0.029379	0.587209	0.718999	0.46835	7.43e-14	2.89e-13	0.48824	9.91e-18	6.36e-17	0.191514	0.000642181	0.00218018
ENSMUSG00000000562	Adora3	protein_coding	L10	0.747447	0.000108982	0.00036711	2.5259	4.15e-48	5.12e-47	1.23321	1.09e-13	1.01e-12	3.825	2.91e-97	9.73e-96	2.83688	6.54e-58	2.31e-56	2.58849	3.16e-50	2.41e-48
ENSMUSG00000000563	Atp5f1	protein_coding	L16	0.318457	9.45e-07	4.23e-06	0.510893	2.53e-16	1.17e-15	0.563148	1.12e-21	1.77e-20	0.719982	3.21e-26	2.01e-25	-0.0741653	0.229558	0.315436	0.520207	1.18e-18	1.91e-17
ENSMUSG00000000567	Sox9	protein_coding	L10	0.146645	0.562432	0.682482	1.12908	2.25e-06	6.11e-06	-0.0413139	0.855204	0.916252	2.21958	3.62e-18	1.69e-17	2.80465	1.21e-31	1.5e-30	2.41547	2.32e-29	6.94e-28
ENSMUSG00000000568	Hnrnpd	protein_coding	L14	-0.00821321	0.86283	0.913308	0.573751	8.03e-37	7.37e-36	0.356491	7.97e-17	9.22e-16	0.699707	5.19e-45	5.74e-44	0.237644	1.38e-07	4.57e-07	0.302414	3.52e-12	3.4e-11
ENSMUSG00000000579	Dynlt1c	protein_coding	-	-0.12123	0.465366	0.594195	-0.215343	0.176732	0.254927	0.0166876	0.912891	0.95273	-0.319431	0.0705275	0.107626	-0.308044	0.0531494	0.0872179	-0.392455	0.0103736	0.0270306
ENSMUSG00000000581	C1d	protein_coding	L4	0.323841	0.000774045	0.00225864	0.51111	2.27e-08	7.12e-08	0.364415	2.73e-05	0.000106634	0.673598	1.92e-11	6.61e-11	-0.0729115	0.427859	0.527414	0.16768	0.0575838	0.119711
ENSMUSG00000000594	Gm2a	protein_coding	L6	0.578648	2.8e-26	4.74e-25	0.847213	3.44e-59	5.52e-58	0.254562	2.57e-07	1.31e-06	0.100596	0.0803516	0.121166	-0.492565	2.68e-21	2.05e-20	0.143713	0.00384545	0.0110821
ENSMUSG00000000600	Krit1	protein_coding	L1	0.342586	3.59e-05	0.000130062	0.0477976	0.547999	0.652482	0.0258065	0.732334	0.828976	0.153921	0.0780559	0.118008	0.0985919	0.211689	0.294515	-0.129175	0.0898251	0.173585
ENSMUSG00000000605	Clcn4	protein_coding	L29	-0.0987518	0.0277722	0.0578678	-0.357737	1.28e-16	5.97e-16	-0.411506	5.91e-24	1.07e-22	-0.372793	6.14e-15	2.51e-14	-0.763224	2.36e-69	1.23e-67	-0.0786391	0.055904	0.116885
ENSMUSG00000000606	Vmn2r88	protein_coding	-	NA	NA	NA	NA	NA	NA	NA	NA	NA	NA	NA	NA	NA	NA	NA	NA	NA	NA
ENSMUSG00000000617	Grm6	protein_coding	L26	1.08635	0.000404924	0.00124138	1.32868	7.1e-07	2.01e-06	0.369671	0.208257	0.332756	-1.21521	0.000677074	0.00138118	-1.44324	2.68e-05	7.14e-05	3.34476	6.39e-33	2.27e-31
ENSMUSG00000000627	Sema4f	protein_coding	L28	-0.904992	3.45e-18	3.93e-17	-1.53034	1.66e-51	2.24e-50	-0.185066	0.0484504	0.0987374	-1.93192	2.91e-65	5.12e-64	-1.36958	2.31e-42	4.51e-41	-0.264949	0.00514922	0.0143948
ENSMUSG00000000628	Hk2	protein_coding	L15	0.631644	9.39e-07	4.2e-06	1.77471	2.09e-46	2.47e-45	0.771036	5.57e-11	4.13e-10	2.44731	1.44e-73	3.05e-72	1.62709	1.06e-40	1.94e-39	0.222628	0.0579698	0.120357
ENSMUSG00000000631	Myo18a	protein_coding	L19	0.181799	0.00696389	0.0167714	-0.451837	3.5e-12	1.36e-11	-0.0319957	0.600912	0.730745	0.151083	0.0328387	0.0533196	0.707123	1.13e-28	1.22e-27	0.0826695	0.17723	0.301917
ENSMUSG00000000632	Sez6	protein_coding	-	-1.26181	0.022037	0.0471285	-0.751987	0.114022	0.173739	0.136706	0.718008	0.81881	-1.36456	0.00416723	0.00775821	-0.493067	0.319644	0.415917	-0.102618	0.811698	0.891417
ENSMUSG00000000673	Haao	protein_coding	L37	-0.616092	2.09e-06	8.96e-06	0.0705882	0.547634	0.652175	0.508723	6.83e-06	2.91e-05	-1.07503	4.34e-15	1.78e-14	-0.761948	4.15e-10	1.66e-09	0.313715	0.00765201	0.0205664
ENSMUSG00000000682	Cd52	protein_coding	L6	1.89303	9.34e-69	6.05e-67	2.20443	1.61e-100	6.42e-99	1.49197	3.39e-52	2.11e-50	2.03701	8.97e-73	1.87e-71	-0.172477	0.0926216	0.143263	1.36282	9.09e-44	5.01e-42
ENSMUSG00000000686	Abhd15	protein_coding	L15	-0.608405	4.42e-06	1.82e-05	0.89866	1.28e-14	5.54e-14	0.983145	6.63e-19	8.8e-18	-0.627313	4.43e-06	1.1e-05	1.20867	2.27e-24	2.01e-23	-0.346744	0.00332815	0.00972601
ENSMUSG00000000690	Hoxb6	protein_coding	-	-0.502907	0.000286856	0.000902987	-0.421728	0.00154293	0.00322693	-0.63584	1.21e-07	6.41e-07	-0.924606	1.74e-10	5.67e-10	0.0229278	0.863527	0.905783	-0.508488	8.55e-05	0.000340539
ENSMUSG00000000693	Loxl3	protein_coding	L3	0.0981072	0.197563	0.304102	0.913926	2.24e-37	2.09e-36	0.456987	1.37e-11	1.07e-10	1.40234	6.42e-71	1.28e-69	0.00632697	0.931092	0.955021	0.758087	8.74e-28	2.41e-26
ENSMUSG00000000701	Tcl1b5	protein_coding	-	0	1	NA	0	1	NA	0	1	NA	0	1	NA	-0.00592838	0.977782	NA	0	1	NA
ENSMUSG00000000706	Btn1a1	protein_coding	-	-0.23237	0.70689	0.802422	0.180199	0.766475	0.837635	0.679936	0.271172	0.408726	0.436366	0.481077	0.573948	0.718745	0.243567	0.331863	0.886971	0.145263	0.257272
ENSMUSG00000000708	Kat2b	protein_coding	-	0.47433	4.13e-17	4.41e-16	0.224253	3.79e-05	9.33e-05	-0.030345	0.55448	0.691995	-0.153719	0.0103052	0.0181715	0.0906305	0.0928978	0.14365	-0.181355	0.000471585	0.00164719
ENSMUSG00000000711	Rab5b	protein_coding	L34	-0.247658	0.00658209	0.0159506	-0.399653	5.31e-06	1.4e-05	-0.349794	2.36e-05	9.29e-05	-0.507388	1.15e-07	3.16e-07	-0.393899	4.8e-06	1.38e-05	-0.190312	0.0216707	0.0516113
ENSMUSG00000000724	Cryba1	protein_coding	-	0	1	NA	-0.0105123	0.96919	NA	0.0424997	0.881738	NA	-0.02258	0.929949	NA	0.159791	0.566007	NA	-0.009143	0.974469	NA
ENSMUSG00000000730	Dnmt3l	protein_coding	L10	0.104911	0.691398	0.789738	1.00899	8.9e-08	2.68e-07	1.63832	4.01e-18	5.03e-17	2.32349	5.94e-32	4.51e-31	0.646673	0.00211782	0.0044704	1.42732	1.05e-11	9.68e-11
ENSMUSG00000000731	Aire	protein_coding	-	-0.699232	0.103788	0.179409	1.16671	0.000349017	0.000784065	1.12682	0.000675271	0.00211968	-1.11137	0.00679744	0.0123056	-1.29194	0.00146051	0.00314512	0.367703	0.236822	0.378426
ENSMUSG00000000732	Icosl	protein_coding	L18	-0.0187743	0.787147	0.862155	0.0109072	0.868059	0.912668	0.541957	3.78e-18	4.75e-17	-0.109571	0.134017	0.191645	0.713283	3.02e-28	3.22e-27	-0.126459	0.0455958	0.0983608
ENSMUSG00000000738	Spg7	protein_coding	-	-0.014901	0.739253	0.826662	-0.00794048	0.852284	0.900913	-0.00977453	0.807513	0.881829	-0.165152	0.000517092	0.00106717	-0.464351	1.29e-26	1.27e-25	0.0205074	0.618125	0.7546
ENSMUSG00000000739	Sult5a1	protein_coding	L34	0.276031	0.00561017	0.0138428	0.0311468	0.748466	0.823827	-1.2093	1.25e-37	4.4e-36	-0.745361	6.87e-12	2.41e-11	0.282542	0.00363519	0.00740927	-0.269623	0.00402967	0.0115555
ENSMUSG00000000740	Rpl13	protein_coding	L8	0.0141321	0.884254	0.928985	0.302438	0.00120205	0.00254388	-0.00389825	0.96472	0.982396	0.430833	2.23e-05	5.23e-05	-0.111806	0.222451	0.307254	0.223529	0.0113061	0.0291677
ENSMUSG00000000743	Chmp1a	protein_coding	-	0.00369775	0.954492	0.975107	0.468562	4.35e-14	1.84e-13	0.0502206	0.390977	0.540561	0.433212	1.75e-10	5.69e-10	0.507384	1.1e-16	6.62e-16	0.059199	0.315907	0.47092
ENSMUSG00000000751	Rpa1	protein_coding	-	0.413986	3.27e-16	3.3e-15	0.429495	8.78e-19	4.48e-18	0.156556	0.000646483	0.00203594	-0.114251	0.0343375	0.0555186	0.692531	5.67e-47	1.35e-45	0.302289	8.92e-11	7.5e-10
ENSMUSG00000000753	Serpinf1	protein_coding	L22	-0.722388	1.28e-12	1.01e-11	-0.994317	7.42e-25	4.69e-24	-0.563585	4.36e-10	2.96e-09	-1.28526	1.07e-33	8.6e-33	-0.0298393	0.753809	0.820027	-0.385336	2.09e-05	9.25e-05
ENSMUSG00000000759	Tubgcp3	protein_coding	-	0.0420424	0.363723	0.493317	-0.274344	5.53e-10	1.9e-09	-0.0146248	0.72646	0.824996	-0.179254	0.000256306	0.000544669	0.106734	0.0152703	0.0280226	-0.137527	0.00128163	0.00409161
ENSMUSG00000000766	Oprm1	protein_coding	-	0.57999	0.345131	NA	1.52205	0.0141795	0.0258806	0.621681	0.316363	0.460877	-0.524328	0.390447	0.483881	-0.60893	0.323676	0.420225	0.683028	0.271082	NA
ENSMUSG00000000776	Polr3d	protein_coding	L8	0.154729	0.0152801	0.0338939	0.468332	1.94e-15	8.66e-15	0.462841	7.94e-17	9.19e-16	1.00748	3.75e-56	5.43e-55	0.355211	3.58e-09	1.34e-08	0.395797	9.59e-12	8.87e-11
ENSMUSG00000000782	Tcf7	protein_coding	L37	-0.207712	0.0088095	0.0207111	0.226499	0.00251464	0.00512385	0.231277	0.00117073	0.00351849	-1.30497	4.84e-53	6.51e-52	-0.00528373	0.943725	0.963613	0.376183	2.03e-07	1.19e-06
ENSMUSG00000000787	Ddx3x	protein_coding	L18	-0.0360208	0.640724	0.749837	-0.100073	0.178011	0.256541	-0.198598	0.00459945	0.0123139	0.599629	1.2e-13	4.62e-13	0.684239	5.66e-21	4.27e-20	-0.0477401	0.496105	0.650927
ENSMUSG00000000791	Il12rb1	protein_coding	L7	3.81293	3.9e-153	1.07e-150	4.09858	1.11e-203	2.5e-201	1.60927	4.49e-33	1.26e-31	1.53125	1.27e-22	7.05e-22	0.0360715	0.811979	0.865962	1.23856	2.59e-19	4.35e-18
ENSMUSG00000000792	Slc5a5	protein_coding	-	-0.316694	0.134892	0.222914	-1.63248	3.58e-13	1.45e-12	0.0351919	0.837309	0.903011	-1.69858	3.6e-13	1.36e-12	-0.559185	0.00540809	0.0107371	-0.400846	0.0369583	0.0822476
ENSMUSG00000000794	Kcnn3	protein_coding	L34	-0.478902	0.000298318	0.00093561	-1.22862	1.29e-21	7.28e-21	-0.493871	4.64e-05	0.000175632	-0.942465	3.82e-11	1.29e-10	-0.275272	0.0299519	0.0520213	-0.682462	2.18e-08	1.43e-07
ENSMUSG00000000804	Usp32	protein_coding	-	0.158077	0.00540193	0.0133811	-0.0173769	0.750535	0.825281	-0.0197297	0.702632	0.807512	0.466247	7.89e-15	3.2e-14	0.256847	2.09e-06	6.25e-06	-0.0947889	0.0686815	0.138923
ENSMUSG00000000805	Car4	protein_coding	L31	-0.374718	1.08e-05	4.23e-05	-0.621668	3.95e-14	1.67e-13	-0.171012	0.0269926	0.0594692	0.364315	4.58e-05	0.000104341	-0.409411	3.75e-07	1.2e-06	0.240652	0.00192051	0.00591567
ENSMUSG00000000811	Txnrd3	protein_coding	L33	-1.11351	1.51e-59	7.79e-58	-1.56955	3.03e-123	1.9e-121	-0.561134	9.17e-21	1.37e-19	-0.589422	1.16e-16	5.08e-16	0.0230219	0.71361	0.788276	-0.0171025	0.778068	0.870419
ENSMUSG00000000817	Fasl	protein_coding	L35	2.17365	1.05e-28	1.98e-27	1.46184	5.14e-16	2.35e-15	1.39346	1.04e-13	9.7e-13	-0.0762558	0.723777	0.791322	-0.417916	0.0400695	0.0677544	0.515013	0.0128269	0.0326428
ENSMUSG00000000823	Zfp512b	protein_coding	-	-0.738694	2.92e-34	6.8e-33	-0.320004	2.8e-08	8.73e-08	-0.20756	0.00013547	0.000475897	-0.16069	0.011487	0.020112	0.301761	1.14e-07	3.79e-07	0.0051418	0.925448	0.959994
ENSMUSG00000000826	Dnajc5	protein_coding	-	0.0357134	0.52619	0.650659	0.32114	2.97e-09	9.8e-09	-0.00927839	0.855906	0.916731	0.523951	8.29e-19	3.96e-18	0.668102	3.93e-36	5.95e-35	0.0230476	0.653962	0.781969
ENSMUSG00000000827	Tpd52l2	protein_coding	-	0.0508274	0.132768	0.220212	-0.103616	0.00140865	0.00295903	-0.0676729	0.0263931	0.0582909	0.319316	1.85e-19	9.1e-19	0.281162	2e-18	1.33e-17	0.0340579	0.273153	0.421574
ENSMUSG00000000838	Fmr1	protein_coding	L1	0.141906	0.0913784	0.160953	0.309728	0.000117785	0.000277842	0.231699	0.00233471	0.0066314	0.360753	4.37e-05	9.97e-05	0.0787012	0.324209	0.420721	-0.14198	0.0652536	0.133166
ENSMUSG00000000861	Bcl11a	protein_coding	L37	-1.48117	1.11e-26	1.91e-25	0.233633	0.0528269	0.0868115	0.0559367	0.634482	0.756554	-2.56866	1.1e-63	1.87e-62	-2.0975	3.75e-56	1.25e-54	1.08282	1.84e-20	3.31e-19
ENSMUSG00000000869	Il4	protein_coding	L26	-0.569149	0.0778199	0.140676	1.03344	0.000204904	0.00047174	-0.144594	0.648692	0.767384	-0.726472	0.0309223	0.0504656	-0.864829	0.00786251	0.0151799	4.06613	1.09e-46	7.04e-45
ENSMUSG00000000876	Pxmp4	protein_coding	L34	-0.395301	2.06e-09	1.25e-08	-0.771904	1.83e-33	1.52e-32	-0.568904	1.39e-21	2.19e-20	-1.16149	5.03e-59	7.77e-58	-0.685985	6.22e-27	6.17e-26	-0.410508	1.17e-11	1.08e-10
ENSMUSG00000000881	Dlg3	protein_coding	L34	-0.0987388	0.0146826	0.0327363	-0.820117	9.14e-95	3.24e-93	-0.120703	0.000820298	0.00253675	-0.666601	5.93e-53	7.97e-52	-0.0781003	0.0467685	0.0777648	-0.299091	9.74e-16	1.27e-14
ENSMUSG00000000884	Gnb1l	protein_coding	-	-0.345778	0.00134879	0.00376904	-0.000647372	0.99472	1	0.0167516	0.853351	0.914911	-0.358431	0.0011737	0.00233058	0.0311237	0.755895	0.821737	0.0243702	0.800214	0.883979
ENSMUSG00000000889	Dbh	protein_coding	L22	-0.81209	0.120299	0.203156	-0.352335	0.479708	0.587676	-0.989375	0.0326071	0.0701689	-0.44187	0.389363	0.482692	2.84758	7.19e-10	2.83e-09	-0.00854943	0.98388	0.99174
ENSMUSG00000000901	Mmp11	protein_coding	L27	-1.15368	1.15e-28	2.17e-27	-1.39213	3.89e-44	4.35e-43	-0.601339	1.2e-10	8.58e-10	-2.22724	1.34e-88	3.8e-87	-0.966875	8.37e-23	6.87e-22	-0.744964	2.48e-15	3.13e-14
ENSMUSG00000000902	Smarcb1	protein_coding	-	0.170298	0.0232541	0.0494481	0.110392	0.125512	0.189056	0.142395	0.0357882	0.0759504	0.0439817	0.577355	0.665088	-0.199223	0.00522475	0.0103937	0.16275	0.01744	0.0427457
ENSMUSG00000000903	Vpreb3	protein_coding	L31	-0.711831	2.39e-10	1.59e-09	-2.72816	3.63e-127	2.41e-125	-0.803715	2.87e-15	2.98e-14	-2.23906	4.84e-75	1.06e-73	-1.7058	8.92e-58	3.14e-56	-0.693127	7.94e-12	7.4e-11
ENSMUSG00000000915	Hip1r	protein_coding	L18	0.215041	0.00121042	0.00341034	-0.146259	0.0222042	0.0392065	-0.198881	0.000974666	0.00297075	0.338569	1.25e-06	3.21e-06	0.951624	6.31e-52	1.78e-50	-0.0633407	0.296277	0.448249
ENSMUSG00000000916	Nsun5	protein_coding	-	-0.0816029	0.233223	0.347817	-0.0744653	0.252857	0.346594	-0.208698	0.00073927	0.00230222	-0.0722063	0.316444	0.405309	0.139616	0.032818	0.0565077	-0.168805	0.00822349	0.0219315
ENSMUSG00000000934	Top1mt	protein_coding	-	-0.117688	0.193702	0.299359	0.140601	0.0934519	0.145222	0.159965	0.0432451	0.0895326	0.546591	3.59e-09	1.09e-08	-0.174203	0.0511853	0.0843663	0.18838	0.0207081	0.049644
ENSMUSG00000000938	Hoxa10	protein_coding	-	0.0105903	0.958173	NA	0.0111088	0.957368	NA	-0.0219216	0.920128	NA	0.00286702	0.988311	NA	0	1	NA	-0.00522131	0.980946	NA
ENSMUSG00000000942	Hoxa4	protein_coding	L27	-0.40749	0.000260638	0.00082551	-0.621487	2.27e-09	7.54e-09	-0.0800625	0.394835	0.544468	-0.407516	0.000363222	0.000760707	-0.352691	0.000906529	0.00200657	-0.194909	0.0510303	0.108233
ENSMUSG00000000948	Gm38393	protein_coding	L27	-0.716688	0.000787237	0.00229345	-1.33902	1.62e-12	6.35e-12	-0.404863	0.0224162	0.0504716	-0.229765	0.280334	0.366236	0.36664	0.0623042	0.100634	-0.649454	0.00130421	0.00415832
ENSMUSG00000000957	Mmp14	protein_coding	L3	0.408417	6.23e-08	3.23e-07	2.09781	6.27e-187	1.07e-184	0.643555	2.45e-21	3.79e-20	2.05619	1.73e-151	1.46e-149	1.19995	3.33e-63	1.42e-61	0.679328	4.58e-23	9.61e-22
ENSMUSG00000000958	Slc7a7	protein_coding	L6	-0.00402459	0.947818	0.971272	0.480704	2.14e-16	9.94e-16	0.213615	0.000107443	0.000383758	0.141768	0.0299155	0.0489422	-0.698386	6.5e-30	7.46e-29	0.230821	4.24e-05	0.000178076
ENSMUSG00000000959	Oxa1l	protein_coding	-	-0.0337723	0.443659	0.573745	0.143289	0.000646667	0.00141179	0.0521423	0.18678	0.305376	-0.150658	0.00134797	0.00265472	0.0694085	0.100713	0.154283	-0.0629103	0.122883	0.223978
ENSMUSG00000000976	Heatr6	protein_coding	-	0.207536	6.46e-06	2.6e-05	0.130859	0.00284025	0.00574362	0.0593273	0.154419	0.261712	0.607385	4.56e-36	3.95e-35	0.193932	1.24e-05	3.42e-05	0.0564992	0.187104	0.315113
ENSMUSG00000000982	Ccl3	protein_coding	L13	0.781435	0.000852133	0.00246538	4.4702	3.34e-83	9.28e-82	2.89827	2.83e-38	1.02e-36	9.13362	2.16e-284	1.15e-281	4.48633	2.38e-86	2.05e-84	2.24521	7.06e-23	1.47e-21
ENSMUSG00000000983	Wfdc18	protein_coding	L13	1.82443	1.8e-05	6.81e-05	2.23937	2.18e-08	6.82e-08	1.12792	0.00432401	0.0116401	4.15297	9.45e-27	6.03e-26	1.96091	3.36e-07	1.08e-06	0.928668	0.0142224	0.0357402
ENSMUSG00000001014	Icam4	protein_coding	-	-0.423603	0.0560473	0.106187	-0.612851	0.00452711	0.00889867	-0.114243	0.555179	0.692574	-0.304659	0.185887	0.256343	0.303211	0.140836	0.207003	0.372115	0.0568179	0.118425
ENSMUSG00000001016	Ilf2	protein_coding	-	0.228764	2.83e-09	1.7e-08	0.179893	1.06e-06	2.96e-06	0.277934	1.19e-15	1.27e-14	0.241801	2.53e-09	7.73e-09	0.110841	0.00279156	0.00578552	0.227503	1.91e-10	1.56e-09
ENSMUSG00000001017	Chtop	protein_coding	-	0.14888	6.4e-06	2.57e-05	0.042787	0.174346	0.251917	0.0409696	0.167459	0.279825	-0.0989422	0.00444512	0.00824878	0.0362335	0.248884	0.338004	0.0293709	0.334147	0.490826
ENSMUSG00000001018	Snapin	protein_coding	-	-0.457945	9.06e-17	9.48e-16	-0.457331	3.5e-18	1.74e-17	-0.139351	0.00485655	0.0129243	-0.611184	7.59e-26	4.7e-25	-0.571324	9.81e-28	1.02e-26	-0.234111	2.9e-06	1.46e-05
ENSMUSG00000001020	S100a4	protein_coding	L6	1.01368	2.09e-08	1.14e-07	1.95372	1.16e-35	1.02e-34	1.37721	3.65e-19	4.92e-18	0.602392	0.000748839	0.00151979	-0.546041	0.00254461	0.00530478	1.7824	3.81e-31	1.24e-29
ENSMUSG00000001021	S100a3	protein_coding	-	-0.682894	0.0438933	0.0858547	-0.928094	0.00455015	0.0089409	-0.752093	0.0125768	0.0302944	-0.596374	0.0626567	0.0967321	-0.852572	0.016914	0.0307844	0.268573	0.320336	0.475746
ENSMUSG00000001023	S100a5	protein_coding	-	0.1687	0.78472	0.860339	0.819967	0.18648	0.267133	-0.188943	0.760134	0.8472	1.34447	0.0302683	0.0494713	1.60387	0.00938067	0.0178885	2.17724	0.000342469	0.00123077
ENSMUSG00000001025	S100a6	protein_coding	L10	-0.230931	0.00477891	0.011975	1.01644	3.38e-38	3.23e-37	0.589453	2.01e-15	2.12e-14	1.82311	7.88e-101	2.78e-99	1.14393	1.17e-49	3.04e-48	0.457521	7.32e-10	5.63e-09
ENSMUSG00000001027	Scn4a	protein_coding	L22	-1.73866	4.56e-12	3.48e-11	-1.27777	3.4e-08	1.05e-07	-0.377539	0.0860516	0.161801	-2.03698	7.42e-15	3.02e-14	0.117273	0.605892	0.695733	0.547847	0.0120432	0.0308589
ENSMUSG00000001029	Icam2	protein_coding	L34	0.512144	5.12e-13	4.18e-12	-0.594215	3.88e-18	1.92e-17	-0.513392	1.65e-15	1.75e-14	-0.861618	1.24e-30	9.01e-30	-0.891119	5.93e-40	1.06e-38	-0.4196	1.03e-10	8.62e-10
ENSMUSG00000001034	Mapk7	protein_coding	-	0.0258724	0.713144	0.807034	0.441091	4.64e-11	1.7e-10	0.122724	0.0522609	0.105473	0.640447	3.14e-18	1.47e-17	0.357586	8.97e-08	3.01e-07	0.0286156	0.658637	0.785115
ENSMUSG00000001036	Epn2	protein_coding	L19	-0.446963	1.45e-27	2.6e-26	-0.845327	1.64e-100	6.55e-99	-0.518027	3.65e-44	1.66e-42	0.375673	2.78e-18	1.31e-17	0.367499	2.14e-21	1.64e-20	-0.36632	1.71e-22	3.47e-21
ENSMUSG00000001039	B9d1	protein_coding	L30	-0.20948	0.00758208	0.018105	-0.509257	1.17e-11	4.44e-11	0.283613	3.75e-05	0.000143827	-0.99568	1.99e-32	1.53e-31	-1.19198	8.98e-51	2.42e-49	0.135549	0.0569498	0.118664
ENSMUSG00000001052	Sec24b	protein_coding	-	0.325533	1.31e-14	1.19e-13	0.134247	0.000941976	0.00201732	-0.0477039	0.214113	0.339964	0.560314	2.94e-36	2.55e-35	0.494757	8.08e-35	1.16e-33	-0.105286	0.0068555	0.0186221
ENSMUSG00000001053	N4bp3	protein_coding	L27	0.0797347	0.405096	0.535516	-0.683264	1.17e-13	4.86e-13	-0.197933	0.0222409	0.0501303	-0.514828	3.34e-07	8.92e-07	-0.719526	2.67e-15	1.48e-14	-0.325909	0.000203294	0.000761527
ENSMUSG00000001054	Rmnd5b	protein_coding	-	0.149756	0.00454425	0.0114332	0.112092	0.0252484	0.0441601	-0.00226274	0.961833	0.980767	0.160586	0.00395436	0.00738588	0.257196	2.86e-07	9.21e-07	0.00776651	0.874285	0.930095
ENSMUSG00000001056	Nhp2	protein_coding	L8	0.421828	8.49e-06	3.36e-05	1.06213	4.77e-32	3.8e-31	0.697136	2.85e-16	3.19e-15	1.51115	1.73e-53	2.36e-52	0.817443	1.18e-19	8.35e-19	0.779247	1.42e-19	2.42e-18
ENSMUSG00000001062	Vps9d1	protein_coding	-	0.123176	0.0164584	0.0362332	0.435655	2.15e-19	1.12e-18	-0.094736	0.0401364	0.0839448	0.019764	0.715873	0.784788	0.0461357	0.351576	0.449721	0.167479	0.000409589	0.00145036
ENSMUSG00000001065	Zfp276	protein_coding	-	0.264025	4.67e-07	2.17e-06	0.147476	0.00320582	0.00643791	-0.204213	1.8e-05	7.21e-05	-0.125657	0.0240636	0.0400449	0.29852	2.55e-09	9.66e-09	-0.101346	0.0382342	0.084624
ENSMUSG00000001076	C1ql4	protein_coding	-	0	1	NA	-0.025431	0.902601	NA	0	1	NA	0.00232299	0.99053	NA	0.0241669	0.90961	NA	0.00401708	0.98534	NA
ENSMUSG00000001082	Mfsd10	protein_coding	L15	0.0796493	0.274979	0.396037	0.489039	1.78e-12	6.98e-12	0.249402	0.000143078	0.000500738	0.552859	4.22e-13	1.58e-12	0.55465	8.02e-16	4.6e-15	0.361893	5.55e-08	3.49e-07
ENSMUSG00000001089	Luzp1	protein_coding	L18	0.308617	5.24e-05	0.000185313	-0.050588	0.491163	0.598691	-0.189588	0.00621937	0.0161859	0.435401	5.46e-08	1.54e-07	0.854749	2.1e-32	2.72e-31	-0.158883	0.0224036	0.0531013
ENSMUSG00000001095	Slc13a2	protein_coding	L10	-0.0251562	0.915407	0.949993	0.58166	0.0126424	0.02329	1.43312	5.25e-12	4.24e-11	3.25222	1.53e-41	1.54e-40	2.60115	1.5e-29	1.69e-28	1.68872	1.51e-15	1.93e-14
ENSMUSG00000001098	Kctd10	protein_coding	L19	-0.146782	0.0125142	0.0283871	-0.488616	5.8e-18	2.86e-17	-0.443619	8.65e-17	9.98e-16	-0.193937	0.00165333	0.0032196	0.672917	6.11e-34	8.48e-33	-0.306242	1.02e-08	6.92e-08
ENSMUSG00000001100	Poldip2	protein_coding	-	-0.200447	0.000228183	0.000729844	-0.162667	0.00169126	0.00352137	0.0226462	0.640999	0.761465	-0.0513229	0.366192	0.458849	0.175468	0.000617907	0.00139759	-0.0469228	0.342915	0.500522
ENSMUSG00000001103	Sebox	protein_coding	-	-0.718942	0.240093	0.356089	-0.346781	0.573874	0.676368	0.613096	0.323203	0.468143	-1.32504	0.0298254	0.0488144	0.197916	0.748275	0.815706	-0.0803245	0.896968	0.943851
ENSMUSG00000001105	Ift20	protein_coding	L30	-0.251293	0.000696168	0.00205072	-0.419936	3.69e-09	1.21e-08	-0.0308738	0.645688	0.765029	-0.201304	0.00985121	0.0174235	-0.777403	2.64e-27	2.67e-26	0.224295	0.000903566	0.00297599
ENSMUSG00000001119	Col6a1	protein_coding	L26	-0.615387	1.31e-15	1.27e-14	-0.392311	1.13e-07	3.39e-07	-0.18252	0.00889027	0.0222783	-0.181361	0.0244611	0.0406396	0.379734	1.65e-07	5.43e-07	1.01232	1.1e-47	7.35e-46
ENSMUSG00000001120	Pcbp3	protein_coding	L33	-0.40445	2.71e-08	1.45e-07	-0.892083	3.9e-37	3.61e-36	-0.643465	2.84e-23	4.99e-22	-0.308097	5.29e-05	0.000119662	-0.279332	4.46e-05	0.000115988	-0.345936	2.52e-07	1.46e-06
ENSMUSG00000001123	Lgals9	protein_coding	L5	1.80915	1.29e-215	8.2e-213	1.9214	4.13e-262	1.79e-259	1.6184	3.2e-210	5.59e-207	0.914813	3.61e-51	4.62e-50	-0.0879178	0.111128	0.168112	0.957821	2.38e-73	4.83e-71
ENSMUSG00000001127	Araf	protein_coding	-	-0.0492633	0.122812	0.206478	-0.227625	9.38e-14	3.9e-13	-0.202718	2.46e-12	2.05e-11	-0.331289	2.67e-22	1.47e-21	0.107463	0.000449606	0.0010357	-0.147425	6.32e-07	3.47e-06
ENSMUSG00000001128	Cfp	protein_coding	L8	0.748503	1.29e-08	7.17e-08	1.39272	3.71e-28	2.63e-27	0.660033	3.11e-08	1.77e-07	2.20082	1.05e-57	1.58e-56	0.519376	3.32e-05	8.76e-05	1.47552	4.88e-35	1.91e-33
ENSMUSG00000001131	Timp1	protein_coding	L3	2.52303	7.86e-80	6.61e-78	5.37149	0	0	5.10952	0	0	6.04518	0	0	3.15568	8.77e-134	2.53e-131	4.78429	0	0
ENSMUSG00000001134	Uxt	protein_coding	-	0.297777	4.11e-05	0.000147901	0.451982	3.8e-11	1.4e-10	0.394359	1.79e-09	1.15e-08	0.795561	7.55e-27	4.83e-26	0.386548	6.09e-08	2.07e-07	0.471518	2.52e-12	2.47e-11
ENSMUSG00000001138	Cnnm3	protein_coding	L32	-0.315876	6.85e-08	3.53e-07	-0.606824	8.31e-27	5.63e-26	-0.424176	9.7e-16	1.05e-14	-0.963766	4.14e-52	5.44e-51	0.29685	8.92e-08	2.99e-07	-0.494397	4.94e-20	8.63e-19
ENSMUSG00000001143	Lman2l	protein_coding	-	0.497173	1.19e-14	1.08e-13	-0.221776	0.000376541	0.000842725	-0.0869495	0.13649	0.236708	-0.582238	5.01e-17	2.23e-16	-0.29873	1.66e-06	5.02e-06	-0.220056	0.000209843	0.000783368
ENSMUSG00000001150	Mcm3ap	protein_coding	-	0.0943787	0.0526024	0.100428	-0.0942257	0.0445482	0.0743845	-0.154086	0.000497442	0.00159581	-0.0224992	0.664612	0.742016	0.342777	1.61e-13	8e-13	-0.0439168	0.326082	0.482178
ENSMUSG00000001151	Pcnt	protein_coding	L33	0.00481407	0.93422	0.961896	-0.316212	1.94e-08	6.1e-08	-0.15353	0.00377237	0.0102648	-0.319632	2.34e-07	6.32e-07	0.247058	8.02e-06	2.26e-05	0.034588	0.514816	0.668113
ENSMUSG00000001155	Ftcd	protein_coding	-	1.15348	0.046902	0.0911154	-0.231681	0.702814	0.786843	-0.817787	0.140102	0.241676	-0.943978	0.120482	0.174308	0.831113	0.165523	0.238486	-0.439649	0.460188	0.617573
ENSMUSG00000001156	Mxd1	protein_coding	L12	1.6731	7.31e-60	3.8e-58	2.12127	1.49e-102	6.3e-101	0.444189	2.03e-06	9.28e-06	3.10106	1.87e-183	2.54e-181	2.86424	1.87e-191	1.68e-188	0.106672	0.255844	0.401338
ENSMUSG00000001157	Gmcl1	protein_coding	-	-0.135513	0.0474972	0.0921206	-0.131898	0.0431301	0.0722271	-0.167903	0.00649029	0.0168314	-0.522272	8.31e-13	3.06e-12	-0.168459	0.010424	0.019726	-0.10909	0.0861482	0.167693
ENSMUSG00000001158	Snrnp27	protein_coding	-	0.252651	0.000245156	0.000779647	0.328793	6.09e-07	1.73e-06	0.367544	3.63e-09	2.26e-08	0.310262	1.64e-05	3.87e-05	-0.376347	2.09e-08	7.38e-08	0.0885406	0.162713	0.28209
ENSMUSG00000001166	Oas1c	protein_coding	L5	-0.0775025	0.360489	0.489912	0.782414	2.44e-24	1.52e-23	0.756968	2.93e-25	5.69e-24	-0.259134	0.00370549	0.00694504	-0.218566	0.00788406	0.0152194	0.22719	0.00298022	0.00881035
ENSMUSG00000001168	Oas1h	protein_coding	-	0.379877	0.498918	NA	0.733772	0.199168	0.282822	0.153566	0.7921	NA	0.328772	0.553773	0.64346	0.11708	0.838607	NA	0.139504	0.810806	NA
ENSMUSG00000001173	Ocrl	protein_coding	-	-0.294678	1.7e-05	6.48e-05	0.0173513	0.791094	0.856603	-0.0149238	0.809204	0.882918	-0.227706	0.00165285	0.00321889	-0.111032	0.0883161	0.13747	-0.0457142	0.464906	0.621852
ENSMUSG00000001175	Calm1	protein_coding	-	0.247432	1.29e-06	5.68e-06	0.339734	4.86e-12	1.87e-11	0.258707	2.43e-08	1.4e-07	0.539525	7.33e-24	4.23e-23	-0.4476	1.96e-20	1.44e-19	0.162824	0.000453678	0.00159056
ENSMUSG00000001211	Agpat3	protein_coding	-	0.0247559	0.542908	0.66537	-0.269744	5.37e-12	2.06e-11	-0.267838	2.95e-13	2.64e-12	-0.35221	2.71e-16	1.17e-15	0.258331	2.22e-11	9.71e-11	-0.160816	1.51e-05	6.82e-05
ENSMUSG00000001225	Slc26a3	protein_coding	L24	-2.74926	4.02e-12	3.08e-11	-1.43243	3.2e-05	7.95e-05	-0.953537	0.00145748	0.00430121	-0.560045	0.0775115	0.117247	-1.43501	3.03e-05	8.02e-05	-0.489195	0.0649429	0.132641
ENSMUSG00000001227	Sema6b	protein_coding	L18	-0.241812	0.0681415	0.125437	1.15241	6.97e-20	3.69e-19	0.338665	0.00462175	0.0123654	2.15622	2.49e-55	3.54e-54	2.30725	4.03e-77	2.66e-75	0.589895	1.1e-06	5.88e-06
ENSMUSG00000001228	Uhrf1	protein_coding	L6	2.51658	1.41e-92	1.57e-90	2.54636	1.05e-104	4.59e-103	2.23384	3.3e-90	6.08e-88	1.54876	6.26e-33	4.91e-32	-0.297202	0.0150436	0.0276375	2.40547	1.15e-101	4.69e-99
ENSMUSG00000001229	Dpp9	protein_coding	-	0.315986	4.1e-09	2.41e-08	0.250578	1.31e-06	3.64e-06	0.143277	0.00324317	0.00894496	0.491074	4.79e-18	2.23e-17	0.691568	1.57e-41	2.99e-40	0.363296	1.44e-13	1.57e-12
ENSMUSG00000001240	Ramp2	protein_coding	L32	0.176341	0.0883879	0.156727	-0.714803	7.89e-13	3.14e-12	-0.631433	1.93e-11	1.49e-10	-1.19742	3.32e-28	2.23e-27	0.126469	0.1957	0.275543	-0.473938	4.98e-07	2.77e-06
ENSMUSG00000001247	Lsr	protein_coding	-	0.0068938	0.91623	0.9505	0.177508	0.00473027	0.00927449	0.363967	6.56e-10	4.4e-09	0.265242	0.000118568	0.000260282	0.466407	6.72e-14	3.43e-13	0.0663129	0.269051	0.416967
ENSMUSG00000001248	Gramd1a	protein_coding	L15	0.259735	0.00227602	0.00607175	0.642093	3.79e-15	1.67e-14	0.0826324	0.285109	0.424958	0.595013	2.49e-11	8.5e-11	1.1089	2.56e-43	5.15e-42	0.256662	0.000959098	0.00313803
ENSMUSG00000001249	Hpn	protein_coding	L20	-0.389186	3.08e-07	1.47e-06	-0.937972	4.21e-37	3.88e-36	0.141246	0.035807	0.0759846	0.334992	2.21e-05	5.17e-05	0.610996	1.53e-17	9.68e-17	-0.0590307	0.395208	0.553885
ENSMUSG00000001260	Gabrg1	protein_coding	-	0	1	NA	-0.0159224	0.938926	NA	0	1	NA	-0.0558699	0.775291	NA	0	1	NA	0.0224939	0.91805	NA
ENSMUSG00000001270	Ckb	protein_coding	L27	-0.837363	4.38e-18	4.96e-17	0.168995	0.0664153	0.106636	-0.0353064	0.683542	0.793404	-1.75059	6.17e-66	1.1e-64	-1.28249	1.91e-44	4.07e-43	0.0573674	0.510916	0.664571
ENSMUSG00000001280	Sp1	protein_coding	-	-0.195314	0.000442131	0.00134666	-0.170491	0.00141877	0.00297964	-0.270654	7.75e-08	4.21e-07	-0.017806	0.760898	0.821733	0.31735	1.53e-09	5.88e-09	-0.239069	2.35e-06	1.2e-05
ENSMUSG00000001281	Itgb7	protein_coding	L35	1.86653	1.14e-77	9.25e-76	1.4316	2.09e-50	2.75e-49	0.43846	1.43e-06	6.67e-06	0.134401	0.202363	0.276352	-1.48561	9.04e-54	2.76e-52	0.716223	4.94e-15	6.08e-14
ENSMUSG00000001285	Myg1	protein_coding	-	0.00961494	0.865365	0.915174	0.145058	0.00740019	0.0141079	-0.00367822	0.9423	0.969267	-0.0831888	0.167057	0.233152	0.0222785	0.68182	0.762408	-0.0453297	0.389148	0.5479
ENSMUSG00000001288	Rarg	protein_coding	L34	-0.0717457	0.385059	0.515455	-0.688324	6.05e-18	2.98e-17	-0.434956	6.49e-09	3.95e-08	-1.0215	1.45e-31	1.09e-30	-0.346018	9.63e-06	2.69e-05	-0.524436	3.23e-12	3.13e-11
ENSMUSG00000001289	Pfdn5	protein_coding	-	-0.0468991	0.541038	0.663883	-0.089099	0.227299	0.316527	-0.0302359	0.664322	0.779508	-0.190596	0.0180282	0.0306636	-0.234034	0.00128672	0.00278892	-0.230739	0.00095459	0.0031244
ENSMUSG00000001300	Efnb2	protein_coding	L33	-1.69676	2.74e-80	2.33e-78	-1.93124	1.72e-111	8.67e-110	-0.544308	1.66e-11	1.29e-10	-2.00692	5.83e-101	2.06e-99	-0.478056	1.32e-08	4.73e-08	-0.902878	1.01e-28	2.91e-27
ENSMUSG00000001305	Rrp15	protein_coding	L2	0.3634	0.000191877	0.000622041	0.551481	2.08e-09	6.91e-09	0.552147	2.87e-10	1.99e-09	1.24936	3.78e-35	3.18e-34	0.551349	2.82e-09	1.06e-08	0.485187	5.41e-08	3.41e-07
ENSMUSG00000001313	Rnd2	protein_coding	L33	-0.878461	2.3e-20	2.96e-19	-0.844757	3.16e-21	1.76e-20	-0.443361	3.76e-08	2.12e-07	-0.953397	7.46e-23	4.16e-22	0.402576	2.55e-06	7.54e-06	-0.354265	3.18e-05	0.000136498
ENSMUSG00000001323	Srr	protein_coding	L29	-0.165458	0.0212356	0.0455608	-0.716402	8.68e-25	5.48e-24	-0.456016	2.52e-12	2.1e-11	-0.833697	4.33e-27	2.8e-26	-0.861966	5.25e-35	7.6e-34	-0.445739	1.38e-11	1.26e-10
ENSMUSG00000001333	Sync	protein_coding	L22	-0.436099	0.00144285	0.00401213	-1.4651	1.24e-27	8.62e-27	-0.145031	0.215199	0.3413	-1.1246	1.84e-14	7.34e-14	-0.572401	1.26e-05	3.48e-05	0.155201	0.182926	0.30962
ENSMUSG00000001334	Fndc5	protein_coding	L22	-0.752743	0.00310023	0.00805674	-1.11812	4.49e-06	1.19e-05	-0.534518	0.019664	0.0450079	-2.87566	1.05e-26	6.68e-26	-1.20078	5.58e-07	1.75e-06	-0.521652	0.022943	0.0542713
ENSMUSG00000001348	Acp5	protein_coding	L6	0.284788	0.00354697	0.00911171	1.87816	4e-91	1.3e-89	0.99824	8.95e-30	2.17e-28	1.52577	4.5e-51	5.73e-50	-0.0507538	0.586487	0.677793	0.962333	1.13e-27	3.1e-26
ENSMUSG00000001349	Cnn1	protein_coding	L27	-0.814854	2.43e-06	1.04e-05	-0.881479	1.26e-07	3.75e-07	-0.343947	0.0285488	0.0624939	-2.84648	1.63e-54	2.27e-53	-0.485643	0.00299123	0.00616766	0.264277	0.0930275	0.178483
ENSMUSG00000001366	Fbxo9	protein_coding	-	-0.194923	0.00548459	0.0135599	-0.481469	1.03e-12	4.07e-12	-0.293183	3.91e-06	1.72e-05	-0.540334	3.49e-13	1.31e-12	-0.259274	0.000100309	0.000250691	-0.212441	0.000965745	0.00315636
ENSMUSG00000001376	Vps50	protein_coding	-	-0.00400855	0.950364	0.972845	0.163098	0.0078081	0.0148352	0.167934	0.00391522	0.0106225	0.25024	0.000230178	0.000491661	-0.240005	0.000109753	0.000273	0.0390956	0.508032	0.662021
ENSMUSG00000001380	Hars	protein_coding	-	0.279272	1.55e-10	1.05e-09	0.50879	7.13e-35	6.17e-34	0.315806	7.86e-16	8.53e-15	0.826065	9.98e-74	2.13e-72	0.145258	0.000553263	0.00125861	0.36105	2.18e-19	3.68e-18
ENSMUSG00000001383	Zmat2	protein_coding	-	0.16683	0.0109967	0.0252902	0.345565	4.05e-08	1.25e-07	0.226406	0.000140422	0.000491935	0.319239	3.86e-06	9.6e-06	-0.0521011	0.407574	0.506902	0.173842	0.00370037	0.0107029
ENSMUSG00000001403	Ube2c	protein_coding	L6	2.6662	8.58e-55	3.91e-53	2.96818	1.95e-74	4.49e-73	1.88085	2.38e-34	7.12e-33	1.80666	3.96e-24	2.3e-23	-0.473209	0.00740262	0.0143574	2.19993	4.17e-44	2.34e-42
ENSMUSG00000001415	Smg5	protein_coding	-	0.104979	0.0382343	0.0761722	0.4678	5.15e-22	2.96e-21	0.130371	0.00435791	0.0117178	0.338945	1.95e-10	6.34e-10	0.382713	1.67e-15	9.37e-15	0.316727	7.43e-12	6.94e-11
ENSMUSG00000001416	Cct3	protein_coding	L2	0.941813	6.32e-88	6.48e-86	0.699102	4.79e-53	6.73e-52	0.574245	1.05e-40	4.13e-39	1.12373	7.91e-113	3.46e-111	0.437515	4.31e-22	3.41e-21	0.441585	3e-24	6.76e-23
ENSMUSG00000001418	Glmp	protein_coding	-	0.0675431	0.201425	0.309207	0.340456	2.03e-11	7.57e-11	-0.0224353	0.639461	0.760425	0.091412	0.101634	0.149615	-0.276571	4.22e-08	1.45e-07	0.1197	0.0133095	0.0337171
ENSMUSG00000001419	Mef2d	protein_coding	L18	-0.224577	0.000110125	0.000370728	-0.0122756	0.825482	0.881278	-0.108684	0.0387979	0.0815452	0.266478	1.2e-05	2.87e-05	0.636492	2.78e-31	3.38e-30	-0.211364	6.4e-05	0.000260648
ENSMUSG00000001420	Tmem79	protein_coding	L24	-0.0465729	0.605347	0.720339	-0.169938	0.0488553	0.0808744	0.379106	1.45e-06	6.75e-06	-0.29922	0.00162094	0.00316061	0.380743	8.14e-06	2.29e-05	0.0680439	0.396466	0.554962
ENSMUSG00000001424	Snd1	protein_coding	L6	0.270704	0.000299877	0.000939956	0.469543	7.03e-11	2.55e-10	0.0514975	0.44787	0.596194	0.683981	3.04e-18	1.43e-17	-0.248563	0.000459225	0.00105655	0.554018	3.76e-16	5.1e-15
ENSMUSG00000001435	Col18a1	protein_coding	L6	0.199425	0.0332417	0.0675656	0.545736	1.18e-09	4e-09	0.766541	1.19e-19	1.66e-18	1.14899	7.4e-32	5.6e-31	-0.0715819	0.418709	0.517917	0.416744	9.34e-07	5.03e-06
ENSMUSG00000001436	Slc19a1	protein_coding	-	-0.338918	7.11e-05	0.000246168	0.435251	1.97e-08	6.2e-08	-0.150895	0.0420573	0.0873971	0.828083	6.38e-22	3.45e-21	0.433412	4.64e-08	1.59e-07	0.132417	0.083237	0.163028
ENSMUSG00000001440	Kpnb1	protein_coding	-	0.339102	6.81e-19	8.08e-18	0.541691	1.9e-49	2.43e-48	0.254522	1.82e-13	1.66e-12	0.804095	1.81e-89	5.21e-88	0.346274	1.37e-21	1.07e-20	0.340903	1.24e-22	2.54e-21
ENSMUSG00000001441	Npepps	protein_coding	-	0.185296	0.00018554	0.0006033	0.0822606	0.0844163	0.132444	-0.0157942	0.725386	0.824144	0.891271	4.59e-66	8.25e-65	0.397404	4.29e-17	2.66e-16	-0.0942053	0.0384177	0.084968
ENSMUSG00000001444	Tbx21	protein_coding	L35	2.62831	8.24e-71	5.55e-69	2.07948	1.26e-49	1.62e-48	1.17837	3.87e-18	4.87e-17	-1.25181	1.4e-13	5.36e-13	-1.40894	2.06e-19	1.45e-18	0.561831	0.000111086	0.000433153
ENSMUSG00000001445	Mrpl10	protein_coding	-	0.153193	0.000124991	0.000416865	0.241532	1.87e-10	6.62e-10	0.135133	0.00014262	0.000499384	0.141968	0.00073678	0.0014968	0.0699128	0.0708788	0.113068	0.0575169	0.11923	0.218567
ENSMUSG00000001467	Cyp51	protein_coding	L6	0.0660013	0.466284	0.595029	0.522575	1.99e-09	6.65e-09	0.651551	1.68e-15	1.78e-14	0.0267127	0.778853	0.836272	-0.16956	0.0486656	0.0805503	0.564158	7e-12	6.56e-11
ENSMUSG00000001472	Tcf25	protein_coding	-	-0.069055	0.0176774	0.0386514	-0.014162	0.612311	0.710439	-0.13432	3.6e-07	1.81e-06	0.349853	3.13e-30	2.24e-29	0.154742	2.07e-08	7.29e-08	-0.070143	0.00853553	0.0226948
ENSMUSG00000001473	Tubb6	protein_coding	L8	0.833847	1.32e-13	1.13e-12	1.68696	1.6e-55	2.39e-54	1.30053	1.62e-37	5.7e-36	2.73303	8.12e-121	4.01e-119	1.21487	3.48e-30	4.05e-29	1.50078	6.27e-49	4.46e-47
ENSMUSG00000001482	Def8	protein_coding	L15	0.237067	0.000413431	0.00126589	0.520829	3.34e-16	1.54e-15	0.226321	0.000164065	0.000568704	0.752115	8.13e-27	5.2e-26	0.341251	7.95e-08	2.68e-07	-0.00536796	0.93033	0.962547
ENSMUSG00000001493	Meox1	protein_coding	L28	-0.599453	9.38e-14	8.04e-13	-1.07119	4.6e-44	5.13e-43	-0.277461	7.36e-05	0.000269665	-0.749722	5.45e-19	2.63e-18	-0.597567	7.95e-15	4.28e-14	-0.131219	0.0727103	0.145731
ENSMUSG00000001494	Sost	protein_coding	L34	-1.89499	2.72e-10	1.8e-09	-1.51587	1.88e-05	4.75e-05	-2.15972	1.32e-16	1.51e-15	-3.77208	3.8e-19	1.85e-18	-2.11296	3.49e-11	1.51e-10	-1.59349	4.8e-09	3.39e-08
ENSMUSG00000001496	Nkx2-1	protein_coding	L33	-0.646498	9.48e-11	6.53e-10	-1.30533	8.09e-42	8.51e-41	-0.319272	0.000424009	0.00137624	-1.12443	8.97e-27	5.73e-26	-0.170186	0.071039	0.113283	-0.374954	3.68e-05	0.00015604
ENSMUSG00000001497	Pax9	protein_coding	L24	-0.294612	0.453133	0.582789	1.16957	0.00210943	0.0043389	0.7261	0.0453532	0.0932	0.254384	0.530439	0.621535	0.73517	0.0522721	0.0859498	0.0812581	0.820995	0.897259
ENSMUSG00000001504	Irx2	protein_coding	L34	-0.392857	3.04e-06	1.28e-05	-1.44016	3.91e-69	7.98e-68	-0.320275	2.59e-05	0.000101351	-1.59522	6.25e-71	1.25e-69	-0.407553	3.03e-07	9.74e-07	-0.472462	8.52e-10	6.51e-09
ENSMUSG00000001506	Col1a1	protein_coding	L6	-0.616233	9.43e-07	4.22e-06	0.921225	2.5e-14	1.07e-13	0.629167	3.49e-08	1.98e-07	0.151584	0.248574	0.330268	-0.564956	1.94e-06	5.81e-06	0.991018	3.87e-18	6.06e-17
ENSMUSG00000001507	Itga3	protein_coding	L18	0.254753	0.000776811	0.00226574	0.268399	0.00023458	0.000536656	0.192867	0.00505063	0.0133911	0.956382	2.17e-33	1.73e-32	1.14478	1.2e-57	4.22e-56	0.192625	0.00520674	0.0145407
ENSMUSG00000001508	Sgca	protein_coding	L22	-1.12422	3.81e-05	0.000137689	-1.01743	5.63e-05	0.000136536	-0.362996	0.111869	0.201482	-1.89608	8.61e-12	3.01e-11	0.269137	0.263523	0.354356	-0.203542	0.36705	0.525638
ENSMUSG00000001510	Dlx3	protein_coding	L24	-1.20255	0.0256633	0.0539896	1.27661	0.0113646	0.0210687	2.21311	4.19e-06	1.83e-05	-0.107688	0.830857	0.877223	3.4582	1.27e-12	6.01e-12	-0.331136	0.458692	0.616051
ENSMUSG00000001517	Foxm1	protein_coding	L6	1.82804	3.56e-51	1.47e-49	1.94458	6.87e-64	1.23e-62	1.40591	8.26e-38	2.93e-36	1.14686	3.68e-19	1.78e-18	0.227315	0.0578398	0.0940755	1.74325	2.71e-54	2.42e-52
ENSMUSG00000001518	Itfg2	protein_coding	-	-0.224024	5.68e-05	0.000199654	-0.265514	4.3e-07	1.23e-06	0.050156	0.301879	0.44462	-0.0398444	0.493906	0.586666	0.0250856	0.634584	0.721302	0.00843243	0.868279	0.926128
ENSMUSG00000001520	Nrip2	protein_coding	-	-0.81891	0.0481718	0.0931902	-0.122589	0.709282	0.792413	-0.0955863	0.759835	0.847103	-0.608421	0.103145	0.151613	-0.968211	0.0158615	0.0290313	-0.259078	0.418647	0.577409
ENSMUSG00000001521	Tulp3	protein_coding	-	-0.00314387	0.960628	0.979016	-0.313042	3.76e-07	1.08e-06	-0.143225	0.0127481	0.030662	-0.370915	4.05e-08	1.15e-07	0.194477	0.0013329	0.00288521	-0.0645305	0.27073	0.418735
ENSMUSG00000001524	Gtf2h4	protein_coding	-	0.210026	0.00743487	0.0177862	0.196117	0.00877439	0.0165385	0.168182	0.0169274	0.0394386	0.00901878	0.913597	0.939311	-0.209097	0.00610522	0.012017	0.123957	0.0865705	0.168323
ENSMUSG00000001525	Tubb5	protein_coding	L6	1.0158	5.38e-45	1.88e-43	0.918894	5.63e-40	5.67e-39	0.827671	1.28e-36	4.28e-35	0.950741	3.19e-36	2.77e-35	-0.289961	2.17e-05	5.84e-05	0.875913	1.13e-40	5.56e-39
ENSMUSG00000001542	Ell2	protein_coding	L2	0.175622	0.0780931	0.141003	1.13767	7.56e-33	6.19e-32	0.188263	0.0367838	0.0778505	1.78318	2.95e-66	5.31e-65	0.693566	2.21e-13	1.09e-12	0.576843	2.17e-10	1.76e-09
ENSMUSG00000001552	Jup	protein_coding	L33	-0.419053	3.45e-07	1.64e-06	-1.25034	4.43e-56	6.7e-55	-0.486332	7.2e-11	5.29e-10	-1.16261	2.56e-41	2.56e-40	-0.181825	0.0191379	0.0345174	-0.53982	5.08e-13	5.29e-12
ENSMUSG00000001555	Fkbp10	protein_coding	L10	-0.449584	2.24e-07	1.09e-06	0.295472	0.000290153	0.000657651	0.649848	2.65e-17	3.16e-16	1.21279	2.66e-42	2.75e-41	0.32222	6.99e-05	0.00017754	0.685658	1.44e-18	2.31e-17
ENSMUSG00000001558	Klhl10	protein_coding	-	0.127326	0.64755	0.755424	-0.583671	0.0186266	0.0333163	-0.39973	0.0772373	0.147735	-1.57865	3.96e-07	1.05e-06	-1.79325	1.99e-08	7.02e-08	-0.368497	0.121464	0.221871
ENSMUSG00000001566	Mnx1	protein_coding	-	-0.0089848	0.96451	NA	0	1	NA	0	1	NA	0	1	NA	0	1	NA	0.00401708	0.98534	NA
ENSMUSG00000001569	Nom1	protein_coding	-	0.0522052	0.32041	0.446255	0.317332	2.01e-10	7.1e-10	0.20255	1.83e-05	7.34e-05	0.621754	1.25e-29	8.75e-29	0.658828	3.46e-40	6.23e-39	0.080162	0.0967783	0.184394
ENSMUSG00000001576	Ergic1	protein_coding	L15	-0.106893	0.0449367	0.0877354	0.203075	6.08e-05	0.000147201	0.177116	0.000199245	0.000681605	0.628495	8.64e-30	6.1e-29	0.241579	1.48e-06	4.49e-06	0.19891	3.77e-05	0.000159575
ENSMUSG00000001583	Tnk1	protein_coding	L19	-0.203844	0.00129851	0.00363937	-0.771804	2.38e-35	2.08e-34	-0.197576	0.000525825	0.0016798	-0.0104329	0.876489	0.911733	0.85266	5.99e-46	1.36e-44	-0.0609087	0.299152	0.45172
ENSMUSG00000001588	Acap1	protein_coding	L35	0.385497	0.000216998	0.000696356	0.737512	1.19e-13	4.92e-13	0.332365	0.000467762	0.00150697	0.533096	1.09e-06	2.81e-06	-0.59077	2.94e-09	1.11e-08	1.03907	1.47e-27	3.97e-26
ENSMUSG00000001604	Tcea3	protein_coding	L28	-0.768192	1.22e-24	1.92e-23	-1.48421	1.92e-93	6.57e-92	-0.235197	0.000369683	0.00121216	-1.90809	2.22e-121	1.11e-119	-1.28431	1.96e-70	1.05e-68	-0.517775	1.13e-14	1.35e-13
ENSMUSG00000001622	Csn3	protein_coding	-	0	1	NA	0	1	NA	0.290079	0.489871	NA	0.097258	0.799788	NA	-0.0795001	0.846487	NA	0.0165375	0.968598	NA
ENSMUSG00000001627	Ifrd1	protein_coding	L15	0.567696	4.67e-21	6.23e-20	0.644056	4.88e-29	3.57e-28	0.877075	2.4e-58	1.82e-56	1.55599	4.76e-135	3.08e-133	1.2216	5.03e-102	6.51e-100	0.236262	2.12e-05	9.35e-05
ENSMUSG00000001630	Stk38l	protein_coding	-	0.0227998	0.593564	0.710203	0.535454	2.76e-40	2.8e-39	0.175335	4.54e-06	1.98e-05	0.435946	1.33e-22	7.39e-22	0.137956	0.000728184	0.00163327	0.0307916	0.436063	0.593707
ENSMUSG00000001632	Brpf1	protein_coding	L18	0.264721	0.000334039	0.0010382	0.785806	9.54e-29	6.9e-28	0.15587	0.0196602	0.0450028	0.893516	6.69e-31	4.9e-30	0.974166	1.94e-44	4.12e-43	0.187044	0.0055891	0.0154878
ENSMUSG00000001642	Akr1b3	protein_coding	-	-0.0181458	0.669376	0.772551	-0.0354724	0.383251	0.490235	0.0968395	0.0113372	0.0276457	-0.556762	1.57e-34	1.3e-33	-0.797686	1.23e-84	1.01e-82	0.0661233	0.0875719	0.169894
ENSMUSG00000001655	Hoxc13	protein_coding	-	0	1	NA	0	1	NA	0	1	NA	0.0397626	0.838991	NA	0	1	NA	0	1	NA
ENSMUSG00000001656	Hoxc11	protein_coding	-	0	1	NA	0	1	NA	0	1	NA	0.000698038	0.997154	NA	0	1	NA	0	1	NA
ENSMUSG00000001657	Hoxc8	protein_coding	-	-0.106507	0.85581	0.908844	0	1	1	0.368055	0.543392	0.683236	-0.011658	0.984143	0.992348	0	1	1	0.0879196	0.886823	0.93756
ENSMUSG00000001661	Hoxc6	protein_coding	-	0.690072	0.257878	0.376461	0.281307	0.636299	0.731431	0.667074	0.24619	0.378595	-0.311556	0.598368	0.683707	-0.271001	0.646119	0.731574	0.101103	0.849306	0.915423
ENSMUSG00000001663	Gstt1	protein_coding	L28	0.0131869	0.836138	0.894366	-1.1012	4.4e-71	9.42e-70	-0.235107	4.34e-05	0.000165164	-1.35485	3.08e-87	8.46e-86	-1.00715	1.59e-61	6.42e-60	-0.258722	7.72e-06	3.64e-05
ENSMUSG00000001665	Gstt3	protein_coding	L34	-0.38343	0.000128638	0.000428396	-1.28449	2.04e-39	2.02e-38	-0.359243	7e-05	0.000257454	-1.34109	5.22e-36	4.52e-35	-0.449002	2.53e-06	7.49e-06	-0.206482	0.0236414	0.0556864
ENSMUSG00000001666	Ddt	protein_coding	-	0.103669	0.390105	0.52042	0.169302	0.142915	0.211677	0.136824	0.207689	0.332028	0.358869	0.00413343	0.00769728	-0.1362	0.247404	0.336284	-0.0140562	0.898197	0.944435
ENSMUSG00000001670	Tat	protein_coding	L17	-0.404784	0.169832	0.26878	-0.613687	0.0387217	0.0654951	-1.13264	6.51e-05	0.000240572	1.74634	7.79e-09	2.31e-08	3.52846	5.61e-36	8.44e-35	-1.7814	1.22e-09	9.17e-09
ENSMUSG00000001672	Marveld3	protein_coding	-	0.553138	1.11e-15	1.08e-14	0.267713	7.3e-05	0.000175475	0.435752	3.31e-12	2.73e-11	0.401308	5.34e-08	1.5e-07	0.735386	6.6e-28	6.93e-27	0.0816172	0.208165	0.342786
ENSMUSG00000001674	Ddx18	protein_coding	-	0.370589	8.9e-11	6.14e-10	0.465087	1.85e-17	8.97e-17	0.260139	5.63e-07	2.77e-06	0.646976	6.11e-27	3.92e-26	-0.145527	0.00850403	0.0163036	0.186905	0.000419192	0.00148109
ENSMUSG00000001687	Ubl3	protein_coding	-	-0.162581	0.0198776	0.0429622	-0.156905	0.0194689	0.0347039	-0.19809	0.00178183	0.00517698	-0.328029	8.07e-06	1.95e-05	-0.189667	0.00412434	0.00833816	-0.154933	0.0148873	0.0371829
ENSMUSG00000001700	Gramd3	protein_coding	L3	0.32084	3.83e-05	0.000138208	0.876156	9.78e-33	7.96e-32	0.401298	1.22e-08	7.22e-08	0.253776	0.0019505	0.00376328	0.500708	1.43e-11	6.34e-11	0.445823	4.17e-10	3.28e-09
ENSMUSG00000001707	Eef1e1	protein_coding	L6	0.749263	3.05e-21	4.11e-20	1.07233	1.85e-48	2.3e-47	0.906628	2.79e-38	1.01e-36	1.13751	5.01e-46	5.67e-45	-0.148047	0.0599175	0.0971045	0.707725	8.34e-22	1.63e-20
ENSMUSG00000001729	Akt1	protein_coding	-	0.169938	0.00169348	0.00464623	0.320945	6.39e-10	2.19e-09	0.0761968	0.119761	0.212965	0.523984	2.43e-20	1.24e-19	0.639722	5.72e-36	8.59e-35	0.22675	4.14e-06	2.03e-05
ENSMUSG00000001739	Cldn15	protein_coding	L30	0.0198544	0.884137	0.928898	-0.879266	5.31e-11	1.94e-10	-0.413679	0.000822386	0.00254265	-0.562218	8.81e-05	0.00019553	-0.467255	0.000360012	0.000840248	-0.395658	0.00140643	0.00445401
ENSMUSG00000001741	Il16	protein_coding	L14	0.21656	0.00687948	0.0165828	0.305666	6.46e-05	0.000156052	0.044626	0.539167	0.679789	-0.0678876	0.42087	0.514848	0.142235	0.0598015	0.0969468	0.00226105	0.975327	0.987228
ENSMUSG00000001750	Tcirg1	protein_coding	L7	1.17951	3.41e-59	1.75e-57	1.76833	2.78e-141	2.3e-139	0.98255	4.55e-50	2.58e-48	1.29498	1.84e-64	3.19e-63	0.410634	2.86e-09	1.08e-08	0.564597	1.95e-17	2.9e-16
ENSMUSG00000001751	Naglu	protein_coding	L5	0.0823858	0.32461	0.450768	0.624447	3.71e-15	1.64e-14	0.391661	1.65e-07	8.66e-07	0.281425	0.00133293	0.00262746	-0.18676	0.018841	0.034039	0.250533	0.00100622	0.00327842
ENSMUSG00000001755	Coasy	protein_coding	-	-0.0211011	0.732057	0.821199	-0.0555387	0.347516	0.451923	0.050518	0.36133	0.50968	-0.0925639	0.155592	0.218926	0.222349	0.000163166	0.000397792	-0.0629941	0.266439	0.413949
ENSMUSG00000001761	Smo	protein_coding	L28	-0.503117	4.62e-25	7.4e-24	-0.736792	2.16e-56	3.3e-55	-0.147831	0.000573405	0.00182181	-0.907187	1.59e-68	3e-67	-0.505282	5.58e-27	5.55e-26	-0.218392	6.94e-07	3.79e-06
ENSMUSG00000001763	Tspan33	protein_coding	-	0.569661	4.64e-07	2.16e-06	0.438192	4.56e-05	0.000111458	-0.127252	0.212996	0.338516	-0.0954062	0.423287	0.517473	0.657961	1.26e-09	4.86e-09	0.254997	0.0169087	0.0415894
ENSMUSG00000001767	Crnkl1	protein_coding	-	0.217065	0.0023221	0.00618319	0.347484	3.93e-07	1.13e-06	0.188361	0.00371898	0.0101323	0.531973	1.53e-12	5.58e-12	0.166225	0.0153021	0.0280736	0.132782	0.0433731	0.094305
ENSMUSG00000001768	Rin2	protein_coding	L18	-0.179215	0.010508	0.0242687	0.34922	2.2e-07	6.44e-07	-0.328843	2.33e-07	1.2e-06	0.194536	0.0082258	0.0147103	0.984869	3.98e-50	1.05e-48	-0.533525	6.98e-17	9.97e-16
ENSMUSG00000001773	Folh1	protein_coding	L1	3.27372	5.64e-43	1.86e-41	2.28489	2.25e-21	1.26e-20	0.289029	0.232224	0.361936	3.06675	1.77e-35	1.5e-34	0.231519	0.374019	0.472636	-0.354464	0.0984319	0.186904
ENSMUSG00000001774	Chordc1	protein_coding	L7	1.20051	1.16e-24	1.83e-23	0.280704	0.0129706	0.0238532	0.158833	0.137336	0.23785	-0.141306	0.25249	0.334726	-0.750322	2.11e-11	9.24e-11	-0.080398	0.453702	0.611036
ENSMUSG00000001783	Rtcb	protein_coding	-	0.408969	9.17e-23	1.33e-21	0.330901	1.13e-16	5.28e-16	0.124849	0.000929708	0.0028452	0.428897	1.36e-22	7.55e-22	0.148329	0.000183135	0.000443842	0.0723587	0.058189	0.120738
ENSMUSG00000001785	Pwp1	protein_coding	L12	0.174121	0.0030192	0.00786719	0.599789	1.85e-27	1.28e-26	0.527052	6.82e-24	1.23e-22	1.12762	1.47e-77	3.39e-76	0.665823	1.96e-33	2.64e-32	0.193255	0.000334107	0.00120245
ENSMUSG00000001786	Fbxo7	protein_coding	-	0.416064	2.23e-25	3.62e-24	0.450782	1.38e-32	1.12e-31	0.251461	4.74e-12	3.85e-11	0.00757349	0.860367	0.899927	-0.1203	0.00253108	0.00527816	-0.0218296	0.569434	0.716208
ENSMUSG00000001794	Capns1	protein_coding	-	0.173783	0.00671487	0.016232	0.182956	0.00300563	0.00605753	0.108266	0.0625248	0.123268	0.360651	8.01e-08	2.23e-07	0.0929242	0.124814	0.186245	0.0937419	0.107765	0.201312
ENSMUSG00000001802	Lrp3	protein_coding	L27	-0.613788	3.38e-11	2.42e-10	-0.878729	7.64e-24	4.68e-23	-0.258918	0.00138064	0.00409519	-0.681671	3.17e-12	1.14e-11	-0.328513	0.000143742	0.000353208	-0.153086	0.0638656	0.130794
ENSMUSG00000001804	Dsg4	protein_coding	-	0	1	NA	0.0102745	0.960567	NA	0	1	NA	0	1	NA	0	1	NA	0.0132555	0.951652	NA
ENSMUSG00000001815	Evx2	protein_coding	-	-0.0145321	NA	NA	0	NA	NA	0.11441	NA	NA	0.729479	NA	NA	0.0498218	NA	NA	-0.113189	NA	NA
ENSMUSG00000001819	Hoxd13	protein_coding	-	-0.0746445	0.862271	NA	0.0664439	0.88006	NA	-0.0641589	0.888475	NA	-0.111937	0.789624	NA	-0.00786521	0.985986	NA	0.0670538	0.883478	NA
ENSMUSG00000001823	Hoxd12	protein_coding	-	NA	NA	NA	NA	NA	NA	NA	NA	NA	NA	NA	NA	NA	NA	NA	NA	NA	NA
ENSMUSG00000001827	Folr1	protein_coding	-	-0.25329	0.337817	0.465173	0.190434	0.463751	0.571819	0.00584379	0.979806	0.990865	0.633753	0.0158332	0.0271444	-0.879703	0.00250306	0.00522401	-0.408793	0.0895193	0.173068
ENSMUSG00000001829	Clpb	protein_coding	L30	0.159207	0.0160006	0.0353254	-0.398843	4.2e-10	1.46e-09	0.0903088	0.127241	0.223805	-0.156674	0.0256461	0.0424714	-0.253405	6.31e-05	0.000161147	0.252541	2.35e-05	0.000103145
ENSMUSG00000001833	2007-09-01	protein_coding	L4	0.103433	0.270582	0.391193	0.0260986	0.772718	0.842306	0.199091	0.0196008	0.0448852	0.328501	0.000843292	0.00170256	-0.577849	8.08e-11	3.41e-10	-0.0571432	0.50366	0.657958
ENSMUSG00000001844	Zdhhc4	protein_coding	-	-0.355278	7.77e-10	4.91e-09	-0.0681466	0.214256	0.301217	-0.201153	0.000104536	0.000374428	-0.0565812	0.351628	0.443566	0.442277	3.52e-16	2.06e-15	-0.129492	0.0147589	0.0369148
ENSMUSG00000001847	Rac1	protein_coding	-	0.124005	0.0044427	0.0111922	0.160294	0.000132358	0.000310478	-0.160728	4.79e-05	0.000180797	0.752313	6.44e-61	1.03e-59	0.402082	1.7e-22	1.37e-21	-0.0899315	0.0235892	0.0555923
ENSMUSG00000001855	Nup214	protein_coding	-	0.0467405	0.545819	0.667826	0.161336	0.0302093	0.0521675	-0.0746256	0.287691	0.428213	0.107822	0.186707	0.2573	0.597244	3.22e-16	1.89e-15	-0.00493026	0.944294	0.969678
ENSMUSG00000001864	Aif1l	protein_coding	L22	-1.2705	2.72e-19	3.32e-18	-0.590542	4.59e-06	1.22e-05	0.0828855	0.485942	0.63139	-1.77743	3.29e-33	2.61e-32	-0.238747	0.0609954	0.0987599	0.996146	3.98e-17	5.8e-16
ENSMUSG00000001865	Cpa3	protein_coding	L24	0.782466	0.00288316	0.00754517	-0.605238	0.0200489	0.0356666	-0.702581	0.00349646	0.00958587	-1.54185	5.46e-08	1.54e-07	-1.19874	5.3e-05	0.000136584	0.325739	0.156235	0.272929
ENSMUSG00000001870	Ltbp1	protein_coding	L27	-0.308242	4.34e-06	1.79e-05	-0.164623	0.0106774	0.019873	0.169064	0.00530978	0.0140183	-0.157456	0.0259212	0.0429022	-0.460156	4.48e-13	2.17e-12	0.204511	0.000783213	0.00261275
ENSMUSG00000001891	Ugp2	protein_coding	-	0.164767	0.0183858	0.0400206	0.132805	0.0476438	0.0790698	0.0645664	0.307887	0.451542	0.395292	6.72e-08	1.88e-07	-0.458461	6.1e-12	2.77e-11	0.000402746	0.994956	0.997772
ENSMUSG00000001901	Kcnh6	protein_coding	-	-0.995755	0.00235226	0.006258	-1.30559	3.09e-05	7.69e-05	-0.448731	0.119867	0.213101	-1.86511	4.22e-07	1.12e-06	0.131609	0.674673	0.756335	-0.50578	0.0919522	0.176656
ENSMUSG00000001909	Trmt1	protein_coding	-	0.00478659	0.935074	0.962412	0.0919329	0.100047	0.154341	0.054312	0.30354	0.446479	0.335724	5.23e-08	1.48e-07	0.505464	1.01e-19	7.18e-19	0.127229	0.0184859	0.0450098
ENSMUSG00000001910	Nacc1	protein_coding	L15	0.455849	1.53e-11	1.12e-10	0.385111	2.92e-09	9.65e-09	0.2376	0.000101857	0.000365442	0.495558	2.87e-12	1.03e-11	0.62533	1.38e-22	1.12e-21	0.29306	1.93e-06	9.94e-06
ENSMUSG00000001911	Nfix	protein_coding	L27	-0.28653	0.000366523	0.0011327	-0.750117	3.4e-22	1.96e-21	-0.260112	0.000357522	0.00117449	-0.98572	3.16e-31	2.34e-30	-0.259749	0.00063256	0.0014283	-0.423572	6.69e-09	4.64e-08
ENSMUSG00000001918	Slc1a5	protein_coding	L20	-0.241867	2.29e-05	8.54e-05	-0.499331	1.13e-19	5.96e-19	-0.212337	4.31e-05	0.000164094	0.00275957	0.96336	0.977513	0.647888	2.93e-33	3.92e-32	-0.124699	0.0163927	0.0404297
ENSMUSG00000001924	Uba1	protein_coding	L14	0.683983	8.06e-34	1.86e-32	0.611807	2e-29	1.48e-28	0.240645	2.63e-06	1.18e-05	0.834268	4.86e-45	5.38e-44	0.40728	2.26e-14	1.19e-13	0.236759	4.02e-06	1.97e-05
ENSMUSG00000001930	Vwf	protein_coding	L33	-0.812031	1.14e-12	9.11e-12	-0.503863	4.6e-06	1.22e-05	-0.745374	6.8e-13	5.9e-12	-0.932929	6.1e-15	2.49e-14	0.0225382	0.834331	0.883439	0.438112	2.42e-05	0.000105812
ENSMUSG00000001942	Siae	protein_coding	L27	0.0402458	0.509921	0.635551	-0.0399854	0.494332	0.601429	0.0215673	0.693089	0.800529	-0.988493	1.91e-49	2.34e-48	-1.37291	9.22e-110	1.49e-107	-0.266575	1.99e-06	1.02e-05
ENSMUSG00000001943	Vsig2	protein_coding	L33	-0.148189	0.0987912	0.172107	-1.09807	3.11e-36	2.8e-35	-0.473116	7.62e-09	4.61e-08	-0.411876	1.6e-05	3.8e-05	-0.00875424	0.918676	0.945806	-0.49034	3.94e-09	2.81e-08
ENSMUSG00000001946	Esam	protein_coding	L20	-0.101968	0.152722	0.246702	-0.712318	3.62e-25	2.31e-24	-0.362716	2.09e-08	1.21e-07	-0.00485509	0.948247	0.966215	0.129939	0.0536576	0.0879663	-0.236523	0.000274241	0.00100221
ENSMUSG00000001948	Spa17	protein_coding	L30	-0.38071	0.0102746	0.0237901	-1.4518	1.54e-23	9.31e-23	-0.0500131	0.710261	0.81324	-0.994148	2.4e-10	7.76e-10	-1.17686	3.96e-16	2.31e-15	-0.403455	0.00267811	0.00800296
ENSMUSG00000001962	Fam50a	protein_coding	-	0.105182	0.145822	0.237456	0.19297	0.00542575	0.0105558	0.180079	0.00591175	0.0154486	0.13784	0.0709709	0.108221	-0.225198	0.00113618	0.00248265	-0.0699812	0.292363	0.443866
ENSMUSG00000001964	Emd	protein_coding	-	0.032388	0.590006	0.707055	0.28735	4.78e-07	1.37e-06	0.185986	0.000557592	0.0017748	0.656873	6.32e-26	3.93e-25	0.14393	0.0113574	0.0213408	0.0246998	0.651957	0.780255
ENSMUSG00000001983	Taco1	protein_coding	-	0.154613	0.0279344	0.0581568	0.149331	0.0241806	0.0424245	0.158869	0.0101542	0.0250836	-0.153999	0.0389946	0.0624415	-0.345626	6.81e-07	2.12e-06	0.0538683	0.403033	0.561186
ENSMUSG00000001985	Grik3	protein_coding	-	-0.962859	0.0195114	0.0422511	-1.34337	0.00210526	0.00433096	-1.0314	0.00248154	0.00700322	-1.32657	0.00154758	0.00302724	-0.168396	0.675599	0.757087	-0.143085	0.63439	0.766625
ENSMUSG00000001986	Gria3	protein_coding	L33	-0.473585	2.2e-07	1.07e-06	-0.462367	1.23e-07	3.65e-07	-0.524559	2.88e-10	1.99e-09	-0.967952	1.02e-22	5.67e-22	0.38294	9.6e-06	2.68e-05	-0.506565	1.7e-09	1.26e-08
ENSMUSG00000001988	Npas1	protein_coding	-	-0.781022	0.204972	0.31368	-0.402011	0.515922	0.622018	0.176834	0.774614	0.857391	-0.0450781	0.941882	0.961266	1.01112	0.102036	0.155994	-0.362269	0.558792	0.706541
ENSMUSG00000001995	Sipa1l2	protein_coding	L20	-0.678029	1.81e-16	1.86e-15	-0.889795	3.04e-29	2.23e-28	-0.731652	9.96e-23	1.68e-21	-0.42356	9.74e-07	2.53e-06	0.499512	1.15e-10	4.81e-10	-0.434667	6.62e-09	4.6e-08
ENSMUSG00000001998	Ap4e1	protein_coding	L18	0.0143307	0.836292	0.894443	0.111563	0.0915448	0.142575	-0.0542586	0.389721	0.5393	0.952183	2.28e-39	2.17e-38	0.513678	6.89e-15	3.73e-14	-0.164523	0.010527	0.0273596
ENSMUSG00000001999	Blvra	protein_coding	L6	0.327242	1.13e-07	5.66e-07	0.922358	1.64e-56	2.51e-55	0.515452	3.63e-20	5.25e-19	0.944208	1.98e-48	2.39e-47	-0.117393	0.0543416	0.0890123	0.297837	1.67e-07	9.87e-07
ENSMUSG00000002006	Pdzd4	protein_coding	-	-0.40608	8.69e-05	0.000297375	-0.109279	0.254271	0.348183	-0.188371	0.0351035	0.07473	-0.414393	0.000106526	0.000234675	-0.606418	1.18e-09	4.58e-09	0.233363	0.0113908	0.0293612
ENSMUSG00000002007	Srpk3	protein_coding	L37	-2.2382	1.39e-52	5.97e-51	-1.17826	9.09e-21	4.97e-20	-0.809421	2.19e-11	1.68e-10	-3.92475	7.93e-113	3.47e-111	-2.52223	3.38e-74	2e-72	0.0708226	0.559252	0.706905
ENSMUSG00000002010	Idh3g	protein_coding	-	-0.117677	0.0111917	0.0256802	-0.0856586	0.0532795	0.0874407	-0.0548812	0.188681	0.307602	-0.119605	0.0144594	0.0249579	-0.493857	7.28e-29	7.98e-28	0.000827794	0.984295	0.991933
ENSMUSG00000002012	Pnck	protein_coding	L27	-1.22833	2.67e-21	3.61e-20	-1.3271	4.14e-31	3.21e-30	-0.771988	6.22e-14	5.88e-13	-1.94679	2.8e-50	3.52e-49	-1.45024	1.53e-35	2.26e-34	-0.400806	0.000130476	0.000503783
ENSMUSG00000002014	Ssr4	protein_coding	L9	0.209132	5.23e-05	0.000184905	0.583808	9.68e-33	7.89e-32	0.582073	3.4e-36	1.12e-34	1.13588	4.03e-100	1.41e-98	0.162839	0.000931697	0.00205853	0.759982	2.49e-59	2.85e-57
ENSMUSG00000002015	Bcap31	protein_coding	-	0.155258	0.00096391	0.00276411	-0.108442	0.0169015	0.030452	0.0550575	0.196832	0.318348	-0.0627852	0.207282	0.282129	-0.299495	2.91e-11	1.26e-10	0.0451486	0.293787	0.445421
ENSMUSG00000002017	Fam98a	protein_coding	-	0.235116	2.05e-07	9.97e-07	0.111631	0.00967356	0.0181385	0.0887534	0.0292412	0.0637998	0.237997	5.15e-07	1.36e-06	-0.192981	1.19e-05	3.3e-05	0.18803	7.08e-06	3.36e-05
ENSMUSG00000002020	Ltbp2	protein_coding	L33	-1.21993	6.17e-29	1.18e-27	-0.855713	3.55e-16	1.63e-15	-0.722019	2.95e-13	2.64e-12	-1.91965	2.63e-62	4.36e-61	0.0242534	0.813726	0.867305	-0.343878	0.000535348	0.00184858
ENSMUSG00000002028	Kmt2a	protein_coding	-	0.0986925	0.251172	0.368707	-0.0778796	0.346308	0.450701	-0.199429	0.0106232	0.0261153	-0.413317	4.71e-06	1.16e-05	0.262134	0.00124592	0.00270678	-0.262353	0.000791692	0.0026391
ENSMUSG00000002031	Ift46	protein_coding	-	-0.415611	6.18e-18	6.92e-17	-0.575769	2.69e-35	2.35e-34	-0.128969	0.00277494	0.00775761	-0.309156	1.21e-09	3.76e-09	0.169	0.000200453	0.000483426	-0.116227	0.0080735	0.02158
ENSMUSG00000002032	Tmem25	protein_coding	L28	0.0946897	0.498725	0.625081	-1.18913	3.95e-17	1.89e-16	-0.17244	0.160045	0.26971	-1.78123	1.34e-29	9.37e-29	-1.09281	2.43e-14	1.28e-13	-0.101359	0.422923	0.581362
ENSMUSG00000002033	Cd3g	protein_coding	L35	1.59514	6.43e-36	1.62e-34	2.10403	4.52e-69	9.2e-68	1.15464	4.22e-23	7.31e-22	-1.85044	7.37e-38	6.72e-37	-1.36809	3.3e-26	3.18e-25	1.52218	2.44e-38	1.1e-36
ENSMUSG00000002043	Trappc6a	protein_coding	-	-0.229577	0.00330961	0.00855924	-0.172155	0.01885	0.0336761	-0.158846	0.0214261	0.0485167	-0.0522337	0.52011	0.611958	-0.589216	5.09e-15	2.77e-14	-0.0972161	0.166932	0.287829
ENSMUSG00000002052	Supt6	protein_coding	L18	0.153711	0.0300173	0.0618178	0.098119	0.150401	0.221392	-0.0196446	0.760004	0.847163	0.491492	3.91e-11	1.32e-10	0.693324	3.69e-25	3.37e-24	-0.120074	0.0626744	0.128625
ENSMUSG00000002055	Spag5	protein_coding	L6	2.24433	1.36e-75	1.05e-73	2.44428	1.82e-101	7.46e-100	1.73896	1.48e-57	1.1e-55	1.21881	9.44e-22	5.07e-21	-0.326787	0.0112704	0.0211973	1.90536	3.33e-64	4.78e-62
ENSMUSG00000002057	Foxn1	protein_coding	-	0	1	1	2.62851	8e-06	2.08e-05	2.92265	4.96e-07	2.46e-06	1.35709	0.0215645	0.0361781	1.79308	0.0027306	0.00566843	-0.379481	0.481877	0.637553
ENSMUSG00000002058	Unc119	protein_coding	-	0.139097	0.0281541	0.0585561	0.208673	0.000494147	0.00109313	0.00138532	0.980405	0.99111	0.44337	1.73e-11	5.94e-11	0.294774	1.1e-06	3.37e-06	-0.0556619	0.340384	0.497788
ENSMUSG00000002059	Rab34	protein_coding	L20	-0.816466	1.57e-33	3.56e-32	-0.602065	2.98e-21	1.66e-20	-0.149517	0.0116954	0.0284185	-0.118857	0.0866473	0.129677	0.367211	4.02e-09	1.5e-08	-0.223055	0.000248848	0.00091568
ENSMUSG00000002064	Sdf2	protein_coding	-	0.240818	7.63e-07	3.46e-06	0.248299	9.94e-08	2.98e-07	0.106537	0.0157801	0.0370402	0.147916	0.00402059	0.00750176	-0.167104	0.000422546	0.000977952	0.122867	0.00636938	0.0174267
ENSMUSG00000002068	Ccne1	protein_coding	L6	2.90431	1.18e-99	1.5e-97	3.16165	2.77e-139	2.25e-137	2.08083	1.3e-65	1.25e-63	2.00729	1.43e-45	1.61e-44	-0.214554	0.138012	0.203345	1.99079	1.17e-54	1.07e-52
ENSMUSG00000002076	Hsf2bp	protein_coding	-	-0.362984	0.118472	0.200417	0.713098	0.000372021	0.000832935	-0.164538	0.39527	0.544908	0.925708	6.39e-06	1.56e-05	1.47438	4.74e-15	2.59e-14	-0.235055	0.256667	0.402436
ENSMUSG00000002083	Bbc3	protein_coding	L33	-0.151837	0.145474	0.237046	-0.400498	5.47e-05	0.000132981	-0.153826	0.0986242	0.181427	-0.687255	6.26e-10	1.98e-09	0.0444873	0.654928	0.73869	-0.480951	5.98e-07	3.29e-06
ENSMUSG00000002100	Mybpc3	protein_coding	L22	-1.06505	0.00134366	0.00375586	-0.541805	0.091485	0.142489	-0.334724	0.271755	0.409419	-0.328555	0.338791	0.429756	-0.154897	0.622781	0.711096	-0.765157	0.0119334	0.0306092
ENSMUSG00000002102	Psmc3	protein_coding	L8	0.477903	8.3e-21	1.09e-19	0.624949	3.94e-37	3.64e-36	0.502279	1.79e-27	3.88e-26	0.878945	2.11e-60	3.35e-59	0.33443	5.71e-12	2.6e-11	0.300329	1.3e-10	1.08e-09
ENSMUSG00000002103	Acp2	protein_coding	L5	0.297672	8.73e-08	4.44e-07	1.24726	4.97e-122	3.06e-120	0.386925	1.27e-14	1.26e-13	0.849593	7.01e-48	8.33e-47	-0.180948	0.000659466	0.00148654	0.171453	0.000744479	0.00249392
ENSMUSG00000002104	Rapsn	protein_coding	L27	0.276882	0.0889967	0.157513	-0.339273	0.0300328	0.0518947	-0.625178	2.87e-05	0.0001116	-1.85886	5.62e-22	3.04e-21	-1.28228	8.11e-15	4.36e-14	0.165644	0.26345	0.410439
ENSMUSG00000002105	Slc39a13	protein_coding	-	-0.349244	1.1e-11	8.12e-11	-0.379759	1.3e-14	5.61e-14	-0.158279	0.000630188	0.00198776	-0.438811	9.47e-16	3.99e-15	-0.0416093	0.394384	0.493417	-0.104812	0.0258587	0.0601861
ENSMUSG00000002107	Celf2	protein_coding	-	0.0665647	0.274816	0.395833	0.590508	4.89e-24	3.02e-23	-0.0234271	0.671604	0.78481	0.128716	0.04525	0.0716931	-0.136557	0.0184973	0.0334699	-0.1338	0.0161525	0.039935
ENSMUSG00000002108	Nr1h3	protein_coding	L5	0.134325	0.255292	0.373587	0.346384	0.00229027	0.00468968	-0.305916	0.00434673	0.0116911	0.3192	0.0099614	0.0176032	-0.382595	0.000635581	0.00143466	-0.414326	0.000121555	0.00047141
ENSMUSG00000002109	Ddb2	protein_coding	L27	-0.404872	7.39e-09	4.22e-08	-0.23007	0.000484094	0.00107189	-0.0415132	0.510349	0.654344	-0.861401	3.46e-30	2.47e-29	-0.498044	1.28e-13	6.42e-13	-0.212335	0.00108962	0.00352611
ENSMUSG00000002111	Spi1	protein_coding	L3	1.37568	7.03e-38	1.94e-36	2.14654	9.02e-98	3.4e-96	1.29671	5.96e-41	2.39e-39	2.49556	2.29e-110	9.57e-109	1.24179	1.16e-34	1.65e-33	0.752626	1.24e-14	1.48e-13
ENSMUSG00000002129	Sf3a1	protein_coding	-	0.284408	3.16e-07	1.51e-06	0.474488	3.95e-19	2.04e-18	0.17652	0.000413339	0.00134427	0.289113	7.47e-07	1.95e-06	0.362505	6.21e-12	2.81e-11	0.20109	7.3e-05	0.000294487
ENSMUSG00000002147	Stat6	protein_coding	-	0.343645	2.39e-12	1.86e-11	0.0624413	0.185623	0.266092	-0.151249	0.000686671	0.00215256	0.157684	0.00226784	0.0043489	0.224976	1.27e-06	3.88e-06	-0.158103	0.00041691	0.0014736
ENSMUSG00000002190	Clgn	protein_coding	-	0.383068	0.333015	0.459885	1.32801	0.000275844	0.000626458	-0.984929	0.0127547	0.0306755	0.281083	0.49515	0.587802	0.427945	0.310965	0.40663	1.2975	0.000185226	0.000697974
ENSMUSG00000002204	Napsa	protein_coding	L33	-0.218739	0.000465485	0.00141305	-0.592154	8.36e-23	4.94e-22	0.184017	0.00117834	0.00354023	-0.362391	3.45e-08	9.86e-08	0.140665	0.0171366	0.0311693	-0.0138184	0.807862	0.889284
ENSMUSG00000002205	Vrk3	protein_coding	-	0.35061	2e-07	9.76e-07	0.458971	1.26e-12	4.96e-12	0.0360354	0.554959	0.692423	0.327938	3.86e-06	9.59e-06	0.0963132	0.133682	0.197663	0.168113	0.00658588	0.017965
ENSMUSG00000002210	Smg9	protein_coding	L15	0.00452662	0.948965	0.971996	0.698107	1.85e-25	1.19e-24	0.123757	0.0504486	0.102317	0.791537	6.48e-27	4.16e-26	0.399729	2.58e-09	9.76e-09	0.15311	0.0181416	0.0442902
ENSMUSG00000002221	Paxip1	protein_coding	-	0.124732	0.0155694	0.0344709	0.0877634	0.0737922	0.117356	0.104857	0.0246506	0.0548279	-0.121941	0.0260989	0.0431638	0.56083	1.76e-30	2.07e-29	-0.0270631	0.569398	0.716196
ENSMUSG00000002222	Rmnd5a	protein_coding	L20	-0.372461	1.1e-12	8.81e-12	-0.489313	2.67e-22	1.54e-21	-0.573863	1.15e-33	3.32e-32	-0.441093	1.58e-15	6.6e-15	0.286581	6.95e-09	2.54e-08	-0.409302	1.06e-17	1.6e-16
ENSMUSG00000002227	Mov10	protein_coding	L7	1.34434	9.15e-84	8.54e-82	1.52131	1.62e-115	8.72e-114	1.03072	2.66e-60	2.19e-58	-0.119481	0.110069	0.160752	-0.467533	4.95e-12	2.26e-11	0.32325	5.15e-07	2.85e-06
ENSMUSG00000002228	Ppm1j	protein_coding	L14	0.762323	1.49e-17	1.64e-16	0.988875	2.25e-33	1.87e-32	0.529087	7.89e-11	5.77e-10	1.79793	6.67e-86	1.8e-84	0.880754	5.11e-24	4.45e-23	0.596323	4.81e-12	4.58e-11
ENSMUSG00000002233	Rhoc	protein_coding	L12	0.878545	1.26e-23	1.9e-22	0.662343	4.22e-15	1.86e-14	0.351873	9.75e-06	4.06e-05	1.90903	3.02e-96	9.86e-95	1.59758	8.52e-83	6.6e-81	0.272646	0.000655362	0.00222078
ENSMUSG00000002240	Prr27	protein_coding	-	NA	NA	NA	NA	NA	NA	NA	NA	NA	NA	NA	NA	NA	NA	NA	NA	NA	NA
ENSMUSG00000002249	Tead3	protein_coding	L18	-0.244456	0.000150921	0.000498038	-0.242951	8.88e-05	0.000211942	-0.103715	0.0724698	0.14006	-0.0914572	0.178651	0.247483	1.27268	3.99e-97	4.55e-95	0.088101	0.134944	0.242001
ENSMUSG00000002250	Ppard	protein_coding	L18	0.169733	0.0679649	0.125188	0.510506	1.04e-08	3.32e-08	0.0486757	0.562758	0.698816	0.986491	3.99e-24	2.32e-23	1.13611	3.02e-38	5.04e-37	0.103717	0.221105	0.358954
ENSMUSG00000002257	Def6	protein_coding	L3	0.841319	1.69e-16	1.74e-15	1.39234	6.14e-47	7.37e-46	0.703616	2.49e-14	2.41e-13	1.49716	9.94e-45	1.09e-43	0.54877	1.58e-08	5.62e-08	0.680753	3.43e-13	3.62e-12
ENSMUSG00000002265	Peg3	protein_coding	L13	-0.446106	0.000121579	0.000406377	-0.345038	0.00198889	0.00410452	-1.28036	6.99e-34	2.04e-32	1.49322	5.71e-35	4.76e-34	0.760802	4.7e-12	2.15e-11	-0.837605	2.78e-15	3.49e-14
ENSMUSG00000002266	Zim1	protein_coding	L23	-0.647176	0.00299436	0.00781066	-1.09385	6.97e-08	2.11e-07	-1.00721	1.07e-08	6.38e-08	-0.488158	0.0156107	0.0267965	0.402436	0.0781263	0.12313	-0.663791	0.000404867	0.00143513
ENSMUSG00000002274	Metrn	protein_coding	L28	-0.132999	0.239231	0.355003	0.373544	0.000408896	0.000911722	0.188005	0.0588037	0.11688	-0.505321	1.88e-05	4.42e-05	-0.537427	5.86e-07	1.84e-06	0.0914594	0.37097	0.529648
ENSMUSG00000002279	Lmf1	protein_coding	-	0.17562	0.00558109	0.013776	-0.160233	0.00848799	0.016043	0.0611832	0.279859	0.419211	-0.0666782	0.323331	0.412721	-0.445824	1.05e-12	4.96e-12	0.137148	0.0180591	0.0441204
ENSMUSG00000002280	Narfl	protein_coding	-	0.318983	3.95e-07	1.86e-06	0.353218	2.9e-09	9.58e-09	0.132151	0.0188643	0.0433728	0.397104	1.8e-09	5.53e-09	0.499854	6.97e-17	4.25e-16	0.174979	0.00261968	0.00784063
ENSMUSG00000002289	Angptl4	protein_coding	L15	1.19225	3.59e-08	1.91e-07	2.28512	7.7e-28	5.4e-27	0.797995	5.32e-05	0.000199676	2.45143	1.77e-27	1.16e-26	2.94447	8.82e-47	2.08e-45	1.06426	7.79e-08	4.82e-07
ENSMUSG00000002297	Dbf4	protein_coding	L6	1.31426	6.95e-32	1.48e-30	1.77035	8.48e-63	1.49e-61	0.956637	5.41e-21	8.24e-20	1.24122	2.62e-26	1.65e-25	0.310231	0.00460035	0.00924027	1.05855	3.18e-24	7.18e-23
ENSMUSG00000002307	Daxx	protein_coding	L7	1.60025	1.93e-103	2.59e-101	2.27631	3.36e-226	1.02e-223	1.43007	9.58e-101	2.25e-98	1.18236	9.64e-52	1.26e-50	0.503032	1.41e-12	6.62e-12	0.473984	4.52e-12	4.32e-11
ENSMUSG00000002308	Cd320	protein_coding	-	0.175604	0.0903642	0.159503	-0.0582109	0.56107	0.664214	0.062527	0.498749	0.643366	-0.000841589	0.993804	0.999032	-0.300483	0.00298074	0.00614752	0.269333	0.00439606	0.012497
ENSMUSG00000002319	Ipo4	protein_coding	L10	0.103076	0.103786	0.179409	0.189377	0.00177109	0.00367914	0.373482	5.74e-11	4.25e-10	0.874521	1.02e-39	9.83e-39	0.257252	1.93e-05	5.21e-05	0.445593	1.17e-14	1.39e-13
ENSMUSG00000002320	Tm9sf1	protein_coding	-	0.0687122	0.144872	0.236375	0.0931653	0.0381743	0.0646423	0.266522	2.77e-10	1.92e-09	0.369515	8.62e-14	3.34e-13	0.396005	1.11e-18	7.5e-18	0.325006	5.1e-14	5.76e-13
ENSMUSG00000002324	Rec8	protein_coding	L28	-0.299459	0.049923	0.0960055	-2.2129	1.16e-48	1.45e-47	-0.215138	0.118936	0.211809	-2.41975	6.95e-48	8.26e-47	-2.3232	1.61e-54	5.04e-53	-0.335815	0.0156741	0.0388955
ENSMUSG00000002325	Irf9	protein_coding	L5	1.20906	6.96e-105	9.53e-103	1.22742	4.15e-117	2.31e-115	1.23216	1.17e-132	4.61e-130	0.733336	6.4e-36	5.52e-35	0.0537501	0.314244	0.410055	0.82675	7.81e-59	8.62e-57
ENSMUSG00000002326	Gmpr2	protein_coding	-	0.169581	0.00965706	0.0224749	0.414451	3.41e-11	1.26e-10	0.189525	0.0014036	0.00415534	0.383178	3.14e-08	9e-08	-0.595789	5.1e-20	3.68e-19	0.0867763	0.154128	0.270055
ENSMUSG00000002329	Mdp1	protein_coding	-	-0.0532151	0.336909	0.464087	0.0175145	0.739572	0.817113	0.147914	0.00284736	0.0079426	-0.796993	7.91e-41	7.84e-40	-0.380495	1.25e-12	5.9e-12	0.138355	0.00681761	0.0185303
ENSMUSG00000002332	Dhrs1	protein_coding	-	-0.167846	0.00456611	0.0114797	0.0242856	0.668215	0.757756	-0.098204	0.0653908	0.128213	0.184661	0.00297687	0.00563393	-0.769964	1.9e-41	3.59e-40	0.0961349	0.0752326	0.149882
ENSMUSG00000002341	Ncan	protein_coding	-	-0.510652	0.118506	0.200463	-0.676152	0.0279871	0.0486178	-0.246205	0.378482	0.527246	-1.87521	1.28e-07	3.51e-07	-0.578835	0.0741229	0.117604	0.229358	0.402221	0.560485
ENSMUSG00000002342	Tmem161a	protein_coding	-	-0.134182	0.0294763	0.0608738	-0.0405003	0.492455	0.599729	0.00782666	0.88779	0.937524	-0.00373706	0.95417	0.970565	0.101246	0.0845907	0.132187	-0.0539337	0.340581	0.497915
ENSMUSG00000002343	Armc6	protein_coding	-	0.321016	0.000672063	0.0019857	0.0454605	0.612231	0.710403	0.0456847	0.586292	0.718403	0.0266537	0.788018	0.843584	-0.224233	0.014615	0.0269101	0.290454	0.000810438	0.00269665
ENSMUSG00000002345	Borcs8	protein_coding	-	-0.119875	0.071312	0.130541	-0.172602	0.00646899	0.0124469	-0.219284	0.000235118	0.00079653	-0.496514	4.27e-12	1.52e-11	-0.338099	1.89e-07	6.17e-07	-0.117039	0.0545258	0.114424
ENSMUSG00000002346	Slc25a42	protein_coding	L33	-0.774488	1e-10	6.91e-10	-0.914801	2.2e-15	9.79e-15	-0.698609	1.13e-10	8.08e-10	-1.46458	2.11e-30	1.52e-29	0.273868	0.0153918	0.0282271	-0.559779	2.94e-07	1.68e-06
ENSMUSG00000002365	Snx9	protein_coding	-	0.0826375	0.0790898	0.142548	0.0842842	0.0598026	0.0970405	0.0205737	0.626616	0.750463	0.504303	1.62e-24	9.53e-24	0.0634083	0.15907	0.230293	0.0398858	0.353303	0.511438
ENSMUSG00000002372	Ranbp3	protein_coding	-	0.166947	0.0085868	0.0202539	0.351241	7.47e-09	2.41e-08	0.203593	0.000387422	0.00126616	0.321021	1.53e-06	3.91e-06	0.297097	7.91e-07	2.46e-06	0.142502	0.0143002	0.0359094
ENSMUSG00000002379	Ndufa11	protein_coding	-	-0.00942198	0.909159	0.945967	0.28148	0.000356243	0.000799483	0.262138	0.000411766	0.00133963	0.328609	0.000136567	0.000297675	-0.0500925	0.522399	0.618743	0.324451	1.45e-05	6.58e-05
ENSMUSG00000002384	Bmp8b	protein_coding	-	0.674465	0.0792048	0.142727	2.00437	5.72e-10	1.97e-09	1.77064	1.43e-09	9.28e-09	0.346149	0.324746	0.41436	0.421068	0.255342	0.345349	0.67343	0.0426669	0.092955
ENSMUSG00000002393	Nr2f6	protein_coding	L27	-0.122373	0.259564	0.378356	-0.302178	0.00373148	0.00741819	0.0359155	0.713361	0.815353	-0.529654	3.3e-06	8.24e-06	-0.104353	0.309235	0.404996	-0.0369435	0.708592	0.822588
ENSMUSG00000002395	Use1	protein_coding	-	-0.121933	0.0592414	0.111363	0.0458722	0.458302	0.566513	-0.234012	6.26e-05	0.000232317	0.13325	0.0491158	0.0773179	-0.210012	0.000610376	0.00138134	-0.237723	5.53e-05	0.000227739
ENSMUSG00000002396	Ocel1	protein_coding	L27	-0.162914	0.0839562	0.150019	-0.194785	0.0314145	0.0540646	-0.426978	5.37e-07	2.65e-06	-0.806948	1.33e-15	5.56e-15	-0.244653	0.00675383	0.0131869	-0.385784	8.38e-06	3.94e-05
ENSMUSG00000002409	Dyrk1b	protein_coding	L33	-0.726109	4.34e-19	5.21e-18	-0.892012	4.63e-30	3.48e-29	-0.592939	4.56e-16	5.02e-15	-1.20078	1.44e-42	1.5e-41	-0.0489373	0.525576	0.621795	-0.551435	8.62e-14	9.55e-13
ENSMUSG00000002413	Braf	protein_coding	-	-0.0330689	0.675291	0.777567	-0.16802	0.0269291	0.0468908	-0.243449	0.000687957	0.00215587	0.130708	0.115773	0.16814	0.551893	1.48e-13	7.37e-13	-0.163402	0.0232701	0.0549258
ENSMUSG00000002416	Ndufb2	protein_coding	L34	-0.116121	0.108616	0.1863	-0.415767	5.87e-09	1.9e-08	-0.532344	6.08e-16	6.65e-15	-0.947318	2.67e-33	2.12e-32	-0.837236	7.02e-30	8.04e-29	-0.156126	0.0193168	0.0467405
ENSMUSG00000002428	Hltf	protein_coding	L29	0.154684	0.0475327	0.0921764	0.0233226	0.755789	0.829403	0.0391364	0.581909	0.714756	-0.366837	9.77e-06	2.35e-05	-0.507187	1.36e-11	6.02e-11	-0.0482524	0.499632	0.654235
ENSMUSG00000002455	Prpf6	protein_coding	-	0.105203	0.00176835	0.00482998	0.0652181	0.0432091	0.0723509	0.0684525	0.0242243	0.0540259	0.159109	8.35e-06	2.02e-05	0.0127516	0.69294	0.771273	-0.133201	1.97e-05	8.75e-05
ENSMUSG00000002458	Rgs19	protein_coding	L3	0.723554	1.49e-21	2.04e-20	1.0835	2.05e-51	2.76e-50	0.660078	5.5e-22	8.87e-21	1.19381	2.8e-51	3.59e-50	0.165642	0.0232191	0.0412161	0.61565	1.31e-18	2.11e-17
ENSMUSG00000002459	Rgs20	protein_coding	-	-0.0769965	0.846293	0.901971	0.609918	0.132138	0.197882	0.758716	0.0387319	0.0814187	-0.0642771	0.883037	0.91625	2.05442	3.8e-08	1.31e-07	0.142483	0.68445	0.804568
ENSMUSG00000002475	Abhd3	protein_coding	L34	0.127384	0.194204	0.299947	-0.825909	2.14e-17	1.03e-16	-0.334666	0.000178658	0.000616004	-1.41891	8.89e-37	7.85e-36	-0.934435	1.33e-21	1.03e-20	-0.341434	0.000178463	0.000674445
ENSMUSG00000002477	Snrpd1	protein_coding	L4	0.705467	1.69e-12	1.33e-11	1.10425	6.28e-31	4.84e-30	0.936785	5.38e-25	1.04e-23	1.20866	4.65e-31	3.43e-30	0.237604	0.013437	0.0249101	0.701092	1.93e-14	2.26e-13
ENSMUSG00000002486	Tchp	protein_coding	-	-0.213162	0.00601282	0.0147428	-0.260796	0.000453149	0.00100585	-0.0350975	0.617309	0.743505	-0.626617	6.15e-14	2.4e-13	0.0905973	0.224237	0.309447	-0.0858482	0.230434	0.370605
ENSMUSG00000002489	Tiam1	protein_coding	L28	-0.797322	6.53e-24	9.98e-23	-0.0996769	0.18178	0.261316	-0.191322	0.00654879	0.0169674	-0.191259	0.0199069	0.0336137	-0.757127	4.37e-24	3.82e-23	0.336061	1.98e-06	1.02e-05
ENSMUSG00000002496	Tsc2	protein_coding	L33	-0.317923	1.47e-08	8.12e-08	-0.786385	9.42e-48	1.15e-46	-0.458946	1.92e-19	2.64e-18	-0.791475	2.53e-40	2.47e-39	-0.31663	2.6e-09	9.85e-09	-0.363961	1.13e-12	1.14e-11
ENSMUSG00000002500	Rpl3l	protein_coding	L24	-0.104477	0.759975	0.842054	-0.11353	0.722879	0.803626	0.492765	0.0942691	0.174356	0.765291	0.0210376	0.0353852	0.308722	0.330725	0.427707	-0.06866	0.810784	0.891045
ENSMUSG00000002504	Slc9a3r2	protein_coding	L33	0.127495	0.179273	0.280931	-1.18134	4.12e-38	3.93e-37	-0.757554	1.63e-18	2.11e-17	-1.59832	1.09e-57	1.64e-56	-0.516612	8.34e-09	3.03e-08	-0.572058	3.55e-11	3.1e-10
ENSMUSG00000002524	Puf60	protein_coding	-	0.13432	0.00342878	0.00884143	0.0769976	0.0805262	0.126862	-0.0242934	0.557782	0.694891	0.100818	0.0370514	0.0595293	0.0579545	0.183452	0.260506	0.0359859	0.391255	0.550184
ENSMUSG00000002546	Golga2	protein_coding	-	-0.167329	5.29e-06	2.15e-05	-0.156402	8.76e-06	2.27e-05	-0.196496	2.92e-09	1.83e-08	0.244048	2.54e-10	8.19e-10	0.23618	1.08e-11	4.84e-11	-0.13657	4.53e-05	0.000189372
ENSMUSG00000002550	Uck1	protein_coding	-	0.0101454	0.902513	0.941994	-0.246398	0.00196276	0.00405235	-0.152557	0.0409866	0.0854708	-0.495227	1.4e-08	4.1e-08	0.308005	8.38e-05	0.00021123	-0.202262	0.00746308	0.0201141
ENSMUSG00000002565	Scin	protein_coding	L26	0.798243	3.94e-06	1.63e-05	1.17294	3.2e-14	1.36e-13	0.59373	5.67e-05	0.000211824	1.90874	5.28e-32	4.01e-31	0.636781	0.000160037	0.000390913	4.19436	1.02e-221	2.32e-218
ENSMUSG00000002578	Ikzf4	protein_coding	L15	0.891861	1.02e-09	6.37e-09	0.8277	6.2e-09	2.01e-08	-0.705763	1.1e-07	5.85e-07	0.0477903	0.759066	0.82028	2.32675	9.74e-61	3.83e-59	0.497905	0.000246697	0.0009085
ENSMUSG00000002580	Mien1	protein_coding	L6	0.222374	0.00214885	0.00576751	0.279924	5.72e-05	0.000138723	0.0137002	0.834229	0.901106	-0.0787275	0.301304	0.388987	-0.979473	7.42e-43	1.48e-41	0.20507	0.00193487	0.0059552
ENSMUSG00000002588	Pon1	protein_coding	L34	-0.347311	0.017466	0.0382414	-4.26147	6.53e-187	1.11e-184	-1.52331	2.56e-30	6.41e-29	-2.97235	7.5e-81	1.85e-79	-0.764058	3.33e-08	1.15e-07	-2.14381	2.29e-57	2.39e-55
ENSMUSG00000002602	Axl	protein_coding	L5	0.114483	0.0619181	0.115637	0.910742	6.53e-54	9.36e-53	0.685734	5.71e-35	1.76e-33	0.775928	1.98e-33	1.58e-32	0.0361887	0.533241	0.629132	-0.192281	0.000582269	0.00199443
ENSMUSG00000002603	Tgfb1	protein_coding	L15	0.173936	0.0521557	0.09975	0.756359	1.17e-18	5.92e-18	0.36366	6.95e-06	2.95e-05	1.10723	3.08e-32	2.35e-31	0.396218	2.84e-06	8.36e-06	0.490086	1.79e-09	1.33e-08
ENSMUSG00000002608	Ccdc97	protein_coding	-	0.200825	0.000903842	0.00260255	0.380441	5.13e-11	1.88e-10	0.15099	0.0057435	0.0150497	0.405191	2.13e-10	6.91e-10	0.673897	6.31e-32	7.95e-31	-0.0296906	0.592453	0.734648
ENSMUSG00000002617	Zfp40	protein_coding	L29	-0.205425	0.101074	0.17552	-0.274977	0.0219906	0.0388533	0.0301048	0.791486	0.870208	-0.65952	7.35e-07	1.92e-06	-0.748602	6.5e-10	2.57e-09	-0.28767	0.0123328	0.0315209
ENSMUSG00000002625	Akap8l	protein_coding	L34	-0.261576	6.03e-05	0.000211125	-0.787069	7.29e-36	6.47e-35	-0.440061	1.17e-13	1.08e-12	-1.09932	5.75e-56	8.3e-55	-0.542926	2.8e-18	1.85e-17	-0.432448	4.88e-13	5.09e-12
ENSMUSG00000002633	Shh	protein_coding	L34	-0.525115	3.53e-07	1.68e-06	-2.02704	1.12e-82	3.08e-81	0.0340665	0.709135	0.812342	-2.43715	1.7e-94	5.33e-93	-0.578421	9.37e-09	3.38e-08	0.465548	5.63e-07	3.11e-06
ENSMUSG00000002635	Pdcd2l	protein_coding	-	0.0192475	0.72448	0.815965	0.42023	3.31e-17	1.59e-16	0.234302	8.06e-07	3.88e-06	0.249733	7.89e-06	1.91e-05	0.181501	0.000572535	0.00129949	0.0913451	0.0731149	0.146402
ENSMUSG00000002658	Gtf2f1	protein_coding	L8	0.696286	7.17e-25	1.14e-23	1.07831	1.95e-62	3.4e-61	0.656478	7.77e-27	1.63e-25	1.42603	3.69e-90	1.08e-88	0.544255	3.17e-17	1.98e-16	0.407282	5.23e-11	4.5e-10
ENSMUSG00000002660	Clpp	protein_coding	-	0.0966058	0.140809	0.230853	0.0492604	0.433984	0.542253	0.0817221	0.166076	0.278097	0.419331	1.07e-09	3.33e-09	0.0745127	0.237913	0.325396	-0.0297156	0.62369	0.759106
ENSMUSG00000002661	Alkbh7	protein_coding	L28	-0.176173	0.125608	0.210348	0.128244	0.244138	0.33664	0.0999092	0.323418	0.468397	-0.747167	8.92e-10	2.8e-09	-0.461555	3.87e-05	0.000101212	-0.168513	0.108146	0.201834
ENSMUSG00000002664	Pspn	protein_coding	-	0.13766	0.822651	0.885292	0.666442	0.279766	0.377273	0.0994521	0.868521	0.924742	0.626848	0.30759	0.395948	-0.0379347	0.950706	0.96878	0.174558	0.768263	0.86399
ENSMUSG00000002668	Dennd1c	protein_coding	L5	0.573646	1.68e-08	9.2e-08	1.13769	7.69e-32	6.09e-31	0.74202	1.02e-15	1.1e-14	0.586815	4.23e-08	1.2e-07	-0.0663721	0.494338	0.592622	0.576638	6.64e-10	5.13e-09
ENSMUSG00000002679	Med6	protein_coding	-	0.251502	0.00431643	0.0109084	0.256333	0.00234179	0.00478832	0.374481	2.82e-06	1.26e-05	0.482282	1.64e-07	4.47e-07	0.110803	0.190904	0.269732	0.0562457	0.490251	0.645644
ENSMUSG00000002688	Prkd1	protein_coding	L33	-0.372567	2.15e-11	1.55e-10	-1.05516	1.37e-81	3.66e-80	-0.21037	2.15e-05	8.54e-05	-0.827462	1.12e-42	1.18e-41	-0.0384278	0.47129	0.570462	-0.411545	1.3e-15	1.68e-14
ENSMUSG00000002699	Lcp2	protein_coding	L3	2.23748	3.67e-86	3.59e-84	2.6737	1.89e-132	1.39e-130	1.46754	1.41e-45	6.67e-44	3.22468	7.02e-161	6.8e-159	1.02271	3.21e-21	2.44e-20	1.11858	6.77e-27	1.77e-25
ENSMUSG00000002718	Cse1l	protein_coding	-	0.373937	3.21e-10	2.12e-09	0.372802	5.88e-11	2.14e-10	0.374279	3.81e-12	3.12e-11	0.157238	0.0123531	0.0215258	-0.0814887	0.152349	0.221792	0.414451	2.24e-14	2.6e-13
ENSMUSG00000002728	Naa20	protein_coding	L4	0.713601	1.51e-17	1.66e-16	0.965716	1.59e-33	1.33e-32	0.687019	1.74e-19	2.41e-18	0.91773	1.28e-25	7.85e-25	0.173482	0.0307118	0.053166	0.364635	2.15e-06	1.1e-05
ENSMUSG00000002731	Prkra	protein_coding	-	-0.150113	0.0477961	0.0926015	-0.166351	0.0215702	0.0381576	0.0731791	0.28025	0.419629	-0.371042	3.85e-06	9.57e-06	-0.698489	6.3e-21	4.74e-20	-0.0849646	0.220292	0.357974
ENSMUSG00000002732	Fkbp7	protein_coding	L30	-0.47833	1.29e-06	5.7e-06	-0.420894	7.65e-06	2e-05	0.189048	0.0330495	0.0709952	-0.463753	7.15e-06	1.74e-05	-0.498211	1.42e-07	4.71e-07	0.0168149	0.850952	0.916122
ENSMUSG00000002733	Plekha3	protein_coding	-	0.156635	0.00239924	0.0063718	0.102242	0.0389654	0.0658645	-0.0109798	0.814578	0.886674	0.106726	0.0509671	0.0799557	0.256581	1.86e-07	6.09e-07	0.0703315	0.140779	0.250732
ENSMUSG00000002741	Ykt6	protein_coding	L15	0.181017	0.000367869	0.00113673	0.423432	2.67e-18	1.33e-17	0.223793	1e-06	4.78e-06	0.648454	2.48e-34	2.03e-33	0.632536	9.27e-40	1.64e-38	0.313568	1.38e-11	1.26e-10
ENSMUSG00000002748	Baz1b	protein_coding	-	0.323586	1.61e-13	1.36e-12	0.137295	0.00113146	0.00240106	0.23902	1.93e-09	1.23e-08	0.0810752	0.0803135	0.121115	0.0544694	0.19126	0.27018	0.0161751	0.686803	0.806118
ENSMUSG00000002763	Pex6	protein_coding	L27	-0.11813	0.299559	0.423294	-0.735838	2.04e-11	7.59e-11	-0.437529	2.3e-05	9.08e-05	-1.12555	7.75e-21	4.03e-20	-0.655128	1.34e-09	5.19e-09	-0.352941	0.000676736	0.00228327
ENSMUSG00000002767	Mrpl2	protein_coding	-	0.104118	0.129354	0.215351	0.411688	2.58e-10	9.08e-10	0.327443	8.9e-08	4.8e-07	0.503827	1.89e-12	6.84e-12	0.457591	1.96e-12	9.15e-12	0.196132	0.00183293	0.00566769
ENSMUSG00000002768	Mea1	protein_coding	-	0.229206	0.000793994	0.00231141	0.319616	9.3e-07	2.61e-06	0.368536	1.85e-09	1.19e-08	0.380289	9.51e-08	2.64e-07	-0.377606	7.26e-09	2.65e-08	0.158108	0.0109434	0.0283212
ENSMUSG00000002769	Gnmt	protein_coding	L20	-0.521124	2.27e-05	8.48e-05	-1.53788	1.87e-33	1.56e-32	-1.46514	3.21e-35	1e-33	-1.45436	1e-25	6.19e-25	0.339381	0.00328004	0.00672214	-1.35301	4.17e-29	1.23e-27
ENSMUSG00000002771	Grin2d	protein_coding	-	-0.277043	0.0111626	0.025622	-0.429373	2.86e-05	7.11e-05	-0.495961	2.29e-07	1.18e-06	0.122891	0.278447	0.364119	0.0533508	0.609064	0.698759	0.0430618	0.656135	0.783686
ENSMUSG00000002778	Kdelr1	protein_coding	-	0.00192296	0.967922	0.983405	-0.045904	0.315139	0.417085	-0.058061	0.176471	0.292092	0.04888	0.328812	0.41871	0.156415	0.000537058	0.00122463	0.0978028	0.0247161	0.057818
ENSMUSG00000002781	Tmem143	protein_coding	L27	-0.226007	0.0333304	0.0677195	-0.348441	0.000552813	0.00121532	-0.165526	0.0779775	0.148964	-0.837136	1.21e-13	4.67e-13	-0.793521	5.58e-15	3.04e-14	-0.328336	0.000555952	0.00191246
ENSMUSG00000002791	Pdxk-ps	transcribed_unprocessed_pseudogene	-	-0.0719587	0.874675	0.921872	-0.351143	0.412544	0.520983	0.0600217	0.884331	0.93539	0.798724	0.0826314	0.124251	-0.251033	0.577523	0.669233	0.123641	0.769663	0.864929
ENSMUSG00000002797	Ggct	protein_coding	L1	1.9454	1.36e-156	3.91e-154	1.44558	1.91e-95	6.83e-94	0.646043	8.76e-21	1.32e-19	1.3931	1.21e-72	2.52e-71	0.477478	2.36e-10	9.61e-10	0.705068	9.24e-24	2.01e-22
ENSMUSG00000002799	Jag2	protein_coding	L33	0.331772	0.000963234	0.00276247	-0.651577	1.64e-11	6.16e-11	-0.557827	1e-09	6.59e-09	-1.26471	7.15e-32	5.42e-31	-0.199302	0.0363928	0.0621728	-0.417623	5.61e-06	2.69e-05
ENSMUSG00000002803	Btbd6	protein_coding	-	-0.231882	0.000143044	0.00047319	-0.553138	1.28e-21	7.25e-21	-0.317019	2.73e-09	1.72e-08	-0.935609	5.14e-47	5.98e-46	-0.147789	0.00958052	0.0182418	-0.153076	0.00582072	0.0160708
ENSMUSG00000002804	Nudt14	protein_coding	L28	-0.268291	0.000329838	0.00102631	-0.438844	4.1e-10	1.43e-09	-0.083924	0.201595	0.324213	-0.581744	8.7e-14	3.37e-13	-0.969605	1.19e-40	2.18e-39	0.0203243	0.762665	0.860109
ENSMUSG00000002808	Epdr1	protein_coding	L28	-0.545311	5.14e-14	4.48e-13	-1.21597	8.77e-68	1.74e-66	-0.195273	0.00194806	0.00562253	-0.736352	1.15e-22	6.4e-22	-1.48015	9.7e-93	9.93e-91	-0.499228	1.19e-14	1.41e-13
ENSMUSG00000002812	Flii	protein_coding	L18	0.195126	0.00017028	0.000557148	0.266324	9.76e-08	2.93e-07	-0.124687	0.00813195	0.0205865	0.329049	1.7e-09	5.24e-09	0.645889	1.24e-39	2.19e-38	-0.145012	0.00217966	0.00663813
ENSMUSG00000002814	Top3a	protein_coding	L18	-0.00462674	0.952889	0.974417	0.519139	2.13e-12	8.32e-12	0.161722	0.0207122	0.0471178	0.324471	7.98e-05	0.000177979	1.00628	7.55e-43	1.5e-41	0.0785905	0.273708	0.422381
ENSMUSG00000002820	Atg4d	protein_coding	-	0.290072	1.55e-05	5.95e-05	0.303034	2.43e-06	6.6e-06	0.0103409	0.864133	0.922649	0.0890968	0.20791	0.282808	0.503848	3e-15	1.66e-14	0.178254	0.00389287	0.0112033
ENSMUSG00000002825	Qtrt1	protein_coding	-	0.00504272	0.954737	0.975209	0.316041	0.00016574	0.00038485	0.138302	0.0837975	0.158169	0.524083	1.54e-08	4.47e-08	0.66418	3.58e-15	1.97e-14	0.139565	0.0904587	0.174463
ENSMUSG00000002831	Plin4	protein_coding	L22	-0.459521	0.0752983	0.1368	-1.05681	2.33e-05	5.83e-05	-0.598323	0.0112198	0.0273876	-0.348772	0.19405	0.266268	1.17464	1.54e-06	4.67e-06	-0.382031	0.105077	0.197295
ENSMUSG00000002833	Hdgfrp2	protein_coding	-	-0.0237637	0.683133	0.783352	-0.0254149	0.648781	0.741823	-0.00554806	0.916209	0.954412	0.0260196	0.67263	0.748925	0.198293	0.000345082	0.000807223	-0.0147509	0.782863	0.873401
ENSMUSG00000002835	Chaf1a	protein_coding	L6	1.04937	5.23e-31	1.08e-29	1.45826	6.31e-66	1.2e-64	1.13793	1.61e-45	7.62e-44	0.78157	2.15e-16	9.29e-16	0.0905999	0.306854	0.402421	1.15529	2.09e-44	1.19e-42
ENSMUSG00000002844	Adprh	protein_coding	L15	0.248706	0.000637661	0.00189043	0.686321	4.4e-23	2.62e-22	0.159824	0.0146514	0.034679	0.948981	6.73e-36	5.79e-35	0.373864	5.68e-08	1.93e-07	0.136387	0.0404798	0.0889296
ENSMUSG00000002845	Tmem39a	protein_coding	-	0.142167	0.00954737	0.0222595	0.438643	6.05e-17	2.87e-16	0.238206	1.5e-06	6.96e-06	0.473455	1.75e-16	7.59e-16	0.189162	0.000331745	0.00077765	0.313195	5.77e-10	4.48e-09
ENSMUSG00000002846	Timmdc1	protein_coding	-	0.310918	0.000154025	0.000507664	0.239158	0.00246685	0.00503111	0.317226	2.01e-05	8e-05	0.0945756	0.278396	0.364089	-0.567257	4.94e-12	2.26e-11	0.153552	0.0427918	0.0931898
ENSMUSG00000002847	Pla1a	protein_coding	L14	3.45248	5.95e-80	5.02e-78	4.98544	1.13e-173	1.57e-171	2.94054	4.52e-71	5.25e-69	5.18576	1.27e-165	1.31e-163	4.3016	8.26e-123	1.83e-120	-0.0218139	0.895656	0.943145
ENSMUSG00000002870	Mcm2	protein_coding	L6	1.11496	5.36e-35	1.29e-33	1.31516	1.83e-52	2.53e-51	1.32408	1.46e-59	1.16e-57	0.488936	3.23e-07	8.63e-07	-0.409485	2.79e-06	8.24e-06	1.42744	3.6e-67	5.7e-65
ENSMUSG00000002871	Tpra1	protein_coding	L33	-0.315755	6.56e-06	2.64e-05	-0.559803	1.26e-16	5.88e-16	-0.394752	4.92e-10	3.33e-09	-1.01823	5.37e-42	5.51e-41	-0.224346	0.000776963	0.00173572	-0.291655	5.74e-06	2.75e-05
ENSMUSG00000002881	Nab1	protein_coding	L4	0.460516	1.24e-09	7.7e-09	0.461989	2.28e-10	8.03e-10	0.306373	8.77e-06	3.68e-05	0.916865	1.08e-30	7.87e-30	0.144008	0.0456367	0.0761048	0.0124006	0.857897	0.92025
ENSMUSG00000002885	Adgre5	protein_coding	L34	-0.445856	6.88e-08	3.54e-07	-1.36348	9.96e-66	1.88e-64	-0.643472	1.01e-17	1.24e-16	-0.900589	2.82e-25	1.72e-24	-0.642256	1.84e-16	1.09e-15	-0.616182	2.38e-16	3.27e-15
ENSMUSG00000002897	Il17ra	protein_coding	L15	0.464212	1.52e-06	6.62e-06	1.00674	1.45e-27	1.01e-26	0.598345	8.69e-12	6.9e-11	1.81893	1.58e-72	3.28e-71	1.44477	9.24e-57	3.15e-55	0.461118	1.61e-07	9.56e-07
ENSMUSG00000002900	Lamb1	protein_coding	-	-0.361224	1.84e-07	9.02e-07	-0.327285	8.98e-07	2.52e-06	-0.326341	2.01e-07	1.04e-06	0.0282917	0.697369	0.769441	-0.334269	3.4e-07	1.09e-06	-0.265153	2.59e-05	0.000112534
ENSMUSG00000002908	Kcnn1	protein_coding	L27	-0.73022	0.000237054	0.00075591	-1.13616	3.98e-09	1.3e-08	-0.44521	0.00873594	0.0219309	-0.888105	1.36e-05	3.24e-05	-1.05498	3.09e-08	1.07e-07	-0.45978	0.00715672	0.0193516
ENSMUSG00000002910	Arrdc2	protein_coding	L18	-0.187646	0.0226224	0.048263	0.105365	0.184877	0.265143	-0.201965	0.00712139	0.0182832	0.0976127	0.265894	0.349971	1.9421	1.3e-139	4.22e-137	-0.163682	0.0335604	0.0756122
ENSMUSG00000002930	Ppp1r17	protein_coding	-	0	1	NA	0	1	NA	0	1	NA	0.00120218	0.995098	NA	0	1	NA	-0.00522131	0.980946	NA
ENSMUSG00000002944	Cd36	protein_coding	L34	-0.864463	2.96e-24	4.59e-23	-1.45264	2.73e-70	5.71e-69	-0.506015	5.84e-11	4.32e-10	-0.950975	1.5e-26	9.49e-26	-0.729858	1e-19	7.12e-19	-0.159632	0.038874	0.085817
ENSMUSG00000002948	Map2k7	protein_coding	-	-0.29636	6.83e-09	3.92e-08	-0.11737	0.016145	0.029202	-0.292185	2.03e-10	1.43e-09	0.0498094	0.353847	0.445933	0.249118	2.58e-07	8.36e-07	-0.19267	4.01e-05	0.000169269
ENSMUSG00000002949	Timm44	protein_coding	-	0.0569359	0.167959	0.266497	0.252997	7.29e-11	2.64e-10	0.123399	0.000883453	0.00271613	0.455275	8.69e-26	5.37e-25	0.258916	8.53e-11	3.59e-10	0.0877639	0.0214385	0.0511296
ENSMUSG00000002957	Ap2a2	protein_coding	-	-0.104261	0.0392289	0.0778976	0.0539682	0.267001	0.362772	-0.175981	0.000122277	0.000433035	0.364084	7.69e-12	2.69e-11	0.582837	4e-34	5.59e-33	0.0904471	0.0495101	0.105419
ENSMUSG00000002963	Pnkp	protein_coding	L14	0.202117	0.00367269	0.00940983	0.402107	1.41e-09	4.73e-09	0.17434	0.0054891	0.0144399	1.17315	1.11e-58	1.7e-57	0.33134	5.4e-07	1.7e-06	0.192209	0.00267046	0.00798208
ENSMUSG00000002968	Med25	protein_coding	-	-0.106746	0.0897172	0.158566	-0.0272437	0.651627	0.744157	-0.0678567	0.231874	0.361673	-0.00281514	0.966101	0.979497	0.452949	2.76e-14	1.44e-13	-0.0771648	0.178639	0.303898
ENSMUSG00000002980	Bcam	protein_coding	L33	-0.0740969	0.342812	0.470719	-0.849342	1.53e-29	1.14e-28	-0.303459	1.88e-05	7.51e-05	-1.0713	5.08e-39	4.8e-38	-0.118793	0.107109	0.162709	-0.169773	0.0167697	0.0412737
ENSMUSG00000002981	Clptm1	protein_coding	-	0.173219	0.00318438	0.00826363	0.286698	3.71e-07	1.07e-06	0.15208	0.00420358	0.0113388	0.245265	7.03e-05	0.000157417	0.3706	2.49e-11	1.09e-10	0.0447396	0.403316	0.561437
ENSMUSG00000002983	Relb	protein_coding	L15	1.07125	3.13e-20	3.98e-19	1.28041	1.8e-30	1.37e-29	0.859449	3.17e-16	3.53e-15	2.09182	1.73e-66	3.14e-65	1.91197	1.24e-67	6.11e-66	1.00472	2.83e-21	5.35e-20
ENSMUSG00000002984	Tomm40	protein_coding	L8	0.208116	0.0042245	0.0106959	0.759324	4.08e-28	2.89e-27	0.380575	5.36e-09	3.28e-08	0.887843	1.34e-31	1.01e-30	0.609752	1.19e-18	8.04e-18	0.441408	3.19e-11	2.8e-10
ENSMUSG00000002985	Apoe	protein_coding	L37	-1.07077	2.42e-27	4.28e-26	1.19578	2.39e-36	2.16e-35	-0.338237	0.000161219	0.000559673	-1.08403	1.13e-25	6.92e-25	-0.558539	2.06e-09	7.86e-09	-0.639363	1.02e-12	1.04e-11
ENSMUSG00000002992	Apoc2	protein_coding	-	0.156816	0.798691	0.868982	1.28866	0.0376817	0.0638793	0.511496	0.409984	0.559471	1.48176	0.0167287	0.0285823	0.153695	0.803948	0.859408	0.0648911	0.916739	0.955433
ENSMUSG00000002996	Hbp1	protein_coding	L19	-0.247964	4.91e-05	0.000174391	-0.335052	1.16e-08	3.7e-08	-0.273631	7.9e-07	3.81e-06	0.250094	9.78e-05	0.000215896	0.481786	6.88e-17	4.2e-16	-0.504928	1.37e-19	2.34e-18
ENSMUSG00000002997	Prkar2b	protein_coding	L34	-0.490017	3.55e-05	0.000128847	-0.8053	1.53e-12	6.01e-12	-0.400418	0.000188697	0.00064806	-0.631235	4.03e-07	1.07e-06	-0.824725	2.48e-13	1.22e-12	-0.744929	4.69e-12	4.48e-11
ENSMUSG00000003031	Cdkn1b	protein_coding	L33	-0.29831	4.62e-07	2.15e-06	-0.280509	7.23e-07	2.04e-06	-0.389754	3.21e-13	2.86e-12	-0.589128	4.63e-21	2.42e-20	-0.132395	0.0180056	0.0326543	-0.57578	2.33e-26	5.95e-25
ENSMUSG00000003032	Klf4	protein_coding	L31	0.398438	0.0175213	0.03835	-0.617334	0.000135	0.000316342	-0.43789	0.0041676	0.0112504	-0.554924	0.00155544	0.00304159	-0.297722	0.0603978	0.097849	-0.00927364	0.951633	0.974037
ENSMUSG00000003033	Ap1m1	protein_coding	-	0.215857	0.000297246	0.000932567	0.30151	1.31e-07	3.9e-07	0.0562237	0.298175	0.440394	0.403154	1.35e-10	4.44e-10	0.162179	0.0041826	0.008448	0.153415	0.00494358	0.013874
ENSMUSG00000003037	Rab8a	protein_coding	L3	0.588606	3.93e-42	1.27e-40	0.854554	8.1e-96	2.93e-94	0.635893	8.33e-60	6.75e-58	0.772931	5.72e-65	1e-63	0.165552	6.67e-05	0.00016979	0.28035	1.82e-12	1.81e-11
ENSMUSG00000003038	Hmgn2	protein_coding	L3	0.445339	3.04e-08	1.63e-07	0.722953	5.47e-21	3.02e-20	0.696087	1.16e-21	1.83e-20	0.941445	3.55e-29	2.46e-28	0.0687637	0.366521	0.464966	0.486888	3.05e-11	2.68e-10
ENSMUSG00000003039	Fam32a	protein_coding	-	-0.02705	0.493635	0.620386	-0.0374807	0.321941	0.424501	-0.0601077	0.0920843	0.171048	-0.0423672	0.308904	0.397206	-0.199294	1.39e-07	4.61e-07	-0.157051	1.51e-05	6.82e-05
ENSMUSG00000003051	Elf3	protein_coding	L12	0.486627	3.17e-06	1.33e-05	0.0860683	0.394669	0.502282	0.376566	7.06e-05	0.000259333	1.30938	5.09e-33	4e-32	1.69525	7.54e-66	3.51e-64	0.636903	2.18e-11	1.95e-10
ENSMUSG00000003053	Cyp2c29	protein_coding	-	0.113938	0.851978	0.906328	0.267523	0.658757	0.749853	-0.726698	0.24123	0.372772	0	1	1	0.415069	0.497647	0.59594	0.193652	0.751448	0.852875
ENSMUSG00000003062	Stard3nl	protein_coding	-	-0.0158977	0.797593	0.868583	-0.0392869	0.510013	0.616102	-0.0701639	0.212442	0.337905	-0.482459	2.81e-13	1.06e-12	-0.612589	1.43e-24	1.28e-23	-0.24701	1.65e-05	7.41e-05
ENSMUSG00000003068	Stk11	protein_coding	-	-0.0378636	0.559245	0.679433	-0.178792	0.00418169	0.00825424	-0.17036	0.00375395	0.0102186	-0.215085	0.00164574	0.00320658	0.539618	1.41e-18	9.48e-18	-0.153157	0.00962257	0.02525
ENSMUSG00000003070	Efna2	protein_coding	-	-0.374769	0.0210448	0.0452018	-0.367358	0.0177493	0.0318665	0.0692197	0.622708	0.747418	-1.31079	2.32e-13	8.79e-13	-0.842034	3.97e-07	1.27e-06	-0.0965853	0.510537	0.664268
ENSMUSG00000003072	Atp5d	protein_coding	-	0.0948158	0.252344	0.370029	0.163148	0.0401993	0.0677306	-0.029491	0.693823	0.801112	0.216395	0.0125344	0.0218152	-0.131103	0.0940873	0.145273	0.127213	0.0907434	0.174814
ENSMUSG00000003099	Ppp5c	protein_coding	-	0.0955134	0.0909624	0.160382	0.0951773	0.0792962	0.125117	0.0619461	0.225898	0.354388	-0.017303	0.772195	0.830865	0.1634	0.00241412	0.00505044	0.0553541	0.28521	0.436032
ENSMUSG00000003119	Cdk12	protein_coding	-	0.304577	1.78e-05	6.76e-05	0.415185	1.2e-09	4.06e-09	0.0556533	0.387962	0.537243	0.358346	1.68e-06	4.28e-06	0.681382	4.42e-24	3.86e-23	-0.0319978	0.622353	0.75823
ENSMUSG00000003123	Lipe	protein_coding	L7	1.96365	5.89e-50	2.35e-48	0.571574	7.3e-06	1.91e-05	-0.415336	0.000551358	0.00175655	-0.712085	2.91e-07	7.8e-07	0.738643	3.58e-09	1.34e-08	-0.203924	0.090409	0.174392
ENSMUSG00000003131	Pafah1b2	protein_coding	-	-0.0113805	0.773048	0.851691	0.11458	0.00236472	0.00483362	0.0594009	0.0941096	0.174107	0.415025	1.15e-23	6.6e-23	0.369794	4.4e-23	3.66e-22	-0.0200293	0.580052	0.724912
ENSMUSG00000003134	Tbc1d8	protein_coding	L18	0.0796145	0.516188	0.64145	0.0780679	0.508403	0.61466	-0.0951222	0.393124	0.542644	0.893462	3.31e-12	1.19e-11	1.23474	1.6e-26	1.56e-25	-0.0444007	0.691443	0.809332
ENSMUSG00000003135	Cnot11	protein_coding	-	0.248704	3.81e-07	1.8e-06	0.302994	6.14e-11	2.23e-10	0.04082	0.350215	0.498123	0.307092	1.83e-09	5.64e-09	0.735595	1.16e-57	4.09e-56	0.0602732	0.187176	0.315175
ENSMUSG00000003153	Slc2a3	protein_coding	L14	1.21727	5.8e-16	5.78e-15	0.703043	1.18e-06	3.29e-06	0.0723166	0.600032	0.730056	1.58096	1.35e-23	7.75e-23	1.36809	6.8e-22	5.34e-21	0.91428	2.83e-11	2.5e-10
ENSMUSG00000003154	Foxj2	protein_coding	L19	-0.232457	6.2e-05	0.000216415	-0.155527	0.00528687	0.0103038	-0.262336	5.63e-07	2.76e-06	-0.484123	3.78e-15	1.56e-14	0.657586	4.19e-33	5.57e-32	-0.296869	2.46e-08	1.6e-07
ENSMUSG00000003161	Sri	protein_coding	-	0.0961111	0.0568165	0.107487	0.010592	0.826798	0.882167	-0.009591	0.833942	0.900977	0.472598	4.68e-19	2.27e-18	-0.215321	7.66e-06	2.16e-05	-0.0116704	0.800116	0.883907
ENSMUSG00000003166	Dgcr2	protein_coding	-	-0.0865317	0.088256	0.156532	-0.176912	0.000277576	0.000630141	-0.062213	0.173542	0.288096	-0.205719	0.000124608	0.000272894	0.478954	1.88e-23	1.6e-22	-0.125165	0.00723218	0.0195382
ENSMUSG00000003184	Irf3	protein_coding	-	0.116778	0.0944863	0.165535	-0.117518	0.0800787	0.12624	-0.141472	0.0256399	0.0567934	-0.355736	1.34e-06	3.44e-06	-0.0622007	0.347265	0.445389	-0.0803709	0.208467	0.343055
ENSMUSG00000003190	Bcl2l12	protein_coding	-	-0.143966	0.0280348	0.0583436	-0.0935814	0.129735	0.194721	-0.0256797	0.659904	0.77605	-0.493997	2.62e-12	9.41e-12	-0.1927	0.00223866	0.00470734	0.0143309	0.812381	0.891816
ENSMUSG00000003198	Zfp959	protein_coding	-	0.00518678	0.958557	0.977645	0.0750845	0.430762	0.539083	-0.0212114	0.815567	0.887436	-0.0886383	0.396613	0.490027	-0.209816	0.0303313	0.0526051	-0.0589508	0.526404	0.679012
ENSMUSG00000003199	Mpnd	protein_coding	L28	-0.0861858	0.26885	0.389226	-0.251337	0.000750727	0.00162708	-0.0944796	0.177327	0.29315	-0.349126	2e-05	4.71e-05	-0.672986	1.45e-19	1.02e-18	0.141605	0.0460805	0.0992413
ENSMUSG00000003200	Sh3gl1	protein_coding	-	0.246896	2.02e-05	7.61e-05	0.353657	1.53e-10	5.46e-10	0.161578	0.00198404	0.00571871	0.553663	7.55e-20	3.77e-19	0.406179	1.56e-13	7.75e-13	0.185089	0.000493204	0.00171742
ENSMUSG00000003206	Ebi3	protein_coding	L14	2.25195	3.86e-59	1.97e-57	1.36801	5.21e-26	3.43e-25	0.816012	7.55e-11	5.53e-10	3.17392	2.91e-111	1.23e-109	1.07012	6.03e-16	3.48e-15	0.134425	0.306536	0.460345
ENSMUSG00000003208	Ccdc94	protein_coding	-	0.145017	0.0736507	0.134192	0.351637	4.64e-06	1.23e-05	0.27224	0.000167929	0.00058109	0.70542	6.47e-17	2.87e-16	0.380068	8.8e-07	2.72e-06	0.105874	0.159907	0.278003
ENSMUSG00000003226	Ranbp2	protein_coding	L14	0.212271	0.013876	0.0311572	0.440672	1.1e-07	3.28e-07	0.107477	0.170333	0.28373	0.535024	3.33e-09	1.01e-08	0.331443	4.81e-05	0.000124615	-0.0223581	0.775858	0.869053
ENSMUSG00000003227	Edar	protein_coding	-	-0.00933566	0.94837	0.971656	-0.983553	4.1e-12	1.58e-11	-0.264093	0.0312144	0.0676091	-1.30474	8.16e-17	3.61e-16	0.458754	0.000419066	0.000970301	-0.216525	0.0842454	0.16466
ENSMUSG00000003228	Grk5	protein_coding	L20	0.556447	9.63e-20	1.2e-18	-0.402095	1.24e-11	4.68e-11	-0.307909	3.06e-08	1.74e-07	0.0237031	0.714473	0.783612	0.368196	2.63e-10	1.07e-09	-0.456002	6.35e-16	8.43e-15
ENSMUSG00000003233	Dvl3	protein_coding	-	-0.282278	0.000185542	0.0006033	-0.207607	0.0040956	0.00809769	-0.18922	0.00561608	0.0147435	-0.205297	0.010357	0.0182583	0.573812	9.61e-16	5.49e-15	-0.124407	0.0709882	0.142783
ENSMUSG00000003234	Abcf3	protein_coding	-	0.00948175	0.870536	0.919002	-0.0179871	0.747342	0.822831	0.0340512	0.517323	0.660378	0.160203	0.00890359	0.0158354	0.0647761	0.240683	0.328541	-0.0409073	0.44317	0.600741
ENSMUSG00000003235	Eif2b5	protein_coding	-	0.196496	0.000657672	0.00194701	0.210443	0.000139208	0.000325591	0.15198	0.00341088	0.00937606	0.271575	7.53e-06	1.83e-05	0.217798	6.9e-05	0.000175425	0.159186	0.00256494	0.00769283
ENSMUSG00000003269	Cyth2	protein_coding	-	-0.0242487	0.586493	0.703936	0.00671821	0.874308	0.917455	-0.105123	0.00854267	0.0215055	0.171039	0.000227188	0.000485671	0.277947	3.5e-11	1.51e-10	-0.123374	0.00269099	0.0080364
ENSMUSG00000003271	Sult2b1	protein_coding	L24	-0.167306	0.306045	0.430164	0.0746484	0.633652	0.728915	0.159678	0.272521	0.41033	-0.180396	0.299018	0.38654	-0.252156	0.108648	0.164776	-0.104949	0.466121	0.623019
ENSMUSG00000003273	Car11	protein_coding	L34	-1.4249	6.41e-23	9.32e-22	-1.74698	2.84e-32	2.28e-31	-1.55217	8.09e-30	1.96e-28	-1.95497	3.02e-31	2.24e-30	-1.15974	7.45e-17	4.53e-16	-0.828161	7.1e-12	6.65e-11
ENSMUSG00000003279	Dlgap1	protein_coding	-	-1.68842	1.89e-05	7.13e-05	-0.473228	0.162754	0.237297	0.44233	0.119513	0.212605	-1.45033	5.02e-05	0.000113878	-1.02581	0.00696544	0.0135745	-0.130455	0.646892	0.776704
ENSMUSG00000003282	Plag1	protein_coding	-	-0.446297	0.00509877	0.0126994	-0.154026	0.300239	0.400454	-0.200913	0.157208	0.265617	-0.0872268	0.600585	0.685621	0.457087	0.00243246	0.00508691	-0.676544	2.54e-06	1.29e-05
ENSMUSG00000003283	Hck	protein_coding	L3	1.24561	1.57e-44	5.39e-43	1.81529	2.61e-100	1.04e-98	0.919333	4.6e-30	1.13e-28	1.8036	2.38e-83	6.09e-82	0.0785758	0.352004	0.450124	0.221976	0.00633632	0.0173502
ENSMUSG00000003299	Mrpl4	protein_coding	-	-0.0407796	0.537792	0.660912	0.103422	0.103491	0.159149	-0.0983829	0.0995199	0.182797	-0.177038	0.0115141	0.0201482	0.0583085	0.354598	0.452614	-0.0640098	0.291209	0.442507
ENSMUSG00000003308	Keap1	protein_coding	-	0.582589	2.57e-21	3.47e-20	0.521927	9.29e-19	4.73e-18	0.278419	5.48e-07	2.7e-06	0.178466	0.00599695	0.010938	0.504711	5.29e-18	3.45e-17	0.0982792	0.0812379	0.159952
ENSMUSG00000003309	Ap1m2	protein_coding	-	-0.287719	4.84e-06	1.98e-05	-0.626217	1.44e-24	9e-24	0.00946948	0.866913	0.924134	-0.254672	0.000135889	0.000296242	0.0193603	0.746392	0.814479	-0.0099769	0.861864	0.922535
ENSMUSG00000003316	Glg1	protein_coding	-	-0.022293	0.664099	0.76874	-0.105752	0.0322169	0.055312	-0.142973	0.00209626	0.00601365	-0.0329774	0.541997	0.632123	0.00733867	0.879977	0.918488	0.00594035	0.898812	0.944789
ENSMUSG00000003341	Atp8b3	protein_coding	-	0.335254	0.403501	0.533894	1.34948	8.47e-05	0.000202642	1.07106	0.00136965	0.00406474	1.82603	7.09e-07	1.86e-06	2.57643	2.79e-10	1.13e-09	1.48159	0.000117777	0.000457669
ENSMUSG00000003344	Btbd2	protein_coding	L27	-0.196125	0.0287038	0.0595358	-0.532251	6.83e-10	2.34e-09	-0.230905	0.00436767	0.0117418	-1.02798	4.79e-27	3.09e-26	-0.479622	1.73e-08	6.14e-08	-0.260978	0.00141691	0.0044846
ENSMUSG00000003345	Csnk1g2	protein_coding	-	-0.366962	3.31e-09	1.97e-08	-0.22074	0.000201649	0.000464507	-0.257847	4.14e-06	1.81e-05	-0.361205	2.88e-08	8.28e-08	0.0937756	0.109232	0.165496	-0.105963	0.0603612	0.124619
ENSMUSG00000003346	Abhd17a	protein_coding	L27	-0.326216	0.00121033	0.00341034	0.0309177	0.748013	0.823392	-0.049177	0.587434	0.719167	-0.409717	0.000103978	0.000229255	-0.255062	0.00734113	0.0142493	-0.00411125	0.964231	0.980527
ENSMUSG00000003348	Mob3a	protein_coding	L14	0.667092	4.34e-23	6.37e-22	0.819109	5.38e-37	4.95e-36	0.368207	1.71e-09	1.1e-08	0.695283	9.23e-23	5.14e-22	0.626045	8.91e-23	7.3e-22	0.519209	3.81e-17	5.55e-16
ENSMUSG00000003352	Cacnb3	protein_coding	L6	-0.241056	0.00183888	0.00500457	0.704506	4.75e-22	2.73e-21	0.210223	0.0022924	0.00652545	0.131253	0.104034	0.152771	-0.18591	0.0118295	0.0221653	0.471585	1.46e-11	1.33e-10
ENSMUSG00000003354	Ccdc65	protein_coding	L30	-0.401769	0.000680118	0.00200735	-1.4941	1.46e-36	1.33e-35	-0.290925	0.00665739	0.0172125	-0.955949	4.86e-14	1.91e-13	-0.58783	2.77e-07	8.95e-07	-0.231359	0.0331213	0.0747403
ENSMUSG00000003355	Fkbp11	protein_coding	L10	-0.853009	1.92e-15	1.84e-14	-0.165663	0.0852363	0.133599	0.354986	0.000115538	0.000410575	1.22433	3.32e-32	2.53e-31	-0.278302	0.00390402	0.00791622	0.878795	8.13e-23	1.68e-21
ENSMUSG00000003360	Ddx23	protein_coding	-	0.112468	0.015055	0.0334549	0.052384	0.238665	0.330253	-0.0626819	0.13493	0.234569	0.0614504	0.209499	0.284794	0.233827	1.06e-07	3.52e-07	-0.0642207	0.130651	0.235572
ENSMUSG00000003363	Pld3	protein_coding	-	-0.0689919	0.285254	0.40754	0.57536	1.54e-20	8.33e-20	0.0845323	0.148356	0.253232	0.0250807	0.712679	0.782234	-0.309182	4.56e-07	1.45e-06	-0.00492519	0.933242	0.964168
ENSMUSG00000003378	Grik5	protein_coding	L33	-0.550663	1.38e-13	1.17e-12	-0.681066	9.31e-22	5.28e-21	-0.248266	0.000176502	0.000608815	-0.343521	1.19e-05	2.84e-05	0.336735	1.57e-06	4.75e-06	-0.145917	0.0306815	0.0699473
ENSMUSG00000003379	Cd79a	protein_coding	L37	-2.15722	2.04e-51	8.49e-50	-0.758551	2.29e-08	7.18e-08	-0.39361	0.0022024	0.00629103	-4.07406	2.34e-150	1.94e-148	-2.34326	1.11e-67	5.48e-66	0.544534	2.29e-05	0.000100441
ENSMUSG00000003380	Rabac1	protein_coding	L20	-0.341302	0.00037455	0.00115565	-0.690479	8.14e-14	3.4e-13	-0.579331	2.94e-11	2.23e-10	-0.302752	0.00262276	0.00499343	0.34988	0.000111606	0.000277216	-0.321426	0.000229799	0.000851683
ENSMUSG00000003382	Etv3	protein_coding	L15	0.0807963	0.312869	0.437856	0.962287	4.09e-36	3.66e-35	0.104165	0.150942	0.256847	0.604301	5.97e-13	2.22e-12	0.882816	1.65e-31	2.03e-30	0.510044	2.37e-12	2.33e-11
ENSMUSG00000003402	Prkcsh	protein_coding	-	0.271931	1.5e-05	5.76e-05	0.392438	7.78e-11	2.81e-10	0.120178	0.0344454	0.0735362	0.620742	4.73e-21	2.48e-20	0.226681	0.000141912	0.000349141	0.285427	6.34e-07	3.48e-06
ENSMUSG00000003410	Elavl3	protein_coding	-	0.170544	0.736407	0.824727	0.52596	0.316539	0.41859	0.26044	0.571438	0.706208	0.175549	0.73384	0.79953	-0.226322	0.647295	0.732503	-0.582709	0.223686	0.362193
ENSMUSG00000003411	Rab3b	protein_coding	-	-0.970464	7.68e-06	3.06e-05	-0.79898	0.000297372	0.000673428	-0.239525	0.174354	0.28922	0.155993	0.444475	0.538257	0.980531	7.79e-08	2.63e-07	-0.30451	0.0884512	0.171356
ENSMUSG00000003418	St8sia6	protein_coding	L23	-1.13055	5.44e-11	3.81e-10	-0.538407	0.000833441	0.00179508	0.0972706	0.522856	0.665223	0.282064	0.108989	0.159386	-1.1984	1.67e-13	8.3e-13	0.432129	0.00449871	0.0127582
ENSMUSG00000003420	Fcgrt	protein_coding	L37	-0.61474	2.79e-19	3.4e-18	-0.585591	5.01e-19	2.57e-18	-0.473174	2.16e-14	2.1e-13	-0.867848	3.43e-33	2.72e-32	-0.960944	1.79e-49	4.64e-48	0.22246	0.000327625	0.00118021
ENSMUSG00000003421	Nosip	protein_coding	-	0.121673	0.0577995	0.109081	0.554324	1.46e-19	7.63e-19	0.322964	2.21e-08	1.28e-07	0.227387	0.000774115	0.00156864	0.0155141	0.799663	0.856108	-0.068498	0.244811	0.388482
ENSMUSG00000003423	Pih1d1	protein_coding	-	0.100211	0.159233	0.255058	0.196872	0.00368908	0.00734103	-0.0628899	0.325381	0.470599	0.0885186	0.235352	0.314905	-0.182116	0.00731638	0.0142099	0.181143	0.00525972	0.0146676
ENSMUSG00000003429	Rps11	protein_coding	-	0.324068	9.08e-09	5.14e-08	0.516639	1.53e-21	8.64e-21	0.173159	0.000713512	0.00222871	0.375634	2.05e-10	6.66e-10	-0.0584173	0.27394	0.366027	0.374416	2.9e-13	3.08e-12
ENSMUSG00000003435	Supt5	protein_coding	-	0.0847404	0.104601	0.180619	0.185561	0.000214498	0.000492562	-0.00236619	0.960123	0.979985	0.135344	0.0138251	0.023938	0.164985	0.000842432	0.00187359	-0.0832816	0.080243	0.158301
ENSMUSG00000003436	Dll3	protein_coding	-	-0.103354	0.862025	0.912953	-0.6917	0.229762	0.3196	0.02532	0.964599	0.982344	-0.165389	0.778512	0.83603	0.289294	0.622924	0.71123	-0.363125	0.532664	0.683818
ENSMUSG00000003437	Paf1	protein_coding	-	-0.054893	0.2809	0.402607	-0.0769017	0.115712	0.17595	-0.17723	0.00012152	0.000430516	-0.112812	0.0364978	0.0587025	-0.096684	0.0464567	0.0773245	-0.185509	7.58e-05	0.000304809
ENSMUSG00000003438	Timm50	protein_coding	-	0.262981	3.72e-05	0.000134491	0.603886	1.57e-23	9.52e-23	0.342647	1.52e-09	9.8e-09	0.452661	9.54e-12	3.33e-11	0.257574	2.22e-05	5.97e-05	0.347842	2.2e-09	1.61e-08
ENSMUSG00000003444	Med29	protein_coding	-	0.295613	0.00140965	0.00392541	0.170525	0.0545099	0.0892217	0.260284	0.00168929	0.00493374	0.246924	0.0107794	0.0189552	0.0362351	0.684432	0.764518	0.15727	0.0647671	0.132342
ENSMUSG00000003452	Bicd1	protein_coding	L11	0.174265	0.104997	0.181209	-0.291996	0.00515558	0.0100609	-0.107786	0.273575	0.411587	1.02638	4.92e-20	2.47e-19	-0.0789449	0.460356	0.559727	-0.0904901	0.359588	0.517922
ENSMUSG00000003458	Ncstn	protein_coding	-	0.0926119	0.0380253	0.075828	0.428858	1.09e-23	6.63e-23	0.312701	9.05e-15	9.08e-14	0.581334	2.97e-35	2.5e-34	0.533295	1.36e-36	2.11e-35	0.0601371	0.140731	0.250696
ENSMUSG00000003464	Pex19	protein_coding	-	-0.169648	3.68e-05	0.000133309	-0.222795	1.51e-08	4.77e-08	-0.147044	6.75e-05	0.000248774	-0.226553	1.77e-07	4.82e-07	-0.148216	0.000151417	0.000371121	-0.156884	3.11e-05	0.000133699
ENSMUSG00000003469	Phyhip	protein_coding	L24	-0.970258	0.000140253	0.000464353	-0.0120534	0.961271	0.978592	-0.043176	0.842224	0.906247	-0.49541	0.0534441	0.0835351	0.592281	0.013553	0.0251101	-0.0823178	0.700634	0.816565
ENSMUSG00000003476	Crhr2	protein_coding	L22	-0.805205	0.0399431	0.0791444	-1.26525	0.000930554	0.00199376	-0.325627	0.339974	0.486278	-1.3869	0.000432469	0.000899489	-0.470845	0.195952	0.275846	-0.116197	0.730459	0.838786
ENSMUSG00000003477	Inmt	protein_coding	L34	-0.880163	7.07e-15	6.53e-14	-2.20085	1.02e-90	3.3e-89	-2.13717	6.14e-96	1.23e-93	-3.94197	1.55e-241	4.52e-239	-1.85664	9.47e-68	4.69e-66	-1.49202	1.02e-47	6.85e-46
ENSMUSG00000003484	Cyp4f18	protein_coding	L3	0.663566	1.38e-10	9.38e-10	2.5438	2.01e-149	1.89e-147	1.97821	4.61e-100	1.06e-97	2.40748	2.88e-111	1.22e-109	0.901235	1.78e-20	1.31e-19	1.3862	3.29e-49	2.36e-47
ENSMUSG00000003500	Impdh1	protein_coding	L28	-0.441066	2.62e-07	1.26e-06	-1.02943	9.79e-36	8.67e-35	-0.525954	1.24e-11	9.76e-11	-0.983418	9.88e-28	6.55e-27	-1.29684	1.8e-57	6.28e-56	-0.282492	0.000290168	0.00105589
ENSMUSG00000003505	Psg18	protein_coding	-	NA	NA	NA	NA	NA	NA	NA	NA	NA	NA	NA	NA	NA	NA	NA	NA	NA	NA
ENSMUSG00000003518	Dusp3	protein_coding	L34	-0.289418	3.53e-05	0.000128259	-0.775825	1.36e-30	1.04e-29	-0.537249	2.79e-17	3.33e-16	-0.572893	7.17e-15	2.92e-14	-0.718034	1.99e-27	2.02e-26	-0.393204	6.85e-10	5.29e-09
ENSMUSG00000003526	Prodh	protein_coding	L20	-0.373079	2.28e-07	1.1e-06	-1.11034	1.54e-55	2.3e-54	-0.408684	4.76e-10	3.23e-09	-0.902337	1.18e-30	8.56e-30	0.501613	1.35e-13	6.76e-13	-0.279369	2.66e-05	0.00011566
ENSMUSG00000003527	Dgcr14	protein_coding	-	-0.0551865	0.293431	0.416797	0.35534	3.18e-13	1.29e-12	0.092797	0.044556	0.0918495	0.353747	7.48e-11	2.48e-10	0.36487	1.61e-13	8.01e-13	-0.000831636	0.986371	0.99304
ENSMUSG00000003528	Slc25a1	protein_coding	L23	-0.242189	0.0222544	0.0475598	-0.174125	0.0868267	0.135854	-0.13807	0.148718	0.253788	-0.211768	0.055972	0.0871916	-0.426629	2.05e-05	5.55e-05	-0.139492	0.145943	0.258242
ENSMUSG00000003531	Dgcr6	protein_coding	-	-0.383475	1.98e-06	8.53e-06	-0.456279	2.49e-09	8.24e-09	0.0453951	0.521541	0.66418	-0.456196	5.99e-08	1.68e-07	-0.370065	1.35e-06	4.11e-06	-0.0997618	0.170828	0.293174
ENSMUSG00000003534	Ddr1	protein_coding	-	-0.253679	0.000722276	0.00211984	-0.0779217	0.27965	0.377152	0.139408	0.0398518	0.0834843	-0.27946	0.000395571	0.000825682	0.290367	4.26e-05	0.000111035	-0.0554084	0.416099	0.574652
ENSMUSG00000003541	Ier3	protein_coding	L21	-0.476095	3.97e-07	1.87e-06	0.320682	0.000381273	0.000852718	-0.176009	0.0387427	0.0814353	2.29057	1.16e-120	5.68e-119	1.15122	1.26e-38	2.13e-37	0.148185	0.0823616	0.161639
ENSMUSG00000003545	Fosb	protein_coding	NA	-1.04706	9e-05	0.000307027	0.228269	0.375473	0.481907	0.772333	0.00161553	0.00473117	-0.564956	0.0434425	0.0690086	1.05026	3.52e-05	9.24e-05	-0.237413	0.333481	0.490166
ENSMUSG00000003546	Klc4	protein_coding	L34	-0.448292	2.3e-08	1.24e-07	-0.48176	4.13e-10	1.43e-09	-0.467575	1.15e-10	8.26e-10	-0.658541	9.49e-15	3.84e-14	-0.303774	6.74e-05	0.000171547	-0.336404	4.28e-06	2.09e-05
ENSMUSG00000003549	Ercc1	protein_coding	-	-0.0787309	0.230233	0.344332	0.132621	0.0354256	0.0603223	-0.172923	0.00342541	0.00941138	0.178194	0.0103752	0.0182871	0.364298	6.49e-09	2.38e-08	-0.0938017	0.125161	0.227451
ENSMUSG00000003555	Cyp17a1	protein_coding	-	-0.834542	0.0561487	0.106357	-1.20641	0.00297596	0.00600211	-0.60892	0.116274	0.207968	-1.85352	0.000268929	0.000570184	-1.77176	0.000223903	0.0005366	0.0154975	0.971701	0.984968
ENSMUSG00000003559	As3mt	protein_coding	L29	-0.0331968	0.543582	0.665926	-0.562492	9.75e-26	6.35e-25	0.0571257	0.245542	0.377828	-0.578896	2.09e-22	1.15e-21	-1.03778	7.84e-76	4.88e-74	-0.142554	0.00562789	0.0155842
ENSMUSG00000003573	Homer3	protein_coding	L27	-0.394614	9.69e-06	3.81e-05	-1.00956	5.35e-32	4.26e-31	-0.679519	3.48e-17	4.13e-16	-0.860013	6.91e-20	3.46e-19	-0.740246	2.89e-18	1.92e-17	-0.385752	2.25e-06	1.15e-05
ENSMUSG00000003575	Crtc1	protein_coding	L27	-0.633413	1.33e-14	1.2e-13	-0.51231	5.66e-11	2.06e-10	-0.316411	1.64e-05	6.62e-05	-0.719074	1.25e-16	5.46e-16	-0.0908977	0.240422	0.328282	-0.139137	0.0609314	0.125558
ENSMUSG00000003581	Rnf215	protein_coding	L33	-0.349691	8.88e-11	6.14e-10	-0.740166	4.32e-46	5.08e-45	-0.438567	2.59e-19	3.53e-18	-0.89032	1.29e-53	1.75e-52	-0.327283	1.74e-10	7.16e-10	-0.353294	1.03e-12	1.04e-11
ENSMUSG00000003585	Sec14l2	protein_coding	L34	0.311233	0.000175226	0.000572079	-1.48998	2.23e-71	4.82e-70	-0.11273	0.138855	0.239916	-1.00544	1.47e-28	9.99e-28	-0.461714	9.16e-09	3.31e-08	-0.220995	0.00400274	0.0114868
ENSMUSG00000003604	Aven	protein_coding	-	0.400379	2.52e-06	1.07e-05	0.122257	0.129406	0.194288	0.0565016	0.460117	0.608037	0.210812	0.0182261	0.0309708	-0.394242	2.36e-06	7.01e-06	0.304462	9.98e-05	0.000392823
ENSMUSG00000003617	Cp	protein_coding	L11	1.4671	7.2e-84	6.78e-82	0.5483	5.05e-14	2.12e-13	1.20567	4.69e-69	4.98e-67	2.95447	7.99e-305	6.02e-302	0.888304	1.89e-35	2.77e-34	0.63862	1.47e-20	2.67e-19
ENSMUSG00000003623	Crot	protein_coding	-	-0.0124026	0.859565	0.911266	0.0524279	0.433444	0.54172	0.0958398	0.129967	0.227612	0.219194	0.00292021	0.00553219	-0.227065	0.000730305	0.00163737	-0.103294	0.106099	0.198803
ENSMUSG00000003644	Rps6ka1	protein_coding	L15	0.0365487	0.682869	0.783228	0.565213	4.74e-11	1.74e-10	0.0540981	0.504775	0.649162	0.360044	0.000125523	0.000274835	0.375391	8.86e-06	2.48e-05	0.214956	0.00837162	0.0223025
ENSMUSG00000003657	Calb2	protein_coding	L11	0.698553	0.189702	0.294317	-0.244538	0.581152	0.682743	-1.32621	0.00370681	0.0101051	4.56604	2.05e-28	1.38e-27	0.228402	0.678856	0.759727	0.176786	0.694507	0.811803
ENSMUSG00000003660	Snrnp200	protein_coding	-	0.218606	1.19e-06	5.28e-06	0.0332733	0.442658	0.550929	0.122598	0.00268154	0.00751755	0.0961652	0.0433423	0.0688609	0.216907	3.58e-07	1.14e-06	-0.119271	0.00369063	0.0106799
ENSMUSG00000003662	Ciao1	protein_coding	-	-0.0511192	0.329271	0.455685	-0.0343149	0.494231	0.601407	0.0570408	0.226329	0.354807	-0.170836	0.00206168	0.00396684	-0.32571	1.07e-10	4.48e-10	-0.132973	0.00593764	0.0163605
ENSMUSG00000003665	Has1	protein_coding	L13	1.93221	1.47e-13	1.24e-12	1.74207	4.55e-12	1.75e-11	0.678785	0.00497974	0.0132194	3.63552	7.48e-42	7.63e-41	2.16543	3.48e-18	2.3e-17	0.844267	0.000443732	0.0015589
ENSMUSG00000003680	Taf6l	protein_coding	-	0.311672	1.15e-07	5.77e-07	0.74122	2.36e-40	2.4e-39	0.486222	3.99e-20	5.76e-19	0.235442	0.000145074	0.000315497	-0.0702832	0.216686	0.300406	0.290582	8.94e-08	5.48e-07
ENSMUSG00000003721	Insig2	protein_coding	-	-0.109613	0.0572077	0.108085	-0.217246	8.91e-05	0.000212656	-0.0316916	0.543278	0.683154	0.328356	6.1e-08	1.71e-07	0.00857218	0.876737	0.915956	-0.10211	0.0543146	0.114045
ENSMUSG00000003731	Kpna6	protein_coding	-	0.0219418	0.506692	0.632477	0.0753468	0.0172852	0.0310976	0.0343687	0.247602	0.380328	0.144267	3.71e-05	8.52e-05	0.246017	6.25e-15	3.39e-14	0.0137383	0.650037	0.778764
ENSMUSG00000003746	Man1a	protein_coding	-	-0.028464	0.683912	0.783981	0.0957251	0.152706	0.224336	-0.000717243	0.990948	0.997765	0.0149335	0.839214	0.884158	-0.00121879	0.985331	0.992824	0.385958	1.1e-09	8.33e-09
ENSMUSG00000003752	Itpkc	protein_coding	L12	-0.0306831	0.764596	0.845456	0.607878	4.07e-10	1.41e-09	0.216089	0.0188743	0.0433921	1.74134	3.44e-61	5.58e-60	1.49832	6.23e-55	1.97e-53	0.0450256	0.630396	0.763996
ENSMUSG00000003762	Coq8b	protein_coding	L11	-0.139831	0.0626669	0.116811	0.122377	0.0886149	0.13841	0.0877825	0.195827	0.317052	0.978324	7.72e-36	6.63e-35	0.553782	6.65e-15	3.6e-14	0.00372404	0.956698	0.976993
ENSMUSG00000003778	Brd8	protein_coding	-	0.0457175	0.263529	0.38305	0.0507025	0.193823	0.276233	0.125621	0.000669924	0.00210526	0.0179274	0.679255	0.754368	-0.0491511	0.210187	0.292586	-0.0389257	0.302009	0.455025
ENSMUSG00000003779	Kif20a	protein_coding	L6	2.00469	3.6e-46	1.3e-44	2.42384	1.79e-73	4.05e-72	1.75388	1.07e-43	4.76e-42	1.86492	1.04e-36	9.19e-36	-0.487064	0.000709884	0.00159334	2.00203	3.76e-54	3.33e-52
ENSMUSG00000003808	Farsa	protein_coding	L14	0.459751	1.53e-20	1.97e-19	0.703358	6.27e-51	8.37e-50	0.23269	1.91e-07	9.9e-07	0.636698	1.12e-34	9.32e-34	0.384749	3.93e-16	2.3e-15	0.239985	1.71e-07	1.01e-06
ENSMUSG00000003809	Gcdh	protein_coding	-	-0.126459	0.0498836	0.09595	-0.220284	0.000398731	0.000889958	-0.259667	8.35e-06	3.52e-05	-0.574498	1.37e-16	5.98e-16	-0.0670726	0.278541	0.371123	-0.0835545	0.158088	0.275413
ENSMUSG00000003810	Mast2	protein_coding	-	0.325603	3.7e-08	1.96e-07	0.270965	1.89e-06	5.17e-06	0.0321029	0.548298	0.687334	0.446932	7.48e-13	2.76e-12	0.565362	7.56e-24	6.53e-23	0.0547804	0.310238	0.464777
ENSMUSG00000003812	Dnase2a	protein_coding	L6	-0.239751	0.000491891	0.00148708	0.962685	1.46e-49	1.87e-48	0.346049	2.35e-08	1.35e-07	0.520655	5.11e-13	1.9e-12	-0.270258	4.91e-05	0.00012709	0.371266	3.02e-09	2.18e-08
ENSMUSG00000003813	Rad23a	protein_coding	-	0.189445	0.000188826	0.000613172	0.223653	4.08e-06	1.08e-05	0.30177	3.51e-11	2.65e-10	0.207122	0.000106561	0.000234734	-0.479901	1.09e-22	8.89e-22	0.144968	0.00181716	0.00562276
ENSMUSG00000003814	Calr	protein_coding	L6	1.14897	1.58e-75	1.21e-73	0.949168	4.67e-56	7.04e-55	0.457983	6.71e-16	7.32e-15	0.930786	8.18e-46	9.2e-45	-0.197514	0.000837948	0.00186406	0.781543	3.96e-43	2.12e-41
ENSMUSG00000003824	Syce2	protein_coding	L6	1.06012	1.15e-17	1.27e-16	1.47821	3.63e-38	3.47e-37	1.3421	2.76e-33	7.78e-32	1.2389	2.73e-23	1.55e-22	-0.508999	9.29e-05	0.000232874	0.826944	4.16e-13	4.37e-12
ENSMUSG00000003847	Nfat5	protein_coding	L20	-0.37505	3.19e-06	1.34e-05	-0.514636	2.99e-11	1.11e-10	-0.523696	7.59e-13	6.56e-12	-0.0872494	0.301269	0.388959	0.432283	1.28e-08	4.58e-08	-0.491704	1.95e-11	1.75e-10
ENSMUSG00000003848	Nob1	protein_coding	-	0.168919	0.0208759	0.0448708	0.340708	1e-06	2.81e-06	0.15235	0.0212741	0.0482155	0.577834	4.25e-14	1.67e-13	0.484403	3.17e-12	1.46e-11	0.220081	0.00108277	0.00350562
ENSMUSG00000003849	Nqo1	protein_coding	L20	-1.27048	2.88e-13	2.38e-12	-1.37952	1.84e-16	8.54e-16	0.126936	0.4158	0.565302	-0.325212	0.0683876	0.104672	1.62694	4.85e-24	4.23e-23	-0.554659	0.000358081	0.00128229
ENSMUSG00000003863	Ppfia3	protein_coding	L24	-0.230533	0.308209	0.43249	-0.2368	0.273346	0.370042	0.49271	0.0119173	0.0288926	0.1411	0.531566	0.622482	0.173237	0.422541	0.521858	0.188588	0.321123	0.476577
ENSMUSG00000003865	Gys1	protein_coding	L24	0.0246241	0.799485	0.869254	-0.118927	0.201678	0.285734	0.108622	0.214497	0.34046	0.584993	7.79e-09	2.31e-08	-0.249379	0.0066774	0.0130504	0.00731442	0.933613	0.964406
ENSMUSG00000003868	Ruvbl2	protein_coding	-	0.0355502	0.577449	0.695655	-0.0187146	0.760042	0.832691	-0.00394259	0.945483	0.971107	0.104987	0.118493	0.171672	-0.302262	7.58e-07	2.36e-06	0.0294532	0.614084	0.751586
ENSMUSG00000003872	Lin7b	protein_coding	-	-0.194693	0.556234	0.676861	-0.58373	0.0467886	0.0777812	-0.310929	0.290543	0.431531	-0.144127	0.669424	0.745907	0.469076	0.104681	0.159454	-0.904559	0.00225145	0.00684071
ENSMUSG00000003873	Bax	protein_coding	L3	0.434923	3.43e-08	1.83e-07	0.733594	1.92e-22	1.12e-21	0.620328	2.86e-18	3.62e-17	1.00479	5.65e-34	4.59e-33	0.490093	7.12e-11	3.02e-10	0.423814	5.59e-09	3.91e-08
ENSMUSG00000003882	Il7r	protein_coding	L3	-0.328536	0.00656697	0.0159211	1.24619	6.78e-28	4.76e-27	0.794556	3.58e-13	3.17e-12	1.18368	3.02e-21	1.59e-20	0.141329	0.213302	0.29642	0.821403	7.96e-14	8.85e-13
ENSMUSG00000003923	Tfam	protein_coding	-	0.0401352	0.593694	0.710238	0.213035	0.00284852	0.00575913	0.315541	3.16e-06	1.41e-05	0.138924	0.0782061	0.118198	-0.00246005	0.972664	0.983748	0.149331	0.0299038	0.0683917
ENSMUSG00000003929	Zfp81	protein_coding	-	-0.252737	0.0103883	0.0240208	-0.251227	0.00783163	0.0148769	-0.0429298	0.630033	0.753116	-0.517348	9.83e-07	2.55e-06	-0.453855	2.07e-06	6.19e-06	-0.209347	0.0207635	0.0497594
ENSMUSG00000003934	Efnb3	protein_coding	L34	0.381121	0.0233257	0.0495771	-0.308553	0.0761956	0.120763	0.209716	0.175219	0.29038	-1.77739	2.19e-20	1.12e-19	-0.107506	0.526233	0.622361	-0.503186	0.0013784	0.00437644
ENSMUSG00000003948	Mmd	protein_coding	L27	0.0961153	0.272896	0.393881	-0.149182	0.0769763	0.121865	-0.383939	1.24e-06	5.85e-06	-0.250977	0.00640707	0.0116438	-0.191066	0.0217983	0.0389239	-0.478227	2.54e-09	1.85e-08
ENSMUSG00000003949	Hlf	protein_coding	L33	-2.28448	1.2e-67	7.55e-66	-1.7375	1.09e-44	1.24e-43	-0.39307	0.000876049	0.00269455	-2.38273	6.71e-65	1.17e-63	-1.07049	7.71e-19	5.26e-18	-0.527288	5.91e-06	2.83e-05
ENSMUSG00000003955	Fam162a	protein_coding	L16	-0.16094	0.0701929	0.128732	-0.284126	0.00085672	0.00184314	-0.0172936	0.828846	0.897066	0.557427	1.31e-09	4.06e-09	-1.18318	7.5e-42	1.44e-40	-0.0106102	0.895318	0.942889
ENSMUSG00000003970	Rpl8	protein_coding	-	0.0945551	0.140346	0.230163	0.351702	1.17e-08	3.73e-08	0.0548771	0.34545	0.492473	0.561671	6.03e-17	2.68e-16	0.185256	0.00219895	0.00462939	0.187789	0.00126573	0.00404652
ENSMUSG00000003974	Grm3	protein_coding	-	0.0597973	0.909657	NA	-0.269223	0.615745	0.713412	-0.0277773	0.959821	0.979798	0	1	1	0.631312	0.24511	0.33364	0.65746	0.235074	NA
ENSMUSG00000003992	Ssbp2	protein_coding	-	0.148923	0.000868029	0.00250684	-0.314855	3.2e-13	1.3e-12	-0.0824279	0.0411748	0.0858119	0.0371931	0.429192	0.523269	-0.0989107	0.0231788	0.0411525	-0.217902	1.69e-07	1e-06
ENSMUSG00000004018	Fancl	protein_coding	-	0.111106	0.206725	0.31592	0.346493	2.6e-05	6.5e-05	0.295624	0.000164427	0.000569819	-0.129439	0.164471	0.230007	-0.732892	1.3e-15	7.35e-15	0.311214	0.000124887	0.000483437
ENSMUSG00000004031	Brinp2	protein_coding	L19	0.207555	0.500137	0.626562	0.02648	0.921943	0.953011	-0.996334	9.19e-05	0.000332257	-2.10233	6.55e-09	1.95e-08	2.72185	8.37e-28	8.74e-27	0.537346	0.0440934	0.0956472
ENSMUSG00000004032	Gstm5	protein_coding	L16	-0.320654	0.000847317	0.00245265	-0.563367	4.62e-10	1.6e-09	-0.170445	0.0419734	0.0872553	0.61927	6.97e-11	2.32e-10	-0.605435	4.69e-11	2.02e-10	-0.058612	0.485945	0.641399
ENSMUSG00000004035	Gstm7	protein_coding	L28	-0.439072	9.47e-05	0.000321989	-1.42859	2.88e-37	2.68e-36	-0.672069	4.45e-12	3.62e-11	-2.25494	5.32e-72	1.09e-70	-1.49889	4.11e-38	6.8e-37	-0.588524	1.27e-08	8.55e-08
ENSMUSG00000004038	Gstm3	protein_coding	L24	0.262248	0.405945	0.53643	-2.27658	2.19e-10	7.73e-10	0.278822	0.344934	0.491964	-2.60545	1.64e-12	5.97e-12	0.0261611	0.935642	0.958336	-0.381257	0.178008	0.303016
ENSMUSG00000004040	Stat3	protein_coding	L15	1.0308	3.54e-64	2.05e-62	0.9226	7.92e-56	1.19e-54	0.348262	3.08e-10	2.13e-09	1.26379	4.86e-87	1.33e-85	1.23019	1.96e-101	2.49e-99	0.397935	7.27e-13	7.46e-12
ENSMUSG00000004043	Stat5a	protein_coding	L14	0.369896	1.23e-06	5.43e-06	0.85725	2.18e-32	1.75e-31	0.132257	0.0544543	0.1093	0.620362	9.11e-15	3.69e-14	0.709125	8.42e-23	6.91e-22	0.689373	2.05e-23	4.37e-22
ENSMUSG00000004044	Ptrf	protein_coding	L33	-0.106731	0.103509	0.179028	-0.941231	3.46e-50	4.52e-49	-0.497864	5.88e-17	6.86e-16	-1.59397	4.78e-118	2.26e-116	-0.432563	2.82e-12	1.31e-11	-0.529304	6.54e-19	1.08e-17
ENSMUSG00000004054	Map3k11	protein_coding	-	-0.0617515	0.476609	0.604311	-0.283885	0.000672534	0.00146525	-0.307631	9.24e-05	0.000333701	-0.316674	0.000511211	0.00105583	0.0919097	0.262115	0.352869	-0.144873	0.0667606	0.135581
ENSMUSG00000004056	Akt2	protein_coding	-	0.209823	0.000993538	0.00284041	0.0414781	0.49865	0.605422	-0.0948529	0.100256	0.183896	0.0447251	0.504344	0.596395	0.504101	6.03e-17	3.7e-16	0.0370192	0.522821	0.675579
ENSMUSG00000004069	Dnaja3	protein_coding	-	0.209843	0.00126235	0.00354493	-0.101492	0.10438	0.160343	0.22471	0.000130127	0.000459007	0.0350808	0.609169	0.69368	-0.087411	0.15932	0.230631	0.0451041	0.447946	0.605258
ENSMUSG00000004070	Hmox2	protein_coding	L3	0.212528	4.24e-05	0.00015199	0.643292	5.59e-39	5.47e-38	0.410531	1.42e-18	1.84e-17	0.725795	5.87e-41	5.84e-40	0.231795	2.84e-06	8.36e-06	0.200568	2.46e-05	0.00010717
ENSMUSG00000004071	Cdip1	protein_coding	L33	-0.450506	3.14e-20	3.99e-19	-0.657372	1.25e-44	1.41e-43	-0.522152	2.22e-32	6.02e-31	-0.710362	1.76e-42	1.83e-41	0.176302	0.000128058	0.000316505	-0.102818	0.0211477	0.0505337
ENSMUSG00000004085	Zak	protein_coding	L32	-0.360817	2.03e-11	1.47e-10	-0.831573	1.84e-56	2.81e-55	-0.318363	7.21e-11	5.29e-10	-0.81695	1.24e-45	1.39e-44	-0.11502	0.024382	0.0430916	-0.516729	5.44e-26	1.36e-24
ENSMUSG00000004096	Cwc15	protein_coding	L4	0.348793	0.000137642	0.00045615	0.433935	7.95e-07	2.24e-06	0.254189	0.00221697	0.00632943	0.623763	7.8e-11	2.59e-10	0.126901	0.145191	0.212611	0.130795	0.117338	0.215854
ENSMUSG00000004098	Col5a3	protein_coding	L11	-0.848735	1.62e-10	1.09e-09	0.0730855	0.551429	0.655535	-0.689244	2.18e-09	1.39e-08	1.99495	2.05e-51	2.65e-50	-0.750675	4.33e-09	1.61e-08	0.491981	2.15e-05	9.48e-05
ENSMUSG00000004099	Dnmt1	protein_coding	L6	0.585621	3.62e-21	4.87e-20	0.97013	7.23e-60	1.18e-58	0.702872	6.25e-36	2.03e-34	0.47279	5.4e-13	2.01e-12	-0.112201	0.0584288	0.0949065	0.533801	4.43e-21	8.28e-20
ENSMUSG00000004100	Ppan	protein_coding	L15	0.164624	0.101355	0.175928	0.73278	1.73e-14	7.43e-14	0.233799	0.00972638	0.0241205	0.882922	2.19e-17	9.9e-17	0.717279	3.81e-14	1.97e-13	0.474258	2.48e-07	1.44e-06
ENSMUSG00000004105	Angptl2	protein_coding	L33	-1.71645	2e-78	1.66e-76	-1.84411	1.04e-98	4e-97	-0.910484	2.04e-28	4.63e-27	-2.15637	4.23e-110	1.75e-108	-0.984181	1.14e-30	1.36e-29	-0.789219	1.23e-21	2.38e-20
ENSMUSG00000004110	Cacna1e	protein_coding	L37	-1.1956	1.13e-09	7.04e-09	-0.835167	4.63e-06	1.23e-05	-0.228278	0.18842	0.307339	-2.84248	8.63e-40	8.33e-39	-2.58551	9.17e-41	1.69e-39	0.335496	0.052222	0.110297
ENSMUSG00000004113	Cacna1b	protein_coding	L30	-0.406362	0.00964592	0.0224547	-0.620367	2.83e-05	7.06e-05	0.114864	0.362949	0.511267	1.08818	1.76e-13	6.71e-13	-1.80087	5.55e-28	5.84e-27	0.0145393	0.912679	0.953132
ENSMUSG00000004127	Trmt10a	protein_coding	-	0.392665	1.91e-06	8.22e-06	0.106084	0.169324	0.245838	0.287766	0.000104851	0.000375314	0.703673	9.19e-17	4.06e-16	-0.505219	2.91e-09	1.1e-08	0.274078	0.00044138	0.00155163
ENSMUSG00000004151	Etv1	protein_coding	L34	-0.486808	4.37e-06	1.8e-05	-0.929394	1.51e-19	7.92e-19	-0.555377	7.08e-09	4.29e-08	-1.06674	4.32e-20	2.18e-19	-1.27137	1.68e-34	2.39e-33	-0.0238344	0.80384	0.886511
ENSMUSG00000004187	Kifc2	protein_coding	L34	-0.735432	1.45e-12	1.15e-11	-1.38372	2.28e-42	2.45e-41	-1.21539	3.18e-37	1.1e-35	-2.3073	8.9e-88	2.49e-86	-1.11205	4.97e-28	5.25e-27	-0.863454	2.64e-19	4.43e-18
ENSMUSG00000004207	Psap	protein_coding	L5	0.665882	2.13e-21	2.9e-20	1.48297	4.61e-107	2.12e-105	0.406916	1.62e-10	1.15e-09	0.770496	9.54e-26	5.89e-25	-0.0652505	0.324057	0.420619	0.471374	1.35e-13	1.47e-12
ENSMUSG00000004221	Ikbkg	protein_coding	-	0.251217	3.1e-06	1.3e-05	-0.0861161	0.0965487	0.149499	-0.0833841	0.0880402	0.16493	-0.179269	0.00171203	0.00332758	0.379178	1.29e-13	6.44e-13	-0.0939174	0.0576875	0.119884
ENSMUSG00000004231	Pax2	protein_coding	-	-0.121364	0.830721	NA	-0.269465	0.641014	0.73523	0.164514	0.779708	0.861085	0.320315	0.570959	0.659218	-0.533234	0.358669	0.456954	0.289434	0.623182	NA
ENSMUSG00000004233	Wars2	protein_coding	-	-0.0567261	0.493564	0.620325	-0.099367	0.20991	0.295905	-0.104218	0.162246	0.272892	-0.219437	0.0131295	0.0227969	-0.569079	2.03e-12	9.51e-12	-0.130789	0.085271	0.166282
ENSMUSG00000004263	Atn1	protein_coding	-	-0.227396	0.0401431	0.0794754	-0.111571	0.293547	0.392899	-0.0517719	0.599182	0.72953	0.0418619	0.71517	0.784252	0.497876	1.76e-06	5.31e-06	-0.10858	0.286947	0.43795
ENSMUSG00000004264	Phb2	protein_coding	L15	0.229362	0.000118161	0.000395776	0.561687	4.92e-23	2.93e-22	0.219683	4.24e-05	0.000161384	0.686147	2.99e-28	2.01e-27	0.50973	1.49e-19	1.05e-18	0.2436	7.45e-06	3.53e-05
ENSMUSG00000004266	Ptpn6	protein_coding	L3	1.49213	5.93e-63	3.33e-61	1.74652	1.21e-92	4.05e-91	1.1412	4.15e-45	1.94e-43	1.68029	3.05e-72	6.3e-71	0.334964	7.31e-05	0.000185397	0.468689	8.37e-09	5.75e-08
ENSMUSG00000004267	Eno2	protein_coding	-	-0.183105	0.0564958	0.106932	0.390166	1.48e-05	3.77e-05	0.684583	2.62e-16	2.94e-15	-0.523384	2e-07	5.42e-07	0.549723	1.11e-09	4.32e-09	0.12704	0.138259	0.246954
ENSMUSG00000004268	Emg1	protein_coding	-	0.449089	1.09e-17	1.21e-16	0.534214	1.62e-26	1.09e-25	0.220853	3.55e-06	1.57e-05	0.329072	2.75e-09	8.37e-09	-0.0287074	0.571333	0.663839	0.350516	4.27e-13	4.47e-12
ENSMUSG00000004270	Lpcat3	protein_coding	-	0.0965341	0.0132309	0.0298392	0.268671	4.11e-13	1.66e-12	0.0139953	0.685503	0.794722	0.590718	2.6e-48	3.12e-47	0.481652	3.04e-38	5.06e-37	0.46038	1.86e-38	8.5e-37
ENSMUSG00000004285	Atp6v1f	protein_coding	-	0.182765	0.00488122	0.0122033	0.411448	3.94e-11	1.45e-10	0.133889	0.0228042	0.051173	0.301293	1e-05	2.41e-05	-0.0983331	0.113724	0.171565	0.193878	0.00106789	0.00346199
ENSMUSG00000004296	Il12b	protein_coding	L7	2.88961	2.83e-45	9.95e-44	0.870264	5.78e-06	1.52e-05	2.03744	8.56e-29	1.98e-27	-0.278205	0.221304	0.298694	-0.401086	0.0660507	0.106121	-0.30008	0.14725	0.260197
ENSMUSG00000004317	Clcn5	protein_coding	L10	0.217047	0.00106945	0.00303864	1.11253	3.82e-71	8.19e-70	0.648865	8.08e-28	1.78e-26	1.53879	1.47e-111	6.29e-110	1.20019	3.2e-81	2.33e-79	0.829547	1.84e-43	9.97e-42
ENSMUSG00000004319	Clcn3	protein_coding	-	-0.165911	0.00152588	0.00422446	-0.194958	0.000103736	0.000245836	-0.127985	0.00684327	0.0176404	-0.0452127	0.41429	0.508077	0.188891	0.000144905	0.00035591	-0.0264241	0.579989	0.724867
ENSMUSG00000004328	Hif3a	protein_coding	L18	0.477158	0.0145281	0.0324449	1.08666	9.51e-09	3.04e-08	-1.16045	5.03e-10	3.41e-09	3.39281	5.84e-61	9.39e-60	2.75532	8.19e-50	2.15e-48	-0.522351	0.00504672	0.01413
ENSMUSG00000004341	Gpx6	protein_coding	-	-0.00888023	0.96719	NA	0.012928	0.953591	NA	0.017245	0.941149	NA	-0.0177655	0.932348	NA	-0.0259181	0.909289	NA	0.015207	0.948093	NA
ENSMUSG00000004344	Gpx5	protein_coding	-	-0.0112051	0.963478	NA	0.00323032	0.989759	NA	0	1	NA	0.0172888	0.941925	NA	-0.0333901	0.896858	NA	0.0197034	0.940593	NA
ENSMUSG00000004347	Pde1c	protein_coding	L22	-1.22464	7.48e-08	3.84e-07	-0.978581	2.31e-06	6.29e-06	-0.491538	0.00996001	0.0246605	-0.31008	0.15771	0.221548	-1.23858	9.12e-09	3.3e-08	0.00436184	0.981374	0.990645
ENSMUSG00000004356	Utp20	protein_coding	L15	0.14298	0.0265034	0.0555384	0.228834	0.000198816	0.000458313	0.223435	0.000114141	0.000405971	0.684129	5.98e-24	3.46e-23	0.582918	9.46e-22	7.4e-21	0.459538	5.16e-15	6.33e-14
ENSMUSG00000004359	Spic	protein_coding	L1	1.48626	9.54e-10	5.98e-09	2.1172	2.36e-19	1.22e-18	1.25545	5e-08	2.77e-07	2.56546	2.38e-23	1.35e-22	-0.0942575	0.70492	0.780867	0.316592	0.171407	0.293856
ENSMUSG00000004360	9330159F19Rik	protein_coding	L34	-0.0911302	0.656415	0.762815	-1.54175	2.85e-14	1.22e-13	-0.750841	7.84e-05	0.000286305	-2.49746	1.88e-26	1.19e-25	-0.869213	1.08e-05	2.99e-05	-0.906568	1.66e-06	8.62e-06
ENSMUSG00000004364	Cul3	protein_coding	-	0.0942017	0.270543	0.391157	0.0825474	0.315339	0.417293	0.124837	0.1078	0.195344	0.698532	6.23e-15	2.54e-14	0.354745	1.16e-05	3.2e-05	-0.0581466	0.455438	0.612798
ENSMUSG00000004366	Sst	protein_coding	-	0.999774	0.0656973	NA	0.135439	0.804751	0.866481	-0.520164	0.356965	NA	0	1	1	0.0265927	0.961694	NA	-0.505797	0.369282	NA
ENSMUSG00000004371	Il11	protein_coding	L11	-0.201007	0.303769	0.427772	2.22232	3.3e-40	3.33e-39	0.496399	0.00389794	0.0105815	4.8715	1.01e-163	1.03e-161	0.349439	0.059525	0.0965301	0.297238	0.0980655	0.186377
ENSMUSG00000004383	Large	protein_coding	-	0.278269	0.000130013	0.000432655	-0.216814	0.00202462	0.00417464	-0.181286	0.00570498	0.0149586	0.570594	8.06e-14	3.13e-13	0.309479	8.2e-06	2.31e-05	-0.112989	0.0910915	0.175336
ENSMUSG00000004393	Ddx56	protein_coding	L15	0.095821	0.0920485	0.161972	0.346311	1.02e-10	3.67e-10	0.29887	3.11e-09	1.94e-08	0.591511	1.42e-23	8.12e-23	0.585978	4.02e-28	4.26e-27	0.292073	2.09e-08	1.38e-07
ENSMUSG00000004394	Tmed4	protein_coding	-	-0.116142	0.00361576	0.00927444	-0.366694	2.17e-21	1.22e-20	-0.19653	4.71e-08	2.62e-07	-0.377971	5.76e-19	2.77e-18	-0.0100239	0.792231	0.850425	-0.249757	1.27e-11	1.16e-10
ENSMUSG00000004415	Col26a1	protein_coding	-	-0.556109	0.00377565	0.00964551	-1.31539	5.64e-12	2.16e-11	-0.208306	0.191484	0.311319	-1.48628	9.17e-13	3.37e-12	-1.27237	4.58e-11	1.97e-10	0.0608273	0.721883	0.832552
ENSMUSG00000004446	Bid	protein_coding	L3	1.64266	1.72e-143	4.18e-141	1.74114	1.41e-182	2.22e-180	1.08583	3.82e-75	4.99e-73	1.57824	2.85e-121	1.42e-119	0.88248	3.74e-44	7.83e-43	0.684245	8.18e-29	2.37e-27
ENSMUSG00000004451	Ralb	protein_coding	L2	0.18832	0.00199268	0.00538656	0.25184	1.54e-05	3.92e-05	0.258354	2.69e-06	1.21e-05	1.02211	3e-58	4.55e-57	0.259226	7.19e-06	2.03e-05	0.267753	1.42e-06	7.47e-06
ENSMUSG00000004455	Ppp1cc	protein_coding	L14	0.347011	0.0599831	0.112594	0.440631	0.0132539	0.0243242	0.0448982	0.789491	0.868835	0.43436	0.0242617	0.0403419	0.0446292	0.798187	0.855045	0.107717	0.522102	0.674882
ENSMUSG00000004460	Dnajb11	protein_coding	L6	0.973085	1.96e-93	2.19e-91	0.957459	2.79e-98	1.06e-96	0.54041	2.61e-36	8.66e-35	1.05553	1.76e-99	6.1e-98	0.397705	3.11e-18	2.06e-17	0.808279	8.44e-77	1.97e-74
ENSMUSG00000004462	Tbccd1	protein_coding	-	0.0610594	0.225252	0.338435	-0.0661957	0.165509	0.240971	-0.0385695	0.396058	0.545643	-0.128591	0.0165899	0.0283602	-0.117597	0.016805	0.0305959	0.0116535	0.803135	0.885984
ENSMUSG00000004473	Clec11a	protein_coding	L37	0.139076	0.304177	0.428132	-0.440231	0.00059435	0.00130244	-0.182109	0.132021	0.230555	-2.4888	8.69e-63	1.45e-61	-1.68936	3.19e-37	5.08e-36	0.463949	0.000135693	0.000522815
ENSMUSG00000004500	Zfp324	protein_coding	-	0.107486	0.255737	0.374103	-0.242235	0.00758034	0.0144369	-0.115182	0.176784	0.292436	-0.488414	1.45e-06	3.71e-06	-0.164836	0.0695751	0.111164	0.0145807	0.866798	0.925438
ENSMUSG00000004508	Gab2	protein_coding	L18	0.289915	0.000753611	0.00220326	0.856011	4.7e-25	2.99e-24	-0.0784704	0.315472	0.460011	1.10236	3.03e-34	2.48e-33	1.99901	2.13e-133	6.09e-131	0.081114	0.302175	0.45515
ENSMUSG00000004530	Coro1c	protein_coding	L15	0.105368	0.043707	0.0855364	0.503037	9.29e-24	5.68e-23	0.179916	0.000138975	0.000487475	0.76466	2.34e-44	2.55e-43	0.529787	7.32e-27	7.23e-26	0.158286	0.000878879	0.00289924
ENSMUSG00000004535	Tax1bp1	protein_coding	L4	0.236109	0.0240753	0.0509596	0.250972	0.012784	0.0235236	0.102436	0.281818	0.421349	0.816672	9.48e-14	3.67e-13	0.286745	0.00374801	0.00762416	-0.0244319	0.7975	0.882806
ENSMUSG00000004540	Psg17	protein_coding	L5	1.42805	1.24e-11	9.12e-11	0.658491	0.00126517	0.00267076	0.513085	0.00811094	0.0205426	0.214073	0.362651	0.455188	-0.844493	0.000356901	0.000833265	-0.282532	0.218971	0.356551
ENSMUSG00000004542	Psg19	protein_coding	-	1.82448	1.85e-05	6.99e-05	1.08396	0.00504442	0.00985604	0.3703	0.357069	0.504969	1.68416	7.47e-05	0.000166944	0.511738	0.253293	0.343125	-1.00597	0.0377828	0.0838019
ENSMUSG00000004552	Ctse	protein_coding	L14	0.537973	0.00106525	0.00302796	1.10777	2.2e-13	8.99e-13	0.700527	2.52e-06	1.14e-05	0.166508	0.34532	0.436743	1.29694	6.12e-17	3.75e-16	0.764547	5.77e-07	3.18e-06
ENSMUSG00000004558	Ndrg2	protein_coding	L20	-0.590147	2.11e-08	1.15e-07	-0.887306	2.67e-18	1.33e-17	-0.95482	2.2e-23	3.89e-22	-0.471035	2.08e-05	4.89e-05	0.267322	0.00720373	0.0140066	-0.85527	4.72e-19	7.83e-18
ENSMUSG00000004561	Mettl17	protein_coding	-	-0.196012	0.000646107	0.00191422	-0.111675	0.0398472	0.0671966	-0.201848	0.000118961	0.000421986	-0.541383	4.17e-18	1.95e-17	-0.0434849	0.430333	0.529787	-0.131305	0.0152533	0.0379874
ENSMUSG00000004562	Arhgef40	protein_coding	L33	-0.683198	6.62e-26	1.1e-24	-0.61543	3.39e-23	2.02e-22	-0.437244	5.92e-14	5.6e-13	-1.02738	5.39e-50	6.72e-49	0.140891	0.021465	0.0383852	-0.251355	2e-05	8.87e-05
ENSMUSG00000004565	Pnpla6	protein_coding	-	-0.187119	0.00412707	0.0104687	-0.345076	3.99e-08	1.23e-07	-0.385958	6.92e-11	5.1e-10	-0.497551	6.6e-13	2.44e-12	-0.127256	0.0404373	0.068302	-0.236693	7.32e-05	0.000295446
ENSMUSG00000004567	Mcoln1	protein_coding	-	-0.142585	0.00110229	0.0031251	0.0297769	0.473933	0.581919	-0.0676773	0.0867689	0.162931	-0.18711	6.06e-05	0.000136453	-0.0316148	0.450705	0.549806	-0.165587	4.37e-05	0.000183114
ENSMUSG00000004568	Arhgef18	protein_coding	L33	-0.267745	0.000594514	0.00177158	-0.499911	2.72e-11	1.01e-10	-0.41265	5.46e-09	3.34e-08	-0.893002	2.05e-27	1.34e-26	-0.142526	0.0530328	0.0870674	-0.298669	2.59e-05	0.000112822
ENSMUSG00000004591	Pkn2	protein_coding	-	0.26999	0.000713029	0.00209473	-0.044942	0.558377	0.661655	0.0562863	0.437528	0.585791	0.152386	0.0695607	0.106292	0.297933	8.14e-05	0.000205349	-0.216293	0.00299696	0.00885505
ENSMUSG00000004609	Cd33	protein_coding	L18	0.365183	0.00281911	0.00739105	0.751275	1.45e-10	5.17e-10	-0.1308	0.241809	0.373358	3.73033	8.05e-188	1.18e-185	3.52104	1.44e-204	1.67e-201	-0.0501729	0.654003	0.781969
ENSMUSG00000004610	Etfb	protein_coding	-	0.0305338	0.792164	0.865195	-0.0513337	0.636849	0.731946	0.158923	0.117746	0.210104	0.0119835	0.919949	0.944295	-0.447453	5.1e-05	0.000131724	0.182291	0.0806952	0.159067
ENSMUSG00000004612	Nkg7	protein_coding	L35	2.73305	2.81e-89	2.94e-87	2.51186	2.36e-82	6.41e-81	1.50107	3.6e-33	1.01e-31	-0.700665	2.15e-06	5.45e-06	-1.76755	4.38e-38	7.24e-37	0.705826	4.05e-08	2.58e-07
ENSMUSG00000004613	Lim2	protein_coding	-	NA	NA	NA	NA	NA	NA	NA	NA	NA	NA	NA	NA	NA	NA	NA	NA	NA	NA
ENSMUSG00000004626	Stxbp2	protein_coding	-	0.0256714	0.548018	0.669674	0.418701	1.01e-24	6.37e-24	0.12894	0.000859403	0.00264802	0.889495	1.2e-87	3.35e-86	0.104086	0.0106811	0.0201798	0.130357	0.000863393	0.00285368
ENSMUSG00000004630	Pcp2	protein_coding	-	0.136378	0.735507	0.823956	0.339564	0.377447	0.483953	-0.295836	0.440612	0.589028	-0.494289	0.229852	0.308496	-0.0552381	0.898647	0.931269	0.507491	0.236185	0.377585
ENSMUSG00000004631	Sgce	protein_coding	L34	-0.0820451	0.137812	0.226977	-0.960992	8.93e-72	1.94e-70	-0.308569	6.8e-10	4.54e-09	-0.977568	3.74e-61	6.06e-60	-0.683048	7.97e-38	1.3e-36	-0.388498	2.01e-14	2.35e-13
ENSMUSG00000004633	Chn2	protein_coding	-	0.497408	2.7e-15	2.56e-14	-0.107601	0.077444	0.122545	0.0113803	0.83954	0.904543	0.238726	0.000278498	0.000589643	-0.0900137	0.149343	0.217994	0.346372	2.66e-09	1.93e-08
ENSMUSG00000004637	Wwox	protein_coding	-	-0.152295	0.0282267	0.0586846	-0.22908	0.000413674	0.000921874	0.0389921	0.518984	0.661898	0.383699	5.55e-08	1.56e-07	-0.331252	5.35e-07	1.68e-06	-0.142819	0.0237916	0.0560112
ENSMUSG00000004642	Slbp	protein_coding	L6	0.68385	2.04e-27	3.63e-26	1.02901	1.57e-65	2.96e-64	0.718653	4.9e-36	1.61e-34	0.42416	1.88e-10	6.11e-10	0.0613616	0.318144	0.414139	0.645364	3.18e-28	8.94e-27
ENSMUSG00000004651	Tyr	protein_coding	-	-0.0874971	0.860644	NA	-0.0909546	0.857934	0.904778	-0.371909	0.478458	0.624543	-0.518989	0.289797	0.37642	-0.582133	0.25926	0.349767	-0.174447	0.73981	NA
ENSMUSG00000004654	Ghrhr	protein_coding	-	-0.0542563	0.912397	0.947627	0.203799	0.663803	0.754006	0.695428	0.126168	0.222127	-0.229604	0.627962	0.710395	2.10082	4.64e-06	1.34e-05	-0.593489	0.214939	0.351625
ENSMUSG00000004655	Aqp1	protein_coding	L20	-0.513676	1.5e-07	7.43e-07	-1.29638	4.4e-43	4.81e-42	-0.806039	1.16e-19	1.62e-18	-0.710104	4.14e-12	1.47e-11	0.317487	0.00057963	0.00131463	-0.64435	4.18e-13	4.39e-12
ENSMUSG00000004661	Arid3b	protein_coding	-	-0.307723	2.13e-08	1.16e-07	-0.122649	0.0194007	0.034593	-0.368078	2.34e-13	2.11e-12	-0.187134	0.00141806	0.00278396	0.189608	0.000283457	0.000670644	-0.159839	0.00178327	0.00553232
ENSMUSG00000004665	Cnn2	protein_coding	L29	-0.101495	0.100639	0.174797	-0.0799771	0.178271	0.256838	-0.0553528	0.323406	0.468397	-0.4716	3.77e-13	1.41e-12	-1.03444	7.26e-70	3.86e-68	0.102156	0.0689016	0.139224
ENSMUSG00000004667	Polr2e	protein_coding	-	-0.338736	8.22e-09	4.68e-08	-0.217089	0.000115329	0.000272274	-0.0195318	0.711386	0.813961	-0.454956	2.62e-13	9.91e-13	-0.205096	0.000242766	0.000579124	0.0225066	0.6737	0.796527
ENSMUSG00000004668	Abca13	protein_coding	L11	3.83683	1.55e-66	9.5e-65	0.40068	0.0692048	0.110607	-0.152839	0.503786	0.648286	6.49873	2.36e-190	3.59e-188	1.93946	1.36e-20	1.01e-19	0.181812	0.400331	0.558823
ENSMUSG00000004677	Myo9b	protein_coding	L14	0.205604	0.00030833	0.000964457	0.658064	2.06e-33	1.72e-32	0.0818605	0.112878	0.202932	0.425522	1.21e-12	4.43e-12	0.554286	7.4e-25	6.68e-24	0.0577457	0.265738	0.413242
ENSMUSG00000004698	Hdac9	protein_coding	-	-0.0951479	0.30919	0.433597	0.170902	0.0567493	0.0925469	-0.0395432	0.639753	0.760704	0.624961	2.05e-10	6.63e-10	-0.394534	1.74e-05	4.73e-05	0.29395	0.000645666	0.00219125
ENSMUSG00000004707	Ly9	protein_coding	L35	1.64683	3.86e-70	2.57e-68	1.98319	8.4e-113	4.29e-111	1.63344	4.07e-82	6.15e-80	0.509762	3.18e-07	8.52e-07	-1.48071	7.45e-53	2.19e-51	1.03023	1.12e-32	3.93e-31
ENSMUSG00000004709	Cd244	protein_coding	L3	1.22562	2.53e-21	3.42e-20	1.6601	3.71e-42	3.94e-41	1.06052	1.16e-19	1.62e-18	1.71659	2.27e-37	2.04e-36	-0.0898103	0.466119	0.565451	0.901523	3.69e-14	4.2e-13
ENSMUSG00000004730	Adgre1	protein_coding	L6	0.874112	3.42e-16	3.45e-15	2.41904	1.36e-122	8.46e-121	1.36523	5.4e-45	2.52e-43	1.8265	2.12e-59	3.3e-58	-0.674061	5.88e-11	2.51e-10	0.803128	1.8e-16	2.49e-15
ENSMUSG00000004748	Mtfp1	protein_coding	L28	-0.378719	0.0130261	0.0294209	-0.606355	4.04e-05	9.94e-05	-0.00748465	0.955836	0.977487	-1.09929	1.55e-11	5.36e-11	-0.828711	1.68e-08	5.96e-08	-0.22803	0.0952681	0.181987
ENSMUSG00000004768	Rab23	protein_coding	-	-0.195402	0.000132956	0.000441943	-0.397154	1.01e-15	4.57e-15	-0.118319	0.00976278	0.0242043	-0.253592	2.59e-06	6.53e-06	0.198647	4.41e-05	0.000114696	-0.226986	1.65e-06	8.6e-06
ENSMUSG00000004771	Rab11a	protein_coding	-	0.295923	9.91e-07	4.42e-06	0.0858456	0.138658	0.206288	-0.0181342	0.740482	0.834344	0.467121	1.7e-13	6.48e-13	0.101598	0.0773904	0.12213	-0.046087	0.406445	0.564754
ENSMUSG00000004788	Eif2b2	protein_coding	L15	0.126516	0.0748364	0.136052	0.63185	7.87e-21	4.32e-20	0.304146	1.84e-06	8.47e-06	0.884548	4.66e-33	3.67e-32	0.780565	1.99e-31	2.44e-30	0.323886	5.74e-07	3.16e-06
ENSMUSG00000004789	Dlst	protein_coding	L12	0.107399	0.0438194	0.0857382	0.214095	2.81e-05	7.01e-05	0.107024	0.0264723	0.0584427	0.751548	2.35e-41	2.36e-40	0.659665	2.89e-39	5.02e-38	0.0253364	0.601687	0.74195
ENSMUSG00000004791	Pgf	protein_coding	L12	-0.814341	6.33e-12	4.78e-11	2.045	9.03e-81	2.38e-79	1.01711	1.42e-23	2.52e-22	3.33184	5.27e-180	6.8e-178	2.49502	8.9e-120	1.89e-117	1.22076	9.12e-31	2.93e-29
ENSMUSG00000004798	Ulk2	protein_coding	L34	-0.238531	0.000171061	0.000559148	-0.630298	6.83e-25	4.32e-24	-0.538592	9.24e-21	1.38e-19	-0.895862	3.38e-40	3.29e-39	-0.523735	4.13e-18	2.71e-17	-0.498997	7.91e-18	1.21e-16
ENSMUSG00000004814	Ccl24	protein_coding	L26	1.11936	8.28e-06	3.29e-05	5.13897	4.8e-105	2.13e-103	-1.37192	2.06e-08	1.19e-07	3.09699	1.03e-34	8.57e-34	0.293734	0.240506	0.32838	7.02741	1.85e-234	5.61e-231
ENSMUSG00000004815	Dgkq	protein_coding	-	-0.176343	0.00178363	0.00486881	0.0787586	0.142371	0.210936	-0.158878	0.00182729	0.00530025	-0.157303	0.00853221	0.0152221	0.458206	9.92e-18	6.36e-17	-0.0734235	0.161635	0.280542
ENSMUSG00000004821	Tmed11	protein_coding	-	0	1	NA	-0.00842763	0.967651	NA	0	1	NA	0	1	NA	0	1	NA	0	1	NA
ENSMUSG00000004837	Grap	protein_coding	L20	-0.215861	0.000209389	0.000673921	-0.469984	6.34e-17	3e-16	-0.335809	2.23e-10	1.56e-09	-0.511513	1.12e-16	4.9e-16	0.779162	1.71e-45	3.8e-44	-0.159567	0.00288449	0.00855705
ENSMUSG00000004842	Pou1f1	protein_coding	-	0.128723	0.658208	NA	0.00772232	0.979396	NA	-0.0270968	0.931118	NA	-0.0866043	0.759169	NA	0	1	NA	0.0283194	0.928019	NA
ENSMUSG00000004843	Chmp2b	protein_coding	-	0.0583437	0.388073	0.518496	-0.146673	0.0236464	0.0415662	-0.0816624	0.18082	0.297916	0.247678	0.00046962	0.000974497	0.238301	0.000212681	0.000511722	-0.0129033	0.835099	0.905879
ENSMUSG00000004846	Plod3	protein_coding	L7	0.918901	6.7e-35	1.6e-33	0.793864	2.17e-28	1.55e-27	0.548197	5.52e-16	6.05e-15	0.753847	7.62e-22	4.11e-21	-0.0832497	0.240664	0.328532	0.212738	0.00180228	0.00558433
ENSMUSG00000004849	Ap1s1	protein_coding	L6	0.107443	0.0911204	0.160577	0.579229	7.85e-22	4.47e-21	0.506962	5.16e-19	6.9e-18	0.805952	2.55e-34	2.09e-33	-0.408502	2e-11	8.77e-11	0.433698	6.16e-14	6.9e-13
ENSMUSG00000004864	Mapk13	protein_coding	L12	0.994696	2.95e-31	6.17e-30	0.233781	0.00468025	0.00918522	0.642334	1.02e-16	1.17e-15	2.29626	2.27e-148	1.8e-146	2.12868	3.74e-151	1.69e-148	0.741444	2.35e-21	4.46e-20
ENSMUSG00000004865	Srpk1	protein_coding	-	0.248232	4.69e-08	2.46e-07	0.342792	3.17e-15	1.4e-14	0.226767	4e-08	2.25e-07	0.105274	0.029218	0.0479325	0.139329	0.00136841	0.0029575	0.25524	1.08e-09	8.18e-09
ENSMUSG00000004872	Pax3	protein_coding	-	0.082557	0.883005	NA	-0.115996	0.838533	0.890312	0.340216	0.558622	NA	0.00479039	0.993116	0.998586	0.329939	0.565481	NA	0.2558	0.661842	NA
ENSMUSG00000004880	Lbr	protein_coding	L14	0.588296	1.54e-19	1.9e-18	0.412873	3.81e-11	1.4e-10	0.134639	0.0228306	0.051224	0.585774	1.09e-17	5e-17	0.551872	3.65e-19	2.53e-18	0.151552	0.0109984	0.0284465
ENSMUSG00000004885	Crabp2	protein_coding	L24	0.471717	0.398867	0.52931	1.36886	0.0123845	0.0228383	2.6996	3.75e-07	1.88e-06	0.576312	0.301032	0.388705	2.62669	1.78e-06	5.36e-06	0.311675	0.547336	0.696325
ENSMUSG00000004891	Nes	protein_coding	L20	0.382699	3.58e-05	0.000130062	-0.720737	6.76e-16	3.08e-15	-0.347686	3.58e-05	0.000137684	-0.199695	0.0397884	0.0636343	0.0849822	0.331028	0.42805	-0.200698	0.0173522	0.0425575
ENSMUSG00000004892	Bcan	protein_coding	L34	0.679448	2.67e-07	1.29e-06	-3.52197	1.37e-111	6.95e-110	-1.28963	1.44e-25	2.85e-24	-5.29582	8.97e-110	3.7e-108	-1.51219	4.37e-30	5.07e-29	-0.581788	3.34e-06	1.66e-05
ENSMUSG00000004894	Hapln2	protein_coding	-	-1.65321	0.00251163	0.00664887	-0.893741	0.0855641	0.134062	-0.554855	0.259716	0.395415	-0.539272	0.305714	0.39404	0.106165	0.833847	0.882994	-1.12685	0.0329949	0.0744922
ENSMUSG00000004895	Prcc	protein_coding	-	0.218375	0.000164638	0.000540294	0.0587748	0.288995	0.387839	0.0239723	0.645871	0.765148	0.139295	0.0224913	0.0376103	0.294338	1.04e-07	3.46e-07	-0.0579448	0.278881	0.428617
ENSMUSG00000004896	Rrnad1	protein_coding	-	-0.120765	0.0120012	0.0273442	-0.172153	0.000198908	0.000458487	-0.33954	1.16e-14	1.15e-13	-0.607649	6.29e-32	4.77e-31	-0.108463	0.0191218	0.0344951	-0.242976	8.08e-08	4.98e-07
ENSMUSG00000004897	Hdgf	protein_coding	L10	0.108318	0.0294214	0.0607744	0.379971	1.7e-15	7.63e-15	0.496608	2.2e-28	4.99e-27	0.659006	1.14e-36	1e-35	0.62225	6.31e-40	1.12e-38	0.269813	2.51e-09	1.83e-08
ENSMUSG00000004902	Slc25a18	protein_coding	L20	-0.880331	9.33e-05	0.000317415	-1.97969	1.41e-17	6.87e-17	0.00206889	0.99161	0.998126	0.0118877	0.958546	0.973837	1.10833	4.98e-08	1.7e-07	0.173294	0.38305	0.541723
ENSMUSG00000004929	Thop1	protein_coding	L24	0.037239	0.751456	0.836217	0.348438	0.00195198	0.0040327	0.164511	0.120225	0.213642	0.583888	1.94e-06	4.92e-06	0.299068	0.00711174	0.013847	0.126454	0.234635	0.375746
ENSMUSG00000004931	Apba3	protein_coding	-	0.311658	0.000945442	0.00271544	0.19427	0.0318388	0.0547382	-0.0604149	0.478909	0.624778	0.469804	2.02e-06	5.11e-06	0.300619	0.000783237	0.00174931	0.032416	0.707297	0.821851
ENSMUSG00000004933	Matk	protein_coding	L6	-0.818937	2.35e-08	1.27e-07	1.66648	6.21e-42	6.55e-41	0.687295	2.45e-08	1.41e-07	0.679192	1.85e-06	4.7e-06	-0.242427	0.0723122	0.115071	2.6401	2.27e-103	9.67e-101
ENSMUSG00000004934	Pias4	protein_coding	-	-0.127667	0.0523363	0.100018	0.325281	1.88e-07	5.54e-07	0.0799376	0.175308	0.290493	0.176914	0.0106429	0.0187277	0.398516	1.92e-10	7.9e-10	0.0192562	0.751042	0.852551
ENSMUSG00000004936	Map2k1	protein_coding	L3	0.398737	6.85e-20	8.61e-19	0.510831	1.49e-34	1.28e-33	0.390318	5.26e-23	9.05e-22	0.950224	7.83e-96	2.53e-94	-0.071448	0.0891496	0.138644	0.142161	0.000431387	0.00151866
ENSMUSG00000004937	Sgta	protein_coding	-	0.190096	0.00318201	0.00825824	0.186504	0.00258284	0.00525673	-0.034359	0.555702	0.693038	0.419123	6.02e-10	1.91e-09	0.0812378	0.184316	0.261601	-0.0983481	0.0951673	0.181833
ENSMUSG00000004939	Nmrk2	protein_coding	L24	-1.69373	0.00325042	0.00841817	-1.14214	0.0470942	0.0782347	0.813081	0.111287	0.200655	-2.83413	5.91e-07	1.56e-06	0.14811	0.795644	0.853154	0.0270075	0.956041	0.976577
ENSMUSG00000004945	Tmem242	protein_coding	-	-0.112463	0.0492935	0.0949874	0.0396514	0.460999	0.569292	0.213146	2.53e-05	9.93e-05	-0.0667163	0.259982	0.343388	-0.323761	4.68e-09	1.74e-08	0.0938571	0.0696934	0.140553
ENSMUSG00000004947	Dtx2	protein_coding	L12	0.250251	0.000849703	0.00245861	0.621073	3.54e-18	1.76e-17	0.0138703	0.837755	0.903316	0.95978	8.6e-35	7.15e-34	1.05233	7.65e-50	2.01e-48	0.0290998	0.67328	0.796317
ENSMUSG00000004948	Zp3	protein_coding	-	-1.69956	0.00102211	0.00291505	-1.2784	0.00935363	0.0175771	-0.321029	0.492498	0.637441	0.482703	0.331792	0.422017	0.193307	0.687334	0.76663	0.437973	0.328206	0.484685
ENSMUSG00000004951	Hspb1	protein_coding	L18	1.3464	9.8e-28	1.77e-26	0.173543	0.14589	0.215572	0.0533393	0.63474	0.756675	1.09728	2.15e-17	9.73e-17	2.49407	3.03e-101	3.81e-99	-0.108016	0.337233	0.494055
ENSMUSG00000004952	Rasa4	protein_coding	L5	1.14879	2.2e-41	6.91e-40	2.34156	2.9e-182	4.5e-180	0.943093	2e-34	6e-33	0.656874	4.65e-13	1.73e-12	-0.163939	0.0453141	0.0756479	0.259191	0.000954811	0.00312475
ENSMUSG00000004961	Syt5	protein_coding	L33	-0.565399	2.26e-07	1.1e-06	-1.56486	1.08e-46	1.29e-45	-0.301362	0.00216355	0.00618955	-0.931125	1.54e-15	6.44e-15	-0.0528904	0.605745	0.695621	-0.530085	9.06e-08	5.55e-07
ENSMUSG00000004980	Hnrnpa2b1	protein_coding	L5	0.358885	8.45e-11	5.84e-10	0.402533	3.78e-14	1.6e-13	0.212834	2.23e-05	8.83e-05	0.170746	0.00324674	0.00612205	-0.467589	4.1e-19	2.83e-18	0.277134	3.59e-08	2.3e-07
ENSMUSG00000004988	Fxyd4	protein_coding	L26	-1.24992	7.68e-07	3.48e-06	0.123249	0.539435	0.644323	0.883937	2.88e-06	1.29e-05	0.320112	0.166903	0.232965	0.119765	0.554076	0.648188	5.83325	3.77e-232	9.33e-229
ENSMUSG00000004994	Ccdc130	protein_coding	-	0.268184	1.18e-06	5.21e-06	0.281708	1e-07	3e-07	-0.0323238	0.517425	0.660418	0.0765113	0.190332	0.261679	-0.108867	0.0441935	0.0740025	-0.142025	0.00681688	0.0185301
ENSMUSG00000004996	Mri1	protein_coding	-	-0.553535	5.29e-14	4.61e-13	-0.0555642	0.417954	0.526539	0.093764	0.146088	0.250048	-0.108862	0.154716	0.217779	-0.208105	0.00273531	0.00567694	0.200405	0.00268826	0.00803087
ENSMUSG00000005034	Prkacb	protein_coding	-	-0.24493	4.86e-11	3.43e-10	-0.0471322	0.18305	0.262917	-0.141096	2.54e-05	9.94e-05	-0.150534	0.000136932	0.00029838	-0.0175829	0.617596	0.706243	-0.135241	7.64e-05	0.000307071
ENSMUSG00000005043	Sgsh	protein_coding	L27	-1.27694	1.89e-58	9.46e-57	-0.765696	1.3e-24	8.19e-24	-0.478895	8.84e-12	7.02e-11	-1.41006	1.88e-63	3.18e-62	-0.386309	1.62e-07	5.33e-07	-0.276129	0.000102763	0.000403472
ENSMUSG00000005045	Chd5	protein_coding	L33	-1.20641	1.3e-24	2.04e-23	-1.65587	1.1e-44	1.25e-43	0.291608	0.00427826	0.0115269	-1.80877	7.16e-41	7.11e-40	-0.0232271	0.832772	0.882189	-0.883048	1.2e-16	1.68e-15
ENSMUSG00000005054	Cstb	protein_coding	L8	0.490314	1.7e-09	1.04e-08	2.10436	1.18e-161	1.38e-159	1.11448	8.24e-52	5.01e-50	2.4838	9.47e-190	1.44e-187	0.963133	1.57e-35	2.31e-34	0.988051	9.73e-41	4.79e-39
ENSMUSG00000005057	Sh2b2	protein_coding	L14	0.581632	3.42e-06	1.43e-05	2.12987	7.12e-76	1.69e-74	0.777684	2.58e-12	2.14e-11	2.77586	5.59e-106	2.14e-104	2.27156	1.1e-84	9.06e-83	0.87943	2.27e-15	2.87e-14
ENSMUSG00000005069	Pex5	protein_coding	-	-0.112146	0.0570533	0.10786	0.017008	0.762538	0.8347	-0.141736	0.00751368	0.0191969	0.37235	1.56e-09	4.83e-09	0.682923	1.73e-34	2.46e-33	0.00243817	0.963985	0.980465
ENSMUSG00000005078	Jkamp	protein_coding	-	-0.216654	0.00173503	0.00474659	-0.130135	0.0483226	0.0800804	0.0294401	0.635964	0.757488	-0.298667	4.29e-05	9.8e-05	-0.875996	3.98e-38	6.59e-37	-0.00648753	0.918313	0.956104
ENSMUSG00000005087	Cd44	protein_coding	L10	0.48268	2.34e-09	1.41e-08	0.681417	1.93e-18	9.73e-18	0.616405	4.7e-17	5.51e-16	2.19561	2.75e-148	2.18e-146	1.19865	1.65e-55	5.35e-54	0.648233	1.19e-18	1.92e-17
ENSMUSG00000005089	Slc1a2	protein_coding	L21	-1.07601	2.52e-24	3.91e-23	-1.64956	3.76e-53	5.31e-52	-0.63128	2.1e-12	1.76e-11	1.23828	3.69e-34	3.02e-33	-0.104153	0.281524	0.37433	-0.478255	2.83e-07	1.63e-06
ENSMUSG00000005102	Eif2ak4	protein_coding	-	-0.145586	0.0339249	0.0687941	-0.126563	0.0528655	0.0868556	-0.0778567	0.208183	0.332683	0.21796	0.00253004	0.00482781	0.502403	7.21e-15	3.89e-14	0.211095	0.00072154	0.00242513
ENSMUSG00000005103	Wdr1	protein_coding	L3	0.55551	1.42e-37	3.84e-36	0.898237	2.46e-103	1.05e-101	0.344381	2.03e-18	2.6e-17	1.04788	2.38e-117	1.11e-115	0.0705346	0.086685	0.13515	0.40563	1.12e-24	2.61e-23
ENSMUSG00000005107	Slc2a9	protein_coding	L5	0.101754	0.14605	0.237756	0.389047	1.17e-09	3.94e-09	0.155232	0.0112301	0.027408	0.427142	2.33e-09	7.13e-09	-0.75115	1.68e-27	1.72e-26	-0.0416147	0.528558	0.680791
ENSMUSG00000005124	Wisp1	protein_coding	L11	-2.64366	3.04e-74	2.27e-72	-0.0710518	0.561646	0.664703	0.0886132	0.443218	0.59164	1.32639	4.77e-23	2.68e-22	-1.42579	1.06e-28	1.15e-27	-0.119179	0.322306	0.477916
ENSMUSG00000005125	Ndrg1	protein_coding	L13	0.506967	1.44e-08	7.98e-08	1.07497	5.83e-36	5.19e-35	-0.174554	0.0321858	0.0693959	2.30638	1.09e-134	6.91e-133	0.913224	2.67e-27	2.7e-26	-0.247315	0.00241094	0.00727868
ENSMUSG00000005131	4930550C14Rik	protein_coding	-	-0.0739564	0.605491	0.720424	-0.888428	5.05e-10	1.74e-09	-0.0239277	0.855433	0.916418	-1.1866	1.98e-14	7.88e-14	-0.643895	6.55e-06	1.86e-05	-0.122165	0.356837	0.514968
ENSMUSG00000005142	Man2b1	protein_coding	L35	0.316491	6.01e-06	2.43e-05	0.874894	8.16e-39	7.96e-38	0.22202	0.000464007	0.00149617	0.130249	0.0764159	0.115724	-0.171356	0.00969705	0.0184453	0.31825	5.78e-07	3.19e-06
ENSMUSG00000005148	Klf5	protein_coding	L20	-0.269642	0.0025417	0.00672325	-0.658486	3.82e-14	1.62e-13	0.12787	0.113123	0.20325	-0.218297	0.0209116	0.0351857	0.657944	6.02e-15	3.27e-14	-0.311832	0.000113762	0.000442891
ENSMUSG00000005150	Wdr83	protein_coding	-	-0.136602	0.019757	0.0427203	0.111012	0.0457606	0.076218	0.141351	0.00676666	0.0174607	-0.201774	0.00118727	0.00235622	-0.361155	3.82e-10	1.54e-09	0.0398305	0.465071	0.622043
ENSMUSG00000005161	Prdx2	protein_coding	L29	0.141552	0.0142814	0.03197	0.0683487	0.217841	0.305478	-0.00127504	0.980514	0.99115	-0.00360971	0.952511	0.969407	-0.927863	4.78e-63	2.03e-61	0.188922	0.000321226	0.0011591
ENSMUSG00000005198	Polr2a	protein_coding	L19	-0.0117517	0.878664	0.924752	0.0126824	0.864098	0.909605	0.0392569	0.57421	0.708725	-0.0155613	0.84742	0.890577	0.806691	1.22e-28	1.32e-27	-0.188478	0.00709924	0.0192092
ENSMUSG00000005202	Shbg	protein_coding	-	0.0232261	0.948977	NA	0.050898	0.89125	NA	0	1	NA	0.702827	0.0473396	NA	-0.0261362	0.945116	NA	-0.0497335	0.898202	NA
ENSMUSG00000005204	Senp3	protein_coding	-	0.0326327	0.421431	0.551386	0.0372141	0.337505	0.441388	-0.0977558	0.0077918	0.0198241	0.0988725	0.021015	0.0353493	0.19338	5.82e-07	1.83e-06	0.00728329	0.845304	0.912386
ENSMUSG00000005220	Corin	protein_coding	L22	-0.549769	0.081121	0.145612	-0.452574	0.136617	0.20375	-0.955016	0.000846683	0.00261142	-0.937358	0.00404809	0.00755013	-0.628458	0.0354187	0.060631	1.03455	0.000270322	0.000989221
ENSMUSG00000005225	Plekha8	protein_coding	L19	-0.0843517	0.280583	0.402365	-0.358736	1.99e-06	5.44e-06	-0.194222	0.00593473	0.0155057	0.225116	0.00591823	0.0108068	0.869745	2.64e-32	3.39e-31	-0.00279883	0.969041	0.983295
ENSMUSG00000005232	G6pc2	protein_coding	-	-0.748328	0.2239	0.336858	-0.205587	0.735082	0.81372	-0.691604	0.259145	0.394675	-0.450201	0.462913	0.556656	1.10338	0.0632976	0.102056	0.597923	0.322496	0.478071
ENSMUSG00000005233	Spc25	protein_coding	L6	2.26746	2.63e-58	1.31e-56	2.36158	1.06e-76	2.57e-75	1.87453	2e-51	1.19e-49	1.47928	2.53e-25	1.54e-24	-0.822032	7.86e-07	2.44e-06	2.07039	1.9e-55	1.79e-53
ENSMUSG00000005237	Dnah2	protein_coding	L31	-0.341236	0.000829239	0.00240553	-1.63844	1.34e-61	2.28e-60	-0.810178	1.97e-18	2.53e-17	-1.30128	3.48e-33	2.76e-32	-0.209323	0.0303271	0.0526043	-0.469746	4.43e-07	2.48e-06
ENSMUSG00000005251	Ripk4	protein_coding	L20	-0.38033	1.87e-06	8.05e-06	-0.538161	2.45e-12	9.54e-12	0.0420001	0.556846	0.694096	-0.365487	1.41e-05	3.35e-05	0.874787	1.15e-31	1.43e-30	-0.196458	0.00655244	0.0178863
ENSMUSG00000005262	Ufd1l	protein_coding	L13	0.123012	0.00632577	0.0154117	0.214637	6.2e-07	1.76e-06	0.153444	0.000174415	0.000602265	0.817852	1.87e-67	3.46e-66	0.439634	1.87e-24	1.66e-23	0.0232745	0.579499	0.724653
ENSMUSG00000005267	Zfp287	protein_coding	-	0.0685133	0.417384	0.547168	0.114855	0.155435	0.227878	-0.255836	0.000789829	0.00244903	-0.415531	5.28e-06	1.3e-05	-0.271124	0.0010352	0.00227444	-0.24056	0.00236175	0.00714557
ENSMUSG00000005268	Prlr	protein_coding	L23	-1.02603	2.54e-05	9.42e-05	-0.878898	8.78e-05	0.000209702	-1.03255	1.3e-07	6.9e-07	1.03125	1.99e-06	5.05e-06	-0.487598	0.0335137	0.0575957	-0.819197	3.16e-05	0.000135776
ENSMUSG00000005299	Letm1	protein_coding	-	0.185728	5.26e-06	2.14e-05	0.236656	1.02e-09	3.46e-09	0.138244	0.000158855	0.000552424	0.353138	1.93e-16	8.36e-16	0.470469	9.82e-34	1.35e-32	0.274943	2.07e-13	2.23e-12
ENSMUSG00000005312	Ubqln1	protein_coding	-	0.304488	1.77e-14	1.59e-13	-0.0414245	0.278397	0.375762	-0.017377	0.628714	0.752267	0.217254	2.11e-07	5.73e-07	0.04187	0.269407	0.361051	-0.0490274	0.17938	0.304893
ENSMUSG00000005320	Fgfr4	protein_coding	L27	-1.65969	2.12e-50	8.54e-49	-2.12202	1.55e-87	4.66e-86	-1.19641	7.36e-33	2.05e-31	-3.32986	5.36e-163	5.37e-161	-1.57424	4.59e-51	1.25e-49	-0.7899	4.14e-15	5.14e-14
ENSMUSG00000005338	Cadm3	protein_coding	L24	-0.206082	0.268475	0.388746	0.143105	0.403522	0.51146	0.35184	0.0241856	0.0539481	-0.380945	0.0419038	0.0667494	0.461383	0.00637239	0.0125041	0.525084	0.000652362	0.00221172
ENSMUSG00000005339	Fcer1a	protein_coding	-	2.60274	3.51e-14	3.09e-13	0.173276	0.579573	0.681279	0.693096	0.0319538	0.0689807	-1.03153	0.00470332	0.00869805	-1.77192	5.07e-07	1.6e-06	1.03945	0.000232931	0.000862703
ENSMUSG00000005354	Txn2	protein_coding	-	0.130057	0.00640855	0.0155855	0.218456	1.68e-06	4.61e-06	0.173285	5.27e-05	0.000197894	0.278928	2.39e-08	6.91e-08	-0.279673	9.03e-10	3.53e-09	0.218508	4.52e-07	2.52e-06
ENSMUSG00000005355	Casp14	protein_coding	L24	0.133105	0.792585	0.865516	0.0918225	0.858839	0.905499	0.528298	0.321002	0.465791	-0.297608	0.547513	0.637449	0.128011	0.806223	0.86131	-0.0707741	0.894347	0.942277
ENSMUSG00000005357	Slc1a6	protein_coding	-	-0.0336727	0.925056	0.955965	-0.705487	0.0300705	0.0519506	0.381469	0.180679	0.297734	-1.05644	0.00421354	0.00783628	-0.379207	0.227506	0.31306	-0.271321	0.378369	0.537274
ENSMUSG00000005360	Slc1a3	protein_coding	L28	-0.222784	0.000183797	0.000597981	-1.04041	3.08e-72	6.77e-71	-0.0830083	0.121987	0.216097	-1.15772	2.97e-71	5.98e-70	-0.785475	1.89e-42	3.71e-41	-0.241811	7.46e-06	3.53e-05
ENSMUSG00000005362	Crbn	protein_coding	-	0.336945	2.56e-05	9.5e-05	0.198723	0.00957472	0.0179655	0.0864432	0.23516	0.365615	0.0233795	0.782824	0.839372	0.0844426	0.268975	0.36056	-0.201462	0.00614747	0.0168874
ENSMUSG00000005364	Il5ra	protein_coding	L37	-2.01687	3.63e-18	4.13e-17	-0.843623	1.1e-05	2.84e-05	-0.377004	0.0433793	0.089764	-2.77091	3.16e-28	2.13e-27	-1.70971	3.97e-16	2.32e-15	0.999772	2.87e-08	1.86e-07
ENSMUSG00000005370	Msh6	protein_coding	-	0.412801	3.42e-11	2.44e-10	0.390222	7.58e-11	2.74e-10	0.440048	5.58e-15	5.67e-14	0.257861	9.39e-05	0.000207907	0.350112	5.11e-09	1.89e-08	0.389233	1.26e-11	1.16e-10
ENSMUSG00000005371	Fbxo11	protein_coding	L18	-0.131989	0.111254	0.190048	-0.208466	0.00891641	0.0167885	-0.263042	0.000471335	0.00151805	0.151986	0.0803731	0.121192	0.563275	6.41e-13	3.08e-12	-0.305648	5.34e-05	0.000220225
ENSMUSG00000005373	Mlxipl	protein_coding	L23	-0.709285	4.81e-05	0.000171136	-2.19835	3.37e-36	3.03e-35	-0.501236	0.00135692	0.00402997	-1.86337	2.99e-23	1.69e-22	-0.132465	0.424949	0.524382	-0.603553	0.000108871	0.000425187
ENSMUSG00000005374	Tbl2	protein_coding	-	0.28743	1.97e-07	9.6e-07	0.160174	0.00239355	0.00488858	0.197288	7.44e-05	0.000272593	0.0559808	0.338691	0.429667	0.332404	2.34e-10	9.55e-10	0.230789	5.17e-06	2.5e-05
ENSMUSG00000005378	Wbscr22	protein_coding	-	0.216318	4.34e-05	0.000155538	0.43405	4.91e-18	2.43e-17	0.267106	1.97e-08	1.14e-07	0.457811	1.5e-16	6.53e-16	0.10573	0.039459	0.0668753	0.253559	2.38e-07	1.38e-06
ENSMUSG00000005397	Nid1	protein_coding	L7	1.02068	8.35e-47	3.07e-45	0.235937	0.000565724	0.00124218	0.0609199	0.345251	0.492282	0.689193	2.6e-20	1.32e-19	0.489581	3.45e-13	1.68e-12	-0.197402	0.00231371	0.00701424
ENSMUSG00000005410	Mcm5	protein_coding	L6	1.92367	2.69e-75	2.06e-73	1.94351	3.35e-84	9.46e-83	1.86134	1.75e-86	2.99e-84	1.00543	8.56e-20	4.26e-19	-0.0523431	0.60301	0.693079	1.89655	9.06e-88	2.68e-85
ENSMUSG00000005413	Hmox1	protein_coding	L12	0.445501	1.06e-07	5.34e-07	1.97363	6.24e-133	4.62e-131	0.843232	1.62e-28	3.7e-27	3.3539	0	0	2.54177	1.6e-225	2.49e-222	0.937684	1.36e-34	5.23e-33
ENSMUSG00000005417	Mprip	protein_coding	L20	-0.0448835	0.321053	0.446944	-0.636892	2.16e-48	2.69e-47	-0.467416	4.8e-30	1.18e-28	-0.573301	1.7e-33	1.36e-32	0.383514	2.64e-19	1.84e-18	-0.139609	0.000684326	0.00230831
ENSMUSG00000005442	Cic	protein_coding	-	0.0577988	0.479502	0.607284	0.301667	0.000123583	0.000290923	-0.00458575	0.950686	0.974494	0.0746415	0.384334	0.477738	0.55645	5.64e-13	2.72e-12	0.0634765	0.392956	0.551722
ENSMUSG00000005447	Pafah1b3	protein_coding	L6	0.015552	0.853118	0.907046	0.197372	0.0123925	0.0228517	0.238933	0.00139468	0.00413202	-0.119261	0.17556	0.24359	-1.05503	2.72e-36	4.16e-35	0.0808396	0.291572	0.442926
ENSMUSG00000005465	Il27ra	protein_coding	L35	0.492916	8.25e-07	3.72e-06	0.521171	3.16e-08	9.8e-08	0.379891	3.04e-05	0.000118027	-2.06226	2.24e-73	4.75e-72	-1.47952	1.19e-49	3.09e-48	1.11108	1.24e-33	4.59e-32
ENSMUSG00000005469	Prkaca	protein_coding	L28	-0.319771	4.3e-05	0.000154265	-0.417217	2.77e-08	8.62e-08	-0.102408	0.146685	0.250839	-0.549778	2.28e-11	7.82e-11	-0.354901	1.61e-06	4.86e-06	-0.187246	0.0083296	0.0221927
ENSMUSG00000005470	Asf1b	protein_coding	L6	2.47865	2.69e-67	1.68e-65	2.56184	7.62e-80	1.96e-78	1.74502	7.44e-42	3.08e-40	1.19868	1.31e-15	5.51e-15	-0.228499	0.113331	0.171031	1.9943	1.14e-51	9.34e-50
ENSMUSG00000005474	Myl10	protein_coding	-	1.14763	0.058324	0.109859	0.892904	0.11617	0.176562	0.768309	0.173264	0.287703	-0.249821	0.665844	0.742986	0.977843	0.0961695	0.148119	-0.00166112	0.997578	0.999412
ENSMUSG00000005481	Ddx39	protein_coding	L3	0.84457	3.99e-48	1.52e-46	1.37991	6.44e-140	5.26e-138	0.708532	9.24e-42	3.81e-40	1.34088	4.24e-109	1.72e-107	0.560724	7.98e-24	6.89e-23	0.879399	2.47e-60	2.9e-58
ENSMUSG00000005483	Dnajb1	protein_coding	L7	1.40987	3.94e-33	8.85e-32	0.492893	1.38e-05	3.52e-05	0.158522	0.138782	0.23982	-0.410206	0.00088767	0.00178637	0.0261301	0.814385	0.867687	0.0719407	0.503075	0.657353
ENSMUSG00000005493	Msh4	protein_coding	-	0.821749	0.0807621	0.145063	1.81623	4.7e-05	0.000114888	1.22715	0.00739204	0.01891	1.68277	0.000201457	0.000432667	1.65995	0.00130945	0.00283665	0.613376	0.170949	0.293327
ENSMUSG00000005501	Usp40	protein_coding	-	0.135891	0.0535857	0.102119	-0.0975197	0.149368	0.220102	-0.0508781	0.425181	0.57411	-0.210874	0.0047991	0.00886432	-0.127377	0.0588027	0.0954251	-0.0744985	0.248804	0.393193
ENSMUSG00000005503	Evx1	protein_coding	-	0	1	NA	0	1	NA	0	1	NA	0.212486	0.277909	NA	0.0379701	0.858428	NA	0	1	NA
ENSMUSG00000005505	Kbtbd4	protein_coding	-	0.276612	5.77e-12	4.37e-11	0.206995	6.35e-08	1.93e-07	0.0555937	0.122484	0.216747	-0.0761061	0.0696055	0.106343	-0.167042	3.02e-05	7.99e-05	0.0444757	0.242834	0.385974
ENSMUSG00000005506	Celf1	protein_coding	-	0.0010175	0.97646	0.98899	0.195044	3.24e-09	1.06e-08	0.0488855	0.116792	0.208682	0.162669	7.79e-06	1.89e-05	0.336605	1.14e-24	1.03e-23	0.0765403	0.0154308	0.0383666
ENSMUSG00000005510	Ndufs3	protein_coding	-	0.155682	0.0119169	0.0271702	0.21324	0.000306112	0.000692236	0.079863	0.152056	0.25846	0.469252	3.74e-13	1.4e-12	0.213829	0.000273145	0.000647726	-0.033625	0.552533	0.701034
ENSMUSG00000005514	Por	protein_coding	L19	-0.44333	3.52e-09	2.09e-08	-1.23592	1.5e-65	2.81e-64	-0.257212	0.00015974	0.000555226	0.26269	0.000830133	0.00167741	0.631055	4.6e-19	3.17e-18	-0.612881	2.52e-19	4.25e-18
ENSMUSG00000005533	Igf1r	protein_coding	L20	-0.640575	1.31e-16	1.36e-15	-0.916388	1.63e-34	1.4e-33	-0.394223	2.01e-08	1.16e-07	-0.21554	0.00808756	0.0144857	0.753031	6.97e-25	6.31e-24	-0.525083	8.95e-14	9.89e-13
ENSMUSG00000005534	Insr	protein_coding	L20	-0.280001	2.51e-07	1.21e-06	-0.783123	2.64e-50	3.47e-49	-0.354098	6.8e-13	5.89e-12	-0.204274	0.000377462	0.000789549	0.388053	4.37e-14	2.25e-13	-0.347408	2.32e-12	2.28e-11
ENSMUSG00000005540	Fcer2a	protein_coding	L37	-3.08893	3.02e-105	4.18e-103	-1.45946	2.46e-30	1.86e-29	0.343645	0.00434335	0.0116865	0.619494	7.66e-06	1.86e-05	-1.52757	1.45e-33	1.97e-32	1.74952	9.4e-48	6.34e-46
ENSMUSG00000005547	Cyp2a5	protein_coding	L33	-1.01699	0.000171877	0.000561681	-3.72197	2.07e-45	2.4e-44	-0.71114	0.00418727	0.0112981	-3.16201	6.35e-29	4.37e-28	-0.479749	0.0614655	0.0994174	-1.50552	1.3e-09	9.71e-09
ENSMUSG00000005553	Atp4a	protein_coding	-	-0.3285	0.524718	0.649439	1.27919	0.00763289	0.0145302	0.610643	0.223604	0.35156	1.5012	0.0040704	0.0075873	-0.604822	0.283337	0.376428	1.05347	0.0331524	0.0747918
ENSMUSG00000005566	Trim28	protein_coding	-	0.151558	0.0135943	0.0305777	0.233877	7.14e-05	0.000171905	0.136605	0.0138321	0.032937	-0.0814769	0.206382	0.281063	0.333773	8.62e-09	3.12e-08	0.194365	0.000514748	0.00178514
ENSMUSG00000005575	Ube2m	protein_coding	L8	0.257895	3.9e-05	0.000140616	0.658178	2.09e-28	1.5e-27	0.348786	5.2e-10	3.52e-09	0.956732	4.54e-49	5.53e-48	0.55128	1.23e-20	9.1e-20	0.352798	6.88e-10	5.31e-09
ENSMUSG00000005580	Adcy9	protein_coding	L33	-0.332165	9.44e-05	0.000320994	-1.22717	1.01e-49	1.31e-48	-0.512536	2.82e-11	2.15e-10	-1.17518	2.01e-37	1.81e-36	-0.347375	1.64e-05	4.47e-05	-0.328392	2.17e-05	9.56e-05
ENSMUSG00000005583	Mef2c	protein_coding	L28	-0.697863	2.27e-17	2.46e-16	-0.731146	1.23e-20	6.67e-20	-0.166056	0.0246352	0.0547979	-1.60786	5.83e-74	1.25e-72	-1.35062	2.31e-66	1.1e-64	-0.0777133	0.295634	0.447549
ENSMUSG00000005609	Ctr9	protein_coding	-	0.117692	0.0135737	0.0305415	0.0830355	0.0683476	0.109358	-0.0500015	0.242591	0.374256	0.0755211	0.132938	0.190273	0.106024	0.0200585	0.0360382	-0.0152172	0.728535	0.837318
ENSMUSG00000005610	Eif4g2	protein_coding	-	0.2267	3.98e-06	1.65e-05	0.102319	0.0305187	0.0526646	0.107019	0.0164143	0.0383677	0.462201	2.88e-19	1.41e-18	0.462667	1.98e-23	1.67e-22	0.126729	0.00454681	0.0128852
ENSMUSG00000005611	Mrvi1	protein_coding	L22	-0.427086	0.000208665	0.000671751	-0.675983	1.4e-09	4.72e-09	-0.250991	0.0147746	0.0349471	-0.3939	0.00112468	0.00223711	-0.104034	0.339714	0.437174	0.149293	0.147717	0.260771
ENSMUSG00000005615	Pcyt1a	protein_coding	-	-0.106343	0.0110619	0.0254165	-0.270063	1.84e-11	6.89e-11	-0.295136	5.22e-15	5.33e-14	-0.00413162	0.925359	0.948388	0.32943	8.06e-17	4.9e-16	-0.375503	1.11e-22	2.28e-21
ENSMUSG00000005621	Zfp592	protein_coding	L18	-0.00558865	0.922291	0.954012	0.0168825	0.75903	0.832004	-0.195353	0.000172608	0.00059632	-0.138047	0.0226039	0.0377781	0.710477	1.9e-39	3.33e-38	-0.0849523	0.105134	0.197389
ENSMUSG00000005625	Psmd4	protein_coding	L15	0.370174	6.39e-11	4.46e-10	0.617418	7.27e-30	5.43e-29	0.506612	5.53e-23	9.48e-22	0.856948	4.88e-47	5.68e-46	0.581999	3.04e-27	3.07e-26	0.201874	0.000103477	0.000406039
ENSMUSG00000005628	Tmod4	protein_coding	-	0.296465	0.0779749	0.140855	-0.300238	0.06512	0.104761	0.0855097	0.569735	0.704757	-1.16803	1.58e-10	5.14e-10	-0.533852	0.00119886	0.00261023	0.171945	0.248571	0.392961
ENSMUSG00000005640	Insrr	protein_coding	L7	3.07792	5.59e-69	3.63e-67	2.4732	6.93e-56	1.04e-54	0.889285	9.54e-08	5.13e-07	0.220628	0.251425	0.333475	-1.25297	4.94e-10	1.97e-09	0.740042	2.42e-05	0.000105636
ENSMUSG00000005649	Cabp5	protein_coding	-	1.2945	0.0359412	NA	0.27588	0.65576	0.747388	-0.0422581	0.945666	0.971107	0	1	1	-0.242923	0.693112	0.771333	0.872044	0.159759	NA
ENSMUSG00000005656	Snx6	protein_coding	L6	0.580392	4.93e-30	9.88e-29	0.529106	2.11e-27	1.45e-26	0.255411	3.29e-08	1.87e-07	0.675146	2.11e-36	1.84e-35	-0.407366	1.81e-16	1.08e-15	0.246484	1.41e-07	8.41e-07
ENSMUSG00000005667	Mthfd2	protein_coding	L7	2.27924	2.42e-98	3.01e-96	2.63412	6.34e-141	5.22e-139	1.82072	5.64e-77	7.62e-75	2.12941	5.38e-77	1.23e-75	0.961567	2.53e-19	1.77e-18	1.85684	6.99e-75	1.5e-72
ENSMUSG00000005672	Kit	protein_coding	L33	-0.324863	1.56e-06	6.79e-06	-1.25245	7.68e-82	2.06e-80	-0.594298	4e-22	6.49e-21	-1.42076	2.8e-87	7.72e-86	-0.625617	1.67e-22	1.34e-21	-0.157182	0.0108389	0.0280942
ENSMUSG00000005674	Tomm40l	protein_coding	L29	0.173	0.0144449	0.0322988	0.0349846	0.605786	0.704808	-0.0133792	0.833299	0.900491	-0.249299	0.000855261	0.00172478	-0.78952	1.79e-30	2.11e-29	0.135309	0.0365635	0.0814954
ENSMUSG00000005677	Nr1i3	protein_coding	-	0.18964	0.392399	0.522655	0.679012	0.000804635	0.00173578	-0.349262	0.0522908	0.105525	-0.440491	0.0643651	0.0991293	-0.335065	0.17263	0.247235	0.0842544	0.688972	0.807585
ENSMUSG00000005681	Apoa2	protein_coding	L38	0.759461	0.0886363	0.157053	0.585441	0.198914	0.282531	-0.947649	0.0230589	0.0517031	0.382432	0.434825	0.528827	0.137638	0.757337	0.822922	0.616484	0.164591	0.284729
ENSMUSG00000005682	Pan2	protein_coding	-	-0.210243	5.97e-06	2.41e-05	-0.361856	4.53e-16	2.07e-15	-0.379713	2.11e-19	2.89e-18	-0.0541457	0.270902	0.355583	0.409076	1.97e-20	1.45e-19	-0.217947	3.91e-07	2.2e-06
ENSMUSG00000005683	Cs	protein_coding	-	0.321347	3.31e-07	1.58e-06	0.359906	2.73e-09	9.04e-09	0.186802	0.00105901	0.00320755	0.468907	1.24e-12	4.53e-12	0.14279	0.0164645	0.0300249	0.259277	5.73e-06	2.74e-05
ENSMUSG00000005686	Ampd3	protein_coding	L18	0.177914	0.0148152	0.0329996	0.147146	0.0359785	0.0612019	0.0821165	0.215248	0.3413	2.4586	2.19e-229	5.55e-227	2.45006	4.4e-280	2.05e-276	-0.128905	0.0555032	0.116151
ENSMUSG00000005687	Bcas2	protein_coding	-	-0.0809513	0.0795735	0.143259	0.0723589	0.0972045	0.150417	0.0947782	0.0220707	0.0497829	-0.00809298	0.867475	0.905346	-0.0470801	0.289431	0.383312	-0.0651993	0.128058	0.231849
ENSMUSG00000005696	Sh2d1a	protein_coding	L35	1.97102	1.25e-23	1.88e-22	2.12529	3.77e-32	3.01e-31	1.53642	1.12e-16	1.28e-15	-0.98945	1.16e-05	2.77e-05	-0.903277	2.92e-05	7.75e-05	2.13288	6.46e-28	1.79e-26
ENSMUSG00000005698	Ctcf	protein_coding	-	-0.0244908	0.562683	0.68263	0.0542959	0.17861	0.2573	-0.103574	0.00669746	0.0172981	-0.2367	1.31e-07	3.6e-07	-0.147763	0.000252884	0.000602132	-0.0726755	0.0613951	0.12638
ENSMUSG00000005699	Pard6a	protein_coding	-	0.206697	0.0479446	0.0928232	0.228829	0.0210641	0.0373383	0.0579009	0.53286	0.673965	-0.451831	4.5e-05	0.000102546	-0.183867	0.0714053	0.113776	0.024823	0.797973	0.882877
ENSMUSG00000005705	Agrp	protein_coding	L31	-0.967035	1.57e-05	6.01e-05	-2.08181	8.71e-19	4.44e-18	-0.190282	0.323984	0.468925	-1.52114	4.38e-11	1.48e-10	-0.232137	0.212428	0.295381	-0.222583	0.228294	0.367971
ENSMUSG00000005716	Pvalb	protein_coding	L24	0.201048	0.743482	0.829889	0.959048	0.113251	0.172676	1.05282	0.0749942	0.144102	-1.64563	0.00685273	0.0123995	-0.417308	0.493445	0.59177	0.262406	0.655327	0.782975
ENSMUSG00000005718	Tfap4	protein_coding	L33	-0.852987	1.96e-13	1.64e-12	-0.250834	0.019998	0.0355828	-0.156627	0.127299	0.223893	-0.540203	1.72e-05	4.07e-05	-0.109709	0.315659	0.411599	-0.559338	8.27e-08	5.09e-07
ENSMUSG00000005732	Ranbp1	protein_coding	L4	0.788807	7.72e-19	9.11e-18	1.11636	3.13e-39	3.08e-38	0.76561	2.57e-21	3.99e-20	1.16486	6.93e-36	5.96e-35	0.144268	0.0908259	0.140875	0.640503	2.98e-15	3.74e-14
ENSMUSG00000005763	Cd247	protein_coding	L35	1.30894	1.07e-31	2.28e-30	1.49244	2.73e-45	3.16e-44	0.681986	1.59e-11	1.24e-10	-1.32601	5.7e-27	3.67e-26	-0.695359	2.61e-10	1.06e-09	1.11077	8.38e-27	2.19e-25
ENSMUSG00000005774	Rfx5	protein_coding	-	0.764631	1.78e-39	5.23e-38	0.297809	9.7e-08	2.91e-07	0.329269	4.65e-10	3.16e-09	0.554765	2.95e-19	1.44e-18	0.0710629	0.20407	0.285435	0.275406	3.05e-07	1.75e-06
ENSMUSG00000005779	Psmb4	protein_coding	L8	0.574081	1.48e-15	1.43e-14	0.941254	3.25e-42	3.46e-41	0.671704	7.13e-25	1.36e-23	1.12231	3.31e-50	4.15e-49	0.543478	1.49e-15	8.39e-15	0.466572	1.18e-12	1.19e-11
ENSMUSG00000005800	Mmp8	protein_coding	L13	3.69222	1.33e-71	9.11e-70	2.58841	1.08e-38	1.05e-37	2.95536	7.33e-55	5.03e-53	7.15714	6.19e-239	1.79e-236	4.0642	1.16e-93	1.22e-91	0.340623	0.0752969	0.149977
ENSMUSG00000005802	Slc30a4	protein_coding	L12	0.247777	0.00708772	0.017026	0.305448	0.00053337	0.00117518	-0.11114	0.183046	0.300837	0.586341	1.19e-09	3.72e-09	0.802071	3.33e-20	2.42e-19	0.579447	4.58e-12	4.38e-11
ENSMUSG00000005803	Sqrdl	protein_coding	-	0.104056	0.0372537	0.074606	-0.264731	3.8e-08	1.17e-07	-0.14465	0.00130222	0.00387988	0.624659	3.06e-33	2.43e-32	-0.0651428	0.170813	0.244993	-0.349513	2.08e-14	2.43e-13
ENSMUSG00000005804	Bloc1s6	protein_coding	-	0.475573	1.09e-27	1.97e-26	0.560165	1.16e-41	1.21e-40	0.121538	0.00214761	0.00614646	0.178432	0.000133409	0.000291013	-0.0617007	0.153428	0.223153	0.104508	0.011125	0.0287331
ENSMUSG00000005813	Metap1	protein_coding	-	0.189817	0.00018469	0.000600672	0.379257	3.03e-15	1.34e-14	0.318158	3.57e-12	2.93e-11	0.822751	1.02e-54	1.43e-53	0.332128	6.63e-12	3e-11	0.236666	4.13e-07	2.32e-06
ENSMUSG00000005823	Gpr108	protein_coding	-	0.174764	9.9e-05	0.00033556	0.112907	0.00879672	0.0165751	-0.058579	0.149287	0.254541	0.0423933	0.373589	0.466445	-0.0433064	0.313772	0.409573	0.0501112	0.223956	0.362523
ENSMUSG00000005824	Tnfsf14	protein_coding	L14	1.31123	8.52e-20	1.07e-18	2.3501	3.55e-70	7.4e-69	1.11754	1.82e-17	2.2e-16	2.44949	1.11e-61	1.81e-60	2.09229	8.53e-54	2.61e-52	1.32536	1.6e-23	3.45e-22
ENSMUSG00000005836	Gata6	protein_coding	L27	-0.470869	6.45e-12	4.86e-11	-0.885422	1.92e-41	2e-40	-0.292857	1.52e-06	7.07e-06	-0.325545	6.26e-06	1.53e-05	-0.0390701	0.548052	0.642485	-0.324729	1.6e-07	9.47e-07
ENSMUSG00000005846	Rsl1d1	protein_coding	L4	0.308415	0.000964475	0.00276545	0.635118	1.44e-12	5.68e-12	0.535759	2.87e-10	1.99e-09	0.988704	5.29e-24	3.07e-23	0.141725	0.110963	0.16788	0.303555	0.000374147	0.00133492
ENSMUSG00000005864	Cnga2	protein_coding	L18	0.435816	0.00188884	0.00512824	-0.436492	0.00215318	0.00442317	-0.273581	0.0336152	0.0720112	0.493816	0.000682612	0.00139198	1.96572	1.86e-46	4.32e-45	-0.49671	0.000439065	0.00154409
ENSMUSG00000005871	Apc	protein_coding	-	-0.205287	0.00926745	0.0216662	-0.451193	2.88e-09	9.52e-09	-0.139669	0.0511591	0.103548	-0.187883	0.0234849	0.0391524	0.00291197	0.968876	0.981231	-0.0781842	0.275772	0.424846
ENSMUSG00000005873	Reep5	protein_coding	-	-0.171518	8.37e-05	0.000286866	-0.167322	6.35e-05	0.000153523	-0.0896496	0.0227242	0.0510264	-0.301283	5.8e-11	1.94e-10	-0.117598	0.00442418	0.00890571	-0.108148	0.00643429	0.0175884
ENSMUSG00000005881	Ergic3	protein_coding	-	-0.0353236	0.521832	0.646756	-0.040312	0.445778	0.554067	0.0253922	0.60969	0.737501	-0.208764	0.000324732	0.000683342	-0.449219	1.18e-17	7.54e-17	-0.0802539	0.110172	0.205039
ENSMUSG00000005882	Uqcc1	protein_coding	-	0.0489199	0.228115	0.341877	-0.103798	0.00704617	0.0134868	0.0949985	0.00777907	0.0197953	-0.0963202	0.0233175	0.0388914	-0.0498665	0.197529	0.277801	-0.0789737	0.0330402	0.0745758
ENSMUSG00000005883	Spo11	protein_coding	L35	1.13288	4.87e-09	2.84e-08	1.50826	7.66e-19	3.91e-18	0.691413	0.000289769	0.000965988	-1.09042	6.09e-06	1.49e-05	-1.17369	3.46e-06	1.01e-05	0.678508	0.00160816	0.00503495
ENSMUSG00000005886	Ncoa2	protein_coding	-	-0.0746664	0.12644	0.211443	0.0205927	0.659805	0.750773	-0.0982466	0.0259928	0.0574704	0.0707334	0.170584	0.237376	0.439598	2.2e-21	1.69e-20	-0.14505	0.00115287	0.00371491
ENSMUSG00000005891	Prl4a1	protein_coding	-	NA	NA	NA	NA	NA	NA	NA	NA	NA	NA	NA	NA	NA	NA	NA	NA	NA	NA
ENSMUSG00000005892	Trh	protein_coding	-	-0.646136	0.16327	0.260299	-0.219694	0.60129	0.7008	-0.588685	0.170124	0.283483	0.967859	0.0326748	0.0530808	1.73975	2.49e-05	6.65e-05	-0.711522	0.125708	0.228308
ENSMUSG00000005893	Nr2c2	protein_coding	-	-0.278268	2.92e-08	1.56e-07	-0.19575	4.57e-05	0.000111883	-0.264263	5.43e-09	3.32e-08	-0.235293	8.89e-06	2.15e-05	0.381261	7.99e-16	4.59e-15	-0.16993	0.000203689	0.000762797
ENSMUSG00000005897	Nr2c1	protein_coding	-	-0.347624	2.18e-08	1.18e-07	-0.563027	4.51e-21	2.49e-20	-0.431647	1.02e-14	1.02e-13	-0.539871	5.59e-16	2.39e-15	-0.331836	3.15e-08	1.09e-07	-0.420338	2.66e-13	2.84e-12
ENSMUSG00000005899	Smpd4	protein_coding	-	-0.192073	0.00112696	0.0031897	0.0437363	0.437532	0.545854	-0.0398577	0.452357	0.600707	-0.122358	0.0506891	0.0795717	0.206137	0.000221248	0.000530919	-0.035061	0.51578	0.66911
ENSMUSG00000005907	Pex1	protein_coding	-	-0.133253	0.00492481	0.0123032	-0.07215	0.100408	0.154865	-0.138497	0.000992845	0.00301991	-0.134359	0.00661002	0.0119868	-0.168386	0.000343367	0.000803479	-0.0684979	0.117908	0.216683
ENSMUSG00000005917	Otx1	protein_coding	L22	-0.685195	0.0041231	0.0104596	-0.644529	0.00491405	0.00962033	-0.395937	0.0631678	0.124369	-1.10649	1.2e-05	2.87e-05	-0.249589	0.271582	0.363444	-0.681526	0.00151563	0.00477157
ENSMUSG00000005936	Kctd20	protein_coding	-	0.0527124	0.204487	0.313097	0.119817	0.00264716	0.00537629	-0.191288	3.64e-07	1.83e-06	0.228736	1.76e-07	4.79e-07	0.553416	5.19e-45	1.13e-43	0.0123196	0.746976	0.850085
ENSMUSG00000005947	Itgae	protein_coding	L37	0.0177694	0.869126	0.917824	-0.0827803	0.40934	0.517621	-0.826994	1.97e-17	2.37e-16	-0.76539	2.22e-11	7.59e-11	-0.886562	4.13e-17	2.56e-16	0.633836	8.04e-11	6.78e-10
ENSMUSG00000005949	Ctns	protein_coding	-	-0.142291	0.00290721	0.00760226	0.143737	0.00163085	0.00340261	-0.0953301	0.0279253	0.061313	-0.355552	7.89e-12	2.76e-11	0.658417	5.41e-48	1.33e-46	-0.0503721	0.259433	0.405823
ENSMUSG00000005950	P2rx5	protein_coding	L33	0.401002	1.17e-05	4.54e-05	-1.06726	1.08e-29	8.05e-29	-0.170336	0.0398168	0.0834296	-0.932961	6.72e-20	3.37e-19	0.590564	4.22e-11	1.82e-10	-0.207737	0.0155553	0.0386444
ENSMUSG00000005951	Shpk	protein_coding	-	-0.283665	0.000137127	0.000454609	-0.293871	1.84e-05	4.65e-05	-0.186282	0.00355277	0.00972325	-0.632334	6.68e-16	2.84e-15	0.171777	0.0111638	0.0210138	-0.0167318	0.798023	0.882883
ENSMUSG00000005952	Trpv1	protein_coding	-	-0.0471909	0.912137	0.947503	-1.39274	0.000648794	0.001416	-0.401272	0.276136	0.414763	-2.2557	3.57e-07	9.53e-07	0.662747	0.0937699	0.144846	-0.661657	0.0662198	0.134704
ENSMUSG00000005958	Ephb3	protein_coding	L33	-0.770028	1.08e-25	1.78e-24	-0.88192	6.08e-36	5.41e-35	-0.182396	0.00559139	0.0146842	-1.23226	1.04e-55	1.49e-54	0.750058	1.44e-27	1.48e-26	-0.28221	2.21e-05	9.73e-05
ENSMUSG00000005968	Tuft1	protein_coding	L7	0.481575	7.03e-09	4.03e-08	0.379786	2.38e-06	6.47e-06	0.112301	0.136266	0.23642	-0.149434	0.0901269	0.134323	0.298209	0.000183081	0.000443788	-0.38088	6.69e-07	3.66e-06
ENSMUSG00000005973	Rcn1	protein_coding	L36	0.869336	8.89e-54	3.92e-52	0.100298	0.0640084	0.10317	0.0825614	0.106429	0.193265	-0.119213	0.0457103	0.0723465	-0.839616	2.65e-53	7.95e-52	0.0982717	0.0569748	0.118698
ENSMUSG00000005980	Dnase1	protein_coding	-	-0.0524378	0.909963	0.946322	-0.545962	0.199581	0.283306	-0.656526	0.0959112	0.177006	-0.676731	0.178088	0.246763	-0.202847	0.663984	0.746663	-0.581247	0.177832	0.302735
ENSMUSG00000005981	Trap1	protein_coding	-	0.167561	0.00108734	0.00308558	0.0090287	0.854488	0.902464	0.00261256	0.955094	0.977165	-0.131185	0.0158118	0.0271109	-0.754347	1.41e-52	4.12e-51	0.0854776	0.0675575	0.136995
ENSMUSG00000005982	Naa60	protein_coding	-	0.255915	2.49e-08	1.34e-07	0.0746548	0.0893877	0.139534	-0.027088	0.515072	0.658621	0.2114	1.38e-05	3.27e-05	0.147082	0.00076738	0.00171623	0.0231275	0.58501	0.728652
ENSMUSG00000005983	1700037C18Rik	protein_coding	-	-0.295204	0.00173186	0.00474003	-0.0734927	0.391471	0.498832	0.433798	5.5e-08	3.04e-07	0.0124777	0.8955	0.925802	-0.410375	5.21e-06	1.49e-05	0.091285	0.27523	0.424226
ENSMUSG00000005986	Ankrd13d	protein_coding	-	-0.304084	0.000778467	0.00227033	0.0350015	0.678506	0.766485	-0.21626	0.00763149	0.0194623	-0.672308	4.83e-12	1.71e-11	-0.0421241	0.625084	0.713084	-0.159268	0.0554709	0.116106
ENSMUSG00000005994	Tyrp1	protein_coding	-	-0.0102956	0.980971	NA	0	1	1	-0.065674	0.88618	NA	-0.234267	0.5785	0.66621	0	1	NA	-0.188536	0.681418	NA
ENSMUSG00000006005	Tpr	protein_coding	L6	0.344594	1.98e-06	8.53e-06	0.286229	4.04e-05	9.94e-05	0.160696	0.0147019	0.0347898	0.537132	1.73e-12	6.27e-12	-0.1651	0.0163515	0.0298383	0.0433899	0.510674	0.664415
ENSMUSG00000006007	Pdc	protein_coding	-	0	1	NA	0	1	NA	0	1	NA	0.0019804	0.991926	NA	-0.00517786	0.980594	NA	0	1	NA
ENSMUSG00000006010	BC003331	protein_coding	L4	-0.00392001	0.964461	0.981353	-0.0181449	0.83024	0.884587	0.0719607	0.368635	0.517403	0.168982	0.0683192	0.104573	-0.481178	1.18e-08	4.22e-08	-0.100172	0.213073	0.349244
ENSMUSG00000006014	Prg4	protein_coding	L10	-0.250653	0.550478	0.671867	0.938404	0.0216794	0.0383389	-0.225768	0.562267	0.698301	2.78816	1.15e-10	3.78e-10	1.76281	1.3e-05	3.57e-05	0.79185	0.04245	0.0925771
ENSMUSG00000006019	Dhx34	protein_coding	-	-0.00696478	0.933056	0.961061	0.440133	2.68e-08	8.36e-08	-0.0169446	0.820435	0.891068	-0.321555	0.0002797	0.0005921	0.162644	0.0396449	0.0671368	-0.0379281	0.616732	0.753339
ENSMUSG00000006021	Kptn	protein_coding	L28	-0.155002	0.0677139	0.124785	-0.0994321	0.217832	0.305478	-0.14891	0.0491946	0.100064	-0.519731	8.29e-09	2.46e-08	-1.39769	9.28e-61	3.66e-59	0.00949555	0.90308	0.947484
ENSMUSG00000006024	Napa	protein_coding	-	0.0561009	0.206557	0.31568	0.270449	2.14e-10	7.55e-10	0.0224918	0.575649	0.709999	0.441377	3.37e-21	1.78e-20	0.411576	1.42e-22	1.15e-21	-0.00486385	0.904955	0.948393
ENSMUSG00000006050	Sra1	protein_coding	L12	0.0422757	0.355368	0.484566	0.251908	7.4e-09	2.38e-08	0.184749	7.95e-06	3.36e-05	0.927197	2.1e-84	5.52e-83	0.506546	1.99e-31	2.45e-30	0.224248	1.03e-07	6.25e-07
ENSMUSG00000006056	Calcoco2	protein_coding	L34	-0.769521	0.000274331	0.000865859	-2.20135	2.92e-24	1.81e-23	-0.53529	0.00322607	0.00890305	-3.1818	6.6e-35	5.51e-34	-1.29033	5.88e-11	2.51e-10	-0.265747	0.141184	0.251354
ENSMUSG00000006057	Atp5g1	protein_coding	L9	0.265997	0.00270674	0.00712178	0.466284	4.25e-08	1.31e-07	0.302602	0.000158731	0.00055213	0.544635	4.19e-09	1.26e-08	-0.13144	0.119694	0.17942	0.35908	8.01e-06	3.78e-05
ENSMUSG00000006058	Snf8	protein_coding	-	0.268274	1.23e-08	6.9e-08	0.578938	1.6e-38	1.55e-37	0.206256	1.01e-06	4.82e-06	0.686769	1.18e-44	1.29e-43	0.293127	8.47e-11	3.57e-10	0.240275	4.32e-08	2.74e-07
ENSMUSG00000006095	Tbcb	protein_coding	L9	0.481582	8.6e-18	9.57e-17	0.756507	1.11e-45	1.3e-44	0.329023	6.77e-11	4.99e-10	0.900659	1.43e-53	1.95e-52	0.193556	0.000325883	0.000765	0.377307	2.2e-13	2.36e-12
ENSMUSG00000006127	Inpp5k	protein_coding	L20	-0.462992	3.02e-21	4.07e-20	-0.453979	6.07e-22	3.47e-21	-0.699713	1.34e-55	9.34e-54	-0.802892	2.93e-53	3.96e-52	0.205913	8.28e-06	2.33e-05	-0.648458	3.79e-47	2.48e-45
ENSMUSG00000006134	Crkl	protein_coding	-	0.361461	4e-12	3.06e-11	0.274697	4.04e-08	1.24e-07	-0.0355655	0.450624	0.598971	0.017757	0.74815	0.81096	0.212068	1.89e-05	5.13e-05	0.041025	0.392345	0.551204
ENSMUSG00000006143	Upk3bl	protein_coding	L3	-0.0891913	0.834747	0.89338	4.72971	2.25e-33	1.87e-32	2.08025	8.99e-08	4.85e-07	2.16115	3.38e-08	9.67e-08	1.69414	1.48e-05	4.03e-05	-0.188335	0.589795	0.732159
ENSMUSG00000006154	Eps8l1	protein_coding	L34	-0.335053	0.00170581	0.00467417	-1.23134	8.73e-33	7.13e-32	-0.506235	1.85e-07	9.61e-07	-1.46771	2.44e-38	2.26e-37	-0.545217	7.8e-08	2.63e-07	-0.248706	0.0106107	0.0275616
ENSMUSG00000006169	Clint1	protein_coding	L2	0.404451	1.41e-09	8.75e-09	0.415588	9.24e-11	3.33e-10	0.241885	6.55e-05	0.000242191	0.9487	8.78e-42	8.92e-41	0.644345	2.43e-24	2.15e-23	0.350806	8.48e-09	5.82e-08
ENSMUSG00000006179	Prss16	protein_coding	L13	1.34139	1.07e-09	6.7e-09	2.04577	5.5e-21	3.03e-20	0.070073	0.758014	0.846038	4.15476	7.31e-77	1.66e-75	1.54142	1.7e-10	6.99e-10	0.404461	0.0759223	0.151084
ENSMUSG00000006191	Cdkal1	protein_coding	-	0.101741	0.0940899	0.164936	-0.0386415	0.512448	0.618738	0.063287	0.250352	0.383842	-0.0762566	0.236692	0.316461	-0.672811	5.32e-27	5.3e-26	0.0481467	0.389917	0.548702
ENSMUSG00000006200	Rhox6	protein_coding	-	0	1	NA	0	1	NA	0	1	NA	0	1	NA	0	1	NA	0.0132555	0.951652	NA
ENSMUSG00000006204	5430419D17Rik	protein_coding	-	-0.498066	0.199538	0.306691	-2.20099	1.68e-06	4.63e-06	-2.93938	4.09e-12	3.33e-11	-2.12819	1.09e-05	2.61e-05	0.474445	0.20317	0.284447	0.829158	0.00758146	0.0204029
ENSMUSG00000006205	Htra1	protein_coding	L33	-0.37998	1.8e-07	8.83e-07	-0.853185	5.39e-34	4.56e-33	-0.429074	4.78e-11	3.56e-10	-1.7896	9.58e-115	4.3e-113	0.344356	4.95e-07	1.56e-06	-0.523389	2.75e-15	3.45e-14
ENSMUSG00000006215	Zbtb17	protein_coding	-	0.163686	0.0217566	0.046569	0.455129	2.1e-11	7.82e-11	0.133569	0.0373278	0.0788408	0.459435	8.41e-10	2.64e-09	0.485857	9.51e-13	4.52e-12	0.14766	0.0246771	0.0577367
ENSMUSG00000006216	Clcnkb	protein_coding	-	-0.968285	0.0887571	0.157216	1.74592	0.00036763	0.000823748	0.0503011	0.922047	0.957852	3.09385	1.02e-10	3.38e-10	2.4224	1.25e-07	4.14e-07	-0.583889	0.254763	0.400349
ENSMUSG00000006218	Fam131c	protein_coding	-	-0.423767	0.0318636	0.0651279	-0.064588	0.716587	0.798551	-0.140966	0.374426	0.523346	-0.307324	0.102686	0.151	0.312733	0.068066	0.109002	0.0877306	0.586619	0.729625
ENSMUSG00000006219	Fblim1	protein_coding	L3	-0.158598	0.0333498	0.0677489	0.387016	5.63e-08	1.72e-07	0.546399	4.9e-16	5.39e-15	0.547406	2.3e-12	8.3e-12	0.126119	0.0729944	0.116044	0.284274	2.71e-05	0.000117365
ENSMUSG00000006221	Hspb7	protein_coding	L22	-0.832664	0.000416286	0.00127392	-0.0965569	0.670784	0.759978	0.00361105	0.986597	0.994996	0.449169	0.0671454	0.103002	1.09723	8.3e-07	2.57e-06	-0.492352	0.0219153	0.0521097
ENSMUSG00000006235	Epor	protein_coding	L27	-0.745739	7.03e-09	4.03e-08	-1.94528	2.84e-53	4.01e-52	-0.468943	1.99e-05	7.93e-05	-2.47597	5.41e-61	8.71e-60	-1.44049	6.69e-31	8e-30	-0.478077	3.69e-05	0.000156737
ENSMUSG00000006241	Ccdc159	protein_coding	L29	-0.208437	0.0275528	0.0574282	-1.22878	1.72e-37	1.61e-36	-0.409631	2.03e-06	9.27e-06	-1.15608	4.32e-27	2.79e-26	-1.46549	6.83e-46	1.54e-44	-0.372136	2.43e-05	0.000105933
ENSMUSG00000006262	Mob1b	protein_coding	-	-0.39884	1.82e-06	7.88e-06	-0.544782	1.11e-11	4.22e-11	-0.246551	0.00111556	0.00336498	0.0355785	0.684699	0.758533	0.403237	3.25e-07	1.04e-06	-0.22798	0.00274799	0.00819135
ENSMUSG00000006269	Atp6v1b1	protein_coding	L28	-1.74608	4.22e-17	4.49e-16	-5.43234	1.42e-109	6.87e-108	-0.969422	3.89e-08	2.19e-07	-4.88206	5.79e-89	1.66e-87	-3.10489	1.32e-54	4.14e-53	-0.34566	0.0503042	0.106901
ENSMUSG00000006270	Vax1	protein_coding	-	0	1	NA	0	1	NA	-0.00344482	0.987428	NA	0.0931435	0.634208	NA	0.0448837	0.833001	NA	0.0132555	0.951652	NA
ENSMUSG00000006273	Atp6v1b2	protein_coding	L14	0.29783	7.87e-09	4.49e-08	0.711074	1.22e-46	1.45e-45	0.237859	3.77e-07	1.89e-06	0.62193	1.9e-30	1.36e-29	0.374857	1.76e-14	9.31e-14	0.265158	1.78e-08	1.18e-07
ENSMUSG00000006276	Eps15l1	protein_coding	-	0.231092	1.38e-08	7.64e-08	-0.0414315	0.289588	0.388344	-0.0163423	0.659545	0.775857	-0.0652545	0.134053	0.191677	0.0185449	0.635184	0.721809	-0.0609265	0.105631	0.198103
ENSMUSG00000006281	Tep1	protein_coding	L36	0.3554	8.65e-07	3.89e-06	0.898414	1.2e-38	1.16e-37	0.488322	7.8e-14	7.32e-13	-0.31957	3.02e-05	7e-05	-0.683555	4.43e-23	3.69e-22	0.469263	8.61e-13	8.78e-12
ENSMUSG00000006288	Ttc5	protein_coding	-	-0.247707	6.05e-09	3.5e-08	-0.141012	0.000460927	0.00102233	-0.0707641	0.0643431	0.126434	-0.793165	5.48e-67	1e-65	-0.281516	9.67e-12	4.33e-11	-0.0365394	0.356414	0.51452
ENSMUSG00000006289	Osgep	protein_coding	-	-0.151419	0.00254417	0.00672603	-0.0479216	0.311999	0.413656	-0.0346645	0.436157	0.584778	-0.775883	2.06e-47	2.42e-46	-0.739717	3.54e-51	9.71e-50	-0.000111091	0.998068	0.999792
ENSMUSG00000006299	Aamp	protein_coding	-	-0.120151	0.0418665	0.0824083	-0.0589784	0.297978	0.397827	-0.0251181	0.638177	0.759439	0.142038	0.0218607	0.03663	-0.236529	2.34e-05	6.28e-05	0.0737194	0.170259	0.292456
ENSMUSG00000006301	Tmbim1	protein_coding	L20	-0.224548	2.32e-05	8.65e-05	-0.575157	2.53e-29	1.87e-28	-0.488685	3.23e-24	5.95e-23	-0.0304928	0.584512	0.671523	0.600967	3.42e-33	4.58e-32	-0.526097	1.76e-27	4.74e-26
ENSMUSG00000006304	Arpc2	protein_coding	L2	0.644284	5.71e-30	1.14e-28	0.999693	2.18e-75	5.15e-74	0.445721	4.29e-18	5.38e-17	1.19498	3.89e-90	1.14e-88	0.233319	1.35e-05	3.72e-05	0.292801	1.36e-08	9.13e-08
ENSMUSG00000006307	Kmt2b	protein_coding	L18	-0.0187963	0.81365	0.878974	0.0533568	0.486518	0.594118	-0.11489	0.112416	0.202259	0.034052	0.684426	0.758319	0.858397	4.15e-30	4.82e-29	-0.0373556	0.606785	0.746096
ENSMUSG00000006310	Zbtb32	protein_coding	L35	1.7155	9.16e-40	2.71e-38	2.70465	3.06e-107	1.41e-105	0.222888	0.063219	0.124444	-0.405331	0.00569868	0.0104232	0.111938	0.398279	0.497222	1.17153	8.81e-23	1.82e-21
ENSMUSG00000006311	Etv2	protein_coding	-	0.03634	0.909079	NA	0.325091	0.319848	NA	0	1	NA	0	1	NA	0	1	NA	-0.013497	0.968534	NA
ENSMUSG00000006313	Upk1a	protein_coding	L19	-0.602591	0.00141965	0.00395205	-0.834168	4.02e-06	1.07e-05	-1.22778	2.7e-12	2.24e-11	-0.838152	2.13e-05	4.99e-05	1.41276	8.04e-17	4.89e-16	-1.20559	1.84e-11	1.66e-10
ENSMUSG00000006315	Tmem147	protein_coding	-	0.0764425	0.193904	0.299619	0.0896867	0.110952	0.169558	0.158874	0.00259141	0.00728386	0.130829	0.0339558	0.0549496	-0.0569405	0.312498	0.408233	0.183669	0.000667534	0.00225558
ENSMUSG00000006333	Rps9	protein_coding	L9	0.136808	0.0286473	0.0594464	0.568022	3.21e-21	1.79e-20	0.193199	0.000656642	0.00206677	0.913669	2.44e-44	2.66e-43	0.0225727	0.702376	0.778787	0.308072	5.86e-08	3.67e-07
ENSMUSG00000006335	Tfpt	protein_coding	-	0.0966934	0.123699	0.207661	0.492995	3.22e-17	1.54e-16	0.0276723	0.621257	0.746266	0.340908	1.95e-07	5.3e-07	0.406149	2.17e-11	9.5e-11	0.0260511	0.660713	0.786712
ENSMUSG00000006342	Susd2	protein_coding	L31	-0.481389	1.14e-08	6.39e-08	-0.903013	1.48e-28	1.06e-27	-0.488834	1.27e-10	9.06e-10	0.201143	0.0219822	0.0368185	-0.232148	0.00384149	0.00780074	-0.278387	0.00030611	0.00110975
ENSMUSG00000006344	Ggt5	protein_coding	L6	1.16002	1.31e-29	2.6e-28	0.391711	8.9e-05	0.000212412	0.67204	7.02e-13	6.08e-12	0.132729	0.228054	0.30647	0.130947	0.187068	0.265008	1.32143	5.61e-45	3.31e-43
ENSMUSG00000006345	Ggt1	protein_coding	L13	1.14988	1.61e-09	9.91e-09	2.21028	2.3e-33	1.91e-32	0.335053	0.0646381	0.12696	4.14325	4.92e-96	1.6e-94	1.19046	8.77e-11	3.69e-10	-0.596392	0.00121648	0.00389961
ENSMUSG00000006356	Crip2	protein_coding	L33	-0.196872	0.00852972	0.0201367	-1.04677	1.09e-47	1.33e-46	-0.618367	9.12e-20	1.29e-18	-1.47979	7.31e-79	1.73e-77	-0.0622611	0.37835	0.477309	-0.540518	2.02e-15	2.57e-14
ENSMUSG00000006360	Crip1	protein_coding	L6	0.384361	1.23e-05	4.77e-05	0.270914	0.00135183	0.00284552	0.092705	0.245247	0.377498	-0.320038	0.000521676	0.00107621	-0.524933	3.08e-10	1.24e-09	0.477812	2.17e-09	1.59e-08
ENSMUSG00000006362	Cbfa2t3	protein_coding	L33	-0.438844	6.78e-08	3.5e-07	-1.14874	1.42e-48	1.77e-47	-0.589379	1.34e-15	1.42e-14	-1.95624	5.5e-112	2.37e-110	-0.27616	0.000330591	0.000775207	-0.543832	2.11e-13	2.27e-12
ENSMUSG00000006369	Fbln1	protein_coding	L27	-0.596547	9.36e-08	4.75e-07	-0.888364	1.12e-16	5.27e-16	-0.30828	0.00224532	0.00640316	-3.05131	3.63e-143	2.63e-141	-0.209922	0.0462511	0.0770467	-0.299916	0.00300695	0.00887781
ENSMUSG00000006373	Pgrmc1	protein_coding	L34	-0.305298	4.83e-06	1.98e-05	-0.935807	6.46e-48	7.93e-47	-0.38685	1.74e-10	1.23e-09	-1.06592	9.32e-52	1.22e-50	-0.178629	0.00464746	0.00932294	-0.655988	4.58e-27	1.21e-25
ENSMUSG00000006378	Gcat	protein_coding	L27	-0.371598	0.00024505	0.0007794	-0.203092	0.0373169	0.063287	-0.207393	0.0218045	0.0492658	-0.51101	2.15e-06	5.44e-06	-0.592232	1.46e-09	5.64e-09	0.0813613	0.371351	0.529935
ENSMUSG00000006386	Tek	protein_coding	L33	-0.540879	7.24e-20	9.1e-19	-1.45795	7.85e-143	6.63e-141	-0.573577	1.58e-26	3.26e-25	-1.72244	6.12e-166	6.38e-164	-0.806547	7.16e-47	1.7e-45	-0.834572	8.32e-54	7.33e-52
ENSMUSG00000006389	Mpl	protein_coding	L20	-0.0073636	0.971897	0.986075	-0.845101	7.6e-05	0.00018244	-0.274674	0.165924	0.277901	-0.573173	0.0158564	0.0271792	-0.133145	0.49128	0.589704	-0.54515	0.00474799	0.0133899
ENSMUSG00000006390	Elovl1	protein_coding	L28	-1.0143	5.11e-32	1.1e-30	-0.789209	1.78e-21	9.98e-21	0.0902774	0.247978	0.380801	-0.986022	9.86e-28	6.53e-27	-0.918261	1.41e-29	1.59e-28	-0.578304	1.46e-13	1.59e-12
ENSMUSG00000006392	Med8	protein_coding	-	0.119658	0.000847375	0.00245265	0.330006	3.41e-22	1.97e-21	0.25866	8.03e-16	8.71e-15	0.568565	1.17e-52	1.56e-51	0.574053	5.04e-62	2.08e-60	0.248059	1.72e-13	1.87e-12
ENSMUSG00000006395	Hyi	polymorphic_pseudogene	-	-0.673472	1.23e-20	1.6e-19	-0.455666	1.08e-11	4.07e-11	-0.360007	1.34e-08	7.92e-08	-0.467103	3.66e-10	1.17e-09	-0.564495	2.07e-16	1.23e-15	-0.33177	4.26e-07	2.39e-06
ENSMUSG00000006398	Cdc20	protein_coding	L6	1.39596	3.03e-26	5.12e-25	2.17187	6.23e-68	1.24e-66	1.75028	3.11e-50	1.77e-48	0.960244	2.99e-12	1.07e-11	-0.0166972	0.897673	0.930536	1.65906	3.43e-43	1.84e-41
ENSMUSG00000006403	Adamts4	protein_coding	L12	2.25615	1.84e-31	3.88e-30	4.33239	1.59e-123	1e-121	1.90248	7.61e-30	1.85e-28	6.92502	3.15e-277	1.48e-274	5.90531	8.93e-210	1.24e-206	2.83749	3.07e-57	3.16e-55
ENSMUSG00000006411	Nectin4	protein_coding	-	0.0197302	0.796087	0.867914	0.211856	0.00367585	0.00731825	0.201016	0.00346958	0.00951964	-0.282532	0.000533401	0.00109873	0.146303	0.0468634	0.0779087	-0.200194	0.00409917	0.0117301
ENSMUSG00000006412	Pfdn2	protein_coding	-	-0.113917	0.0543836	0.103394	-0.0530741	0.349417	0.453942	0.315661	2.59e-09	1.64e-08	0.217	0.000462219	0.000959556	-0.00380597	0.946555	0.965621	0.0527713	0.331044	0.487504
ENSMUSG00000006418	Rnf114	protein_coding	L7	1.22863	2.95e-167	9.92e-165	1.34189	2.96e-215	7.51e-213	0.667578	1.67e-61	1.44e-59	0.527468	5.08e-29	3.5e-28	0.2405	1.89e-08	6.7e-08	0.31552	1.65e-14	1.95e-13
ENSMUSG00000006423	C330007P06Rik	protein_coding	L29	-0.404394	8.39e-11	5.8e-10	-0.348392	5.45e-09	1.77e-08	-0.0932389	0.0980713	0.180474	-0.343029	2.03e-07	5.5e-07	-0.694903	4.04e-31	4.89e-30	-0.284324	5.8e-07	3.19e-06
ENSMUSG00000006435	Neurl1a	protein_coding	L20	-0.459628	9.09e-07	4.08e-06	-0.703197	4.19e-15	1.85e-14	-0.174951	0.0334999	0.0718027	-0.312971	0.00131278	0.00259094	0.741774	1.02e-17	6.52e-17	-0.0938522	0.260053	0.406396
ENSMUSG00000006442	Srm	protein_coding	L10	0.360102	1.26e-05	4.86e-05	0.814456	3.86e-26	2.55e-25	0.584703	1.31e-15	1.4e-14	1.57697	8.11e-78	1.89e-76	0.72052	9.19e-21	6.86e-20	0.980064	1.14e-39	5.42e-38
ENSMUSG00000006445	Epha2	protein_coding	L18	0.149623	0.123351	0.207193	0.546712	4.89e-09	1.59e-08	0.833206	3.12e-21	4.82e-20	0.908904	3.88e-19	1.88e-18	1.43176	4.98e-55	1.58e-53	0.259712	0.00334805	0.00977682
ENSMUSG00000006456	Rbm14	protein_coding	L18	0.376656	4.16e-06	1.72e-05	0.229978	0.00347957	0.00695404	0.169511	0.022246	0.0501377	-0.234837	0.00678937	0.0122933	0.78682	3.41e-24	3e-23	0.14275	0.0572604	0.119179
ENSMUSG00000006457	Actn3	protein_coding	L24	-0.549786	0.285435	0.407777	-0.521027	0.300441	0.400686	1.05221	0.0288136	0.06298	-1.16399	0.0253215	0.0419702	0.160271	0.746879	0.814883	0.323145	0.50082	0.655381
ENSMUSG00000006462	A530013C23Rik	lincRNA	-	-0.314805	0.114436	0.194703	-0.41225	0.0339914	0.0580767	-0.59698	0.00312129	0.0086412	1.69169	8.09e-16	3.43e-15	2.18176	1.29e-31	1.61e-30	-0.620531	0.000658918	0.00223034
ENSMUSG00000006463	Zdhhc24	protein_coding	-	-0.153467	0.0648796	0.120368	0.259619	0.00109446	0.00232614	0.0871347	0.243307	0.375023	0.129716	0.142099	0.201963	0.239999	0.00256813	0.00535103	0.129592	0.0908648	0.175011
ENSMUSG00000006464	Bbs1	protein_coding	L20	-0.271246	5.13e-07	2.38e-06	-0.928606	2.9e-67	5.68e-66	-0.23392	1.21e-06	5.7e-06	-0.700661	1e-32	7.77e-32	0.214679	2.86e-05	7.61e-05	-0.258483	2.4e-07	1.39e-06
ENSMUSG00000006469	Slc34a3	protein_coding	-	-0.0219635	0.965098	NA	0.040359	0.937143	NA	0.344117	0.514932	NA	0.150725	0.760187	NA	0.0147572	0.977289	NA	0.416463	0.430686	NA
ENSMUSG00000006471	Ndor1	protein_coding	-	-0.0954253	0.123567	0.207491	-0.0436634	0.461051	0.569292	-0.162073	0.00384153	0.0104424	-0.0583831	0.372519	0.465495	0.510177	2.99e-18	1.98e-17	0.0194496	0.731636	0.839413
ENSMUSG00000006476	Nsmf	protein_coding	-	0.0495604	0.395969	0.526258	-0.520533	2.13e-20	1.15e-19	-0.467007	1.1e-18	1.44e-17	-0.496206	1.1e-15	4.63e-15	0.0391159	0.481289	0.580154	-0.150167	0.00517319	0.0144544
ENSMUSG00000006488	Prl7a1	protein_coding	-	NA	NA	NA	NA	NA	NA	NA	NA	NA	NA	NA	NA	NA	NA	NA	NA	NA	NA
ENSMUSG00000006490	Prl8a9	protein_coding	-	NA	NA	NA	NA	NA	NA	NA	NA	NA	NA	NA	NA	NA	NA	NA	NA	NA	NA
ENSMUSG00000006494	Pdk1	protein_coding	-	-0.247207	4.69e-05	0.00016715	-0.0111739	0.846066	0.896418	-0.464074	2.82e-17	3.36e-16	0.0325529	0.609353	0.693834	-0.447118	9.52e-15	5.11e-14	-0.489264	1.09e-18	1.77e-17
ENSMUSG00000006498	Ptbp1	protein_coding	-	0.323851	6.26e-11	4.38e-10	0.433739	8.69e-20	4.59e-19	0.173449	0.000112072	0.000399273	0.359242	5.16e-12	1.83e-11	0.373442	1.63e-15	9.16e-15	0.281832	4.31e-10	3.38e-09
ENSMUSG00000006517	Mvd	protein_coding	L10	-0.265892	0.0086277	0.0203416	0.173122	0.0754519	0.119697	0.224349	0.0136047	0.0324592	1.00489	1.69e-21	9.01e-21	0.275971	0.00401078	0.00812091	0.345663	0.000163727	0.00062299
ENSMUSG00000006519	Cyba	protein_coding	L3	0.963046	4.66e-29	8.96e-28	1.84091	3.42e-110	1.67e-108	0.940902	1.53e-33	4.38e-32	2.21239	1.44e-133	9.01e-132	0.709297	3.03e-18	2e-17	0.741405	3.13e-21	5.89e-20
ENSMUSG00000006522	Itih3	protein_coding	L33	0.676898	2.26e-06	9.66e-06	-0.182002	0.197891	0.281203	-0.20257	0.120881	0.214562	-1.25464	2.92e-14	1.16e-13	0.75061	6.73e-08	2.28e-07	0.708107	1.13e-07	6.83e-07
ENSMUSG00000006526	Tmem110	protein_coding	L33	-0.441012	2.74e-22	3.87e-21	-0.659676	3.96e-52	5.43e-51	-0.252248	2.83e-10	1.96e-09	-0.615575	5.92e-38	5.41e-37	-0.0733357	0.0864814	0.134877	-0.352155	2.85e-17	4.2e-16
ENSMUSG00000006527	Sfmbt1	protein_coding	-	0.336723	2.52e-07	1.21e-06	0.401607	1.19e-10	4.28e-10	0.385694	7.47e-11	5.48e-10	0.445448	1.05e-10	3.46e-10	0.589123	3.1e-21	2.36e-20	0.126349	0.0356432	0.0796984
ENSMUSG00000006529	Itih1	protein_coding	L31	-0.364449	0.00159239	0.00438943	-2.14352	2e-62	3.47e-61	-0.155584	0.12087	0.214557	1.20899	1.28e-25	7.86e-25	-0.0996227	0.355635	0.453689	-0.471596	9.54e-06	4.44e-05
ENSMUSG00000006538	Ihh	protein_coding	-	-0.233994	0.384937	0.515368	-0.783266	0.00641293	0.0123431	-0.30066	0.242182	0.373768	-1.30405	2.32e-05	5.42e-05	0.594364	0.0141047	0.0260495	-0.529023	0.0528005	0.111303
ENSMUSG00000006542	Prkag3	protein_coding	L33	-0.902926	1.93e-15	1.85e-14	-1.22003	4.93e-29	3.6e-28	-1.14458	3.03e-28	6.84e-27	-2.92151	1.37e-96	4.51e-95	-0.522372	9.37e-07	2.89e-06	-0.643751	3.85e-10	3.04e-09
ENSMUSG00000006546	Cryba2	protein_coding	-	-0.703067	0.196278	0.302619	-0.966778	0.0654455	0.10525	0.220846	0.654519	0.772024	0.0221718	0.96786	0.980656	1.92631	9.15e-05	0.000229521	0.735089	0.156166	0.272892
ENSMUSG00000006567	Atp7b	protein_coding	L32	-0.101988	0.408969	0.539548	-2.27	8.55e-80	2.19e-78	-0.821185	3.18e-13	2.83e-12	-1.42364	1.2e-27	7.91e-27	-0.45742	9.03e-05	0.000226731	-1.41299	7.58e-36	3.08e-34
ENSMUSG00000006570	Defb2	protein_coding	-	NA	NA	NA	NA	NA	NA	NA	NA	NA	NA	NA	NA	NA	NA	NA	NA	NA	NA
ENSMUSG00000006574	Slc4a1	protein_coding	L33	-0.0788855	0.83905	0.896767	-1.0486	0.00593589	0.0114843	-0.198074	0.584921	0.717321	-1.49366	0.000247494	0.000526607	0.697408	0.062394	0.100768	-0.401542	0.270399	0.418461
ENSMUSG00000006575	Rundc3a	protein_coding	-	-0.297979	0.0175638	0.0384277	0.260601	0.0144111	0.0262698	0.177835	0.0814139	0.154484	0.236908	0.0534969	0.0836086	-0.00347842	0.976572	0.986586	0.601352	4.68e-08	2.96e-07
ENSMUSG00000006576	Slc4a3	protein_coding	L28	-0.737011	8.72e-15	8.01e-14	-1.05671	5.46e-31	4.22e-30	-0.618588	4.76e-13	4.19e-12	-1.04603	3.4e-25	2.06e-24	-0.989917	9.61e-28	9.97e-27	-0.339551	7.68e-05	0.000308344
ENSMUSG00000006585	Cdt1	protein_coding	L6	1.09394	2.5e-21	3.38e-20	1.76565	9.14e-60	1.48e-58	1.55891	7.97e-52	4.86e-50	1.22834	1.58e-24	9.33e-24	0.736461	2.55e-11	1.11e-10	1.3126	1.41e-35	5.62e-34
ENSMUSG00000006586	Runx1t1	protein_coding	L33	-0.604087	2.77e-09	1.66e-08	-0.939942	3.47e-21	1.93e-20	-0.764099	5.01e-17	5.86e-16	-1.46321	7.35e-37	6.51e-36	-0.199892	0.0399788	0.0676243	-0.466364	4.17e-07	2.34e-06
ENSMUSG00000006587	Snai3	protein_coding	L14	0.0372148	0.804603	0.872937	1.88803	7.68e-57	1.18e-55	0.963836	7.23e-14	6.8e-13	1.35243	2.53e-20	1.29e-19	1.2865	4.62e-23	3.83e-22	0.0717084	0.595072	0.736823
ENSMUSG00000006589	Aprt	protein_coding	L9	0.279111	0.000287401	0.000904492	1.16742	7.1e-57	1.09e-55	0.450073	9.63e-11	6.98e-10	1.74404	4.79e-105	1.81e-103	0.161935	0.0275661	0.0482131	0.380097	6.43e-08	4.01e-07
ENSMUSG00000006599	Gtf2h1	protein_coding	-	0.160933	0.0136949	0.0307888	0.414832	2.59e-11	9.62e-11	0.20491	0.000551195	0.00175624	0.729616	1.31e-26	8.32e-26	0.20724	0.000870253	0.00193147	0.0485898	0.417603	0.576171
ENSMUSG00000006611	Hfe	protein_coding	L37	-0.57626	2.51e-17	2.71e-16	-0.099926	0.120857	0.182813	-0.173339	0.00434237	0.011685	-1.09083	2.41e-51	3.11e-50	-0.870243	1.66e-41	3.14e-40	0.473547	1.03e-14	1.23e-13
ENSMUSG00000006638	Abhd1	processed_transcript	-	-0.298027	0.00148498	0.00412297	0.0711047	0.417033	0.525656	-0.120659	0.146274	0.250275	-0.716249	9e-13	3.31e-12	0.255874	0.00413302	0.00835449	-0.0915737	0.304091	0.457505
ENSMUSG00000006641	Slc5a6	protein_coding	L33	-0.463387	2.23e-05	8.32e-05	-0.248683	0.0158524	0.0287181	-0.161471	0.0998485	0.183257	-0.303959	0.00803569	0.0144013	-0.525366	2.86e-07	9.23e-07	-0.328378	0.000819371	0.00272338
ENSMUSG00000006642	Tcf23	protein_coding	L17	1.45019	5.24e-15	4.88e-14	0.907887	5.56e-07	1.59e-06	-0.536848	0.00174726	0.00508656	1.84631	4.06e-21	2.13e-20	2.67395	1.88e-51	5.19e-50	-0.795361	5.46e-06	2.62e-05
ENSMUSG00000006649	Nphs1	protein_coding	-	-0.881973	0.11	0.188235	1.063	0.0419486	0.0704171	0.258566	0.609143	0.736972	-0.102477	0.841891	0.886294	0.0888409	0.869681	0.910251	-0.472952	0.364381	0.522726
ENSMUSG00000006651	Aplp1	protein_coding	L30	-0.142848	0.1664	0.26447	-0.495348	1.06e-06	2.96e-06	-0.160396	0.0832846	0.157392	-0.178369	0.100609	0.148273	-0.867556	2.9e-17	1.81e-16	-0.440409	3.45e-06	1.71e-05
ENSMUSG00000006673	Qrich1	protein_coding	-	0.173409	0.00821359	0.0194764	0.260638	3.5e-05	8.65e-05	0.147131	0.0135158	0.0322835	0.595114	6.55e-18	3.03e-17	0.540478	3.6e-18	2.37e-17	0.0385667	0.519746	0.672653
ENSMUSG00000006675	P4htm	protein_coding	L33	-0.641908	1.8e-13	1.51e-12	-1.32581	3.32e-54	4.79e-53	-0.479383	5.07e-10	3.43e-09	-1.61809	8.46e-64	1.45e-62	-0.0615704	0.445856	0.544842	-0.605385	4.53e-14	5.14e-13
ENSMUSG00000006676	Usp19	protein_coding	-	-0.0153369	0.751609	0.836287	-0.149502	0.00134049	0.00282269	-0.173121	8.18e-05	0.000297802	-0.250312	9.82e-07	2.55e-06	0.343118	7.01e-14	3.57e-13	-0.155645	0.000433751	0.00152659
ENSMUSG00000006678	Pola1	protein_coding	L6	0.906519	2.08e-21	2.83e-20	0.895813	7.17e-23	4.25e-22	0.915473	5.24e-26	1.05e-24	0.219049	0.0329012	0.0534092	-1.28793	1.32e-38	2.24e-37	0.77167	7.28e-19	1.2e-17
ENSMUSG00000006699	Cdc42	protein_coding	-	0.312993	6.88e-08	3.55e-07	0.508683	7.9e-20	4.17e-19	0.285135	6.13e-08	3.37e-07	0.562738	2.23e-20	1.14e-19	-0.0760672	0.165584	0.238551	0.20207	0.00012887	0.000498008
ENSMUSG00000006705	Pknox1	protein_coding	-	0.115608	0.0129898	0.0293488	0.0318225	0.469851	0.577873	-0.0719032	0.0866192	0.162698	-0.214553	1.57e-05	3.71e-05	-0.359049	4.27e-15	2.34e-14	-0.00416919	0.922826	0.958498
ENSMUSG00000006711	D130043K22Rik	protein_coding	L30	-0.22958	0.0823894	0.147577	-1.68731	4.13e-37	3.81e-36	-0.500391	2.91e-05	0.000113307	-1.49712	8.51e-25	5.07e-24	-1.10067	3.06e-17	1.91e-16	-0.605847	9.03e-07	4.87e-06
ENSMUSG00000006715	Gmnn	protein_coding	L6	0.698054	2.76e-10	1.83e-09	1.11331	3.81e-26	2.52e-25	0.589463	4.03e-09	2.49e-08	0.250308	0.0320843	0.0522132	-0.901962	1.72e-15	9.69e-15	0.486424	1.63e-06	8.5e-06
ENSMUSG00000006717	Acot13	protein_coding	L30	-0.0820471	0.363812	0.493412	-0.472872	5.91e-08	1.8e-07	0.151615	0.0652283	0.12794	-0.568387	3.08e-09	9.36e-09	-1.35615	2.76e-50	7.34e-49	-0.132814	0.10598	0.198633
ENSMUSG00000006720	Zfp184	protein_coding	-	-0.368765	0.00393882	0.0100257	-0.995999	1.15e-14	4.97e-14	-0.234483	0.0358551	0.0760693	-0.756	3.24e-08	9.29e-08	-0.800961	1.24e-09	4.8e-09	-0.470773	5.14e-05	0.000212708
ENSMUSG00000006724	Cyp27b1	protein_coding	L12	0.591114	0.0768047	0.139147	0.595742	0.0650064	0.104602	1.94015	4.07e-10	2.78e-09	4.84803	6.88e-50	8.53e-49	3.05622	2.91e-24	2.57e-23	0.903359	0.00310572	0.00914168
ENSMUSG00000006728	Cdk4	protein_coding	-	0.029938	0.596739	0.712905	0.202393	0.000187218	0.000432795	0.300945	3.77e-09	2.34e-08	0.341689	8.35e-09	2.47e-08	-0.531176	6.6e-23	5.44e-22	0.373023	4.48e-13	4.69e-12
ENSMUSG00000006731	B4galnt1	protein_coding	L15	0.253164	0.00205963	0.00555048	0.579812	1.85e-13	7.6e-13	0.567834	2.32e-14	2.26e-13	0.802878	1.1e-20	5.68e-20	1.03773	6.68e-41	1.24e-39	0.421302	1.73e-08	1.15e-07
ENSMUSG00000006732	Mettl1	protein_coding	L8	0.172476	0.0265504	0.0556154	0.419566	5.11e-09	1.66e-08	0.694146	4.12e-25	8e-24	0.951329	9.16e-34	7.4e-33	0.515906	1.39e-12	6.54e-12	0.828028	1.72e-32	5.98e-31
ENSMUSG00000006736	Tspan31	protein_coding	-	0.337004	6.36e-12	4.79e-11	0.369843	4.15e-15	1.83e-14	0.296008	2.33e-11	1.79e-10	0.3833	1.18e-13	4.54e-13	-0.207443	1.1e-05	3.06e-05	0.209054	3.36e-06	1.67e-05
ENSMUSG00000006740	Kif5b	protein_coding	-	0.00892435	0.902787	0.942075	-0.122315	0.0819639	0.128935	0.0584634	0.378199	0.527009	0.212425	0.00561928	0.0102911	-0.058056	0.40108	0.50025	-0.0804134	0.22648	0.365609
ENSMUSG00000006763	Saal1	protein_coding	-	0.0744144	0.120497	0.203444	0.218289	3.86e-07	1.11e-06	0.287238	1.73e-12	1.46e-11	0.10157	0.0324405	0.0527272	-0.00369547	0.93582	0.958447	0.0216573	0.620063	0.756221
ENSMUSG00000006764	Tph2	protein_coding	-	-0.184259	0.759321	0.841638	2.18066	5.2e-05	0.000126541	2.93502	2.5e-08	1.43e-07	2.50315	2.32e-06	5.85e-06	1.62962	0.00329382	0.00674741	0.696263	0.168089	0.289633
ENSMUSG00000006777	Krt23	protein_coding	L28	-1.17609	6.88e-40	2.04e-38	-1.93705	5.81e-109	2.77e-107	-0.425078	5.14e-08	2.85e-07	-1.73927	1.44e-74	3.12e-73	-1.29677	1.02e-51	2.84e-50	-0.580578	2.08e-13	2.24e-12
ENSMUSG00000006782	Cnp	protein_coding	L35	0.235516	0.000816611	0.00237192	0.62152	2.31e-20	1.24e-19	0.223119	0.000452713	0.00146211	-0.740291	4.4e-23	2.48e-22	-0.766741	5.01e-30	5.78e-29	0.40187	3.76e-10	2.98e-09
ENSMUSG00000006784	Ttc25	protein_coding	L30	-0.404784	0.00387946	0.00988846	-1.80664	2.36e-39	2.34e-38	-0.140868	0.267661	0.404734	-1.38906	1.26e-20	6.49e-20	-0.603773	5.96e-06	1.7e-05	-0.0302628	0.812546	0.891961
ENSMUSG00000006800	Sulf2	protein_coding	L24	0.619186	6.39e-19	7.61e-18	-0.265185	8.16e-05	0.00019536	0.128112	0.0427071	0.0885171	-0.149533	0.0430612	0.0684599	0.178433	0.0073227	0.0142192	0.333624	1.45e-07	8.64e-07
ENSMUSG00000006818	Sod2	protein_coding	L12	0.769376	5.9e-17	6.25e-16	1.05882	5.41e-33	4.44e-32	0.495989	2.95e-09	1.85e-08	3.07742	9.25e-225	2.27e-222	2.0975	7.21e-129	1.87e-126	0.426612	3.41e-07	1.94e-06
ENSMUSG00000006850	Tmco6	protein_coding	-	-0.127765	0.122562	0.206158	-0.368699	3.49e-06	9.33e-06	-0.111971	0.132254	0.230879	-0.463003	1.63e-07	4.45e-07	0.181679	0.0205608	0.0368933	-0.151644	0.0461382	0.0993499
ENSMUSG00000006906	Stambp	protein_coding	-	0.148336	0.000693845	0.00204498	0.0122101	0.772008	0.841901	0.0492365	0.21274	0.338244	0.216159	3.06e-06	7.67e-06	-0.117851	0.0063678	0.0124969	-0.156829	0.000127653	0.000493583
ENSMUSG00000006920	Ezh1	protein_coding	L34	-0.164727	0.00456806	0.0114836	-0.407712	3.45e-13	1.4e-12	-0.332025	2.94e-10	2.04e-09	-0.563172	6.66e-20	3.34e-19	-0.26042	2.32e-06	6.9e-06	-0.506362	1.66e-21	3.19e-20
ENSMUSG00000006930	Hap1	protein_coding	L5	1.20139	3.47e-36	8.88e-35	1.08794	3.05e-32	2.44e-31	1.42663	4.42e-61	3.71e-59	-0.15336	0.132838	0.190149	-0.394453	2.23e-05	6e-05	0.779708	1.21e-18	1.96e-17
ENSMUSG00000006931	P3h4	protein_coding	L28	-0.450782	1.27e-11	9.39e-11	-0.525346	7.17e-17	3.38e-16	0.0651138	0.262559	0.398528	-0.255232	0.000206173	0.00044243	-0.550248	3.34e-18	2.2e-17	-0.0999362	0.0935831	0.179322
ENSMUSG00000006932	Ctnnb1	protein_coding	L34	-0.421091	6.16e-32	1.32e-30	-0.743242	4.43e-103	1.87e-101	-0.265522	2.81e-16	3.14e-15	-0.359813	1.06e-21	5.66e-21	-0.0455202	0.178077	0.253972	0.112656	0.000527374	0.00182359
ENSMUSG00000006941	Eif1b	protein_coding	-	0.0731817	0.15954	0.255426	0.141984	0.00371211	0.00738326	0.23598	2.76e-07	1.41e-06	-0.144018	0.00717877	0.0129485	0.12277	0.0127939	0.0238173	-0.00495423	0.917817	0.955869
ENSMUSG00000006948	Klk4	protein_coding	-	0	1	NA	0	1	NA	0	1	NA	0	1	NA	0	1	NA	0.0132555	0.951652	NA
ENSMUSG00000006958	Chrd	protein_coding	-	-0.178397	0.103348	0.178841	-0.0106144	0.920969	0.952427	-0.135985	0.164362	0.275971	0.284116	0.0120242	0.0209883	0.803648	1.84e-14	9.72e-14	-0.052792	0.590107	0.732439
ENSMUSG00000006998	Psmd2	protein_coding	L14	0.452523	4.08e-38	1.13e-36	0.658843	3.57e-85	1.03e-83	0.473501	2.64e-50	1.51e-48	0.99645	7.46e-161	7.2e-159	0.567603	6.37e-65	2.86e-63	0.414004	5.52e-38	2.46e-36
ENSMUSG00000007021	Syngr3	protein_coding	-	0.158037	0.493325	0.620081	1.20288	8.23e-08	2.48e-07	-0.279166	0.192229	0.312257	0.360056	0.118702	0.171915	-0.190067	0.403792	0.503138	0.155998	0.46563	0.622606
ENSMUSG00000007029	Vars	protein_coding	L15	0.514392	2.32e-09	1.4e-08	0.687083	9.32e-17	4.38e-16	0.51238	5.19e-11	3.86e-10	0.969141	6.28e-27	4.03e-26	1.13825	1.47e-44	3.16e-43	0.619966	2.66e-15	3.35e-14
ENSMUSG00000007030	Vwa7	protein_coding	L34	-0.0304028	0.782882	0.859051	-1.15428	4.69e-25	2.98e-24	-0.946065	3.17e-20	4.59e-19	-0.85583	2.13e-12	7.71e-12	-0.280855	0.0109041	0.0205705	-0.248245	0.0168013	0.0413478
ENSMUSG00000007033	Hspa1l	protein_coding	-	0.42334	0.0171405	0.0375831	0.334504	0.0434491	0.0726933	-0.311498	0.0412823	0.0859913	0.787365	5.48e-06	1.35e-05	-0.120868	0.476	0.57504	0.225059	0.162578	0.281928
ENSMUSG00000007034	Slc44a4	protein_coding	L31	-0.208304	0.00607994	0.0148807	-0.908447	8.83e-35	7.62e-34	0.23444	0.000569886	0.00181125	0.110295	0.164717	0.230274	0.358403	5.35e-07	1.68e-06	0.529286	8.17e-15	9.88e-14
ENSMUSG00000007035	Msh5	protein_coding	-	-0.619952	4.08e-10	2.66e-09	-0.703469	2.65e-14	1.13e-13	-0.389699	6.88e-06	2.93e-05	-0.673606	1.02e-10	3.38e-10	-0.822168	1.06e-16	6.38e-16	-0.250147	0.00552884	0.0153469
ENSMUSG00000007036	Abhd16a	protein_coding	-	0.436474	2.15e-12	1.68e-11	0.261324	1.21e-05	3.11e-05	-0.162077	0.00404106	0.0109352	-0.141168	0.0313959	0.0511685	-0.240921	4.57e-05	0.000118662	-0.147443	0.0095884	0.0251749
ENSMUSG00000007038	Neu1	protein_coding	L15	0.045965	0.46857	0.597007	0.714419	1.99e-32	1.61e-31	0.258026	6.47e-06	2.77e-05	0.911001	5.03e-43	5.32e-42	0.66939	7.59e-29	8.31e-28	0.210942	0.000282745	0.00103025
ENSMUSG00000007039	Ddah2	protein_coding	L28	-0.324832	0.000105242	0.000355257	-1.19438	1.45e-49	1.86e-48	-0.577645	2.17e-14	2.12e-13	-1.34813	4.84e-52	6.34e-51	-0.962592	2.01e-33	2.71e-32	-0.194784	0.0109347	0.028306
ENSMUSG00000007041	Clic1	protein_coding	L3	1.02219	3.63e-73	2.63e-71	1.29159	2.74e-125	1.77e-123	0.622419	5.91e-34	1.73e-32	1.58675	1.52e-158	1.41e-156	0.464181	4.54e-18	2.97e-17	0.533023	4.38e-25	1.04e-23
ENSMUSG00000007050	Lsm2	protein_coding	L14	0.557219	6.35e-10	4.04e-09	0.786288	1.76e-20	9.52e-20	0.516584	7.45e-11	5.46e-10	0.616309	2.65e-11	9.02e-11	0.458648	1e-07	3.35e-07	0.673175	5.09e-16	6.83e-15
ENSMUSG00000007080	Pole	protein_coding	L6	1.70298	2.52e-45	8.87e-44	1.88834	8.13e-62	1.4e-60	2.00738	4.19e-77	5.68e-75	0.986081	1.1e-14	4.43e-14	0.0324282	0.783851	0.843924	1.90532	2.8e-67	4.51e-65
ENSMUSG00000007097	Atp1a2	protein_coding	L34	-0.877263	9.89e-23	1.43e-21	-1.63322	4.87e-80	1.26e-78	-0.773028	1.44e-21	2.26e-20	-3.00035	5.4e-215	1.14e-212	-1.14237	1.16e-41	2.21e-40	-0.485912	2.05e-09	1.5e-08
ENSMUSG00000007107	Atp1a4	protein_coding	-	0.326131	0.434944	0.564807	0.0170075	0.963382	0.980003	-0.146689	0.673243	0.785631	-0.244	0.542684	0.632804	2.76668	3.73e-16	2.18e-15	0.992763	0.00898289	0.0237798
ENSMUSG00000007122	Casq1	protein_coding	L24	-0.947454	0.0122038	0.0277593	-0.750415	0.0396962	0.0669617	0.250806	0.460265	0.608079	-1.79167	4.03e-06	9.99e-06	-0.099763	0.782059	0.842449	0.3675	0.276119	0.425259
ENSMUSG00000007207	Stx1a	protein_coding	-	-0.178204	0.0615388	0.115063	-0.428897	2.73e-06	7.37e-06	-0.0692738	0.424908	0.57399	-0.428933	2.73e-05	6.35e-05	-0.152496	0.102215	0.156234	0.0110388	0.902788	0.947361
ENSMUSG00000007209	Ceacam9	protein_coding	-	0	1	NA	0	1	NA	0	1	NA	0	1	NA	-0.0051867	0.980561	NA	0.0132555	0.951652	NA
ENSMUSG00000007216	Zfp775	protein_coding	-	-0.408955	1.67e-05	6.36e-05	-0.347856	0.000125317	0.000294858	-0.390068	4.03e-06	1.77e-05	-0.629251	1.11e-09	3.47e-09	-0.0444153	0.624775	0.712861	-0.453042	2.06e-07	1.2e-06
ENSMUSG00000007279	Scube2	protein_coding	L33	-1.33282	5.44e-24	8.34e-23	-2.16345	8.99e-65	1.66e-63	-1.78354	4.69e-50	2.65e-48	-4.64454	1.84e-212	3.63e-210	-1.11739	2.54e-19	1.77e-18	-1.06666	5.84e-19	9.66e-18
ENSMUSG00000007338	Mrpl49	protein_coding	-	-0.000518101	0.994444	0.99958	-0.0124154	0.861868	0.907958	0.160091	0.0165667	0.0386818	-0.566881	7.43e-13	2.74e-12	-0.359685	4.49e-07	1.42e-06	0.0386714	0.569639	0.7164
ENSMUSG00000007379	Dennd2c	protein_coding	-	-0.600667	7.79e-14	6.71e-13	-0.643681	9.83e-17	4.62e-16	-0.265795	0.000192	0.000658434	-0.843139	1.4e-22	7.75e-22	-0.153811	0.0464403	0.0773018	-0.330539	7.16e-06	3.39e-05
ENSMUSG00000007411	Mark3	protein_coding	-	0.205537	2.4e-07	1.16e-06	0.058579	0.124394	0.18755	0.0320326	0.374949	0.52394	0.289211	6.02e-12	2.12e-11	0.625272	7.19e-61	2.85e-59	0.0530805	0.15145	0.266187
ENSMUSG00000007415	Gatad1	protein_coding	-	0.104933	0.0125683	0.0284942	0.0484987	0.229825	0.319656	0.010649	0.779615	0.861083	0.226457	3.55e-07	9.48e-07	-0.060829	0.134944	0.199371	-0.149522	0.000124702	0.000482858
ENSMUSG00000007440	Pcdha11	protein_coding	-	-0.800608	0.0158942	0.035113	-1.45946	5.35e-05	0.000130146	-0.398748	0.193734	0.314301	-1.68689	4.97e-05	0.000112898	-0.956152	0.00822361	0.0158115	-0.174038	0.581366	0.726088
ENSMUSG00000007457	2310003L06Rik	protein_coding	-	-0.00948109	0.962551	NA	0	1	NA	0	1	NA	0	1	NA	0	1	NA	0	1	NA
ENSMUSG00000007458	M6pr	protein_coding	L1	0.524043	4.54e-17	4.83e-16	0.920366	3.67e-53	5.18e-52	0.363818	1.34e-10	9.53e-10	0.735264	2.84e-29	1.97e-28	0.0763205	0.196807	0.276938	0.19531	0.000594556	0.00203268
ENSMUSG00000007476	Lrrc8a	protein_coding	L17	0.143223	0.111344	0.190165	-0.0204785	0.814687	0.873765	-0.162479	0.0486503	0.099051	0.721171	2.17e-14	8.64e-14	1.36715	2.48e-58	8.93e-57	-0.148417	0.0764679	0.151932
ENSMUSG00000007480	Mc5r	protein_coding	-	-0.388172	0.282998	0.404932	-0.330472	0.338122	0.441913	0.349533	0.260456	0.396277	-0.503636	0.165215	0.23089	0.135925	0.689416	0.76832	0.495141	0.097963	0.186195
ENSMUSG00000007564	Ppp2r1a	protein_coding	L18	0.0781594	0.224648	0.337797	0.113247	0.06729	0.107883	0.0125398	0.829728	0.897732	0.487172	5.06e-13	1.89e-12	0.670735	2.1e-28	2.25e-27	0.0791343	0.176427	0.300793
ENSMUSG00000007570	Fance	protein_coding	-	-0.418897	3.36e-09	2e-08	-0.106126	0.111971	0.170959	-0.22092	0.000441537	0.00142998	-0.222521	0.00285735	0.00541848	0.347145	1.85e-07	6.06e-07	-0.206349	0.00142433	0.00450548
ENSMUSG00000007589	Tinf2	protein_coding	-	0.269782	5.79e-10	3.71e-09	0.590295	1e-48	1.26e-47	0.441766	1.18e-30	3e-29	0.567211	5.76e-36	4.97e-35	0.498699	1.98e-33	2.67e-32	0.288317	1.46e-12	1.46e-11
ENSMUSG00000007591	Tssk4	protein_coding	-	-0.135423	0.415974	0.545818	0.178167	0.252199	0.345941	0.368924	0.0131262	0.0314659	-0.85797	3.95e-06	9.81e-06	-0.328868	0.0488789	0.0808795	0.243605	0.113233	0.209776
ENSMUSG00000007594	Hapln4	protein_coding	-	-0.361418	0.385876	0.516295	1.23076	0.000923932	0.00198037	0.318234	0.368682	0.517439	2.42925	1.38e-11	4.76e-11	0.0684739	0.863808	0.905936	0.97763	0.00355885	0.0103282
ENSMUSG00000007603	Dus3l	protein_coding	-	-0.126757	0.0694862	0.127585	-0.0784407	0.240048	0.331926	-0.38082	1.69e-09	1.09e-08	0.0135532	0.853864	0.895281	0.0919183	0.166378	0.239621	-0.0905525	0.158325	0.275746
ENSMUSG00000007610	Gtpbp3	protein_coding	-	0.158949	0.0190994	0.0414348	0.287077	9.36e-06	2.42e-05	0.0753675	0.217473	0.343923	-0.142141	0.0508478	0.0797859	0.118589	0.0712281	0.11352	0.043692	0.487951	0.643423
ENSMUSG00000007613	Tgfbr1	protein_coding	L14	-0.285032	4.44e-05	0.00015879	0.551195	1.26e-16	5.89e-16	0.715483	6.04e-30	1.48e-28	0.662858	1.18e-19	5.87e-19	0.545152	1.27e-16	7.61e-16	-0.207476	0.00113795	0.00367033
ENSMUSG00000007617	Homer1	protein_coding	L3	0.572421	4.25e-10	2.76e-09	0.806758	5.18e-21	2.86e-20	0.440345	1.21e-07	6.41e-07	1.17197	2.22e-35	1.88e-34	-0.00698888	0.937554	0.959668	0.207904	0.0134998	0.0341418
ENSMUSG00000007646	Rad51c	protein_coding	L6	1.18867	7.29e-18	8.14e-17	0.831647	2.77e-10	9.72e-10	1.02475	8.76e-16	9.47e-15	-0.596053	0.000118852	0.000260847	-1.16336	7.74e-13	3.7e-12	0.545376	2.37e-05	0.000103801
ENSMUSG00000007653	Gabrb2	protein_coding	-	-0.673254	0.27027	0.390783	0.0964016	0.874561	0.91762	0.0326136	0.953193	0.975918	-1.20987	0.0407652	0.0650804	-0.560588	0.34766	0.445793	1.19894	0.0262626	0.0610324
ENSMUSG00000007655	Cav1	protein_coding	L34	-0.458578	1.1e-15	1.08e-14	-1.18366	3.64e-102	1.52e-100	-0.634291	2.87e-34	8.57e-33	-2.0405	3.08e-251	1.05e-248	-0.469894	3.4e-18	2.25e-17	-0.630117	8.8e-34	3.28e-32
ENSMUSG00000007656	Arpp19	protein_coding	-	-0.0279655	0.557208	0.6777	-0.0672747	0.141286	0.209589	-0.0563286	0.190978	0.310698	0.0395476	0.431734	0.525781	-0.237118	2.29e-07	7.44e-07	-0.0257418	0.556704	0.704849
ENSMUSG00000007659	Bcl2l1	protein_coding	L18	0.626851	1.93e-10	1.3e-09	1.02624	3.07e-27	2.1e-26	0.0211691	0.813157	0.885813	1.544	1.24e-50	1.56e-49	2.2557	6.74e-130	1.8e-127	-0.152583	0.0900763	0.17392
ENSMUSG00000007670	Khsrp	protein_coding	-	0.0289622	0.640339	0.749579	0.138328	0.0201496	0.0358325	0.0152935	0.785314	0.865583	0.0532974	0.414903	0.508658	0.373277	2.05e-10	8.38e-10	0.0502541	0.374161	0.533024
ENSMUSG00000007682	Dio2	protein_coding	L15	-0.211955	0.369604	0.499577	3.63059	1.59e-60	2.65e-59	0.484261	0.019666	0.0450089	4.21996	2.31e-70	4.56e-69	5.5546	9.14e-133	2.53e-130	0.934488	7.55e-06	3.57e-05
ENSMUSG00000007721	Ccdc124	protein_coding	-	0.275756	0.00184544	0.00501992	0.290643	0.000640079	0.00139805	0.0757398	0.344405	0.491309	0.604584	7.05e-11	2.34e-10	-0.00291168	0.972506	0.983625	0.170682	0.0346226	0.0776586
ENSMUSG00000007739	Cct4	protein_coding	L6	0.657816	1.47e-40	4.48e-39	0.441972	1.2e-20	6.55e-20	0.368008	2.24e-16	2.53e-15	0.471262	1.09e-19	5.42e-19	-0.249082	1.34e-07	4.43e-07	0.195289	1.51e-05	6.83e-05
ENSMUSG00000007777	0610009B22Rik	protein_coding	-	0.296328	0.00122025	0.00343379	0.076538	0.384287	0.491228	0.158483	0.0565752	0.113061	0.0271855	0.775488	0.833407	-0.193838	0.0348855	0.0597988	0.116048	0.171918	0.294488
ENSMUSG00000007783	Cpt1c	protein_coding	L29	-0.281065	0.00266942	0.00703311	-0.250872	0.0049104	0.00961386	-0.276745	0.000980512	0.00298597	-0.230986	0.0192057	0.0325044	-1.28745	7.43e-43	1.48e-41	-0.107313	0.20866	0.34329
ENSMUSG00000007805	Twist2	protein_coding	-	-0.505684	0.00160138	0.00441019	-0.441913	0.00249734	0.00509004	-0.162075	0.184906	0.303128	-0.185569	0.203553	0.277672	-0.691906	9.18e-06	2.57e-05	-0.311581	0.0200289	0.0482364
ENSMUSG00000007812	Zfp655	protein_coding	-	0.028216	0.699541	0.796435	0.349578	5.84e-07	1.66e-06	0.165983	0.0121617	0.0294112	0.272034	0.000397713	0.00083003	0.439687	2.26e-10	9.21e-10	-0.027864	0.677423	0.799115
ENSMUSG00000007815	Rhoa	protein_coding	-	0.149908	0.000315081	0.000983878	0.0524549	0.190212	0.271828	-0.115199	0.00226732	0.00646128	0.468171	7.48e-27	4.79e-26	0.148201	0.000163923	0.000399602	-0.020115	0.59526	0.736861
ENSMUSG00000007817	Zmiz1	protein_coding	L18	0.0923652	0.212651	0.323235	-0.0945008	0.185226	0.265603	-0.279037	3.35e-05	0.00012928	0.40118	2.47e-07	6.67e-07	0.870535	1.48e-35	2.19e-34	-0.397088	3.85e-09	2.74e-08
ENSMUSG00000007827	Ankrd26	protein_coding	L29	-0.0201857	0.850588	0.905026	-0.246372	0.0169947	0.0306018	-0.0349333	0.720946	0.821136	-0.627094	5.29e-08	1.49e-07	-0.736872	1.69e-12	7.92e-12	-0.262889	0.00791221	0.0211884
ENSMUSG00000007833	Aldh16a1	protein_coding	-	-0.0772536	0.340018	0.467637	0.434953	1.61e-08	5.08e-08	-0.106691	0.143571	0.246555	0.215795	0.011179	0.0196085	-0.166763	0.0305357	0.0528934	0.283672	0.000117417	0.000456336
ENSMUSG00000007836	Hnrnpa0	protein_coding	L15	-0.210771	0.0326859	0.0665541	0.234609	0.0130246	0.0239448	0.0674449	0.449106	0.597458	0.357523	0.000520921	0.00107472	0.258639	0.00542148	0.0107614	0.139764	0.119276	0.218623
ENSMUSG00000007837	Prrg2	protein_coding	-	0.00679729	0.920464	0.95315	-0.139271	0.0325001	0.0557548	0.0292645	0.631308	0.75409	0.177374	0.0133292	0.0231225	0.0459189	0.483996	0.582888	-0.0421382	0.502406	0.65676
ENSMUSG00000007850	Hnrnph1	protein_coding	-	-0.296237	3.33e-05	0.000121338	-0.264981	0.000114209	0.000269742	-0.124723	0.0543554	0.10914	-0.334493	7.96e-06	1.93e-05	-0.256351	0.000143809	0.000353341	-0.174976	0.00707324	0.0191519
ENSMUSG00000007867	Ift43	protein_coding	L31	-0.195272	0.00204278	0.00550996	-0.783269	1.27e-36	1.15e-35	-0.228592	6.97e-05	0.000256473	-0.447975	3.21e-11	1.09e-10	-0.253267	3.09e-05	8.17e-05	-0.182014	0.00188482	0.00581584
ENSMUSG00000007872	Id3	protein_coding	L20	-0.310907	0.000159887	0.000526096	-0.221351	0.00515371	0.0100586	-0.366034	9.35e-07	4.46e-06	-0.477042	3.36e-08	9.61e-08	0.452764	5.64e-09	2.08e-08	-0.238928	0.00146898	0.00463487
ENSMUSG00000007877	Tcap	protein_coding	L22	-1.82049	3.07e-10	2.03e-09	-1.44225	2.2e-07	6.44e-07	0.144399	0.584064	0.716678	-1.82709	1.15e-09	3.59e-09	-0.45908	0.0923261	0.142893	-0.435532	0.0983864	0.186844
ENSMUSG00000007880	Arid1a	protein_coding	-	0.00331553	0.958402	0.97756	-0.11611	0.0574999	0.0936751	-0.118816	0.0393709	0.0826129	-0.58273	3.33e-18	1.56e-17	0.247604	3.74e-05	9.8e-05	-0.0847531	0.142822	0.253771
ENSMUSG00000007888	Crlf1	protein_coding	L33	-1.15882	3.11e-30	6.27e-29	-1.26701	1.3e-39	1.29e-38	-1.27283	5.39e-46	2.62e-44	-2.73235	1.33e-130	7.78e-129	0.0655747	0.482649	0.581542	-0.61139	1.52e-11	1.38e-10
ENSMUSG00000007891	Ctsd	protein_coding	L14	0.2669	0.000136829	0.000453676	1.01524	2.28e-51	3.07e-50	0.195395	0.00209947	0.00602225	0.881002	2.98e-33	2.37e-32	0.410132	5.44e-10	2.16e-09	-0.152953	0.0162658	0.0401678
ENSMUSG00000007892	Rplp1	protein_coding	L9	-0.0127377	0.878091	0.924399	0.305558	0.000131346	0.000308234	0.110054	0.14434	0.247635	0.504392	6.57e-09	1.96e-08	0.0198989	0.799622	0.856108	0.293239	0.000101221	0.000397874
ENSMUSG00000007907	Cabs1	protein_coding	-	NA	NA	NA	NA	NA	NA	NA	NA	NA	NA	NA	NA	NA	NA	NA	NA	NA	NA
ENSMUSG00000007908	Hmgcll1	protein_coding	L29	0.0176877	0.890564	0.933814	-0.692129	3.19e-08	9.89e-08	-0.125661	0.281924	0.421401	-0.974496	1.49e-12	5.44e-12	-0.950408	2.98e-14	1.55e-13	-0.360815	0.00229352	0.00696078
ENSMUSG00000007944	Ttc9b	protein_coding	-	0.250556	0.60381	0.719072	-0.569079	0.267709	0.363494	-0.796722	0.0900121	0.167994	-0.844447	0.105275	0.154419	0.644555	0.233773	0.32033	-0.17129	0.72832	0.837247
ENSMUSG00000007946	Phox2a	protein_coding	L10	0.185108	0.68127	0.782154	3.39377	2.24e-14	9.56e-14	0.183637	0.62168	0.746614	4.11682	5.76e-26	3.58e-25	5.58223	1.48e-47	3.61e-46	4.75648	2.02e-45	1.23e-43
ENSMUSG00000007950	Abhd8	protein_coding	-	-0.0288196	0.734249	0.823055	0.231559	0.00402561	0.0079725	-0.171682	0.0233435	0.0522575	-0.782944	4.47e-18	2.08e-17	-0.147584	0.0681833	0.109159	0.0325975	0.673019	0.796111
ENSMUSG00000007987	Ift22	protein_coding	L36	-0.0395663	0.555128	0.675816	0.427948	1.94e-11	7.26e-11	0.212791	0.000380808	0.00124557	-0.182321	0.00996504	0.0176085	-0.880992	2.29e-40	4.15e-39	-0.0577478	0.34519	0.50302
ENSMUSG00000007989	Fzd3	protein_coding	-	-0.208665	0.0536378	0.102204	-1.23888	2.35e-32	1.89e-31	-0.278033	0.00309584	0.00857755	-0.691389	6.78e-10	2.14e-09	0.33754	0.00101688	0.00223693	-0.247074	0.01275	0.0324623
ENSMUSG00000008028	1700008O03Rik	protein_coding	-	-0.506576	0.11925	0.201546	0.386325	0.202926	0.287247	0.327737	0.218611	0.345399	-0.476958	0.143809	0.20414	-0.846854	0.0161199	0.02946	0.509328	0.075093	0.149637
ENSMUSG00000008035	Mid1ip1	protein_coding	L34	-0.496999	7.34e-17	7.73e-16	-0.946786	9.77e-61	1.63e-59	-0.213	7.86e-05	0.000286828	-0.997519	2.46e-56	3.58e-55	-0.429163	2.85e-14	1.49e-13	-0.0717015	0.185362	0.312855
ENSMUSG00000008036	Ap2s1	protein_coding	L9	0.330397	1.93e-05	7.3e-05	0.930865	3.31e-36	2.97e-35	0.285844	4.33e-05	0.000164796	1.03607	1.26e-37	1.14e-36	0.0144619	0.844129	0.890879	0.574656	3.58e-16	4.86e-15
ENSMUSG00000008090	Fgfrl1	protein_coding	L33	-0.381862	9.68e-08	4.91e-07	-1.095	2.17e-56	3.31e-55	-0.621104	1.57e-22	2.62e-21	-1.06618	2.01e-44	2.19e-43	-0.277077	3.95e-05	0.000103156	-0.518847	1.25e-15	1.62e-14
ENSMUSG00000008129	4930432K21Rik	protein_coding	-	-0.207683	0.220415	0.332661	-0.384843	0.0155501	0.0282114	-0.161297	0.269775	0.40727	-0.239165	0.189599	0.260784	-0.180256	0.263877	0.354746	-0.368362	0.0178129	0.0435775
ENSMUSG00000008136	Fhl2	protein_coding	L22	0.05817	0.791538	0.865077	0.859662	4.23e-05	0.000103828	-0.0737695	0.710488	0.813399	-1.10115	1.75e-06	4.47e-06	-0.403193	0.0530688	0.0871112	-0.0364869	0.854115	0.917801
ENSMUSG00000008140	Emc10	protein_coding	-	-0.196549	0.0162858	0.035885	-0.0952643	0.224501	0.313377	-0.11904	0.106923	0.194037	-0.115534	0.177967	0.246607	-0.285929	0.000221864	0.000532304	0.0832943	0.262235	0.409079
ENSMUSG00000008153	Clstn3	protein_coding	L30	-0.542664	0.00445933	0.011232	-2.57687	1.16e-35	1.03e-34	0.035453	0.831987	0.899525	-1.64955	1.33e-15	5.58e-15	-2.08117	1.6e-25	1.49e-24	-0.54914	0.00100268	0.00326837
ENSMUSG00000008167	Fbxw9	protein_coding	-	-0.513638	1.42e-14	1.28e-13	-0.269876	1.81e-05	4.58e-05	-0.0924461	0.115383	0.206724	0.0722447	0.295847	0.383046	0.284274	5.59e-06	1.6e-05	-0.103779	0.0892665	0.172714
ENSMUSG00000008193	Spib	protein_coding	L37	-1.59942	5.62e-29	1.08e-27	-0.318068	0.0186795	0.0334006	0.0850846	0.50811	0.652131	-0.400865	0.00701865	0.0126797	-1.65426	2.84e-34	3.99e-33	1.02907	1.24e-15	1.6e-14
ENSMUSG00000008200	Fnbp4	protein_coding	L14	0.149273	0.0122325	0.0278177	0.639929	3.07e-29	2.25e-28	0.276898	2.99e-07	1.52e-06	0.415702	3.43e-11	1.16e-10	0.552131	1.3e-22	1.06e-21	0.107084	0.0495987	0.105591
ENSMUSG00000008206	Cers4	protein_coding	L33	-0.767478	1.57e-70	1.05e-68	-1.21969	1.4e-186	2.35e-184	-0.646835	7.99e-62	6.94e-60	-1.30695	2.65e-170	2.96e-168	-0.48841	1.83e-32	2.37e-31	-0.505873	5.24e-37	2.23e-35
ENSMUSG00000008226	Scrn3	protein_coding	L29	-0.249296	0.000776584	0.00226532	-1.14825	3.07e-56	4.66e-55	-0.509728	4.44e-14	4.24e-13	-1.58605	8.7e-84	2.26e-82	-1.23118	2.24e-64	9.89e-63	-0.634844	1.12e-20	2.04e-19
ENSMUSG00000008301	Phax	protein_coding	-	0.246211	0.00107242	0.00304611	0.18634	0.0100554	0.0188009	0.179291	0.00900866	0.0225467	0.321661	5.32e-05	0.000120344	-0.178868	0.0145433	0.0267887	0.0403307	0.5621	0.709145
ENSMUSG00000008305	Tle1	protein_coding	L20	0.0588047	0.358167	0.48748	-0.428902	4.74e-12	1.82e-11	-0.496846	1.97e-17	2.37e-16	-0.663558	3.38e-22	1.85e-21	0.583985	8.35e-22	6.53e-21	-0.0305216	0.605791	0.74532
ENSMUSG00000008307	1700109H08Rik	protein_coding	L18	-0.172179	0.322179	0.448192	-0.258375	0.117755	0.178686	-0.287147	0.0709269	0.13741	0.931269	3.01e-07	8.07e-07	2.2759	8.26e-44	1.7e-42	-0.215439	0.183687	0.3106
ENSMUSG00000008318	Relt	protein_coding	L3	0.960351	4.88e-22	6.84e-21	1.67358	6.54e-71	1.39e-69	0.879089	2.23e-22	3.67e-21	1.70835	2.16e-60	3.44e-59	1.31525	8.14e-44	1.68e-42	1.14459	8.29e-36	3.36e-34
ENSMUSG00000008333	Snrpb2	protein_coding	L4	0.45148	4.41e-06	1.82e-05	0.731925	7.56e-15	3.3e-14	0.418321	3e-06	1.34e-05	0.753621	2.6e-13	9.86e-13	0.00322094	0.972774	0.983799	0.324548	0.000324972	0.00117174
ENSMUSG00000008348	Ubc	protein_coding	L14	0.476196	8.27e-06	3.28e-05	0.568906	3.13e-08	9.7e-08	0.441555	5.28e-06	2.29e-05	0.791049	1.55e-12	5.65e-12	0.587063	6.25e-09	2.29e-08	0.098379	0.312387	0.467014
ENSMUSG00000008373	Prpf31	protein_coding	L3	0.610084	2.56e-38	7.16e-37	0.899541	5.33e-90	1.68e-88	0.399678	4.94e-21	7.55e-20	1.03224	1.78e-97	5.97e-96	0.191541	2.6e-05	6.95e-05	0.472605	2.19e-27	5.89e-26
ENSMUSG00000008384	Sertad1	protein_coding	L15	0.670779	1.67e-11	1.22e-10	0.898633	4.58e-21	2.53e-20	0.525705	5.18e-09	3.18e-08	0.95196	3.54e-20	1.79e-19	0.811215	4.24e-18	2.78e-17	0.352739	0.000104866	0.000410839
ENSMUSG00000008393	Carhsp1	protein_coding	L18	0.828265	4.83e-23	7.07e-22	0.438723	5.38e-08	1.64e-07	0.0728624	0.338333	0.484601	1.00834	1.5e-30	1.09e-29	1.29699	2.19e-60	8.51e-59	-0.128814	0.091944	0.176656
ENSMUSG00000008398	Elk3	protein_coding	L29	-0.25306	0.000393297	0.00120845	-0.172545	0.0119263	0.022053	-0.19332	0.00280791	0.00784353	-0.324053	1.59e-05	3.76e-05	-0.863191	5.37e-37	8.48e-36	-0.192264	0.00315627	0.00926847
ENSMUSG00000008429	Herpud2	protein_coding	-	-0.0268508	0.533102	0.656838	-0.106185	0.00982128	0.0183992	-0.116476	0.00259925	0.00730372	0.00506774	0.911151	0.937581	0.402448	6.86e-23	5.65e-22	-0.246418	7.52e-10	5.77e-09
ENSMUSG00000008435	Rdh13	protein_coding	L18	-0.352107	3.67e-07	1.73e-06	-0.0852229	0.187619	0.268551	0.0279494	0.649676	0.768093	0.36487	2.44e-07	6.59e-07	0.566138	5.56e-19	3.82e-18	0.240258	0.000109692	0.000428145
ENSMUSG00000008438	Adam21	protein_coding	-	-0.126014	0.713962	0.807557	-0.570851	0.0834303	0.131019	0.383369	0.224421	0.352526	-0.478356	0.186945	0.257554	0.235664	0.492017	0.590412	-0.180771	0.589053	0.731605
ENSMUSG00000008450	Nutf2	protein_coding	L6	0.482923	0.000186746	0.000606563	0.529895	2.03e-05	5.11e-05	0.326541	0.00547229	0.0144025	0.547205	5.41e-05	0.00012228	-0.456758	0.000213861	0.000514341	0.335122	0.00453444	0.0128542
ENSMUSG00000008461	Fut1	protein_coding	L24	0.238649	0.538086	0.661095	1.41994	7.35e-05	0.000176665	2.15584	2.36e-11	1.81e-10	0.893476	0.0143916	0.0248527	1.64721	6.85e-06	1.94e-05	0.991412	0.000766492	0.00256137
ENSMUSG00000008475	Arpc5	protein_coding	L2	0.487721	3.74e-20	4.75e-19	0.91226	3.97e-72	8.7e-71	0.328667	8.14e-12	6.48e-11	1.20106	4.77e-104	1.76e-102	0.272968	5.66e-08	1.92e-07	0.38137	3.26e-15	4.07e-14
ENSMUSG00000008482	Rnf151	protein_coding	-	0.219651	0.616876	0.729794	1.05479	0.0385334	0.0651881	0.0997716	0.807355	0.88175	0.581938	0.207633	0.282485	1.1253	0.0140648	0.0259861	0.478544	0.239106	0.381226
ENSMUSG00000008489	Elavl2	protein_coding	-	-0.515772	0.0922487	0.162241	-1.58894	1.47e-06	4.05e-06	-0.581781	0.0274561	0.0603905	-1.54344	3.08e-06	7.71e-06	-1.93327	3.5e-08	1.21e-07	-0.339159	0.223117	0.361445
ENSMUSG00000008496	Pou2f2	protein_coding	L6	0.673646	1.16e-06	5.14e-06	1.02891	5.56e-15	2.44e-14	1.11953	4.03e-19	5.42e-18	1.18971	1.92e-16	8.34e-16	-1.49637	5.79e-29	6.37e-28	0.394422	0.00175931	0.00546662
ENSMUSG00000008540	Mgst1	protein_coding	L31	0.0431935	0.553452	0.674379	-1.1507	2.79e-60	4.61e-59	-0.0818105	0.216088	0.342326	-0.0881213	0.248299	0.329933	-0.0216079	0.753589	0.819899	-0.397147	2.04e-09	1.5e-08
ENSMUSG00000008575	Nfib	protein_coding	L34	-0.773387	5.39e-45	1.88e-43	-0.901814	3e-65	5.61e-64	-0.32539	5.68e-11	4.21e-10	-0.621276	5.96e-27	3.83e-26	-0.27323	1.44e-07	4.75e-07	-0.321338	1.18e-10	9.78e-10
ENSMUSG00000008590	Htr3b	protein_coding	-	-0.499493	0.416282	0.546091	-0.128832	0.833742	0.886967	-1.60506	0.00610162	0.0159001	-0.322722	0.588616	0.675022	-0.143856	0.811599	0.865764	-0.61544	0.306197	0.459962
ENSMUSG00000008601	Rab25	protein_coding	L30	-0.236857	0.00297614	0.00776909	-0.789587	1.91e-24	1.19e-23	0.119165	0.0956899	0.176668	-0.535339	2.27e-10	7.35e-10	-0.451478	3.09e-09	1.16e-08	-0.0528253	0.461216	0.618488
ENSMUSG00000008604	Ubqln4	protein_coding	-	-0.0654166	0.298019	0.421512	-0.254969	2.47e-05	6.19e-05	-0.171586	0.0025536	0.00718989	-0.125341	0.0590927	0.0916593	0.201189	0.000736819	0.00165105	-0.124044	0.0306356	0.0698485
ENSMUSG00000008658	Rbfox1	protein_coding	L24	-0.633441	0.0230161	0.0490146	-1.01857	0.000108911	0.00025778	-0.308858	0.196707	0.318201	-0.632641	0.0218288	0.036583	-1.1397	1.77e-05	4.8e-05	-0.117989	0.613894	0.751455
ENSMUSG00000008668	Rps18	protein_coding	L9	0.240138	0.000627692	0.00186331	0.553243	2.48e-16	1.15e-15	0.337669	1.17e-07	6.2e-07	0.691422	5.29e-21	2.76e-20	-0.00917819	0.889999	0.925587	0.436908	7.31e-12	6.84e-11
ENSMUSG00000008682	Rpl10	protein_coding	-	0.167031	0.000987653	0.00282536	0.202249	3.38e-05	8.36e-05	-0.0137013	0.766022	0.851454	0.354698	2.49e-11	8.52e-11	-0.265367	3.22e-08	1.12e-07	0.10037	0.02947	0.0675242
ENSMUSG00000008683	Rps15a	protein_coding	L16	0.137038	0.0644641	0.119719	0.52435	1.77e-13	7.28e-13	0.339882	4.38e-07	2.18e-06	0.653322	3.64e-17	1.63e-16	-0.0792394	0.2586	0.349045	0.442564	4.95e-11	4.27e-10
ENSMUSG00000008690	Ncaph2	protein_coding	-	0.174574	0.000661418	0.00195725	0.261409	1e-07	3e-07	0.171924	0.000199115	0.000681247	0.176856	0.00103362	0.00206486	0.276411	1.19e-08	4.26e-08	0.187424	6.21e-05	0.000253617
ENSMUSG00000008730	Hipk1	protein_coding	L18	-0.10962	0.098024	0.171018	-0.116025	0.0689284	0.110196	-0.205602	0.00063316	0.00199646	0.254328	0.000254946	0.00054186	1.03841	6.44e-62	2.65e-60	-0.17406	0.00386754	0.0111398
ENSMUSG00000008734	Gprc5b	protein_coding	L21	-0.749639	2.33e-20	2.99e-19	-0.783601	5.1e-24	3.14e-23	-0.57496	2.94e-15	3.05e-14	1.76377	2.04e-99	7.03e-98	0.68435	1.28e-19	9.07e-19	-0.371934	3.41e-07	1.94e-06
ENSMUSG00000008763	Man1a2	protein_coding	-	0.0643152	0.180096	0.281935	0.0919931	0.0453157	0.075556	0.0155818	0.719695	0.820145	0.163353	0.00127174	0.00251496	0.197883	1.56e-05	4.26e-05	-0.0665488	0.130471	0.235373
ENSMUSG00000008789	Ceacam5	protein_coding	-	NA	NA	NA	NA	NA	NA	NA	NA	NA	NA	NA	NA	NA	NA	NA	NA	NA	NA
ENSMUSG00000008813	Tppp2	protein_coding	-	0	1	NA	-0.0179845	0.959443	NA	-0.0956744	0.795814	NA	-0.0619384	0.853307	NA	0.0525269	0.884285	NA	0.0974315	0.792149	NA
ENSMUSG00000008822	Acyp1	protein_coding	L29	-0.270367	0.00709125	0.017033	-0.876166	2.17e-19	1.13e-18	-0.0453278	0.617746	0.743819	-1.09722	6.98e-24	4.03e-23	-1.24106	4.31e-33	5.73e-32	-0.314659	0.00061525	0.00209554
ENSMUSG00000008843	Cldn13	protein_coding	-	0.0574733	0.922134	0.953958	1.27733	0.0369674	0.0627574	0.249358	0.687486	0.796334	0.238126	0.70038	0.772026	-0.216982	0.725188	0.797799	1.92906	0.00139753	0.00443098
ENSMUSG00000008845	Cd163	protein_coding	L10	-0.380558	0.00322655	0.00836348	-0.48189	0.000100047	0.000237505	-1.20191	5.49e-24	9.98e-23	2.60181	5.6e-88	1.57e-86	1.75382	4.73e-47	1.13e-45	2.67794	3.75e-123	2.22e-120
ENSMUSG00000008855	Hdac5	protein_coding	L33	-0.46258	2.21e-10	1.48e-09	-0.575792	2.24e-16	1.04e-15	-0.49128	1.02e-13	9.45e-13	-1.09232	1.35e-45	1.51e-44	0.0476566	0.488604	0.587123	-0.629295	2.55e-21	4.83e-20
ENSMUSG00000008859	Rala	protein_coding	-	0.104143	0.0780297	0.140919	-0.1348	0.0178533	0.0320391	-0.0383708	0.473613	0.620248	0.045855	0.462246	0.556041	-0.419491	1.64e-13	8.14e-13	-0.170671	0.00162958	0.00509674
ENSMUSG00000008874	Clec3a	protein_coding	-	-0.106135	0.796528	NA	0.0198247	0.962492	NA	0.152958	0.727335	NA	-0.0521777	0.89652	NA	0	1	NA	0.144794	0.741354	NA
ENSMUSG00000008892	Vdac3	protein_coding	L4	0.4089	2.99e-08	1.6e-07	0.413909	5.05e-09	1.65e-08	0.330341	7.54e-07	3.64e-06	0.390508	4.26e-07	1.13e-06	-0.177793	0.0113129	0.0212628	0.266408	7.65e-05	0.000307261
ENSMUSG00000008932	Slc1a7	protein_coding	-	-0.326653	0.123222	0.207026	-0.604444	0.00551568	0.0107133	0.74193	2.76e-05	0.000107812	-0.494304	0.0245144	0.0407195	-0.371405	0.105672	0.160762	0.00685209	0.971315	0.98465
ENSMUSG00000008958	Vps72	protein_coding	-	-0.0635691	0.159954	0.256001	-0.0268226	0.533455	0.639044	0.0200719	0.618695	0.744405	-0.116218	0.0149018	0.0256597	0.0204618	0.638333	0.724439	-0.132781	0.00158585	0.00496911
ENSMUSG00000008976	Gabpa	protein_coding	-	-0.0958998	0.237671	0.353092	-0.123276	0.113773	0.173378	-0.187845	0.0108388	0.0265729	0.213742	0.0124568	0.0216919	0.000275521	0.997151	1	-0.225521	0.00235245	0.00712137
ENSMUSG00000008999	Bmp7	protein_coding	L28	-1.05158	1.92e-19	2.36e-18	-0.360374	0.000581906	0.00127614	-0.228815	0.0139417	0.0331763	-0.433913	0.000120638	0.000264564	-1.36624	4.77e-30	5.52e-29	-0.0152442	0.87246	0.928951
ENSMUSG00000009013	Dynll1	protein_coding	L29	0.619601	1.86e-12	1.46e-11	0.0786695	0.353349	0.458324	0.0878301	0.272036	0.409732	-0.553143	2.16e-09	6.61e-09	-0.948988	6.45e-30	7.41e-29	0.0970816	0.225511	0.364542
ENSMUSG00000009030	Pdcl	protein_coding	-	-0.238072	8.25e-05	0.000283306	-0.315441	5.39e-08	1.65e-07	-0.153141	0.00509135	0.0134939	0.0393935	0.537539	0.62807	-0.423793	3.78e-13	1.84e-12	-0.125551	0.0236863	0.0557826
ENSMUSG00000009035	Tmem184b	protein_coding	-	0.130674	0.0617324	0.115361	0.00290239	0.965606	0.981425	0.0845887	0.182268	0.29977	-0.211853	0.0040016	0.00746829	-0.216576	0.0010802	0.00236755	-0.156358	0.0141893	0.0356703
ENSMUSG00000009047	Gm5965	protein_coding	-	NA	NA	NA	NA	NA	NA	NA	NA	NA	NA	NA	NA	NA	NA	NA	NA	NA	NA
ENSMUSG00000009070	Rsph14	protein_coding	L31	-0.886091	1.07e-07	5.37e-07	-1.96184	1.11e-33	9.35e-33	-0.122499	0.403727	0.553342	-0.850309	7.98e-07	2.08e-06	-0.368869	0.0163695	0.0298671	-0.00270186	0.985461	0.992564
ENSMUSG00000009073	Nf2	protein_coding	-	-0.151996	2.14e-05	8.01e-05	-0.414627	2.84e-33	2.35e-32	-0.287362	5.11e-19	6.84e-18	-0.159448	2.54e-05	5.93e-05	0.122945	0.000298805	0.000704096	-0.0674118	0.0392487	0.0865669
ENSMUSG00000009075	Cabp7	protein_coding	-	0.145608	0.683353	0.783511	0.415726	0.181434	0.260896	-0.720016	0.0131422	0.0314934	-0.847939	0.0108176	0.0190153	0.135612	0.680046	0.760911	-0.121952	0.683269	0.803885
ENSMUSG00000009076	Zmat5	protein_coding	L29	0.0190142	0.816605	0.881221	-0.0270488	0.729383	0.808879	0.024256	0.741348	0.834887	-0.329114	0.000141159	0.000307311	-0.962179	3.19e-33	4.27e-32	-0.0123777	0.869201	0.926676
ENSMUSG00000009079	Ewsr1	protein_coding	-	-0.0934013	0.0601281	0.112843	0.316024	3.58e-11	1.32e-10	0.231887	2.71e-07	1.38e-06	0.363912	3.09e-12	1.11e-11	0.238903	3.84e-07	1.22e-06	0.113796	0.0120201	0.0308083
ENSMUSG00000009090	Ap1b1	protein_coding	-	0.115713	0.041971	0.0826021	0.507924	1.16e-20	6.32e-20	0.106396	0.0384894	0.0809699	0.199404	0.000877492	0.00176701	0.274522	3.48e-07	1.11e-06	0.342494	3.75e-11	3.27e-10
ENSMUSG00000009092	Derl3	protein_coding	L26	-0.0522478	0.767411	0.847451	-0.0830197	0.629636	0.725197	-0.369702	0.0240239	0.0536216	-0.608848	0.00202013	0.00388951	-0.724763	5.9e-05	0.00015107	1.52337	4.03e-23	8.51e-22
ENSMUSG00000009093	Gstt4	protein_coding	-	-0.371899	0.45698	0.586381	0.125419	0.795142	0.859622	0.907473	0.0390216	0.081954	2.71925	7.6e-09	2.26e-08	0.148138	0.783262	0.84342	0.390144	0.400934	0.559349
ENSMUSG00000009097	Tbx1	protein_coding	L33	-0.0261016	0.811067	0.877226	-1.18247	1.79e-28	1.28e-27	-0.284434	0.00374521	0.0101968	-1.08321	1.79e-20	9.18e-20	0.0466555	0.652731	0.736964	-0.331483	0.000915333	0.00300821
ENSMUSG00000009108	Gnat2	protein_coding	-	0.180922	0.679154	0.780606	0.491632	0.223413	0.312108	1.03242	0.00438985	0.0117969	0.60006	0.144217	0.204628	-0.14605	0.723503	0.796615	1.33733	0.000110071	0.000429378
ENSMUSG00000009112	Bcl2l13	protein_coding	-	0.157966	0.000664568	0.00196614	0.135755	0.00221373	0.0045404	-0.0198677	0.633047	0.755366	0.250457	2.91e-07	7.82e-07	0.275904	4.07e-10	1.64e-09	0.02126	0.616171	0.752991
ENSMUSG00000009114	2610028H24Rik	protein_coding	L34	-0.37031	0.00223073	0.00596614	-1.12232	8.91e-22	5.06e-21	-0.11488	0.296218	0.438198	-1.23845	4.16e-22	2.27e-21	-0.718842	3.96e-10	1.59e-09	-0.366194	0.000924301	0.00303505
ENSMUSG00000009115	Spatc1l	protein_coding	-	-0.272904	0.44291	0.573014	-1.38069	0.000174825	0.000405322	-0.213641	0.52571	0.66767	-1.68201	5.06e-05	0.000114762	0.0834317	0.81827	0.870786	-0.476487	0.173897	0.297318
ENSMUSG00000009145	Dqx1	protein_coding	L32	0.257581	0.00130155	0.00364637	-0.933992	6.39e-32	5.08e-31	-0.161969	0.0269834	0.0594536	-0.967343	7.4e-27	4.74e-26	0.310234	5.57e-05	0.000143093	-0.390845	2.46e-07	1.43e-06
ENSMUSG00000009185	Ccl8	protein_coding	L6	4.26945	9.59e-90	1.02e-87	5.5486	1.06e-172	1.44e-170	3.08647	3.54e-59	2.75e-57	3.27059	1.58e-52	2.1e-51	0.35894	0.0966158	0.148717	5.68591	1.8e-209	3.5e-206
ENSMUSG00000009207	Lnpk1	protein_coding	L3	-0.128854	0.136303	0.22488	0.0917414	0.252282	0.346005	0.273051	0.000367997	0.00120691	0.347375	0.00011566	0.000254016	-0.237473	0.00377444	0.00767404	0.0107862	0.892043	0.940774
ENSMUSG00000009210	Prr29	protein_coding	L22	-0.431998	0.00222214	0.00594433	-0.307189	0.0225794	0.0398199	0.456623	0.000259291	0.000872396	-0.145297	0.322214	0.411625	-0.0146515	0.912556	0.94138	0.464049	0.000239483	0.000884683
ENSMUSG00000009214	Tmem8c	protein_coding	L15	0.18904	0.578046	0.696128	1.98008	1.1e-11	4.17e-11	0.547649	0.0744891	0.143348	2.11317	1.04e-10	3.42e-10	5.3667	1.18e-57	4.13e-56	3.53545	7.81e-25	1.82e-23
ENSMUSG00000009216	Fam163b	protein_coding	-	-0.670376	0.264773	0.384468	-0.220119	0.712899	0.7954	-0.592357	0.323952	0.468903	-1.44561	0.0167161	0.0285624	1.03303	0.0798277	0.125551	-1.58174	0.00656887	0.0179222
ENSMUSG00000009246	Trpm5	protein_coding	L27	-1.99665	3.12e-14	2.76e-13	-2.4519	4.06e-19	2.09e-18	-1.97221	2.65e-18	3.37e-17	-3.08497	4.37e-21	2.29e-20	-1.5011	1.78e-08	6.29e-08	-0.728708	0.000762006	0.00254762
ENSMUSG00000009248	Ascl2	protein_coding	-	-1.05528	6.39e-05	0.000222525	-0.753136	0.00528128	0.0102936	0.421373	0.0664246	0.129958	0.526436	0.037975	0.0609143	1.51153	2.22e-12	1.04e-11	-0.362501	0.117621	0.2163
ENSMUSG00000009281	Rarres2	protein_coding	L6	0.262109	0.000374585	0.00115565	0.398697	1.82e-08	5.73e-08	0.38593	7.4e-09	4.48e-08	-0.0170276	0.825478	0.873056	-0.981699	1.29e-44	2.78e-43	-0.243867	0.000275581	0.00100671
ENSMUSG00000009291	Pttg1ip	protein_coding	L17	0.118081	0.0117517	0.0268318	0.127209	0.00480453	0.00941558	-0.194931	4.52e-06	1.97e-05	0.240865	1.02e-06	2.64e-06	0.837234	7.52e-80	5.3e-78	-0.258414	1.62e-09	1.2e-08
ENSMUSG00000009292	Trpm2	protein_coding	L14	2.68127	5.71e-69	3.7e-67	2.27122	9.86e-55	1.44e-53	1.16013	1.32e-16	1.51e-15	2.2196	2.98e-43	3.17e-42	2.75423	4.63e-80	3.27e-78	0.439653	0.00177996	0.00552269
ENSMUSG00000009293	Ube2g2	protein_coding	L18	0.567969	1.12e-13	9.57e-13	0.448618	1.11e-09	3.75e-09	0.188463	0.00662274	0.0171383	0.440871	4.3e-08	1.22e-07	0.975059	3.56e-41	6.62e-40	0.14295	0.0418799	0.0915553
ENSMUSG00000009350	Mpo	protein_coding	L11	3.9069	1.7e-18	1.97e-17	0.159593	0.731975	0.811165	-0.0368377	0.935447	0.965565	5.07601	8.17e-27	5.22e-26	0.795943	0.105123	0.160041	1.52079	0.00156173	0.00490536
ENSMUSG00000009356	Lpo	protein_coding	-	0.0689493	0.907247	0.944907	-0.295803	0.609283	0.707928	0.875306	0.12962	0.227117	1.24415	0.0270482	0.044618	1.93622	0.000729085	0.0016349	1.1624	0.0346036	0.0776288
ENSMUSG00000009376	Met	protein_coding	L31	0.0243956	0.729202	0.819217	-1.0026	6.18e-49	7.8e-48	-0.00309501	0.961373	0.980595	0.013059	0.86032	0.899927	-0.130737	0.0505776	0.0834434	-0.147314	0.0214784	0.0512157
ENSMUSG00000009378	Slc16a12	protein_coding	L31	-0.603907	2.96e-09	1.77e-08	-1.70729	8.71e-66	1.64e-64	-0.289974	0.00140844	0.00416926	-1.15257	1.25e-26	7.92e-26	-0.137412	0.150861	0.219912	0.167574	0.0640077	0.131035
ENSMUSG00000009394	Syn2	protein_coding	L28	-0.189038	0.157961	0.253437	-1.06304	1.46e-16	6.82e-16	-0.524376	1.07e-05	4.42e-05	-1.88121	1.25e-38	1.17e-37	-1.01624	2.17e-15	1.21e-14	-0.616036	4.28e-07	2.4e-06
ENSMUSG00000009406	Elk1	protein_coding	-	0.108671	0.0826984	0.148072	-0.0260222	0.662477	0.752888	-0.0260398	0.644989	0.76468	0.0482551	0.469576	0.563181	0.53878	2.84e-19	1.97e-18	0.0280748	0.629329	0.763352
ENSMUSG00000009418	Nav1	protein_coding	-	0.0366438	0.647394	0.755339	-0.584619	3.6e-14	1.53e-13	-0.341538	2.64e-06	1.19e-05	-0.095875	0.255356	0.338072	0.0846958	0.264332	0.355187	-0.1056	0.147866	0.260933
ENSMUSG00000009470	Tnpo1	protein_coding	-	0.0152249	0.834018	0.893151	0.462494	3.45e-11	1.27e-10	-0.0331104	0.615314	0.742061	0.422755	2.93e-08	8.4e-08	0.609386	6.7e-19	4.58e-18	-0.0382453	0.563327	0.710392
ENSMUSG00000009471	Myod1	protein_coding	-	0	1	1	-0.0174333	0.976157	0.988531	0.574979	0.339798	0.486102	-0.674479	0.241526	0.322143	0.0417966	0.943279	0.963439	0.0787678	0.897146	0.943949
ENSMUSG00000009487	Otog	protein_coding	-	0	1	NA	-0.0343168	0.868837	NA	-0.00344482	0.987428	NA	-0.0141155	0.942505	NA	-0.0308265	0.884856	NA	0.0224939	0.91805	NA
ENSMUSG00000009535	Rnmt	protein_coding	-	-0.0701496	0.344397	0.472443	0.352405	6.01e-07	1.71e-06	0.116546	0.0831424	0.157219	0.721733	1.29e-20	6.67e-20	0.331885	2.56e-06	7.59e-06	0.125305	0.0667519	0.135574
ENSMUSG00000009545	Kcnq1	protein_coding	L34	-0.685649	1.75e-20	2.26e-19	-1.64331	4.06e-114	2.12e-112	-0.466293	1.4e-12	1.19e-11	-1.08206	4.04e-43	4.29e-42	-0.758228	1.85e-27	1.88e-26	0.259801	8.74e-05	0.000347749
ENSMUSG00000009549	Srp14	protein_coding	-	0.0154259	0.796205	0.867939	0.0478441	0.404108	0.512089	0.126362	0.0194609	0.0445905	0.000334176	0.995747	1	-0.464915	4.22e-16	2.45e-15	0.0381395	0.484203	0.639843
ENSMUSG00000009551	6330409D20Rik	protein_coding	-	0.318674	0.271038	0.391665	0.162449	0.57394	0.676374	-0.145682	0.59085	0.72231	0.573875	0.0356137	0.0574062	0.845009	0.00164581	0.00352111	-0.238765	0.427389	0.585878
ENSMUSG00000009555	Cdk9	protein_coding	L12	-0.0663978	0.202468	0.310564	0.408875	1.51e-16	7.03e-16	-0.0157116	0.738109	0.832644	0.515309	2.37e-21	1.25e-20	0.600502	2.72e-34	3.82e-33	0.0647156	0.175882	0.300052
ENSMUSG00000009563	Tor2a	protein_coding	L6	0.0938008	0.152219	0.246041	0.677001	7.55e-28	5.3e-27	0.440913	5.01e-14	4.76e-13	0.565252	1.46e-16	6.35e-16	0.170591	0.00656768	0.0128549	0.475791	2.08e-15	2.64e-14
ENSMUSG00000009566	Fpgs	protein_coding	-	-0.444403	4.45e-10	2.88e-09	-0.217662	0.00107027	0.00227745	0.0057819	0.926277	0.9601	0.179813	0.0141103	0.0243919	0.383862	6.56e-09	2.4e-08	0.118024	0.0674487	0.136826
ENSMUSG00000009569	Mkl2	protein_coding	L20	-0.579877	5.76e-14	5.01e-13	-0.433427	5.49e-09	1.78e-08	-0.321439	4.23e-06	1.85e-05	-0.486816	2.19e-09	6.7e-09	0.550328	3.9e-14	2.02e-13	-0.285256	4.92e-05	0.000204153
ENSMUSG00000009575	Cbx5	protein_coding	-	-0.0580389	0.407329	0.537894	-0.332556	8.18e-07	2.3e-06	-0.185808	0.00346209	0.00950152	-0.666363	1.9e-19	9.32e-19	-0.137966	0.0373934	0.0637187	-0.0915164	0.151164	0.265806
ENSMUSG00000009580	Odam	protein_coding	-	NA	NA	NA	NA	NA	NA	NA	NA	NA	NA	NA	NA	NA	NA	NA	NA	NA	NA
ENSMUSG00000009585	Apobec3	protein_coding	L14	1.61816	3.2e-124	5.56e-122	1.58351	1.68e-128	1.14e-126	0.829056	1.56e-40	6.14e-39	1.28428	1.93e-71	3.92e-70	1.35652	3.61e-97	4.15e-95	0.876247	1.02e-44	5.9e-43
ENSMUSG00000009588	St6galnac1	protein_coding	-	-0.17057	0.755186	0.838794	-0.266749	0.579852	0.68155	1.12077	0.0243199	0.0541958	1.2824	0.0121611	0.0212143	-0.297802	0.579535	0.671119	2.78483	4.4e-10	3.45e-09
ENSMUSG00000009596	Taf7l	protein_coding	-	0.242943	0.642228	0.751259	0.581346	0.27507	0.372042	0.131279	0.810548	0.883859	1.36503	0.00857194	0.0152864	2.4764	6.16e-06	1.75e-05	0.298829	0.585421	0.728814
ENSMUSG00000009614	Sardh	protein_coding	L28	-0.412748	4.6e-06	1.89e-05	-0.320323	0.000167464	0.000388791	-0.0108086	0.89207	0.940232	-0.196587	0.0364409	0.0586207	-0.851736	5.06e-23	4.19e-22	0.247856	0.00232475	0.00704614
ENSMUSG00000009621	Vav2	protein_coding	-	-0.24602	6.98e-05	0.000241852	0.00936184	0.87439	0.917507	-0.0749741	0.177269	0.293083	-0.52207	1.5e-15	6.27e-15	0.322731	3.64e-08	1.26e-07	0.0888678	0.114959	0.21234
ENSMUSG00000009628	Tex15	protein_coding	L28	-0.696226	6.02e-08	3.12e-07	-1.47286	9.07e-32	7.16e-31	-0.0153948	0.895282	0.942033	-1.63498	5.25e-31	3.86e-30	-1.21581	1.58e-21	1.22e-20	-0.104937	0.371235	0.529825
ENSMUSG00000009630	Ppp2cb	protein_coding	-	0.0935782	0.0959549	0.167881	-0.213784	7.5e-05	0.000180162	-0.128683	0.0114055	0.0277794	0.480966	2.63e-16	1.13e-15	0.217503	4.32e-05	0.000112498	-0.172624	0.000801916	0.00267057
ENSMUSG00000009633	G0s2	protein_coding	L31	-1.10157	3.01e-19	3.66e-18	-1.65949	7.6e-45	8.66e-44	-0.837361	6.69e-14	6.3e-13	0.27979	0.0285131	0.0468323	-0.952839	2.1e-16	1.25e-15	-0.666915	2.37e-09	1.73e-08
ENSMUSG00000009640	Dmap1	protein_coding	-	-0.0243061	0.683477	0.783581	0.0885206	0.116484	0.176983	0.00234594	0.964782	0.982411	0.328206	1.29e-07	3.55e-07	0.151489	0.00765085	0.0148019	-0.126004	0.0224405	0.0531749
ENSMUSG00000009646	Pla2g12b	protein_coding	-	-1.27522	0.000311269	0.000972978	-1.52542	2.47e-06	6.71e-06	-0.591338	0.030246	0.0657355	-0.114076	0.721905	0.789829	-0.823789	0.00761821	0.0147438	-0.327915	0.250791	0.395543
ENSMUSG00000009647	Mcu	protein_coding	-	-0.198129	0.000909849	0.00261875	-0.118183	0.038863	0.0657225	0.13429	0.0124735	0.0300742	0.480211	1.64e-14	6.59e-14	0.304537	7.91e-08	2.66e-07	0.0601126	0.270704	0.418718
ENSMUSG00000009654	Oit3	protein_coding	-	-1.33034	5.23e-11	3.67e-10	-0.389609	0.0259899	0.0453712	-0.864946	4.62e-07	2.3e-06	-0.872218	9.83e-06	2.37e-05	-0.228177	0.199705	0.28034	0.615285	0.000194331	0.000730163
ENSMUSG00000009670	Tex11	protein_coding	L33	-1.5431	1.71e-19	2.1e-18	-2.35413	4.51e-43	4.92e-42	0.427311	0.00834421	0.0210571	-1.24213	2.19e-11	7.49e-11	-0.95613	2.08e-09	7.91e-09	-0.759767	7.02e-07	3.83e-06
ENSMUSG00000009681	Bcr	protein_coding	L20	0.188607	0.00524186	0.013024	-0.290262	8.67e-06	2.25e-05	-0.276866	6.43e-06	2.75e-05	-0.0785262	0.270493	0.355128	0.482535	4.49e-14	2.32e-13	-0.0221629	0.719039	0.830361
ENSMUSG00000009687	Fxyd5	protein_coding	L3	1.30697	1.03e-50	4.22e-49	1.77091	6.39e-99	2.46e-97	0.951602	3.63e-33	1.02e-31	1.71378	3.12e-78	7.33e-77	0.805708	1.99e-22	1.6e-21	0.387867	1.11e-06	5.9e-06
ENSMUSG00000009731	Kcnd1	protein_coding	-	0.420208	0.00298312	0.00778582	0.575056	7.42e-06	1.94e-05	0.362927	0.00328044	0.00903971	0.515357	0.000330545	0.000694759	0.471721	0.000595726	0.00134949	0.741888	2.7e-09	1.96e-08
ENSMUSG00000009733	Tfcp2	protein_coding	L34	-0.281727	0.0123364	0.0280188	-0.610494	1.87e-08	5.87e-08	-0.218413	0.0324851	0.069928	-0.670252	2.17e-08	6.26e-08	-0.388546	0.000287553	0.000679644	-0.303402	0.00325052	0.00952571
ENSMUSG00000009734	Pou6f2	protein_coding	-	0.092255	0.873245	NA	0.0626657	0.914776	0.947844	-0.361862	0.54599	0.68527	0.253554	0.659548	0.737828	-0.631449	0.28494	0.378207	0.476742	0.424695	NA
ENSMUSG00000009739	Pou6f1	protein_coding	L33	-0.618484	7.44e-24	1.13e-22	-0.6316	6.16e-27	4.18e-26	-0.253494	4.19e-06	1.83e-05	-0.689905	4.49e-26	2.8e-25	0.00854375	0.882269	0.919913	-0.384526	6.2e-12	5.84e-11
ENSMUSG00000009741	Ubp1	protein_coding	L18	0.00712288	0.895646	0.937267	0.209953	5.36e-05	0.000130392	-0.0909397	0.0651023	0.127773	0.650136	2.94e-30	2.1e-29	0.681853	3.54e-40	6.38e-39	-0.0351251	0.481309	0.63707
ENSMUSG00000009772	Nuak2	protein_coding	L14	2.32572	3.15e-177	1.21e-174	1.72244	5.65e-106	2.55e-104	0.855125	4.07e-30	1.01e-28	1.53733	2.26e-70	4.45e-69	1.43865	1.71e-75	1.05e-73	0.664175	2.65e-18	4.18e-17
ENSMUSG00000009828	Ick	protein_coding	L17	0.219392	8.14e-08	4.16e-07	-0.551666	1.01e-43	1.11e-42	-0.384748	6.53e-25	1.25e-23	0.116777	0.00734107	0.0132263	0.893215	8.79e-118	1.72e-115	-0.260275	7.84e-12	7.32e-11
ENSMUSG00000009863	Sdhb	protein_coding	-	0.368692	3.06e-09	1.83e-08	0.639422	6.38e-27	4.33e-26	0.269748	1.55e-06	7.21e-06	0.472214	4.17e-13	1.56e-12	0.120153	0.0416986	0.0701906	0.130998	0.0206077	0.0494687
ENSMUSG00000009876	Cox4i2	protein_coding	L27	-0.745361	7.59e-16	7.49e-15	-1.1893	8.13e-41	8.35e-40	-0.41281	6.36e-07	3.11e-06	-2.00001	9.61e-91	2.84e-89	-0.353321	5.12e-05	0.000132232	-0.34979	3.64e-05	0.000154719
ENSMUSG00000009894	Snap47	protein_coding	L28	-0.300482	1.64e-05	6.25e-05	-0.570194	2.24e-17	1.08e-16	-0.202777	0.00117916	0.00354191	-0.692308	1.16e-20	5.98e-20	-0.912724	3.88e-42	7.52e-41	-0.177515	0.00506058	0.0141644
ENSMUSG00000009900	Wnt3a	protein_coding	L27	-1.11293	5.27e-13	4.3e-12	-1.79586	1.83e-33	1.52e-32	-0.616279	9.71e-06	4.05e-05	-3.92211	1.91e-110	8.01e-109	-2.07613	9.07e-45	1.96e-43	-0.536741	0.000125768	0.00048671
ENSMUSG00000009905	Kdsr	protein_coding	L20	-0.321423	1.37e-08	7.6e-08	-0.411678	4.79e-14	2.02e-13	-0.281328	5.61e-08	3.1e-07	-0.355355	3.89e-09	1.18e-08	0.798797	1.43e-50	3.83e-49	-0.404432	1.16e-14	1.38e-13
ENSMUSG00000009907	Vps4b	protein_coding	-	0.0886576	0.156624	0.251796	0.350105	5.34e-09	1.74e-08	0.1485	0.00886968	0.0222326	0.773019	4.4e-32	3.34e-31	0.345744	5.46e-09	2.01e-08	-0.010355	0.85638	0.919313
ENSMUSG00000009927	Rps25	protein_coding	L16	0.125833	0.117372	0.198803	0.349667	6.05e-06	1.59e-05	0.248334	0.000666477	0.0020949	0.732181	3.12e-18	1.46e-17	0.107339	0.15744	0.228312	0.294238	5.58e-05	0.000229906
ENSMUSG00000009941	Nxf2	protein_coding	-	0.141868	0.689607	0.788386	0.9699	0.00208998	0.00430135	0.199214	0.516717	0.659984	0.706174	0.0441841	0.0700974	-0.817664	0.0323737	0.0558046	0.390068	0.220119	0.357778
ENSMUSG00000009995	Taz	protein_coding	-	-0.132211	0.0299177	0.06165	-0.258723	9.52e-06	2.46e-05	-0.286092	2.11e-07	1.09e-06	-0.549985	1.72e-17	7.83e-17	-0.28619	7.72e-07	2.4e-06	-0.146769	0.00849221	0.022595
ENSMUSG00000010021	Kif19a	protein_coding	L31	-0.115364	0.267556	0.387826	-0.895241	7.96e-19	4.06e-18	-0.0324328	0.72966	0.827084	0.274495	0.0116755	0.0204133	0.322907	0.00101693	0.00223693	0.124329	0.188509	0.31697
ENSMUSG00000010025	Aldh3a2	protein_coding	-	-0.110435	0.00179061	0.00488667	-0.498821	2.94e-48	3.64e-47	-0.356528	1.11e-28	2.56e-27	-0.285287	3.52e-14	1.39e-13	-0.168979	5.49e-07	1.73e-06	-0.223809	5.57e-12	5.27e-11
ENSMUSG00000010044	Zmynd10	protein_coding	L30	-0.523792	0.00112667	0.00318924	-1.3921	4.06e-19	2.09e-18	-0.243975	0.0947446	0.175108	-1.54075	1.31e-19	6.48e-19	-1.41738	2.67e-20	1.95e-19	-0.265734	0.0698479	0.140812
ENSMUSG00000010045	Tmem115	protein_coding	-	0.0741334	0.282333	0.404215	-0.0499068	0.450887	0.559107	-0.094592	0.128604	0.225692	0.172975	0.0171358	0.0292481	0.480787	1.62e-13	8.06e-13	-0.0520395	0.410752	0.569187
ENSMUSG00000010047	Hyal2	protein_coding	L32	0.192966	0.0475056	0.0921304	-0.673218	7.8e-13	3.1e-12	-0.420635	2.01e-06	9.2e-06	-0.468065	4.99e-06	1.23e-05	0.11722	0.20314	0.284432	-0.366169	3.85e-05	0.000162692
ENSMUSG00000010048	Ifrd2	protein_coding	-	-0.332814	4.09e-06	1.69e-05	-0.32107	2.73e-06	7.38e-06	0.424339	6.2e-11	4.58e-10	0.191423	0.0115633	0.0202307	-0.0710176	0.296976	0.391394	0.244172	0.000184499	0.000695617
ENSMUSG00000010051	Hyal1	protein_coding	L32	0.0420707	0.663096	0.768003	-0.444202	2.32e-06	6.29e-06	-0.692162	5.38e-15	5.48e-14	-1.4018	1.42e-38	1.33e-37	0.229662	0.0126533	0.0235792	-0.413136	3.98e-06	1.96e-05
ENSMUSG00000010054	Tusc2	protein_coding	-	0.00239013	0.963958	0.981134	-0.138327	0.00621087	0.0119856	-0.0805419	0.0867974	0.162973	-0.626172	6.36e-29	4.37e-28	0.219807	9.92e-06	2.76e-05	-0.137469	0.00467224	0.0132064
ENSMUSG00000010057	Nprl2	protein_coding	-	0.1561	0.0994595	0.173095	-0.069952	0.444222	0.552493	-0.128456	0.134864	0.234484	-0.69533	6.53e-12	2.3e-11	-0.687225	5.73e-14	2.94e-13	-0.0792392	0.364248	0.522645
ENSMUSG00000010064	Slc38a3	protein_coding	L24	0.343865	0.370037	0.500038	-2.02355	6.87e-07	1.94e-06	-0.450313	0.197916	0.31967	-1.7616	1.96e-05	4.62e-05	-0.585599	0.117832	0.176893	-0.490095	0.156826	0.273799
ENSMUSG00000010066	Cacna2d2	protein_coding	L22	-0.37337	0.328185	0.454459	-0.761563	0.0384686	0.0650896	-0.346311	0.307392	0.451043	-0.47944	0.214796	0.290973	-0.718391	0.0485541	0.0803991	-0.633602	0.0560253	0.117105
ENSMUSG00000010067	Rassf1	protein_coding	L12	0.122079	0.0677388	0.124822	0.641823	1.04e-23	6.34e-23	0.160507	0.00800514	0.0203004	1.11968	2.44e-58	3.72e-57	0.788523	4.77e-36	7.19e-35	0.174039	0.00446537	0.0126716
ENSMUSG00000010080	Epn3	protein_coding	L18	0.306369	8.54e-05	0.00029253	-0.282429	0.00018105	0.000419043	-0.102595	0.147272	0.251673	0.217206	0.00815003	0.0145857	1.26627	3.83e-66	1.81e-64	-0.13298	0.0621172	0.127626
ENSMUSG00000010086	Rnf112	protein_coding	L27	-2.02445	6.95e-09	3.98e-08	-2.44343	8.24e-15	3.59e-14	-1.32719	6.89e-09	4.18e-08	-3.01216	1.74e-20	8.94e-20	-2.20648	4.34e-10	1.74e-09	-0.866368	0.000177758	0.000671876
ENSMUSG00000010095	Slc3a2	protein_coding	L18	0.17647	0.00660696	0.0160042	0.699494	4.02e-29	2.94e-28	0.201554	0.000626375	0.00197707	0.589227	4.87e-18	2.26e-17	1.15563	1.86e-79	1.29e-77	0.0650924	0.271628	0.419647
ENSMUSG00000010097	Nxf1	protein_coding	-	0.0841907	0.0168317	0.0369713	-0.00680142	0.840979	0.892314	-0.182735	1.29e-08	7.62e-08	-0.249498	2.52e-11	8.59e-11	0.0171342	0.61149	0.700952	-0.0228286	0.483299	0.63902
ENSMUSG00000010110	Stx5a	protein_coding	-	0.053068	0.0370999	0.0743197	-0.175644	6.13e-13	2.45e-12	-0.135725	4.22e-09	2.61e-08	-0.0680772	0.0114726	0.0200892	0.282337	4.36e-31	5.26e-30	-0.0798239	0.000848359	0.00280842
ENSMUSG00000010122	Slc47a1	protein_coding	L22	-1.14947	3.32e-09	1.97e-08	-1.28108	1.68e-12	6.6e-12	-0.607672	0.000273168	0.000915012	-1.58697	1.32e-15	5.54e-15	-0.70406	4.19e-05	0.00010913	-0.28883	0.0761825	0.151491
ENSMUSG00000010136	Pifo	protein_coding	L30	-0.354622	0.000728791	0.00213735	-1.17162	4.08e-30	3.07e-29	-0.141721	0.136114	0.236187	-1.01356	7.68e-20	3.83e-19	-0.901678	4.34e-19	2.99e-18	0.0477032	0.616498	0.753188
ENSMUSG00000010142	Tnfrsf13b	protein_coding	L37	-0.680864	2.16e-11	1.56e-10	0.749094	6.32e-16	2.88e-15	0.527458	2.94e-09	1.85e-08	0.575589	2.56e-08	7.36e-08	-0.95143	6.35e-23	5.24e-22	0.613918	9.06e-12	8.39e-11
ENSMUSG00000010154	Spire2	protein_coding	-	0.061103	0.530974	0.654868	0.139686	0.13173	0.197338	0.263098	0.00242914	0.00686783	-0.164103	0.111219	0.162216	0.406217	1.27e-05	3.5e-05	-0.171962	0.056798	0.118393
ENSMUSG00000010175	Prox1	protein_coding	-	-0.52339	5.13e-07	2.38e-06	-0.169085	0.0816714	0.128525	-0.495379	7.33e-08	3.99e-07	-1.08106	7.84e-22	4.22e-21	-0.0151434	0.880859	0.918957	-0.387843	2.25e-05	9.89e-05
ENSMUSG00000010205	Raver1	protein_coding	L15	0.264124	0.000284545	0.000896023	0.422456	1.43e-09	4.8e-09	0.22586	0.000599505	0.00189762	0.441886	7.43e-09	2.21e-08	0.655612	1.59e-21	1.23e-20	0.23654	0.000363677	0.00130029
ENSMUSG00000010277	2610507B11Rik	protein_coding	-	0.655717	2.4e-35	5.87e-34	0.332684	6.22e-11	2.26e-10	-0.117617	0.0142424	0.0338054	-0.167826	0.00257893	0.00491554	-0.0560634	0.262606	0.353394	0.0273115	0.570109	0.716694
ENSMUSG00000010290	AI597479	protein_coding	-	-0.276228	5.18e-07	2.39e-06	-0.393653	1.16e-13	4.83e-13	-0.284724	8.15e-09	4.92e-08	-0.486144	9.17e-17	4.05e-16	-0.34442	6.54e-11	2.78e-10	-0.295895	4.64e-09	3.28e-08
ENSMUSG00000010307	Tmem86a	protein_coding	L5	-0.661065	4.35e-15	4.07e-14	1.62255	1.03e-97	3.89e-96	1.02685	4.74e-44	2.14e-42	0.463382	9.25e-08	2.56e-07	-0.395437	5.97e-07	1.87e-06	-0.232785	0.00229444	0.00696278
ENSMUSG00000010311	Optc	protein_coding	-	-0.940616	6.61e-05	0.000229632	-1.16213	2.19e-07	6.4e-07	0.099151	0.609415	0.737238	-2.70725	3.16e-22	1.73e-21	-0.0832215	0.699912	0.776988	0.138389	0.480898	0.636711
ENSMUSG00000010342	Tex14	protein_coding	-	0.276903	0.0803787	0.144489	1.00113	2.9e-14	1.24e-13	-0.0794702	0.558962	0.695648	-0.334502	0.0378094	0.0606758	-0.517319	0.000973857	0.00214676	0.0223099	0.882884	0.935647
ENSMUSG00000010358	Ifi35	protein_coding	L5	1.45086	1.11e-83	1.03e-81	1.46081	9.03e-92	2.97e-90	1.29867	9.66e-82	1.45e-79	0.750182	1.65e-21	8.77e-21	0.183746	0.0100789	0.0191338	0.587252	1.27e-17	1.93e-16
ENSMUSG00000010362	Rdm1	protein_coding	L34	-0.230211	0.0118305	0.026996	-1.02436	2.2e-30	1.66e-29	-1.06416	3.77e-37	1.3e-35	-2.63076	1.16e-140	8.17e-139	-1.16786	1.02e-39	1.8e-38	-0.754465	3.2e-19	5.35e-18
ENSMUSG00000010376	Nedd8	protein_coding	L16	0.21629	0.00148337	0.0041191	0.341877	1.65e-07	4.88e-07	0.277849	6.77e-06	2.88e-05	0.305768	1.82e-05	4.28e-05	-0.355672	5.29e-08	1.81e-07	0.333723	7.45e-08	4.62e-07
ENSMUSG00000010392	Gosr1	protein_coding	-	0.112299	0.00226138	0.00603684	0.132841	0.00015977	0.000371531	0.0560755	0.0904085	0.168556	0.344558	7.07e-19	3.39e-18	0.211237	2.16e-09	8.21e-09	-0.081425	0.0173079	0.042468
ENSMUSG00000010406	Mrpl52	protein_coding	L9	0.232281	0.0098561	0.0229146	0.787383	4.81e-20	2.56e-19	0.600267	1.35e-13	1.24e-12	1.35393	1.31e-47	1.54e-46	0.215206	0.012479	0.0232793	0.465581	1.31e-08	8.82e-08
ENSMUSG00000010435	Spaca7	protein_coding	-	0.00933568	0.963125	NA	0	1	NA	0	1	NA	0	1	NA	0	1	NA	0.0132555	0.951652	NA
ENSMUSG00000010453	Kansl3	protein_coding	-	0.0253097	0.571998	0.690927	0.114772	0.00748112	0.0142574	-0.171512	2.29e-05	9.06e-05	0.183265	0.000103582	0.000228452	0.69108	5.71e-60	2.2e-58	-0.186818	5.36e-06	2.58e-05
ENSMUSG00000010461	Eya4	protein_coding	L6	-0.0730619	0.774265	0.852756	1.96063	2.71e-23	1.63e-22	1.18512	3.77e-10	2.58e-09	0.411036	0.0687711	0.105186	-0.223186	0.396172	0.495167	0.71451	9.58e-05	0.00037805
ENSMUSG00000010476	Ebf3	protein_coding	L24	-0.299517	0.458899	0.588205	0.267744	0.478641	0.586746	-0.413816	0.221075	0.34819	-0.530198	0.168329	0.234693	-0.329149	0.383408	0.482557	-0.557965	0.0847372	0.16549
ENSMUSG00000010492	Uckl1os	antisense	-	-0.683332	2.55e-06	1.08e-05	-2.17768	4.34e-52	5.95e-51	-0.240292	0.0658514	0.129008	-1.43742	1.47e-20	7.56e-20	-0.821285	2.83e-09	1.07e-08	-0.223854	0.0890336	0.172312
ENSMUSG00000010505	Myt1	protein_coding	L19	-0.472881	0.358865	0.488133	-1.64419	0.000859279	0.00184837	-1.17528	0.00838191	0.021137	-1.90262	0.000161615	0.000350142	3.63234	8.86e-16	5.07e-15	-0.572881	0.223939	0.362517
ENSMUSG00000010517	Faf1	protein_coding	-	0.266206	2.96e-08	1.58e-07	0.172028	0.000194767	0.000449485	0.271564	3.53e-10	2.42e-09	0.456481	2.15e-19	1.05e-18	0.269089	5.68e-09	2.09e-08	0.187398	2.23e-05	9.79e-05
ENSMUSG00000010529	Gm266	protein_coding	-	0.231633	0.688338	0.787596	1.86246	7.65e-05	0.000183719	0.037414	0.938012	0.966754	3.82662	8.28e-16	3.5e-15	0.90015	0.0762243	0.120528	1.06512	0.0239427	0.0563359
ENSMUSG00000010538	Tsacc	protein_coding	-	-0.15954	0.372792	0.502913	-0.666411	0.000175616	0.000407025	-0.145536	0.372874	0.52183	-1.13133	1.43e-08	4.18e-08	-0.589788	0.00373851	0.00760653	0.115195	0.483559	0.639303
ENSMUSG00000010554	Mettl16	protein_coding	-	0.154734	0.0015993	0.00440491	-0.0716781	0.12835	0.192844	0.215238	1.05e-06	4.99e-06	-0.170173	0.00114803	0.00228212	-0.241224	5.64e-07	1.77e-06	0.0563467	0.215115	0.351848
ENSMUSG00000010592	Dazl	protein_coding	-	-0.605937	0.235147	0.350068	0.155461	0.736737	0.815049	0.312902	0.503635	0.648173	-1.78393	0.000811007	0.00164082	-1.74883	0.00108633	0.00238025	-0.236158	0.637201	0.769135
ENSMUSG00000010601	Apol7a	protein_coding	L7	3.29742	1.64e-105	2.28e-103	2.63783	3.53e-69	7.21e-68	1.77617	3.76e-37	1.29e-35	2.27725	2.56e-46	2.92e-45	0.216047	0.171054	0.24527	1.02579	5.9e-13	6.1e-12
ENSMUSG00000010607	Pigyl	protein_coding	-	-0.255845	0.00446245	0.0112378	-0.356597	3.65e-05	9e-05	0.0101259	0.89982	0.944733	-0.145556	0.121893	0.176127	0.0619769	0.471395	0.570558	0.177608	0.0296732	0.0679442
ENSMUSG00000010608	Rbm25	protein_coding	L2	0.00412741	0.962951	0.980512	0.0713807	0.403594	0.511529	0.0598289	0.458787	0.60671	0.519842	2.43e-08	7.01e-08	0.308453	0.000242694	0.000579003	-0.0537475	0.506776	0.660795
ENSMUSG00000010609	Psen2	protein_coding	L3	-0.0473179	0.481565	0.609121	1.12806	2.87e-70	5.99e-69	0.00328878	0.956747	0.978017	0.297249	2.63e-05	6.13e-05	0.319373	6.23e-07	1.95e-06	-0.107299	0.0827146	0.162168
ENSMUSG00000010651	Acaa1b	protein_coding	L33	-2.59428	7.93e-50	3.16e-48	-2.98518	2.85e-66	5.46e-65	-2.3875	1.72e-51	1.02e-49	-2.36331	1.29e-36	1.14e-35	0.940898	3.12e-09	1.17e-08	-2.15914	2.03e-41	1.03e-39
ENSMUSG00000010660	Plcd1	protein_coding	L19	-0.185732	0.00795398	0.0189201	-0.0625921	0.352046	0.45682	-0.280637	9.5e-06	3.96e-05	0.0411396	0.578369	0.666095	0.622656	4.11e-21	3.12e-20	-0.172188	0.00655056	0.0178829
ENSMUSG00000010663	Fads1	protein_coding	L28	-0.543106	2.5e-19	3.05e-18	-0.777876	6.98e-41	7.17e-40	-0.0739774	0.17416	0.288934	-1.14626	5.82e-72	1.19e-70	-0.601661	5.16e-26	4.91e-25	-0.0154398	0.778006	0.870386
ENSMUSG00000010721	Lmbr1	protein_coding	L31	-0.574027	6.11e-08	3.17e-07	-0.778388	2.22e-14	9.52e-14	-0.234062	0.0142543	0.0338308	0.289945	0.00870206	0.015502	-0.00850577	0.932162	0.955647	-0.16708	0.0822246	0.161439
ENSMUSG00000010751	Tnfrsf22	protein_coding	-	0.1625	0.0484939	0.0937336	-0.585979	7.94e-13	3.16e-12	-0.0900222	0.223904	0.351833	0.0383894	0.662624	0.740374	-0.593847	6.87e-13	3.3e-12	0.109015	0.158375	0.275814
ENSMUSG00000010755	Cars	protein_coding	L14	0.923059	5.14e-42	1.65e-40	0.581276	4.77e-19	2.45e-18	0.583407	3.34e-21	5.15e-20	0.792401	2.19e-28	1.48e-27	0.71906	2.51e-28	2.68e-27	0.418117	2.92e-11	2.57e-10
ENSMUSG00000010760	Phlda2	protein_coding	-	-0.230837	0.162947	0.259872	-1.52796	1.43e-13	5.91e-13	-0.651577	0.000129795	0.000457917	-1.91978	1.64e-18	7.78e-18	-0.0530662	0.75013	0.81725	-0.213091	0.16134	0.280155
ENSMUSG00000010796	Asz1	protein_coding	-	-1.10675	0.0123174	0.0279873	-0.858418	0.0216975	0.0383683	0.207112	0.533098	0.674174	-2.65328	6.14e-09	1.84e-08	-0.440688	0.315908	0.411823	-0.376827	0.324805	0.480694
ENSMUSG00000010797	Wnt2	protein_coding	L28	-1.51637	8.08e-56	3.74e-54	-1.51843	7.92e-64	1.42e-62	-0.705259	5.44e-18	6.76e-17	-1.97625	5.62e-85	1.5e-83	-2.09891	7.35e-117	1.41e-114	-0.252695	0.00250533	0.00753147
ENSMUSG00000010803	Gabra1	protein_coding	-	-1.03855	0.0376713	0.0752874	-0.817331	0.0967066	0.149727	-0.450673	0.297092	0.439143	-0.31044	0.513937	0.605665	-1.02885	0.0446326	0.0746261	-0.0466136	0.916852	0.955433
ENSMUSG00000010825	Grid2ip	protein_coding	-	-1.18883	0.0398761	0.0790213	0.248643	0.658761	0.749853	0.354511	0.508905	0.652912	-1.38471	0.0184799	0.0313705	-0.906494	0.126248	0.188164	0.0473624	0.925808	0.960067
ENSMUSG00000010830	Kdelr3	protein_coding	L9	-1.096	8.23e-27	1.43e-25	-0.305553	0.000976119	0.00208655	0.19826	0.0225644	0.0507205	0.245053	0.0154523	0.0265406	-0.50934	7.96e-08	2.68e-07	0.71095	1.42e-15	1.83e-14
ENSMUSG00000010841	1700006E09Rik	protein_coding	-	0.0294609	0.950478	NA	0.0834219	0.863289	NA	0.0962006	0.847801	NA	0.111104	0.810721	NA	-0.119465	0.807973	NA	0.143955	0.773962	NA
ENSMUSG00000010911	Apip	protein_coding	L6	0.0633314	0.40869	0.539281	0.384988	9.74e-08	2.92e-07	0.650816	8.48e-22	1.36e-20	0.226832	0.00434148	0.0080627	-0.803297	1.55e-25	1.45e-24	0.253813	0.000314765	0.0011384
ENSMUSG00000010914	Pdhx	protein_coding	-	0.267645	4.58e-06	1.88e-05	0.360778	6.31e-11	2.29e-10	0.252068	1.41e-06	6.56e-06	0.569716	5.11e-21	2.67e-20	0.459928	1.85e-16	1.1e-15	0.0745469	0.165591	0.286042
ENSMUSG00000010936	Vac14	protein_coding	-	0.339807	4.15e-09	2.44e-08	0.541634	5.54e-23	3.3e-22	0.250738	1.33e-06	6.22e-06	0.565257	1.32e-20	6.79e-20	0.449639	2.33e-16	1.38e-15	0.288755	4.83e-08	3.06e-07
ENSMUSG00000011008	Mcoln2	protein_coding	L10	-0.265938	0.0643562	0.119543	1.68181	1.42e-43	1.56e-42	0.886657	2.81e-13	2.52e-12	4.25526	2.52e-218	5.57e-216	2.35521	8.06e-80	5.65e-78	2.21468	3.99e-76	8.99e-74
ENSMUSG00000011034	Slc5a1	protein_coding	L26	-0.34704	0.00214784	0.00576539	-0.0218663	0.836137	0.888446	0.964182	5.5e-23	9.43e-22	1.7977	3.73e-57	5.56e-56	2.46991	1.17e-128	3.01e-126	3.66713	0	0
ENSMUSG00000011052	1700049J03Rik	antisense	-	-0.0109906	0.984476	NA	0.829333	0.150334	0.221327	0.155504	0.790504	0.869607	-0.63224	0.261184	0.344689	0.12818	0.824292	0.875753	0.0190604	0.974076	NA
ENSMUSG00000011096	Akt1s1	protein_coding	-	-0.0616709	0.459271	0.588628	-0.175236	0.0280827	0.0487691	-0.0263132	0.724887	0.823946	0.391825	6.56e-06	1.6e-05	0.265865	0.000733176	0.00164355	-0.0708642	0.349912	0.507834
ENSMUSG00000011114	Tbrg1	protein_coding	L15	0.788523	6.82e-41	2.11e-39	0.597741	4.26e-26	2.81e-25	0.466925	2.03e-18	2.6e-17	1.15437	3.96e-78	9.28e-77	0.78461	8.99e-45	1.94e-43	0.291069	6.66e-08	4.15e-07
ENSMUSG00000011118	Panx3	protein_coding	-	-0.647095	0.293474	0.416836	-0.113752	0.853121	0.901493	1.7574	0.00326698	0.00900528	1.22489	0.0412766	0.0658235	0.0475943	0.937871	0.95988	-0.520444	0.395475	0.554031
ENSMUSG00000011148	Adssl1	protein_coding	L15	-0.0859226	0.310761	0.43552	0.817205	9.16e-25	5.77e-24	0.546968	3.46e-13	3.07e-12	1.1306	1.53e-38	1.42e-37	0.818473	4.17e-25	3.81e-24	-0.272881	0.000349207	0.00125315
ENSMUSG00000011154	Cfap161	protein_coding	L30	-0.131487	0.381747	0.512302	-1.63166	2.96e-28	2.11e-27	-0.51286	0.000189181	0.000649324	-1.68086	3.09e-25	1.87e-24	-1.94752	2.34e-39	4.09e-38	-0.479048	0.000498834	0.00173481
ENSMUSG00000011158	Brf1	protein_coding	-	-0.299376	7.17e-15	6.62e-14	-0.138574	0.000115776	0.000273306	-0.227912	3.07e-11	2.33e-10	-0.213249	1.4e-07	3.85e-07	0.0981604	0.0072253	0.0140457	-0.0216613	0.540292	0.69039
ENSMUSG00000011171	Vipr2	protein_coding	L33	-0.594127	3.18e-08	1.7e-07	-0.990877	1.32e-21	7.46e-21	-0.695145	6.37e-13	5.54e-12	-3.16795	1.07e-148	8.51e-147	-0.28351	0.00549955	0.0109078	-0.680598	4.72e-12	4.5e-11
ENSMUSG00000011179	Odc1	protein_coding	L12	0.348552	7.06e-05	0.000244752	1.06539	1.05e-36	9.58e-36	0.843712	2.53e-26	5.17e-25	2.09404	1.23e-115	5.6e-114	1.51533	4.31e-75	2.59e-73	0.510829	1.47e-10	1.21e-09
ENSMUSG00000011254	Thg1l	protein_coding	-	0.345662	1.62e-05	6.2e-05	0.486981	9.83e-11	3.54e-10	0.181041	0.0123691	0.0298584	0.702833	8.88e-18	4.09e-17	-0.118642	0.138727	0.204312	0.383737	1.84e-07	1.08e-06
ENSMUSG00000011256	Adam19	protein_coding	L14	0.0167943	0.802261	0.871273	0.285437	9.47e-06	2.45e-05	-0.0661682	0.277913	0.416787	0.0719132	0.309893	0.398294	0.645377	2.94e-24	2.59e-23	0.295044	1.34e-06	7.08e-06
ENSMUSG00000011257	Pabpc4	protein_coding	-	-0.0825075	0.269196	0.389665	0.251113	0.000405497	0.000904637	-0.0579333	0.389038	0.538547	0.626503	7.81e-16	3.31e-15	0.162621	0.021653	0.0386794	0.209936	0.0018849	0.00581584
ENSMUSG00000011263	Exoc3l2	protein_coding	L3	0.261197	0.163611	0.260705	0.426068	0.0157081	0.0284764	-0.26603	0.116749	0.208645	0.769538	7.58e-05	0.0001693	-0.0206188	0.907575	0.937835	-0.196126	0.250182	0.394866
ENSMUSG00000011267	Zfp296	protein_coding	-	0.693116	2.1e-09	1.28e-08	0.422644	5.69e-05	0.000137947	0.536687	7.74e-08	4.2e-07	-0.236834	0.0481353	0.0759287	-0.136134	0.245719	0.334387	0.492648	2.01e-06	1.04e-05
ENSMUSG00000011305	Plin5	protein_coding	L20	-0.757153	4.17e-09	2.45e-08	-1.24777	2.61e-23	1.57e-22	-0.254372	0.0227907	0.051147	-0.0138994	0.915042	0.940347	0.531	5.74e-06	1.64e-05	-0.473542	2.74e-05	0.000118841
ENSMUSG00000011306	Sugp1	protein_coding	-	0.00018849	0.996915	1	0.352459	1.55e-14	6.66e-14	0.155661	0.000330481	0.0010904	0.197017	0.000117552	0.000258132	0.258494	2.19e-08	7.72e-08	-0.0219869	0.624416	0.759591
ENSMUSG00000011349	Dmrtc2	protein_coding	-	0.0869792	0.666652	NA	-0.00625465	0.975989	NA	0.0242704	0.911604	NA	0	1	NA	0	1	NA	0	1	NA
ENSMUSG00000011350	Gm5893	processed_transcript	-	0	1	NA	0.010609	0.959284	NA	0	1	NA	0	1	NA	0.013414	0.949754	NA	0	1	NA
ENSMUSG00000011382	Dhdh	protein_coding	L29	-0.586262	6.27e-14	5.44e-13	-0.963979	7.51e-37	6.9e-36	-0.427627	1.42e-09	9.18e-09	-0.991799	1.56e-31	1.17e-30	-1.05505	9.51e-44	1.95e-42	-0.535639	3.75e-14	4.27e-13
ENSMUSG00000011427	Zfp790	protein_coding	-	0.0827455	0.263668	0.383211	-0.0585217	0.418474	0.527009	-0.24746	0.000250641	0.00084543	-0.648315	4.46e-16	1.91e-15	-0.107864	0.129853	0.192746	-0.154767	0.0234138	0.0552028
ENSMUSG00000011463	Cpb1	protein_coding	L34	0.751549	0.00224259	0.00599338	-1.78452	4.84e-13	1.95e-12	-1.19926	3.16e-07	1.6e-06	-2.48666	5.04e-19	2.44e-18	-1.86051	4.73e-13	2.29e-12	-0.741859	0.00162857	0.00509477
ENSMUSG00000011486	Slc25a41	protein_coding	-	-0.0301053	0.958094	0.977303	-1.38786	0.0166043	0.0299552	-0.813155	0.134442	0.233973	-0.890978	0.133932	0.191552	-1.26944	0.0231757	0.0411522	-0.782387	0.145571	0.257722
ENSMUSG00000011589	Fsd1	protein_coding	-	-0.729178	0.114506	0.19476	-0.948457	0.049857	0.0823897	-0.659121	0.107326	0.194667	-2.07804	4.11e-05	9.41e-05	-0.770244	0.14234	0.208962	-0.192124	0.649304	0.778364
ENSMUSG00000011632	Pinlyp	protein_coding	L24	-0.412714	0.4837	0.610999	0.768095	0.185437	0.265865	1.8113	0.0012714	0.00379656	-0.901621	0.124387	0.17926	0.209828	0.718225	0.791935	-0.0746292	0.892342	0.940997
ENSMUSG00000011658	Fuz	protein_coding	L28	-0.401409	5.69e-06	2.31e-05	-1.08647	3.47e-37	3.21e-36	-0.414059	1.97e-07	1.02e-06	-1.38265	6.56e-48	7.81e-47	-1.52187	3.13e-69	1.62e-67	-0.311813	0.000109936	0.000428916
ENSMUSG00000011751	Sptbn4	protein_coding	-	-0.628973	0.00358003	0.00918969	-0.210817	0.251528	0.345186	-0.109515	0.534779	0.675627	0.166938	0.402407	0.495902	1.21069	1.71e-11	7.55e-11	0.078565	0.665132	0.790029
ENSMUSG00000011752	Pgam1	protein_coding	L8	0.586653	1.71e-20	2.21e-19	1.20133	4.82e-89	1.49e-87	0.246948	1.33e-05	5.43e-05	1.8125	2.04e-168	2.23e-166	0.335951	2.96e-08	1.03e-07	0.320146	3.1e-08	2e-07
ENSMUSG00000011831	Evi5	protein_coding	-	-0.291119	9.76e-06	3.83e-05	-0.700218	2.57e-28	1.83e-27	-0.282395	2.23e-06	1.01e-05	-0.14362	0.0388412	0.0622028	-0.318989	3.6e-07	1.15e-06	-0.329162	4.27e-08	2.72e-07
ENSMUSG00000011832	Evi5l	protein_coding	-	-0.234792	0.00115572	0.00326739	-0.45218	6.03e-11	2.2e-10	-0.299743	3.43e-06	1.52e-05	-0.110542	0.144965	0.205578	-0.199275	0.00383314	0.00778433	-0.137698	0.0362528	0.0809089
ENSMUSG00000011837	Snapc2	protein_coding	-	0.164539	0.024973	0.0527001	0.254368	0.000255068	0.000581347	0.214465	0.000890419	0.00273484	0.265107	0.00050836	0.00105017	0.130037	0.0629673	0.101582	0.025643	0.704544	0.819692
ENSMUSG00000011877	Git1	protein_coding	L18	0.426732	6.56e-07	2.99e-06	0.266492	0.00124549	0.00263212	-0.0315075	0.685626	0.794832	0.673867	6.86e-14	2.67e-13	0.863152	1.88e-26	1.83e-25	-0.10914	0.16311	0.282651
ENSMUSG00000011884	Gltp	protein_coding	-	0.115645	0.0135186	0.0304311	0.154381	0.000592412	0.00129849	-0.265528	3.57e-10	2.45e-09	-0.411632	1.46e-16	6.36e-16	-0.311837	3.85e-12	1.77e-11	-0.0921395	0.0312575	0.0711117
ENSMUSG00000011958	Bnip2	protein_coding	-	0.111949	0.00705204	0.0169508	0.0771418	0.0529671	0.0869977	-0.135519	0.000320082	0.00105959	0.20887	1.81e-06	4.61e-06	-0.219472	3.13e-08	1.09e-07	-0.0934631	0.0143633	0.0360511
ENSMUSG00000011960	Ccnt1	protein_coding	-	-0.0615236	0.332314	0.45915	0.0692242	0.255899	0.350124	-0.00966178	0.866571	0.923998	0.112637	0.0919271	0.136672	0.270912	6.67e-06	1.89e-05	-0.0544593	0.348602	0.506409
ENSMUSG00000012017	Scarf2	protein_coding	L33	-0.857906	5.82e-16	5.8e-15	-0.975347	8.62e-22	4.9e-21	-0.621631	8.64e-11	6.29e-10	-1.75863	5.76e-56	8.3e-55	-0.198363	0.0467075	0.0776911	-0.263899	0.00611065	0.0167947
ENSMUSG00000012042	4930579F01Rik	protein_coding	-	-0.382153	0.527132	NA	-0.864976	0.156937	0.229809	-0.175286	0.775745	0.858187	-0.733682	0.221508	0.298907	-0.882931	0.148966	0.217478	-0.0652039	0.915642	NA
ENSMUSG00000012076	Brms1l	protein_coding	-	-0.00550165	0.936619	0.963457	-0.100133	0.130586	0.195825	-0.054503	0.384241	0.533332	-0.348829	2.23e-06	5.65e-06	-0.193477	0.0038077	0.00773774	0.0503708	0.429377	0.587598
ENSMUSG00000012114	Med15	protein_coding	L15	0.183145	0.00260783	0.00688216	0.656781	1.49e-29	1.11e-28	0.148593	0.00692063	0.0178218	0.924448	1.76e-47	2.06e-46	0.817842	8.23e-46	1.85e-44	0.156762	0.00476746	0.0134392
ENSMUSG00000012117	Dhdds	protein_coding	-	0.0560574	0.310113	0.434759	-0.0507878	0.338119	0.441913	-0.179922	0.000300145	0.00099725	0.278896	1.61e-06	4.11e-06	0.258299	8.44e-07	2.62e-06	-0.0350761	0.488815	0.644282
ENSMUSG00000012123	Aim1l	protein_coding	L33	-0.781593	7.85e-12	5.88e-11	-1.17226	3.5e-26	2.32e-25	-0.444597	1.46e-05	5.92e-05	-0.999212	1.48e-16	6.43e-16	0.104398	0.331269	0.428291	-0.410799	6.93e-05	0.000280793
ENSMUSG00000012126	Ubxn11	protein_coding	-	-0.0886974	0.330503	0.457228	-0.543602	5.47e-10	1.88e-09	-0.1333	0.10663	0.19358	-0.518642	7.34e-08	2.05e-07	-0.0895792	0.300201	0.39503	-0.00638123	0.939307	0.966952
ENSMUSG00000012187	Mogat1	protein_coding	-	-0.645186	0.0992872	0.172834	-0.681011	0.0481539	0.0798194	-0.582628	0.0463319	0.0949322	-0.84256	0.0129227	0.022446	-0.396063	0.241756	0.329798	-0.626018	0.0280129	0.0646642
ENSMUSG00000012211	Tex22	protein_coding	-	-0.324902	0.578422	0.696371	-0.133188	0.824932	0.880861	0.232652	0.671579	0.78481	0.814779	0.148085	0.209432	1.65854	0.00196095	0.00415905	0.323152	0.504559	0.658818
ENSMUSG00000012282	Wnt8a	protein_coding	-	0.192974	0.702209	NA	0.544236	0.290375	0.38929	0.180887	0.733153	NA	0.441743	0.373608	0.466448	-0.0576936	0.911849	NA	-0.039171	0.941141	NA
ENSMUSG00000012296	Tjap1	protein_coding	L18	0.0911925	0.221641	0.334122	0.167849	0.01863	0.0333183	0.136605	0.0422126	0.0876743	0.456039	5.72e-09	1.71e-08	0.802993	6.95e-30	7.97e-29	0.0644089	0.348865	0.506656
ENSMUSG00000012350	Ehf	protein_coding	L12	0.0451314	0.701275	0.797858	-0.669988	3.54e-09	1.16e-08	0.361012	0.000711443	0.00222274	0.974552	2.41e-15	1e-14	0.936165	3.71e-17	2.31e-16	0.181379	0.0890518	0.172335
ENSMUSG00000012396	Nanog	protein_coding	L26	-0.786668	0.00442483	0.0111534	-1.08619	0.000102036	0.000242027	-0.194895	0.375508	0.524333	-1.60701	1.01e-06	2.61e-06	-0.197091	0.458085	0.557496	2.54103	1.58e-32	5.51e-31
ENSMUSG00000012405	Rpl15	protein_coding	L9	0.144944	0.0481339	0.0931368	0.542311	1.25e-14	5.41e-14	0.359374	6.29e-08	3.45e-07	0.467714	1.06e-09	3.31e-09	-0.285698	4.06e-05	0.000105994	0.344662	2.36e-07	1.37e-06
ENSMUSG00000012422	Tmem167	protein_coding	L2	0.386068	2.04e-07	9.92e-07	0.672828	2.4e-21	1.34e-20	0.325427	1.3e-06	6.11e-06	0.906485	1.51e-31	1.13e-30	0.235801	0.000871778	0.0019347	0.533957	3.73e-15	4.65e-14
ENSMUSG00000012428	Steap4	protein_coding	L12	1.43394	2.43e-26	4.13e-25	1.70901	6.21e-40	6.25e-39	1.52689	5.24e-36	1.71e-34	3.72781	9.43e-156	8.32e-154	3.92565	3.07e-207	3.73e-204	0.972681	1.6e-15	2.04e-14
ENSMUSG00000012429	Mplkip	protein_coding	L29	-0.127157	0.183172	0.285644	0.0932368	0.304006	0.404762	-0.0213048	0.804122	0.878984	-0.165975	0.100442	0.148057	-0.924785	1.91e-22	1.53e-21	-0.0163853	0.853193	0.917334
ENSMUSG00000012443	Kif11	protein_coding	L6	2.44119	5.48e-75	4.16e-73	2.53556	1.01e-88	3.13e-87	1.61066	2.13e-40	8.3e-39	1.19787	1.79e-17	8.13e-17	-0.877598	1.3e-10	5.39e-10	2.18851	3.92e-71	7.26e-69
ENSMUSG00000012483	Rpa3	protein_coding	L6	0.301024	0.00246619	0.0065362	0.422669	6.23e-06	1.63e-05	0.356541	7.38e-05	0.000270529	-0.330522	0.00152958	0.00299347	-0.902622	1.04e-19	7.37e-19	0.20761	0.0244119	0.0572539
ENSMUSG00000012519	Mlkl	protein_coding	L7	2.72847	4.62e-273	6.62e-270	2.94986	0	0	1.88488	1.44e-156	9.39e-154	2.63574	7.71e-226	1.94e-223	-0.0124422	0.87646	0.915769	0.95093	2.68e-37	1.16e-35
ENSMUSG00000012520	Phox2b	protein_coding	-	-0.0713837	0.908089	0.945343	0.135085	0.826727	0.882156	-0.866085	0.151396	0.257494	-0.120336	0.843907	0.887914	0.0900397	0.884193	0.92137	-1.19921	0.0451181	0.0974999
ENSMUSG00000012535	Tnpo3	protein_coding	-	0.148447	0.00392655	0.00999726	0.169691	0.000590389	0.00129425	0.0666722	0.153533	0.260495	0.397175	2.42e-13	9.17e-13	0.0225293	0.646806	0.732099	0.0381831	0.416956	0.575471
ENSMUSG00000012609	Ttll5	protein_coding	-	-0.130272	0.0425019	0.0834842	-0.344968	2.61e-08	8.15e-08	-0.15986	0.00533918	0.0140853	-0.782289	3.94e-29	2.73e-28	-0.2841	5.31e-06	1.52e-05	-0.243416	3.24e-05	0.000138857
ENSMUSG00000012640	Zfp715	protein_coding	L34	-0.216963	0.00294931	0.00770643	-0.347302	7.47e-07	2.11e-06	-0.181945	0.00605992	0.0157959	-0.69116	7.5e-19	3.59e-18	-0.339013	1.11e-06	3.4e-06	-0.205446	0.00223185	0.00678698
ENSMUSG00000012705	Retn	protein_coding	L23	-0.864967	0.0233093	0.0495539	-1.58256	1.95e-05	4.92e-05	-0.654484	0.0609755	0.120639	-2.83197	7.57e-13	2.79e-12	-0.632558	0.0812537	0.127528	-0.625678	0.0726457	0.145634
ENSMUSG00000012777	Acpt	protein_coding	-	-1.06979	0.0736656	0.134207	-0.0500438	0.931801	0.959933	-0.655918	0.234024	0.364113	0.234951	0.689586	0.762709	-0.144576	0.807676	0.862401	-0.695458	0.226072	0.365189
ENSMUSG00000012819	Cdh23	protein_coding	L12	0.686551	0.000543016	0.00162881	1.31128	4.49e-13	1.81e-12	0.833116	2.77e-06	1.25e-05	2.74063	3.29e-44	3.57e-43	1.93015	2.18e-27	2.22e-26	0.294179	0.0950686	0.18167
ENSMUSG00000012848	Rps5	protein_coding	-	0.108339	0.214359	0.325287	0.382842	5.1e-06	1.35e-05	0.118143	0.135808	0.235788	0.426266	3.08e-06	7.7e-06	0.0603817	0.463524	0.562913	0.160196	0.0433325	0.0942243
ENSMUSG00000012889	Podnl1	protein_coding	L6	1.95031	7.27e-39	2.09e-37	1.32865	8.71e-21	4.77e-20	0.610483	8.05e-06	3.39e-05	-0.862199	4.79e-07	1.27e-06	-0.409296	0.00710757	0.0138418	1.06327	9.29e-15	1.12e-13
ENSMUSG00000013033	Adgrl1	protein_coding	L27	-0.67589	1.46e-17	1.6e-16	-0.960462	2.45e-36	2.21e-35	-0.619919	6.49e-18	8e-17	-1.43619	1.47e-65	2.6e-64	-0.450923	1.9e-09	7.25e-09	-0.371545	2.67e-07	1.54e-06
ENSMUSG00000013076	Amotl1	protein_coding	L20	-0.365718	9.22e-08	4.68e-07	-0.870872	1.15e-39	1.15e-38	-0.638284	9.81e-25	1.85e-23	-0.214219	0.00293936	0.00556626	0.320614	7.3e-07	2.27e-06	-0.451796	4.17e-13	4.38e-12
ENSMUSG00000013083	2200002J24Rik	protein_coding	-	-0.311472	0.61358	0.727159	0.569293	0.350496	0.455194	0.214619	0.727896	0.826022	1.44624	0.0186602	0.0316428	0.139269	0.821586	0.873617	0.411131	0.498159	0.652776
ENSMUSG00000013089	Etv5	protein_coding	L33	-0.645466	1.31e-09	8.15e-09	-1.44114	9.67e-45	1.1e-43	-0.222785	0.021163	0.0480026	-2.00224	5.41e-71	1.08e-69	-0.396197	8.07e-05	0.000203693	-0.526102	5.43e-08	3.42e-07
ENSMUSG00000013091	Tmem190	protein_coding	-	0.732412	0.207646	0.317042	0.0927391	0.858886	0.905516	-0.0891948	0.861196	0.920532	1.21763	0.0221356	0.0370516	0.263802	0.636337	0.722707	-0.283001	0.581547	0.726235
ENSMUSG00000013150	Gfod2	protein_coding	-	0.0995795	0.106142	0.182817	-0.632902	7.7e-26	5.04e-25	-0.00663639	0.904729	0.947573	-0.141299	0.0302015	0.0493679	0.0415412	0.48623	0.584974	0.0983546	0.0851622	0.166098
ENSMUSG00000013155	Enkd1	protein_coding	-	0.0747445	0.377764	0.507936	0.368308	3.37e-06	9.02e-06	0.49659	2.91e-11	2.21e-10	-0.151975	0.0884247	0.132054	0.132111	0.109734	0.166164	0.24946	0.00152336	0.00479479
ENSMUSG00000013158	4933405L10Rik	protein_coding	-	-0.328492	0.5596	0.679712	1.06836	0.0557099	0.0910436	-1.11897	0.0288849	0.0631039	-0.931459	0.0978121	0.144545	0.115116	0.845305	0.891786	-0.541304	0.317314	0.472391
ENSMUSG00000013160	Atp6v0d1	protein_coding	-	0.128443	0.0095577	0.0222779	0.314989	3.26e-11	1.21e-10	0.0960039	0.0316951	0.0685017	0.649388	5.82e-36	5.02e-35	0.453392	3.75e-22	2.97e-21	0.261676	7.12e-09	4.93e-08
ENSMUSG00000013236	Ptprs	protein_coding	L28	-1.09635	8.82e-38	2.41e-36	-0.658564	8.06e-16	3.66e-15	-0.261809	0.000680403	0.00213459	-0.836065	1.17e-20	6.05e-20	-1.4059	1.03e-67	5.09e-66	-0.141178	0.0675255	0.136941
ENSMUSG00000013275	Slc41a1	protein_coding	L19	-0.127868	0.00921513	0.021555	-0.312059	3.41e-11	1.26e-10	0.020538	0.643448	0.763413	0.0585422	0.260236	0.343645	0.791682	5.77e-66	2.71e-64	0.00493192	0.911961	0.952784
ENSMUSG00000013338	Fer1l4	protein_coding	L31	-0.164051	0.325433	0.451471	-2.75031	1.22e-53	1.74e-52	-0.0570608	0.695955	0.80291	-0.873597	5.79e-07	1.53e-06	-0.60131	9.26e-05	0.000232155	0.623287	1.79e-05	8.01e-05
ENSMUSG00000013353	4931406B18Rik	protein_coding	L12	0.0348578	0.952835	0.974417	3.3741	7.52e-12	2.86e-11	1.58919	0.00363093	0.00991949	4.52822	2.17e-17	9.83e-17	4.78751	1.23e-21	9.58e-21	1.23479	0.0281052	0.0648333
ENSMUSG00000013367	Iglon5	protein_coding	-	-1.68632	1.8e-10	1.21e-09	-0.39106	0.0432332	0.072387	0.183295	0.312377	0.456475	0.0256828	0.904007	0.932406	-0.0826913	0.687917	0.767078	0.0733337	0.689575	0.807874
ENSMUSG00000013415	Igf2bp1	protein_coding	-	-0.60737	3.04e-08	1.62e-07	-0.47081	8.42e-06	2.19e-05	0.110795	0.242903	0.374633	-0.473316	4.33e-05	9.89e-05	-0.388831	0.000393403	0.000913832	-0.445036	1.08e-05	5e-05
ENSMUSG00000013418	B4galnt2	protein_coding	-	-1.11788	0.0145793	0.0325353	0.500394	0.112841	0.17216	1.3588	0.000163833	0.000568042	1.14241	0.00263579	0.00501658	0.860553	0.0369382	0.0630237	-0.223276	0.532795	0.683825
ENSMUSG00000013419	Zfp651	protein_coding	L33	-0.75	3.37e-15	3.18e-14	-0.957863	6.79e-26	4.45e-25	-0.491885	8.15e-09	4.91e-08	-1.11406	1.34e-28	9.13e-28	0.719014	6.62e-16	3.81e-15	-0.233389	0.00670518	0.0182484
ENSMUSG00000013465	Nelfb	protein_coding	-	0.144271	0.000688878	0.00203078	-0.162522	6.95e-05	0.000167409	-0.177116	3.95e-06	1.74e-05	-0.211866	2.64e-06	6.65e-06	0.148641	0.00024131	0.000575897	-0.10749	0.00611623	0.0168084
ENSMUSG00000013483	Card14	protein_coding	L24	0.216882	0.534194	0.657915	0.272199	0.396308	0.503988	0.243353	0.411504	0.560843	1.7354	1.03e-07	2.85e-07	0.810226	0.0125207	0.0233524	-0.121238	0.664615	0.789667
ENSMUSG00000013495	Tmem175	protein_coding	L29	-0.176257	0.00293137	0.00766177	-0.230561	5.01e-05	0.000122053	-0.161777	0.00249253	0.00702996	-0.746993	6.08e-31	4.47e-30	-0.888601	7.62e-52	2.14e-50	-0.148919	0.00625323	0.0171555
ENSMUSG00000013523	Bcas1	protein_coding	L27	-0.772691	1.42e-13	1.2e-12	-0.61638	2.82e-10	9.9e-10	0.403166	6.49e-06	2.77e-05	-1.41023	3.89e-37	3.47e-36	-1.66405	2.13e-56	7.18e-55	-0.301497	0.000858731	0.00283999
ENSMUSG00000013539	Tango2	protein_coding	-	0.274403	0.000130831	0.000435219	0.354144	3.1e-07	8.98e-07	-0.119537	0.0693852	0.1349	-0.135322	0.0790727	0.1194	0.536305	4.97e-15	2.71e-14	-0.0639279	0.336911	0.493769
ENSMUSG00000013562	4833413E03Rik	lincRNA	-	-0.807524	0.143481	0.234514	-0.585929	0.224474	0.313367	0.158952	0.75544	0.844628	1.69087	0.0012045	0.00238874	0.597502	0.283014	0.376025	0.0835952	0.874448	0.930159
ENSMUSG00000013584	Aldh1a2	protein_coding	L24	0.166625	0.0826517	0.148008	-0.345543	0.000210469	0.000483735	0.0797797	0.355593	0.503595	0.101587	0.310469	0.398825	-0.734725	2.84e-15	1.58e-14	0.655953	3.12e-14	3.57e-13
ENSMUSG00000013593	Ndufs2	protein_coding	-	0.225145	4.49e-05	0.00016054	0.208695	8.28e-05	0.000198309	0.0305574	0.540553	0.680953	0.480544	9.63e-17	4.24e-16	0.261411	5.69e-07	1.79e-06	0.0517694	0.302798	0.455874
ENSMUSG00000013611	Snx31	protein_coding	L27	-0.33853	0.266234	0.386177	-2.37884	9.47e-13	3.76e-12	-2.49622	3.41e-23	5.94e-22	-3.68648	3.57e-22	1.95e-21	-1.69848	3.52e-07	1.13e-06	-2.11517	1.34e-11	1.22e-10
ENSMUSG00000013622	Atraid	protein_coding	-	-0.393564	6.51e-18	7.29e-17	-0.365939	4.87e-17	2.32e-16	-0.179477	1.21e-05	4.98e-05	-0.342896	1.04e-12	3.82e-12	-0.0379218	0.380361	0.479283	-0.210522	4.35e-07	2.43e-06
ENSMUSG00000013629	Cad	protein_coding	L6	0.122378	0.249466	0.366874	0.334984	0.00100663	0.00214856	0.0400038	0.676994	0.788421	0.460667	3.55e-05	8.17e-05	-0.114455	0.255429	0.345448	0.517932	8.05e-08	4.97e-07
ENSMUSG00000013643	Lypd8	protein_coding	L6	2.6929	3.52e-10	2.31e-09	3.80677	2.01e-20	1.08e-19	2.25076	2.27e-09	1.45e-08	0.53226	0.222881	0.300449	-0.573579	0.223211	0.308196	3.11627	1.01e-16	1.42e-15
ENSMUSG00000013646	Sh3bp5l	protein_coding	-	-0.25593	1.61e-05	6.16e-05	-0.181418	0.00143246	0.00300687	-0.334305	3.5e-10	2.4e-09	-0.520041	1.47e-16	6.39e-16	0.380544	1.19e-11	5.3e-11	-0.261099	1.54e-06	8.05e-06
ENSMUSG00000013653	1810065E05Rik	protein_coding	-	-0.652812	0.285702	0.408009	2.46223	2.31e-06	6.27e-06	3.45802	3.07e-10	2.12e-09	0	1	1	-0.609457	0.31568	0.411602	-0.0919142	0.879376	0.933688
ENSMUSG00000013662	Atad1	protein_coding	-	0.206612	0.00285395	0.00747589	0.189016	0.00448598	0.0088251	0.125016	0.0469386	0.0960626	0.504628	4.19e-12	1.49e-11	0.0588355	0.371677	0.470184	-0.0153247	0.808716	0.889691
ENSMUSG00000013663	Pten	protein_coding	-	-0.17764	0.00663468	0.0160609	-0.177946	0.00468218	0.00918836	-0.0389276	0.51223	0.656124	0.181365	0.00835919	0.0149302	0.403096	7.09e-11	3.01e-10	-0.20513	0.000584885	0.00200238
ENSMUSG00000013668	4933402N03Rik	protein_coding	-	0	1	NA	0	1	NA	0	1	NA	0	1	NA	-0.00592838	0.977782	NA	0	1	NA
ENSMUSG00000013698	Pea15a	protein_coding	L28	-0.213397	0.000140852	0.000466223	-0.394906	2.45e-13	9.97e-13	-0.28292	2.47e-08	1.42e-07	-0.675151	2.29e-30	1.65e-29	-0.880583	1.14e-61	4.66e-60	-0.205206	5.76e-05	0.00023644
ENSMUSG00000013701	Timm23	protein_coding	L8	0.712159	8.04e-14	6.93e-13	1.01247	8.4e-29	6.09e-28	0.63982	1.1e-13	1.02e-12	1.28302	2.59e-38	2.4e-37	0.848035	1.58e-20	1.17e-19	0.600246	4.71e-12	4.49e-11
ENSMUSG00000013707	Tnfaip8l2	protein_coding	L3	0.967353	1.28e-29	2.53e-28	1.77471	3.03e-111	1.51e-109	1.05606	2.62e-43	1.15e-41	0.810116	6.84e-20	3.42e-19	0.169967	0.0369734	0.0630684	0.682372	4.55e-18	7.04e-17
ENSMUSG00000013736	Trnt1	protein_coding	L2	0.483624	3.99e-10	2.6e-09	0.63583	6.34e-18	3.12e-17	0.280641	6.55e-05	0.000241966	0.832977	7.83e-25	4.67e-24	0.230627	0.00185687	0.00394517	0.162821	0.0224607	0.0532181
ENSMUSG00000013766	Ly6g6e	protein_coding	L24	0.104236	0.564845	0.684435	-0.998257	6.63e-08	2.01e-07	0.612917	8.87e-05	0.000321259	-0.862427	1.06e-05	2.55e-05	-0.218548	0.25227	0.341971	0.449472	0.00313217	0.00920801
ENSMUSG00000013787	Ehmt2	protein_coding	-	-0.00361314	0.955908	0.976076	0.291601	3.31e-06	8.86e-06	0.000178057	0.997599	1	0.0204234	0.766128	0.826074	0.0821882	0.183779	0.26093	0.0240086	0.686555	0.80593
ENSMUSG00000013822	Elof1	protein_coding	-	-0.206432	0.00149745	0.0041526	-0.326028	1.63e-07	4.81e-07	0.0742444	0.205095	0.328556	-0.348993	3.12e-07	8.36e-07	-0.163715	0.00774374	0.0149681	-0.0500753	0.396051	0.554524
ENSMUSG00000013833	Med16	protein_coding	-	-0.378181	3.95e-06	1.64e-05	-0.0468923	0.548576	0.653011	-0.185195	0.011743	0.0285195	-0.0409174	0.633639	0.715405	0.359878	3.11e-06	9.13e-06	-0.0181021	0.807532	0.889144
ENSMUSG00000013846	St3gal1	protein_coding	L12	0.411183	4.93e-11	3.47e-10	0.36623	1.21e-09	4.1e-09	0.135558	0.0169984	0.0395769	1.39981	4.08e-101	1.45e-99	1.27424	4.27e-103	5.79e-101	0.370892	7.71e-11	6.52e-10
ENSMUSG00000013858	Tmem259	protein_coding	-	-0.156978	0.0361434	0.0726547	-0.00383394	0.957489	0.976196	-0.126267	0.0625901	0.123388	0.0839258	0.285469	0.371971	0.516673	2.84e-13	1.39e-12	-0.0664996	0.329879	0.486393
ENSMUSG00000013878	Rnf170	protein_coding	-	-0.32251	0.0016945	0.00464786	-0.167691	0.0856234	0.134147	0.0655432	0.478351	0.624481	-0.0679719	0.528086	0.619334	-0.29384	0.00273715	0.00568033	-0.179636	0.0553979	0.115971
ENSMUSG00000013921	Clip3	protein_coding	L22	-0.511656	5.5e-06	2.23e-05	-0.311449	0.00313284	0.00630019	-0.390176	6.79e-05	0.000250231	0.0432964	0.706251	0.776974	-0.238429	0.0242226	0.0428506	-0.281333	0.00444938	0.0126354
ENSMUSG00000013928	Thap8	protein_coding	-	-0.323093	0.304456	0.428463	0.134864	0.63866	0.733473	-0.444752	0.108634	0.19658	-0.952914	0.00742986	0.0133804	0.602854	0.0505659	0.0834289	-0.612313	0.0310841	0.0707467
ENSMUSG00000013936	Myl2	protein_coding	L24	0.443018	0.453111	0.582788	-0.284104	0.625394	0.72153	0.950434	0.0946262	0.174935	0.491164	0.410126	0.503823	1.11516	0.0552515	0.0903968	-1.6189	0.00361605	0.0104775
ENSMUSG00000013973	Dedd	protein_coding	-	0.199413	1.32e-06	5.8e-06	0.241282	1.13e-09	3.82e-09	0.181064	1.4e-06	6.53e-06	0.350562	5.73e-16	2.44e-15	0.295484	7.78e-14	3.95e-13	0.0522945	0.174816	0.298664
ENSMUSG00000013974	Mcemp1	protein_coding	L13	1.00983	4.28e-23	6.3e-22	0.78687	1.1e-15	4.96e-15	0.594727	1.79e-10	1.27e-09	2.74434	3.55e-145	2.66e-143	1.11218	3.64e-30	4.23e-29	-0.674716	1.96e-12	1.94e-11
ENSMUSG00000013997	Nit1	protein_coding	-	-0.0127279	0.788183	0.862818	-0.232778	3.42e-07	9.87e-07	-0.0716355	0.0935177	0.173241	-0.277436	3.54e-08	1.01e-07	-0.20751	6.56e-06	1.86e-05	-0.0821699	0.0611639	0.12598
ENSMUSG00000014030	Pax5	protein_coding	L37	-2.13208	1.58e-42	5.18e-41	-0.846635	7.8e-09	2.51e-08	-0.305287	0.0285801	0.0625429	-3.81025	2.83e-108	1.13e-106	-2.12919	9.02e-48	2.21e-46	0.722955	2.16e-07	1.26e-06
ENSMUSG00000014039	Prdm15	protein_coding	-	0.0885867	0.159588	0.255476	-0.0689122	0.251068	0.344664	-0.0849835	0.137055	0.23748	0.0349934	0.60362	0.688537	0.101704	0.0938101	0.1449	0.00297438	0.959368	0.978069
ENSMUSG00000014074	Rnf168	protein_coding	-	0.112423	0.0640801	0.119095	0.162523	0.00485479	0.00950957	0.177241	0.0011473	0.00345253	0.181762	0.00437549	0.00812218	0.215681	0.000199579	0.000481484	0.12022	0.0316549	0.0718597
ENSMUSG00000014075	Tctex1d2	protein_coding	L3	-0.246001	0.00750658	0.0179492	0.706339	2.99e-17	1.43e-16	0.830188	7.86e-25	1.5e-23	0.609938	5.67e-11	1.9e-10	-0.159658	0.0718073	0.114332	0.0687587	0.415455	0.573936
ENSMUSG00000014077	Chp1	protein_coding	L18	-0.0100655	0.792065	0.865191	0.031628	0.389573	0.496856	-0.150203	1.44e-05	5.87e-05	0.846909	1.91e-99	6.59e-98	0.750738	1.55e-95	1.69e-93	-0.146831	2.69e-05	0.000116539
ENSMUSG00000014104	Sval2	protein_coding	-	NA	NA	NA	NA	NA	NA	NA	NA	NA	NA	NA	NA	NA	NA	NA	NA	NA	NA
ENSMUSG00000014158	Trpv4	protein_coding	L21	0.496516	2.82e-07	1.35e-06	0.0178293	0.849103	0.898805	-0.406908	4.17e-06	1.82e-05	1.69884	4.77e-64	8.2e-63	0.888705	2.94e-22	2.34e-21	-0.280606	0.00161464	0.00505234
ENSMUSG00000014164	Klhl3	protein_coding	L33	-0.944491	1.57e-10	1.06e-09	-0.452928	0.00103582	0.00220774	-0.11745	0.357183	0.50505	-1.17667	6.9e-14	2.69e-13	0.336839	0.0131875	0.0244816	-0.270935	0.0397518	0.0875067
ENSMUSG00000014177	Tvp23b	protein_coding	-	-0.153245	0.0069896	0.0168155	-0.379179	3.17e-12	1.23e-11	0.0215667	0.672905	0.785459	-0.255765	2.15e-05	5.05e-05	-0.78933	6.01e-46	1.36e-44	0.020551	0.692405	0.810214
ENSMUSG00000014195	Dnajc7	protein_coding	-	0.0856126	0.0976632	0.170476	0.247514	6.27e-07	1.78e-06	0.0893981	0.0571245	0.113996	0.0508405	0.351602	0.443564	-0.23945	1.27e-06	3.88e-06	0.103506	0.0288806	0.0663858
ENSMUSG00000014198	Zfp385c	protein_coding	L24	-1.50967	0.000839535	0.00243229	-0.814559	0.040079	0.0675478	0.344423	0.34091	0.487393	-2.25365	3.54e-07	9.47e-07	-0.369041	0.378638	0.477628	0.120007	0.731824	0.839504
ENSMUSG00000014226	Cacybp	protein_coding	L7	1.67777	9.48e-49	3.67e-47	0.782716	1.2e-12	4.73e-12	0.537118	2.67e-07	1.36e-06	0.461606	0.000121509	0.000266372	-0.79016	6.99e-13	3.35e-12	0.176759	0.0917637	0.176369
ENSMUSG00000014232	Cluap1	protein_coding	-	-0.108547	0.123347	0.207193	-0.124698	0.0662273	0.106358	-0.0580294	0.366618	0.515469	-0.10809	0.146162	0.207121	-0.12809	0.063177	0.101867	-0.066978	0.308677	0.462896
ENSMUSG00000014243	Zswim7	protein_coding	L10	-0.473529	4.73e-06	1.94e-05	0.623268	2.19e-13	8.94e-13	0.444812	9.41e-08	5.07e-07	1.12176	3.24e-35	2.73e-34	0.641993	2.41e-13	1.18e-12	0.355623	3.3e-05	0.000141244
ENSMUSG00000014245	Pigl	protein_coding	-	-0.121166	0.0144523	0.0323128	-0.293481	7.12e-10	2.44e-09	-0.0265812	0.54674	0.685949	-0.433122	8.91e-16	3.76e-15	-0.177704	0.000416515	0.000964794	-0.0580149	0.211279	0.346678
ENSMUSG00000014294	Ndufa2	protein_coding	L16	-0.0655243	0.514722	0.640213	0.0875647	0.364749	0.470657	0.322356	0.000407205	0.00132586	0.33395	0.00150194	0.00294219	-0.114457	0.232365	0.318696	0.35216	0.000116129	0.000451653
ENSMUSG00000014301	Pam16	protein_coding	-	0.0427955	0.624963	0.73658	0.370917	9.37e-06	2.43e-05	0.372146	2.33e-06	1.06e-05	0.202638	0.0252923	0.0419339	-0.0729487	0.395823	0.494817	0.319359	7.44e-05	0.000299926
ENSMUSG00000014303	Glis2	protein_coding	L33	-0.58659	7.61e-17	8e-16	-0.873359	4.76e-38	4.53e-37	-0.439217	4.55e-12	3.7e-11	-1.24052	1.89e-61	3.08e-60	-0.100657	0.130438	0.193459	-0.218032	0.000653413	0.00221473
ENSMUSG00000014313	Cox6c	protein_coding	L16	-0.0749005	0.373089	0.503264	-0.0338239	0.675317	0.763635	0.129715	0.0892387	0.166862	0.131584	0.134873	0.192783	-0.108129	0.174989	0.25004	0.239797	0.00167941	0.00523877
ENSMUSG00000014329	Bicc1	protein_coding	-	-0.105683	0.0265617	0.0556305	-0.319603	2.18e-12	8.48e-12	0.199285	2.78e-06	1.25e-05	-0.133078	0.00796917	0.0142906	0.525823	9.78e-32	1.22e-30	-0.070773	0.100503	0.190068
ENSMUSG00000014349	Ube2z	protein_coding	-	0.215775	9.26e-07	4.15e-06	0.249364	2.93e-09	9.67e-09	0.10186	0.00999721	0.0247408	0.467646	2.42e-24	1.42e-23	0.444783	1.1e-26	1.08e-25	0.0896495	0.0259758	0.0604277
ENSMUSG00000014351	Gip	protein_coding	-	-0.00754571	0.973342	NA	-0.0193306	0.933684	NA	0.100303	0.681266	NA	0.0307288	0.888386	NA	0	1	NA	0.016682	0.945537	NA
ENSMUSG00000014353	Tmem87b	protein_coding	L18	-0.11482	0.0564433	0.106848	0.0807712	0.161816	0.236061	-0.129134	0.0183133	0.042266	0.863724	1.25e-42	1.31e-41	0.982711	5.92e-67	2.84e-65	-0.162506	0.00328935	0.00962917
ENSMUSG00000014355	Anapc1	protein_coding	-	0.0704948	0.0997289	0.173481	-0.183665	8.23e-06	2.14e-05	-0.0419606	0.279076	0.418173	-0.274862	1.42e-09	4.4e-09	-0.192257	2.35e-06	6.99e-06	-0.02859	0.464587	0.621517
ENSMUSG00000014361	Mertk	protein_coding	L17	0.381686	1.74e-08	9.55e-08	0.314677	1.43e-06	3.94e-06	-0.235357	0.000145661	0.000509521	0.076502	0.288291	0.374787	0.51149	2e-15	1.12e-14	-0.463966	1.41e-13	1.55e-12
ENSMUSG00000014402	Tsg101	protein_coding	-	0.0714576	0.164839	0.262371	0.0785477	0.11096	0.169561	0.201478	1.43e-05	5.8e-05	0.358258	3.13e-11	1.06e-10	0.315171	1.14e-10	4.76e-10	-0.0425901	0.367525	0.526128
ENSMUSG00000014418	Hps5	protein_coding	-	0.0546307	0.389362	0.519684	-0.0467355	0.442293	0.550595	-0.126474	0.0279143	0.0613056	-0.279504	3.27e-05	7.55e-05	-0.149036	0.0136585	0.0252856	-0.125589	0.0310889	0.0707517
ENSMUSG00000014426	Map3k4	protein_coding	L27	-0.10822	0.167035	0.265294	-0.428227	1.35e-08	4.3e-08	-0.169616	0.01659	0.03873	-1.03431	5.44e-35	4.55e-34	-0.536907	6.73e-13	3.23e-12	-0.191063	0.00749575	0.0201942
ENSMUSG00000014444	Piezo1	protein_coding	-	0.306427	0.000114952	0.000385931	0.202181	0.0082101	0.0155546	0.0887961	0.218289	0.344967	0.148619	0.0747109	0.113358	0.572647	2.37e-14	1.24e-13	-0.0317751	0.660199	0.786391
ENSMUSG00000014453	Blk	protein_coding	L37	-1.99868	4.69e-48	1.78e-46	-1.11234	7.6e-19	3.88e-18	-0.247403	0.0385945	0.0811603	-3.03565	2.08e-92	6.31e-91	-1.74907	4.82e-43	9.64e-42	0.474409	7.68e-05	0.000308344
ENSMUSG00000014470	Rnf166	protein_coding	-	-0.08403	0.313732	0.438838	0.183087	0.0215049	0.0380562	0.0305844	0.684245	0.793988	-0.0568875	0.516508	0.608126	0.481749	8.92e-10	3.49e-09	-0.0599859	0.431049	0.589175
ENSMUSG00000014496	Ankrd28	protein_coding	L15	0.153913	0.0192786	0.0417901	0.172745	0.00552205	0.0107249	0.241567	4.08e-05	0.000155626	0.797604	3.06e-31	2.27e-30	0.821938	4.71e-40	8.43e-39	0.256038	2.06e-05	9.11e-05
ENSMUSG00000014498	Ankrd52	protein_coding	L18	-0.113564	0.131937	0.219062	0.340938	2.44e-06	6.61e-06	0.0531284	0.436871	0.58525	0.354182	7.77e-06	1.88e-05	0.853937	4.03e-33	5.37e-32	0.136317	0.0469516	0.10083
ENSMUSG00000014503	Pkd2l2	protein_coding	-	-0.574886	0.0263776	0.0553214	-0.441138	0.0595084	0.0966068	-0.499874	0.0217241	0.049104	-1.46777	6.94e-08	1.94e-07	-0.935467	0.000244279	0.000582636	-0.45493	0.0326357	0.0738035
ENSMUSG00000014504	Srp19	protein_coding	L2	0.168491	0.0149539	0.0332705	0.43391	4.77e-11	1.75e-10	0.27842	1.03e-05	4.29e-05	0.772838	8.93e-27	5.7e-26	0.03893	0.55935	0.653128	0.195676	0.00223544	0.00679586
ENSMUSG00000014529	Tmbim7	protein_coding	-	-0.011819	0.970057	NA	0.0332996	0.917986	NA	0.0146408	0.965515	NA	-0.0797034	0.794442	NA	-0.188943	0.567344	NA	0.0101515	0.976086	NA
ENSMUSG00000014542	Clec4f	protein_coding	L17	1.56525	0.00464876	0.0116724	0.472966	0.393792	0.501298	-0.143254	0.785192	0.8655	-1.1505	0.0493469	0.0776264	2.27427	2.34e-05	6.28e-05	-0.15205	0.781586	0.872849
ENSMUSG00000014543	Klra17	protein_coding	L1	2.85994	5.83e-39	1.68e-37	1.67663	1.86e-18	9.35e-18	1.96743	1.27e-20	1.88e-19	3.75805	1.78e-70	3.51e-69	-0.782402	0.00232283	0.00487405	0.060022	0.780265	0.87193
ENSMUSG00000014547	Wdfy2	protein_coding	L3	0.163558	0.102973	0.178271	0.549216	6.05e-09	1.96e-08	-0.0154856	0.863843	0.922509	0.683607	8.1e-11	2.68e-10	0.435176	5.42e-06	1.55e-05	0.647588	1.09e-12	1.1e-11
ENSMUSG00000014550	Rbsn	protein_coding	-	0.182413	0.00542435	0.0134268	-0.00563629	0.928837	0.957809	-0.0069617	0.906749	0.948764	0.337096	1.14e-06	2.94e-06	0.361565	6.77e-09	2.48e-08	-0.0262117	0.662595	0.788233
ENSMUSG00000014551	Mrps25	protein_coding	L6	0.371317	9.74e-06	3.83e-05	0.230215	0.00398936	0.00790618	0.243608	0.00120283	0.00360613	0.0548995	0.533491	0.624141	-0.670513	4.84e-16	2.81e-15	0.195885	0.010606	0.027552
ENSMUSG00000014554	Dguok	protein_coding	L27	-0.212062	0.00491577	0.012284	-0.475226	5e-11	1.83e-10	-0.321391	2.38e-06	1.08e-05	-0.886554	5.31e-28	3.56e-27	-0.585821	5.07e-16	2.93e-15	-0.324612	2.86e-06	1.44e-05
ENSMUSG00000014592	Camta1	protein_coding	L19	-0.20002	0.000269224	0.00085053	-0.300989	1.24e-08	3.94e-08	-0.418683	3.9e-17	4.59e-16	-0.246252	2.24e-05	5.24e-05	1.10832	3.61e-103	4.92e-101	-0.452949	1.84e-18	2.93e-17
ENSMUSG00000014599	Csf1	protein_coding	L15	1.09025	4.34e-39	1.26e-37	1.27955	2.73e-57	4.25e-56	0.900235	1e-32	2.76e-31	1.55454	8.23e-71	1.63e-69	2.04205	7.67e-148	3.06e-145	0.443815	5.45e-09	3.82e-08
ENSMUSG00000014601	Strip1	protein_coding	-	0.0755908	0.0780674	0.140966	0.203579	5.34e-07	1.52e-06	4.64e-05	0.999031	1	0.411479	2.74e-20	1.39e-19	0.183629	6.7e-06	1.9e-05	0.0546505	0.169181	0.291006
ENSMUSG00000014602	Kif1a	protein_coding	L12	-0.240241	0.0066899	0.0161759	0.448514	9.65e-08	2.9e-07	-0.268905	0.000742613	0.00231212	0.373385	5.37e-05	0.00012141	0.591205	9.19e-13	4.37e-12	0.549797	4.13e-12	3.97e-11
ENSMUSG00000014603	Alx3	protein_coding	-	0.553566	0.316992	NA	0.13917	0.804346	0.866272	0.406705	0.479501	0.625288	0	1	1	-0.166313	0.769238	0.832069	0.122127	0.83263	NA
ENSMUSG00000014606	Slc25a11	protein_coding	-	-0.0358704	0.616753	0.729745	0.228745	0.000865588	0.00186096	0.160649	0.0130425	0.0313029	0.00686211	0.927335	0.949869	-0.533993	4.2e-15	2.31e-14	0.0474366	0.466587	0.623458
ENSMUSG00000014609	Chrne	protein_coding	-	-0.13881	0.630328	0.741492	0.455797	0.0528999	0.0868972	0.684673	0.00664667	0.0171875	-0.638549	0.0311672	0.050816	-0.189908	0.521782	0.618169	0.436254	0.119436	0.218871
ENSMUSG00000014633	Cmc2	protein_coding	-	0.182644	0.020175	0.0435358	0.233786	0.00197919	0.00408508	-0.0605981	0.395501	0.545118	-0.539348	1.99e-10	6.45e-10	-0.331068	4.6e-05	0.000119437	0.123357	0.0903386	0.174284
ENSMUSG00000014668	Chfr	protein_coding	L14	0.316773	2.98e-18	3.41e-17	0.589673	1.91e-67	3.76e-66	0.163424	6.91e-07	3.36e-06	0.475922	8.55e-36	7.33e-35	0.534963	1.32e-53	4.02e-52	0.30823	1.52e-19	2.59e-18
ENSMUSG00000014686	Ceacam16	protein_coding	L3	0.287215	0.109312	0.187294	2.47951	2.46e-62	4.27e-61	1.55209	4.24e-23	7.33e-22	3.50168	1e-88	2.86e-87	0.788715	1.8e-06	5.43e-06	0.883891	2.64e-08	1.71e-07
ENSMUSG00000014704	Hoxa2	protein_coding	-	-0.853401	5.99e-12	4.52e-11	-0.762178	1.42e-11	5.36e-11	-0.34294	0.000892608	0.00274127	-0.87901	7.54e-12	2.64e-11	-0.311059	0.00712525	0.0138724	-0.566039	3.05e-07	1.75e-06
ENSMUSG00000014725	Adam28	protein_coding	L30	-0.361341	0.00199679	0.00539661	-1.48301	2.07e-39	2.05e-38	0.0746011	0.478361	0.624481	-0.010282	0.932767	0.9542	-0.370658	0.000868383	0.00192747	-0.0133761	0.899427	0.945217
ENSMUSG00000014747	Ankrd53	protein_coding	-	0.117303	0.848548	0.903526	-0.0533965	0.929355	0.958141	0.0850759	0.885772	0.936205	-1.30714	0.0305017	0.0498217	-0.232767	0.699019	0.776237	0.286576	0.622407	0.75823
ENSMUSG00000014748	Tex261	protein_coding	-	-0.0641877	0.191799	0.296957	-0.00802584	0.864909	0.910325	-0.0457084	0.302424	0.445234	-0.179857	0.000522656	0.00107815	0.100161	0.0311872	0.053939	-0.0592172	0.186658	0.314555
ENSMUSG00000014763	Fam120b	protein_coding	-	0.177097	0.00082739	0.00240093	-0.261976	2.83e-07	8.22e-07	-0.220881	4.66e-06	2.03e-05	-0.363657	1.45e-10	4.73e-10	-0.326876	1.46e-10	6.02e-10	-0.26841	4e-08	2.55e-07
ENSMUSG00000014767	Tbp	protein_coding	-	0.125975	0.0526232	0.100454	0.213576	0.000571053	0.00125301	0.0229264	0.697251	0.803877	0.0248763	0.716699	0.785453	0.50039	4.7e-16	2.73e-15	-0.060005	0.320578	0.476002
ENSMUSG00000014769	Psmb1	protein_coding	L4	0.474149	6.6e-16	6.55e-15	0.705938	3.89e-36	3.48e-35	0.613131	9.62e-31	2.45e-29	0.78028	6.27e-37	5.56e-36	-0.0250802	0.654291	0.738239	0.349233	7.26e-11	6.16e-10
ENSMUSG00000014771	Pdcd2	protein_coding	-	0.266822	0.000155426	0.000511913	0.531558	3.21e-16	1.48e-15	0.357049	1.28e-08	7.56e-08	0.0818241	0.257694	0.340743	-0.0689291	0.315257	0.411241	0.210348	0.00134127	0.00426852
ENSMUSG00000014773	Dll1	protein_coding	L12	0.952118	2.61e-10	1.74e-09	0.277567	0.0557607	0.091111	0.61141	8.25e-06	3.47e-05	1.35481	7.34e-18	3.39e-17	1.26198	7.55e-19	5.15e-18	0.0498642	0.717273	0.828778
ENSMUSG00000014776	Nol3	protein_coding	L27	-1.02605	5.01e-32	1.08e-30	-0.954751	1.87e-32	1.51e-31	0.193192	0.00928056	0.023136	-0.715522	9.14e-16	3.86e-15	-1.34468	3.46e-61	1.38e-59	-0.15627	0.0386869	0.0854662
ENSMUSG00000014778	Fhod1	protein_coding	L32	-0.411488	4.91e-08	2.57e-07	-0.402355	3.02e-08	9.38e-08	-0.48365	1.63e-12	1.37e-11	-0.797604	1.23e-23	7.05e-23	0.124245	0.081507	0.127861	-0.390616	1.37e-08	9.22e-08
ENSMUSG00000014782	Plekhg4	protein_coding	L14	2.3297	1.93e-36	4.99e-35	2.06248	5.11e-31	3.94e-30	0.152782	0.406607	0.556224	3.79917	6.71e-85	1.78e-83	2.10034	8.24e-27	8.12e-26	0.174793	0.372254	0.530946
ENSMUSG00000014786	Slc9a5	protein_coding	-	-0.150472	0.0603236	0.113154	-0.0589862	0.435451	0.543845	0.0519875	0.465706	0.613018	0.299326	0.000384755	0.000803808	0.271626	0.000432494	0.00099957	0.091138	0.221234	0.35912
ENSMUSG00000014791	Elmo3	protein_coding	-	-0.093215	0.103705	0.179299	-0.878139	1.47e-55	2.2e-54	-0.221163	1.84e-05	7.36e-05	-0.344614	1.52e-08	4.42e-08	-0.125734	0.0221366	0.0394852	-0.134964	0.0103925	0.0270669
ENSMUSG00000014813	Stc1	protein_coding	L27	-2.05884	7.38e-66	4.45e-64	-0.724067	6.14e-11	2.24e-10	-0.110172	0.283655	0.423332	0.430364	0.000289759	0.000612762	-1.41646	2.25e-34	3.18e-33	-0.628683	4.59e-09	3.24e-08
ENSMUSG00000014837	4931428F04Rik	protein_coding	L27	-0.511971	1.01e-10	6.98e-10	-0.483301	4.52e-11	1.66e-10	-0.288321	2.11e-05	8.39e-05	-0.799211	2.36e-21	1.25e-20	-1.20574	1.74e-49	4.51e-48	0.0805177	0.252365	0.397437
ENSMUSG00000014846	Tppp3	protein_coding	L27	-0.938539	1.42e-22	2.03e-21	-2.09595	1.97e-113	1.01e-111	-0.923636	2.96e-26	6.01e-25	-2.2527	2.91e-110	1.21e-108	-1.28771	8.8e-46	1.98e-44	-0.756528	4.25e-18	6.6e-17
ENSMUSG00000014850	Msh3	protein_coding	-	-0.278566	7.26e-05	0.000250998	0.18444	0.00495196	0.00968793	0.0407376	0.519146	0.661961	-0.0489565	0.508438	0.600344	-0.356096	2.21e-07	7.18e-07	0.0138053	0.829659	0.902269
ENSMUSG00000014852	Adamts13	protein_coding	-	-0.78892	0.00284783	0.00746132	-1.41387	8.02e-08	2.42e-07	-1.48267	1.31e-09	8.52e-09	-2.15595	6.45e-12	2.27e-11	-0.114525	0.661495	0.744534	-0.306795	0.22631	0.365465
ENSMUSG00000014856	Tmem208	protein_coding	-	0.127105	0.0410193	0.0809513	0.130612	0.02809	0.0487789	0.283565	4.3e-07	2.14e-06	0.163675	0.0123458	0.0215183	-0.222832	0.000213512	0.000513591	0.383997	2.02e-11	1.81e-10
ENSMUSG00000014859	E2f4	protein_coding	L14	0.472179	2.12e-19	2.59e-18	0.661154	7.81e-40	7.83e-39	0.15597	0.000986455	0.00300243	0.481733	2.83e-18	1.33e-17	0.43442	4.43e-18	2.9e-17	0.245655	3.82e-07	2.16e-06
ENSMUSG00000014867	Surf4	protein_coding	L15	0.512728	9.34e-20	1.17e-18	0.683213	1.78e-36	1.62e-35	0.442889	4.27e-18	5.35e-17	1.41706	1.99e-127	1.11e-125	1.0536	3.87e-87	3.42e-85	0.594354	4.7e-31	1.52e-29
ENSMUSG00000014873	Surf2	protein_coding	-	-0.0650726	0.32275	0.448813	0.11324	0.0709214	0.113164	0.131579	0.0282256	0.0618833	-0.124775	0.0740456	0.112449	-0.203305	0.00135741	0.00293532	0.0281497	0.644941	0.775355
ENSMUSG00000014905	Dnajb9	protein_coding	-	0.204774	0.00812883	0.0192973	-0.195327	0.00849026	0.0160462	0.0284069	0.685122	0.794544	0.421937	1.96e-07	5.34e-07	0.236036	0.00126078	0.00273673	-0.192664	0.00660657	0.0180088
ENSMUSG00000014907	Naf1	protein_coding	-	-0.0627677	0.363169	0.492736	0.0032884	0.959074	0.977304	0.0582493	0.331813	0.477537	0.285915	4.95e-05	0.000112453	0.114983	0.0766447	0.121124	-0.0432984	0.495997	0.650882
ENSMUSG00000014932	Yes1	protein_coding	L34	-0.345447	1.73e-05	6.59e-05	-0.935501	1.71e-33	1.43e-32	-0.287656	8.13e-05	0.000296369	-0.252845	0.00288936	0.00547591	-0.289228	0.00016495	0.000402036	-0.390435	1.11e-07	6.75e-07
ENSMUSG00000014956	Ppp1cb	protein_coding	-	-0.164227	0.0290446	0.0601146	-0.334918	3.68e-06	9.81e-06	-0.0668808	0.327109	0.472424	0.192006	0.0148917	0.0256438	0.077932	0.272835	0.364737	-0.227498	0.000885351	0.00291953
ENSMUSG00000014959	Gorasp2	protein_coding	L12	0.139031	0.0142728	0.031964	0.23524	1.54e-05	3.93e-05	0.154569	0.00257924	0.00725332	0.772638	1.09e-38	1.02e-37	0.741411	1.39e-43	2.83e-42	0.247231	1.75e-06	9.07e-06
ENSMUSG00000014980	Tsen15	protein_coding	-	-0.163923	0.00124149	0.00348997	-0.318914	2.12e-11	7.91e-11	0.0505681	0.241177	0.372749	-0.257244	5.56e-07	1.47e-06	0.0456604	0.353634	0.451678	-0.0597036	0.208686	0.343312
ENSMUSG00000015001	Oc90	protein_coding	-	0	1	NA	0.0197386	0.924328	NA	-0.00344482	0.987428	NA	0	1	NA	0	1	NA	0	1	NA
ENSMUSG00000015002	Efr3a	protein_coding	-	0.227978	2.13e-08	1.15e-07	0.251368	1.01e-10	3.63e-10	0.0102793	0.779919	0.861217	0.275947	1.47e-10	4.8e-10	0.0895565	0.021912	0.0391094	0.0594136	0.112425	0.208476
ENSMUSG00000015013	Trappc2l	protein_coding	-	-0.0630017	0.368672	0.498638	0.336831	3.78e-07	1.09e-06	0.272363	1.44e-05	5.84e-05	0.0370187	0.613218	0.697542	-0.508741	5.83e-14	2.98e-13	0.18398	0.00397861	0.0114235
ENSMUSG00000015016	Acsf3	protein_coding	-	-0.21426	0.00213603	0.00573763	-0.146553	0.0256414	0.04479	-0.151681	0.0132507	0.0317237	-0.12345	0.0918326	0.136581	0.135181	0.0417153	0.0702146	-0.0334217	0.596526	0.737953
ENSMUSG00000015023	Ddx19a	protein_coding	-	0.0316468	0.514894	0.64034	0.23233	3.37e-07	9.74e-07	0.101018	0.019066	0.0437681	0.361599	8.23e-13	3.03e-12	0.400603	2.66e-18	1.77e-17	-0.0465647	0.297816	0.450198
ENSMUSG00000015027	Galns	protein_coding	L3	0.386046	1.24e-08	6.9e-08	1.14118	8.24e-73	1.84e-71	0.68787	4.33e-30	1.07e-28	1.0716	2.4e-52	3.17e-51	-0.174722	0.00710514	0.013838	0.41308	2.45e-11	2.18e-10
ENSMUSG00000015053	Gata2	protein_coding	L32	0.146415	0.127128	0.212358	-0.409385	9.82e-06	2.54e-05	-0.831671	1.67e-21	2.62e-20	-0.92151	8.23e-20	4.1e-19	0.696889	1.62e-14	8.57e-14	-0.606148	5.55e-12	5.25e-11
ENSMUSG00000015083	C8g	protein_coding	-	-0.408933	0.0661588	0.122346	-0.235342	0.239135	0.330808	0.136193	0.452761	0.601073	-1.47296	1.01e-09	3.18e-09	-1.38828	1.05e-09	4.1e-09	-0.217638	0.262297	0.409152
ENSMUSG00000015085	Entpd2	protein_coding	L22	-0.561362	9.35e-07	4.19e-06	-0.98839	2.2e-20	1.19e-19	-0.25626	0.00770761	0.0196355	-0.478472	2.75e-05	6.4e-05	0.219686	0.0338012	0.0580343	-0.350428	0.000275733	0.00100713
ENSMUSG00000015087	Rabl6	protein_coding	-	0.0428802	0.355337	0.484547	-0.0506358	0.253372	0.347201	0.0388751	0.35261	0.50032	0.0465552	0.341488	0.432699	0.124511	0.0046391	0.0093075	0.00687078	0.871188	0.927974
ENSMUSG00000015090	Ptgds	protein_coding	-	-0.542091	0.149882	0.242963	-1.83405	2.41e-06	6.55e-06	-0.597304	0.0655906	0.128569	-1.24546	0.00114499	0.00227655	0.684261	0.057029	0.0929081	-0.589698	0.061748	0.12703
ENSMUSG00000015092	Edf1	protein_coding	L6	0.462863	1.8e-09	1.1e-08	0.417862	1.6e-08	5.06e-08	0.248429	0.000360153	0.0011829	0.478594	2.99e-09	9.09e-09	-0.317387	1.52e-05	4.14e-05	0.220939	0.00162887	0.00509509
ENSMUSG00000015093	Clic3	protein_coding	L33	-0.742433	4.83e-20	6.11e-19	-1.10319	2.51e-45	2.9e-44	-0.696508	2.33e-21	3.62e-20	-1.4612	3.49e-65	6.12e-64	0.0557348	0.465192	0.564547	-0.237961	0.00122163	0.0039152
ENSMUSG00000015094	Npdc1	protein_coding	-	0.233154	0.00097552	0.00279388	-0.378549	3.04e-08	9.43e-08	-0.133743	0.0369154	0.0781113	0.0361595	0.627458	0.709964	-0.102025	0.129493	0.192293	0.133724	0.0385353	0.0851727
ENSMUSG00000015095	Fbxw5	protein_coding	-	-0.0123113	0.822804	0.885387	-0.00572465	0.913562	0.9471	-0.101658	0.0407737	0.0850966	-0.0258663	0.656895	0.735564	0.365557	2.52e-12	1.17e-11	-0.0361839	0.473314	0.629945
ENSMUSG00000015112	Slc25a13	protein_coding	-	0.358299	3.35e-07	1.59e-06	0.44216	2.02e-11	7.55e-11	0.380086	1.11e-09	7.24e-09	0.473444	6.86e-11	2.28e-10	0.435105	8.08e-11	3.41e-10	0.22934	0.000352324	0.00126334
ENSMUSG00000015120	Ube2i	protein_coding	-	-0.113678	0.159547	0.255426	0.141818	0.067866	0.108685	0.114399	0.118762	0.211544	0.474483	2.1e-08	6.08e-08	0.421344	3.35e-08	1.16e-07	0.0220247	0.764624	0.861392
ENSMUSG00000015126	Tsr3	protein_coding	-	0.091961	0.122068	0.205581	0.417521	4.9e-14	2.06e-13	0.332735	2.22e-10	1.55e-09	0.454838	6.21e-14	2.42e-13	0.369028	4.62e-11	1.98e-10	0.133942	0.0160987	0.0398273
ENSMUSG00000015127	Unkl	protein_coding	L33	-0.198883	0.0223767	0.0477912	-0.386628	3.9e-06	1.04e-05	-0.22284	0.00480892	0.0128061	-0.54568	3.49e-09	1.06e-08	0.0670941	0.416639	0.515835	-0.388288	1.14e-06	6.06e-06
ENSMUSG00000015133	Lrrk1	protein_coding	L18	0.40239	6.58e-10	4.18e-09	0.197017	0.00169766	0.00353351	-0.186869	0.00159902	0.00468479	0.188505	0.00602202	0.0109795	0.742899	1.83e-33	2.48e-32	-0.109069	0.066072	0.134463
ENSMUSG00000015134	Aldh1a3	protein_coding	L10	-0.220295	0.232254	0.346669	2.82895	1.14e-76	2.76e-75	0.184663	0.22075	0.347795	1.95893	1.09e-30	7.89e-30	4.46292	2.46e-180	1.91e-177	4.9477	7.17e-261	2.79e-257
ENSMUSG00000015143	Actn1	protein_coding	L12	0.277683	1.29e-07	6.44e-07	0.514848	2.08e-24	1.3e-23	0.585174	1.04e-34	3.16e-33	1.76426	2.28e-225	5.67e-223	1.22966	1.98e-135	6.02e-133	0.252139	1.42e-07	8.51e-07
ENSMUSG00000015149	Sirt2	protein_coding	-	0.175169	1.59e-05	6.08e-05	0.111359	0.00438407	0.00863172	-0.275567	8.53e-14	7.97e-13	0.231259	8.12e-08	2.26e-07	-0.122683	0.00169907	0.00362839	-0.195788	1.74e-07	1.03e-06
ENSMUSG00000015165	Hnrnpl	protein_coding	-	-0.00472507	0.904398	0.943094	0.236962	3.4e-10	1.19e-09	0.109153	0.00215517	0.00616682	0.0180005	0.663592	0.741136	0.380524	1.76e-24	1.56e-23	0.148854	3.4e-05	0.000145211
ENSMUSG00000015176	Nolc1	protein_coding	L2	0.391059	1.34e-07	6.67e-07	0.514503	5.13e-13	2.06e-12	0.20464	0.00238206	0.00675111	0.971452	7.71e-36	6.62e-35	0.418036	2.86e-09	1.08e-08	0.297087	1.2e-05	5.5e-05
ENSMUSG00000015189	Casd1	protein_coding	L29	-0.366539	2.12e-08	1.15e-07	-0.710669	1.81e-29	1.34e-28	-0.286855	1.27e-06	5.97e-06	-0.682544	1.02e-22	5.67e-22	-0.644267	1.22e-24	1.09e-23	-0.229217	0.000134267	0.000517908
ENSMUSG00000015202	Cnksr3	protein_coding	L18	0.495341	1.28e-09	7.94e-09	-0.0599678	0.446343	0.554638	-0.0924527	0.213079	0.33861	0.329115	0.000136611	0.000297725	0.460701	3.11e-09	1.17e-08	-0.306995	5.81e-05	0.000238486
ENSMUSG00000015214	Mtmr1	protein_coding	-	0.0913493	0.145585	0.237185	0.290321	1.21e-06	3.35e-06	0.101481	0.0737492	0.142189	0.288498	1.32e-05	3.14e-05	0.637615	7.09e-27	7.01e-26	0.0535462	0.351629	0.50972
ENSMUSG00000015217	Hmgb3	protein_coding	L10	-0.583021	4.8e-08	2.52e-07	0.301344	0.00237413	0.00485203	0.439375	2.57e-06	1.16e-05	0.247605	0.0239298	0.0398408	0.981875	7.87e-23	6.46e-22	0.732255	1.07e-14	1.27e-13
ENSMUSG00000015222	Map2	protein_coding	L27	-0.0451459	0.640031	0.749401	-0.24262	0.00838181	0.0158569	0.375174	1.02e-05	4.22e-05	-1.53891	1.39e-46	1.59e-45	-0.480557	2.54e-07	8.22e-07	0.575229	3.16e-11	2.78e-10
ENSMUSG00000015224	Cyp2j9	protein_coding	L29	-0.0941172	0.295909	0.419306	-1.02538	4.55e-29	3.33e-28	-0.388459	1.59e-06	7.38e-06	-1.87197	2.1e-71	4.23e-70	-1.38732	5.18e-48	1.27e-46	-0.589703	2.6e-12	2.54e-11
ENSMUSG00000015242	Nipsnap3a	protein_coding	-	NA	NA	NA	NA	NA	NA	NA	NA	NA	NA	NA	NA	NA	NA	NA	NA	NA	NA
ENSMUSG00000015243	Abca1	protein_coding	L13	-0.542845	1.09e-07	5.48e-07	0.286999	0.00350174	0.00699348	-0.669337	5.9e-13	5.14e-12	1.52438	4.18e-46	4.74e-45	0.350274	0.000284209	0.000672252	-0.819416	1.32e-18	2.13e-17
ENSMUSG00000015247	Nipsnap3b	protein_coding	L6	0.566674	2.68e-31	5.6e-30	0.719448	1.38e-56	2.12e-55	0.446372	8.92e-25	1.69e-23	0.832054	4.42e-62	7.29e-61	-0.211452	1.25e-05	3.46e-05	0.476596	4.28e-26	1.08e-24
ENSMUSG00000015289	Lage3	protein_coding	-	-0.207542	0.0108415	0.0249613	0.019163	0.803501	0.86576	0.233224	0.00126847	0.00378819	-0.146464	0.0857877	0.128518	-0.680253	1.4e-17	8.92e-17	0.220553	0.00281764	0.00837744
ENSMUSG00000015290	Ubl4a	protein_coding	-	0.0387103	0.417778	0.547544	-0.141792	0.00183294	0.00380128	-0.0706463	0.097231	0.179123	0.0101599	0.838209	0.883229	0.114204	0.0115381	0.0216629	0.0730959	0.0948864	0.181378
ENSMUSG00000015291	Gdi1	protein_coding	-	-0.0119031	0.775865	0.853794	-0.286018	1.2e-12	4.74e-12	-0.241639	1.94e-10	1.37e-09	-0.281884	1.83e-10	5.94e-10	-0.364309	5.39e-20	3.88e-19	-0.0860427	0.0244002	0.057234
ENSMUSG00000015305	Sash1	protein_coding	L19	-0.524468	1.5e-07	7.45e-07	-0.426414	9.21e-06	2.39e-05	-0.605867	2.32e-11	1.77e-10	0.374404	0.000343881	0.000721571	1.06976	6.88e-30	7.89e-29	-0.261605	0.00398122	0.0114298
ENSMUSG00000015312	Gadd45b	protein_coding	L18	0.0224927	0.812994	0.878508	0.535481	4.61e-09	1.5e-08	0.470111	4.91e-08	2.73e-07	0.394207	7.74e-05	0.000172751	1.78033	1.4e-87	1.25e-85	-0.158126	0.0687798	0.139029
ENSMUSG00000015314	Slamf6	protein_coding	L35	0.226351	0.0563777	0.106738	1.44595	2.57e-39	2.54e-38	0.690387	1.23e-10	8.79e-10	0.0243913	0.844558	0.888416	-1.08293	7.1e-21	5.33e-20	1.72424	1.34e-57	1.4e-55
ENSMUSG00000015316	Slamf1	protein_coding	L6	2.425	2.2e-56	1.04e-54	1.58154	3.44e-27	2.35e-26	0.127901	0.396116	0.545695	1.1901	9.43e-13	3.46e-12	-1.27858	6e-15	3.26e-14	1.26994	9.07e-19	1.48e-17
ENSMUSG00000015335	Zdhhc12	protein_coding	L14	0.307358	1.71e-05	6.51e-05	0.562995	1.3e-16	6.07e-16	0.214898	0.000910317	0.00279075	0.935127	1.35e-35	1.15e-34	0.547534	1.94e-15	1.09e-14	0.262106	8.66e-05	0.00034486
ENSMUSG00000015337	Endog	protein_coding	L33	-0.398422	0.000820872	0.00238354	-1.42724	6.78e-35	5.88e-34	-0.475216	1.06e-05	4.38e-05	-0.964364	2.48e-14	9.83e-14	-0.477692	2.29e-05	6.13e-05	-0.252276	0.0210906	0.0504234
ENSMUSG00000015340	Cybb	protein_coding	L7	1.753	1.55e-57	7.57e-56	1.85044	6.71e-69	1.36e-67	1.11833	3.24e-29	7.64e-28	2.13916	2.37e-77	5.43e-76	-0.485781	2.93e-06	8.62e-06	0.106859	0.285133	0.435992
ENSMUSG00000015341	Golga7	protein_coding	-	-0.0100502	0.803426	0.872146	0.24904	9.61e-11	3.46e-10	-0.0213399	0.55841	0.695337	0.142235	0.00082207	0.00166182	-0.123377	0.0014769	0.00317846	-0.0605469	0.105639	0.198104
ENSMUSG00000015342	Xk	protein_coding	-	0.388268	0.00064203	0.00190297	0.0581126	0.594604	0.694476	0.0048609	0.961751	0.98073	-0.993611	7.31e-15	2.97e-14	-0.34939	0.00259618	0.00540624	0.255106	0.0141537	0.035594
ENSMUSG00000015354	Pcolce2	protein_coding	L33	-1.15446	2.13e-29	4.17e-28	-2.44849	2.76e-135	2.11e-133	-2.1014	1.43e-112	4.04e-110	-3.71634	1.37e-252	4.85e-250	-1.12685	2.3e-31	2.81e-30	-1.1234	1.73e-33	6.34e-32
ENSMUSG00000015355	Cd48	protein_coding	L35	1.82656	9.99e-69	6.45e-67	1.74271	1.09e-68	2.19e-67	1.11688	9.61e-32	2.54e-30	-0.0191059	0.862855	0.902069	-1.66936	1.89e-58	6.83e-57	1.07282	3.45e-29	1.02e-27
ENSMUSG00000015357	Clpx	protein_coding	-	0.248328	0.00116228	0.00328389	-0.0436591	0.55258	0.65655	-0.0495284	0.475919	0.622184	0.293396	0.000266303	0.000564866	0.608725	5.4e-17	3.32e-16	0.00776483	0.911786	0.952784
ENSMUSG00000015363	Trabd	protein_coding	L18	0.0894253	0.149263	0.242163	0.114575	0.0536211	0.0879206	0.0279587	0.618262	0.744172	0.608204	7.54e-21	3.92e-20	0.654083	5.94e-29	6.52e-28	0.348485	7.4e-10	5.68e-09
ENSMUSG00000015365	Mov10l1	protein_coding	L22	0.507913	0.233889	0.348614	-0.46989	0.258545	0.353243	-0.817337	0.0327545	0.070459	-2.54897	5.28e-08	1.49e-07	-0.920082	0.0253654	0.0446686	-0.570364	0.130271	0.235058
ENSMUSG00000015377	Dennd6b	protein_coding	-	-0.145651	0.0427374	0.0838561	0.319448	2.26e-06	6.14e-06	-0.10518	0.105577	0.191943	-0.173654	0.0229688	0.03835	-0.0853903	0.215581	0.299125	-0.147486	0.0286621	0.0659281
ENSMUSG00000015396	Cd83	protein_coding	L8	0.533464	5.8e-05	0.000203805	0.583245	4.1e-06	1.09e-05	0.630647	1.48e-07	7.78e-07	0.985843	9.41e-13	3.45e-12	0.407794	0.00113597	0.00248239	1.69524	2.75e-45	1.66e-43
ENSMUSG00000015401	Tmem27	protein_coding	-	0.0204233	0.970413	0.985117	-0.228928	0.665293	0.755189	-0.16122	0.766363	0.851765	-1.27575	0.0268793	0.0443726	0.0129183	0.982063	0.990424	0.648192	0.231813	0.37227
ENSMUSG00000015405	Ace2	protein_coding	L31	-0.437025	6.29e-05	0.000219386	-2.67089	1.18e-130	8.42e-129	-0.166898	0.0894331	0.167136	-0.217715	0.0559693	0.0871916	-0.713661	7.5e-12	3.38e-11	-0.553828	2.25e-08	1.48e-07
ENSMUSG00000015437	Gzmb	protein_coding	L35	3.801	2.85e-100	3.62e-98	5.98654	3.67e-267	1.78e-264	2.33967	7.55e-46	3.63e-44	1.69625	2.91e-19	1.42e-18	-2.42501	4.45e-39	7.67e-38	1.20313	9.04e-13	9.19e-12
ENSMUSG00000015441	Gzmf	protein_coding	-	0.431361	0.431928	0.561882	3.039	9.83e-08	2.95e-07	0.219402	0.700942	0.8064	1.91366	0.000488128	0.00101085	0	1	1	0.389687	0.495184	0.650289
ENSMUSG00000015443	Gzmn	protein_coding	-	NA	NA	NA	NA	NA	NA	NA	NA	NA	NA	NA	NA	NA	NA	NA	NA	NA	NA
ENSMUSG00000015451	C4a	processed_transcript	-	0.612743	0.00150546	0.00417217	0.637719	0.000565852	0.00124236	-0.00774467	0.965711	0.982939	0.711865	0.000516673	0.00106642	1.29581	3.64e-12	1.68e-11	0.434203	0.0166557	0.0410153
ENSMUSG00000015452	Ager	protein_coding	L33	-0.302556	0.00013376	0.000444241	-0.871233	3.3e-30	2.48e-29	-0.60649	3.45e-17	4.08e-16	-1.41058	9.99e-65	1.74e-63	0.0977312	0.190963	0.269787	-0.272829	0.000149634	0.00057345
ENSMUSG00000015461	Atf6b	protein_coding	-	0.213562	0.0116536	0.0266233	0.394491	1.21e-06	3.35e-06	0.108559	0.156488	0.264657	0.413332	3.27e-06	8.18e-06	-0.0146569	0.855212	0.899519	0.198079	0.0102892	0.0268338
ENSMUSG00000015467	Egfl8	protein_coding	-	-0.0542407	0.682714	0.783135	-0.62122	1.38e-06	3.81e-06	-0.741645	3.64e-10	2.49e-09	-1.24517	5.36e-18	2.49e-17	-0.81904	2.25e-09	8.57e-09	-0.408861	0.00175176	0.00544511
ENSMUSG00000015468	Notch4	protein_coding	L33	-0.247727	0.0453802	0.0885124	-1.13371	2.12e-21	1.19e-20	-0.447791	6.92e-05	0.000254505	-0.516355	6.96e-05	0.000155773	0.057146	0.625019	0.713077	-0.144352	0.200148	0.332134
ENSMUSG00000015474	Ppt2	protein_coding	-	0.456167	6.38e-08	3.31e-07	0.534247	3.49e-11	1.29e-10	-0.124024	0.103368	0.188627	-0.0210668	0.814977	0.865077	0.0240859	0.76887	0.831799	-0.337337	2.27e-05	9.99e-05
ENSMUSG00000015476	Prrt1	protein_coding	-	-0.386819	0.0007911	0.00230372	-0.0612381	0.577101	0.679153	-0.41681	6.43e-05	0.000237981	-0.439105	0.000444005	0.000923081	0.59633	6.03e-08	2.05e-07	-0.51927	1.9e-06	9.83e-06
ENSMUSG00000015478	Rnf5	protein_coding	L29	-0.126361	0.116906	0.19815	-0.0961389	0.215209	0.302335	-0.0463905	0.525568	0.66758	-0.181847	0.0328071	0.0532776	-0.880669	5.33e-29	5.87e-28	0.112263	0.127712	0.231375
ENSMUSG00000015484	Fam163a	protein_coding	-	-1.20514	0.00480963	0.0120442	-2.2261	6.07e-09	1.96e-08	-2.03466	6.66e-11	4.92e-10	-2.33306	2.3e-09	7.04e-09	-0.643661	0.074302	0.117828	-0.917919	0.00686922	0.018652
ENSMUSG00000015488	Cacfd1	protein_coding	-	-0.216295	5.82e-05	0.000204296	-0.42924	9.64e-17	4.53e-16	-0.0842016	0.0819692	0.155347	-0.120592	0.0352564	0.0568813	0.37703	1.51e-13	7.53e-13	0.0112955	0.818409	0.895835
ENSMUSG00000015501	Hivep2	protein_coding	-	0.138169	0.129235	0.215217	-0.268608	0.00218984	0.00449397	-0.173134	0.0364315	0.077181	0.247306	0.00981275	0.0173587	0.354462	3.87e-05	0.000101211	-0.296923	0.000343873	0.00123531
ENSMUSG00000015519	2310057J18Rik	protein_coding	-	NA	NA	NA	NA	NA	NA	NA	NA	NA	NA	NA	NA	NA	NA	NA	NA	NA	NA
ENSMUSG00000015522	Arnt	protein_coding	-	-0.0910521	0.0401426	0.0794754	-0.130577	0.00213949	0.00439633	-0.187326	3.13e-06	1.39e-05	0.31017	3.18e-11	1.08e-10	0.434101	4.73e-25	4.31e-24	-0.178978	1.06e-05	4.9e-05
ENSMUSG00000015533	Itga2	protein_coding	L13	0.375441	0.000241439	0.000768454	-0.226591	0.0213991	0.0378829	0.101504	0.273577	0.411587	1.32535	4.53e-35	3.8e-34	-0.436264	9.43e-06	2.64e-05	-0.210251	0.02589	0.0602537
ENSMUSG00000015536	Mocs2	protein_coding	-	-0.026893	0.697629	0.794996	0.339957	2.65e-07	7.7e-07	0.131962	0.0350849	0.074696	0.744129	5.96e-25	3.57e-24	0.0475582	0.473849	0.572904	0.0113172	0.858449	0.920475
ENSMUSG00000015542	Nat9	protein_coding	-	-0.0332269	0.626336	0.737879	-0.268114	4.26e-05	0.000104601	-0.215684	0.000445251	0.00144068	-0.20798	0.00387505	0.00724484	-0.485544	1.68e-13	8.36e-13	-0.138391	0.0267758	0.062103
ENSMUSG00000015568	Lpl	protein_coding	L12	0.0703145	0.527701	0.651892	0.216893	0.0431249	0.0722225	-0.103297	0.307469	0.451094	1.33247	2.79e-30	2e-29	1.30741	1.85e-35	2.72e-34	-0.492403	1.18e-06	6.27e-06
ENSMUSG00000015575	Atp6v0e	protein_coding	-	0.199477	0.000197832	0.000640432	0.563976	4.11e-28	2.91e-27	0.148069	0.00231491	0.00658147	0.579154	6.17e-25	3.69e-24	0.0988168	0.0531275	0.0871922	0.179967	0.000239207	0.000883783
ENSMUSG00000015579	Nkx2-5	protein_coding	L22	0.256234	0.535546	0.658786	-0.918141	0.0223064	0.0393741	-0.348484	0.306948	0.450519	-1.36635	0.000791467	0.00160301	-0.0396107	0.917615	0.945274	-0.82354	0.0151446	0.037741
ENSMUSG00000015597	Zfp318	protein_coding	-	-0.176533	0.00566678	0.0139686	-0.453971	9.12e-14	3.8e-13	-0.277417	1.63e-06	7.53e-06	-0.418147	6.42e-10	2.03e-09	-0.0824416	0.173668	0.248509	-0.143216	0.0144762	0.0362977
ENSMUSG00000015599	Ttbk1	protein_coding	-	-0.813334	0.00440696	0.0111145	-0.169953	0.491543	0.598975	-0.601896	0.0125548	0.0302492	-1.59644	1.16e-06	2.99e-06	-0.233718	0.349009	0.447236	0.364468	0.100609	0.190216
ENSMUSG00000015605	Srf	protein_coding	L15	-0.0905736	0.282916	0.404894	0.185916	0.0212808	0.0376921	0.231529	0.00234828	0.00666502	0.0309373	0.725478	0.79277	-0.133159	0.0939896	0.145154	0.154453	0.0436682	0.0948859
ENSMUSG00000015619	Gata3	protein_coding	L27	-0.163341	0.088107	0.156308	0.153844	0.093292	0.145004	-0.479241	3.04e-08	1.73e-07	-2.38456	1.25e-96	4.12e-95	-0.190203	0.0379054	0.0644929	0.626533	7.71e-13	7.89e-12
ENSMUSG00000015627	Gata5	protein_coding	L27	-0.602514	1.57e-06	6.84e-06	-1.10956	7.16e-21	3.93e-20	0.256771	0.021244	0.048159	-2.17074	3.63e-58	5.5e-57	-1.10799	4.04e-21	3.07e-20	-0.396128	0.000428817	0.00151107
ENSMUSG00000015647	Lama5	protein_coding	L18	0.0768732	0.445988	0.575992	-0.331626	0.000641005	0.00139986	-0.141993	0.121293	0.215088	0.887843	4.29e-17	1.92e-16	1.32971	2.51e-44	5.31e-43	-0.0122009	0.894182	0.942204
ENSMUSG00000015652	Steap1	protein_coding	L10	0.168887	0.282182	0.404062	1.23766	2.93e-18	1.46e-17	0.868133	1.75e-10	1.24e-09	2.71343	3.36e-76	7.51e-75	1.86879	4.75e-37	7.53e-36	1.38094	9.76e-24	2.12e-22
ENSMUSG00000015653	Steap2	protein_coding	L12	0.170651	0.133289	0.220849	0.463987	2.13e-05	5.35e-05	0.298991	0.00376874	0.0102569	2.00145	7.04e-64	1.21e-62	1.8052	4.89e-63	2.07e-61	1.0771	1.97e-25	4.8e-24
ENSMUSG00000015656	Hspa8	protein_coding	L7	1.8736	2.48e-49	9.75e-48	0.815821	2.51e-11	9.34e-11	0.122584	0.288219	0.428884	0.534427	5.72e-05	0.000129029	0.160925	0.179282	0.255494	-0.0798489	0.489069	0.644554
ENSMUSG00000015659	Serac1	protein_coding	L20	-0.467773	8.47e-06	3.36e-05	-0.233661	0.018568	0.0332198	-0.168251	0.0757504	0.145255	-0.281446	0.0115033	0.0201319	0.660111	1.68e-11	7.4e-11	-0.385399	6.56e-05	0.000266696
ENSMUSG00000015665	Awat1	protein_coding	L8	1.01943	0.0523532	0.100044	3.25	1.42e-13	5.87e-13	0.927401	0.0581863	0.115793	4.37711	3.26e-20	1.65e-19	2.23494	8.23e-06	2.31e-05	3.2124	9.62e-13	9.76e-12
ENSMUSG00000015668	Pdzd11	protein_coding	-	0.259268	0.000274681	0.000866764	0.279357	4e-05	9.83e-05	0.254067	7.35e-05	0.000269535	0.380866	3.35e-07	8.95e-07	-0.398559	8.37e-09	3.04e-08	0.267119	4.18e-05	0.000175818
ENSMUSG00000015671	Psma2	protein_coding	L4	0.731436	5.78e-22	8.07e-21	0.97725	5.69e-41	5.87e-40	0.732257	2.3e-26	4.72e-25	1.00782	8.58e-37	7.58e-36	0.282405	9.1e-05	0.000228341	0.37063	8.95e-08	5.48e-07
ENSMUSG00000015672	Mrpl32	protein_coding	L4	0.570687	5.87e-11	4.11e-10	0.793062	1.52e-21	8.56e-21	0.755643	1.67e-21	2.62e-20	0.640076	2.05e-12	7.43e-12	-0.292677	0.000673978	0.0015168	0.213978	0.00804835	0.0215212
ENSMUSG00000015697	Setdb1	protein_coding	-	0.0747728	0.0658246	0.121797	0.137738	0.000370442	0.000829854	0.00094592	0.979487	0.990702	0.211466	7.54e-07	1.97e-06	0.0567906	0.144546	0.21177	0.0428136	0.253933	0.399397
ENSMUSG00000015702	Anxa9	protein_coding	L24	0.21688	0.0707884	0.129688	0.349689	0.00272437	0.00552292	-0.37495	0.000749585	0.00233149	0.22446	0.0780714	0.118019	-0.57011	1.32e-06	4.01e-06	-0.239951	0.027081	0.0627469
ENSMUSG00000015709	Arnt2	protein_coding	L26	0.909992	2.2e-08	1.19e-07	0.433871	0.0034884	0.00696878	0.742707	5.32e-08	2.94e-07	0.400346	0.0144995	0.0250165	0.554254	0.000366385	0.000854124	1.12819	1.78e-16	2.47e-15
ENSMUSG00000015711	Prune	protein_coding	-	-0.181362	1.96e-05	7.4e-05	-0.286851	2e-12	7.81e-12	-0.158929	2.25e-05	8.89e-05	0.153162	0.000561252	0.00115312	0.184163	4.48e-06	1.29e-05	-0.226577	6.49e-09	4.52e-08
ENSMUSG00000015714	Cers2	protein_coding	-	0.115526	0.0134245	0.0302381	-0.0183456	0.683538	0.770863	-0.0336729	0.427238	0.576163	0.101624	0.0387112	0.0620085	-0.112811	0.0108098	0.0204078	3.02e-05	0.999433	1
ENSMUSG00000015721	Nlrp5	protein_coding	-	0.000595778	0.997646	NA	0	1	NA	0.015032	0.945182	NA	0	1	NA	0	1	NA	0.0132555	0.951652	NA
ENSMUSG00000015733	Capza2	protein_coding	L1	0.714269	4.33e-22	6.08e-21	1.31934	4.69e-77	1.15e-75	0.619245	2.88e-20	4.18e-19	1.40367	2.11e-73	4.47e-72	0.158042	0.0241116	0.042665	0.465934	4.53e-12	4.33e-11
ENSMUSG00000015745	Plekho1	protein_coding	L6	0.355775	5.91e-06	2.39e-05	0.901982	2.47e-33	2.05e-32	0.224038	0.00159255	0.00466729	-0.23929	0.00375974	0.00704028	-0.378605	4.16e-07	1.32e-06	0.471842	4.81e-11	4.16e-10
ENSMUSG00000015747	Vps45	protein_coding	L6	0.347538	3.6e-05	0.000130381	0.198269	0.0136172	0.0249303	0.242047	0.00134389	0.0039951	0.283973	0.00134654	0.0026521	-0.740152	4.71e-19	3.24e-18	0.164094	0.0335522	0.0756
ENSMUSG00000015748	Prpf3	protein_coding	-	0.309112	5.16e-08	2.7e-07	0.439409	8.83e-16	4e-15	0.359909	3.84e-12	3.15e-11	0.311502	2.54e-07	6.85e-07	0.046714	0.39801	0.496935	0.0692931	0.191729	0.321255
ENSMUSG00000015749	Anp32e	protein_coding	-	0.211865	5.52e-06	2.24e-05	0.156476	0.000486046	0.00107579	0.000641621	0.987899	0.995842	0.0135594	0.784255	0.840477	-0.180991	5.18e-05	0.000133607	0.106277	0.0129707	0.0329628
ENSMUSG00000015750	Aph1a	protein_coding	L15	0.171112	0.265752	0.385602	-0.0810212	0.58441	0.685699	0.0854089	0.541477	0.681779	0.418042	0.00934628	0.0165765	0.0883379	0.543286	0.638236	0.056822	0.685001	0.804875
ENSMUSG00000015755	Tab2	protein_coding	-	0.279642	1.67e-05	6.35e-05	0.446986	8.09e-13	3.22e-12	0.0815487	0.166663	0.278845	0.379714	2.67e-08	7.7e-08	0.479309	6.58e-15	3.56e-14	-0.071342	0.228827	0.368634
ENSMUSG00000015757	Ppil4	protein_coding	-	0.0347862	0.705608	0.801268	0.0978254	0.269092	0.365112	0.0650889	0.437444	0.585745	0.169635	0.0805485	0.121411	0.138086	0.114871	0.173053	-0.0341744	0.685098	0.804878
ENSMUSG00000015759	Cnih1	protein_coding	-	0.246457	9.48e-07	4.24e-06	0.136466	0.00449748	0.00884407	0.14109	0.00175859	0.00511743	0.179649	0.000654102	0.00133613	-0.175128	0.000296788	0.000699816	0.16075	0.000518827	0.00179768
ENSMUSG00000015766	Eps8	protein_coding	L10	0.0267895	0.600686	0.716239	0.618324	6.37e-37	5.85e-36	0.195044	2.64e-05	0.000103307	1.20366	1.23e-112	5.37e-111	0.188059	0.000123335	0.000305317	0.449204	4e-22	7.91e-21
ENSMUSG00000015776	Med22	protein_coding	-	-0.253925	0.00148344	0.0041191	-0.0990474	0.196361	0.279417	-0.190987	0.00807752	0.0204635	-0.391376	3.21e-06	8.02e-06	0.271691	0.000311827	0.000733359	-0.00572449	0.937311	0.965772
ENSMUSG00000015787	Abo	protein_coding	-	0.01453	0.980843	0.991568	0.283108	0.642675	0.736781	1.68495	0.00648869	0.0168288	-0.13433	0.824628	0.872511	1.05936	0.0853431	0.133243	-0.0148887	0.980866	0.990389
ENSMUSG00000015790	Surf1	protein_coding	-	0.0030285	0.954494	0.975107	0.0430238	0.39429	0.501844	-0.0135754	0.776199	0.858508	-0.382476	1.12e-11	3.87e-11	-0.29891	3.89e-09	1.45e-08	-0.14988	0.00223018	0.00678435
ENSMUSG00000015804	Med28	protein_coding	-	0.107777	0.0505913	0.0971741	0.0677007	0.199103	0.282743	0.0675968	0.172856	0.287231	-0.2992	2.68e-07	7.2e-07	-0.504405	2.04e-21	1.57e-20	-0.0432497	0.392365	0.551204
ENSMUSG00000015806	Qdpr	protein_coding	L27	-0.175488	0.00417744	0.0105817	-0.209601	0.000338748	0.00076219	-0.143699	0.00879412	0.022065	-0.54715	2.7e-17	1.22e-16	-0.814174	1.07e-43	2.19e-42	0.0259555	0.641947	0.772843
ENSMUSG00000015812	Gnrh1	protein_coding	-	0.216981	0.135762	0.224129	-0.0404384	0.77601	0.844545	-0.29666	0.0354965	0.0754172	-0.168091	0.271385	0.356099	0.625311	7.37e-06	2.08e-05	0.027998	0.844183	0.911702
ENSMUSG00000015829	Tnr	protein_coding	L34	-0.805814	0.000167356	0.000548551	-1.71306	9.99e-16	4.52e-15	-2.01723	1.02e-22	1.71e-21	-1.81475	1.45e-14	5.84e-14	-1.75324	5.71e-16	3.3e-15	-1.5093	2.39e-13	2.56e-12
ENSMUSG00000015837	Sqstm1	protein_coding	L18	0.0870426	0.211662	0.322108	0.0682793	0.308909	0.41028	0.278746	1.04e-05	4.33e-05	0.494015	1.35e-11	4.69e-11	1.27016	3.22e-83	2.54e-81	-0.300137	2.19e-06	1.12e-05
ENSMUSG00000015839	Nfe2l2	protein_coding	L13	0.296563	0.0015186	0.00420686	0.0949149	0.291964	0.391128	0.195197	0.0216555	0.0489727	0.984969	8.56e-24	4.92e-23	0.545735	6.42e-10	2.54e-09	-0.170955	0.0445341	0.0964599
ENSMUSG00000015843	Rxrg	protein_coding	L22	-0.560616	0.0310639	0.0637275	-0.919109	0.000142064	0.000331974	-0.342991	0.112106	0.201818	-2.56817	1.43e-20	7.35e-20	-1.42145	1.04e-08	3.74e-08	-0.664842	0.00249774	0.00751279
ENSMUSG00000015846	Rxra	protein_coding	L20	-0.22475	0.000178106	0.000580644	-0.638253	1.94e-28	1.39e-27	-0.4156	1.86e-14	1.82e-13	-0.492724	7.08e-15	2.89e-14	0.557419	6.78e-23	5.58e-22	-0.305805	2.19e-08	1.44e-07
ENSMUSG00000015850	Adamtsl4	protein_coding	L18	0.404884	0.000162891	0.000535268	0.522311	4.56e-07	1.31e-06	-0.609049	4.59e-10	3.12e-09	1.43557	2.87e-37	2.57e-36	1.23559	4.77e-34	6.65e-33	-0.336664	0.000584992	0.00200249
ENSMUSG00000015852	Fcrls	protein_coding	L27	-2.82997	3.16e-82	2.8e-80	-1.55189	5.41e-40	5.44e-39	-1.29929	6.24e-34	1.83e-32	-3.3889	6.33e-125	3.33e-123	-1.80666	2.09e-48	5.23e-47	0.7205	7.82e-12	7.3e-11
ENSMUSG00000015854	Cd5l	protein_coding	L6	1.5148	0.00040287	0.00123536	1.43729	0.000642096	0.00140203	1.47339	0.000198213	0.000678576	1.23363	0.00543932	0.00997551	1.63974	8.56e-05	0.000215498	1.28495	0.00120632	0.00387113
ENSMUSG00000015869	Prpsap1	protein_coding	-	0.0339691	0.610598	0.724664	-0.0103669	0.871731	0.915556	-0.145787	0.0158007	0.0370823	-0.222051	0.0016627	0.00323654	0.0209524	0.741769	0.811207	-0.212768	0.000555285	0.00191041
ENSMUSG00000015879	Fam184b	protein_coding	-	0.0565106	0.918742	0.95204	0.534978	0.304414	0.40525	-0.205382	0.690476	0.798732	-0.838988	0.114417	0.166355	-0.00396607	0.993766	0.999343	0.0472568	0.914221	0.953994
ENSMUSG00000015880	Ncapg	protein_coding	L6	2.88678	1.27e-81	1.11e-79	3.11664	5.71e-108	2.66e-106	1.95085	1.25e-46	6.24e-45	1.88348	7.17e-33	5.61e-32	-0.862918	3.12e-07	1e-06	2.44299	3.38e-67	5.42e-65
ENSMUSG00000015882	Lcorl	protein_coding	L6	0.0286338	0.782422	0.85872	0.161135	0.102146	0.157266	0.186031	0.0479342	0.0978182	0.390774	0.000347922	0.00072957	-0.227648	0.0235354	0.0417378	-0.00857413	0.928403	0.961472
ENSMUSG00000015889	Lta4h	protein_coding	-	0.0837003	0.0279427	0.0581696	-0.0467284	0.200832	0.284663	-0.102842	0.00279858	0.00781825	0.342369	1.35e-17	6.14e-17	-0.290761	4.86e-15	2.65e-14	0.0603722	0.0857692	0.167075
ENSMUSG00000015890	Amdhd1	protein_coding	-	0.0433844	0.885953	0.930268	-0.90724	0.00465433	0.00913623	-0.474575	0.0664607	0.130019	-0.773734	0.0232817	0.0388363	-0.678937	0.0470416	0.0781631	-0.056215	0.853792	0.917608
ENSMUSG00000015932	Dstn	protein_coding	-	-0.21333	0.0055739	0.0137595	-0.442488	2.38e-09	7.89e-09	0.0331439	0.635211	0.756882	0.500162	5.51e-10	1.75e-09	0.114691	0.11446	0.172517	-0.150519	0.031428	0.0714399
ENSMUSG00000015937	H2afy	protein_coding	L3	0.568516	9.03e-29	1.71e-27	0.724757	1.23e-49	1.58e-48	0.345111	8.83e-14	8.24e-13	0.468828	3.13e-18	1.47e-17	0.443936	7.09e-20	5.08e-19	0.3314	1.34e-12	1.34e-11
ENSMUSG00000015942	Gtf2ird2	protein_coding	-	-0.10337	0.17307	0.272953	-0.207081	0.00404018	0.00799915	-0.208971	0.00216622	0.0061959	-0.250859	0.00186966	0.00361436	0.243618	0.000775075	0.00173192	-0.0289365	0.681982	0.803053
ENSMUSG00000015943	Bola1	protein_coding	-	-0.290437	0.0112034	0.0257008	-0.26691	0.0145846	0.0265691	0.0728265	0.473629	0.620248	-0.0965186	0.420165	0.514051	-0.509774	3.84e-06	1.12e-05	0.0167897	0.871396	0.928144
ENSMUSG00000015944	Gatsl2	protein_coding	-	-0.221622	0.00309982	0.00805646	-0.103747	0.150099	0.221061	-0.450513	2.64e-11	2.01e-10	-0.19456	0.0139234	0.0240906	-0.1173	0.101057	0.154693	-0.242716	0.000362947	0.00129802
ENSMUSG00000015947	Fcgr1	protein_coding	L5	3.15728	2.36e-116	3.64e-114	5.3504	0	0	3.75822	5.78e-201	9.51e-198	3.87362	7.14e-159	6.69e-157	-0.317485	0.0219705	0.0392013	1.28691	7.36e-24	1.61e-22
ENSMUSG00000015950	Ncf1	protein_coding	L14	1.56497	6.13e-46	2.2e-44	1.45753	3.56e-43	3.89e-42	0.865362	5.21e-18	6.47e-17	3.11809	1.92e-161	1.89e-159	1.75978	5.19e-64	2.27e-62	0.765578	2.55e-14	2.95e-13
ENSMUSG00000015957	Wnt11	protein_coding	L20	-0.537671	4.59e-08	2.41e-07	-1.09452	2.62e-31	2.04e-30	-0.355324	4.83e-05	0.00018258	-0.589372	9.2e-09	2.72e-08	0.472288	1.72e-07	5.66e-07	-0.405351	5.22e-06	2.52e-05
ENSMUSG00000015961	Adss	protein_coding	-	-0.0542527	0.32748	0.453736	0.126093	0.0175809	0.0315898	0.167294	0.000867762	0.00267201	0.340764	5.26e-09	1.58e-08	0.0320723	0.543928	0.638862	0.239179	2.3e-06	1.17e-05
ENSMUSG00000015962	1700016C15Rik	protein_coding	-	-2.11062	5.22e-07	2.41e-06	-1.55649	4.41e-05	0.000107964	-0.245429	0.452687	0.601051	-1.42281	0.000171845	0.000371435	-1.15398	0.00217786	0.00458846	-0.167955	0.589311	0.731817
ENSMUSG00000015966	Il17rb	protein_coding	L37	-0.566286	0.000631093	0.00187259	0.0769527	0.584726	0.685957	0.0243292	0.860527	0.92021	-1.74061	2.57e-21	1.36e-20	-0.764633	8.63e-07	2.67e-06	1.19118	5.09e-18	7.87e-17
ENSMUSG00000015968	Cacna1d	protein_coding	L11	-0.350525	2.41e-05	8.97e-05	-0.105228	0.184755	0.264997	-0.510716	9.73e-12	7.68e-11	0.733029	2.59e-17	1.17e-16	-0.5141	7.25e-11	3.07e-10	-0.470945	4.73e-10	3.7e-09
ENSMUSG00000015970	Chdh	protein_coding	L23	-0.659336	7.7e-07	3.48e-06	-0.297463	0.0159233	0.0288374	-0.146354	0.212039	0.337449	-1.5177	2.47e-25	1.5e-24	-0.466393	0.000288477	0.00068154	0.0058289	0.959323	0.978069
ENSMUSG00000015971	Actr8	protein_coding	-	0.0251782	0.45786	0.587203	-0.280789	1.8e-17	8.72e-17	-0.187557	1.43e-09	9.24e-09	-0.267816	2.8e-13	1.06e-12	-0.201642	1.89e-09	7.22e-09	-0.270228	7.98e-17	1.14e-15
ENSMUSG00000015980	Lrrc27	protein_coding	-	-0.113914	0.22715	0.340731	-0.161773	0.0644498	0.103806	-0.0113899	0.886163	0.936408	0.0665296	0.48096	0.573881	-0.0218015	0.806761	0.861728	-0.298115	0.000464017	0.00162305
ENSMUSG00000015981	Stk32c	protein_coding	L35	1.2995	3.99e-24	6.16e-23	1.04189	3.05e-19	1.58e-18	0.123443	0.293285	0.434735	-0.978614	7.22e-11	2.4e-10	-0.123345	0.357862	0.456051	0.495948	8.14e-05	0.000325514
ENSMUSG00000015994	Fnta	protein_coding	-	-0.154173	0.000207935	0.000669719	-0.429362	5.6e-27	3.81e-26	-0.210944	1.55e-08	9.1e-08	-0.32502	1.06e-13	4.07e-13	-0.100424	0.0111746	0.0210326	-0.206259	5.96e-08	3.73e-07
ENSMUSG00000016018	Skiv2l2	protein_coding	-	0.226773	1.18e-05	4.57e-05	0.173967	0.000468481	0.00103844	0.257003	4.77e-08	2.66e-07	0.180846	0.001004	0.00200808	-0.309022	6.27e-10	2.48e-09	0.0229001	0.629298	0.763349
ENSMUSG00000016024	Lbp	protein_coding	L21	0.125444	0.0515319	0.0987441	-0.370228	2.8e-09	9.24e-09	0.623489	1.07e-26	2.22e-25	1.27513	5.95e-80	1.44e-78	0.963187	3.96e-56	1.31e-54	0.268367	5.01e-06	2.43e-05
ENSMUSG00000016028	Celsr1	protein_coding	L20	-0.262791	0.000673597	0.00198961	-0.576568	9.64e-15	4.19e-14	0.11556	0.0982918	0.180851	-0.0485777	0.550262	0.64013	0.593795	4.18e-16	2.44e-15	0.187924	0.00728064	0.0196594
ENSMUSG00000016087	Fli1	protein_coding	L1	0.408967	2.11e-06	9.03e-06	0.449876	5.19e-08	1.59e-07	0.28423	0.000313142	0.00103784	0.264764	0.00364606	0.00683947	0.125515	0.126665	0.188654	0.0503495	0.526536	0.679119
ENSMUSG00000016128	Stard13	protein_coding	L33	-0.457059	2.29e-19	2.79e-18	-0.916655	8.51e-78	2.11e-76	-0.639919	9e-44	4.04e-42	-0.900708	4.64e-62	7.64e-61	-0.413108	9.22e-18	5.93e-17	-0.296664	1.4e-10	1.16e-09
ENSMUSG00000016150	Tenm1	protein_coding	-	-0.486996	0.419585	0.549498	-0.45114	0.43093	0.539236	0.248543	0.670757	0.784393	1.03637	0.0737278	0.112008	-0.0689851	0.906866	0.93724	-0.776811	0.182381	0.308954
ENSMUSG00000016179	Camk1g	protein_coding	-	-0.619345	0.153469	0.24763	0.694534	0.0308233	0.0531389	0.95777	0.0032311	0.00891606	-0.346785	0.358624	0.450765	-0.295303	0.411764	0.511089	0.17696	0.562655	0.709648
ENSMUSG00000016181	Diexf	protein_coding	-	-0.0163894	0.785695	0.861111	-0.00397012	0.944587	0.968023	-0.088538	0.102052	0.186654	-0.127913	0.0450836	0.0714453	0.140242	0.0147054	0.0270606	0.0860557	0.125963	0.228623
ENSMUSG00000016194	Hsd11b1	protein_coding	L34	0.099737	0.16781	0.266353	-0.374914	7.38e-08	2.23e-07	-0.505224	1.55e-14	1.53e-13	-0.0482528	0.525062	0.616646	-0.240184	0.000445884	0.00102759	-0.374161	1.37e-08	9.17e-08
ENSMUSG00000016200	Syt14	protein_coding	L19	-0.306426	0.100339	0.174343	-0.483023	0.0083177	0.015747	-0.139253	0.417679	0.566965	-0.262755	0.194792	0.267157	1.13426	3.59e-11	1.55e-10	-0.25634	0.133141	0.239365
ENSMUSG00000016206	H2-M3	protein_coding	L7	2.08298	4.7e-160	1.44e-157	1.83324	2.44e-135	1.87e-133	1.25209	8.3e-71	9.47e-69	0.967924	3.59e-32	2.74e-31	-0.467343	6.98e-10	2.75e-09	0.396356	4.33e-08	2.75e-07
ENSMUSG00000016239	Lonrf3	protein_coding	L18	0.546455	2.73e-05	0.000100681	0.334303	0.00878617	0.0165565	-0.61513	1.97e-07	1.02e-06	-0.135394	0.335128	0.425813	2.04337	1.34e-60	5.26e-59	-0.506344	3.65e-05	0.000155073
ENSMUSG00000016252	Atp5e	protein_coding	L9	0.0973431	0.270876	0.391493	0.274471	0.00121971	0.00258012	0.245775	0.00212626	0.0060916	0.242642	0.00864343	0.0154062	-0.196066	0.019647	0.0353512	0.443884	3.26e-08	2.1e-07
ENSMUSG00000016253	Nelfcd	protein_coding	-	-0.0571388	0.245327	0.362097	0.0193163	0.679962	0.767827	0.149969	0.000615656	0.00194544	0.0702815	0.176138	0.244309	0.239324	3.17e-07	1.02e-06	0.0429044	0.342871	0.500485
ENSMUSG00000016255	Tubb1	protein_coding	L34	0.685332	0.00016849	0.000551873	-0.531978	0.00271501	0.00550433	0.119378	0.476322	0.622595	-0.615213	0.00175072	0.00339864	-0.809673	3.41e-06	9.95e-06	-0.640017	0.000135415	0.000521967
ENSMUSG00000016256	Ctsz	protein_coding	L6	0.986256	9.1e-50	3.61e-48	2.079	2.09e-232	6.72e-230	1.15994	1.85e-82	2.86e-80	1.78542	9.77e-145	7.27e-143	0.100513	0.11126	0.168275	1.18416	2.09e-85	5.81e-83
ENSMUSG00000016257	Slmo2	protein_coding	L2	0.562162	1.21e-18	1.42e-17	1.10877	3.27e-75	7.69e-74	0.666988	5.66e-31	1.45e-29	1.3251	2.83e-89	8.15e-88	0.42457	4.62e-12	2.11e-11	0.631883	2.82e-27	7.54e-26
ENSMUSG00000016262	Sertad4	protein_coding	L27	-1.10903	1.24e-21	1.69e-20	-0.962497	1.63e-19	8.54e-19	0.128453	0.17497	0.290071	-2.85821	1.13e-99	3.93e-98	-1.36592	4.23e-33	5.63e-32	-0.221228	0.0220665	0.0524163
ENSMUSG00000016283	H2-M2	protein_coding	L26	0.895994	0.000242584	0.000771826	1.51433	5.1e-11	1.87e-10	0.074465	0.741657	0.834887	0.0390071	0.883006	0.91625	-1.01024	8.53e-05	0.000214839	1.85957	8.11e-18	1.24e-16
ENSMUSG00000016308	Ube2a	protein_coding	-	0.155526	0.00675395	0.0163172	0.248383	5.09e-06	1.35e-05	0.1522	0.00321631	0.0088805	0.358246	2.2e-09	6.75e-09	-0.0748336	0.177908	0.25378	0.119951	0.0245525	0.0574946
ENSMUSG00000016319	Slc25a5	protein_coding	L6	0.466868	3.9e-21	5.24e-20	0.6808	1.43e-46	1.7e-45	0.385203	9.13e-18	1.12e-16	0.908858	1.13e-68	2.15e-67	0.102915	0.0287455	0.0500893	0.507853	1.67e-29	5.04e-28
ENSMUSG00000016327	Atp1b4	protein_coding	-	0.0695711	0.909337	0.945999	0.0154009	0.980049	0.991709	1.18197	0.0567274	0.113278	0.023019	0.970112	0.982197	0.74855	0.227351	0.312941	0.51869	0.401132	0.559489
ENSMUSG00000016344	Ppdpf	protein_coding	L27	-0.415253	2.15e-08	1.17e-07	-0.450167	2.03e-10	7.19e-10	-0.321485	1.37e-06	6.41e-06	-0.660017	2.56e-17	1.15e-16	-0.876815	5.51e-35	7.98e-34	-0.10295	0.125442	0.22787
ENSMUSG00000016346	Kcnq2	protein_coding	-	-0.402155	0.438959	0.568748	-1.40459	0.00670916	0.0128804	-0.366366	0.391248	0.540856	-1.07651	0.0224706	0.0375817	1.4427	0.002001	0.00423819	-0.171455	0.677208	0.799034
ENSMUSG00000016349	Eef1a2	protein_coding	L22	-0.667333	0.061449	0.114924	-1.11115	0.00126353	0.00266788	-0.137835	0.672592	0.785353	-1.01587	0.00569443	0.0104167	-0.346516	0.305246	0.400614	-0.319868	0.326553	0.482744
ENSMUSG00000016356	Col20a1	protein_coding	L19	-0.0639526	0.558275	0.678601	-1.13123	2.32e-26	1.55e-25	-0.789059	2.42e-15	2.53e-14	-0.758301	2.14e-10	6.93e-10	1.66397	1.01e-59	3.86e-58	-0.384736	0.000125556	0.000485957
ENSMUSG00000016382	Pls3	protein_coding	L34	0.145375	0.0455031	0.0887204	-0.614572	1.75e-18	8.8e-18	-0.0362669	0.582825	0.715473	-0.205047	0.00725126	0.0130743	-0.130897	0.0568436	0.0926493	-0.0532775	0.420118	0.578643
ENSMUSG00000016386	Mpped2	protein_coding	L27	-0.646563	1.41e-11	1.03e-10	-1.76016	2.49e-64	4.53e-63	-0.730864	8.43e-21	1.27e-19	-1.94287	5.88e-67	1.08e-65	-1.54145	2.4e-48	6.02e-47	-0.469236	1.2e-07	7.25e-07
ENSMUSG00000016409	Nkap	protein_coding	-	0.0987063	0.121381	0.20464	0.0732367	0.231067	0.321072	0.000332017	0.995425	1	0.15425	0.0237943	0.0396267	-0.252733	5.54e-05	0.000142342	-0.0041163	0.944671	0.969901
ENSMUSG00000016427	Ndufa1	protein_coding	L16	-0.0739929	0.40991	0.540463	-0.000209208	0.998058	1	0.0490893	0.545251	0.684804	0.287184	0.0021589	0.00414609	-0.230923	0.00779285	0.0150568	0.372211	4.66e-06	2.27e-05
ENSMUSG00000016458	Wt1	protein_coding	L9	1.33916	3.14e-13	2.6e-12	0.111385	0.535587	0.640876	0.325828	0.0504554	0.102324	1.02133	6.79e-08	1.9e-07	-0.0550492	0.759756	0.824641	-0.392825	0.017866	0.0436918
ENSMUSG00000016477	E2f3	protein_coding	L3	0.24996	0.000162571	0.000534411	0.62209	3.7e-25	2.37e-24	0.166631	0.0039252	0.0106464	0.870889	6.85e-38	6.25e-37	0.193491	0.00254905	0.00531324	0.550033	6.7e-20	1.16e-18
ENSMUSG00000016481	Cr1l	protein_coding	-	0.0832748	0.0368403	0.0738486	0.0519961	0.174409	0.251983	-0.0918999	0.0110275	0.0269834	0.149724	0.00038	0.00079451	0.109648	0.00405591	0.00820634	-0.0381239	0.298784	0.451274
ENSMUSG00000016487	Ppfibp1	protein_coding	-	-0.262795	1.75e-07	8.62e-07	-0.43216	4.64e-19	2.39e-18	-0.263813	7.36e-09	4.46e-08	0.323861	8.91e-10	2.79e-09	0.152185	0.00138759	0.00299547	-0.446459	2.16e-22	4.35e-21
ENSMUSG00000016493	Cd46	protein_coding	L33	-0.319615	0.00530599	0.0131734	-0.476649	1.35e-05	3.45e-05	-0.610683	5.04e-09	3.09e-08	-0.356387	0.00357107	0.00670274	0.158193	0.150118	0.219012	-0.526932	1.01e-06	5.43e-06
ENSMUSG00000016494	Cd34	protein_coding	L6	0.990116	3.64e-51	1.5e-49	-0.302039	1.87e-06	5.13e-06	0.2119	0.000385958	0.00126182	0.582942	2.92e-17	1.31e-16	-0.308223	7.48e-07	2.33e-06	0.405709	1.22e-11	1.12e-10
ENSMUSG00000016495	Plgrkt	protein_coding	L36	0.0832426	0.240258	0.356275	0.324838	1.61e-06	4.44e-06	-0.0370034	0.566625	0.702237	0.0814317	0.276815	0.362315	-0.512441	7.53e-14	3.82e-13	0.0146273	0.82292	0.898498
ENSMUSG00000016496	Cd274	protein_coding	L7	5.02758	0	0	4.34384	0	0	2.02263	1.58e-94	3.12e-92	4.11023	6.84e-289	4.08e-286	0.830193	6.11e-16	3.53e-15	0.777006	3.64e-15	4.54e-14
ENSMUSG00000016498	Pdcd1lg2	protein_coding	L6	1.94974	3.47e-27	6.12e-26	4.16718	9.28e-143	7.83e-141	0.939671	2.82e-08	1.61e-07	2.05067	5.49e-28	3.67e-27	0.95227	5.91e-08	2.01e-07	4.0932	2.09e-143	1.9e-140
ENSMUSG00000016503	Gtf3a	protein_coding	-	0.109028	0.0861613	0.153266	0.310664	2.06e-07	6.05e-07	0.169908	0.0025438	0.00716592	-0.358735	8.67e-08	2.41e-07	-0.337889	4.1e-08	1.41e-07	0.0842712	0.14915	0.262875
ENSMUSG00000016510	Mtif3	protein_coding	-	0.0777485	0.134513	0.222498	0.116571	0.0179238	0.0321536	-0.0293904	0.523602	0.665881	-0.00325093	0.952124	0.969234	0.0279219	0.575012	0.667152	-0.112591	0.0196609	0.0474762
ENSMUSG00000016520	Lnx2	protein_coding	L17	-0.0615163	0.495608	0.622004	-0.0367449	0.673384	0.762001	-0.236016	0.00405227	0.0109634	-0.245345	0.0101212	0.0178691	0.529892	5.61e-10	2.22e-09	-0.144148	0.0817458	0.160685
ENSMUSG00000016524	Il19	protein_coding	-	1.43597	0.0166632	0.0366427	2.88998	5.79e-07	1.65e-06	1.81965	0.00190055	0.00549508	3.03835	1.36e-07	3.74e-07	1.85251	0.00115145	0.00251385	-0.0852337	0.886232	0.937279
ENSMUSG00000016526	Dyrk3	protein_coding	-	0.130642	0.174817	0.275183	-0.0635089	0.489437	0.597069	0.430132	5.18e-07	2.56e-06	0.519723	1.11e-07	3.06e-07	0.835979	1.44e-20	1.07e-19	-0.0726688	0.416487	0.575107
ENSMUSG00000016528	Mapkapk2	protein_coding	L12	0.551159	4.34e-12	3.32e-11	0.643621	4.19e-17	2e-16	0.322311	8.06e-06	3.4e-05	1.25202	4.97e-51	6.32e-50	1.11355	9.97e-50	2.61e-48	0.0235738	0.744925	0.848665
ENSMUSG00000016529	Il10	protein_coding	L3	5.48133	1.26e-50	5.14e-49	6.42825	1.2e-90	3.85e-89	2.72139	1.09e-12	9.3e-12	7.66412	3.52e-103	1.28e-101	1.1204	0.000820973	0.00182936	4.35024	2.22e-47	1.47e-45
ENSMUSG00000016534	Lamp2	protein_coding	L3	0.493627	2.13e-14	1.91e-13	0.579492	1.09e-20	5.97e-20	0.482023	2e-16	2.27e-15	0.505779	8.39e-14	3.26e-13	0.31467	2.54e-07	8.21e-07	0.195391	0.000876995	0.00289372
ENSMUSG00000016541	Atxn10	protein_coding	-	-0.286001	3.06e-06	1.29e-05	-0.314125	1.02e-07	3.07e-07	0.0295131	0.594953	0.725899	0.270093	2.67e-05	6.22e-05	-0.355355	9.54e-10	3.73e-09	-0.160494	0.00403434	0.0115665
ENSMUSG00000016552	Foxred2	protein_coding	L14	-0.0829224	0.419447	0.549396	0.724769	5.21e-16	2.38e-15	0.487662	4.1e-08	2.3e-07	0.703612	4.94e-12	1.75e-11	0.616365	1.8e-11	7.93e-11	0.153413	0.0906761	0.174747
ENSMUSG00000016554	Eif3d	protein_coding	L8	0.536749	1.41e-27	2.52e-26	0.723608	5.3e-53	7.44e-52	0.449742	5.5e-24	9.99e-23	0.920193	1.15e-70	2.28e-69	0.403175	7.77e-18	5.02e-17	0.319749	1.59e-12	1.58e-11
ENSMUSG00000016559	H3f3b	protein_coding	L14	-0.116133	0.203226	0.311463	0.655085	8.65e-14	3.6e-13	0.469057	1.51e-08	8.89e-08	1.31456	4.38e-43	4.65e-42	0.755038	1.82e-18	1.21e-17	0.087203	0.293172	0.444712
ENSMUSG00000016619	Nup50	protein_coding	L15	0.393164	2.05e-13	1.72e-12	0.612379	3.21e-33	2.66e-32	0.407789	2.39e-17	2.86e-16	0.624444	8.59e-29	5.89e-28	0.503706	2.99e-23	2.51e-22	0.407513	9.06e-17	1.29e-15
ENSMUSG00000016624	Phf21b	protein_coding	-	0.117912	0.216741	0.328226	0.214824	0.0169158	0.0304731	0.0613578	0.490192	0.635347	-0.366989	0.000750804	0.00152367	0.0147593	0.876604	0.915885	-0.0597064	0.511766	0.665327
ENSMUSG00000016626	Nlrp14	protein_coding	-	0	1	NA	0	1	NA	0	1	NA	0	1	NA	0	1	NA	-0.00522131	0.980946	NA
ENSMUSG00000016637	Ift27	protein_coding	-	-0.119577	0.117034	0.19833	7.25e-05	0.999204	1	-0.0340984	0.615941	0.742433	-0.146251	0.067634	0.103652	-0.702275	1.69e-21	1.31e-20	-0.0239807	0.730646	0.838894
ENSMUSG00000016664	Pacsin2	protein_coding	-	0.0870238	0.0186772	0.0405965	0.18406	2.16e-07	6.32e-07	0.0267739	0.424034	0.573197	0.593974	1.89e-52	2.5e-51	0.281006	1.35e-15	7.67e-15	-0.119641	0.000422005	0.00148948
ENSMUSG00000016756	Cmah	protein_coding	L29	-0.239066	0.02127	0.045617	-0.323628	0.00108957	0.00231627	0.231606	0.0135636	0.0323786	-0.268822	0.0135366	0.023464	-1.39302	2.65e-44	5.59e-43	0.165344	0.0797121	0.157447
ENSMUSG00000016757	Ttll12	protein_coding	L6	0.310945	0.00759553	0.018134	0.374719	0.000793103	0.00171206	0.385957	0.000240634	0.000814228	0.100947	0.409685	0.503399	-0.17855	0.107235	0.162865	0.272965	0.0100486	0.0262642
ENSMUSG00000016758	Bik	protein_coding	L33	0.179341	0.0130952	0.0295632	-0.861713	7.23e-31	5.56e-30	-0.590387	2.65e-19	3.61e-18	-0.521275	4.07e-11	1.37e-10	0.202255	0.00585194	0.0115567	-0.349362	7.41e-07	4.03e-06
ENSMUSG00000016763	Scube1	protein_coding	L33	-1.7561	8.05e-72	5.58e-70	-0.8051	2.46e-18	1.23e-17	-0.973692	2.61e-29	6.18e-28	-1.50335	1.33e-48	1.61e-47	0.177559	0.0491085	0.0812498	-1.06412	2.86e-33	1.03e-31
ENSMUSG00000016831	Tox4	protein_coding	L14	0.596313	1.22e-32	2.69e-31	0.742005	2.51e-53	3.55e-52	0.164171	0.000323413	0.0010691	0.730781	2.39e-43	2.55e-42	0.492836	6.57e-25	5.95e-24	0.0451528	0.328223	0.484685
ENSMUSG00000016833	Mrps18c	protein_coding	L4	0.55044	1.87e-08	1.02e-07	0.872531	2.89e-21	1.61e-20	0.762851	9.02e-18	1.1e-16	0.865171	6.4e-18	2.97e-17	0.0464647	0.629776	0.717266	0.443895	1.11e-06	5.95e-06
ENSMUSG00000016918	Sulf1	protein_coding	L23	-0.814923	1.67e-27	2.99e-26	-0.222297	0.00196072	0.00404842	-0.21466	0.00143543	0.00424555	-0.273188	0.000474756	0.000984655	-0.656561	2.76e-20	2.02e-19	-0.233909	0.000522672	0.00181009
ENSMUSG00000016921	Srsf6	protein_coding	-	-0.118036	0.000371403	0.00114648	-0.0156751	0.621191	0.717951	-0.109189	0.000269275	0.000902944	0.0463567	0.182882	0.252745	0.0771235	0.0143405	0.0264518	0.118522	0.000100915	0.000396788
ENSMUSG00000016933	Plcg1	protein_coding	L32	-0.36455	1.23e-07	6.18e-07	-0.788468	1.64e-32	1.33e-31	-0.548367	1.83e-18	2.36e-17	-1.11958	1.91e-53	2.59e-52	0.247301	0.000145532	0.000357388	-0.314193	5.62e-07	3.1e-06
ENSMUSG00000016940	Kctd2	protein_coding	L27	-0.35174	1.91e-14	1.72e-13	-0.471235	9.92e-27	6.69e-26	-0.284715	3.78e-12	3.1e-11	-0.876268	2.02e-71	4.09e-70	-0.395496	2.02e-19	1.42e-18	-0.395834	6.06e-21	1.12e-19
ENSMUSG00000016942	Tmprss6	protein_coding	-	1.06465	1.72e-05	6.53e-05	-0.33573	0.159048	0.232627	-0.891382	6.19e-05	0.000229649	-1.1666	2.48e-05	5.79e-05	-0.900169	0.00033687	0.000788937	-0.54467	0.0209109	0.0500665
ENSMUSG00000016946	Kctd5	protein_coding	-	0.16739	0.00302567	0.00788255	0.357657	2.14e-11	7.96e-11	0.116611	0.0206695	0.0470245	0.480627	2.28e-16	9.88e-16	0.287445	7.66e-08	2.58e-07	0.166402	0.00141074	0.0044661
ENSMUSG00000016982	Pom121l2	protein_coding	-	0.0174147	0.976682	0.989089	-0.544295	0.368869	0.475037	-0.191254	0.755634	0.844743	2.03488	0.000720632	0.00146628	0.201498	0.740605	0.810188	-0.0678839	0.911504	0.952729
ENSMUSG00000016984	Etaa1	protein_coding	-	0.219172	0.0193276	0.0418832	0.315326	0.000427413	0.000950938	0.24303	0.00442537	0.011882	-0.502233	6.93e-07	1.82e-06	-0.553145	2.21e-09	8.42e-09	0.00859994	0.921463	0.957627
ENSMUSG00000016995	Matn4	protein_coding	L33	-0.84459	1.6e-21	2.18e-20	-1.52728	3.56e-71	7.64e-70	-0.776898	3.47e-22	5.65e-21	-2.42149	2.55e-141	1.81e-139	0.034896	0.676099	0.757556	0.069407	0.388073	0.546895
ENSMUSG00000016998	Svs4	protein_coding	-	0	1	NA	0	1	NA	0	1	NA	0.01091	0.955539	NA	-0.0054272	0.979659	NA	0	1	NA
ENSMUSG00000017000	Svs6	protein_coding	-	0	1	NA	0	1	NA	0	1	NA	0	1	NA	0	1	NA	-0.00522131	0.980946	NA
ENSMUSG00000017002	Slpi	protein_coding	L24	0.455884	0.0627558	0.116937	0.681388	0.00400641	0.00793722	1.4243	2.06e-10	1.44e-09	3.20996	2.48e-36	2.16e-35	2.38216	1.16e-24	1.04e-23	0.0980511	0.661205	0.787159
ENSMUSG00000017003	Svs3a	protein_coding	-	0	1	NA	0	1	NA	0.015032	0.945182	NA	0	1	NA	0	1	NA	0	1	NA
ENSMUSG00000017004	Svs5	protein_coding	-	0	1	NA	0	1	NA	-0.0588557	0.893993	NA	0	1	NA	0.0849618	0.844102	NA	-0.140222	0.750944	NA
ENSMUSG00000017007	Rbpjl	protein_coding	L28	-1.196	9.6e-25	1.52e-23	-1.51978	1.07e-41	1.12e-40	-0.037	0.725892	0.824497	-2.48774	3.46e-89	9.92e-88	-1.29565	1.02e-31	1.27e-30	0.200742	0.057813	0.120104
ENSMUSG00000017009	Sdc4	protein_coding	L12	0.185225	0.126119	0.211011	0.735003	2.93e-10	1.03e-09	0.305433	0.00552945	0.014534	2.13466	1.06e-63	1.8e-62	1.80128	6.39e-56	2.11e-54	0.651023	3.39e-09	2.43e-08
ENSMUSG00000017049	Ccdc70	protein_coding	-	NA	NA	NA	NA	NA	NA	NA	NA	NA	NA	NA	NA	NA	NA	NA	NA	NA	NA
ENSMUSG00000017057	Il13ra1	protein_coding	L2	0.674437	2.08e-18	2.39e-17	0.928404	2.52e-36	2.27e-35	0.450734	1.07e-10	7.73e-10	1.58603	1.28e-86	3.51e-85	0.829888	4.93e-30	5.69e-29	0.0805385	0.251769	0.396773
ENSMUSG00000017064	Prl5a1	protein_coding	-	NA	NA	NA	NA	NA	NA	NA	NA	NA	NA	NA	NA	NA	NA	NA	NA	NA	NA
ENSMUSG00000017119	Nbr1	protein_coding	-	-0.0108715	0.765849	0.846344	-0.454105	6.95e-38	6.57e-37	-0.185971	2.09e-08	1.21e-07	-0.292233	5.44e-14	2.13e-13	-0.125468	0.000317701	0.000746483	-0.281123	4.41e-17	6.4e-16
ENSMUSG00000017132	Cyth1	protein_coding	L14	0.0208458	0.758574	0.841163	0.797334	4.37e-35	3.81e-34	0.231094	0.000160524	0.000557606	0.760525	5.93e-27	3.81e-26	0.485709	3.05e-14	1.59e-13	0.289618	2.96e-06	1.48e-05
ENSMUSG00000017144	Rnd3	protein_coding	L2	0.112185	0.250064	0.367556	0.6204	2.46e-11	9.16e-11	0.126858	0.150202	0.255821	1.35094	1.69e-40	1.66e-39	0.608575	5.4e-11	2.31e-10	-0.12219	0.171724	0.294213
ENSMUSG00000017146	Brca1	protein_coding	L6	1.93917	2.71e-60	1.43e-58	2.0982	1e-80	2.64e-79	1.83493	1.34e-67	1.35e-65	1.34509	4.75e-27	3.06e-26	0.0518678	0.668683	0.750721	1.9591	1.61e-72	3.12e-70
ENSMUSG00000017165	Gast	protein_coding	-	-0.0157664	0.973411	NA	-0.0187954	0.968962	0.983406	0.212754	0.670362	NA	0.383094	0.410408	0.504072	0.621675	0.205102	NA	0.20337	0.684221	NA
ENSMUSG00000017167	Cntnap1	protein_coding	L34	-0.383516	0.00230033	0.00613122	-1.61972	2.31e-37	2.16e-36	-0.739929	1.11e-10	7.96e-10	-1.21335	1.51e-18	7.17e-18	-1.05792	1.21e-17	7.76e-17	-0.585535	3.48e-07	1.98e-06
ENSMUSG00000017176	Nt5c3b	protein_coding	-	-0.0728771	0.202021	0.309972	-0.0281898	0.600426	0.700078	0.081113	0.109293	0.197529	-0.0493045	0.410472	0.504086	-0.49972	2.66e-19	1.86e-18	0.0659499	0.205298	0.338977
ENSMUSG00000017188	Coa3	protein_coding	L28	0.246867	0.00084463	0.00244627	-0.016676	0.813987	0.873253	0.246448	0.000209381	0.000714358	-0.238543	0.00214569	0.00412247	-0.602245	2.43e-17	1.52e-16	0.107381	0.112149	0.208035
ENSMUSG00000017195	Zpbp2	protein_coding	-	0.524958	0.0586049	0.110327	1.05731	2.83e-06	7.62e-06	0.131963	0.619487	0.744845	-1.79825	2.38e-07	6.43e-07	-1.33963	4.5e-05	0.000116851	0.95346	0.000152356	0.000583145
ENSMUSG00000017204	Gsdma	protein_coding	L24	0.270329	0.652376	0.759234	0.271952	0.653591	0.745687	1.57586	0.0101894	0.0251483	-0.666986	0.260531	0.343952	0.216922	0.721097	0.79438	-0.118055	0.847456	0.913935
ENSMUSG00000017210	Med24	protein_coding	L15	0.230305	7.67e-05	0.000264401	0.400357	7.54e-13	3.01e-12	0.00928368	0.859499	0.919316	0.874364	1.43e-46	1.64e-45	0.514677	1.84e-20	1.35e-19	0.278165	1.95e-07	1.14e-06
ENSMUSG00000017211	Gsdma2	protein_coding	-	0.00132555	0.994762	NA	0	1	NA	0	1	NA	-0.0427742	0.826987	NA	-0.0229676	0.914077	NA	0	1	NA
ENSMUSG00000017221	Psmd3	protein_coding	L15	0.411425	4.02e-09	2.37e-08	0.704342	9.38e-26	6.11e-25	0.484237	1.98e-14	1.94e-13	1.08225	1.93e-49	2.36e-48	0.880815	1.86e-40	3.38e-39	0.277337	1.4e-05	6.37e-05
ENSMUSG00000017264	Exosc10	protein_coding	-	0.256004	2.54e-10	1.69e-09	0.237062	1.03e-09	3.49e-09	0.199814	4.69e-08	2.62e-07	0.521053	4.79e-34	3.9e-33	0.115155	0.00305278	0.00628681	0.0654951	0.0796838	0.157438
ENSMUSG00000017286	Glod4	protein_coding	L29	-0.0960744	0.086434	0.153661	-0.196281	0.000234933	0.000537422	0.0108555	0.829451	0.897478	-0.0667815	0.25632	0.339224	-1.06604	5.22e-84	4.22e-82	-0.0637649	0.208337	0.342982
ENSMUSG00000017288	Vps53	protein_coding	-	0.188598	2.23e-05	8.34e-05	0.261673	6.42e-10	2.2e-09	0.0774379	0.051456	0.104058	0.392257	3.95e-17	1.77e-16	-0.038119	0.377613	0.476551	0.082091	0.0457321	0.0985968
ENSMUSG00000017291	Taok1	protein_coding	-	-0.149049	0.0852407	0.151955	-0.127469	0.125899	0.189579	-0.0976902	0.214102	0.339964	0.35775	8.12e-05	0.000180764	0.557152	9.71e-12	4.35e-11	-0.226029	0.00414881	0.0118634
ENSMUSG00000017299	Dnttip1	protein_coding	-	0.101736	0.0857967	0.152717	0.298811	8.7e-08	2.62e-07	0.19183	0.000287122	0.000957849	0.317129	2.72e-07	7.31e-07	0.491047	2.48e-18	1.65e-17	0.0532654	0.332527	0.489186
ENSMUSG00000017300	Tnnc2	protein_coding	L24	0.257448	0.675693	0.777668	0.422625	0.491228	0.598744	1.45251	0.0168866	0.0393566	-0.924795	0.132593	0.189826	1.0607	0.0830589	0.130011	0.3791	0.532788	0.683825
ENSMUSG00000017307	Acot8	protein_coding	-	0.130837	0.0541325	0.102996	0.594294	1.25e-20	6.78e-20	0.276347	5.36e-06	2.32e-05	0.263307	0.000260846	0.000553824	0.225369	0.000605109	0.00136975	0.183837	0.00363113	0.0105156
ENSMUSG00000017309	Cd300lg	protein_coding	L33	-2.61779	7.34e-81	6.33e-79	-2.11159	3.27e-60	5.39e-59	-1.11111	1.15e-20	1.72e-19	-3.89574	2.64e-138	1.8e-136	-0.787837	1.99e-10	8.14e-10	-0.749775	3.55e-10	2.82e-09
ENSMUSG00000017310	Spint4	protein_coding	-	0	1	NA	-0.00826284	0.968283	NA	-0.00344482	0.987428	NA	0	1	NA	0	1	NA	0	1	NA
ENSMUSG00000017311	Pyy	protein_coding	-	-0.0503553	0.897489	NA	0.430081	0.283047	NA	0.248345	0.551913	NA	0.0412514	0.913784	NA	0.0807472	0.843127	NA	0.0544369	0.896255	NA
ENSMUSG00000017314	Mpp2	protein_coding	L33	-0.395342	4.59e-07	2.14e-06	-0.644039	1.55e-17	7.54e-17	-0.311071	9.26e-06	3.87e-05	-0.282519	0.000646999	0.00132218	0.132268	0.073005	0.116054	-0.283839	8.68e-05	0.000345379
ENSMUSG00000017316	Ppy	protein_coding	-	-0.904837	0.00109924	0.00311707	0.334309	0.164112	0.239095	-0.154352	0.523129	0.66542	0.0877571	0.746704	0.809822	0.346914	0.205806	0.287465	0.476758	0.0734843	0.146969
ENSMUSG00000017344	Vtn	protein_coding	L33	-0.872599	1.29e-16	1.34e-15	-1.68339	2.96e-58	4.68e-57	-0.831691	3.34e-18	4.21e-17	-3.32271	9.73e-151	8.13e-149	-1.06687	4.95e-26	4.72e-25	-0.622775	2.15e-10	1.74e-09
ENSMUSG00000017376	Nlk	protein_coding	-	-0.154969	0.0168831	0.0370752	-0.281555	5.88e-06	1.55e-05	-0.166113	0.00468426	0.0125111	-0.314209	5.32e-06	1.31e-05	-0.0668419	0.281876	0.374726	-0.0816886	0.171616	0.294119
ENSMUSG00000017386	Traf4	protein_coding	-	-0.297559	1.9e-05	7.16e-05	0.162653	0.0134537	0.0246546	0.159939	0.00949551	0.0236087	-0.0856883	0.236985	0.316766	0.10743	0.103038	0.157252	0.137721	0.029238	0.0670603
ENSMUSG00000017390	Aldoc	protein_coding	-	-0.413797	1.27e-06	5.58e-06	-0.325051	6.16e-05	0.000148969	-0.270078	0.000498612	0.00159908	-0.0428673	0.630329	0.712454	-0.61892	2.87e-14	1.5e-13	-0.261778	0.000666387	0.00225198
ENSMUSG00000017400	Stac2	protein_coding	L26	-1.07104	5.67e-12	4.29e-11	0.336802	0.00832628	0.0157602	-0.430522	0.00076187	0.00236733	-1.03008	3.54e-11	1.2e-10	-0.772646	1.49e-08	5.29e-08	1.46505	3.18e-34	1.21e-32
ENSMUSG00000017404	Rpl19	protein_coding	L9	0.109531	0.122296	0.205864	0.400868	3.98e-09	1.3e-08	0.260242	5.13e-05	0.000193236	0.595234	9.9e-16	4.17e-15	0.0818748	0.221385	0.306085	0.0815574	0.20537	0.339065
ENSMUSG00000017405	Nek8	protein_coding	-	-0.446869	2.87e-12	2.22e-11	-0.226568	0.00012975	0.000304739	-0.126406	0.0223319	0.0503111	-0.187682	0.00458678	0.00849789	-0.167078	0.00604048	0.0118996	-0.149001	0.0102878	0.0268328
ENSMUSG00000017412	Cacnb4	protein_coding	L35	0.650382	0.00067042	0.00198173	0.903106	7.93e-08	2.39e-07	0.685928	4.31e-05	0.000164094	-1.37142	2.42e-10	7.81e-10	-0.350553	0.0506855	0.0836099	-0.299326	0.0969826	0.184713
ENSMUSG00000017417	Plxdc1	protein_coding	L27	-0.642295	4.92e-12	3.74e-11	-0.727787	2.09e-16	9.7e-16	-0.626905	3.4e-14	3.27e-13	-2.55112	5.84e-127	3.22e-125	-1.25807	1.2e-44	2.59e-43	-0.434083	3.71e-07	2.1e-06
ENSMUSG00000017418	Arl5b	protein_coding	-	0.13346	0.12533	0.209962	-0.302578	0.000307057	0.000694209	-0.403971	3.15e-07	1.59e-06	-0.114649	0.210664	0.286038	0.108658	0.187962	0.266167	-0.359903	6.25e-06	2.98e-05
ENSMUSG00000017421	Zfp207	protein_coding	-	0.12133	0.0365105	0.0732846	0.272863	9.53e-07	2.67e-06	0.0993787	0.0590301	0.117247	0.374002	8.42e-10	2.64e-09	0.0706797	0.199016	0.27961	0.0310241	0.557697	0.705757
ENSMUSG00000017428	Psmd11	protein_coding	L15	0.50567	9.52e-17	9.95e-16	0.631377	4.06e-27	2.77e-26	0.581427	6.65e-26	1.33e-24	1.00929	4.23e-56	6.12e-55	0.957714	1.57e-61	6.36e-60	0.247811	9.22e-06	4.31e-05
ENSMUSG00000017446	C1qtnf1	protein_coding	L12	-0.583081	5.61e-15	5.22e-14	-0.245485	0.000521604	0.00115041	-0.255696	0.000125139	0.00044272	0.541378	2.41e-12	8.69e-12	0.764649	3.82e-28	4.06e-27	0.4045	1.37e-09	1.03e-08
ENSMUSG00000017453	Pipox	protein_coding	L28	-0.572579	0.00195546	0.00529539	-1.72823	1.21e-24	7.57e-24	-0.919824	7.8e-10	5.18e-09	-3.36901	5.45e-43	5.76e-42	-3.28407	2.17e-46	5.03e-45	-0.953768	2.97e-09	2.14e-08
ENSMUSG00000017466	Timp2	protein_coding	L33	-0.642976	2.56e-35	6.24e-34	-0.908736	3.68e-74	8.45e-73	-0.642458	1.37e-42	5.83e-41	-1.347	9.32e-135	5.95e-133	-0.0676262	0.166349	0.239591	-0.336086	9.1e-13	9.26e-12
ENSMUSG00000017478	Zc3h18	protein_coding	-	0.108144	0.0497781	0.0957674	0.205942	9.69e-05	0.000230627	0.0271058	0.587281	0.719017	0.340456	4.84e-09	1.46e-08	0.363762	3.94e-12	1.81e-11	0.0377242	0.455	0.61233
ENSMUSG00000017485	Top2b	protein_coding	-	-0.148079	0.0363399	0.072996	-0.277915	4.41e-05	0.000108024	-0.0424077	0.508959	0.652921	-0.135934	0.0676149	0.103633	-0.0244305	0.715452	0.789793	-0.104928	0.103294	0.19451
ENSMUSG00000017491	Rarb	protein_coding	L28	-0.154411	0.204007	0.31252	-1.12601	2.87e-21	1.6e-20	-0.35643	0.00112987	0.00340447	-1.58407	1.33e-33	1.07e-32	-1.37575	1.06e-30	1.26e-29	-0.68089	7.47e-10	5.74e-09
ENSMUSG00000017493	Igfbp4	protein_coding	L10	-0.590284	4.85e-14	4.24e-13	0.384776	2.96e-07	8.58e-07	0.314058	9.08e-06	3.8e-05	0.316785	0.000106866	0.000235388	0.664364	2.04e-19	1.43e-18	0.275764	0.000100107	0.000393894
ENSMUSG00000017499	Cdc6	protein_coding	L6	2.47198	1.1e-87	1.11e-85	2.21504	5.05e-80	1.3e-78	2.01385	3.44e-74	4.35e-72	1.11964	1.96e-17	8.87e-17	-0.220277	0.0812785	0.12756	1.78847	1.51e-56	1.49e-54
ENSMUSG00000017548	Suz12	protein_coding	L1	0.257718	0.000513088	0.00154499	0.492666	4.14e-12	1.6e-11	0.389474	7.47e-09	4.52e-08	0.404557	2.25e-07	6.09e-07	0.254849	0.000314582	0.000739466	0.212074	0.00180363	0.0055866
ENSMUSG00000017550	Atad5	protein_coding	L6	0.923228	1.44e-21	1.97e-20	1.29906	2.15e-46	2.54e-45	0.960885	3.81e-28	8.52e-27	0.589414	1.18e-08	3.45e-08	0.340389	0.000342101	0.000800719	0.944234	6.52e-26	1.62e-24
ENSMUSG00000017561	Crlf3	protein_coding	L37	0.00609888	0.910333	0.946493	0.417965	5.56e-16	2.54e-15	-0.00624171	0.899191	0.944618	-0.602975	2.26e-25	1.37e-24	-0.305119	3.3e-09	1.23e-08	-0.0125139	0.802142	0.885427
ENSMUSG00000017588	Krt27	protein_coding	-	0	1	NA	0	1	NA	0	1	NA	0.00111521	0.995453	NA	-0.005678	0.97872	NA	0	1	NA
ENSMUSG00000017607	Tns4	protein_coding	L24	0.58323	4.97e-05	0.000176297	1.00439	1.07e-14	4.64e-14	0.824713	2.22e-11	1.71e-10	0.157441	0.288137	0.374671	-0.704839	9.65e-07	2.98e-06	0.49509	3.99e-05	0.000168475
ENSMUSG00000017615	Tnfaip1	protein_coding	-	-0.0399206	0.36224	0.491696	-0.491129	2.99e-31	2.33e-30	-0.0891635	0.0244517	0.0544461	-0.00935146	0.839189	0.884158	0.137254	0.000931185	0.00205788	0.0685542	0.0866284	0.168411
ENSMUSG00000017631	Abr	protein_coding	L14	0.38052	7.33e-18	8.18e-17	1.0968	1.92e-148	1.78e-146	0.213648	9.77e-08	5.24e-07	0.419874	2.57e-19	1.26e-18	0.640786	1.48e-52	4.29e-51	-0.0491691	0.226417	0.365591
ENSMUSG00000017639	Rab11fip4	protein_coding	L33	-0.201465	0.00932767	0.0217939	0.330146	5.79e-06	1.52e-05	-0.0924369	0.183173	0.300939	-0.988729	9.51e-33	7.4e-32	0.469009	9.58e-11	4.02e-10	0.227814	0.00109386	0.00353858
ENSMUSG00000017652	Cd40	protein_coding	L35	0.81864	3.6e-24	5.58e-23	1.77722	2.14e-118	1.24e-116	0.024325	0.740157	0.83415	-0.0154071	0.858546	0.89858	-0.00864236	0.912219	0.941264	0.885411	1.08e-32	3.8e-31
ENSMUSG00000017664	Slc35c2	protein_coding	L5	0.0139047	0.846086	0.901856	0.627938	2.75e-20	1.48e-19	0.463238	5.79e-13	5.05e-12	0.245494	0.00110708	0.00220362	-0.275769	5.45e-05	0.000140096	0.170415	0.00913177	0.0241224
ENSMUSG00000017667	Zfp334	protein_coding	L20	-0.138606	0.0129404	0.0292517	-0.567126	1.77e-24	1.11e-23	-0.425563	2.91e-17	3.46e-16	-0.486014	6.26e-16	2.66e-15	0.135699	0.0105582	0.0199611	-0.41985	6.91e-16	9.13e-15
ENSMUSG00000017670	Elmo2	protein_coding	L7	0.72604	3.07e-48	1.18e-46	0.437672	6.32e-20	3.35e-19	-0.197238	1.25e-05	5.14e-05	-0.245586	3.54e-06	8.82e-06	0.0171484	0.71897	0.792506	-0.0699871	0.126891	0.230118
ENSMUSG00000017677	Wsb1	protein_coding	L14	0.172423	0.00443325	0.0111704	0.434759	7.02e-14	2.94e-13	0.0477919	0.383587	0.532662	0.780948	7.61e-35	6.34e-34	0.637045	1.62e-28	1.74e-27	0.124184	0.0256484	0.0597681
ENSMUSG00000017679	Ttpal	protein_coding	L18	0.138751	0.0854182	0.152211	0.28802	0.000198082	0.000456731	-0.0412705	0.573145	0.707797	0.690413	2.86e-16	1.23e-15	0.521855	7.27e-12	3.29e-11	0.285575	0.000111473	0.000434412
ENSMUSG00000017686	Rhot1	protein_coding	-	0.133125	0.00585922	0.0144077	-0.201699	1.46e-05	3.72e-05	-0.0749615	0.0878603	0.164657	0.0116943	0.820106	0.86882	0.107914	0.0196662	0.035383	-0.0930768	0.0372966	0.0828921
ENSMUSG00000017688	Hnf4g	protein_coding	-	-0.246615	0.669079	0.772339	1.76651	0.000813089	0.00175309	0.0754615	0.882397	0.934109	-0.812611	0.140706	0.200271	-1.78801	0.00129014	0.0027957	0.399757	0.431561	0.589668
ENSMUSG00000017692	Rhbdl3	protein_coding	L19	0.115488	0.202959	0.311194	-0.143834	0.104784	0.160894	-0.187667	0.0226317	0.0508471	-0.576616	6.42e-09	1.92e-08	1.37811	1.25e-57	4.38e-56	0.361381	1.17e-05	5.39e-05
ENSMUSG00000017697	Ada	protein_coding	L24	2.11194	7.62e-09	4.35e-08	1.57297	9.18e-06	2.38e-05	1.21501	0.000323153	0.00106862	0.760823	0.0440952	0.0699602	1.68277	1.5e-06	4.54e-06	0.0806277	0.810749	0.891045
ENSMUSG00000017707	Serinc3	protein_coding	L14	0.471149	4.86e-15	4.53e-14	0.624475	4.44e-27	3.03e-26	-0.0231785	0.671582	0.78481	0.768269	4.15e-34	3.38e-33	0.771939	4.58e-42	8.86e-41	-0.116428	0.0333437	0.0751798
ENSMUSG00000017713	Tha1	protein_coding	L14	-0.24335	0.00657494	0.0159361	0.756254	6.39e-20	3.39e-19	0.0881023	0.26959	0.407057	0.430808	3.39e-06	8.46e-06	0.563823	2.32e-11	1.01e-10	0.320038	0.00010231	0.000401865
ENSMUSG00000017715	Pgs1	protein_coding	L15	0.35307	8.85e-08	4.5e-07	0.895423	2.06e-45	2.39e-44	0.28848	1.4e-06	6.54e-06	1.02732	5.8e-50	7.22e-49	1.06471	2.81e-65	1.28e-63	0.337296	2.13e-08	1.4e-07
ENSMUSG00000017716	Birc5	protein_coding	L6	2.64521	2.46e-50	9.89e-49	3.01432	1.14e-70	2.41e-69	1.77793	2.99e-28	6.76e-27	1.91555	7.88e-25	4.7e-24	0.427263	0.0159577	0.0291864	2.14959	2.04e-39	9.59e-38
ENSMUSG00000017718	Afmid	protein_coding	L15	-0.0325658	0.860707	0.912089	0.558973	0.0015535	0.00324807	0.161186	0.342747	0.489444	0.131746	0.507552	0.599594	1.16522	3.63e-11	1.57e-10	0.152524	0.371826	0.530445
ENSMUSG00000017720	Trp53tg5	protein_coding	-	-0.00669351	0.990838	NA	0.077654	0.895256	0.933641	0.427209	0.47765	0.623818	-0.320735	0.580178	0.667697	0.412807	0.487559	0.586246	-0.510313	0.39683	NA
ENSMUSG00000017721	Pigt	protein_coding	-	0.204031	0.00402538	0.010225	0.321453	2.19e-06	5.98e-06	0.231247	0.000298449	0.000992203	0.361021	1.2e-06	3.1e-06	0.307543	4.63e-06	1.34e-05	0.31814	8.3e-07	4.49e-06
ENSMUSG00000017723	Wfdc2	protein_coding	L31	-0.250612	0.0018883	0.00512731	-1.08972	1.05e-44	1.19e-43	0.225841	0.00203435	0.00585346	-0.391191	3.66e-06	9.1e-06	0.253674	0.000856137	0.00190225	-0.17949	0.0142748	0.0358552
ENSMUSG00000017724	Etv4	protein_coding	L3	-0.1147	0.603014	0.718449	2.52577	2.72e-44	3.05e-43	1.2736	4.93e-13	4.33e-12	2.5083	3.47e-37	3.11e-36	1.07516	8.07e-08	2.71e-07	1.69081	8.12e-20	1.4e-18
ENSMUSG00000017733	Eppin	protein_coding	-	-1.18704	0.000258473	0.000819321	-0.744704	0.0236739	0.0416043	-2.48493	4.86e-10	3.29e-09	-0.546739	0.144624	0.205176	0.714304	0.0230771	0.0410057	-0.981882	0.00355822	0.0103275
ENSMUSG00000017734	Dbndd2	protein_coding	L20	-0.110231	0.115016	0.195505	-0.732679	4.59e-25	2.92e-24	-0.519947	2.41e-15	2.52e-14	-0.148426	0.0436805	0.0693598	0.172926	0.00984011	0.0187022	-0.550834	5.18e-16	6.95e-15
ENSMUSG00000017737	Mmp9	protein_coding	L12	2.02734	6.69e-24	1.02e-22	0.349817	0.0713423	0.113758	-0.0922197	0.616195	0.742643	4.04329	1.13e-82	2.88e-81	3.26535	6.77e-66	3.17e-64	-0.188518	0.305768	0.459393
ENSMUSG00000017740	Slc12a5	protein_coding	L33	-0.835733	9.48e-15	8.69e-14	-1.92944	5.84e-64	1.05e-62	-0.589511	7.47e-10	4.97e-09	-1.48529	3.45e-35	2.9e-34	-0.563652	3.17e-08	1.1e-07	-0.28742	0.00359339	0.0104196
ENSMUSG00000017747	Ghdc	protein_coding	-	0.23539	0.000170302	0.000557148	0.179452	0.00260085	0.00529086	0.191453	0.000596333	0.00188843	0.608505	1.41e-20	7.24e-20	-0.556926	4.87e-19	3.35e-18	-0.0145253	0.802547	0.885705
ENSMUSG00000017754	Pltp	protein_coding	L33	-0.241975	0.00730442	0.0174987	-1.01939	9.04e-32	7.14e-31	-0.658148	9.47e-16	1.02e-14	-2.71377	1.38e-178	1.75e-176	-0.893246	9.92e-26	9.34e-25	-0.66152	7.48e-16	9.86e-15
ENSMUSG00000017756	Slc12a7	protein_coding	-	0.243147	5.86e-06	2.37e-05	-0.129339	0.0121814	0.0224942	-0.0767534	0.114778	0.205781	-0.628292	3.62e-28	2.43e-27	-0.230794	6.39e-06	1.82e-05	-0.0591788	0.228121	0.367714
ENSMUSG00000017760	Ctsa	protein_coding	L6	0.28825	4.48e-08	2.36e-07	1.04636	2.9e-95	1.03e-93	0.457154	1.01e-21	1.61e-20	0.558322	6.77e-24	3.91e-23	-0.121679	0.0149034	0.0273997	0.312444	7.58e-11	6.41e-10
ENSMUSG00000017764	Zswim1	protein_coding	-	0.291958	0.000437633	0.0013343	0.273356	0.000570893	0.00125285	0.117678	0.112141	0.201868	0.04694	0.593649	0.679543	0.387502	9.02e-07	2.79e-06	-0.0357125	0.643844	0.774512
ENSMUSG00000017765	Slc12a4	protein_coding	L15	0.183687	0.00513329	0.0127772	0.0988224	0.116755	0.17732	0.125767	0.0340877	0.0729062	0.686722	1.86e-23	1.06e-22	0.687525	1.32e-28	1.43e-27	0.140509	0.0189047	0.0458968
ENSMUSG00000017767	Spata25	protein_coding	-	-0.317187	0.139048	0.228502	-0.774387	0.000258354	0.000588414	-0.511329	0.0110601	0.0270536	-0.143022	0.537082	0.627753	0.678774	0.000746376	0.00167139	-0.264013	0.195728	0.326569
ENSMUSG00000017774	Myo1c	protein_coding	L19	0.124556	0.0392612	0.0779502	-0.25469	1.2e-05	3.08e-05	-0.241115	1.1e-05	4.56e-05	-0.140232	0.0270272	0.0445911	0.719427	1.62e-36	2.5e-35	-0.0308977	0.573673	0.719813
ENSMUSG00000017776	Crk	protein_coding	-	0.225125	7.18e-05	0.00024864	0.00445055	0.934996	0.961669	0.0567335	0.270701	0.408205	0.341815	9.63e-09	2.84e-08	0.00468888	0.930494	0.954584	-0.0350409	0.498542	0.653153
ENSMUSG00000017778	Cox7c	protein_coding	L16	-0.0133502	0.862657	0.913267	0.298219	5.22e-05	0.000126988	0.327701	2.59e-06	1.17e-05	0.393955	9.81e-07	2.55e-06	-0.100455	0.176557	0.252059	0.285743	4.54e-05	0.000189511
ENSMUSG00000017781	Pitpna	protein_coding	L14	0.469666	4.63e-28	8.49e-27	0.687613	3.14e-63	5.57e-62	0.299809	9.59e-15	9.62e-14	1.0327	8.76e-118	4.11e-116	0.530986	3.09e-39	5.35e-38	0.247321	2.55e-10	2.05e-09
ENSMUSG00000017801	Mlx	protein_coding	-	0.438096	1.25e-20	1.62e-19	0.777474	5.53e-67	1.08e-65	0.30536	7.13e-13	6.17e-12	0.577559	1.25e-31	9.38e-31	0.148533	0.0010776	0.00236203	0.197968	6.91e-06	3.28e-05
ENSMUSG00000017802	Fam134c	protein_coding	-	0.000768412	0.986296	0.994876	0.222691	1.96e-07	5.76e-07	-0.0359125	0.373427	0.522446	-0.245953	2.07e-07	5.62e-07	0.391011	2.68e-20	1.96e-19	-0.0720207	0.0797819	0.157552
ENSMUSG00000017817	Jph2	protein_coding	L27	-1.22798	6.85e-21	9.03e-20	-1.10575	9.5e-19	4.83e-18	-0.388818	0.000886882	0.00272488	-2.10217	1.91e-52	2.53e-51	-0.430926	0.000436948	0.00100903	-0.351792	0.00281779	0.00837744
ENSMUSG00000017830	Dhx58	protein_coding	L5	2.31968	3.82e-158	1.13e-155	3.27245	0	0	2.64277	1.06e-251	2.28e-248	1.79482	2.79e-85	7.46e-84	-0.237115	0.0060156	0.0118581	1.70045	4.43e-99	1.7e-96
ENSMUSG00000017831	Rab5a	protein_coding	L13	0.219406	0.0127689	0.0289047	0.128332	0.129702	0.194692	0.137023	0.0868185	0.163002	0.653214	1.54e-12	5.6e-12	0.392093	2.68e-06	7.92e-06	-0.0177732	0.825515	0.900082
ENSMUSG00000017832	Hspb9	protein_coding	-	-0.144949	0.769926	0.849247	0.662258	0.137612	0.20503	0.0568408	0.896964	0.943257	0.0989619	0.848654	0.891449	-0.100301	0.832822	0.882197	0.573509	0.226197	0.365348
ENSMUSG00000017837	Nkiras2	protein_coding	-	0.214663	0.00102157	0.00291381	0.393216	2.71e-10	9.5e-10	0.0853082	0.14547	0.249173	0.608657	4.45e-19	2.15e-18	0.311357	5.09e-07	1.6e-06	0.0879146	0.14161	0.251964
ENSMUSG00000017843	Ppp2r5c	protein_coding	-	-0.037799	0.420484	0.550413	0.0619621	0.168663	0.24494	0.0311813	0.46337	0.610581	0.0411582	0.406721	0.500401	-0.244612	4.8e-08	1.64e-07	-0.0478068	0.265321	0.412783
ENSMUSG00000017858	Ift52	protein_coding	-	-0.0970942	0.116116	0.197019	0.136698	0.020595	0.0365701	0.05985	0.282095	0.421522	-0.10534	0.106002	0.155366	-0.418203	1.78e-12	8.32e-12	-0.00182734	0.974213	0.986376
ENSMUSG00000017861	Mybl2	protein_coding	L6	1.51313	2.1e-39	6.14e-38	2.11108	3.72e-83	1.03e-81	0.560917	1.1e-07	5.88e-07	0.991493	7.29e-16	3.09e-15	0.581695	4.06e-07	1.29e-06	1.2628	3.01e-31	9.79e-30
ENSMUSG00000017868	Sgk2	protein_coding	L12	-0.0167832	0.967712	0.983314	1.3244	0.00132112	0.00278394	1.6655	3.3e-05	0.000127544	3.42462	6.01e-17	2.67e-16	3.45592	8.54e-18	5.51e-17	0.382497	0.402378	0.560617
ENSMUSG00000017897	Eya2	protein_coding	-	-0.08026	0.216573	0.328042	-0.252442	5.29e-05	0.000128734	-0.130627	0.0256572	0.0568226	0.1173	0.0865724	0.129572	0.41188	2.12e-11	9.28e-11	0.202156	0.000595452	0.00203472
ENSMUSG00000017922	Prl3c1	protein_coding	-	NA	NA	NA	NA	NA	NA	NA	NA	NA	NA	NA	NA	NA	NA	NA	NA	NA	NA
ENSMUSG00000017929	B4galt5	protein_coding	L3	1.23529	4.67e-68	2.97e-66	1.82378	1.09e-159	1.22e-157	1.00712	3.15e-55	2.17e-53	1.81846	1.46e-132	9.02e-131	0.941444	1.6e-44	3.42e-43	0.728329	2.98e-29	8.89e-28
ENSMUSG00000017943	Gdap1l1	protein_coding	-	-0.316868	0.441783	0.571896	-0.237005	0.531067	0.636662	0.310926	0.330324	0.475923	1.27904	0.000302021	0.000637376	1.60655	1.22e-05	3.36e-05	0.291984	0.398916	0.557418
ENSMUSG00000017950	Hnf4a	protein_coding	L3	0.438242	0.378436	0.508716	2.81131	7.11e-09	2.29e-08	-0.324482	0.479371	0.625236	2.25542	1.5e-05	3.57e-05	1.07339	0.0308951	0.0534702	1.07295	0.0328832	0.074283
ENSMUSG00000017969	Ptgis	protein_coding	L20	-0.426674	7.5e-07	3.4e-06	-0.370857	7.62e-06	1.99e-05	-0.0650378	0.404807	0.554364	-0.120978	0.181207	0.250661	0.189904	0.0193414	0.0348552	0.0450724	0.564986	0.711961
ENSMUSG00000017978	Cadps2	protein_coding	L30	-0.244673	0.000169005	0.000553424	-1.16563	1.12e-74	2.6e-73	-0.466295	2.95e-15	3.06e-14	-0.802412	1.26e-30	9.16e-30	-1.01302	4.1e-58	1.46e-56	-0.126915	0.0326936	0.0739091
ENSMUSG00000017999	Ddx27	protein_coding	L14	0.206302	0.00150029	0.00415996	0.538892	3.33e-18	1.66e-17	0.238732	4.93e-05	0.000185911	0.896617	1.27e-39	1.21e-38	0.597873	4.75e-22	3.76e-21	0.199904	0.000819583	0.00272375
ENSMUSG00000018001	Cyth3	protein_coding	L32	-0.291658	0.000239519	0.000763144	-1.04623	1.62e-42	1.74e-41	-0.624342	4.8e-18	5.98e-17	-0.754451	1.54e-19	7.57e-19	0.427113	1.21e-08	4.34e-08	-0.61313	2.34e-17	3.46e-16
ENSMUSG00000018008	Cyth4	protein_coding	L3	1.06851	2.1e-37	5.65e-36	2.1508	2.34e-159	2.6e-157	1.36222	1.56e-72	1.86e-70	1.80065	3.88e-94	1.21e-92	0.580825	2.32e-13	1.14e-12	0.816695	7.74e-27	2.02e-25
ENSMUSG00000018012	Rac3	protein_coding	L33	-0.834931	4.9e-22	6.87e-21	-2.27486	1.41e-158	1.55e-156	-0.621281	1.32e-15	1.41e-14	-1.14954	2.12e-36	1.85e-35	-0.455836	1.31e-08	4.7e-08	-0.977609	1.47e-34	5.62e-33
ENSMUSG00000018040	Rrp7a	protein_coding	L15	0.438958	1.7e-12	1.34e-11	0.570735	6.63e-22	3.79e-21	0.21851	9.47e-05	0.000341445	0.681836	8.63e-26	5.33e-25	0.589572	1.19e-23	1.01e-22	0.145497	0.0106478	0.0276448
ENSMUSG00000018042	Cyb5r3	protein_coding	L34	-0.358379	3.29e-12	2.53e-11	-0.746043	4.26e-51	5.71e-50	-0.284066	1.15e-09	7.51e-09	-0.551943	2.48e-24	1.46e-23	-0.147152	0.00249236	0.00520322	-0.302518	9.96e-11	8.34e-10
ENSMUSG00000018068	Ints2	protein_coding	L6	0.636151	1.23e-12	9.8e-12	0.429139	5.08e-07	1.45e-06	0.407839	4.73e-07	2.35e-06	0.481751	3.96e-07	1.06e-06	0.243676	0.00461111	0.00925932	0.412544	4.9e-07	2.73e-06
ENSMUSG00000018076	Med13l	protein_coding	L18	-0.0600179	0.454628	0.584298	0.33533	1.38e-05	3.53e-05	-0.0402671	0.580758	0.713907	1.04156	3.59e-35	3.03e-34	1.60023	4.61e-99	5.63e-97	0.00386054	0.957851	0.97751
ENSMUSG00000018102	Hist1h2bc	protein_coding	L27	0.196849	0.0452226	0.088224	0.0290193	0.759493	0.832353	0.0259815	0.770495	0.85476	-1.13943	1.65e-27	1.08e-26	-0.491442	1.74e-07	5.7e-07	-0.366513	4.57e-05	0.00019091
ENSMUSG00000018126	Baiap2l2	protein_coding	-	-2.00314	2.79e-13	2.32e-12	-1.2832	1.76e-07	5.18e-07	-0.872211	4.3e-05	0.000163679	-2.80467	1.14e-20	5.92e-20	-1.35226	6.75e-08	2.28e-07	-0.500699	0.0188734	0.0458426
ENSMUSG00000018143	Mafk	protein_coding	L18	0.508268	2e-10	1.34e-09	0.574412	8.12e-14	3.39e-13	0.200701	0.00563068	0.0147804	0.529215	2.75e-10	8.87e-10	1.32395	7.25e-69	3.71e-67	-0.251655	0.000580935	0.00199036
ENSMUSG00000018160	Med1	protein_coding	-	0.441818	1.03e-15	1.01e-14	0.290522	4.27e-08	1.31e-07	0.0924845	0.0657136	0.128783	0.0125445	0.830531	0.876944	0.271132	2.41e-07	7.82e-07	0.0819154	0.104542	0.19648
ENSMUSG00000018166	Erbb3	protein_coding	L20	-0.0897055	0.16656	0.264647	-0.961772	1.39e-52	1.93e-51	-0.335167	1.29e-08	7.64e-08	-0.149772	0.0289912	0.0475739	0.832523	6.94e-42	1.34e-40	-0.219029	0.000206831	0.000772971
ENSMUSG00000018167	Stard3	protein_coding	-	0.169357	0.000433239	0.00132179	0.471989	1.2e-24	7.54e-24	0.121014	0.00547193	0.0144025	-0.219176	1.98e-05	4.65e-05	-0.0631944	0.173181	0.247873	0.0877299	0.0485507	0.103709
ENSMUSG00000018168	Ikzf3	protein_coding	L35	0.49994	7.96e-05	0.000273728	0.866918	7.66e-13	3.05e-12	0.43364	0.00017036	0.000589356	-1.99583	2.23e-47	2.61e-46	-1.04214	7.77e-18	5.02e-17	1.10137	1.4e-21	2.7e-20
ENSMUSG00000018169	Mfng	protein_coding	L27	-0.265598	0.00183986	0.00500624	-0.35922	1.13e-05	2.9e-05	-0.0833325	0.279558	0.418805	-0.651387	5.42e-13	2.02e-12	-0.503129	5.41e-10	2.15e-09	0.0433316	0.578516	0.723858
ENSMUSG00000018171	Vmp1	protein_coding	L14	0.776377	9.75e-36	2.44e-34	1.61863	2.96e-162	3.48e-160	0.879792	1.37e-54	9.23e-53	1.98581	1.26e-204	2.29e-202	1.26681	2.01e-102	2.64e-100	0.959007	4.72e-64	6.66e-62
ENSMUSG00000018189	Uchl5	protein_coding	L4	0.674367	1.14e-19	1.42e-18	0.922336	1.11e-38	1.08e-37	0.459022	1.99e-11	1.53e-10	0.85494	9.04e-28	6e-27	0.276405	0.000172663	0.000419809	0.358342	2.63e-07	1.52e-06
ENSMUSG00000018196	Glrx2	protein_coding	-	-0.0631755	0.242627	0.359202	-0.107208	0.0391916	0.0662079	-0.201919	3.7e-05	0.000142219	-0.295493	2.71e-07	7.29e-07	-0.0246637	0.639508	0.725601	-0.157297	0.00179486	0.00556387
ENSMUSG00000018199	Trove2	protein_coding	L34	-0.408954	1.11e-05	4.31e-05	-0.914477	1.8e-24	1.13e-23	-0.487412	7.64e-09	4.62e-08	-0.65568	2.3e-11	7.86e-11	-0.363418	3.77e-05	9.88e-05	-0.531712	3.76e-10	2.97e-09
ENSMUSG00000018209	Stk4	protein_coding	-	-0.143772	0.0157577	0.0348374	0.129914	0.0232368	0.0408937	-0.142981	0.00802392	0.0203425	-0.3241	2.47e-07	6.67e-07	-0.106483	0.0587627	0.0953767	-0.174655	0.00128487	0.004101
ENSMUSG00000018211	Wfdc15b	protein_coding	-	0	1	NA	0.105992	0.832639	0.886139	0.169966	0.742786	NA	0.236269	0.62443	0.707292	-0.578243	0.25622	NA	0.117023	0.821839	NA
ENSMUSG00000018217	Pmp22	protein_coding	L33	-0.566673	2.61e-20	3.35e-19	-0.98918	8.34e-63	1.47e-61	-0.727496	5.4e-39	2.03e-37	-1.57218	2.48e-130	1.45e-128	-0.212684	0.00024211	0.000577707	-0.365855	5.54e-11	4.76e-10
ENSMUSG00000018238	Gdf9	protein_coding	-	-0.369504	0.0356322	0.07177	-0.512316	0.00156092	0.0032624	-0.315135	0.0375887	0.0793199	-1.29788	1.77e-11	6.09e-11	-1.36227	9.22e-14	4.65e-13	-0.35249	0.0271328	0.0628456
ENSMUSG00000018239	Zcchc10	protein_coding	-	0.203163	0.00813878	0.0193159	0.426445	4.11e-09	1.34e-08	0.238226	0.000585052	0.00185481	0.463868	5.31e-09	1.59e-08	-0.144502	0.0665004	0.10677	0.190652	0.00936871	0.0246741
ENSMUSG00000018259	Prl8a2	protein_coding	-	NA	NA	NA	NA	NA	NA	NA	NA	NA	NA	NA	NA	NA	NA	NA	NA	NA	NA
ENSMUSG00000018263	Tbx5	protein_coding	L20	-0.701533	2.82e-11	2.02e-10	-0.534556	1.4e-07	4.15e-07	-0.383579	6.02e-05	0.000224033	-0.84408	4.01e-14	1.58e-13	0.880067	7.98e-19	5.44e-18	-0.334671	0.000500546	0.00174032
ENSMUSG00000018286	Psmb6	protein_coding	L8	0.309105	3.91e-06	1.62e-05	0.746008	3.26e-31	2.54e-30	0.509806	3.59e-17	4.25e-16	0.838288	5.63e-33	4.43e-32	0.275508	1.43e-05	3.92e-05	0.310511	3.6e-07	2.04e-06
[truncated: 46,892 more rows]
