# Supplementary material for: Transcriptional profiling unveils type I and II interferon networks in blood and tissues across diseases
Source: Nat Commun. 2019 Jun 28;10:2887. doi: 10.1038/s41467-019-10601-6 (PMC6599044; doi:10.1038/s41467-019-10601-6)
Supplement: Supplementary file 15 — Supplementary Data 13 [file 41467_2019_10601_MOESM15_ESM.xlsx]

## Sheet: Sheet1
Supplementary Data 13. Differential gene expression in blood samples from mouse models of infectious and inflammatory diseases
Ensembl ID	Gene	Gene biotype	Blood modules	Toxoplasma			Influezna			RSV			Bps acute			Candida			HDM allergy
				Log2 Fold Change	p-value	FDR p-value	Log2 Fold Change	p-value	FDR p-value	Log2 Fold Change	p-value	FDR p-value	Log2 Fold Change	p-value	FDR p-value	Log2 Fold Change	p-value	FDR p-value	Log2 Fold Change	p-value	FDR p-value
ENSMUSG00000000001	Gnai3	protein_coding	B4	0.234283	0.0367053	0.0762096	0.301155	0.00516786	0.0190676	0.00712116	0.944027	0.985725	0.361675	0.00133981	0.00384735	0.402386	0.00105302	0.00527051	0.236453	0.0212858	0.0610478
ENSMUSG00000000003	Pbsn	protein_coding	-	NA	NA	NA	NA	NA	NA	NA	NA	NA	NA	NA	NA	NA	NA	NA	NA	NA	NA
ENSMUSG00000000028	Cdc45	protein_coding	B10	3.36627	4.73e-31	1.66e-29	1.86729	2.4e-11	6.52e-10	1.03673	0.000100762	0.00397755	1.16788	6.64e-05	0.000238928	0.0812064	0.811532	0.893824	2.74504	9.11e-24	3.67e-21
ENSMUSG00000000031	H19	lincRNA	-	-1.46554	0.02853	0.0612701	0.1843	0.776882	0.872184	0.478406	0.44919	0.763091	0.330848	0.622524	0.757329	-2.05932	0.00284951	0.0121174	-0.82442	0.212613	0.365877
ENSMUSG00000000037	Scml2	protein_coding	-	0.176677	0.81343	0.908974	0.813516	0.273935	0.44162	-0.00537088	0.994089	0.999646	-0.00654942	0.993015	1	-1.18247	0.121737	0.244802	1.14118	0.122488	NA
ENSMUSG00000000049	Apoh	protein_coding	B21	-0.659139	0.338174	0.487491	-0.400075	0.553644	0.712626	-0.309794	0.635758	0.86775	-0.712019	0.303221	0.446277	-4.39276	4.23e-10	1.23e-08	-0.59076	0.367142	0.537226
ENSMUSG00000000056	Narf	protein_coding	-	0.102779	0.460239	0.615354	-0.205875	0.121925	0.243206	-0.0784995	0.531792	0.81194	-0.320761	0.0219672	0.0482102	0.0799648	0.604557	0.746993	-0.293992	0.0232792	0.0655675
ENSMUSG00000000058	Cav2	protein_coding	B4	0.350588	0.497278	0.650335	1.3206	0.00849019	0.028794	2.33156	1.12e-06	0.000126092	-0.234245	0.649555	0.779072	-0.980124	0.0829355	0.182726	-0.456191	0.342413	0.511805
ENSMUSG00000000078	Klf6	protein_coding	B4	0.0693304	0.519052	0.671092	0.173968	0.0914254	0.195901	-0.171792	0.0769163	0.32639	-0.155252	0.151514	0.255899	0.493754	1.86e-05	0.000161401	-0.549285	2.52e-08	4.95e-07
ENSMUSG00000000085	Scmh1	protein_coding	B32	-1.24208	1e-14	9.66e-14	-0.263388	0.0774423	0.172353	-0.0860605	0.540753	0.818328	-0.256904	0.099302	0.179903	0.242302	0.180637	0.326857	0.146111	0.320032	0.488433
ENSMUSG00000000088	Cox5a	protein_coding	B3	1.17084	2.31e-10	1.47e-09	0.0380199	0.831359	0.906449	0.323543	0.0546963	0.270985	0.908525	1.26e-06	5.81e-06	0.783922	5.68e-05	0.000428299	0.331188	0.0506016	0.122177
ENSMUSG00000000093	Tbx2	protein_coding	B27	-0.3487	0.534312	0.685452	-0.686906	0.205139	0.358495	1.55634	0.00238717	0.038518	0.867963	0.120371	0.211296	0.9959	0.0938189	0.20101	-0.646191	0.244402	0.404175
ENSMUSG00000000094	Tbx4	protein_coding	-	0	1	1	0	1	1	-0.093083	0.903365	NA	0.16798	0.823411	0.904208	-0.260857	0.720067	NA	0.421941	0.57964	NA
ENSMUSG00000000103	Zfy2	protein_coding	-	NA	NA	NA	NA	NA	NA	NA	NA	NA	NA	NA	NA	NA	NA	NA	NA	NA	NA
ENSMUSG00000000120	Ngfr	protein_coding	B29	-4.30816	1.98e-34	8.67e-33	2.6295	1.62e-21	2.26e-19	-0.592099	0.0257217	0.174031	-2.61462	1.69e-18	2.69e-17	-1.93651	4.42e-07	6.01e-06	2.44605	1.08e-20	2.62e-18
ENSMUSG00000000125	Wnt3	protein_coding	-	-1.67753	0.0308671	0.0655198	0.629388	0.421217	0.594013	0.269624	0.72948	NA	-1.08611	0.164515	0.273492	-0.204794	0.790225	NA	-0.331626	0.671729	NA
ENSMUSG00000000126	Wnt9a	protein_coding	-	0.0203149	0.978595	1	0.199763	0.787773	0.879864	0.879008	0.226035	0.566829	1.20516	0.107899	0.192903	0.15742	0.836092	0.908786	-1.07324	0.148748	NA
ENSMUSG00000000127	Fer	protein_coding	B6	0.571393	0.0109981	0.0261132	0.466867	0.0261533	0.0727453	0.533783	0.00768712	0.0832629	0.837703	0.000103562	0.00036038	0.826593	0.00126189	0.00611845	0.467249	0.0275564	0.07515
ENSMUSG00000000131	Xpo6	protein_coding	-	0.0570257	0.501603	0.65447	0.0649492	0.424483	0.596701	-0.00263781	0.97255	0.993845	0.213441	0.012685	0.0294628	0.79851	8.68e-18	9.48e-16	-0.222174	0.0049162	0.0182432
ENSMUSG00000000134	Tfe3	protein_coding	B6	0.735634	2.18e-14	2.03e-13	0.563845	8.63e-10	1.74e-08	0.139848	0.106547	0.3917	0.828767	5.3e-18	8.09e-17	0.358519	0.00118642	0.00581747	-0.0463524	0.606212	0.746335
ENSMUSG00000000142	Axin2	protein_coding	B37	-0.00394102	0.987516	1	-0.533462	0.0259346	0.0722652	-0.121874	0.588484	0.8439	-2.01363	3.8e-15	4.5e-14	0.0752069	0.787343	0.87747	-0.656082	0.00642617	0.0227363
ENSMUSG00000000148	Brat1	protein_coding	-	-0.504604	1.74e-07	8.32e-07	-0.243059	0.00774629	0.0266583	-0.181611	0.0334286	0.203932	-0.273627	0.00410753	0.0107016	0.0272558	0.809238	0.892707	-0.160133	0.0756141	0.16652
ENSMUSG00000000149	Gna12	protein_coding	-	-0.00161568	0.988248	1	-0.225491	0.0313842	0.0843507	-0.146515	0.139482	0.448785	0.350783	0.00136961	0.00392643	0.0935891	0.461447	0.628165	-0.046449	0.655399	0.781842
ENSMUSG00000000154	Slc22a18	protein_coding	B4	1.09011	0.0542459	0.107376	3.29025	6.42e-09	1.07e-07	1.0764	0.0421032	0.233191	0.966935	0.0824696	0.153365	-1.42598	0.0184202	0.0559856	0.530552	0.313162	0.481255
ENSMUSG00000000157	Itgb2l	protein_coding	B17	4.36845	4.63e-14	4.19e-13	1.2379	0.0270561	0.0748579	0.168357	0.755558	0.923174	4.84103	5.95e-17	8.29e-16	3.45412	1.06e-08	2.18e-07	-0.85411	0.131647	0.254811
ENSMUSG00000000159	Igsf5	protein_coding	-	-0.159414	0.823702	0.915679	-0.143894	0.837764	0.910762	1.09135	0.109023	0.396632	-1.7977	0.0118761	0.027774	-0.356657	0.62833	0.765387	-0.213166	0.761712	0.857432
ENSMUSG00000000167	Pih1d2	protein_coding	-	1.13603	0.050619	0.101008	1.79407	0.00276843	0.0112013	0.673064	0.20197	0.534031	0.737351	0.187538	0.304708	0.462493	0.475039	0.640683	0.815475	0.150154	NA
ENSMUSG00000000168	Dlat	protein_coding	B4	0.360711	0.00568205	0.014315	0.316701	0.0107402	0.035075	-0.0586659	0.616206	0.858331	0.587398	5.19e-06	2.19e-05	-0.783098	1.09e-06	1.34e-05	0.564324	3.27e-06	3.43e-05
ENSMUSG00000000171	Sdhd	protein_coding	B12	0.9477	1.57e-11	1.13e-10	0.66457	1e-06	1.05e-05	0.22451	0.0796923	0.333272	1.08797	1.78e-14	1.96e-13	0.546087	0.000368899	0.00214916	0.695868	7.24e-08	1.23e-06
ENSMUSG00000000182	Fgf23	protein_coding	-	0.0891879	0.792744	NA	0.0270368	0.938278	NA	-0.0336779	0.926823	NA	-0.0420714	0.899196	NA	0	1	NA	0	1	NA
ENSMUSG00000000183	Fgf6	protein_coding	-	-0.00113184	0.997176	NA	0	1	NA	-0.0779365	0.821528	NA	0	1	NA	-0.0047687	0.987728	NA	0	1	NA
ENSMUSG00000000184	Ccnd2	protein_coding	B10	0.488232	2.34e-05	8.64e-05	1.83542	2.02e-61	1.11e-57	0.0722996	0.48968	0.788878	-0.36802	0.00162422	0.00459327	-0.750023	5.09e-09	1.13e-07	1.63539	1.96e-54	3.24e-50
ENSMUSG00000000194	Gpr107	protein_coding	-	0.197796	0.00107511	0.00309475	-0.109303	0.0557525	0.133008	0.0865441	0.10507	0.389019	0.658375	4.5e-29	1.76e-27	0.122681	0.111333	0.228754	-0.246916	3.01e-05	0.000233779
ENSMUSG00000000197	Nalcn	protein_coding	-	0	1	NA	0	1	NA	-0.00271074	0.993739	NA	0.0338894	0.913544	NA	0.0236928	0.939083	NA	-0.0292571	0.9325	NA
ENSMUSG00000000202	Btbd17	protein_coding	-	-1.08497	0.162899	0.273946	-1.15052	0.139547	0.268729	-0.732857	0.345366	NA	-0.96236	0.217451	0.343192	-0.212297	0.783819	NA	0.966182	0.213128	NA
ENSMUSG00000000204	Slfn4	protein_coding	B17	2.0075	4.84e-14	4.37e-13	2.7726	4.01e-27	8.89e-25	1.74767	6.39e-13	6.58e-10	2.64154	1.34e-22	3.05e-21	2.02874	4.64e-13	2.32e-11	-0.855371	0.000472579	0.00248457
ENSMUSG00000000214	Th	protein_coding	-	0	1	NA	-0.0844478	0.797333	NA	0	1	NA	0	1	NA	-0.0516339	0.867726	NA	0.0458349	0.894433	NA
ENSMUSG00000000215	Ins2	protein_coding	-	0	1	NA	0	1	NA	0	1	NA	0	1	NA	-0.0233559	0.939945	NA	0.105295	0.760484	NA
ENSMUSG00000000216	Scnn1g	protein_coding	B24	-1.25348	0.107032	0.192487	-0.0104941	0.98928	0.999818	2.968	0.000117024	0.00444507	-0.90153	0.249189	0.382151	2.20438	0.00465871	0.0182584	-0.882682	0.258117	0.419593
ENSMUSG00000000223	Drp2	protein_coding	-	-0.307752	0.57701	0.72216	-1.16501	0.0271383	0.0750285	0.0487364	0.924448	0.982083	-0.840122	0.130967	0.226892	0.139589	0.813446	0.894722	-0.222588	0.682333	0.801165
ENSMUSG00000000244	Tspan32	protein_coding	B28	-1.12092	8.11e-27	2.09e-25	-0.484795	1.28e-06	1.3e-05	-0.252792	0.00720472	0.0800343	-0.126445	0.2287	0.357169	-0.525726	7e-06	6.91e-05	0.0227569	0.812095	0.890915
ENSMUSG00000000247	Lhx2	protein_coding	-	1.48297	0.0576201	0.113259	0.393764	0.614481	0.760041	0.790907	0.311078	0.652243	-0.0818422	0.916661	0.964098	-0.990467	0.197028	0.348158	0.598553	0.444492	NA
ENSMUSG00000000248	Clec2g	protein_coding	B4	-1.28998	0.0314632	0.066592	1.31417	0.0196832	0.0578083	0.651291	0.229565	0.570465	0.333751	0.55872	0.702852	-2.11241	0.00133011	0.00639685	0.432041	0.417822	0.585661
ENSMUSG00000000253	Gmpr	protein_coding	B35	0.0710683	0.824897	0.916664	-0.90697	0.00349198	0.013658	-0.116138	0.693017	0.893004	-0.50457	0.12199	0.213672	0.249041	0.461791	0.628371	-1.39837	3.98e-06	4.06e-05
ENSMUSG00000000263	Glra1	protein_coding	-	NA	NA	NA	NA	NA	NA	NA	NA	NA	NA	NA	NA	NA	NA	NA	NA	NA	NA
ENSMUSG00000000266	Mid2	protein_coding	B24	0.221466	0.753345	0.86519	1.12184	0.102776	0.213984	2.27848	0.000672002	0.015716	0.00319748	0.996349	1	1.17798	0.103011	0.215682	0.462691	0.495064	0.656278
ENSMUSG00000000275	Trim25	protein_coding	-	-0.781425	1.91e-13	1.64e-12	-0.0560523	0.581414	0.735091	0.135302	0.157833	0.47467	0.164399	0.123905	0.216488	0.0275242	0.811438	0.893822	-0.153475	0.116011	0.231112
ENSMUSG00000000276	Dgke	protein_coding	B32	-1.77344	3.74e-12	2.86e-11	-0.554415	0.0209455	0.0609884	-0.251467	0.268483	0.611923	-1.45995	7.54e-09	4.59e-08	-0.264016	0.333468	0.502698	0.0510628	0.825253	0.898611
ENSMUSG00000000278	Scpep1	protein_coding	B4	0.438484	0.000650625	0.00194029	1.36702	1.52e-28	3.75e-26	-0.00921263	0.937147	0.984418	0.810759	3.43e-10	2.41e-09	-0.686082	3.08e-06	3.38e-05	0.493419	2.59e-05	0.000204551
ENSMUSG00000000282	Mnt	protein_coding	B32	-1.03785	6.35e-28	1.74e-26	0.0859619	0.329642	0.502035	-0.0982346	0.237388	0.579486	-0.0863652	0.352071	0.499423	0.0978183	0.361797	0.531622	-0.165456	0.0562216	0.132772
ENSMUSG00000000290	Itgb2	protein_coding	B7	0.662873	3.26e-07	1.51e-06	0.803145	1.28e-10	3.04e-09	0.262549	0.0258994	0.17487	1.28627	1.37e-22	3.1e-21	-0.000126821	0.999261	1	-0.0306522	0.795198	0.879164
ENSMUSG00000000295	Hddc2	protein_coding	-	-0.119588	0.519691	0.671721	0.269558	0.133225	0.259913	-0.00111978	0.994685	0.999646	0.270806	0.145799	0.248049	0.303161	0.166634	0.308658	0.542233	0.00197919	0.00844689
ENSMUSG00000000296	Tpd52l1	protein_coding	B25	0	1	1	0.0908379	0.884252	0.939306	0.0275372	0.965932	0.992338	-0.134758	0.823367	0.904208	1.99265	0.000780847	0.00407835	-0.0392582	0.95109	0.974397
ENSMUSG00000000301	Pemt	protein_coding	B23	0.690717	0.18252	0.301194	0.910728	0.0720418	0.162927	-0.137028	0.776478	0.931474	0.525792	0.310212	0.454459	-2.25979	5.15e-05	0.000393606	0.325758	0.504125	0.663702
ENSMUSG00000000303	Cdh1	protein_coding	B26	0.817071	0.117906	0.208877	0.723048	0.154644	0.290592	1.28446	0.00785458	0.0844216	-1.57948	0.00265984	0.00721683	0.428395	0.42958	0.597438	-0.0533679	0.913398	0.952381
ENSMUSG00000000305	Cdh4	protein_coding	-	0.0824959	0.846649	NA	-0.535742	0.222087	NA	0.0139456	0.975759	NA	-0.0929818	0.824559	NA	0.0205775	0.960288	NA	0.0507989	0.911625	NA
ENSMUSG00000000308	Ckmt1	protein_coding	B26	0.448175	0.562615	0.710259	-0.265015	0.733609	0.844025	1.22242	0.1182	0.414804	-3.05515	8.09e-05	0.00028734	1.7663	0.021195	0.0627976	0.69048	0.377331	0.547846
ENSMUSG00000000317	Bcl6b	protein_coding	-	1.35274	0.0208927	0.0464315	-0.873185	0.127004	0.250605	1.68495	0.00231803	0.0377768	0.174761	0.769125	0.869227	-0.451014	0.481388	0.646301	0.704441	0.230141	0.387904
ENSMUSG00000000318	Clec10a	protein_coding	B7	0.709338	0.00548671	0.0138643	1.26835	2.21e-07	2.68e-06	-0.377457	0.105137	0.389019	3.91176	8.64e-54	2.21e-51	-0.659054	0.0245786	0.0707	1.46484	2.51e-10	8.48e-09
ENSMUSG00000000320	Alox12	protein_coding	B35	0.697104	0.0204061	0.0454884	-0.468997	0.10626	0.2195	0.411924	0.134077	0.440143	-0.0749118	0.805966	0.893188	0.579208	0.0648667	0.151451	-1.44326	1.65e-07	2.55e-06
ENSMUSG00000000325	Arvcf	protein_coding	B19	-2.28615	3.25e-12	2.5e-11	-1.01788	0.000793946	0.00385145	0.227139	0.428354	0.749012	-0.141551	0.655428	0.783707	-0.643999	0.0890013	0.193124	-0.601276	0.0531488	0.126915
ENSMUSG00000000326	Comt	protein_coding	B4	0.718773	0.00202488	0.00555683	1.65277	1.63e-13	6.57e-12	0.167366	0.430319	0.750469	1.1061	2.51e-06	1.1e-05	-0.860716	0.000666445	0.00356777	0.894811	2.5e-05	0.000198665
ENSMUSG00000000339	Rtca	protein_coding	-	0.678967	6.53e-07	2.91e-06	0.388421	0.00323339	0.012792	0.0659446	0.596907	0.847676	0.746907	4.87e-08	2.7e-07	0.255222	0.116329	0.236753	0.460822	0.000365812	0.00200429
ENSMUSG00000000340	Dbt	protein_coding	B31	-0.489408	0.00519492	0.0131892	-0.0570424	0.730072	0.841589	-0.206415	0.181915	0.507798	-0.399258	0.0197437	0.0438169	0.00147274	0.994181	0.997822	0.290324	0.0704724	0.157581
ENSMUSG00000000346	Dazap2	protein_coding	B34	-0.346871	0.0748708	0.142286	-1.0974	5.01e-09	8.62e-08	0.30753	0.0827782	0.341049	-0.765165	0.000107432	0.000372925	0.498737	0.0143919	0.0457935	-0.848443	1.75e-06	2.02e-05
ENSMUSG00000000355	Mcts1	protein_coding	B12	0.385478	0.00134474	0.00381336	0.249938	0.0335225	0.0888869	-0.176724	0.106585	0.3917	0.865406	7.36e-13	6.94e-12	-0.602754	4.06e-05	0.000319196	0.369238	0.00102474	0.00486021
ENSMUSG00000000359	Rem1	protein_coding	B30	0.440279	0.326625	0.47537	-0.0769177	0.851272	0.91939	0.0834142	0.831898	0.950713	-1.16921	0.00531833	0.0134928	-1.83301	0.000593446	0.00323457	0.522985	0.185847	0.331565
ENSMUSG00000000365	Rnf17	protein_coding	-	1.70204	0.00303331	0.00806214	-0.641766	0.25477	0.418865	0.264613	0.622003	0.861028	1.19156	0.0346453	0.0721426	0.408468	0.53146	0.688643	0.509323	0.352324	0.521699
ENSMUSG00000000374	Trappc10	protein_coding	B31	-0.209322	0.0691736	0.132909	-0.054472	0.619806	0.764209	0.0308167	0.766108	0.927865	0.0946277	0.411948	0.562278	0.615957	1.2e-06	1.46e-05	-0.296864	0.00549582	0.020011
ENSMUSG00000000378	Ccm2	protein_coding	B40	-0.779964	3.57e-21	5.87e-20	-0.681106	9.54e-18	7.43e-16	-0.0742018	0.319855	0.660347	-0.627496	6.65e-14	6.91e-13	0.0512385	0.57597	0.724318	-0.348662	5.84e-06	5.64e-05
ENSMUSG00000000381	Wap	protein_coding	-	NA	NA	NA	NA	NA	NA	NA	NA	NA	NA	NA	NA	NA	NA	NA	NA	NA	NA
ENSMUSG00000000384	Tbrg4	protein_coding	-	0.431758	2.8e-05	0.000102514	0.21836	0.0274445	0.0757416	-0.0392343	0.673744	0.885024	0.592151	1.08e-08	6.48e-08	-0.000919415	0.993935	0.997714	0.363983	0.000170175	0.00104989
ENSMUSG00000000385	Tmprss2	protein_coding	B24	0.232951	0.748269	0.861615	0.045663	0.950527	0.979815	1.55182	0.0385561	0.221259	-2.60013	0.000321874	0.00103123	2.79437	8.75e-05	0.000620569	0.152886	0.837971	0.907609
ENSMUSG00000000386	Mx1	protein_coding	B14	0.756754	0.000256476	0.000816333	1.77011	6.76e-19	6.6e-17	0.656723	0.000465369	0.0121028	0.20964	0.316884	0.461863	-0.550496	0.0217628	0.0641977	-0.331339	0.0886418	0.187843
ENSMUSG00000000392	Fap	protein_coding	-	1.56331	0.00106759	0.00307432	0.58887	0.210847	0.36582	0.666894	0.125581	0.427277	-0.00455268	0.99237	1	1.13306	0.0356722	0.0948733	-0.425377	0.39737	0.566871
ENSMUSG00000000394	Gcg	protein_coding	-	0.097082	0.811143	NA	0.000701897	0.998658	NA	-0.217539	0.618852	NA	-0.010869	0.978226	NA	0	1	NA	0.128775	0.768106	NA
ENSMUSG00000000399	Ndufa9	protein_coding	B12	0.955637	2e-14	1.87e-13	0.202313	0.0944189	0.200748	0.111853	0.3273	0.667304	0.830294	4.35e-11	3.36e-10	-0.626709	1.92e-05	0.000165568	0.632785	5.49e-08	9.68e-07
ENSMUSG00000000402	Egfl6	protein_coding	B27	-3.71876	2.21e-08	1.16e-07	-2.70688	2.87e-05	0.000207795	1.29166	0.0298768	0.189845	-2.63574	0.000105686	0.000367263	-0.425372	0.55274	0.70624	-0.323766	0.624709	0.759403
ENSMUSG00000000409	Lck	protein_coding	B41	0.985515	3.73e-05	0.000134465	-0.888879	0.000115957	0.000714626	-0.0440076	0.839987	0.953508	-1.64933	1.13e-11	9.25e-11	-0.656021	0.00920825	0.0319193	-1.35768	6.68e-10	1.98e-08
ENSMUSG00000000411	Tssk3	protein_coding	-	0.063696	0.872596	NA	0.010243	0.97997	NA	0.0194035	0.963789	NA	0	1	NA	-0.0322211	0.93338	NA	0.0255009	0.952416	NA
ENSMUSG00000000416	Cttnbp2	protein_coding	-	0.155861	0.841694	0.927936	0.811342	0.299938	0.469704	1.77786	0.0220122	NA	0.151886	0.846076	0.91982	0.0702409	0.927606	NA	-0.238054	0.760756	NA
ENSMUSG00000000420	Galnt1	protein_coding	B34	-0.461851	0.00377008	0.00985096	-0.739068	1.46e-06	1.47e-05	0.0968231	0.50399	0.797213	-0.353104	0.0288627	0.061354	0.725757	1.59e-05	0.00014063	-0.439236	0.00263708	0.0107884
ENSMUSG00000000435	Myf5	protein_coding	-	0	1	NA	0	1	NA	0.0278757	0.935669	NA	0	1	NA	0	1	NA	0	1	NA
ENSMUSG00000000439	Mkrn2	protein_coding	-	-0.405881	7.11e-07	3.15e-06	-0.429731	1.79e-08	2.72e-07	-0.181921	0.0104627	0.101108	-0.50756	1.66e-10	1.2e-09	0.0119142	0.90843	0.951574	-0.266784	0.00073896	0.00366281
ENSMUSG00000000440	Pparg	protein_coding	B32	-1.88959	7.06e-11	4.77e-10	0.58158	0.0261095	0.0726527	0.72691	0.00285043	0.0430096	0.256385	0.343195	0.489699	-0.814158	0.00958839	0.0330422	-0.809128	0.0017254	0.00753937
ENSMUSG00000000441	Raf1	protein_coding	-	0.152125	0.0273523	0.0590182	0.127502	0.0547196	0.131143	0.040252	0.518128	0.804255	0.113067	0.104232	0.187479	0.341338	1.16e-05	0.000107221	-0.233676	0.000310028	0.00174256
ENSMUSG00000000486	2001-09-01	protein_coding	B41	0.167282	0.211284	0.338703	-0.302097	0.0191123	0.0564369	0.0084569	0.94457	0.985797	-1.68447	3.15e-35	2.19e-33	-0.221803	0.118446	0.239987	-0.315056	0.0100577	0.0330434
ENSMUSG00000000489	Pdgfb	protein_coding	B15	0.71542	0.000871383	0.00254097	0.12523	0.547405	0.707125	0.0952258	0.624204	0.86228	-1.03343	2.37e-06	1.05e-05	-1.49372	1.99e-08	3.82e-07	-1.23687	2.37e-09	6.19e-08
ENSMUSG00000000530	Acvrl1	protein_coding	B18	1.76431	1.7e-12	1.34e-11	0.420948	0.0804803	0.177563	0.633746	0.00523102	0.0648122	2.44455	2.5e-22	5.52e-21	-0.140541	0.615583	0.755891	-0.00543471	0.981549	0.990862
ENSMUSG00000000531	Grasp	protein_coding	-	0.896805	0.000599914	0.00179688	0.29546	0.236822	0.39823	-0.0943209	0.690248	0.892086	-1.40364	1.47e-07	7.72e-07	-0.170183	0.597544	0.741711	-0.294869	0.263669	0.425727
ENSMUSG00000000532	Acvr1b	protein_coding	B32	-1.09911	1.14e-18	1.54e-17	-0.216314	0.0599414	0.141054	-0.0370294	0.731638	0.912152	1.10502	3.93e-20	7.14e-19	0.765151	1.06e-08	2.18e-07	-0.252084	0.0259749	0.0716428
ENSMUSG00000000538	Tom1l2	protein_coding	B29	-0.796317	3e-10	1.89e-09	-0.25734	0.0309891	0.0834871	-0.0242021	0.829164	0.949977	-0.0582415	0.640129	0.771193	-0.219192	0.12829	0.254238	0.139419	0.228273	0.385662
ENSMUSG00000000544	Gpa33	protein_coding	-	-0.0154881	0.968586	NA	-0.0114025	0.977505	NA	0.0195015	0.963297	NA	0.00227134	0.995302	NA	0	1	NA	0.329639	0.435836	NA
ENSMUSG00000000552	Zfp385a	protein_coding	B7	0.849301	2.53e-09	1.46e-08	0.952193	3.55e-12	1.14e-10	-0.0860066	0.505099	0.797522	0.932152	7.2e-11	5.44e-10	-0.424663	0.0102516	0.0348921	0.782815	2.46e-09	6.37e-08
ENSMUSG00000000555	Itga5	protein_coding	B6	1.87689	5.86e-22	1.02e-20	1.3936	1.04e-13	4.37e-12	0.150308	0.394576	0.72248	2.05996	5.57e-26	1.68e-24	0.472919	0.0277208	0.0778031	-0.0478525	0.789935	0.875929
ENSMUSG00000000560	Gabra2	protein_coding	-	0	1	NA	0	1	NA	0	1	NA	0	1	NA	-0.0108232	0.97215	NA	-0.00215911	0.995012	NA
ENSMUSG00000000561	Wdr77	protein_coding	B1	-0.388726	0.000676853	0.00201168	-0.299085	0.00728316	0.0252945	-0.151561	0.143887	0.455237	0.247888	0.0311585	0.0656583	0.0306848	0.821067	0.899761	0.299461	0.00571334	0.0206575
ENSMUSG00000000562	Adora3	protein_coding	B18	1.07141	0.00184493	0.00510513	0.967925	0.00296549	0.0118672	0.271881	0.369945	0.701545	3.4367	4.19e-25	1.17e-23	2.42653	2.86e-11	1.05e-09	0.542989	0.0993966	0.204868
ENSMUSG00000000563	Atp5f1	protein_coding	B12	0.876886	2.14e-19	3.06e-18	0.275414	0.00341876	0.0134277	0.16626	0.0606872	0.287404	0.838476	1.76e-17	2.57e-16	0.243385	0.0235397	0.0682661	0.38548	1.93e-05	0.000158658
ENSMUSG00000000567	Sox9	protein_coding	-	0.279669	0.698399	0.822885	-0.56306	0.443647	0.614791	1.04968	0.160606	0.47839	-0.399394	0.580298	0.7213	2.14948	0.00230053	0.0101679	-0.142807	0.84733	NA
ENSMUSG00000000568	Hnrnpd	protein_coding	B4	-0.0536589	0.640014	0.77662	0.414462	0.000159714	0.000949116	-0.00680067	0.94763	0.986706	0.489842	2.21e-05	8.55e-05	0.00252831	0.984016	0.99255	0.487736	3.52e-06	3.65e-05
ENSMUSG00000000579	Dynlt1c	protein_coding	B36	0.0497058	0.866389	0.945272	-0.0233977	0.933814	0.970059	-0.384507	0.14929	0.463104	0.0809552	0.783702	0.878625	0.248051	0.449413	0.616768	-0.735326	0.00946548	0.0313949
ENSMUSG00000000581	C1d	protein_coding	B8	0.754602	1.17e-07	5.71e-07	0.506194	0.000349491	0.00188729	0.120726	0.357416	0.690177	0.886564	7.33e-10	4.98e-09	0.596157	0.000377244	0.00219059	0.31365	0.020009	0.0580318
ENSMUSG00000000594	Gm2a	protein_coding	B7	0.313434	0.00317053	0.00840242	0.691062	1.32e-11	3.8e-10	0.0570033	0.554029	0.82653	0.576525	8.02e-08	4.34e-07	-0.499347	1.44e-05	0.000129617	0.0318335	0.74288	0.844012
ENSMUSG00000000600	Krit1	protein_coding	B32	-0.788565	1.23e-11	8.89e-11	-0.423215	0.000102465	0.00064029	-0.29395	0.00397978	0.0541161	-0.947211	1.41e-16	1.91e-15	-0.0268093	0.838162	0.909922	-0.14064	0.187515	0.333618
ENSMUSG00000000605	Clcn4	protein_coding	-	-0.497101	1.19e-06	5.14e-06	-0.340126	0.000467444	0.00242748	-0.216623	0.0176086	0.137684	-0.49453	1.25e-06	5.75e-06	-0.605271	4e-07	5.51e-06	-0.198336	0.036454	0.0942262
ENSMUSG00000000606	Vmn2r88	protein_coding	-	NA	NA	NA	NA	NA	NA	NA	NA	NA	NA	NA	NA	NA	NA	NA	NA	NA	NA
ENSMUSG00000000617	Grm6	protein_coding	B41	0.654685	0.0641614	0.124411	-1.05351	0.00227203	0.00950114	-0.315866	0.321935	0.662232	-3.56599	3.7e-17	5.24e-16	-0.416591	0.333751	0.502949	-1.32999	0.000249728	0.00144907
ENSMUSG00000000627	Sema4f	protein_coding	B41	-0.697372	0.0100986	0.0241499	-1.09107	3.14e-05	0.000225074	-0.13072	0.593517	0.845289	-1.25003	9.09e-06	3.73e-05	0.34069	0.254865	0.418422	-0.885686	0.000851759	0.00414578
ENSMUSG00000000628	Hk2	protein_coding	B6	1.50234	6.21e-15	6.08e-14	0.996883	6.87e-08	9.24e-07	0.260284	0.134705	0.440731	1.84394	1.03e-21	2.15e-20	-0.453722	0.0386983	0.101092	-0.358529	0.0466352	0.114298
ENSMUSG00000000631	Myo18a	protein_coding	B30	-0.401434	2e-05	7.46e-05	-0.142879	0.112565	0.229097	-0.0627886	0.459313	0.769385	-0.00913894	0.922941	0.967589	-1.00051	3.6e-19	4.92e-17	0.0961429	0.268978	0.430902
ENSMUSG00000000632	Sez6	protein_coding	-	0.146397	0.724231	NA	0.118043	0.781743	NA	-0.0883275	0.843153	NA	-0.0836758	0.837181	NA	-0.162982	0.685343	NA	0.0181821	0.967453	NA
ENSMUSG00000000673	Haao	protein_coding	B38	-1.86765	3.27e-24	6.89e-23	-0.808798	4.47e-06	3.99e-05	-0.295943	0.0748606	0.321772	-1.19451	1.31e-10	9.59e-10	-0.876299	1.15e-05	0.00010632	-0.340749	0.0431409	0.107565
ENSMUSG00000000682	Cd52	protein_coding	B14	0.916099	1.24e-08	6.64e-08	0.0665733	0.667618	0.798449	0.03416	0.815382	0.944849	0.960604	3.95e-09	2.47e-08	-0.208875	0.218066	0.37484	-0.609169	3.36e-05	0.000256278
ENSMUSG00000000686	Abhd15	protein_coding	B37	-1.0495	1.24e-05	4.73e-05	-0.0772159	0.71917	0.834314	0.161973	0.417543	0.741364	-0.892524	9.91e-05	0.000346009	0.800403	0.00174441	0.00805047	-1.11825	7.82e-07	9.98e-06
ENSMUSG00000000690	Hoxb6	protein_coding	-	0.109404	0.885931	0.958331	0.901447	0.237858	0.39936	1.14968	0.121835	0.421954	-1.58363	0.0349939	0.0728033	0.187415	0.808636	0.892303	1.33155	0.0682287	NA
ENSMUSG00000000693	Loxl3	protein_coding	B35	1.31038	1.7e-06	7.18e-06	-0.217492	0.413019	0.585688	0.811712	0.00111732	0.0230058	0.788262	0.00437193	0.011325	-0.240906	0.465626	0.632092	-0.620516	0.0267432	0.0733815
ENSMUSG00000000701	Tcl1b5	protein_coding	-	NA	NA	NA	NA	NA	NA	NA	NA	NA	NA	NA	NA	NA	NA	NA	NA	NA	NA
ENSMUSG00000000706	Btn1a1	protein_coding	-	-1.06068	0.156803	0.26508	-1.61166	0.0333079	0.0884851	0.0619209	0.935696	NA	0.180497	0.809703	0.896053	0.45923	0.528763	NA	-0.337253	0.658666	NA
ENSMUSG00000000708	Kat2b	protein_coding	B31	0.123235	0.28403	0.42732	0.410914	0.000149878	0.000898937	0.0990838	0.330672	0.669475	0.0184186	0.870962	0.936263	0.0578302	0.658426	0.788374	-0.152826	0.151986	0.284882
ENSMUSG00000000711	Rab5b	protein_coding	B32	-0.640146	1.54e-10	1e-09	-0.0599177	0.526617	0.689443	-0.0220048	0.805024	0.941219	-0.144192	0.146759	0.249269	0.297619	0.00657262	0.0242136	-0.177238	0.052459	0.125632
ENSMUSG00000000724	Cryba1	protein_coding	-	0	1	NA	0	1	NA	0	1	NA	0	1	NA	-0.0399507	0.897462	NA	0.0458335	0.894431	NA
ENSMUSG00000000730	Dnmt3l	protein_coding	-	0.790388	0.30263	0.448843	-1.24571	0.104524	0.216895	0.0212521	0.977789	0.995118	3.47701	5.17e-06	2.19e-05	1.96512	0.0116482	0.0387875	1.30027	0.0861583	NA
ENSMUSG00000000731	Aire	protein_coding	-	-2.71733	5.45e-06	2.18e-05	-1.21474	0.0219446	0.0633262	0.244574	0.628068	0.863958	-2.69856	6.2e-06	2.59e-05	-0.0246956	0.968479	0.983733	-1.49721	0.00667636	0.0234905
ENSMUSG00000000732	Icosl	protein_coding	B38	-1.45215	1.28e-20	2e-19	-1.12412	5.93e-14	2.61e-12	-0.186636	0.185666	0.512129	-0.626958	7.2e-05	0.00025794	-0.690157	4.34e-05	0.000339018	-1.15862	9.53e-16	8.98e-14
ENSMUSG00000000738	Spg7	protein_coding	B8	-0.153563	0.0554599	0.109444	-0.478975	6.44e-10	1.33e-08	-0.149359	0.039837	0.224781	-0.081573	0.313585	0.458329	-0.101538	0.293422	0.459854	-0.020894	0.784263	0.872455
ENSMUSG00000000739	Sult5a1	protein_coding	B25	-0.158255	0.836407	0.924162	-1.10249	0.147904	0.280448	1.32667	0.0773729	0.327358	0.112616	0.883513	0.944574	-0.181262	0.81353	0.894763	0.496237	0.517356	0.675139
ENSMUSG00000000740	Rpl13	protein_coding	B1	0.123792	0.337724	0.487035	-0.256433	0.0392655	0.100445	0.0745614	0.525243	0.807659	-0.267708	0.0410144	0.0838176	0.0618395	0.648541	0.780807	0.187353	0.110881	0.222791
ENSMUSG00000000743	Chmp1a	protein_coding	B3	0.328814	0.000255556	0.000813523	-0.00112805	0.989662	1	0.0868318	0.28854	0.630799	0.527239	7.37e-09	4.5e-08	0.580315	3.58e-09	8.17e-08	-0.107169	0.200643	0.3503
ENSMUSG00000000751	Rpa1	protein_coding	B12	0.390468	1.4e-06	6e-06	-0.174807	0.0255737	0.0713866	-0.148791	0.0431147	0.236182	-0.525652	1.71e-10	1.23e-09	-0.611824	2.03e-10	6.23e-09	0.522527	5.18e-12	2.46e-10
ENSMUSG00000000753	Serpinf1	protein_coding	B21	0.0657932	0.909863	0.973662	-0.23464	0.67316	0.802497	0.725515	0.176308	0.500594	-0.46354	0.422909	0.573213	-0.869067	0.138852	0.270048	-0.930019	0.0913736	0.192346
ENSMUSG00000000759	Tubgcp3	protein_coding	B32	-0.585439	9.19e-12	6.74e-11	-0.269465	0.000719278	0.00354407	-0.165941	0.0264229	0.176634	-0.379455	5.87e-06	2.46e-05	-0.0476931	0.638204	0.772813	-0.0743881	0.353056	0.522247
ENSMUSG00000000766	Oprm1	protein_coding	-	-0.212717	0.783589	0.887286	-0.145733	0.845416	0.915828	0.159467	0.828157	NA	0.594382	0.435768	0.585503	-0.22243	0.773686	NA	-0.485459	0.519852	NA
ENSMUSG00000000776	Polr3d	protein_coding	-	-0.230198	0.0453821	0.0918525	0.100909	0.349355	0.52302	-0.181778	0.0696328	0.309864	0.459217	3.02e-05	0.000114515	-0.408331	0.00890388	0.0310913	0.0402588	0.714735	0.825515
ENSMUSG00000000782	Tcf7	protein_coding	B37	-1.69002	2.42e-17	2.94e-16	-1.39075	4.33e-13	1.62e-11	-0.0633478	0.726777	0.910451	-3.00713	9.83e-50	1.96e-47	0.130165	0.534495	0.69124	-1.3203	5.25e-13	2.95e-11
ENSMUSG00000000787	Ddx3x	protein_coding	B32	-0.468698	0.00034152	0.00106524	0.00423752	0.973063	0.991701	-0.0602417	0.610813	0.855459	-0.491073	0.000201419	0.000668007	0.127199	0.362242	0.532077	-0.00535139	0.964195	0.981515
ENSMUSG00000000791	Il12rb1	protein_coding	B14	3.04898	5.71e-40	3.71e-38	1.60937	5.65e-13	2.06e-11	0.116162	0.581477	0.841074	1.16579	6.66e-07	3.19e-06	-0.560864	0.0425117	0.10887	-0.373079	0.0967822	0.200879
ENSMUSG00000000792	Slc5a5	protein_coding	-	0.650327	0.390371	0.543838	1.03079	0.169852	0.312297	1.32232	0.0623552	0.291699	-1.12149	0.131542	0.227713	1.10586	0.147245	0.281881	-0.030811	0.967072	NA
ENSMUSG00000000794	Kcnn3	protein_coding	B4	-0.0746094	0.907375	0.972107	3.07323	5.44e-07	6.03e-06	1.51884	0.0111721	0.105105	2.2467	0.00036667	0.00116547	-0.616625	0.36952	0.538432	3.142	1.01e-07	1.67e-06
ENSMUSG00000000804	Usp32	protein_coding	B34	0.0461702	0.782961	0.886903	-0.234402	0.145942	0.27754	0.254359	0.0946735	0.367048	-0.624543	0.000234786	0.000771517	0.647915	0.000289942	0.00176001	-0.565227	0.000277754	0.00158878
ENSMUSG00000000805	Car4	protein_coding	B5	1.32172	0.0903527	0.167289	0.18894	0.809032	0.893334	2.93134	0.000172732	0.0058699	0.859364	0.272178	0.409712	0.753227	0.330416	0.499522	0.79913	0.306776	0.473423
ENSMUSG00000000811	Txnrd3	protein_coding	B30	-1.72075	1.93e-12	1.51e-11	0.2094	0.33741	0.51057	-0.277739	0.182107	0.507974	-0.208572	0.358032	0.505746	0.41058	0.134826	0.264139	1.10164	2.45e-07	3.63e-06
ENSMUSG00000000817	Fasl	protein_coding	B41	1.63307	2.17e-10	1.39e-09	0.884971	0.000384896	0.00205072	0.129251	0.581704	0.841278	-0.692894	0.00849464	0.0205717	0.168033	0.569516	0.719396	-1.68096	2.87e-10	9.51e-09
ENSMUSG00000000823	Zfp512b	protein_coding	B32	-2.08057	4.1e-65	1.18e-62	-0.274684	0.0128131	0.0405827	-0.0893302	0.390248	0.718733	-0.494112	2.22e-05	8.59e-05	0.135204	0.305917	0.473737	0.191948	0.0765035	0.167835
ENSMUSG00000000826	Dnajc5	protein_coding	-	-0.168457	0.00590911	0.0148479	-0.116105	0.0465798	0.115091	-0.126189	0.0211632	0.154805	0.428722	2.02e-12	1.8e-11	0.505396	2.66e-13	1.4e-11	-0.171216	0.00275063	0.0111836
ENSMUSG00000000827	Tpd52l2	protein_coding	B13	0.527622	9.61e-08	4.71e-07	0.615967	1.22e-10	2.9e-09	0.0726735	0.419977	0.743087	0.530047	8.36e-08	4.51e-07	0.0119907	0.919229	0.957908	0.419185	6.01e-06	5.78e-05
ENSMUSG00000000838	Fmr1	protein_coding	-	-0.150945	0.295345	0.440513	-0.0336436	0.807416	0.892364	-0.164076	0.205826	0.539627	-0.754293	2.17e-07	1.11e-06	0.0160299	0.922607	0.959456	0.0319648	0.812147	0.890915
ENSMUSG00000000861	Bcl11a	protein_coding	B28	-2.81948	7.81e-37	4.04e-35	-0.30542	0.149659	0.282969	-0.456301	0.0227239	0.162053	-3.11334	9.99e-44	1.23e-41	-1.33586	2.62e-08	4.87e-07	0.372668	0.0640735	0.146796
ENSMUSG00000000869	Il4	protein_coding	B34	-0.595364	0.15829	0.267262	-0.6632	0.109475	0.224202	-0.14719	0.70501	0.899537	-1.48304	0.000771856	0.00231464	0.0670622	0.884668	0.937848	-0.809633	0.0572668	0.134527
ENSMUSG00000000876	Pxmp4	protein_coding	-	0.278586	0.0372047	0.0771368	-0.0742902	0.558995	0.716636	0.0412064	0.731511	0.912152	0.131217	0.323923	0.469662	-0.117381	0.456467	0.623689	0.199861	0.1151	0.229609
ENSMUSG00000000881	Dlg3	protein_coding	-	-0.444777	0.0407949	0.0835153	-0.581783	0.00471521	0.0176046	-0.0910368	0.637784	0.868998	-0.187772	0.382793	0.532319	0.104378	0.682627	0.80644	-0.557632	0.00821025	0.0278935
ENSMUSG00000000884	Gnb1l	protein_coding	-	0.120641	0.588905	0.732825	-0.369831	0.0884587	0.191112	-0.287283	0.156461	0.473186	-0.16341	0.47298	0.622434	0.469057	0.0884707	0.192229	0.33356	0.124469	0.244243
ENSMUSG00000000889	Dbh	protein_coding	-	0	1	NA	-0.332095	0.313347	NA	0	1	NA	0	1	NA	-0.0976606	0.752807	NA	0	1	NA
ENSMUSG00000000901	Mmp11	protein_coding	B38	-2.17906	2.75e-10	1.74e-09	-1.16531	0.000298306	0.00164488	0.018261	0.951525	0.987918	-2.17746	1.02e-09	6.85e-09	-0.548784	0.182774	0.329892	-0.92418	0.00771775	0.0264988
ENSMUSG00000000902	Smarcb1	protein_coding	B8	0.431785	0.000157791	0.00051731	-0.0531231	0.630799	0.772129	-0.112443	0.279751	0.62313	0.283948	0.0141957	0.0326087	-1.16257	7.07e-17	6.61e-15	0.398438	0.00018841	0.00114063
ENSMUSG00000000903	Vpreb3	protein_coding	B38	-3.52987	1.41e-32	5.44e-31	-1.37035	1.6e-06	1.59e-05	-0.573225	0.0332397	0.203415	-3.34611	1.67e-27	5.76e-26	-1.45844	7.42e-06	7.26e-05	-1.03328	0.000193091	0.00116682
ENSMUSG00000000915	Hip1r	protein_coding	B40	-1.21489	7.82e-14	6.96e-13	-0.747453	1.78e-06	1.75e-05	-0.365912	0.0131688	0.116329	-1.58976	5.7e-22	1.21e-20	-0.103258	0.551032	0.704891	-0.564192	0.0001531	0.000957444
ENSMUSG00000000916	Nsun5	protein_coding	-	-0.237606	0.0301865	0.0643802	-0.534901	2.92e-07	3.44e-06	-0.403866	3.59e-05	0.00184415	-0.246883	0.0230828	0.0504155	-0.435958	0.00190529	0.00867614	-0.06128	0.560521	0.709188
ENSMUSG00000000934	Top1mt	protein_coding	-	0.0257724	0.876834	0.95267	0.287079	0.0677364	0.155236	0.0421204	0.775661	0.931213	0.749876	3.57e-06	1.54e-05	-0.986896	4.19e-05	0.00032777	0.542993	0.000639031	0.00323061
ENSMUSG00000000938	Hoxa10	protein_coding	-	0.0346634	0.918441	NA	0.0016229	0.99628	NA	0	1	NA	-0.076496	0.817191	NA	-0.0828288	0.800723	NA	0.0793521	0.828023	NA
ENSMUSG00000000942	Hoxa4	protein_coding	-	1.0419	0.0497932	0.0996591	0.150433	0.75601	0.859026	0.438416	0.349895	0.68479	0.759903	0.131807	0.228101	0.701776	0.212051	0.367003	-0.924303	0.0852577	0.182099
ENSMUSG00000000948	Gm38393	protein_coding	-	0	1	NA	0.13072	0.709906	NA	-0.0191177	0.9587	NA	-0.046835	0.888592	NA	0.0405719	0.902494	NA	-0.0288509	0.937619	NA
ENSMUSG00000000957	Mmp14	protein_coding	B18	3.89239	1.36e-12	1.08e-11	2.314	1.5e-05	0.000116858	0.929322	0.0700974	0.310872	3.18209	9.13e-09	5.51e-08	0.951718	0.0968268	0.205849	-0.214966	0.680002	0.799623
ENSMUSG00000000958	Slc7a7	protein_coding	B4	1.47574	2.11e-13	1.81e-12	2.38287	8.16e-35	4.26e-32	0.39776	0.0303617	0.191809	1.02129	3.26e-07	1.62e-06	-0.780832	0.00187694	0.008567	1.09729	1.9e-09	5.07e-08
ENSMUSG00000000959	Oxa1l	protein_coding	-	0.0446152	0.503895	0.656792	0.0685814	0.283714	0.452081	0.123862	0.0386129	0.221483	0.103599	0.119324	0.209787	-0.116088	0.163158	0.303717	0.0944541	0.140705	0.268686
ENSMUSG00000000976	Heatr6	protein_coding	-	-0.760832	3.73e-17	4.42e-16	-0.635963	1.18e-13	4.89e-12	-0.240672	0.00271042	0.041735	0.422582	2.45e-06	1.08e-05	-0.270565	0.0143534	0.0456932	-0.286521	0.000862791	0.00418725
ENSMUSG00000000982	Ccl3	protein_coding	B18	2.12571	8.3e-09	4.53e-08	1.8558	2.28e-07	2.75e-06	0.554567	0.101195	0.381801	4.18394	3.34e-29	1.32e-27	-0.718132	0.0894466	0.193917	-1.1308	0.00172002	0.00752581
ENSMUSG00000000983	Wfdc18	protein_coding	B25	0.484519	0.406522	0.559975	1.11384	0.0479353	0.117936	0.517547	0.341517	0.678491	1.46646	0.00997476	0.0237579	4.37225	6.91e-13	3.38e-11	-0.514772	0.353688	0.522735
ENSMUSG00000001014	Icam4	protein_coding	-	-0.229769	0.6671	0.798744	-0.389154	0.45642	0.626414	0.615441	0.217975	0.556398	-1.21434	0.0259161	0.0558602	-0.0582409	0.921878	0.95906	-0.731679	0.164523	0.302267
ENSMUSG00000001016	Ilf2	protein_coding	-	0.406354	2.1e-05	7.79e-05	-0.179509	0.0509354	0.123801	-0.0229793	0.790369	0.936342	-0.0247325	0.797091	0.887587	-0.163383	0.155886	0.293564	0.385352	2.12e-05	0.000171628
ENSMUSG00000001017	Chtop	protein_coding	B1	-0.262755	0.000199278	0.000643708	-0.195093	0.00421387	0.0160412	-0.172433	0.00676438	0.0768018	-0.126771	0.0755051	0.14228	-0.265294	0.00113017	0.0055936	0.0292616	0.656253	0.782294
ENSMUSG00000001018	Snapin	protein_coding	B31	-1.14454	2.75e-23	5.35e-22	-0.206342	0.053682	0.129107	-0.0737033	0.462505	0.771902	-0.148256	0.18343	0.299113	-0.100316	0.445266	0.612797	0.00226068	0.982682	0.991481
ENSMUSG00000001020	S100a4	protein_coding	B7	1.23128	2.94e-07	1.36e-06	2.75008	8.14e-30	2.35e-27	0.17921	0.415435	0.739024	0.957915	5.76e-05	0.000209325	-0.906697	0.00152977	0.00720109	1.23763	1.4e-08	2.96e-07
ENSMUSG00000001021	S100a3	protein_coding	-	0.448967	0.553717	0.702543	0.624899	0.407475	0.580302	0.305304	0.68002	0.887462	0.4816	0.526872	0.674649	1.91699	0.0136247	0.0439091	-0.00612236	0.993521	NA
ENSMUSG00000001023	S100a5	protein_coding	B30	1.8117	0.0122829	0.0288054	2.26858	0.000882247	0.00422683	0.41618	0.552948	0.825535	-0.315142	0.646133	0.776252	0.200102	0.792537	0.881048	2.19879	0.000806311	0.00395505
ENSMUSG00000001025	S100a6	protein_coding	B7	2.21244	2.18e-28	6.15e-27	2.56742	2.59e-40	2.11e-37	0.674315	0.000217784	0.0069421	1.3488	2.93e-11	2.3e-10	0.976667	3.46e-06	3.76e-05	1.15126	2.63e-10	8.82e-09
ENSMUSG00000001027	Scn4a	protein_coding	B38	-3.2885	3.57e-59	6.94e-57	-1.38073	1.13e-13	4.69e-12	-0.360717	0.0391959	0.223226	-1.64044	1.22e-16	1.66e-15	-1.13422	5.66e-07	7.48e-06	-0.209078	0.245479	0.405508
ENSMUSG00000001029	Icam2	protein_coding	B4	-0.998285	3.31e-05	0.000120215	0.432384	0.0618813	0.144565	-0.0634689	0.771966	0.929335	0.394657	0.104732	0.188182	-1.3294	2.92e-07	4.16e-06	0.205973	0.347557	0.517079
ENSMUSG00000001034	Mapk7	protein_coding	B9	-0.0184381	0.884753	0.957699	0.0263044	0.827635	0.904005	-0.0250003	0.826354	0.948949	0.928935	2.08e-13	2.06e-12	-0.292992	0.0503442	0.124448	-0.0975293	0.411123	0.579423
ENSMUSG00000001036	Epn2	protein_coding	B30	-0.542859	0.217323	0.346373	0.596242	0.157841	0.295334	1.27558	0.00153188	0.0285565	-1.05026	0.016162	0.0366252	-1.0032	0.0329081	0.0890386	-0.068954	0.863802	0.922708
ENSMUSG00000001039	B9d1	protein_coding	-	2.2352	0.000558358	0.00168228	0.170856	0.781817	0.875932	1.35528	0.0248162	0.17095	1.00846	0.110335	0.19648	0.7204	0.290344	0.456678	1.245	0.0402099	0.101768
ENSMUSG00000001052	Sec24b	protein_coding	B33	0.0162964	0.839011	0.926036	-0.0401607	0.596145	0.746195	-0.0722096	0.312405	0.653253	-0.0827208	0.298585	0.440923	-0.125697	0.185067	0.332708	-0.126495	0.0924255	0.194189
ENSMUSG00000001053	N4bp3	protein_coding	B40	0.147514	0.435092	0.58967	-0.388904	0.0330312	0.0879309	-0.0982732	0.567703	0.834116	-2.06077	2.11e-26	6.65e-25	-0.994877	1.06e-05	9.94e-05	-0.343585	0.0517316	0.124088
ENSMUSG00000001054	Rmnd5b	protein_coding	-	-0.331646	6.94e-05	0.000240378	-0.0946142	0.233709	0.394112	-0.0242976	0.74356	0.916684	-0.0691434	0.404316	0.554919	0.290118	0.00345596	0.0142414	-0.143662	0.0700209	0.156912
ENSMUSG00000001056	Nhp2	protein_coding	B12	1.57575	1.58e-23	3.17e-22	0.922293	1.61e-09	3.08e-08	0.0467606	0.745489	0.917944	1.15892	3.41e-13	3.31e-12	-0.350447	0.0530919	0.129564	0.960758	5.14e-11	1.99e-09
ENSMUSG00000001062	Vps9d1	protein_coding	-	-0.0197249	0.833407	0.921907	0.0996629	0.262101	0.427758	-0.169013	0.0428948	0.23549	0.525393	1.37e-08	8.07e-08	0.390298	0.000355632	0.0020818	-0.195748	0.0265001	0.0728233
ENSMUSG00000001065	Zfp276	protein_coding	-	-0.152576	0.218064	0.347238	-0.384729	0.00117449	0.00540703	-0.156312	0.160664	0.478489	0.0942614	0.448101	0.598008	0.283959	0.0404519	0.104647	-0.58637	4.98e-07	6.69e-06
ENSMUSG00000001076	C1ql4	protein_coding	-	NA	NA	NA	NA	NA	NA	NA	NA	NA	NA	NA	NA	NA	NA	NA	NA	NA	NA
ENSMUSG00000001082	Mfsd10	protein_coding	B18	0.602968	1.84e-06	7.77e-06	0.706383	5.93e-09	9.98e-08	0.113787	0.318964	0.660012	0.884589	2.68e-12	2.35e-11	1.18771	1.55e-17	1.61e-15	0.367509	0.00173974	0.00758633
ENSMUSG00000001089	Luzp1	protein_coding	B7	1.36713	1.54e-07	7.4e-07	1.17526	2.61e-06	2.47e-05	0.559998	0.0180934	0.14024	0.215793	0.405995	0.556447	0.419542	0.155631	0.293252	-0.0713017	0.770268	0.86311
ENSMUSG00000001095	Slc13a2	protein_coding	-	1.00194	0.182167	0.300725	1.3193	0.082946	0.181761	1.50386	0.0513383	NA	1.24886	0.0990857	0.179612	-0.0999652	0.891234	NA	0.304185	0.691692	NA
ENSMUSG00000001098	Kctd10	protein_coding	-	0.035027	0.696568	0.821301	-0.170397	0.048423	0.118869	-0.0853048	0.29276	0.634945	0.0888681	0.325315	0.471226	0.593111	1.82e-09	4.43e-08	-0.105768	0.204526	0.355316
ENSMUSG00000001100	Poldip2	protein_coding	-	0.143495	0.306739	0.453366	0.340613	0.0113285	0.0366148	0.037002	0.77073	0.928643	0.589616	2.66e-05	0.000101586	0.237307	0.137024	0.267482	0.277573	0.0340657	0.0892277
ENSMUSG00000001103	Sebox	protein_coding	-	0	1	NA	-0.11337	0.730288	NA	-0.0595996	0.863022	NA	0	1	NA	-0.00663985	0.982913	NA	0	1	NA
ENSMUSG00000001105	Ift20	protein_coding	B2	0.434675	0.0040408	0.0104958	-0.758234	2.28e-07	2.75e-06	0.124759	0.36659	0.698847	0.0374572	0.807492	0.894484	0.41529	0.0116966	0.0389024	-0.435894	0.00223066	0.00938173
ENSMUSG00000001119	Col6a1	protein_coding	B27	1.37295	0.0454478	0.0919599	-0.381902	0.560302	0.717877	3.46698	4.98e-08	1.02e-05	1.17242	0.0821364	0.152884	0.304506	0.656372	0.787083	-1.10607	0.0869824	0.185087
ENSMUSG00000001120	Pcbp3	protein_coding	-	-1.29017	1.68e-09	9.8e-09	-0.339276	0.0800664	0.176845	-0.092252	0.613673	0.857252	0.0472924	0.814108	0.898868	0.0821528	0.750097	0.852541	0.490241	0.0142484	0.0440433
ENSMUSG00000001123	Lgals9	protein_coding	B18	0.989778	2.82e-14	2.6e-13	0.469443	0.000177432	0.00104032	0.75281	1.89e-10	8.81e-08	1.4723	5.52e-29	2.13e-27	0.263187	0.0609505	0.144273	-0.11872	0.322876	0.490958
ENSMUSG00000001127	Araf	protein_coding	-	-0.548111	1.07e-22	1.99e-21	-0.359904	9.33e-12	2.75e-10	-0.203544	3.69e-05	0.00188717	-0.0868351	0.115416	0.204109	0.157969	0.0169906	0.0522498	-0.0713111	0.175741	0.31764
ENSMUSG00000001128	Cfp	protein_coding	B4	-0.0845718	0.805518	0.903206	1.97802	2.57e-09	4.75e-08	0.380713	0.226779	0.567529	0.501739	0.149603	0.253108	-0.180655	0.61507	0.755451	0.7029	0.0255773	0.070783
ENSMUSG00000001131	Timp1	protein_coding	B5	0.365549	0.619211	0.758732	2.98908	3.57e-05	0.00025181	2.96793	2.63e-05	0.00144176	4.48429	1.08e-09	7.2e-09	0.70859	0.345401	0.515083	0.421124	0.559257	0.708257
ENSMUSG00000001134	Uxt	protein_coding	B3	0.604018	7.04e-05	0.000243536	-0.100199	0.501201	0.667032	0.2642	0.0595492	0.283733	0.900035	3.6e-09	2.26e-08	0.560185	0.00203095	0.00916243	0.250195	0.0886673	0.187859
ENSMUSG00000001138	Cnnm3	protein_coding	-	-0.938346	1.15e-22	2.14e-21	-0.402556	5.49e-06	4.8e-05	0.0530538	0.522585	0.806688	-0.793349	1.86e-17	2.7e-16	0.266529	0.0170266	0.0523359	-0.120198	0.179435	0.32273
ENSMUSG00000001143	Lman2l	protein_coding	-	0.901645	1.64e-12	1.29e-11	-0.54727	8.01e-06	6.7e-05	-0.0701731	0.543567	0.820178	0.489648	0.000128917	0.00044132	-0.466356	0.00261136	0.0113014	-0.235079	0.0534003	0.127405
ENSMUSG00000001150	Mcm3ap	protein_coding	-	-0.132356	0.125039	0.219698	-0.383899	3.17e-06	2.95e-05	-0.155818	0.0437992	0.238527	-0.367572	2.13e-05	8.28e-05	0.403212	6.41e-05	0.00047436	-0.238403	0.00357175	0.0139677
ENSMUSG00000001151	Pcnt	protein_coding	B32	-0.559624	8.13e-10	4.9e-09	-0.0604575	0.479176	0.647218	-0.0254089	0.751644	0.921387	-0.702861	6.13e-15	7.12e-14	-0.195323	0.0681083	0.157421	0.175701	0.0383237	0.0980296
ENSMUSG00000001155	Ftcd	protein_coding	B21	0	1	1	0.288735	0.666567	0.797654	-0.205496	0.765677	0.927691	-0.124012	0.848998	0.922019	-2.66709	3.06e-05	0.000248916	-0.451485	0.511562	0.670442
ENSMUSG00000001156	Mxd1	protein_coding	B16	1.97817	1.32e-13	1.15e-12	1.09303	2.24e-05	0.000166743	0.384182	0.115177	0.409265	1.88317	3.66e-12	3.16e-11	2.59647	1.73e-20	2.94e-18	-1.08972	9.19e-06	8.37e-05
ENSMUSG00000001157	Gmcl1	protein_coding	B38	-0.428829	0.000150618	0.000495421	-0.493451	5.61e-06	4.88e-05	-0.103604	0.306769	0.648085	-0.684933	2.01e-09	1.3e-08	-0.590917	3.37e-05	0.000271142	0.0132148	0.901714	0.946336
ENSMUSG00000001158	Snrnp27	protein_coding	B8	1.01475	1.71e-17	2.11e-16	-0.135077	0.246952	0.409831	0.217273	0.0471872	0.248729	0.655699	5.23e-08	2.89e-07	-0.0222456	0.879514	0.934775	0.107869	0.349006	0.518499
ENSMUSG00000001166	Oas1c	protein_coding	-	-0.905525	1.29e-12	1.02e-11	-0.041104	0.7355	0.845059	0.418597	0.000210311	0.00681504	-0.0542498	0.668717	0.794445	0.381524	0.0129914	0.0423935	-0.0451327	0.713342	0.824289
ENSMUSG00000001168	Oas1h	protein_coding	-	0	1	NA	0	1	NA	0.0676594	0.844705	NA	0	1	NA	0	1	NA	0	1	NA
ENSMUSG00000001173	Ocrl	protein_coding	B4	-0.717253	3.18e-05	0.00011589	0.618523	4.96e-05	0.000337012	-0.00665667	0.962926	0.991202	0.786112	5.07e-07	2.46e-06	0.314643	0.105684	0.219781	0.137896	0.360327	0.529746
ENSMUSG00000001175	Calm1	protein_coding	B13	0.976554	2.09e-28	5.93e-27	0.583153	7.49e-12	2.26e-10	0.0676156	0.399666	0.726606	0.513641	9.67e-09	5.83e-08	-0.801838	5.57e-17	5.34e-15	0.105456	0.190669	0.3373
ENSMUSG00000001211	Agpat3	protein_coding	B41	1.01223	1.59e-27	4.23e-26	0.065419	0.465571	0.634859	-0.0187121	0.824451	0.947859	-0.529944	2.06e-08	1.2e-07	-0.227438	0.0334557	0.0903059	-0.250285	0.00428536	0.016246
ENSMUSG00000001225	Slc26a3	protein_coding	B26	0.741872	0.33673	0.485939	-0.0204655	0.978565	0.994553	-0.30196	0.688027	0.891368	0.121105	0.874902	0.938905	-2.17412	0.00465898	0.0182584	0.0797115	0.916898	NA
ENSMUSG00000001227	Sema6b	protein_coding	B18	1.65082	1.4e-05	5.33e-05	2.44619	2.12e-11	5.81e-10	0.941191	0.00669648	0.0763916	3.58834	4.68e-21	9.23e-20	3.53462	8.28e-19	1.06e-16	0.328779	0.349062	0.518499
ENSMUSG00000001228	Uhrf1	protein_coding	B10	3.38523	1.78e-18	2.36e-17	1.53836	3.72e-05	0.00026081	1.15166	0.0011874	0.0238947	0.611339	0.117872	0.207685	-0.990625	0.0181698	0.0553238	3.06228	7.88e-18	1.11e-15
ENSMUSG00000001229	Dpp9	protein_coding	B13	0.857327	2.89e-21	4.79e-20	0.0477076	0.583199	0.736542	-0.0907393	0.268286	0.611848	0.601709	3.43e-11	2.68e-10	-0.356671	0.00110435	0.00548666	0.082426	0.331523	0.500608
ENSMUSG00000001240	Ramp2	protein_coding	B27	0.782835	0.237646	0.37149	0.0578639	0.929178	0.967304	3.66501	9.3e-09	2.46e-06	-0.147182	0.826852	0.906472	0.662237	0.33469	0.503801	-0.344677	0.604352	0.745093
ENSMUSG00000001247	Lsr	protein_coding	B7	0.877046	0.00436755	0.0112659	1.76012	2.26e-09	4.22e-08	-0.0508005	0.855762	0.958093	1.00096	0.00107209	0.00313694	0.291423	0.377683	0.546391	-0.458983	0.106825	0.216652
ENSMUSG00000001248	Gramd1a	protein_coding	B40	-0.764226	1.53e-09	9.01e-09	-1.01366	8.34e-17	5.56e-15	-0.343742	0.00273813	0.0420622	-0.448916	0.000466236	0.00145527	-0.0379579	0.777812	0.871271	-0.828042	1.12e-12	6.01e-11
ENSMUSG00000001249	Hpn	protein_coding	B4	1.17724	0.0224786	0.0495545	1.4143	0.00441065	0.0166539	0.723416	0.129101	0.43322	1.26177	0.0138842	0.0319583	-1.65785	0.00220881	0.00982476	0.339843	0.476852	0.640529
ENSMUSG00000001260	Gabrg1	protein_coding	-	NA	NA	NA	NA	NA	NA	NA	NA	NA	NA	NA	NA	NA	NA	NA	NA	NA	NA
ENSMUSG00000001270	Ckb	protein_coding	B30	1.08794	5.18e-07	2.33e-06	2.53916	7.32e-34	3.57e-31	0.0848176	0.668376	0.883688	-0.313459	0.152447	0.257148	-0.794019	0.000958989	0.00486465	1.64974	7.26e-17	8.26e-15
ENSMUSG00000001280	Sp1	protein_coding	B32	-0.774358	8.67e-21	1.38e-19	-0.176697	0.0236511	0.067147	-0.125732	0.0870145	0.350353	-0.580247	1.61e-12	1.46e-11	0.024514	0.791232	0.880398	0.00293748	0.969037	0.984235
ENSMUSG00000001281	Itgb7	protein_coding	B13	1.0331	7.78e-11	5.23e-10	0.627429	4.15e-05	0.000286964	0.0274434	0.849318	0.955906	0.868746	6.94e-08	3.78e-07	-1.0587	3.72e-10	1.1e-08	0.0191164	0.894927	0.941695
ENSMUSG00000001285	Myg1	protein_coding	B8	0.410044	0.000412166	0.00126953	0.00206916	0.985331	0.997743	0.0908646	0.389085	0.71778	0.224067	0.0552404	0.108777	-0.289096	0.0413179	0.10637	0.380141	0.000565101	0.00290767
ENSMUSG00000001288	Rarg	protein_coding	B7	-0.0133628	0.911988	0.974795	0.494507	1.69e-05	0.000129846	-0.0711476	0.510537	0.800492	0.677451	1.59e-08	9.36e-08	-0.218125	0.112346	0.230472	-0.0716523	0.518026	0.675531
ENSMUSG00000001289	Pfdn5	protein_coding	B35	0.389684	0.00339467	0.00894673	-0.168052	0.18964	0.338882	0.153618	0.203897	0.537071	0.0444062	0.741929	0.849625	0.391409	0.00558	0.0211353	-0.216675	0.0760961	0.167298
ENSMUSG00000001300	Efnb2	protein_coding	B4	-1.86843	0.00012651	0.000420792	1.91637	3.37e-05	0.000239305	1.14205	0.010103	0.0987592	1.07747	0.0251125	0.0543479	-1.58187	0.00264798	0.0114277	1.10809	0.0120314	0.0383847
ENSMUSG00000001305	Rrp15	protein_coding	B13	0.609033	0.000106053	0.000357517	0.463031	0.0021835	0.00919574	-0.0253034	0.859418	0.959294	0.853165	4.41e-08	2.46e-07	-0.058734	0.761422	0.860857	0.421378	0.00471334	0.0175974
ENSMUSG00000001313	Rnd2	protein_coding	-	0.922684	0.0439073	0.0892048	2.0991	6.74e-06	5.76e-05	0.316558	0.453194	0.764915	1.15921	0.00994817	0.0236971	0.713863	0.152028	0.288327	-0.362365	0.418464	0.586262
ENSMUSG00000001323	Srr	protein_coding	-	-0.236323	0.196496	0.319572	-0.208322	0.21851	0.375759	-0.161102	0.313368	0.654398	-0.09933	0.573965	0.716035	-0.713293	0.00164681	0.00765609	-0.134001	0.435579	0.602223
ENSMUSG00000001333	Sync	protein_coding	-	0.404711	0.597252	0.740499	-0.775458	0.292474	0.461827	1.03853	0.159437	0.476505	-0.0158493	0.983219	1	-1.44056	0.0588138	0.140389	0.674279	0.37031	NA
ENSMUSG00000001334	Fndc5	protein_coding	B20	0.522533	0.496539	0.649678	-1.31964	0.0821801	0.180387	0.177408	0.813777	0.944559	0.438138	0.570023	0.712478	-0.038271	0.96029	0.97862	-0.433368	0.572281	0.719211
ENSMUSG00000001348	Acp5	protein_coding	B28	-0.98202	1.09e-19	1.6e-18	-0.0307882	0.767333	0.866108	-0.225607	0.0213369	0.155626	0.348948	0.00143165	0.00408921	-0.295747	0.0129217	0.0421941	0.101146	0.308184	0.474937
ENSMUSG00000001349	Cnn1	protein_coding	B35	-0.560788	0.399527	0.553083	0.579729	0.372488	0.545338	2.20961	0.000470818	0.0121938	-0.320514	0.635586	0.767381	0.951103	0.172937	0.316309	0.187441	0.776518	0.866822
ENSMUSG00000001366	Fbxo9	protein_coding	B34	-1.08667	2.84e-05	0.000103855	-1.1142	8.64e-06	7.15e-05	0.0972931	0.681377	0.888248	-2.11105	1.14e-15	1.42e-14	-0.250087	0.358324	0.528387	-1.23419	2.3e-07	3.43e-06
ENSMUSG00000001376	Vps50	protein_coding	-	-0.69078	1.19e-08	6.4e-08	0.293433	0.00992524	0.0327942	-0.178134	0.0908171	0.359006	0.268867	0.0204691	0.0452529	-0.207989	0.166046	0.307772	0.195788	0.0791737	0.172386
ENSMUSG00000001380	Hars	protein_coding	B13	0.635136	1.11e-08	5.98e-08	0.342395	0.00144636	0.00644635	0.0307615	0.761127	0.92542	0.617323	3.56e-08	2e-07	-0.20348	0.119714	0.241905	0.513948	8.83e-07	1.11e-05
ENSMUSG00000001383	Zmat2	protein_coding	B9	0.202129	0.107474	0.193124	-0.0565295	0.63975	0.778794	0.0196599	0.863081	0.960239	0.424892	0.000804205	0.00240366	0.24008	0.0838447	0.184288	0.225732	0.0536983	0.127913
ENSMUSG00000001403	Ube2c	protein_coding	B34	-0.241624	0.351864	0.502343	-0.955218	0.000136641	0.000826113	0.327082	0.167385	0.488027	-1.77304	1.68e-11	1.35e-10	0.20182	0.45741	0.624409	-0.805602	0.000705287	0.00351812
ENSMUSG00000001415	Smg5	protein_coding	-	0.0537153	0.444646	0.599794	-0.129721	0.0545517	0.130798	-0.141954	0.0249982	0.171271	0.0975854	0.167382	0.277317	-0.285949	0.000639104	0.00344024	0.093374	0.158524	0.294249
ENSMUSG00000001416	Cct3	protein_coding	B12	0.987938	1.38e-18	1.84e-17	0.160795	0.138422	0.267186	-0.0705291	0.491069	0.789557	0.785825	4.87e-12	4.14e-11	-0.567134	6.91e-06	6.85e-05	0.565968	4.46e-08	8.07e-07
ENSMUSG00000001418	Glmp	protein_coding	B13	0.903464	6.68e-24	1.38e-22	0.42395	9.34e-07	9.85e-06	0.15643	0.054676	0.270963	1.40493	1.05e-54	2.95e-52	-0.133252	0.197635	0.348789	0.294363	0.000407692	0.00219356
ENSMUSG00000001419	Mef2d	protein_coding	B32	-1.50373	3.82e-59	7.36e-57	-0.191812	0.0293674	0.080012	-0.205906	0.0131528	0.116249	-0.737515	1.92e-15	2.34e-14	-0.376478	0.000187704	0.00120689	0.0418575	0.618947	0.755631
ENSMUSG00000001420	Tmem79	protein_coding	-	-0.0421319	0.917415	0.978356	0.728497	0.0659252	0.151942	-0.231396	0.527832	0.809637	-0.634436	0.113172	0.200659	0.706165	0.117105	0.237838	0.304586	0.424091	0.591232
ENSMUSG00000001424	Snd1	protein_coding	B13	1.01632	1.01e-19	1.47e-18	0.614579	1.18e-08	1.85e-07	0.0751918	0.459286	0.769385	0.960498	1.83e-17	2.66e-16	-0.376937	0.00266918	0.0114982	0.526978	2.93e-07	4.26e-06
ENSMUSG00000001435	Col18a1	protein_coding	B4	1.30512	0.0183333	0.0413125	0.378165	0.478767	0.647009	0.704411	0.168801	0.489737	1.64694	0.00287332	0.00774848	-2.84447	1.03e-06	1.28e-05	-0.115699	0.822234	0.897397
ENSMUSG00000001436	Slc19a1	protein_coding	-	0.145548	0.313072	0.460439	0.179385	0.192369	0.342423	-0.166808	0.198897	0.529201	-0.0740396	0.606051	0.743147	-0.116332	0.523574	0.681815	0.811907	1.79e-09	4.81e-08
ENSMUSG00000001440	Kpnb1	protein_coding	-	0.502903	2.58e-10	1.64e-09	0.296974	0.000101866	0.000637275	-0.0423126	0.556903	0.828213	0.27942	0.000493715	0.00153297	-0.276424	0.00201841	0.009119	0.450792	7.61e-10	2.24e-08
ENSMUSG00000001441	Npepps	protein_coding	B5	0.0330655	0.706667	0.829821	-0.134307	0.108159	0.222294	0.00210252	0.978567	0.995248	0.614561	1.27e-12	1.16e-11	0.411173	4.73e-05	0.000366194	-0.184819	0.025054	0.0696466
ENSMUSG00000001444	Tbx21	protein_coding	B15	2.64437	4.2e-22	7.42e-21	1.34323	3.92e-07	4.5e-06	0.226724	0.364203	0.696225	-0.747921	0.00721527	0.0177985	-0.825898	0.00582239	0.0219209	-1.29457	4.94e-07	6.64e-06
ENSMUSG00000001445	Mrpl10	protein_coding	B8	0.502656	4.77e-09	2.67e-08	0.0960464	0.249349	0.412568	0.0581785	0.456956	0.768013	0.375214	1.45e-05	5.8e-05	0.230129	0.0261759	0.0742454	0.152772	0.0635726	0.145871
ENSMUSG00000001467	Cyp51	protein_coding	B30	1.30102	1.02e-12	8.21e-12	0.306863	0.0816965	0.179614	0.0147001	0.929259	0.983569	-1.93053	1.12e-25	3.26e-24	-1.76795	1.16e-15	9.4e-14	0.37177	0.0264783	0.0727876
ENSMUSG00000001472	Tcf25	protein_coding	-	-0.274832	3.56e-10	2.23e-09	-0.300546	8.03e-13	2.88e-11	-0.122935	0.0018025	0.031874	0.256473	5.17e-09	3.19e-08	0.209044	3.08e-05	0.000250481	-0.117456	0.00434995	0.0164342
ENSMUSG00000001473	Tubb6	protein_coding	B4	0.890823	0.000768272	0.00225921	2.48786	1.86e-22	2.88e-20	0.159191	0.509902	0.800202	0.870841	0.0010945	0.00319917	-1.2329	2.48e-05	0.000207639	0.223863	0.352874	0.522148
ENSMUSG00000001482	Def8	protein_coding	B6	1.33419	1.13e-18	1.53e-17	1.02367	1.99e-12	6.63e-11	0.33113	0.0157998	0.128906	1.80491	7.81e-33	4.5e-31	0.659433	0.000116719	0.000798279	0.248051	0.077584	0.169687
ENSMUSG00000001493	Meox1	protein_coding	-	0.682501	0.373091	0.525334	-0.22	0.772796	0.869359	1.92739	0.0108431	0.103404	-0.870098	0.258754	0.393845	-1.46051	0.0577742	0.13833	-0.0478829	0.949955	NA
ENSMUSG00000001494	Sost	protein_coding	-	-0.0410542	0.897878	NA	0.0426539	0.896833	NA	0.00957411	0.977899	NA	0.0192142	0.95095	NA	-0.0167737	0.956856	NA	0.00720566	0.983359	NA
ENSMUSG00000001496	Nkx2-1	protein_coding	-	0	1	NA	-0.0859383	0.802409	NA	0.0910657	0.80073	NA	0.0183628	0.955156	NA	-0.239864	0.458646	NA	0	1	NA
ENSMUSG00000001497	Pax9	protein_coding	B25	0.118135	0.849978	0.934055	-0.0906939	0.887055	0.941087	0.335696	0.61049	0.85545	-0.062716	0.919224	0.965548	2.58089	2.19e-05	0.000185499	-0.188045	0.773861	0.865144
ENSMUSG00000001504	Irx2	protein_coding	B25	0	1	1	0.232515	0.751462	0.855888	2.11631	0.00477361	0.0606663	0.193354	0.789042	0.881879	2.0246	0.00440692	0.0174129	0.266505	0.719845	0.828934
ENSMUSG00000001506	Col1a1	protein_coding	B27	0.979343	0.115261	0.204903	-0.230643	0.702012	0.823077	2.18401	0.000168528	0.00583843	1.49863	0.0160951	0.0364993	-0.570048	0.368614	0.537778	-1.54307	0.00884241	0.0297289
ENSMUSG00000001507	Itga3	protein_coding	B26	-0.380341	0.427363	0.581637	0.169146	0.71411	0.831266	1.77445	5.21e-05	0.00245116	-0.855113	0.0739736	0.139897	-0.0133441	0.979179	0.989869	-0.823305	0.0677576	0.15334
ENSMUSG00000001508	Sgca	protein_coding	-	0.517701	0.478034	0.631774	-0.706008	0.342089	0.515376	-0.166529	0.825142	0.948428	-0.0809585	0.911432	0.960796	-1.28733	0.0701984	0.160844	0.275319	0.712372	NA
ENSMUSG00000001510	Dlx3	protein_coding	-	-0.0217825	NA	NA	-0.0742176	NA	NA	0.249862	NA	NA	0.0784513	NA	NA	0.311205	NA	NA	-0.0171314	NA	NA
ENSMUSG00000001517	Foxm1	protein_coding	B10	2.85826	8.32e-21	1.32e-19	1.35893	3.56e-06	3.27e-05	1.13628	4.56e-05	0.00222553	0.287587	0.350682	0.497922	-0.862066	0.0154105	0.0483805	2.37567	4.46e-17	5.33e-15
ENSMUSG00000001518	Itfg2	protein_coding	-	-0.543006	3.21e-05	0.000116706	-0.254229	0.0391334	0.100224	-0.18149	0.116523	0.411366	-0.273682	0.0341638	0.0712913	-0.144383	0.373917	0.542773	0.203414	0.101818	0.208509
ENSMUSG00000001520	Nrip2	protein_coding	-	0.0891842	0.89538	0.964627	0.110395	0.877584	0.935276	-0.00363442	0.995556	0.999906	-1.94263	0.00517069	0.0131508	-0.925176	0.215225	0.371052	-0.334652	0.636566	NA
ENSMUSG00000001521	Tulp3	protein_coding	B28	-0.547879	0.00817117	0.0199716	0.196922	0.316854	0.488698	0.0556364	0.763949	0.926856	-0.774586	0.000206259	0.000683155	-0.32574	0.20272	0.355355	0.825282	2.16e-05	0.000174769
ENSMUSG00000001524	Gtf2h4	protein_coding	B10	0.405804	0.102914	0.186241	-0.675261	0.00481028	0.0178987	-0.135085	0.551944	0.825171	0.245334	0.329196	0.475229	-0.964096	0.000708891	0.00375488	0.26693	0.247682	0.408125
ENSMUSG00000001525	Tubb5	protein_coding	B10	1.60731	4.62e-34	1.97e-32	0.733136	8.27e-09	1.35e-07	0.400611	0.000847705	0.0186323	0.732962	4.46e-08	2.49e-07	-0.932177	4.4e-11	1.54e-09	0.986488	2.44e-16	2.53e-14
ENSMUSG00000001542	Ell2	protein_coding	B34	0.0782403	0.741431	0.856707	-1.22922	7.87e-08	1.05e-06	0.285455	0.186956	0.513549	-1.36212	1.56e-08	9.19e-08	-0.44281	0.0776155	0.173903	-0.396813	0.0700594	0.156936
ENSMUSG00000001552	Jup	protein_coding	B4	-0.000494658	0.998821	1	0.00726234	0.982039	0.99611	0.776144	0.0112602	0.105781	-0.20991	0.534263	0.681056	0.489757	0.16695	0.309038	0.340714	0.267973	0.430279
ENSMUSG00000001555	Fkbp10	protein_coding	B14	3.77263	2.08e-13	1.78e-12	0.632727	0.203038	0.355958	1.32967	0.00511974	0.0638671	1.93862	0.000166388	0.000558816	-0.771371	0.172226	0.315546	-0.834681	0.104869	0.213557
ENSMUSG00000001558	Klhl10	protein_coding	-	-0.105802	0.850521	0.934118	-0.503695	0.350449	0.524335	-0.997663	0.0561941	0.275403	-0.329555	0.567451	0.710425	-0.396784	0.553057	0.706414	-0.0619752	0.912328	NA
ENSMUSG00000001566	Mnx1	protein_coding	-	NA	NA	NA	NA	NA	NA	NA	NA	NA	NA	NA	NA	NA	NA	NA	NA	NA	NA
ENSMUSG00000001569	Nom1	protein_coding	-	-0.474438	1.83e-05	6.83e-05	0.264453	0.0111439	0.0361027	-0.104485	0.286128	0.62869	0.20522	0.0585722	0.114597	0.0639156	0.625516	0.763196	0.227971	0.0265261	0.0728828
ENSMUSG00000001576	Ergic1	protein_coding	B5	-0.440701	0.000474632	0.0014459	0.386355	0.0012107	0.00554465	-0.0236122	0.834523	0.951431	1.65238	7.54e-40	6.82e-38	0.893599	6.59e-11	2.22e-09	0.316053	0.0062266	0.0221252
ENSMUSG00000001583	Tnk1	protein_coding	B34	-0.872094	0.0265057	0.0573719	-1.09517	0.00400086	0.0153448	0.741653	0.041004	0.22887	-3.32927	4.84e-16	6.21e-15	0.468874	0.278387	0.443251	-1.36351	0.00104244	0.0049286
ENSMUSG00000001588	Acap1	protein_coding	B40	-0.465331	0.00758491	0.0186738	-0.853597	3.73e-07	4.3e-06	-0.367032	0.0205702	0.152251	-1.22018	5.44e-12	4.6e-11	-0.77964	2.53e-05	0.000210897	-0.612341	0.000121484	0.000785339
ENSMUSG00000001604	Tcea3	protein_coding	B26	0.647161	0.122064	0.214941	-0.140649	0.730469	0.841869	0.128693	0.736783	0.914543	-1.52897	0.000279563	0.000905196	-1.15068	0.014787	0.0467811	-0.84736	0.0397579	0.101024
ENSMUSG00000001622	Csn3	protein_coding	B25	-0.369204	0.635519	0.772787	2.04423	0.00899197	0.0301832	0.268197	0.731534	0.912152	0.772074	0.323115	0.468822	5.09463	6.8e-11	2.28e-09	1.98114	0.0112422	0.036295
ENSMUSG00000001627	Ifrd1	protein_coding	B35	0.0985288	0.506444	0.659219	-0.282308	0.0480182	0.118087	0.193745	0.149272	0.463104	1.02213	8.28e-12	6.89e-11	0.739377	5.21e-06	5.36e-05	-0.357228	0.0112711	0.0363811
ENSMUSG00000001630	Stk38l	protein_coding	-	-1.36676	7.98e-16	8.48e-15	-0.548232	0.000359121	0.00193123	-0.150379	0.294908	0.636859	-0.627307	9.48e-05	0.000332297	-0.146124	0.453816	0.621065	-0.247306	0.117287	0.233006
ENSMUSG00000001632	Brpf1	protein_coding	B33	-0.398434	1.65e-06	6.99e-06	0.166355	0.0334329	0.0887218	-0.0636799	0.386464	0.715502	0.594201	3.77e-13	3.65e-12	0.606112	9.33e-11	3.06e-09	-0.287013	0.000228783	0.00134314
ENSMUSG00000001642	Akr1b3	protein_coding	B12	0.0523838	0.524372	0.67586	0.0962139	0.226522	0.385548	-0.074403	0.31871	0.659571	0.096852	0.243011	0.374587	-0.720258	2.2e-13	1.17e-11	0.314746	3.78e-05	0.000284711
ENSMUSG00000001655	Hoxc13	protein_coding	-	0	1	NA	0	1	NA	0	1	NA	0	1	NA	0.0177724	0.954284	NA	0	1	NA
ENSMUSG00000001656	Hoxc11	protein_coding	-	0	1	NA	-0.0735915	0.822901	NA	0	1	NA	0	1	NA	0	1	NA	0	1	NA
ENSMUSG00000001657	Hoxc8	protein_coding	-	0	1	NA	0.307161	0.562214	NA	-0.0145921	0.978913	NA	-0.186699	0.714324	NA	-0.455685	0.364081	NA	-0.00419449	0.993925	NA
ENSMUSG00000001661	Hoxc6	protein_coding	-	0.644211	0.408655	0.562102	0.71713	0.352854	0.526928	0.482185	0.530014	NA	0.34119	0.65987	0.78704	-0.794858	0.304368	NA	-0.39903	0.605453	NA
ENSMUSG00000001663	Gstt1	protein_coding	B21	3.76951	6.99e-15	6.8e-14	1.31081	0.00547963	0.0199794	2.04246	6.96e-06	0.000539548	-0.683206	0.163189	0.271689	-1.63516	0.00147016	0.00696242	1.0198	0.0259535	0.0716381
ENSMUSG00000001665	Gstt3	protein_coding	B4	1.63812	0.00112956	0.00324002	2.32808	2.03e-06	1.98e-05	0.594815	0.204612	0.537842	-0.351515	0.483291	0.632278	-0.213221	0.692195	0.813208	1.1702	0.0117806	0.037742
ENSMUSG00000001666	Ddt	protein_coding	B9	1.75989	2.83e-10	1.79e-09	0.917383	0.000682416	0.00339368	0.166623	0.514133	0.80196	0.781064	0.00544664	0.0137811	-0.989301	0.00323825	0.0134835	0.627954	0.0193807	0.0565177
ENSMUSG00000001670	Tat	protein_coding	B21	0.378471	0.627657	0.766403	1.68398	0.0311771	0.0838907	-0.34812	0.655161	0.877741	0.735265	0.347573	0.494445	-1.22257	0.11538	0.235166	-0.794371	0.30836	0.475159
ENSMUSG00000001672	Marveld3	protein_coding	-	0.527694	0.497269	0.650335	1.29074	0.0987683	0.207761	2.16191	0.00571334	0.0686348	-2.45324	0.00169893	0.00478593	1.12767	0.143509	0.276435	0.644609	0.410264	NA
ENSMUSG00000001674	Ddx18	protein_coding	B8	-0.0610732	0.559971	0.707818	-0.100537	0.320329	0.492324	-0.159435	0.0928434	0.363571	0.0286043	0.786043	0.880111	-0.363906	0.00379735	0.0153878	0.189265	0.0541227	0.128793
ENSMUSG00000001687	Ubl3	protein_coding	-	-0.104734	0.226968	0.358155	0.400919	1.43e-06	1.44e-05	-0.0771405	0.325056	0.664965	-0.249066	0.00428993	0.0111292	0.193598	0.0456689	0.115131	0.120927	0.129665	0.251803
ENSMUSG00000001700	Gramd3	protein_coding	B37	-0.726283	2.28e-09	1.32e-08	-0.574629	8.2e-07	8.78e-06	-0.115643	0.291661	0.633948	-1.37874	4.68e-29	1.82e-27	1.07052	2.38e-16	2.07e-14	-0.214522	0.0563263	0.132906
ENSMUSG00000001707	Eef1e1	protein_coding	B12	0.563748	0.000203775	0.000657655	0.633931	2.59e-05	0.000189574	-0.00207529	0.98807	0.99805	0.565985	0.000193704	0.000643939	-0.838835	3.72e-05	0.000295008	0.653026	6.46e-06	6.16e-05
ENSMUSG00000001729	Akt1	protein_coding	B6	0.642214	4.76e-11	3.28e-10	0.785489	5.7e-17	3.91e-15	0.181231	0.0404325	0.226961	0.920923	9.1e-21	1.75e-19	0.573804	5.96e-08	1.01e-06	0.163048	0.0682178	0.15398
ENSMUSG00000001739	Cldn15	protein_coding	B17	2.76861	3.31e-10	2.07e-09	1.22581	0.00426099	0.0161925	0.495544	0.220614	0.559841	2.18736	6.79e-07	3.25e-06	-0.315389	0.499706	0.662432	-1.0435	0.0144361	0.0445232
ENSMUSG00000001741	Il16	protein_coding	B40	-0.667425	7.47e-07	3.31e-06	-0.821127	2.5e-10	5.61e-09	-0.167565	0.170939	0.492541	-1.25443	4.63e-20	8.33e-19	0.0306178	0.830745	0.90547	-0.769236	4.74e-10	1.46e-08
ENSMUSG00000001750	Tcirg1	protein_coding	B11	1.09558	3.67e-34	1.58e-32	0.684458	3.03e-15	1.59e-13	-0.116153	0.155138	0.471484	1.6333	4.41e-72	4.52e-69	-0.140976	0.163228	0.303722	-0.156718	0.0606168	0.140595
ENSMUSG00000001751	Naglu	protein_coding	B4	-0.215197	0.228393	0.359822	0.669185	9.14e-05	0.000578794	0.0866737	0.592013	0.844868	1.39987	4.83e-15	5.67e-14	-0.56394	0.00658271	0.0242416	0.632139	0.000109645	0.000719519
ENSMUSG00000001755	Coasy	protein_coding	-	-0.059795	0.59561	0.739199	-0.000448543	0.996687	1	-0.0986112	0.332475	0.670716	0.28348	0.0117484	0.0275113	-0.061813	0.649245	0.781271	0.217787	0.0409082	0.103152
ENSMUSG00000001761	Smo	protein_coding	B4	-0.157035	0.771588	0.878054	-1.02511	0.0492012	0.120456	0.416861	0.406755	0.73252	-0.103784	0.848029	0.921181	-0.879987	0.122734	0.246174	0.119508	0.814286	0.892269
ENSMUSG00000001763	Tspan33	protein_coding	B34	-0.636932	0.0465527	0.0939964	-0.800783	0.0095968	0.0318722	0.142764	0.626111	0.863388	-2.63353	5.28e-16	6.77e-15	0.612865	0.0666283	0.154714	-1.42338	1.35e-06	1.6e-05
ENSMUSG00000001767	Crnkl1	protein_coding	B9	-0.0981606	0.293648	0.438712	-0.00627974	0.944196	0.975742	-0.0394108	0.638005	0.869095	0.12743	0.168817	0.279345	0.31082	0.00541408	0.0206301	0.0398279	0.655955	0.782166
ENSMUSG00000001768	Rin2	protein_coding	B4	0.643932	0.0020602	0.00564883	1.55074	8.4e-15	4.11e-13	0.311402	0.0989382	0.377219	0.29743	0.153651	0.258791	1.05639	3.52e-06	3.82e-05	-0.583459	0.00227313	0.00953119
ENSMUSG00000001773	Folh1	protein_coding	-	0.736055	0.341994	0.491803	1.72022	0.0277494	0.0764485	0.283758	0.716959	0.906044	1.71384	0.0282039	0.0601588	1.95217	0.0109263	0.036804	0.0919445	0.906387	NA
ENSMUSG00000001774	Chordc1	protein_coding	B8	1.12621	1.15e-13	1.01e-12	-0.210161	0.151732	0.286	-0.0915848	0.506966	0.798455	-0.27581	0.0722647	0.137102	-0.385261	0.0258972	0.0736367	0.204706	0.148693	0.280432
ENSMUSG00000001783	Rtcb	protein_coding	-	0.00261135	0.974396	1	-0.00496634	0.94953	0.979293	-0.114196	0.122097	0.422188	0.227784	0.00553477	0.0139868	-0.432708	3.54e-06	3.84e-05	0.242577	0.00132068	0.00601308
ENSMUSG00000001785	Pwp1	protein_coding	-	0.133906	0.230153	0.361997	0.129247	0.226319	0.385292	0.0298761	0.766757	0.927902	0.385533	0.000491284	0.00152648	-0.142638	0.296974	0.463489	0.391274	0.000169839	0.0010486
ENSMUSG00000001786	Fbxo7	protein_coding	B34	-0.272919	0.244175	0.379616	-0.74927	0.000918488	0.00437438	0.382845	0.0733017	0.318363	-0.683495	0.00405499	0.0105843	0.220155	0.372598	0.541507	-0.81722	0.000154627	0.000965158
ENSMUSG00000001794	Capns1	protein_coding	B18	0.977098	6.64e-18	8.44e-17	0.522642	1.7e-06	1.68e-05	0.176893	0.0859263	0.347619	1.19879	1.62e-25	4.65e-24	0.331085	0.00638679	0.0236539	0.396513	0.000134645	0.000857639
ENSMUSG00000001802	Lrp3	protein_coding	B21	1.32044	0.0900662	0.166872	-0.49994	0.519166	0.683164	1.69418	0.028035	0.182967	-0.0115317	0.988212	1	-1.0899	0.159573	0.29855	0.226273	0.770366	0.86311
ENSMUSG00000001804	Dsg4	protein_coding	-	0	1	NA	0	1	NA	0	1	NA	0	1	NA	0.0334632	0.914042	NA	0	1	NA
ENSMUSG00000001815	Evx2	protein_coding	-	0	1	NA	0	1	NA	0	1	NA	0	1	NA	0	1	NA	-0.0433567	0.900107	NA
ENSMUSG00000001819	Hoxd13	protein_coding	-	NA	NA	NA	NA	NA	NA	NA	NA	NA	NA	NA	NA	NA	NA	NA	NA	NA	NA
ENSMUSG00000001823	Hoxd12	protein_coding	-	NA	NA	NA	NA	NA	NA	NA	NA	NA	NA	NA	NA	NA	NA	NA	NA	NA	NA
ENSMUSG00000001827	Folr1	protein_coding	B25	0.816321	0.287544	0.431316	-0.534096	0.490343	0.657634	-0.149396	0.848068	0.955839	-0.109177	0.8875	0.946672	3.18789	2.83e-05	0.000232282	-0.579324	0.456528	0.621499
ENSMUSG00000001829	Clpb	protein_coding	B9	1.53824	6.17e-20	9.22e-19	-0.0470629	0.772499	0.869219	-0.0638356	0.67759	0.886575	0.445857	0.00847214	0.0205246	-0.466586	0.0262656	0.0744352	0.490657	0.00219253	0.00923552
ENSMUSG00000001833	2007-09-01	protein_coding	-	0.213574	0.0344587	0.0721319	0.081883	0.398041	0.571054	0.0558351	0.540373	0.818074	0.0587939	0.562835	0.706474	-0.0892399	0.4326	0.600732	0.163039	0.0823906	0.177724
ENSMUSG00000001844	Zdhhc4	protein_coding	-	-0.40314	0.000218236	0.000701436	-0.0274634	0.790367	0.881736	-0.0527847	0.587247	0.843543	0.263191	0.0151192	0.0344875	0.753736	6.25e-10	1.72e-08	-0.0112375	0.913028	0.952235
ENSMUSG00000001847	Rac1	protein_coding	B35	0.609701	5.77e-07	2.59e-06	-0.0192429	0.869891	0.930433	0.095004	0.391381	0.720026	0.486341	8.43e-05	0.00029858	0.0770578	0.550381	0.704466	-0.136504	0.220736	0.375933
ENSMUSG00000001855	Nup214	protein_coding	-	0.0637783	0.513862	0.666265	-0.0377072	0.685845	0.811698	-0.0680072	0.439777	0.756182	-0.173612	0.0770064	0.144649	0.176931	0.11445	0.233708	0.146058	0.108975	0.219882
ENSMUSG00000001864	Aif1l	protein_coding	-	-0.640365	0.361924	0.512968	0.543696	0.43396	0.60624	1.29572	0.0550608	0.272101	0.960755	0.171211	0.282561	-1.18313	0.101332	0.212848	1.67361	0.0151216	0.0462053
ENSMUSG00000001865	Cpa3	protein_coding	B4	0.978448	0.0131868	0.0306694	1.42598	0.000192396	0.00111731	0.497441	0.171637	0.493639	-1.41534	0.000350185	0.00111607	-0.281999	0.517318	0.677507	-0.523863	0.150651	0.282993
ENSMUSG00000001870	Ltbp1	protein_coding	B4	0.304865	0.217659	0.346745	0.0695434	0.770626	0.868188	0.233959	0.299828	0.642351	-0.155073	0.535871	0.682682	-0.300555	0.250003	0.412976	-0.195095	0.388249	0.5579
ENSMUSG00000001891	Ugp2	protein_coding	B9	0.67256	3.84e-08	1.96e-07	0.451222	0.00013169	0.000800795	0.106743	0.335754	0.672999	1.11154	1.11e-19	1.93e-18	-0.307284	0.0297748	0.0822682	0.297127	0.00890573	0.0299174
ENSMUSG00000001901	Kcnh6	protein_coding	-	0	1	NA	0.0995398	0.878851	NA	-0.315904	0.638104	NA	0.129942	0.837645	NA	0.0710151	0.909095	NA	-0.278156	0.678794	NA
ENSMUSG00000001909	Trmt1	protein_coding	-	-0.515913	2.22e-07	1.04e-06	-0.0724363	0.447087	0.617498	-0.0508134	0.57138	0.835263	-0.0842252	0.400092	0.550395	-0.0571133	0.616176	0.756333	0.24262	0.00876261	0.0294967
ENSMUSG00000001910	Nacc1	protein_coding	B11	0.694778	1.31e-24	2.83e-23	0.12969	0.0453379	0.112593	0.0228023	0.70942	0.901415	0.342394	4.89e-07	2.38e-06	-0.413603	8.45e-07	1.07e-05	0.0703768	0.274459	0.437129
ENSMUSG00000001911	Nfix	protein_coding	B4	0.836011	7.5e-05	0.00025864	1.3757	7.79e-12	2.34e-10	0.341788	0.0726724	0.316898	1.09917	1.72e-07	8.91e-07	-0.0911687	0.694628	0.815047	0.192843	0.32143	0.489718
ENSMUSG00000001918	Slc1a5	protein_coding	B28	-0.818944	1.62e-27	4.31e-26	-0.461307	1.84e-10	4.21e-09	-0.372846	4.22e-08	8.86e-06	-0.413472	5.62e-08	3.09e-07	-0.34688	4.02e-05	0.000316626	0.328415	2.03e-06	2.3e-05
ENSMUSG00000001924	Uba1	protein_coding	B11	0.916449	8.15e-69	2.79e-66	0.14896	0.00310322	0.0123599	0.102062	0.031707	0.197122	0.63248	5.2e-33	3.03e-31	0.0550044	0.358276	0.528356	0.0762823	0.119524	0.236453
ENSMUSG00000001930	Vwf	protein_coding	B35	0.968731	0.000941402	0.00273367	-0.528867	0.0615126	0.143826	0.285017	0.28715	0.629726	0.466088	0.116745	0.205877	0.827192	0.00682768	0.024937	-1.34207	5.92e-07	7.77e-06
ENSMUSG00000001942	Siae	protein_coding	B31	-0.080225	0.560904	0.708589	0.221688	0.0860557	0.18709	0.118105	0.332208	0.670532	0.17383	0.194099	0.313246	-0.209082	0.205526	0.358912	0.0767565	0.549252	0.700899
ENSMUSG00000001943	Vsig2	protein_coding	B26	0.0129031	0.97876	1	-0.283987	0.532891	0.694508	0.928881	0.0329334	0.202237	0.678582	0.158581	0.265625	-0.00693294	0.990133	0.995893	-0.941417	0.0969899	0.201139
ENSMUSG00000001946	Esam	protein_coding	B35	0.404811	0.189662	0.310738	-0.544768	0.067999	0.1557	0.288184	0.307801	0.648939	-0.329606	0.293169	0.434748	0.419823	0.194996	0.345348	-1.46235	4.08e-07	5.66e-06
ENSMUSG00000001948	Spa17	protein_coding	B35	1.69566	1.79e-07	8.53e-07	-0.000568997	0.998553	1	0.494134	0.0974883	0.373923	0.127817	0.697273	0.816597	1.30865	0.000255305	0.00157272	-0.323963	0.333408	0.502718
ENSMUSG00000001962	Fam50a	protein_coding	B9	0.120496	0.223189	0.353628	-0.228623	0.0165622	0.0501689	-0.0875673	0.329634	0.668922	0.519308	1.71e-07	8.9e-07	0.16806	0.152079	0.288362	-0.0654448	0.490313	0.65213
ENSMUSG00000001964	Emd	protein_coding	-	0.550281	2.82e-10	1.78e-09	0.165744	0.0464658	0.114874	0.0744737	0.343027	0.679517	0.722054	9.98e-17	1.37e-15	0.0972633	0.356757	0.526553	0.239075	0.00391803	0.0150787
ENSMUSG00000001983	Taco1	protein_coding	-	-0.407985	0.00976722	0.0234494	-0.0540591	0.717311	0.833151	0.0424522	0.759905	0.924913	-0.52886	0.000672814	0.0020377	-0.480976	0.0163077	0.0505879	-0.00943699	0.950162	0.973799
ENSMUSG00000001985	Grik3	protein_coding	-	0	1	NA	-0.0704139	0.830446	NA	0.0125539	0.971008	NA	0	1	NA	0.0375622	0.903563	NA	0.0161044	0.962813	NA
ENSMUSG00000001986	Gria3	protein_coding	-	-0.693668	0.0333042	0.0700694	-1.00972	0.000816945	0.00395166	-0.0380138	0.889317	0.970198	-0.794339	0.0126048	0.0292946	0.438594	0.241791	0.403191	-1.50528	1.5e-05	0.000128004
ENSMUSG00000001988	Npas1	protein_coding	-	-0.254266	0.737001	NA	-0.212646	0.780745	NA	-0.750357	0.33226	NA	0.0340531	0.964043	NA	0.248221	0.739352	NA	-0.0882389	0.909226	NA
ENSMUSG00000001995	Sipa1l2	protein_coding	B32	-1.1663	4.59e-14	4.15e-13	-0.255116	0.0731514	0.164857	0.0256472	0.848127	0.955839	0.335285	0.0243704	0.0529022	1.75923	2.68e-27	1.25e-24	-0.441903	0.00173797	0.00758427
ENSMUSG00000001998	Ap4e1	protein_coding	B32	-0.778441	0.000103213	0.000348534	-0.364286	0.0445576	0.111108	-0.175835	0.302418	0.643917	-0.676061	0.0004011	0.00126687	-0.283528	0.204345	0.357325	-0.304518	0.089404	0.189118
ENSMUSG00000001999	Blvra	protein_coding	B13	1.25189	1.68e-18	2.24e-17	0.81882	4.26e-09	7.43e-08	0.256737	0.049452	0.255295	1.49514	7e-26	2.09e-24	-0.648715	0.000442005	0.00251581	0.458725	0.000657258	0.00331159
ENSMUSG00000002006	Pdzd4	protein_coding	B40	-0.845069	0.0173249	0.0392659	-0.51418	0.136123	0.263947	0.0601647	0.851699	0.956743	-3.10668	3.16e-16	4.16e-15	-1.81109	4.61e-05	0.00035812	-0.710396	0.0430748	0.107433
ENSMUSG00000002007	Srpk3	protein_coding	B28	-3.58401	2.44e-53	3.42e-51	-1.23884	2.5e-08	3.69e-07	-0.520609	0.0130133	0.115369	-2.85433	6.53e-34	4.08e-32	-1.64026	7.81e-11	2.59e-09	-0.182616	0.38692	0.556746
ENSMUSG00000002010	Idh3g	protein_coding	-	-0.0850203	0.261674	0.401648	0.0626389	0.387352	0.560667	-0.0285386	0.67616	0.885613	0.181331	0.0170406	0.0384117	-0.357	5.49e-05	0.000416541	0.127944	0.0701365	0.157
ENSMUSG00000002012	Pnck	protein_coding	-	1.14587	0.019857	0.0443906	0.283546	0.557793	0.715825	0.626544	0.169225	0.490457	-1.9316	0.000200002	0.000663407	0.799716	0.14401	0.2771	-1.00389	0.0462436	0.11355
ENSMUSG00000002014	Ssr4	protein_coding	B13	0.862922	4.1e-15	4.1e-14	0.542611	3.02e-07	3.54e-06	0.159128	0.111396	0.402225	1.18643	6.21e-27	2.05e-25	0.330397	0.00749296	0.0269239	0.54441	7.56e-08	1.28e-06
ENSMUSG00000002015	Bcap31	protein_coding	B3	0.189648	0.139541	0.240752	-0.0533405	0.666344	0.797621	0.104069	0.372403	0.703368	0.333431	0.0102928	0.024411	0.456601	0.000903708	0.00462748	0.0662956	0.574246	0.720882
ENSMUSG00000002017	Fam98a	protein_coding	-	0.387664	0.00136098	0.00385545	-0.0824468	0.47992	0.647944	-0.302065	0.00561909	0.0677341	0.40978	0.000696611	0.00210524	-0.281111	0.0658598	0.153349	0.186189	0.110634	0.222442
ENSMUSG00000002020	Ltbp2	protein_coding	B34	-2.01369	5.37e-10	3.3e-09	-0.554325	0.0718685	0.162601	0.549941	0.0596731	0.284185	-1.17449	0.000312989	0.00100577	0.596574	0.0793468	0.176791	-1.52892	1.15e-06	1.4e-05
ENSMUSG00000002028	Kmt2a	protein_coding	B32	-1.3736	2.04e-18	2.69e-17	-0.627091	2.91e-05	0.00021035	-0.205813	0.145959	0.458608	-1.86557	4.01e-32	2.11e-30	-0.576956	0.000540049	0.00298432	-0.457714	0.00132745	0.00604057
ENSMUSG00000002031	Ift46	protein_coding	B9	-0.158782	0.0973973	0.178138	-0.173824	0.0530808	0.1279	-0.0238084	0.778229	0.932519	-0.0669112	0.472512	0.621895	0.630654	4.54e-08	7.93e-07	0.156675	0.0879217	0.186648
ENSMUSG00000002032	Tmem25	protein_coding	-	0.230632	0.722492	0.841529	0.571404	0.355009	0.52897	0.605303	0.307769	0.648939	-1.65132	0.00873857	0.0211125	-1.91813	0.00491252	0.0190872	-0.390729	0.52766	0.683769
ENSMUSG00000002033	Cd3g	protein_coding	B41	0.669693	0.00195178	0.00537843	-0.74089	0.000384321	0.00204915	-0.101289	0.60707	0.853332	-2.22562	7.53e-24	1.9e-22	-0.460631	0.0457232	0.115237	-1.18774	3.58e-09	8.96e-08
ENSMUSG00000002043	Trappc6a	protein_coding	B3	0.461098	0.000647235	0.00193097	0.013485	0.918402	0.960094	0.0122045	0.921141	0.980556	0.535179	9.14e-05	0.000321338	0.342683	0.0258622	0.0735906	0.293092	0.0214196	0.0613673
ENSMUSG00000002052	Supt6	protein_coding	B9	-0.00309373	0.968193	1	0.00252636	0.972808	0.991591	-0.0252638	0.717308	0.906084	0.206542	0.00787369	0.0192312	0.224507	0.0116951	0.0389024	0.0268867	0.711713	0.823455
ENSMUSG00000002055	Spag5	protein_coding	B10	3.48246	3e-27	7.88e-26	1.5989	2.42e-07	2.91e-06	1.4736	6.22e-07	7.99e-05	0.749872	0.0211529	0.0466091	-0.368609	0.323055	0.491321	2.87514	1.36e-21	3.63e-19
ENSMUSG00000002057	Foxn1	protein_coding	-	0	1	NA	0.0795465	0.80887	NA	-0.0023377	0.9946	NA	0	1	NA	0.0223119	0.942625	NA	0.0226465	0.947725	NA
ENSMUSG00000002058	Unc119	protein_coding	B18	0.893985	1.01e-12	8.11e-12	0.69125	1.15e-08	1.81e-07	0.234692	0.03959	0.224078	0.700561	3.21e-08	1.82e-07	0.593146	1.69e-05	0.000148332	-0.0910607	0.432457	0.5995
ENSMUSG00000002059	Rab34	protein_coding	B27	0.437813	0.542285	0.692522	0.821085	0.229275	0.388846	1.44279	0.0298323	0.189754	0.749	0.278649	0.417473	-0.223172	0.753246	0.854976	-0.55634	0.414253	0.582193
ENSMUSG00000002064	Sdf2	protein_coding	B1	0.445027	3.01e-05	0.000109767	0.1427	0.169794	0.312242	-0.0343045	0.724075	0.90934	0.2607	0.0154328	0.0351388	-0.140171	0.254233	0.4177	-0.0571221	0.571572	0.718594
ENSMUSG00000002068	Ccne1	protein_coding	B10	2.72579	2.31e-48	2.49e-46	1.75366	1.92e-22	2.95e-20	0.275687	0.106294	0.391221	0.173444	0.355983	0.503677	-0.451797	0.0621111	0.14647	1.52775	2.53e-18	4.05e-16
ENSMUSG00000002076	Hsf2bp	protein_coding	-	-0.37532	0.476575	0.630549	-0.662156	0.200025	0.35211	-0.247169	0.615851	0.858143	0.470568	0.378208	0.527534	0.216031	0.709017	0.825244	-0.824654	0.136404	0.261984
ENSMUSG00000002083	Bbc3	protein_coding	B35	-0.174274	0.276498	0.418971	0.166822	0.27899	0.446979	0.118922	0.411749	0.73636	-0.00222445	0.989002	1	1.20333	1.02e-11	4.07e-10	-0.586882	0.000127308	0.000816904
ENSMUSG00000002100	Mybpc3	protein_coding	B20	0.31924	0.547155	0.696996	-1.44746	0.00432273	0.0163874	-0.627698	0.199118	0.529428	2.17038	4.5e-05	0.000166256	-1.64083	0.00270381	0.0116192	-0.661021	0.20028	0.349801
ENSMUSG00000002102	Psmc3	protein_coding	B12	1.06984	4.01e-26	9.84e-25	0.409868	2.73e-05	0.000198605	0.161462	0.0798051	0.333327	0.828706	5.73e-16	7.32e-15	0.137387	0.224042	0.382294	0.26899	0.00434605	0.016427
ENSMUSG00000002103	Acp2	protein_coding	B6	1.8515	3.89e-22	6.88e-21	1.23855	1.39e-11	3.99e-10	0.509545	0.00324776	0.0466626	2.44544	2.12e-37	1.67e-35	-0.249746	0.247629	0.410157	-0.436299	0.0138262	0.043022
ENSMUSG00000002104	Rapsn	protein_coding	-	0.984662	0.157295	0.265804	0.304713	0.654689	0.789744	0.440137	0.506693	0.798321	-0.500058	0.478821	0.627669	-0.410471	0.574762	0.723349	0.179213	0.798807	NA
ENSMUSG00000002105	Slc39a13	protein_coding	-	-0.37436	0.00284858	0.0076145	-0.179629	0.129347	0.254086	0.0411262	0.709693	0.901485	0.46091	0.000175384	0.000586582	0.303312	0.0358943	0.0953344	-0.329733	0.00547212	0.019951
ENSMUSG00000002107	Celf2	protein_coding	-	-0.0638011	0.437483	0.592142	-0.0195787	0.802554	0.889226	-0.060431	0.412327	0.736594	-0.228366	0.00559502	0.014128	-0.0201135	0.825189	0.902079	-0.0740561	0.327627	0.496043
ENSMUSG00000002108	Nr1h3	protein_coding	B18	2.35709	2.27e-17	2.76e-16	2.33813	7.12e-18	5.64e-16	0.867225	0.000634698	0.0151614	3.25013	1.39e-31	6.83e-30	-1.40724	1.16e-05	0.000106955	-1.42806	1.34e-07	2.13e-06
ENSMUSG00000002109	Ddb2	protein_coding	B37	-1.778	4.33e-46	4.21e-44	-0.781736	1.47e-11	4.17e-10	-0.27307	0.0120246	0.110503	-1.56518	9.96e-37	7.46e-35	0.231438	0.0934836	0.200513	-0.659484	1.64e-08	3.4e-07
ENSMUSG00000002111	Spi1	protein_coding	B18	0.964986	3.16e-09	1.8e-08	1.18737	3.74e-14	1.7e-12	0.396708	0.00734955	0.0813195	1.90396	8.15e-31	3.74e-29	1.38819	7.29e-16	6.12e-14	-0.207741	0.163007	0.300251
ENSMUSG00000002129	Sf3a1	protein_coding	B10	0.496448	1.04e-08	5.6e-08	0.174689	0.0350434	0.0919491	0.0762983	0.329536	0.668922	-0.189763	0.0292913	0.0621712	-0.501874	1.62e-06	1.91e-05	0.399382	7.96e-07	1.01e-05
ENSMUSG00000002147	Stat6	protein_coding	-	-0.137584	0.0922683	0.170161	-0.173917	0.0265015	0.0735274	-0.0632983	0.391337	0.720026	0.202607	0.013967	0.0321226	0.16798	0.0593094	0.141336	-0.395477	1.52e-07	2.39e-06
ENSMUSG00000002190	Clgn	protein_coding	-	-0.157933	0.769632	0.87651	-1.10673	0.0366359	0.0952555	-0.166755	0.744922	0.917535	-1.033	0.059187	0.115629	-0.141583	0.816012	0.896183	-0.796913	0.174744	0.316493
ENSMUSG00000002204	Napsa	protein_coding	B30	-0.130042	0.331236	0.48017	0.88056	8.19e-12	2.43e-10	0.148954	0.220496	0.559824	0.283305	0.0366409	0.0758077	-0.0765216	0.591858	0.737642	0.562024	3.92e-06	4.01e-05
ENSMUSG00000002205	Vrk3	protein_coding	-	0.369082	1.52e-05	5.74e-05	-0.0131087	0.873251	0.932891	0.112216	0.14707	0.460145	0.19629	0.0227829	0.0498113	0.0230691	0.816894	0.896811	0.0382804	0.635116	0.766855
ENSMUSG00000002210	Smg9	protein_coding	-	-0.0916474	0.256883	0.395272	-0.173929	0.025142	0.0705273	-0.0365688	0.614692	0.857934	0.596815	1.61e-13	1.62e-12	-0.101051	0.317601	0.485883	-0.0628469	0.423536	0.590808
ENSMUSG00000002221	Paxip1	protein_coding	B33	0.0962029	0.413772	0.567682	0.0355089	0.749071	0.854158	-0.0774567	0.460021	0.769862	-0.295184	0.0117844	0.027587	-0.0127245	0.927484	0.961848	0.378033	0.000622222	0.00316017
ENSMUSG00000002222	Rmnd5a	protein_coding	B34	-1.1074	1.47e-10	9.57e-10	-1.1297	1.11e-11	3.24e-10	-0.0648776	0.679621	0.887284	-0.188794	0.280888	0.420046	0.466729	0.0101415	0.0345899	-0.491167	0.00189182	0.00813722
ENSMUSG00000002227	Mov10	protein_coding	B14	0.901246	6.46e-07	2.88e-06	0.530447	0.00238132	0.00989593	0.442955	0.00713911	0.0794409	0.654101	0.000367212	0.00116703	0.0285761	0.886376	0.938523	-0.274176	0.104688	0.213216
ENSMUSG00000002228	Ppm1j	protein_coding	B41	0.936096	2.8e-05	0.000102353	0.327117	0.132362	0.258619	-0.336392	0.0984647	0.376113	-0.561632	0.0145531	0.0333414	0.0398992	0.875204	0.932724	-1.36759	7.45e-10	2.19e-08
ENSMUSG00000002233	Rhoc	protein_coding	B7	1.61704	4.15e-10	2.58e-09	1.97876	2.27e-15	1.2e-13	0.938285	7.3e-05	0.00314943	2.77381	1.2e-26	3.88e-25	0.479486	0.0916964	0.197568	1.48795	3.54e-10	1.13e-08
ENSMUSG00000002240	Prr27	protein_coding	-	NA	NA	NA	NA	NA	NA	NA	NA	NA	NA	NA	NA	NA	NA	NA	NA	NA	NA
ENSMUSG00000002249	Tead3	protein_coding	B26	0.298257	0.691988	0.817835	-0.441384	0.549007	0.708694	1.75371	0.0155823	0.127985	-0.829459	0.267676	0.404204	-0.199366	0.792736	0.881068	-0.931827	0.20804	0.35981
ENSMUSG00000002250	Ppard	protein_coding	B18	0.190568	0.110778	0.198169	0.592874	1.62e-07	2.04e-06	-0.00479923	0.964132	0.991412	0.538419	5.48e-06	2.31e-05	0.918564	1.62e-11	6.21e-10	0.0594141	0.59645	0.738942
ENSMUSG00000002257	Def6	protein_coding	B41	0.762178	2.77e-09	1.59e-08	0.05551	0.653187	0.788539	-0.00374577	0.974346	0.994142	0.0270273	0.835524	0.912963	0.440984	0.00161467	0.0075354	0.0113351	0.923982	0.958474
ENSMUSG00000002265	Peg3	protein_coding	-	-0.144803	0.851384	0.93432	-0.116704	0.877173	0.935032	1.36763	0.0666405	0.303321	-0.442408	0.562923	0.706474	-1.09398	0.15422	0.291323	-0.768059	0.315101	NA
ENSMUSG00000002266	Zim1	protein_coding	-	0	1	NA	0.040955	0.900912	NA	-0.0479036	0.889745	NA	-0.0305854	0.921985	NA	0.0267744	0.931182	NA	0.0165066	0.961888	NA
ENSMUSG00000002274	Metrn	protein_coding	B8	1.17016	1.35e-07	6.52e-07	0.213832	0.322472	0.49462	0.190217	0.35082	0.685777	0.683597	0.00268777	0.00728558	0.116763	0.643243	0.776773	0.632767	0.00256948	0.0105538
ENSMUSG00000002279	Lmf1	protein_coding	B8	0.839235	1.97e-06	8.29e-06	0.000822657	0.996138	1	0.0871183	0.586135	0.843222	0.504185	0.00438722	0.0113581	0.0756777	0.711503	0.826955	0.608732	0.000208426	0.0012413
ENSMUSG00000002280	Narfl	protein_coding	-	0.10597	0.228515	0.359962	0.000173456	0.998377	1	0.0614214	0.438232	0.754786	0.669237	1.54e-14	1.71e-13	0.187579	0.0862611	0.188491	-0.0192721	0.821032	0.896953
ENSMUSG00000002289	Angptl4	protein_coding	B5	0.974454	0.042808	0.087173	1.33267	0.004458	0.0168069	0.464371	0.296693	0.638839	2.05176	2.17e-05	8.43e-05	0.496859	0.325554	0.494352	0.0648611	0.888576	0.937884
ENSMUSG00000002297	Dbf4	protein_coding	B10	1.21592	2.21e-11	1.57e-10	0.654318	0.000179032	0.00104802	0.295947	0.0735508	0.31902	0.301322	0.10145	0.183263	-0.0314432	0.885066	0.937962	1.12305	9.13e-11	3.41e-09
ENSMUSG00000002307	Daxx	protein_coding	B14	0.362535	5.67e-06	2.26e-05	0.305854	6.65e-05	0.000437871	0.297435	3.52e-05	0.00182871	0.279274	0.000521792	0.00161149	0.00184945	0.984536	0.992758	-0.334179	1.48e-05	0.000126709
ENSMUSG00000002308	Cd320	protein_coding	-	-0.172057	0.537885	0.688585	-0.36709	0.182321	0.329263	-0.15451	0.546745	0.82161	-0.646072	0.0218579	0.0479983	-0.468358	0.164281	0.305267	0.289712	0.270457	0.432726
ENSMUSG00000002319	Ipo4	protein_coding	B31	-0.315715	0.0121001	0.0284222	0.14541	0.221871	0.380019	-0.00250721	0.982186	0.996338	0.440094	0.000393902	0.00124658	-0.407124	0.00708153	0.0256769	0.389576	0.000757275	0.00373899
ENSMUSG00000002320	Tm9sf1	protein_coding	-	-0.026758	0.751637	0.863951	0.164603	0.0387833	0.0995251	0.0650367	0.383475	0.712679	0.275203	0.000827908	0.00246992	0.0458758	0.662668	0.791523	0.255999	0.00126749	0.00580937
ENSMUSG00000002324	Rec8	protein_coding	NA	0.474252	0.180353	0.298269	0.0729962	0.832069	0.906809	0.267277	0.403396	0.729848	-1.4195	6.89e-05	0.000247638	-1.42862	0.00116031	0.00570808	-0.336603	0.307314	0.474036
ENSMUSG00000002325	Irf9	protein_coding	B33	-0.237707	0.0263199	0.0570034	0.384267	0.000174274	0.00102537	0.312483	0.00119248	0.0239723	0.0712207	0.508607	0.657042	-0.145761	0.218347	0.375078	-0.187888	0.0573722	0.134661
ENSMUSG00000002326	Gmpr2	protein_coding	B13	0.621898	5.51e-07	2.47e-06	0.172509	0.150912	0.284774	-0.0355734	0.752776	0.921992	0.808101	7.43e-11	5.62e-10	-0.48413	0.00176574	0.00813741	0.083108	0.482436	0.645737
ENSMUSG00000002329	Mdp1	protein_coding	B40	-0.352734	0.0106224	0.025287	-0.351258	0.00834971	0.0283877	-0.15615	0.211976	0.548199	-0.651237	3.2e-06	1.39e-05	-0.389726	0.0123331	0.0405774	0.0372932	0.77093	0.863309
ENSMUSG00000002332	Dhrs1	protein_coding	B9	0.472073	6.49e-05	0.000225843	0.442164	0.000102051	0.000638246	0.214722	0.0442367	0.239851	0.954582	6.26e-16	7.98e-15	-0.0565114	0.684992	0.808104	0.198223	0.0730561	0.162258
ENSMUSG00000002341	Ncan	protein_coding	-	-0.14125	0.834863	NA	-0.0722999	0.91684	NA	-0.254959	0.720117	NA	-0.00942883	0.988919	1	-0.251752	0.703065	NA	-0.293837	0.678291	NA
ENSMUSG00000002342	Tmem161a	protein_coding	-	-0.149739	0.122778	0.216146	-0.248287	0.00724915	0.0252041	-0.164717	0.0559193	0.274345	0.212799	0.026354	0.0566732	-0.295849	0.0142822	0.0455408	-0.0596018	0.522712	0.679279
ENSMUSG00000002343	Armc6	protein_coding	-	0.567679	0.00141929	0.0040077	0.0702375	0.68537	0.811411	-0.087335	0.591403	0.844795	0.274311	0.123066	0.21519	-0.759842	0.000928246	0.00473115	0.38396	0.0224872	0.0637395
ENSMUSG00000002345	Borcs8	protein_coding	B34	0.353666	0.00868156	0.0210782	-0.500762	0.000114692	0.000707827	-0.0303682	0.804253	0.940958	-0.412756	0.00256447	0.00697822	0.170361	0.257031	0.420608	-0.331525	0.00934461	0.0310689
ENSMUSG00000002346	Slc25a42	protein_coding	B31	-1.48713	7.5e-17	8.72e-16	-0.421758	0.00842672	0.0286274	-0.255999	0.0873057	0.351236	-0.889547	1.38e-07	7.26e-07	-0.67277	0.0011473	0.00565831	0.0803794	0.621971	0.75787
ENSMUSG00000002365	Snx9	protein_coding	B32	-1.47713	3.61e-36	1.79e-34	-0.327509	0.00255546	0.0104709	-0.340509	0.000878069	0.0191276	-0.632152	2.78e-08	1.59e-07	-0.600145	8.25e-06	7.95e-05	-0.00891718	0.93247	0.963675
ENSMUSG00000002372	Ranbp3	protein_coding	-	0.126077	0.120339	0.212518	-0.0545988	0.485054	0.652907	-0.0310884	0.671979	0.884413	0.147715	0.0717057	0.136225	0.0596742	0.526176	0.683882	0.0418336	0.585297	0.72968
ENSMUSG00000002379	Ndufa11	protein_coding	B3	0.851691	1.49e-09	8.75e-09	-0.0244192	0.858132	0.923528	0.225511	0.0799168	0.333527	1.02627	6.66e-13	6.31e-12	0.0432217	0.782972	0.874708	0.249733	0.0585514	0.136902
ENSMUSG00000002384	Bmp8b	protein_coding	-	-0.656884	0.251674	0.388932	-0.979407	0.116592	0.235654	-0.332236	0.535738	NA	-0.399769	0.462263	0.611943	-0.616643	0.377929	NA	0.573115	0.360725	NA
ENSMUSG00000002393	Nr2f6	protein_coding	B21	0.689699	0.000566081	0.00170344	0.396909	0.0392198	0.100352	0.0703857	0.698576	0.896269	0.0792935	0.692756	0.812892	-0.964311	3.42e-05	0.000274553	0.11612	0.530582	0.685939
ENSMUSG00000002395	Use1	protein_coding	B1	0.106295	0.321706	0.469951	-0.0663593	0.521985	0.685751	0.0557173	0.567927	0.834258	0.154873	0.154316	0.259639	0.138522	0.237908	0.398553	-0.267879	0.00706476	0.0246155
ENSMUSG00000002396	Ocel1	protein_coding	-	0.0258562	0.817456	0.911761	-0.475885	9.35e-06	7.66e-05	-0.273971	0.00626316	0.0729552	-0.260244	0.0197688	0.0438638	-0.228995	0.101993	0.213951	-0.232587	0.0297614	0.0801037
ENSMUSG00000002409	Dyrk1b	protein_coding	B31	-0.509572	9.83e-05	0.000332696	-0.398132	0.00120499	0.00552081	-0.132397	0.254556	0.597222	-0.589621	5.25e-06	2.22e-05	-0.158068	0.320233	0.488551	-0.492454	9.88e-05	0.000658442
ENSMUSG00000002413	Braf	protein_coding	B32	-0.669062	2.6e-08	1.35e-07	-0.000479684	0.996541	1	-0.0453861	0.661512	0.880446	0.603282	1.78e-07	9.2e-07	0.996542	3.01e-14	1.93e-12	-0.312493	0.00453712	0.0170553
ENSMUSG00000002416	Ndufb2	protein_coding	-	0.21394	0.261508	0.401473	-0.748962	6.5e-05	0.000429187	-0.300666	0.0801117	0.333913	-0.0772274	0.685005	0.807328	-0.279089	0.2501	0.413063	-0.0433423	0.81314	0.89141
ENSMUSG00000002428	Hltf	protein_coding	B31	-0.416667	9e-05	0.000306708	-0.204499	0.0422422	0.106582	-0.0798897	0.396633	0.723829	-0.893012	3.28e-17	4.66e-16	0.0756453	0.536009	0.692195	0.0226368	0.818597	0.89525
ENSMUSG00000002455	Prpf6	protein_coding	-	0.0107449	0.874944	0.951509	-0.230816	0.000422625	0.00222154	-0.0717885	0.242716	0.585227	0.26459	0.000101725	0.000354486	0.0816494	0.328032	0.496763	-0.010343	0.875794	0.92927
ENSMUSG00000002458	Rgs19	protein_coding	-	0.126291	0.132993	0.231438	0.0765566	0.342636	0.515952	-0.0288573	0.70382	0.89882	0.224022	0.00802413	0.0195689	0.0464736	0.626953	0.764192	-0.111329	0.153822	0.287662
ENSMUSG00000002459	Rgs20	protein_coding	-	-0.00463667	0.993897	NA	-0.178514	0.773632	NA	0	1	NA	-0.152795	0.799369	NA	0.056431	0.923856	NA	0.277634	0.664872	NA
ENSMUSG00000002475	Abhd3	protein_coding	B4	1.82827	0.00943833	0.022732	3.19075	2.16e-06	2.09e-05	1.78467	0.00701265	0.0786157	1.4505	0.0315033	0.0663105	-1.66751	0.020423	0.0609446	0.247843	0.706938	0.819955
ENSMUSG00000002477	Snrpd1	protein_coding	B13	1.78814	1.39e-23	2.77e-22	0.681718	7.74e-05	0.000499907	0.282264	0.0842451	0.343807	1.49656	1.1e-16	1.5e-15	-0.39229	0.0556725	0.134517	0.832346	5.42e-07	7.18e-06
ENSMUSG00000002486	Tchp	protein_coding	B31	-0.623757	2.92e-09	1.67e-08	-0.531648	6.49e-08	8.8e-07	-0.223883	0.0146878	0.123682	-0.708629	6.62e-12	5.55e-11	-1.08889	3.08e-13	1.59e-11	-0.152304	0.127123	0.247859
ENSMUSG00000002489	Tiam1	protein_coding	B4	0.262073	0.18812	0.308828	0.374728	0.0448535	0.111618	-0.107659	0.541611	0.818952	-0.498376	0.0107853	0.0254623	-0.623256	0.00480533	0.0187231	0.282494	0.114826	0.229193
ENSMUSG00000002496	Tsc2	protein_coding	-	0.0221635	0.774371	0.880112	-0.355086	1.41e-06	1.42e-05	-0.0118387	0.864608	0.960831	0.119246	0.121889	0.213528	-0.454281	1.74e-06	2.03e-05	-0.128211	0.0818224	0.176753
ENSMUSG00000002500	Rpl3l	protein_coding	B20	0.728133	0.137895	0.238591	-0.40802	0.385685	0.559213	0.908021	0.0425085	0.234438	2.20637	7.46e-06	3.09e-05	-0.120323	0.821444	0.900023	-1.17541	0.0165106	0.0496129
ENSMUSG00000002504	Slc9a3r2	protein_coding	B4	0.979564	0.0452097	0.0915372	1.30225	0.00615898	0.0219888	1.5336	0.000768943	0.0174104	0.423067	0.392488	0.542821	0.58822	0.253824	0.417275	0.508907	0.262894	0.424912
ENSMUSG00000002524	Puf60	protein_coding	-	0.42003	6.66e-09	3.67e-08	-0.0154402	0.825458	0.90313	-0.147479	0.0249531	0.171182	0.149843	0.0409116	0.0836379	-0.203853	0.0161487	0.0502221	0.0195725	0.77464	0.865839
ENSMUSG00000002546	Golga2	protein_coding	-	0.0438976	0.48663	0.639802	0.0413741	0.483184	0.651068	-0.0762625	0.168282	0.489	0.210388	0.000593397	0.00181671	0.515386	2.12e-11	7.91e-10	-0.092508	0.128793	0.250434
ENSMUSG00000002550	Uck1	protein_coding	-	0.252623	0.0187237	0.042123	-0.283082	0.00638267	0.0226327	-0.10764	0.267416	0.61101	-0.0795903	0.463927	0.613498	-0.29883	0.0186449	0.0565718	-0.0969204	0.341776	0.511315
ENSMUSG00000002565	Scin	protein_coding	-	0.540544	0.447697	0.602696	0.159505	0.818777	0.899325	2.0067	0.00324259	0.0466227	0.456449	0.523685	0.671789	-0.447615	0.547351	0.701697	-0.200119	0.774901	0.865954
ENSMUSG00000002578	Ikzf4	protein_coding	B37	-1.69337	1.64e-07	7.82e-07	-0.725366	0.0107994	0.0352159	-0.0776936	0.771115	0.928779	-1.55537	5.84e-07	2.82e-06	0.784292	0.0233372	0.067798	-0.611944	0.0486779	0.118399
ENSMUSG00000002580	Mien1	protein_coding	B12	0.749253	5.37e-08	2.7e-07	0.223426	0.0953843	0.202271	0.0846328	0.500092	0.794228	0.344366	0.0133981	0.0309743	-0.372723	0.0179954	0.0548822	0.260436	0.0424499	0.10626
ENSMUSG00000002588	Pon1	protein_coding	B21	0.237439	0.751448	0.863926	0.234862	0.756715	0.85938	0.30613	0.690426	0.892169	-0.31193	0.676821	0.800818	-3.62184	8.28e-07	1.05e-05	-0.633365	0.409468	0.577634
ENSMUSG00000002602	Axl	protein_coding	B4	1.39424	1.62e-08	8.59e-08	2.33045	5.55e-23	9.02e-21	0.810499	0.000280087	0.00836835	0.524517	0.0338287	0.0706641	0.0469449	0.861477	0.924498	0.383862	0.0880272	0.186804
ENSMUSG00000002603	Tgfb1	protein_coding	B35	0.243223	0.0582067	0.114268	-0.151395	0.220584	0.378613	-0.0629852	0.589097	0.844061	0.345987	0.00785566	0.0192038	0.208514	0.12662	0.251875	-0.361507	0.00213966	0.00905443
ENSMUSG00000002608	Ccdc97	protein_coding	-	-0.040382	0.625376	0.764426	0.00314808	0.968174	0.988948	0.0795128	0.284197	0.627453	0.315988	0.00013689	0.000466067	0.21785	0.0215688	0.0637356	-0.191025	0.0142401	0.0440341
ENSMUSG00000002617	Zfp40	protein_coding	-	-1.06891	1.65e-07	7.89e-07	-0.136879	0.462883	0.632609	-0.0733127	0.672365	0.884715	-0.602898	0.00165433	0.00467196	-1.43906	1.14e-06	1.4e-05	0.207802	0.260993	0.422544
ENSMUSG00000002625	Akap8l	protein_coding	B38	-1.1845	6.2e-42	4.61e-40	-0.936406	1.94e-29	5.47e-27	-0.315569	5.27e-05	0.00247298	-0.824105	5.89e-21	1.15e-19	-0.406104	6.07e-05	0.000453174	-0.58746	9.23e-13	4.99e-11
ENSMUSG00000002633	Shh	protein_coding	B26	0	1	NA	0	1	NA	0.440273	0.204258	NA	0.133383	0.670589	0.795788	0.0173374	0.955422	NA	0.0386491	0.91103	NA
ENSMUSG00000002635	Pdcd2l	protein_coding	-	0.0963268	0.436037	0.590659	-0.0223318	0.851676	0.919589	-0.22844	0.0395986	0.224078	0.120147	0.329007	0.475016	0.110682	0.472331	0.638311	-0.00194288	0.986893	0.994005
ENSMUSG00000002658	Gtf2f1	protein_coding	B9	1.46569	4.66e-36	2.29e-34	0.736626	5.69e-11	1.44e-09	0.068594	0.518096	0.804255	1.20434	1.49e-24	3.97e-23	0.549823	4.1e-05	0.000321288	0.475308	1.51e-05	0.000128533
ENSMUSG00000002660	Clpp	protein_coding	-	0.344261	0.010864	0.025819	-0.0377934	0.772582	0.869269	-0.0390882	0.750351	0.920856	0.755588	2.59e-08	1.49e-07	-0.347322	0.0363063	0.0962455	0.339007	0.00869773	0.0293022
ENSMUSG00000002661	Alkbh7	protein_coding	B8	0.10464	0.6152	0.755469	-0.318203	0.120245	0.24071	0.126405	0.508402	0.799145	0.404633	0.0551312	0.1086	-0.603259	0.0212649	0.062976	0.195488	0.324364	0.492388
ENSMUSG00000002664	Pspn	protein_coding	-	-0.0200105	0.950107	NA	-0.027429	0.93353	NA	0	1	NA	-0.0248997	0.936422	NA	0	1	NA	0.0458353	0.894434	NA
ENSMUSG00000002668	Dennd1c	protein_coding	B40	-0.226348	0.110537	0.197818	-0.354704	0.00938206	0.0312583	-0.147047	0.253348	0.596507	-0.119206	0.406932	0.557288	-0.258372	0.0901638	0.195127	-0.414482	0.00144252	0.00649254
ENSMUSG00000002679	Med6	protein_coding	-	0.230732	0.147973	0.252815	0.242942	0.11916	0.239236	-0.0118563	0.934368	0.984338	0.564635	0.000339461	0.00108327	0.0650518	0.735238	0.842959	0.0317911	0.836378	0.906586
ENSMUSG00000002688	Prkd1	protein_coding	-	0.771297	0.294548	0.439705	0.657313	0.380316	0.554211	-0.347188	0.646791	NA	0.184974	0.801116	0.890114	-1.08026	0.131243	NA	-0.020165	0.978618	NA
ENSMUSG00000002699	Lcp2	protein_coding	B18	1.47941	6.45e-35	2.91e-33	0.709149	8.26e-10	1.67e-08	0.291988	0.00733561	0.0812573	1.62447	8.2e-41	8.04e-39	0.381375	0.00340502	0.0140724	-0.385041	0.000540409	0.00279545
ENSMUSG00000002718	Cse1l	protein_coding	B29	0.0825304	0.440695	0.595907	-0.0492262	0.631063	0.77228	-0.0798127	0.409046	0.734021	-0.622957	7.71e-09	4.69e-08	-0.618729	1.13e-06	1.39e-05	0.285275	0.00400298	0.0153483
ENSMUSG00000002728	Naa20	protein_coding	B9	0.778339	6.08e-07	2.72e-06	0.351591	0.0185288	0.0550177	0.0504708	0.720849	0.907727	1.09954	1.54e-12	1.4e-11	0.136222	0.458701	0.625516	0.374765	0.010408	0.0339743
ENSMUSG00000002731	Prkra	protein_coding	B7	0.400864	0.0388691	0.0801259	0.385165	0.0372636	0.0964144	0.374198	0.0315691	0.196577	1.13981	1.55e-09	1.02e-08	-0.289351	0.222547	0.380619	0.0909609	0.618599	0.755353
ENSMUSG00000002732	Fkbp7	protein_coding	-	-1.25344	0.00126194	0.00359344	-0.0529842	0.878846	0.936179	0.0132203	0.967851	0.992505	0.479431	0.176471	0.28963	0.565414	0.17171	0.314925	-0.00957692	0.978351	0.988988
ENSMUSG00000002733	Plekha3	protein_coding	-	-0.351143	0.000376518	0.0011671	0.14394	0.116043	0.23476	0.0179916	0.833891	0.951279	0.200466	0.0347392	0.0723112	0.0680309	0.570351	0.719799	0.268796	0.00330409	0.0130949
ENSMUSG00000002741	Ykt6	protein_coding	B9	0.799141	2.22e-15	2.27e-14	0.268912	0.00556323	0.0202338	0.178776	0.0502855	0.258109	0.828894	3.07e-16	4.05e-15	0.624837	3.44e-08	6.19e-07	0.117496	0.212879	0.366196
ENSMUSG00000002748	Baz1b	protein_coding	-	-0.0343434	0.651021	0.785127	0.166046	0.0217489	0.0628305	-0.0633391	0.352738	0.686987	-0.0432201	0.569233	0.711944	-0.432823	8.21e-07	1.05e-05	0.303439	1.51e-05	0.000128267
ENSMUSG00000002763	Pex6	protein_coding	B40	-0.540936	0.000151509	0.000497907	-0.597365	1.45e-05	0.000113528	-0.314287	0.0152228	0.12637	-0.361579	0.0124454	0.0289719	-0.467069	0.00318052	0.013268	-0.240377	0.0689662	0.155118
ENSMUSG00000002767	Mrpl2	protein_coding	B9	0.393905	0.00742618	0.0183056	0.295463	0.0375445	0.0969469	0.0335566	0.801994	0.940183	0.942613	1.7e-10	1.23e-09	0.347132	0.0411592	0.106046	0.433407	0.00173662	0.00758036
ENSMUSG00000002768	Mea1	protein_coding	B11	0.80011	4.07e-15	4.06e-14	0.28808	0.00351278	0.0137296	0.0911728	0.325741	0.665749	0.7101	3.93e-12	3.38e-11	0.0292028	0.812872	0.894594	0.0378438	0.698058	0.813663
ENSMUSG00000002769	Gnmt	protein_coding	B21	-0.972305	0.0735451	0.140179	1.11553	0.0331122	0.0880824	-0.210321	0.674351	0.88536	0.65706	0.225402	0.353096	-1.50913	0.00653871	0.0241205	-0.276271	0.58487	0.729418
ENSMUSG00000002771	Grin2d	protein_coding	-	0.660019	0.0995349	0.181277	0.259135	0.497286	0.663557	0.639775	0.0821146	0.339085	-0.358662	0.366802	0.515388	-0.189035	0.711334	0.826909	-0.0235138	0.952007	0.974905
ENSMUSG00000002778	Kdelr1	protein_coding	B6	0.537568	1.92e-11	1.37e-10	0.302093	8.78e-05	0.000559209	0.171574	0.0181006	0.14024	0.686947	8.78e-18	1.32e-16	0.239946	0.0102207	0.0348112	0.167072	0.0262874	0.0723837
ENSMUSG00000002781	Tmem143	protein_coding	-	-0.0888469	0.541371	0.691636	-0.195528	0.152214	0.286663	0.0730837	0.567125	0.834083	0.249542	0.0773107	0.145052	-0.338358	0.0692514	0.15929	0.261923	0.0583139	0.136463
ENSMUSG00000002791	Pdxk-ps	transcribed_unprocessed_pseudogene	-	-0.347915	0.644486	0.780384	-0.684814	0.356566	0.530019	0.472922	0.514769	0.802437	-0.866955	0.251255	0.384599	-0.226101	0.768993	0.865548	0.826182	0.270029	NA
ENSMUSG00000002797	Ggct	protein_coding	-	1.13399	2.7e-15	2.75e-14	0.12329	0.376811	0.550163	-0.137516	0.289994	0.63235	0.680177	2.25e-06	1e-05	-0.203155	0.255522	0.418936	0.111776	0.42086	0.588568
ENSMUSG00000002799	Jag2	protein_coding	B25	-0.674458	0.0534641	0.105962	-0.151148	0.644121	0.781938	-0.266819	0.385292	0.714357	-1.27355	0.000328842	0.00105191	2.20141	4.01e-09	9.09e-08	-0.673856	0.04763	0.116331
ENSMUSG00000002803	Btbd6	protein_coding	B31	-0.242966	0.146306	0.250449	-0.361944	0.0243056	0.0685754	-0.0585427	0.698271	0.896269	-1.09919	8.02e-11	6.04e-10	-0.0932556	0.634646	0.7702	-0.183976	0.24942	0.409892
ENSMUSG00000002804	Nudt14	protein_coding	B8	0.171939	0.266882	0.408124	-0.0178019	0.905704	0.951881	-0.0284475	0.838569	0.953096	0.494229	0.00149563	0.00425955	0.506759	0.00515393	0.01984	0.00221076	0.988124	0.994759
ENSMUSG00000002808	Epdr1	protein_coding	-	0.263912	0.65847	0.79139	-0.798208	0.165175	0.305436	1.49569	0.00809659	0.0860758	-0.0134782	0.98238	1	-1.22231	0.0651435	0.152007	-0.70608	0.253278	0.414273
ENSMUSG00000002812	Flii	protein_coding	-	0.374096	1.81e-08	9.54e-08	0.111629	0.0799813	0.176746	-0.0104378	0.862144	0.959799	0.245346	0.000246554	0.000807129	0.136123	0.0704261	0.161341	-0.0575959	0.351084	0.520332
ENSMUSG00000002814	Top3a	protein_coding	B31	-0.457813	5.72e-05	0.000200498	-0.270094	0.0119393	0.0382338	-0.044131	0.66154	0.880446	-0.17868	0.112989	0.200383	0.584581	1.49e-05	0.000133155	0.013184	0.903287	0.947173
ENSMUSG00000002820	Atg4d	protein_coding	B8	0.817571	1.21e-18	1.63e-17	0.284942	0.00158068	0.006977	0.0691255	0.412302	0.736594	0.578323	7.13e-10	4.85e-09	0.105225	0.338806	0.508313	-0.120931	0.171586	0.312247
ENSMUSG00000002825	Qtrt1	protein_coding	-	-0.466202	0.00229865	0.00624488	0.0980939	0.505131	0.670352	-0.00440258	0.974426	0.994142	0.41329	0.00674893	0.0167563	0.576493	0.00104613	0.00524406	0.168193	0.24568	0.4058
ENSMUSG00000002831	Plin4	protein_coding	B20	1.14302	0.0808697	0.151962	0.264721	0.668776	0.799442	0.949167	0.114974	0.408767	1.53929	0.0173876	0.0391234	-0.521738	0.428524	0.596436	-0.845342	0.187073	0.333011
ENSMUSG00000002833	Hdgfrp2	protein_coding	-	-0.216483	0.00370577	0.00969561	-0.247439	0.0005269	0.00269605	-0.130188	0.0521317	0.263792	0.0308274	0.680527	0.80352	-0.254455	0.00606752	0.0226518	-0.070055	0.33289	0.502167
ENSMUSG00000002835	Chaf1a	protein_coding	B10	3.29314	7.85e-32	2.88e-30	1.8844	2.69e-12	8.79e-11	1.07385	2.84e-05	0.00154079	1.19229	2.39e-05	9.18e-05	-0.560528	0.0976086	0.206885	2.73815	1.29e-25	8.54e-23
ENSMUSG00000002844	Adprh	protein_coding	B13	0.571658	4.38e-11	3.02e-10	0.309996	0.000217923	0.00124092	0.0814129	0.300874	0.643021	1.06089	3.86e-34	2.45e-32	0.426792	1.7e-05	0.000149051	0.227124	0.00520457	0.0191283
ENSMUSG00000002845	Tmem39a	protein_coding	-	0.363005	0.00179522	0.00497824	0.0469405	0.668776	0.799442	0.0569935	0.579978	0.840399	0.565525	6.46e-07	3.1e-06	0.0620483	0.669514	0.796633	-0.0306479	0.782779	0.871216
ENSMUSG00000002846	Timmdc1	protein_coding	B9	0.638337	4.16e-06	1.68e-05	-0.365074	0.00673304	0.0236721	0.0343431	0.785961	0.935132	0.531774	0.00013566	0.000462437	-0.652719	0.000337548	0.00199507	0.23121	0.0886722	0.187859
ENSMUSG00000002847	Pla1a	protein_coding	B17	1.0838	0.0375493	0.0777853	0.0352353	0.942554	0.974594	0.613825	0.192139	0.521424	2.27667	4.01e-06	1.72e-05	0.509928	0.330412	0.499522	-0.0424064	0.933485	0.964181
ENSMUSG00000002870	Mcm2	protein_coding	B10	1.53891	2.25e-24	4.79e-23	0.933616	1.35e-10	3.19e-09	0.246774	0.0727408	0.317091	0.135318	0.377239	0.526546	-0.196885	0.250317	0.413317	1.76705	8.6e-37	1.77e-33
ENSMUSG00000002871	Tpra1	protein_coding	-	-0.571996	2.75e-10	1.74e-09	-0.263867	0.00215853	0.00910806	-0.164302	0.040094	0.225709	-0.278326	0.00197951	0.00551635	-0.170126	0.11436	0.233622	-0.150753	0.0785285	0.171208
ENSMUSG00000002881	Nab1	protein_coding	-	0.892484	8e-19	1.09e-17	0.0771793	0.425422	0.597601	0.226333	0.0129801	0.115182	0.0265772	0.793719	0.884881	-0.0489544	0.67189	0.798148	-0.291579	0.00219192	0.00923552
ENSMUSG00000002885	Adgre5	protein_coding	B4	0.233322	0.112639	0.200842	0.389354	0.00597938	0.0214729	-0.0761831	0.568715	0.834904	-0.0755359	0.612504	0.748981	0.00229187	0.988186	0.994858	-0.420967	0.00166534	0.00731958
ENSMUSG00000002897	Il17ra	protein_coding	B37	-0.648306	1.05e-05	4.06e-05	-0.232446	0.100445	0.210381	-0.0170732	0.89822	0.973823	-0.278381	0.0617741	0.119945	0.69522	7.24e-06	7.11e-05	-0.682668	3.79e-07	5.34e-06
ENSMUSG00000002900	Lamb1	protein_coding	B26	0.564112	0.399184	0.552783	-0.491811	0.451219	0.621739	1.75517	0.00547918	0.0664989	-2.95466	1.03e-05	4.18e-05	-0.285038	0.677679	0.802487	-0.761845	0.241294	0.40036
ENSMUSG00000002908	Kcnn1	protein_coding	-	-0.293135	0.693304	0.818949	0.708721	0.328945	0.501421	0.442063	0.536688	0.815339	0.342358	0.640863	0.77171	-0.0349532	0.962856	0.980123	0.0640407	0.928555	NA
ENSMUSG00000002910	Arrdc2	protein_coding	B25	-0.689649	0.000994717	0.00287783	-0.037458	0.851715	0.919589	-0.0208723	0.911691	0.977314	-0.189158	0.367586	0.516232	2.1155	1.76e-21	3.4e-19	-0.362734	0.0611684	0.141556
ENSMUSG00000002930	Ppp1r17	protein_coding	-	0	1	NA	0.0311908	0.924436	NA	0	1	NA	0.0629272	0.840221	NA	0	1	NA	0.0293871	0.932199	NA
ENSMUSG00000002944	Cd36	protein_coding	B34	-0.288313	0.239374	0.373635	-0.0688503	0.770712	0.868188	0.795193	0.000373926	0.0101762	-1.56648	2.83e-10	2.01e-09	0.251238	0.32948	0.498493	-0.569027	0.0111143	0.0359315
ENSMUSG00000002948	Map2k7	protein_coding	B31	-0.628845	5.98e-21	9.62e-20	-0.275355	8.63e-06	7.14e-05	-0.134943	0.0193917	0.146923	-0.110934	0.0853757	0.157961	-0.0671312	0.415235	0.583342	0.0548349	0.388162	0.557837
ENSMUSG00000002949	Timm44	protein_coding	-	0.183882	0.015242	0.0349605	-0.162246	0.0254742	0.0712083	-0.115858	0.0889495	0.354871	0.387349	3.04e-07	1.52e-06	0.185507	0.0489506	0.121687	0.214923	0.00335907	0.0132649
ENSMUSG00000002957	Ap2a2	protein_coding	B6	0.521644	0.000136998	0.000453343	0.489239	0.000200685	0.00115809	0.0616402	0.619671	0.859832	1.94444	4.13e-45	5.79e-43	0.891458	1.66e-09	4.09e-08	0.183107	0.146054	0.27672
ENSMUSG00000002963	Pnkp	protein_coding	B17	0.606153	5.4e-07	2.43e-06	0.136148	0.24339	0.406032	0.109391	0.319633	0.66018	1.42026	4.2e-31	1.96e-29	1.06205	9.16e-16	7.55e-14	-0.364061	0.00131258	0.00598003
ENSMUSG00000002968	Med25	protein_coding	B9	0.143432	0.111402	0.19909	-0.0796422	0.355465	0.529241	-0.0403728	0.619185	0.85972	0.283171	0.00174459	0.00490292	0.202556	0.052735	0.128837	-0.00550277	0.94845	0.972705
ENSMUSG00000002980	Bcam	protein_coding	B4	-0.44203	0.434597	0.589253	1.1767	0.0327122	0.0872511	2.23281	2.48e-05	0.00139082	-1.13311	0.0475379	0.0955805	-2.16846	0.000248751	0.00153816	1.1585	0.0283992	0.0770155
ENSMUSG00000002981	Clptm1	protein_coding	-	0.388283	5.76e-08	2.88e-07	0.214284	0.00174679	0.00759713	0.0265484	0.680819	0.887913	0.623734	2.72e-18	4.25e-17	0.0661464	0.433594	0.601576	0.0990311	0.141275	0.269555
ENSMUSG00000002983	Relb	protein_coding	B35	0.603294	4.73e-09	2.64e-08	-0.201008	0.0440486	0.110139	0.0296318	0.751983	0.921527	0.295244	0.00478157	0.0122667	0.0213238	0.85844	0.923115	-0.498502	3.92e-07	5.49e-06
ENSMUSG00000002984	Tomm40	protein_coding	B13	0.776231	3.54e-09	2e-08	0.403792	0.00150056	0.00665412	-0.0773137	0.518561	0.804565	1.18258	5.43e-19	8.99e-18	0.0852946	0.576662	0.724955	0.505452	4.39e-05	0.000325007
ENSMUSG00000002985	Apoe	protein_coding	B4	-3.4922	1.33e-32	5.12e-31	0.206567	0.465674	0.634882	-0.417841	0.11906	0.416625	-0.127923	0.667087	0.792926	-1.12785	0.000231491	0.00144886	-2.03273	3.49e-14	2.44e-12
ENSMUSG00000002992	Apoc2	protein_coding	-	-0.295898	0.695769	0.820876	0.901384	0.241794	0.404329	-0.194855	0.801845	NA	1.00252	0.191092	0.309458	0	1	NA	-0.131275	0.865153	NA
ENSMUSG00000002996	Hbp1	protein_coding	-	-0.579169	3.19e-10	2.01e-09	-0.212672	0.0153345	0.0470803	-0.0169916	0.836786	0.952607	-0.0374317	0.683724	0.806281	0.626697	7.63e-10	2.05e-08	-0.325467	0.000144725	0.000914078
ENSMUSG00000002997	Prkar2b	protein_coding	B36	0.322542	0.189548	0.31062	-0.0760154	0.74867	0.853878	0.378498	0.0915514	0.360545	-0.982813	8.22e-05	0.000291731	-0.435378	0.0924002	0.198734	0.405677	0.0712254	0.158985
ENSMUSG00000003031	Cdkn1b	protein_coding	B37	-1.22905	2.13e-28	6.03e-27	-0.491367	3.62e-06	3.32e-05	-0.258129	0.00969771	0.0965817	-1.17139	1.45e-25	4.19e-24	0.267601	0.0257844	0.0734229	-0.426005	3.2e-05	0.000246414
ENSMUSG00000003032	Klf4	protein_coding	B4	-1.08197	2.8e-08	1.45e-07	0.471348	0.0108658	0.0353953	0.210248	0.227873	0.56886	0.644541	0.000888605	0.00263669	-1.02157	1.49e-06	1.78e-05	0.964852	3.8e-08	7.06e-07
ENSMUSG00000003033	Ap1m1	protein_coding	-	-0.199109	0.0234101	0.0513758	-0.0142653	0.865328	0.927619	-0.0998432	0.208121	0.542865	0.0371143	0.674922	0.799331	-0.230246	0.0197088	0.0591658	0.130124	0.107383	0.21747
ENSMUSG00000003037	Rab8a	protein_coding	-	0.746872	6.58e-27	1.7e-25	0.262266	8.79e-05	0.000559611	0.171915	0.00636415	0.0738015	0.492138	2.45e-12	2.16e-11	0.293969	0.000196194	0.00125405	0.0111596	0.864524	0.923073
ENSMUSG00000003038	Hmgn2	protein_coding	B9	1.78685	2.33e-23	4.56e-22	0.624016	0.000310726	0.00170059	0.587135	0.000325932	0.00923002	1.13537	4.29e-10	2.98e-09	0.513415	0.00803599	0.0285757	0.676451	4.3e-05	0.000319302
ENSMUSG00000003039	Fam32a	protein_coding	B35	0.372382	0.000705143	0.00208699	-0.168866	0.110712	0.226269	0.232491	0.0199127	0.149479	-0.0140585	0.899609	0.953909	0.563931	1.94e-06	2.25e-05	-0.39442	0.000110302	0.000723259
ENSMUSG00000003051	Elf3	protein_coding	B26	0.488446	0.518409	0.670655	-0.458855	0.548596	0.708372	2.06859	0.00752696	0.0822432	1.1415	0.131704	0.227976	2.23676	0.0026766	0.0115276	0.671099	0.383968	0.554057
ENSMUSG00000003053	Cyp2c29	protein_coding	B21	0	1	1	0.171218	0.816932	0.898351	-0.394839	0.600061	0.849363	-0.110087	0.879566	0.942261	-3.06807	1.76e-05	0.00015373	-0.576459	0.443742	0.609947
ENSMUSG00000003062	Stard3nl	protein_coding	B12	1.25824	1.31e-14	1.25e-13	0.569023	0.000429037	0.00225147	0.0815659	0.58678	0.843252	0.782216	2.13e-06	9.5e-06	-0.529372	0.00627048	0.0233159	-0.0850603	0.580942	0.726413
ENSMUSG00000003068	Stk11	protein_coding	-	0.072542	0.309083	0.455825	-0.305659	8.83e-06	7.28e-05	-0.196813	0.00233847	0.0380464	0.118819	0.0994469	0.180089	0.500963	3.81e-10	1.12e-08	-0.171381	0.0109764	0.0355275
ENSMUSG00000003070	Efna2	protein_coding	-	-0.18875	0.756553	0.867248	0.973337	0.0953375	0.202191	-0.476741	0.384341	0.713405	-0.944215	0.10685	0.191316	-0.0186677	0.977934	0.989277	0.44087	0.46687	NA
ENSMUSG00000003072	Atp5d	protein_coding	B13	1.1011	2.99e-19	4.22e-18	0.349265	0.00316423	0.0125674	0.0661817	0.553193	0.825838	0.834547	1.96e-11	1.57e-10	-0.272722	0.0414758	0.106707	0.366257	0.0011714	0.00543237
ENSMUSG00000003099	Ppp5c	protein_coding	-	-0.117888	0.142345	0.244628	-0.167357	0.0286483	0.078413	-0.214929	0.00275621	0.0421741	0.199516	0.0125806	0.0292415	-0.633345	1.3e-10	4.16e-09	0.207843	0.00585781	0.0211012
ENSMUSG00000003119	Cdk12	protein_coding	B32	-0.119527	0.342885	0.492761	-0.388783	0.00121785	0.00557046	-0.00994696	0.930125	0.983569	-0.871521	6.06e-12	5.1e-11	0.305915	0.0271781	0.0765879	-0.320764	0.00612954	0.0218509
ENSMUSG00000003123	Lipe	protein_coding	B17	0.463463	8.85e-05	0.000301759	0.411024	0.00031638	0.00172725	0.167712	0.117882	0.414448	1.1468	7.33e-22	1.54e-20	0.337082	0.0120119	0.0397211	-0.220572	0.0486968	0.11841
ENSMUSG00000003131	Pafah1b2	protein_coding	-	0.323809	0.000557869	0.00168104	0.26488	0.00312079	0.0124164	-0.0252704	0.76441	0.927024	0.656341	1.97e-12	1.76e-11	0.114776	0.302254	0.469627	0.225705	0.0103727	0.0338927
ENSMUSG00000003134	Tbc1d8	protein_coding	B18	-0.0576405	0.744578	0.858716	0.58102	0.00054914	0.00279616	0.219364	0.163967	0.482882	0.755651	1.68e-05	6.62e-05	0.506395	0.008206	0.0290744	-0.70468	1.57e-05	0.000132982
ENSMUSG00000003135	Cnot11	protein_coding	B9	0.207494	0.0324067	0.0683711	0.104976	0.258353	0.423057	0.0449281	0.607126	0.853332	0.151295	0.117946	0.207751	0.539019	5.26e-06	5.39e-05	0.0588617	0.530533	0.685928
ENSMUSG00000003153	Slc2a3	protein_coding	B35	0.389965	0.14629	0.250447	-0.316883	0.221289	0.379496	0.304456	0.21416	0.551632	0.0203507	0.940434	0.978689	0.718067	0.010523	0.0356175	-1.16821	2.07e-06	2.33e-05
ENSMUSG00000003154	Foxj2	protein_coding	B32	-1.09172	8.56e-34	3.58e-32	-0.35599	2.01e-05	0.000151425	-0.243699	0.00189199	0.0331124	-0.813467	1.99e-20	3.72e-19	0.0876914	0.391181	0.559465	-0.449456	5.72e-08	1e-06
ENSMUSG00000003161	Sri	protein_coding	-	0.534545	7.78e-12	5.76e-11	0.196816	0.00875295	0.029539	0.0686237	0.33191	0.67013	0.725032	2.64e-20	4.85e-19	0.305551	0.00059512	0.00324126	0.129851	0.0756706	0.166584
ENSMUSG00000003166	Dgcr2	protein_coding	-	-0.264701	0.0103193	0.024624	-0.266337	0.00738049	0.0255784	0.0133504	0.886053	0.968911	-0.045966	0.657632	0.785417	0.291196	0.0143523	0.0456932	-0.0148306	0.87874	0.93121
ENSMUSG00000003184	Irf3	protein_coding	-	-0.283078	0.00155887	0.00436642	-0.370355	1.72e-05	0.000132039	-0.234915	0.00370596	0.0513213	-0.226347	0.0123528	0.0287684	-0.171664	0.0898261	0.194547	-0.137005	0.100306	0.206277
ENSMUSG00000003190	Bcl2l12	protein_coding	B9	-0.0457495	0.676139	0.805731	-0.221101	0.0345758	0.0909615	-0.199248	0.0427066	0.234934	-0.0697909	0.525833	0.673739	-1.09935	5.59e-13	2.76e-11	0.221573	0.0358586	0.0930518
ENSMUSG00000003198	Zfp959	protein_coding	-	-1.19661	3.21e-23	6.21e-22	-0.793801	2.17e-12	7.16e-11	-0.0809243	0.432564	0.751717	-0.568395	8.36e-07	3.94e-06	-0.0971532	0.520322	0.679918	-0.292145	0.0102588	0.0336004
ENSMUSG00000003199	Mpnd	protein_coding	-	0.114962	0.236467	0.370071	-0.0667415	0.477136	0.64581	-0.17602	0.0460247	0.244714	0.190185	0.0531676	0.105275	-0.592894	2.85e-07	4.07e-06	0.249801	0.00615355	0.0219128
ENSMUSG00000003200	Sh3gl1	protein_coding	-	0.157783	0.0522561	0.103831	-0.371565	2.05e-06	2e-05	-0.203738	0.00543697	0.0660276	0.45991	1.98e-08	1.15e-07	0.00577595	0.951593	0.973923	-0.096106	0.213648	0.367195
ENSMUSG00000003206	Ebi3	protein_coding	B18	1.84854	2.45e-20	3.79e-19	0.601815	0.00184235	0.00795597	0.356882	0.0492485	0.254581	1.19788	2.48e-09	1.59e-08	0.433858	0.0516239	0.126824	-1.03672	3.95e-08	7.29e-07
ENSMUSG00000003208	Ccdc94	protein_coding	-	0.355101	0.0145087	0.0334285	-0.0377526	0.78943	0.880998	-0.112144	0.395878	0.723345	0.422202	0.00401433	0.0104855	0.0649108	0.720688	0.834058	0.135833	0.342272	0.511777
ENSMUSG00000003226	Ranbp2	protein_coding	B32	-0.809286	5.96e-11	4.06e-10	-0.00493315	0.96653	0.988143	-0.153153	0.16677	0.487205	-0.251724	0.0416323	0.0849228	0.0970486	0.46974	0.635953	0.188006	0.095791	0.199355
ENSMUSG00000003227	Edar	protein_coding	-	0	1	NA	-0.0724333	0.825734	NA	0.0926439	0.788669	NA	0	1	NA	0.0287104	0.926222	NA	-0.030343	0.930014	NA
ENSMUSG00000003228	Grk5	protein_coding	B18	0.378245	0.0100983	0.0241499	0.0466189	0.74093	0.849243	0.269832	0.0428253	0.235362	0.570729	0.000111526	0.000385713	0.204382	0.206668	0.360214	-0.168296	0.218423	0.373046
ENSMUSG00000003233	Dvl3	protein_coding	B32	-0.62682	4.29e-05	0.000153341	-0.380475	0.00596653	0.0214412	-0.152325	0.243229	0.585739	-0.502939	0.000577458	0.00177224	-0.0234492	0.891914	0.941921	-0.488676	0.000439904	0.0023409
ENSMUSG00000003234	Abcf3	protein_coding	-	-0.57363	2.17e-14	2.02e-13	-0.0462236	0.519648	0.683402	-0.147542	0.0273069	0.180074	0.383619	2.19e-07	1.12e-06	-0.334301	0.000318677	0.00190252	0.0199262	0.780189	0.869273
ENSMUSG00000003235	Eif2b5	protein_coding	-	0.439633	3.8e-06	1.54e-05	-0.00809481	0.930052	0.967755	-0.050948	0.557263	0.82837	0.236911	0.0136129	0.0313948	-0.27053	0.0193551	0.0583053	0.296074	0.0010954	0.0051325
ENSMUSG00000003269	Cyth2	protein_coding	-	-0.00644598	0.940087	0.991868	-0.197895	0.0151317	0.0465554	-0.205574	0.00726801	0.0805998	-0.158402	0.0625108	0.121154	-0.00854737	0.933846	0.965826	-0.265596	0.00126741	0.00580937
ENSMUSG00000003271	Sult2b1	protein_coding	B10	2.76675	6.15e-09	3.4e-08	0.913318	0.0535446	0.128862	0.329804	0.466556	0.774752	-0.465713	0.3332	0.479351	0.91027	0.113755	0.232702	0.777114	0.10211	0.208919
ENSMUSG00000003273	Car11	protein_coding	-	-0.497207	0.337785	0.487059	-0.629414	0.196498	0.347781	-0.581918	0.20464	0.537842	0.0737856	0.881558	0.943489	-0.666946	0.247165	0.409635	0.659566	0.167045	0.306048
ENSMUSG00000003279	Dlgap1	protein_coding	-	0	1	NA	0.10122	0.758274	NA	0.0121684	0.971903	NA	0	1	NA	0.00950837	0.975533	NA	0.0309705	0.928558	NA
ENSMUSG00000003282	Plag1	protein_coding	-	-2.4579	7.79e-05	0.000267856	-0.436764	0.375336	0.548538	0.0344224	0.941309	0.985081	-0.468729	0.362978	0.511251	1.71658	0.00262453	0.0113459	-0.968513	0.0646957	0.147954
ENSMUSG00000003283	Hck	protein_coding	B11	1.14399	6.47e-17	7.55e-16	0.87959	2.7e-11	7.29e-10	0.301894	0.0153027	0.126809	1.44016	3.09e-25	8.67e-24	-0.194227	0.189002	0.337732	-0.168327	0.179263	0.322591
ENSMUSG00000003299	Mrpl4	protein_coding	B12	1.08218	7.77e-29	2.3e-27	0.262988	0.00534908	0.0195946	-0.0218914	0.804617	0.941	0.710553	4.77e-13	4.58e-12	0.144157	0.214316	0.369875	0.174677	0.0601803	0.139917
ENSMUSG00000003308	Keap1	protein_coding	B9	0.667204	4.53e-18	5.83e-17	0.474884	1.53e-10	3.57e-09	0.0794212	0.254257	0.59709	0.436248	1.67e-08	9.77e-08	-0.278951	0.00375977	0.0152704	0.164413	0.0256544	0.0709487
ENSMUSG00000003309	Ap1m2	protein_coding	B24	-1.21722	0.000508571	0.00154372	-0.669344	0.0453807	0.112673	0.164356	0.600806	0.849906	-1.57027	6.33e-06	2.64e-05	0.746793	0.0492793	0.122337	-0.157509	0.627354	0.761273
ENSMUSG00000003316	Glg1	protein_coding	B33	-0.368695	0.000331768	0.00103762	-0.0995868	0.309681	0.480512	-0.0293965	0.750216	0.920856	-0.0264292	0.797256	0.887604	0.077703	0.494929	0.658333	-0.0314304	0.739179	0.841546
ENSMUSG00000003341	Atp8b3	protein_coding	-	0.0570933	0.929767	NA	0.698477	0.29068	NA	-0.012026	0.985944	NA	0.301353	0.640466	NA	-0.057164	0.927501	NA	0.0100605	0.988157	NA
ENSMUSG00000003344	Btbd2	protein_coding	-	-0.162392	0.0903748	0.167302	-0.309773	0.000755367	0.0036893	-0.0256899	0.766098	0.927865	-0.038739	0.687407	0.808893	-0.213732	0.069865	0.160287	-0.055876	0.544846	0.697327
ENSMUSG00000003345	Csnk1g2	protein_coding	B35	-0.0804348	0.301565	0.447687	-0.232496	0.00190911	0.00820713	-0.0977924	0.165542	0.485764	-0.103079	0.191461	0.309944	0.446748	1.77e-07	2.66e-06	-0.13705	0.0596967	0.139037
ENSMUSG00000003346	Abhd17a	protein_coding	B1	-0.0698613	0.534922	0.685953	0.00126622	0.990722	1	-0.134511	0.18886	0.515548	0.084036	0.462363	0.612003	-0.213822	0.0915882	0.197401	0.133191	0.203728	0.354284
ENSMUSG00000003348	Mob3a	protein_coding	B35	0.357148	0.00293807	0.00782985	-0.180676	0.118178	0.237765	-0.103551	0.342388	0.679028	-0.293906	0.0158149	0.0359226	0.278803	0.0294842	0.0816615	-0.632143	1.07e-08	2.38e-07
ENSMUSG00000003352	Cacnb3	protein_coding	B14	2.69105	2.13e-10	1.37e-09	1.77476	1.54e-05	0.000119632	1.04915	0.0074038	0.0816922	1.53664	0.000351196	0.00111897	0.55273	0.230152	0.38982	-0.568668	0.163449	0.30083
ENSMUSG00000003354	Ccdc65	protein_coding	-	0.381915	0.606604	0.748343	0.288021	0.702471	0.82338	1.38634	0.0708045	NA	1.90816	0.0113106	0.0265857	-0.575206	0.428493	NA	0.513678	0.500575	NA
ENSMUSG00000003355	Fkbp11	protein_coding	B4	-0.305268	0.36734	0.519134	1.06064	0.00100274	0.00472438	-0.35106	0.255683	0.598723	0.685533	0.0384715	0.0791592	2.15587	9.89e-09	2.06e-07	1.18521	0.000118518	0.000767968
ENSMUSG00000003360	Ddx23	protein_coding	-	0.131002	0.0493701	0.0989025	-0.34036	1.2e-07	1.54e-06	-0.0879338	0.144854	0.456746	-0.0515662	0.442526	0.592075	0.0641831	0.417053	0.585136	-0.0723219	0.255667	0.416917
ENSMUSG00000003363	Pld3	protein_coding	B9	0.342913	0.004326	0.0111679	-0.148555	0.198285	0.349943	0.108144	0.321189	0.661402	1.10999	5.92e-20	1.05e-18	0.428521	0.00105414	0.00527477	-0.288193	0.0099357	0.0326849
ENSMUSG00000003378	Grik5	protein_coding	B35	0.0269745	0.885102	0.957722	-0.0537749	0.764183	0.863894	-0.0327595	0.845157	0.95489	-0.208645	0.271242	0.408603	1.30361	6.39e-10	1.75e-08	-0.443323	0.0197735	0.0574902
ENSMUSG00000003379	Cd79a	protein_coding	B28	-2.81176	8.09e-38	4.45e-36	-0.686969	0.00111807	0.00519307	-0.39022	0.0500873	0.257667	-1.97963	4.45e-19	7.39e-18	-1.38029	1.82e-09	4.43e-08	0.134998	0.498114	0.658564
ENSMUSG00000003380	Rabac1	protein_coding	B1	-0.317102	0.0340404	0.0713994	-0.365338	0.0114275	0.0368969	0.00189617	0.988876	0.998232	0.115608	0.446097	0.595789	0.719086	5.79e-06	5.85e-05	-0.425433	0.00196272	0.00838963
ENSMUSG00000003382	Etv3	protein_coding	B32	-0.827712	1.91e-17	2.34e-16	0.0616541	0.498785	0.664847	-0.147733	0.084658	0.344814	-0.731151	2.89e-14	3.13e-13	-0.0477389	0.663791	0.792477	0.233025	0.00879527	0.0295824
ENSMUSG00000003402	Prkcsh	protein_coding	B13	1.19814	1.3e-34	5.7e-33	0.222141	0.0187859	0.0556039	0.117481	0.187017	0.513549	0.773303	4.55e-15	5.35e-14	0.0472491	0.67282	0.798941	0.523993	8.49e-09	1.94e-07
ENSMUSG00000003410	Elavl3	protein_coding	-	0.647932	0.297212	NA	-0.138622	0.826967	NA	-0.0137764	0.983251	NA	-0.219093	0.721951	NA	0	1	NA	-0.152347	0.815819	NA
ENSMUSG00000003411	Rab3b	protein_coding	B30	-1.69733	0.000838391	0.00245324	0.823021	0.0784444	0.174104	-0.363997	0.434189	0.752478	-2.23186	2.77e-06	1.21e-05	-1.70464	0.0034445	0.0142055	-0.827866	0.0607608	0.140845
ENSMUSG00000003418	St8sia6	protein_coding	B28	-3.46206	4.33e-38	2.47e-36	-0.648249	0.00675322	0.0237282	-0.257278	0.254514	0.597222	-2.87973	1.99e-30	8.87e-29	-0.282123	0.305248	0.473113	-0.180873	0.427107	0.594331
ENSMUSG00000003420	Fcgrt	protein_coding	B4	-1.00953	8.28e-10	4.98e-09	0.203315	0.19627	0.347534	-0.150441	0.310325	0.651316	0.612157	0.000189992	0.000632343	-0.930031	4.97e-07	6.68e-06	-0.0264398	0.860134	0.92089
ENSMUSG00000003421	Nosip	protein_coding	-	0.21078	0.0215227	0.0476819	0.167525	0.0564954	0.134532	0.119037	0.149835	0.464209	0.599788	7.06e-11	5.35e-10	0.118682	0.272429	0.437301	-0.0423719	0.627411	0.761285
ENSMUSG00000003423	Pih1d1	protein_coding	B8	0.870702	4.88e-15	4.82e-14	0.318861	0.00320635	0.0126992	0.0859893	0.397636	0.724796	0.417525	0.000202092	0.000670044	-0.0854461	0.521997	0.680903	0.346324	0.00106552	0.00502188
ENSMUSG00000003429	Rps11	protein_coding	B1	0.325893	0.0014262	0.00402461	0.062036	0.528659	0.690979	0.154419	0.0962034	0.370772	-0.0334468	0.746865	0.853496	-0.101458	0.348035	0.51755	0.51092	3.97e-08	7.31e-07
ENSMUSG00000003435	Supt5	protein_coding	-	0.136968	0.0153434	0.0351708	-0.155328	0.00412341	0.0157537	-0.0852788	0.0944973	0.366801	0.0209651	0.712536	0.828639	0.0997478	0.127587	0.253281	-0.201614	0.000159292	0.000990531
ENSMUSG00000003436	Dll3	protein_coding	-	0.0809417	0.827952	NA	0.0459518	0.904455	NA	0.126109	0.753493	NA	0	1	NA	0.00239003	0.99472	NA	0.0912146	0.820138	NA
ENSMUSG00000003437	Paf1	protein_coding	B9	0.170224	0.03007	0.064163	-0.110134	0.139569	0.268729	-0.14895	0.0337198	0.204686	0.20273	0.00926818	0.0222418	0.361831	0.000129682	0.000876815	-0.150615	0.0478461	0.11679
ENSMUSG00000003438	Timm50	protein_coding	B12	1.00135	4.21e-14	3.83e-13	0.397349	0.00206845	0.00879053	-0.0560815	0.644217	0.872118	0.68922	2.75e-07	1.39e-06	-0.396345	0.0124007	0.0407584	0.610223	9.67e-07	1.2e-05
ENSMUSG00000003444	Med29	protein_coding	-	0.8812	1.43e-08	7.65e-08	0.0232701	0.877109	0.935032	-0.0485054	0.731476	0.912152	0.864496	2.77e-08	1.58e-07	-0.214428	0.268294	0.432796	-0.0685518	0.652057	0.778983
ENSMUSG00000003452	Bicd1	protein_coding	-	1.10497	0.00346478	0.00912054	-0.00496413	0.989168	0.999818	0.643013	0.0621713	0.291401	0.362507	0.336386	0.482368	-0.398734	0.379287	0.548009	0.234835	0.52482	0.68119
ENSMUSG00000003458	Ncstn	protein_coding	B4	-0.456397	5.17e-09	2.88e-08	0.241305	0.00107284	0.0050084	0.0319239	0.645962	0.872612	0.916415	1.65e-32	9.19e-31	0.42988	9.32e-07	1.17e-05	0.135018	0.060033	0.139614
ENSMUSG00000003464	Pex19	protein_coding	-	-0.138128	0.129324	0.226056	-0.210435	0.0147571	0.0455627	0.0953689	0.240578	0.582444	0.274098	0.00230001	0.00631887	0.172588	0.102888	0.215481	0.0845439	0.324077	0.492295
ENSMUSG00000003469	Phyhip	protein_coding	B34	-0.640086	0.114533	0.20379	-0.750871	0.0530183	0.127791	0.0403853	0.913775	0.978473	-0.205951	0.611973	0.748576	1.10954	0.0110101	0.0370371	-0.46906	0.266738	0.429023
ENSMUSG00000003476	Crhr2	protein_coding	-	0	1	1	-0.520995	0.43404	0.60624	0.324564	0.634755	NA	0.24491	0.704204	0.821598	-1.14167	0.0695825	NA	0.122389	0.856377	NA
ENSMUSG00000003477	Inmt	protein_coding	B23	0.285829	0.713487	0.835103	0.70678	0.363077	0.536463	3.68184	1.85e-06	0.000185336	-0.37335	0.63289	0.765211	-0.70972	0.360871	0.53082	-0.681775	0.37799	0.548284
ENSMUSG00000003484	Cyp4f18	protein_coding	B29	-0.537485	0.00146501	0.00412563	0.382665	0.0186363	0.0552692	0.297229	0.0527061	0.265295	0.335968	0.0494634	0.0989224	0.109799	0.53998	0.695531	0.202585	0.188108	0.334241
ENSMUSG00000003500	Impdh1	protein_coding	B9	-0.550545	0.00220729	0.00601678	-0.147871	0.391209	0.564744	-0.0817062	0.615757	0.858143	0.973245	7.83e-08	4.24e-07	0.289629	0.137088	0.267576	0.283346	0.0862899	0.183875
ENSMUSG00000003505	Psg18	protein_coding	-	NA	NA	NA	NA	NA	NA	NA	NA	NA	NA	NA	NA	NA	NA	NA	NA	NA	NA
ENSMUSG00000003518	Dusp3	protein_coding	B7	-0.123681	0.394588	0.54816	0.345532	0.0134114	0.0421387	0.109277	0.407624	0.733202	0.451635	0.00204551	0.0056834	0.0935205	0.552977	0.706405	-0.104324	0.43559	0.602223
ENSMUSG00000003526	Prodh	protein_coding	B4	1.23004	0.00246676	0.00667104	0.36164	0.356103	0.529618	0.00971647	0.979363	0.995617	0.410769	0.313814	0.458554	-0.660537	0.134634	0.263892	0.18358	0.625279	0.759671
ENSMUSG00000003527	Dgcr14	protein_coding	B9	-0.0306134	0.701413	0.825329	-0.00116805	0.987691	0.999168	0.000815118	0.990856	0.998624	0.235378	0.00293886	0.00790252	0.0554634	0.593055	0.738574	-0.0745004	0.344478	0.513517
ENSMUSG00000003528	Slc25a1	protein_coding	B7	0.330413	0.0342739	0.0718204	0.527344	0.000439753	0.00230287	0.0294424	0.835123	0.951727	0.614531	8.8e-05	0.000310166	-0.648081	0.000269847	0.00165033	0.525832	0.000268986	0.00154344
ENSMUSG00000003531	Dgcr6	protein_coding	B4	0.298469	0.321834	0.469951	0.162999	0.57372	0.729147	0.0569987	0.836615	0.952549	0.38575	0.198664	0.319402	-0.576465	0.0920023	0.198053	0.32384	0.246287	0.406477
ENSMUSG00000003534	Ddr1	protein_coding	B26	-0.782446	0.00889627	0.021547	0.0202153	0.943108	0.975099	0.239867	0.369861	0.701529	-0.929068	0.00167983	0.00473745	0.790559	0.0135941	0.0438548	-0.23348	0.399941	0.568866
ENSMUSG00000003541	Ier3	protein_coding	B18	1.78999	2.2e-06	9.2e-06	1.554	1.79e-05	0.000137367	1.21707	0.000398817	0.0106606	3.36605	3.17e-19	5.34e-18	2.73213	6.87e-12	2.83e-10	0.0936047	0.787991	0.874877
ENSMUSG00000003545	Fosb	protein_coding	B4	-0.632764	0.0822588	0.154137	0.0504676	0.883433	0.93909	-0.342899	0.293854	0.636122	-0.129749	0.71699	0.831537	-0.246774	0.537092	0.693044	-0.961685	0.0045754	0.01718
ENSMUSG00000003546	Klc4	protein_coding	-	-0.320914	0.0199155	0.0445033	-0.208699	0.113677	0.23094	-0.0265491	0.830317	0.950456	0.143666	0.297727	0.440055	0.401225	0.010695	0.0361184	-0.497444	0.000159667	0.000992113
ENSMUSG00000003549	Ercc1	protein_coding	-	0.318765	0.00294532	0.00784442	-0.268383	0.00946975	0.031517	-0.215919	0.0250568	0.171432	-0.135517	0.206983	0.329892	-0.456154	0.00128349	0.00620777	-0.142684	0.179155	0.322468
ENSMUSG00000003555	Cyp17a1	protein_coding	-	0.374149	0.592847	0.736642	-0.128178	0.853316	0.920601	-0.41957	0.526174	0.808254	-0.692517	0.327458	0.473388	-2.69756	0.000240106	0.00149321	-1.13901	0.100374	0.206392
ENSMUSG00000003559	As3mt	protein_coding	B12	0.951929	1.01e-11	7.36e-11	0.161536	0.238313	0.400033	0.294394	0.0217352	0.157167	0.179773	0.203351	0.325358	-0.831751	2.3e-06	2.6e-05	0.303242	0.0235302	0.0662178
ENSMUSG00000003573	Homer3	protein_coding	B35	0.147318	0.424289	0.578422	-0.21856	0.218122	0.375209	0.138467	0.409233	0.734155	0.651031	0.000481208	0.00149806	0.538454	0.00702515	0.0255104	-0.0646096	0.70858	0.821109
ENSMUSG00000003575	Crtc1	protein_coding	B32	-1.0866	4.46e-29	1.34e-27	-0.504213	9.44e-09	1.51e-07	-0.168763	0.0409787	0.228847	-0.652947	2.23e-12	1.98e-11	-0.746285	1.3e-09	3.27e-08	-0.073369	0.41731	0.585043
ENSMUSG00000003581	Rnf215	protein_coding	-	-0.472676	1.88e-06	7.94e-06	-0.2181	0.0211296	0.0614105	-0.213786	0.0151772	0.126146	-0.131014	0.182105	0.297404	-0.181293	0.140017	0.271449	-0.134934	0.152969	0.286336
ENSMUSG00000003585	Sec14l2	protein_coding	B23	0.257695	0.671852	0.802551	1.0128	0.0883798	0.190979	0.0183666	0.974343	0.994142	0.460748	0.450391	0.600352	-3.60263	2.05e-08	3.92e-07	-0.474437	0.41297	0.581068
ENSMUSG00000003604	Aven	protein_coding	B8	1.06213	1.82e-13	1.57e-12	-0.00280114	0.984101	0.997063	0.124409	0.346488	0.681867	-0.0991797	0.496901	0.646109	-0.443351	0.0138287	0.0443771	0.333147	0.0157012	0.0475825
ENSMUSG00000003617	Cp	protein_coding	B7	2.06572	0.000685588	0.00203488	1.9335	0.00107234	0.00500822	3.06249	7.77e-08	1.46e-05	1.95365	0.00137616	0.00394272	-2.51083	6.75e-05	0.000494764	-0.34193	0.549943	0.701029
ENSMUSG00000003623	Crot	protein_coding	B23	-0.211376	0.214527	0.342775	0.0921759	0.573786	0.729147	-0.127009	0.410428	0.735084	-0.39831	0.02034	0.0450072	-0.332061	0.0806157	0.178942	-0.150866	0.342364	0.511777
ENSMUSG00000003644	Rps6ka1	protein_coding	B11	0.962484	1.32e-23	2.66e-22	0.446533	1.4e-06	1.41e-05	0.0364007	0.676404	0.885615	0.36833	0.000151139	0.000511106	-0.150209	0.158118	0.296594	0.222649	0.0117093	0.0375535
ENSMUSG00000003657	Calb2	protein_coding	-	0	1	1	1.35757	0.0747456	0.167607	0	1	1	4.70859	4.18e-10	2.91e-09	0	1	1	1.13764	0.137075	NA
ENSMUSG00000003660	Snrnp200	protein_coding	-	-0.25198	0.000199556	0.000644511	-0.259483	5.96e-05	0.000397013	-0.0827267	0.174239	0.497383	-0.317814	2.89e-06	1.26e-05	-0.158919	0.0414685	0.106702	-0.0891202	0.157151	0.292305
ENSMUSG00000003662	Ciao1	protein_coding	B9	-0.204727	0.0512785	0.102129	-0.193928	0.054124	0.129957	0.00461037	0.961177	0.991202	0.324066	0.00203301	0.00565147	-0.317375	0.0110809	0.0372286	0.0308298	0.755541	0.853282
ENSMUSG00000003665	Has1	protein_coding	B5	0.597369	0.444049	0.599225	1.83506	0.0190445	0.056267	1.55557	0.0459175	0.24441	3.97302	3.81e-07	1.88e-06	-0.14712	0.848942	0.917445	-0.11836	0.879723	0.932
ENSMUSG00000003680	Taf6l	protein_coding	B9	0.036903	0.635807	0.772871	0.167746	0.0255013	0.0712479	0.0707912	0.311787	0.652612	0.716221	2.57e-20	4.75e-19	0.155867	0.0978069	0.207215	0.189504	0.0105885	0.0344477
ENSMUSG00000003721	Insig2	protein_coding	B8	-0.438495	0.00110962	0.00318781	-0.511618	7.33e-05	0.000477016	-0.194047	0.105347	0.389385	0.258114	0.0518193	0.102994	0.207512	0.181299	0.327806	-0.264397	0.0376844	0.0966941
ENSMUSG00000003731	Kpna6	protein_coding	-	0.160529	0.125049	0.219698	0.139422	0.161942	0.300905	-0.0788052	0.400946	0.727458	0.20419	0.0500965	0.100002	-0.0657362	0.589502	0.735646	0.209933	0.0310233	0.082784
ENSMUSG00000003746	Man1a	protein_coding	B28	-1.51475	4.76e-21	7.73e-20	-0.372666	0.0157162	0.0480551	-0.18484	0.20428	0.537622	-1.3062	8.94e-16	1.12e-14	-0.541681	0.00149451	0.00706575	0.0984557	0.499997	0.660376
ENSMUSG00000003752	Itpkc	protein_coding	-	-0.57578	0.000251998	0.000802548	-0.142005	0.343513	0.516921	-0.0649918	0.643817	0.871989	0.334948	0.0307871	0.0649667	0.272352	0.146825	0.281244	-0.102372	0.495856	0.65686
ENSMUSG00000003762	Coq8b	protein_coding	B13	0.0632036	0.659618	0.792237	0.112118	0.418272	0.590885	0.181304	0.16246	0.480774	1.18832	1.2e-16	1.64e-15	-0.0797913	0.64147	0.775441	0.000897155	0.994778	0.99908
ENSMUSG00000003778	Brd8	protein_coding	B32	-0.979803	9.56e-37	4.88e-35	-0.247638	0.000501821	0.00257945	-0.139427	0.0372265	0.216759	-0.795875	2.6e-26	8.08e-25	-0.366022	5.43e-05	0.00041333	0.210566	0.00276258	0.0112156
ENSMUSG00000003779	Kif20a	protein_coding	B10	3.3607	1.65e-21	2.78e-20	1.92384	1.34e-08	2.09e-07	1.47734	4.63e-06	0.000383757	0.911973	0.0101021	0.0240104	-0.869161	0.0347375	0.0929172	3.08894	3.71e-21	9.24e-19
ENSMUSG00000003808	Farsa	protein_coding	-	0.0476486	0.56985	0.716139	0.0583912	0.465446	0.634768	-0.215197	0.0041415	0.0555041	0.78001	6.78e-21	1.31e-19	-0.112569	0.268886	0.433405	0.325666	3.72e-05	0.000280333
ENSMUSG00000003809	Gcdh	protein_coding	B23	-0.41119	0.0926714	0.170794	-0.251503	0.2867	0.455572	-0.0660877	0.766424	0.927902	-0.0900398	0.715675	0.830598	-0.807422	0.00264814	0.0114277	-0.0293397	0.897067	0.942923
ENSMUSG00000003810	Mast2	protein_coding	B35	1.17236	4.06e-10	2.53e-09	0.103418	0.567121	0.723733	0.445883	0.00900494	0.0920874	-0.0551264	0.771977	0.871273	0.523875	0.00837911	0.0296018	-0.141124	0.413542	0.581484
ENSMUSG00000003812	Dnase2a	protein_coding	B7	-0.403433	0.00266711	0.00717133	0.489616	0.000136644	0.000826113	-0.035869	0.767323	0.927902	1.78921	7.35e-41	7.34e-39	-0.441269	0.00432868	0.0171916	0.616023	5.38e-07	7.15e-06
ENSMUSG00000003813	Rad23a	protein_coding	B34	-0.295577	0.269619	0.411307	-0.5237	0.0427046	0.107464	0.51658	0.0346005	0.207773	-1.45843	7.93e-08	4.29e-07	0.161681	0.563466	0.714152	-0.964302	8.29e-05	0.000567922
ENSMUSG00000003814	Calr	protein_coding	B13	1.69891	5.16e-60	1.06e-57	0.533606	9.93e-08	1.29e-06	0.00826958	0.930265	0.983569	1.10285	1.26e-25	3.67e-24	-0.585928	2.08e-07	3.07e-06	0.624744	4.45e-11	1.74e-09
ENSMUSG00000003824	Syce2	protein_coding	B10	1.85953	3.23e-10	2.03e-09	1.00307	0.000482806	0.00249621	0.307345	0.264422	0.607948	1.48016	6.78e-07	3.24e-06	-0.481829	0.194753	0.344949	1.61464	1.6e-08	3.33e-07
ENSMUSG00000003847	Nfat5	protein_coding	B32	-1.34734	9.35e-24	1.91e-22	-0.686087	5.77e-08	7.88e-07	-0.230622	0.0529441	0.265809	-0.999971	6.29e-14	6.56e-13	-0.543847	0.000184525	0.00118998	-0.490432	5.61e-05	0.000401448
ENSMUSG00000003848	Nob1	protein_coding	-	-0.16803	0.0569311	0.112065	0.142955	0.0904272	0.194351	-0.199238	0.0115393	0.107524	0.121705	0.16243	0.270687	-0.231026	0.0358619	0.0952742	0.385959	3.56e-06	3.68e-05
ENSMUSG00000003849	Nqo1	protein_coding	-	0.431409	0.128692	0.22506	-0.804753	0.00367783	0.0142705	0.132795	0.617064	0.858914	0.100923	0.727742	0.839651	-0.226418	0.503008	0.665005	-0.449896	0.129975	0.252285
ENSMUSG00000003863	Ppfia3	protein_coding	-	0.880807	0.230387	0.362312	1.81228	0.0137342	0.0429238	0.791676	0.272196	0.616137	0.0605716	0.93319	0.974434	0.523822	0.493353	0.656952	0.595849	0.406362	NA
ENSMUSG00000003865	Gys1	protein_coding	B7	-0.0713393	0.645392	0.781105	-0.047932	0.746183	0.852281	-0.112985	0.418934	0.742083	1.42227	3.1e-20	5.65e-19	-0.570811	0.00218389	0.00972942	0.291762	0.043943	0.109021
ENSMUSG00000003868	Ruvbl2	protein_coding	B13	0.65552	4.81e-10	2.97e-09	0.102515	0.315689	0.48738	-0.143687	0.134546	0.440447	0.520405	9.76e-07	4.56e-06	-0.692434	1.67e-07	2.53e-06	0.484526	1.08e-06	1.32e-05
ENSMUSG00000003872	Lin7b	protein_coding	-	-0.585993	0.409719	0.563178	-0.103199	0.881677	0.937783	-0.297621	0.651117	0.875118	0.536671	0.449113	0.599109	0.180689	0.803366	0.888939	0.130232	0.850764	NA
ENSMUSG00000003873	Bax	protein_coding	B12	0.439173	0.000750963	0.00221157	0.196795	0.118546	0.238352	-0.0274328	0.816988	0.945602	1.21983	1.61e-20	3.03e-19	-0.00572897	0.969286	0.984348	0.264702	0.0300267	0.0806335
ENSMUSG00000003882	Il7r	protein_coding	B37	-1.80652	3.47e-23	6.68e-22	-1.28175	2.2e-13	8.61e-12	-0.0785657	0.633538	0.867046	-2.33043	2.33e-36	1.73e-34	1.29676	1.34e-11	5.25e-10	-1.34676	1.73e-15	1.55e-13
ENSMUSG00000003923	Tfam	protein_coding	B1	-0.276252	0.00346896	0.00912936	-0.267736	0.00345093	0.0135215	-0.127538	0.134791	0.440731	-0.555648	6.77e-09	4.14e-08	-0.372478	0.00119616	0.00585054	0.26047	0.00345964	0.013584
ENSMUSG00000003929	Zfp81	protein_coding	B31	-1.30936	3.13e-15	3.17e-14	-0.590288	9.34e-05	0.000590157	-0.171454	0.218879	0.557831	-1.16079	1.69e-13	1.69e-12	-0.441216	0.0242091	0.069812	-0.107382	0.472906	0.636628
ENSMUSG00000003934	Efnb3	protein_coding	B21	0.712083	0.152414	0.258832	-1.25865	0.00950566	0.0316125	-0.80617	0.0783572	0.329836	-0.973946	0.0541727	0.107011	-1.12183	0.0406642	0.105048	-0.514013	0.30032	0.466388
ENSMUSG00000003948	Mmd	protein_coding	B36	0.256058	0.396374	0.549791	-0.621838	0.0329944	0.0878542	0.128524	0.641633	0.870846	-0.694345	0.0234371	0.0510928	0.483602	0.125084	0.249656	-1.31561	2.14e-06	2.4e-05
ENSMUSG00000003949	Hlf	protein_coding	B27	-1.58042	0.00857155	0.0208387	0.267967	0.62718	0.76946	1.26641	0.0178109	0.138641	-0.228313	0.692109	0.812555	-0.518243	0.385548	0.554267	-0.482035	0.396735	0.566318
ENSMUSG00000003955	Fam162a	protein_coding	B8	0.869697	1.6e-06	6.78e-06	0.418214	0.0184175	0.054727	0.139644	0.401063	0.727458	1.09301	1.81e-09	1.18e-08	-0.800183	0.000348683	0.00204664	0.664861	9.4e-05	0.000632084
ENSMUSG00000003970	Rpl8	protein_coding	B1	0.187869	0.100184	0.182212	-0.0285571	0.795293	0.884527	0.0492616	0.635165	0.86744	0.0715755	0.536969	0.683539	0.239222	0.0465096	0.116812	0.252317	0.015231	0.0464537
ENSMUSG00000003974	Grm3	protein_coding	-	NA	NA	NA	NA	NA	NA	NA	NA	NA	NA	NA	NA	NA	NA	NA	NA	NA	NA
ENSMUSG00000003992	Ssbp2	protein_coding	B34	-0.228058	0.241199	0.37593	-0.670365	0.000304164	0.00167172	0.194027	0.269686	0.613377	-1.18866	1.48e-09	9.7e-09	0.66086	0.00184699	0.00845468	-1.1632	3.67e-10	1.17e-08
ENSMUSG00000004018	Fancl	protein_coding	B12	-0.0476018	0.827952	0.918756	0.033217	0.876902	0.935008	-0.107652	0.589954	0.844174	0.0969578	0.662597	0.789505	-0.900604	0.000549556	0.00302829	0.365459	0.0755174	0.16638
ENSMUSG00000004031	Brinp2	protein_coding	-	-0.574222	0.45805	0.612949	-0.757583	0.323503	0.495539	0.982834	0.196584	0.526267	-0.353785	0.648621	0.778365	1.39742	0.0725728	0.164873	-0.286423	0.711277	NA
ENSMUSG00000004032	Gstm5	protein_coding	B34	-0.374027	0.232384	0.364956	-0.853725	0.00480326	0.0178816	-0.487594	0.0896181	0.356502	-0.650315	0.0408342	0.0834872	0.76231	0.0205288	0.061167	-1.60494	3.62e-08	6.79e-07
ENSMUSG00000004035	Gstm7	protein_coding	B22	-0.0699311	0.909988	0.973701	0.146347	0.805041	0.8907	-0.00694658	0.990413	0.998384	-0.823601	0.175267	0.287988	-0.728244	0.257469	0.421211	-0.674047	0.261407	0.423123
ENSMUSG00000004038	Gstm3	protein_coding	-	0.62584	0.407158	0.56057	0.372038	0.626511	0.768939	-0.442786	0.566863	0.834083	-0.907215	0.231986	0.361375	-1.43717	0.0523165	0.128126	0.528051	0.494288	NA
ENSMUSG00000004040	Stat3	protein_coding	B18	0.45415	5.38e-08	2.71e-07	0.618826	1.04e-14	5.04e-13	0.172977	0.0218302	0.157694	0.498613	3.09e-09	1.96e-08	1.0232	5.22e-30	4.08e-27	-0.122663	0.110085	0.221554
ENSMUSG00000004043	Stat5a	protein_coding	-	0.358722	0.00117309	0.00335718	-0.205105	0.0527806	0.127386	-0.054707	0.583658	0.842171	-0.24878	0.0255116	0.05513	-0.030633	0.81138	0.893822	-0.0256848	0.804508	0.885585
ENSMUSG00000004044	Ptrf	protein_coding	B35	0.859646	0.00489151	0.0124854	0.279639	0.344311	0.517764	1.19852	1.92e-05	0.0011399	0.773442	0.012537	0.0291611	-0.03712	0.908554	0.951605	-0.0958764	0.738979	0.841435
ENSMUSG00000004054	Map3k11	protein_coding	-	0.505629	1.73e-08	9.13e-08	0.246442	0.00424688	0.0161501	0.02773	0.732518	0.912495	0.526123	5.7e-09	3.51e-08	0.264666	0.00860857	0.0302593	-0.189138	0.0238521	0.0669524
ENSMUSG00000004056	Akt2	protein_coding	B35	0.369362	0.000164644	0.000537769	-0.375528	6.84e-05	0.000449134	0.127378	0.152206	0.467607	-0.0730522	0.461901	0.611719	0.497298	2.68e-06	2.99e-05	-0.165018	0.0700988	0.156978
ENSMUSG00000004069	Dnaja3	protein_coding	-	-0.194958	0.0618387	0.120536	-0.0764189	0.443272	0.614481	-0.0436804	0.641599	0.870846	0.15845	0.124825	0.217876	-0.650204	5.65e-07	7.48e-06	0.353616	0.000296146	0.00167538
ENSMUSG00000004070	Hmox2	protein_coding	B9	0.586349	4.51e-07	2.05e-06	0.551913	7.72e-07	8.31e-06	0.13994	0.184179	0.510405	1.16262	2.29e-23	5.53e-22	0.00544852	0.967392	0.983052	0.153245	0.155882	0.290403
ENSMUSG00000004071	Cdip1	protein_coding	B39	-1.30082	5.43e-31	1.89e-29	-0.651019	5.5e-10	1.15e-08	-0.234356	0.0169135	0.134291	-0.764544	3.69e-12	3.18e-11	-0.6367	8.63e-07	1.09e-05	-0.107955	0.295637	0.46123
ENSMUSG00000004085	Zak	protein_coding	B7	0.984468	0.000596768	0.00178819	0.557878	0.0418483	0.105831	0.374407	0.149057	0.462987	0.3704	0.191899	0.310451	-0.214729	0.506296	0.668042	0.0511748	0.848544	0.913762
ENSMUSG00000004096	Cwc15	protein_coding	B13	0.732981	1.39e-12	1.1e-11	0.330557	0.000921778	0.00438909	0.110459	0.240179	0.581766	0.648384	4.82e-10	3.33e-09	0.150786	0.204185	0.357174	0.284996	0.00338359	0.0133458
ENSMUSG00000004098	Col5a3	protein_coding	B38	-3.32592	3.85e-14	3.51e-13	-3.08972	3.2e-13	1.23e-11	-0.588657	0.133988	0.440143	-0.433422	0.322833	0.468494	-2.76327	1.74e-07	2.63e-06	-1.37809	0.00238915	0.0099368
ENSMUSG00000004099	Dnmt1	protein_coding	B10	0.867019	3.62e-19	5.07e-18	0.201685	0.0301612	0.0816577	0.0957167	0.275866	0.619523	-0.449264	4.78e-06	2.03e-05	-0.478717	1.38e-05	0.000125085	0.692187	1.32e-14	1.01e-12
ENSMUSG00000004100	Ppan	protein_coding	B9	0.149847	0.114767	0.20414	0.0308389	0.735947	0.845342	-0.297625	0.000535267	0.0133237	0.290758	0.00228645	0.00628417	-0.361631	0.00197335	0.00894024	0.436072	1.22e-06	1.47e-05
ENSMUSG00000004105	Angptl2	protein_coding	B20	-1.41244	0.00332352	0.00877713	-0.170532	0.696937	0.819578	0.818614	0.0514812	0.261828	0.314751	0.493888	0.642933	-0.71739	0.144145	0.277312	0.434107	0.320671	0.488922
ENSMUSG00000004110	Cacna1e	protein_coding	B29	-2.31598	9.34e-14	8.26e-13	-0.171939	0.562213	0.719352	-0.0848973	0.762551	0.925884	-3.01296	4.11e-22	8.9e-21	-2.8023	1.13e-16	1.01e-14	-0.0894243	0.750511	0.84993
ENSMUSG00000004113	Cacna1b	protein_coding	B7	0.144126	0.834742	0.922977	1.09054	0.103273	0.214747	0.341485	0.609208	0.854162	3.56111	2.23e-07	1.14e-06	-0.70493	0.339043	0.50863	2.08883	0.00167451	0.00735402
ENSMUSG00000004127	Trmt10a	protein_coding	-	0.386726	0.0231638	0.0509116	0.04613	0.780338	0.874722	-0.158385	0.295582	0.637615	-0.256116	0.131029	0.226965	-0.318361	0.175524	0.31976	0.283195	0.0885678	0.187734
ENSMUSG00000004151	Etv1	protein_coding	B4	-0.540932	0.385063	0.538426	0.0586419	0.920833	0.96155	0.357831	0.532889	0.812623	-1.27549	0.0359348	0.0745521	2.72217	1.68e-05	0.000147907	0.596008	0.296533	0.462249
ENSMUSG00000004187	Kifc2	protein_coding	B39	-2.60908	8.27e-39	4.97e-37	-0.730622	3.3e-05	0.000234964	-0.186221	0.258844	0.601905	-1.15322	7.12e-10	4.84e-09	-0.160267	0.46831	0.634325	-0.715451	8.35e-05	0.000571561
ENSMUSG00000004207	Psap	protein_coding	B13	0.948181	2.23e-18	2.93e-17	0.80099	1.71e-14	8.13e-13	0.150618	0.126188	0.427983	1.59392	1.32e-47	2.25e-45	-0.387871	0.00067512	0.00360828	-0.0378963	0.700664	0.815386
ENSMUSG00000004221	Ikbkg	protein_coding	-	-0.738466	3.18e-19	4.48e-18	-0.322806	3.58e-05	0.000252179	-0.0850131	0.246367	0.589448	-0.431657	1.32e-07	6.97e-07	0.274455	0.00366715	0.0149783	-0.0760575	0.323081	0.491144
ENSMUSG00000004231	Pax2	protein_coding	-	NA	NA	NA	NA	NA	NA	NA	NA	NA	NA	NA	NA	NA	NA	NA	NA	NA	NA
ENSMUSG00000004233	Wars2	protein_coding	B31	-0.423494	0.00773923	0.019026	-0.424724	0.00414542	0.0158135	0.0473845	0.733497	0.91323	-0.730728	2.44e-06	1.08e-05	-1.27373	7.03e-09	1.51e-07	-0.101994	0.492548	0.654257
ENSMUSG00000004263	Atn1	protein_coding	-	-0.241879	0.271155	0.412903	0.340967	0.104932	0.217515	0.113743	0.56207	0.831593	0.0660826	0.760086	0.863226	-0.0369073	0.890619	0.941144	-0.153354	0.491336	0.653017
ENSMUSG00000004264	Phb2	protein_coding	-	0.496504	2.5e-07	1.17e-06	0.191803	0.0386269	0.0991586	-0.0195317	0.823222	0.947611	0.715719	1.86e-13	1.86e-12	-0.0560966	0.604599	0.746993	0.337704	0.000156347	0.000974789
ENSMUSG00000004266	Ptpn6	protein_coding	-	-0.12126	0.140089	0.241565	-0.26648	0.000751997	0.00367721	-0.116468	0.118116	0.414675	0.413261	6.91e-07	3.3e-06	-0.0648135	0.464334	0.63082	-0.511605	1.18e-11	5.18e-10
ENSMUSG00000004267	Eno2	protein_coding	-	-1.29366	0.0174922	0.0396124	0.969209	0.0580251	0.137429	-0.0390579	0.936671	0.984379	-0.180393	0.730706	0.84152	-1.25668	0.0410786	0.105908	0.35916	0.479479	0.642862
ENSMUSG00000004268	Emg1	protein_coding	B1	0.324268	0.00766021	0.0188444	-0.31147	0.00810424	0.0276818	-0.0624789	0.572467	0.835873	0.146835	0.234566	0.36411	-0.122094	0.363031	0.532658	0.0867135	0.441992	0.608371
ENSMUSG00000004270	Lpcat3	protein_coding	B5	0.242975	0.0147079	0.0338485	0.184775	0.0505599	0.123069	0.048982	0.582533	0.841493	0.833983	2.65e-17	3.81e-16	0.459448	6.46e-05	0.000477742	0.305956	0.00110197	0.00515826
ENSMUSG00000004285	Atp6v1f	protein_coding	B2	0.408845	0.0248997	0.0542713	-0.23691	0.178032	0.323435	0.153931	0.353793	0.687325	0.41693	0.02417	0.0525177	0.704618	0.000249879	0.00154319	-0.167227	0.31806	0.486904
ENSMUSG00000004296	Il12b	protein_coding	-	1.46433	0.025546	0.0555578	2.08256	0.0012974	0.00587551	-0.182608	0.770268	0.928537	0.64013	0.338512	0.48458	-0.584102	0.427164	0.595179	-0.288398	0.663099	NA
ENSMUSG00000004317	Clcn5	protein_coding	B4	0.0994261	0.622891	0.762102	0.425683	0.0263167	0.0730979	-0.213221	0.239082	0.58098	1.11098	2.36e-08	1.36e-07	-0.0399689	0.864797	0.926433	1.0467	1.66e-08	3.41e-07
ENSMUSG00000004319	Clcn3	protein_coding	B36	0.100443	0.457095	0.612194	-0.258917	0.045714	0.113335	0.191813	0.116295	0.411366	-0.4646	0.000671667	0.00203532	0.0161047	0.91304	0.954359	-0.124228	0.320803	0.489003
ENSMUSG00000004328	Hif3a	protein_coding	B5	-0.357434	0.449279	0.604122	0.0470268	0.912953	0.956609	-0.709781	0.0853642	0.346319	3.79582	3.49e-17	4.95e-16	1.24065	0.0185622	0.056347	-1.13428	0.0172281	0.0513667
ENSMUSG00000004341	Gpx6	protein_coding	-	0	1	NA	0	1	NA	0	1	NA	0	1	NA	0.00266393	0.993144	NA	0.0161027	0.962814	NA
ENSMUSG00000004344	Gpx5	protein_coding	-	NA	NA	NA	NA	NA	NA	NA	NA	NA	NA	NA	NA	NA	NA	NA	NA	NA	NA
ENSMUSG00000004347	Pde1c	protein_coding	-	0.949638	0.0237182	0.0519667	-0.720073	0.072643	0.163998	-0.144302	0.704097	0.898985	-0.603625	0.15002	0.253728	-0.972688	0.0541778	0.131605	-1.53446	0.00100221	0.00476569
ENSMUSG00000004356	Utp20	protein_coding	B32	-1.23237	7.33e-21	1.17e-19	-0.133348	0.273045	0.440638	-0.202013	0.0773322	0.327358	-0.24794	0.0512885	0.102092	-0.869055	1.65e-08	3.23e-07	0.495957	2.71e-05	0.000212873
ENSMUSG00000004359	Spic	protein_coding	-	-0.994078	0.00896791	0.0217109	0.451391	0.202682	0.355475	-0.0241292	0.9424	0.985468	-0.24142	0.516291	0.664246	-0.0678915	0.870678	0.92998	-0.861454	0.0155115	0.0471736
ENSMUSG00000004360	9330159F19Rik	protein_coding	-	0	1	NA	0.0399371	0.903384	NA	0.0652913	0.850207	NA	0	1	NA	-0.118758	0.701715	NA	0	1	NA
ENSMUSG00000004364	Cul3	protein_coding	-	0.15703	0.0727024	0.13879	-0.0248803	0.766483	0.865518	-0.0591785	0.452792	0.764697	0.381573	1.38e-05	5.53e-05	0.2511	0.011376	0.0380304	-0.179633	0.0280458	0.076283
ENSMUSG00000004366	Sst	protein_coding	-	0	1	NA	0	1	NA	0	1	NA	0.00937361	0.976068	NA	-0.0454998	0.883333	NA	0.148059	0.668258	NA
ENSMUSG00000004371	Il11	protein_coding	-	-0.191755	0.80479	0.90273	-1.07706	0.168163	0.30984	1.14922	0.141854	NA	-0.227988	0.770653	0.870403	-0.213392	0.780479	NA	0.396909	0.612148	NA
ENSMUSG00000004383	Large	protein_coding	B4	1.18519	0.00701899	0.0173917	0.400711	0.338951	0.512231	0.919205	0.0233233	0.164883	0.639157	0.139449	0.239197	-0.551732	0.273532	0.438207	0.15428	0.707973	0.820754
ENSMUSG00000004393	Ddx56	protein_coding	-	0.225228	0.0663771	0.12822	0.0849173	0.473607	0.642225	-0.0847164	0.447056	0.761792	0.745272	1.49e-09	9.76e-09	-0.131843	0.358973	0.528945	0.249435	0.0302451	0.0811143
ENSMUSG00000004394	Tmed4	protein_coding	-	-0.30004	0.00177237	0.00491675	0.0199378	0.827498	0.904	-0.00767049	0.928564	0.983341	0.436217	3.73e-06	1.61e-05	0.430336	0.000133933	0.000900568	0.054533	0.546719	0.698946
ENSMUSG00000004415	Col26a1	protein_coding	-	-0.00674216	0.983177	NA	0	1	NA	0.0427447	0.90151	NA	0	1	NA	-0.00854744	0.978004	NA	0.016104	0.962813	NA
ENSMUSG00000004446	Bid	protein_coding	-	0.516258	5.57e-06	2.22e-05	0.276187	0.0117009	0.0375806	0.0481868	0.640147	0.870155	-0.227053	0.0478924	0.0961389	0.171232	0.183697	0.331054	-0.161313	0.130519	0.253088
ENSMUSG00000004451	Ralb	protein_coding	B6	1.61451	6.66e-28	1.82e-26	0.960895	1.31e-11	3.78e-10	0.380257	0.0045268	0.0586972	1.43185	3.03e-22	6.66e-21	0.27062	0.104966	0.218708	-0.162864	0.235451	0.393636
ENSMUSG00000004455	Ppp1cc	protein_coding	NA	-0.321603	0.0691489	0.132873	-0.441153	0.00964299	0.0319772	-0.0614106	0.702614	0.898265	0.170479	0.341803	0.488321	0.0315228	0.866338	0.927388	0.415777	0.0101095	0.0331904
ENSMUSG00000004460	Dnajb11	protein_coding	B13	1.65852	1.89e-83	1.63e-80	0.461089	3.14e-08	4.52e-07	0.027212	0.728209	0.910785	1.19556	1.62e-43	1.95e-41	0.00230374	0.981997	0.991458	0.269574	0.000823985	0.00402498
ENSMUSG00000004462	Tbccd1	protein_coding	-	-0.24891	0.0181124	0.0408818	-0.183277	0.0609001	0.14269	0.0872233	0.339771	0.677392	-0.127671	0.203599	0.325594	0.182273	0.183582	0.330951	0.288403	0.00422656	0.0160637
ENSMUSG00000004473	Clec11a	protein_coding	-	0.18819	0.745096	0.859178	-0.571922	0.297465	0.467204	0.454648	0.381051	0.710879	0.732566	0.19575	0.315233	-0.523806	0.4087	0.575941	0.0657179	0.904717	0.947894
ENSMUSG00000004500	Zfp324	protein_coding	-	0.074595	0.670012	0.801138	-0.37857	0.0207669	0.0605503	-0.0296313	0.848389	0.955839	-0.0733629	0.666675	0.792646	-0.970279	9.76e-05	0.000682293	0.344385	0.0400777	0.101571
ENSMUSG00000004508	Gab2	protein_coding	B18	1.08393	2.13e-10	1.37e-09	1.4286	1.67e-18	1.48e-16	0.557617	0.000283887	0.00845602	1.26117	1.37e-13	1.38e-12	1.50414	4.98e-16	4.25e-14	0.561671	0.000394206	0.00213493
ENSMUSG00000004530	Coro1c	protein_coding	B6	1.12608	2.08e-30	6.87e-29	0.869073	3.72e-20	4.42e-18	0.0985403	0.269393	0.613014	1.20689	3.84e-34	2.45e-32	0.603786	2.47e-08	4.63e-07	0.364074	5.93e-05	0.000422447
ENSMUSG00000004535	Tax1bp1	protein_coding	B34	0.369312	0.0502234	0.100401	-0.618545	0.000670427	0.00334695	0.356397	0.0379541	0.219027	0.00899854	0.962495	0.991348	0.326346	0.0998767	0.210641	-0.639514	0.000209778	0.00124845
ENSMUSG00000004540	Psg17	protein_coding	-	-0.0024885	0.994788	NA	0.012296	0.974942	NA	0.0909175	0.824745	NA	0.0543188	0.884208	NA	-0.0242023	0.947765	NA	0	1	NA
ENSMUSG00000004542	Psg19	protein_coding	-	0	1	NA	0	1	NA	0	1	NA	0	1	NA	0	1	NA	0.0161027	0.962814	NA
ENSMUSG00000004552	Ctse	protein_coding	B34	-0.41482	0.125523	0.220343	-0.326365	0.2112	0.366258	0.421014	0.0884497	0.353957	-1.70448	5.39e-10	3.7e-09	1.28424	5.88e-06	5.93e-05	-1.11436	7.76e-06	7.18e-05
ENSMUSG00000004558	Ndrg2	protein_coding	B21	-0.0238814	0.951064	0.997752	-0.306547	0.413358	0.586056	0.192548	0.589074	0.844061	-0.240981	0.540901	0.687148	-1.01005	0.0128603	0.0420359	-1.04843	0.00431962	0.016342
ENSMUSG00000004561	Mettl17	protein_coding	B31	-0.932633	5.13e-18	6.57e-17	-0.692653	1.38e-11	3.98e-10	-0.174616	0.0674517	0.305094	-0.66806	5.6e-10	3.84e-09	0.1395	0.262287	0.426487	-0.136414	0.179798	0.323201
ENSMUSG00000004562	Arhgef40	protein_coding	B21	1.17315	0.0133312	0.0309692	0.161322	0.723407	0.837512	1.03367	0.0181886	0.140663	0.0840156	0.859856	0.929466	-0.77063	0.134041	0.262945	-0.537111	0.245311	0.405354
ENSMUSG00000004565	Pnpla6	protein_coding	B31	-0.414242	2.65e-05	9.73e-05	-0.397642	1.91e-05	0.000145067	-0.140274	0.107073	0.392681	-0.540939	2.7e-08	1.55e-07	-0.276678	0.021185	0.0627803	-0.2868	0.00195699	0.00837167
ENSMUSG00000004567	Mcoln1	protein_coding	B32	-1.24387	2.76e-60	5.88e-58	-0.550557	1.02e-15	5.67e-14	-0.207838	0.00121674	0.0244098	0.0609268	0.396243	0.546936	0.0134791	0.879148	0.934633	-0.378838	6.72e-08	1.16e-06
ENSMUSG00000004568	Arhgef18	protein_coding	B38	-1.33703	1.27e-14	1.21e-13	-0.657285	8.22e-05	0.000526806	-0.204945	0.193288	0.522746	-1.65067	6.33e-21	1.23e-19	-0.236921	0.196601	0.347687	-0.43082	0.00649542	0.0229518
ENSMUSG00000004591	Pkn2	protein_coding	B34	-0.245404	0.169795	0.283607	-0.66634	0.000108916	0.000675982	-0.0273264	0.866556	0.961162	-1.23054	1.16e-11	9.48e-11	0.366368	0.0541436	0.131555	-0.578246	0.000470397	0.00247521
ENSMUSG00000004609	Cd33	protein_coding	B18	0.69748	0.00966051	0.0232136	1.54811	2.24e-09	4.18e-08	0.605499	0.0134203	0.11767	2.68609	5.27e-23	1.23e-21	3.53738	4.03e-36	7.15e-33	-0.378593	0.124656	0.244552
ENSMUSG00000004610	Etfb	protein_coding	B8	1.58224	7.38e-08	3.65e-07	0.582474	0.0525652	0.127034	0.0451636	0.871049	0.963504	1.3276	7.84e-06	3.24e-05	-0.134163	0.691014	0.812371	0.734192	0.00908277	0.0303883
ENSMUSG00000004612	Nkg7	protein_coding	B15	2.72606	5.9e-28	1.61e-26	0.911289	0.000148364	0.000891077	0.400433	0.0776647	0.328336	0.169079	0.503323	0.652239	-0.866332	0.0010911	0.00543186	-1.43461	4.83e-10	1.48e-08
ENSMUSG00000004613	Lim2	protein_coding	-	NA	NA	NA	NA	NA	NA	NA	NA	NA	NA	NA	NA	NA	NA	NA	NA	NA	NA
ENSMUSG00000004626	Stxbp2	protein_coding	B18	0.282808	0.000270897	0.000859739	0.0914365	0.221191	0.379386	-0.0322679	0.646617	0.872612	1.16499	6.56e-50	1.32e-47	0.528537	8.4e-10	2.25e-08	-0.155429	0.0317432	0.0843638
ENSMUSG00000004630	Pcp2	protein_coding	-	-1.04675	0.14482	0.248239	0.563807	0.441181	0.612756	-0.034524	0.960288	NA	1.90397	0.00940461	0.0225357	1.46251	0.0531136	NA	0.127911	0.858435	NA
ENSMUSG00000004631	Sgce	protein_coding	B35	0.970081	0.00164218	0.00457992	-0.446087	0.135455	0.262898	0.931619	0.000952207	0.0203124	0.291424	0.350621	0.497867	-0.639377	0.0640301	0.149892	-1.68995	9.4e-08	1.55e-06
ENSMUSG00000004633	Chn2	protein_coding	B9	1.63545	9.53e-20	1.4e-18	0.936871	8.87e-08	1.17e-06	0.227213	0.165165	0.485154	0.281054	0.118306	0.208288	-0.095436	0.66676	0.794856	0.451496	0.00860919	0.0290455
ENSMUSG00000004637	Wwox	protein_coding	-	0.0791311	0.655429	0.788858	0.208365	0.196445	0.347733	0.220341	0.148966	0.462987	0.498418	0.00282372	0.00762477	-0.11486	0.600499	0.744033	0.362333	0.0272623	0.0745
ENSMUSG00000004642	Slbp	protein_coding	B10	0.914823	4.98e-13	4.12e-12	0.698498	1.05e-08	1.67e-07	0.170996	0.136518	0.443237	-0.101993	0.425265	0.575644	-0.0363221	0.803777	0.889092	0.900905	2e-14	1.45e-12
ENSMUSG00000004651	Tyr	protein_coding	-	0	1	NA	0.0859142	0.793897	NA	0	1	NA	0	1	NA	-0.00818205	0.978944	NA	0	1	NA
ENSMUSG00000004654	Ghrhr	protein_coding	-	-0.0728126	0.904074	NA	-0.820958	0.184287	NA	0.553377	0.387031	NA	0.201991	0.735672	NA	-0.0648533	0.911761	NA	0	1	NA
ENSMUSG00000004655	Aqp1	protein_coding	B34	0.102317	0.791549	0.893082	-0.777091	0.0380633	0.0980557	0.387089	0.276801	0.620009	-2.68518	8e-12	6.67e-11	0.770312	0.0561653	0.135422	-1.40801	9.49e-05	0.000636845
ENSMUSG00000004661	Arid3b	protein_coding	B38	-1.00212	1.47e-16	1.66e-15	-0.773112	1.99e-11	5.5e-10	-0.33916	0.00177227	0.031568	-1.17062	7.33e-22	1.54e-20	-0.300788	0.0274444	0.0771714	-0.383637	0.000609293	0.00310119
ENSMUSG00000004665	Cnn2	protein_coding	B35	0.989138	2.13e-09	1.23e-08	-0.300976	0.0586622	0.138594	0.127312	0.39681	0.723829	-0.218216	0.192942	0.311803	-0.174642	0.314981	0.482951	-0.470499	0.0017986	0.00780379
ENSMUSG00000004667	Polr2e	protein_coding	-	-0.127392	0.14887	0.254071	-0.0430879	0.611984	0.757887	-0.0904053	0.258081	0.601419	-0.0925944	0.297466	0.439818	0.153525	0.13015	0.256934	0.107087	0.196185	0.344767
ENSMUSG00000004668	Abca13	protein_coding	B17	6.70675	2.41e-32	9.07e-31	1.40014	0.00543905	0.0198512	0.353812	0.463725	0.772342	4.23528	1.4e-16	1.89e-15	4.38257	1.51e-14	1.04e-12	-1.40719	0.0101147	0.0331944
ENSMUSG00000004677	Myo9b	protein_coding	-	0.172589	0.00618381	0.0154814	-0.0133233	0.825048	0.903023	-0.0136449	0.809764	0.943517	0.404682	1.54e-10	1.12e-09	0.275464	0.000123095	0.000837203	-0.154532	0.00891754	0.029951
ENSMUSG00000004698	Hdac9	protein_coding	B29	-1.30495	2.32e-13	1.98e-12	-0.255623	0.124067	0.246226	-0.463777	0.00300127	0.0444523	-0.962931	2.92e-08	1.66e-07	-1.88651	7.74e-17	7.1e-15	0.403305	0.0115843	0.0372234
ENSMUSG00000004707	Ly9	protein_coding	-	-0.177005	0.0814408	0.152815	-0.0985868	0.312073	0.483464	-0.0470608	0.608209	0.853949	-0.387807	0.00015701	0.000529292	-0.783787	1.71e-11	6.56e-10	-0.00323161	0.972572	0.985627
ENSMUSG00000004709	Cd244	protein_coding	B18	1.13927	2.16e-07	1.02e-06	1.23692	4.69e-09	8.12e-08	0.609812	0.00220856	0.0365412	0.961506	1.41e-05	5.64e-05	0.391292	0.0974885	0.206722	-0.147396	0.465621	0.629608
ENSMUSG00000004730	Adgre1	protein_coding	B4	0.0471672	0.878468	0.954014	1.99453	2e-11	5.52e-10	0.504256	0.0735832	0.319089	1.68599	6.53e-08	3.57e-07	-1.34799	3.98e-05	0.000313815	1.162	3.69e-05	0.000279069
ENSMUSG00000004748	Mtfp1	protein_coding	-	0.224312	0.507153	0.659711	0.0699668	0.828486	0.904575	-0.461866	0.135562	0.442293	-0.0154065	0.963281	0.991886	-1.30589	0.00190587	0.00867678	0.288188	0.372385	0.542875
ENSMUSG00000004768	Rab23	protein_coding	-	-0.168562	0.398845	0.552417	0.286707	0.115667	0.234216	0.0301709	0.859542	0.959302	-0.0163209	0.931016	0.972931	0.658484	0.00406776	0.0163446	0.0439786	0.812717	0.891123
ENSMUSG00000004771	Rab11a	protein_coding	B3	0.124196	0.37767	0.530318	0.0168999	0.901057	0.949697	0.109105	0.394536	0.72248	0.96064	1.48e-11	1.2e-10	0.494365	0.00118748	0.00582087	-0.0867375	0.508603	0.667891
ENSMUSG00000004788	Eif2b2	protein_coding	B13	0.597446	4.34e-09	2.43e-08	0.287386	0.00335335	0.0132004	0.190527	0.0393588	0.223632	0.876697	1.01e-17	1.51e-16	0.372446	0.00202336	0.00913717	0.55552	8.38e-09	1.92e-07
ENSMUSG00000004789	Dlst	protein_coding	-	0.271505	0.000129573	0.000430199	0.116843	0.0852449	0.185778	-0.0129926	0.838822	0.953222	0.843251	1.01e-32	5.73e-31	0.360106	9.64e-06	9.14e-05	0.261454	8.39e-05	0.000573953
ENSMUSG00000004791	Pgf	protein_coding	B4	0.958692	0.171316	0.285647	3.93975	6.27e-09	1.05e-07	1.67748	0.0123762	0.112323	1.34278	0.0499322	0.0997273	-0.513786	0.481419	0.646301	3.41366	1.68e-07	2.6e-06
ENSMUSG00000004798	Ulk2	protein_coding	-	-0.554028	5.31e-06	2.13e-05	-0.346197	0.00254416	0.0104343	-0.003909	0.971167	0.99354	-0.669106	2.91e-08	1.66e-07	-0.112025	0.418522	0.586441	-0.147074	0.190804	0.337504
ENSMUSG00000004814	Ccl24	protein_coding	B4	-1.36105	0.0372116	0.077144	0.487733	0.443726	0.614817	2.25378	0.000257619	0.00785316	0.814858	0.213848	0.33855	-0.836317	0.216447	0.372764	0.369647	0.548057	0.700024
ENSMUSG00000004815	Dgkq	protein_coding	-	-0.854495	1.17e-18	1.58e-17	-0.394602	9.8e-06	8e-05	-0.202485	0.0146913	0.123682	-0.331401	0.000377515	0.00119809	-0.295434	0.0120032	0.0397131	-0.302223	0.000768681	0.00378963
ENSMUSG00000004821	Tmed11	protein_coding	-	NA	NA	NA	NA	NA	NA	NA	NA	NA	NA	NA	NA	NA	NA	NA	NA	NA	NA
ENSMUSG00000004837	Grap	protein_coding	B40	-0.832503	6.4e-08	3.19e-07	-0.885243	2.39e-09	4.43e-08	-0.243505	0.0814003	0.337687	-1.90878	3.13e-34	2.03e-32	-0.470993	0.00452029	0.017797	-0.228963	0.104013	0.21218
ENSMUSG00000004842	Pou1f1	protein_coding	-	0	1	NA	0	1	NA	0	1	NA	-0.027526	0.92972	NA	0	1	NA	0.00338814	0.992174	NA
ENSMUSG00000004843	Chmp2b	protein_coding	-	-0.450723	1.99e-07	9.45e-07	0.0952212	0.250831	0.414108	0.0258032	0.737453	0.914681	0.174546	0.0384425	0.0791212	0.0356025	0.736674	0.843878	-0.0599663	0.458871	0.623482
ENSMUSG00000004846	Plod3	protein_coding	B7	1.35981	1.94e-15	2e-14	1.27757	8.97e-15	4.39e-13	0.177271	0.254329	0.59709	1.83001	3.5e-26	1.08e-24	-0.546661	0.00349567	0.0143883	0.0354514	0.8206	0.896727
ENSMUSG00000004849	Ap1s1	protein_coding	B13	1.47532	4.19e-23	8.04e-22	0.890832	6.06e-10	1.25e-08	0.294539	0.0301456	0.190938	1.83054	3.24e-34	2.09e-32	-0.210217	0.213734	0.369164	0.743127	7.15e-08	1.22e-06
ENSMUSG00000004864	Mapk13	protein_coding	B17	3.95136	1.89e-23	3.75e-22	1.68257	1.17e-05	9.38e-05	1.35729	0.000206243	0.0067391	2.87356	5.66e-13	5.39e-12	3.58303	1.66e-17	1.71e-15	-0.831278	0.0292608	0.0790012
ENSMUSG00000004865	Srpk1	protein_coding	B37	-0.279389	0.000956016	0.00277486	-0.502557	5.41e-10	1.13e-08	-0.176827	0.0200778	0.150199	-0.700273	2.34e-16	3.1e-15	-0.180089	0.0626233	0.147447	-0.0924438	0.243961	0.403526
ENSMUSG00000004872	Pax3	protein_coding	-	0	1	NA	0	1	NA	0	1	NA	0	1	NA	0	1	NA	0.18516	0.591927	NA
ENSMUSG00000004880	Lbr	protein_coding	B35	0.270013	0.00901486	0.021815	-0.00616632	0.950518	0.979815	-0.0264428	0.777432	0.931921	-0.0369979	0.723455	0.836417	1.12768	3.27e-24	9.15e-22	-0.034401	0.718194	0.827842
ENSMUSG00000004885	Crabp2	protein_coding	-	0.930797	0.233325	0.366041	-0.37558	0.630951	0.772186	1.81231	0.0202165	0.150623	2.26141	0.00386229	0.0101237	1.61093	0.0370397	0.0977255	0.217958	0.780668	NA
ENSMUSG00000004891	Nes	protein_coding	B27	1.09142	0.126193	0.221342	-0.873779	0.210047	0.364931	2.93287	1.51e-05	0.000967181	-0.800004	0.264588	0.400722	-0.709031	0.33701	0.506474	0.308753	0.664924	0.788584
ENSMUSG00000004892	Bcan	protein_coding	-	0	1	NA	0	1	NA	0.00607525	0.985966	NA	0	1	NA	-0.0242369	0.937685	NA	0.0012386	0.997139	NA
ENSMUSG00000004894	Hapln2	protein_coding	-	0	1	NA	0	1	NA	-0.0623826	0.856686	NA	0	1	NA	0	1	NA	0.0161042	0.962813	NA
ENSMUSG00000004895	Prcc	protein_coding	B9	0.440046	1.25e-06	5.38e-06	-0.164975	0.0591839	0.139587	-0.0100848	0.902599	0.974978	0.0694455	0.447606	0.597383	0.0403253	0.717566	0.831549	-0.00962799	0.913725	0.952523
ENSMUSG00000004896	Rrnad1	protein_coding	-	-1.20189	1.3e-40	8.96e-39	-0.524544	3.36e-10	7.34e-09	-0.275937	0.000371071	0.0101126	-0.515175	3.06e-09	1.94e-08	-0.179843	0.0920862	0.198168	-0.253841	0.0025773	0.0105755
ENSMUSG00000004897	Hdgf	protein_coding	B13	0.781953	7.71e-16	8.22e-15	0.298447	0.00140438	0.00628348	0.0504326	0.567489	0.834116	0.666446	1.09e-11	8.97e-11	0.276997	0.00962563	0.0331369	0.693358	9.17e-15	7.16e-13
ENSMUSG00000004902	Slc25a18	protein_coding	-	-2.83835	8.59e-05	0.000293469	0.752725	0.313161	0.484739	-0.221572	0.741399	0.915781	-1.67363	0.0223656	0.0489844	1.88648	0.0101259	0.0345547	-1.06042	0.136385	NA
ENSMUSG00000004929	Thop1	protein_coding	B8	1.78725	4.63e-20	7.01e-19	1.02082	5.83e-08	7.95e-07	0.289833	0.104721	0.388228	0.977952	5.47e-07	2.65e-06	0.00470308	0.984371	0.992699	1.05223	7.95e-09	1.84e-07
ENSMUSG00000004931	Apba3	protein_coding	B8	0.417929	0.00230295	0.0062558	0.0762243	0.566666	0.723363	-0.0107268	0.931283	0.983731	1.00833	2.48e-13	2.44e-12	-0.192638	0.239406	0.40024	-0.1311	0.315004	0.4835
ENSMUSG00000004933	Matk	protein_coding	B31	-1.95609	3.43e-31	1.22e-29	-0.461806	0.00358874	0.0139816	-0.216674	0.145086	0.457107	-0.341843	0.0400792	0.0820476	-0.0757519	0.690403	0.811848	0.408192	0.00825345	0.0280057
ENSMUSG00000004934	Pias4	protein_coding	-	-0.150954	0.10653	0.191757	-0.130169	0.148524	0.281307	-0.123762	0.141422	0.451497	0.0993225	0.290456	0.43145	0.10621	0.348248	0.517788	0.06836	0.447569	0.613385
ENSMUSG00000004936	Map2k1	protein_coding	B29	-0.83508	1.18e-23	2.39e-22	-0.176036	0.0262512	0.0729715	-0.0188116	0.799998	0.938913	0.00263532	0.97456	0.996436	-0.446601	3.57e-06	3.86e-05	-0.148133	0.0515429	0.123743
ENSMUSG00000004937	Sgta	protein_coding	B9	0.77251	2.29e-16	2.55e-15	0.27179	0.00268322	0.0108988	0.0326245	0.702601	0.898265	0.790973	7.64e-17	1.06e-15	0.2499	0.0221718	0.0651681	0.171112	0.0554959	0.131397
ENSMUSG00000004939	Nmrk2	protein_coding	-	0	1	NA	-0.296841	0.517284	NA	0.0851092	0.859173	NA	0	1	1	-0.313363	0.469013	NA	0.0468051	0.922044	NA
ENSMUSG00000004945	Tmem242	protein_coding	B12	0.366481	0.00169132	0.00470798	0.502485	1.03e-05	8.35e-05	0.377242	0.000422227	0.0111642	0.361158	0.00185814	0.00519739	0.0266157	0.847869	0.916864	0.332768	0.0025995	0.0106585
ENSMUSG00000004947	Dtx2	protein_coding	B5	0.138352	0.380524	0.533438	0.032671	0.828997	0.904953	-0.253432	0.0758933	0.323756	1.62012	1.55e-24	4.12e-23	-0.0637789	0.724019	0.836031	0.0334569	0.821854	0.897266
ENSMUSG00000004948	Zp3	protein_coding	-	-0.0177697	0.9557	NA	0	1	NA	0.0188186	0.956576	NA	0.193399	0.53598	NA	0.0741069	0.811095	NA	0	1	NA
ENSMUSG00000004951	Hspb1	protein_coding	B6	3.31841	5.4e-08	2.71e-07	0.931366	0.119044	0.239069	1.83357	0.00151731	0.0283714	2.58071	2.82e-05	0.000107419	-0.451413	0.474874	0.640683	0.0409403	0.943711	0.969943
ENSMUSG00000004952	Rasa4	protein_coding	B14	1.47041	5.75e-16	6.2e-15	0.95824	4.45e-08	6.21e-07	0.343215	0.0373045	0.216879	1.29385	1.92e-12	1.72e-11	-1.54198	1.89e-13	1.02e-11	-0.953357	2.48e-08	4.89e-07
ENSMUSG00000004961	Syt5	protein_coding	B34	-1.85915	1.29e-06	5.54e-06	-1.5339	2.17e-05	0.000161865	1.1701	0.000633788	0.0151582	-2.01861	1.71e-07	8.89e-07	-0.132796	0.755677	0.856543	-0.902963	0.0195885	0.0570229
ENSMUSG00000004980	Hnrnpa2b1	protein_coding	-	0.21978	0.0743715	0.141484	0.11179	0.345679	0.519362	-0.173301	0.121158	0.421026	-0.0327916	0.792765	0.884298	-0.322694	0.0137357	0.0441891	0.418329	0.000193689	0.00116958
ENSMUSG00000004988	Fxyd4	protein_coding	-	-0.0326566	0.937425	NA	0.0198768	0.962882	NA	-0.0896133	0.841168	NA	0.0313747	0.938586	NA	0	1	NA	-0.0554376	0.901297	NA
ENSMUSG00000004994	Ccdc130	protein_coding	B9	-0.120986	0.227499	0.358799	-0.030975	0.742599	0.850045	-0.133452	0.127861	0.431387	0.288594	0.00289824	0.00780633	0.164536	0.215763	0.371782	-0.0491593	0.620221	0.756243
ENSMUSG00000004996	Mri1	protein_coding	-	-0.415177	1.56e-05	5.9e-05	-0.0126734	0.890206	0.94256	-0.0792513	0.355761	0.68882	-0.40584	2.3e-05	8.88e-05	-0.25166	0.0305752	0.084099	0.452801	4.74e-07	6.43e-06
ENSMUSG00000005034	Prkacb	protein_coding	B32	-0.677339	3.14e-12	2.41e-11	-0.244793	0.00812017	0.0277319	-0.119268	0.170051	0.491405	-0.733618	4.92e-14	5.2e-13	-0.0142145	0.895559	0.944219	-0.00828042	0.926314	0.959658
ENSMUSG00000005043	Sgsh	protein_coding	B39	-1.51204	2.37e-45	2.16e-43	-0.486292	1.07e-06	1.11e-05	-0.130689	0.162428	0.480774	-0.382276	0.000268836	0.000873602	-0.220936	0.0743772	0.168093	-0.293225	0.00307108	0.0123045
ENSMUSG00000005045	Chd5	protein_coding	-	-1.55048	0.0181052	0.0408698	1.16329	0.0515434	0.124978	0.0429522	0.938869	0.984783	0.642533	0.283905	0.423574	1.10216	0.0955712	0.203782	-1.06625	0.0816916	NA
ENSMUSG00000005054	Cstb	protein_coding	B5	1.65855	2.39e-12	1.86e-11	1.03617	5.81e-06	5.04e-05	0.452547	0.0363053	0.21331	3.25508	2.39e-42	2.62e-40	0.646743	0.0120957	0.0399238	0.134857	0.538351	0.692189
ENSMUSG00000005057	Sh2b2	protein_coding	B5	0.32012	0.196868	0.319964	0.250235	0.290718	0.459794	-0.0655393	0.768756	0.928165	1.50788	1.08e-09	7.18e-09	0.0499387	0.855551	0.921479	-0.369885	0.10848	0.219126
ENSMUSG00000005069	Pex5	protein_coding	B1	-0.440533	5.99e-05	0.000209423	-0.318442	0.00260887	0.0106599	-0.0899843	0.362356	0.694873	0.402024	0.000248952	0.00081427	0.384181	0.00178549	0.0082187	-0.270797	0.00894781	0.0300353
ENSMUSG00000005078	Jkamp	protein_coding	B8	-0.473744	0.000380312	0.00117803	0.134005	0.289351	0.458425	-0.0161892	0.889819	0.970198	0.14499	0.259415	0.394584	0.144004	0.368942	0.538115	0.0604008	0.625547	0.759919
ENSMUSG00000005087	Cd44	protein_coding	B18	0.495422	0.000513338	0.00155711	0.742358	6.33e-08	8.59e-07	0.216272	0.0949409	0.367428	0.81016	2.02e-08	1.18e-07	0.80847	7.85e-08	1.3e-06	-0.452991	0.000507567	0.0026438
ENSMUSG00000005089	Slc1a2	protein_coding	-	0.338455	0.655603	0.788981	0.571357	0.458002	0.627893	0.336727	0.66502	0.882251	-0.364721	0.633769	0.765931	-1.61409	0.0309399	0.0848393	0.545865	0.480089	NA
ENSMUSG00000005102	Eif2ak4	protein_coding	B32	-1.28273	1.24e-26	3.14e-25	-0.215126	0.0488476	0.119778	-0.289721	0.00475666	0.0606369	-0.551576	1.4e-06	6.4e-06	0.0258598	0.85186	0.919068	0.195916	0.0666398	0.151497
ENSMUSG00000005103	Wdr1	protein_coding	-	0.764804	1.13e-25	2.65e-24	0.118583	0.0918776	0.196559	0.0721686	0.276348	0.61975	0.705432	1.39e-21	2.85e-20	-0.258573	0.00140372	0.00670137	0.0176806	0.793212	0.877906
ENSMUSG00000005107	Slc2a9	protein_coding	B31	-0.295396	0.0521076	0.103592	0.462738	0.00122133	0.00558053	0.102749	0.44641	0.76129	0.383157	0.0102671	0.0243564	0.46022	0.00740735	0.0266605	0.0605271	0.672658	0.794272
ENSMUSG00000005124	Wisp1	protein_coding	-	0.322693	0.642564	0.778756	-0.116604	0.869672	0.930331	1.57221	0.0310471	NA	1.0203	0.143639	0.245004	-0.286003	0.672525	NA	-0.0694499	0.923414	NA
ENSMUSG00000005125	Ndrg1	protein_coding	B35	0.238612	0.363332	0.514365	-0.386152	0.12737	0.251134	0.127816	0.593681	0.845458	-0.432305	0.104544	0.187904	-0.486986	0.0780133	0.174554	-1.38184	1.23e-08	2.67e-07
ENSMUSG00000005131	4930550C14Rik	protein_coding	-	0.215042	0.680314	0.809223	-0.634573	0.194763	0.345535	0.625091	0.183031	0.509295	-0.342407	0.508187	0.656579	1.69263	0.00285114	0.0121191	-0.957471	0.0789534	0.171952
ENSMUSG00000005142	Man2b1	protein_coding	B4	-0.0839881	0.563834	0.711261	0.510246	0.000269624	0.00150182	0.0496388	0.707248	0.900377	0.321119	0.0293491	0.0622822	-0.310262	0.0446338	0.112987	0.0394253	0.765935	0.859959
ENSMUSG00000005148	Klf5	protein_coding	B24	1.64675	0.00415503	0.0107633	0.51871	0.324283	0.496317	0.55193	0.273206	0.6167	-0.99032	0.0679375	0.130208	2.63323	6.06e-06	6.09e-05	-0.32419	0.558302	0.70752
ENSMUSG00000005150	Wdr83	protein_coding	-	-0.124229	0.290354	0.43463	0.0470125	0.676233	0.804893	0.0108746	0.917678	0.979787	0.217481	0.0625147	0.121154	-0.301019	0.0419305	0.107657	0.0764087	0.496272	0.657027
ENSMUSG00000005161	Prdx2	protein_coding	B34	-1.10088	0.000168671	0.000549616	-0.384129	0.174042	0.318029	0.14697	0.582777	0.841598	-1.14911	0.000108547	0.000376449	0.5884	0.0539747	0.131226	-0.918103	0.000605816	0.00308637
ENSMUSG00000005198	Polr2a	protein_coding	B33	-0.62369	4.18e-08	2.13e-07	-0.30303	0.00548889	0.0200056	-0.0701989	0.495302	0.791594	-0.259181	0.0241652	0.0525124	-0.213718	0.0799231	0.177809	-0.00706363	0.945803	0.971435
ENSMUSG00000005202	Shbg	protein_coding	-	0	1	NA	0	1	NA	0	1	NA	0.0646271	0.835944	NA	0	1	NA	0	1	NA
ENSMUSG00000005204	Senp3	protein_coding	-	0.196971	0.00348876	0.00917597	-0.0857067	0.18648	0.335066	-0.157266	0.00936133	0.0943348	0.324855	1.26e-06	5.82e-06	0.040816	0.628302	0.765387	-0.101426	0.117639	0.233479
ENSMUSG00000005220	Corin	protein_coding	B20	0.13615	0.856567	0.938316	0.526842	0.491438	0.658456	0.855903	0.268507	0.611923	-0.0319516	0.966215	0.993148	-2.4409	0.000922288	0.00470781	0.440084	0.566366	0.714343
ENSMUSG00000005225	Plekha8	protein_coding	B4	0.259852	0.278224	0.420835	0.400921	0.0773845	0.172257	0.511947	0.0176562	0.13793	-0.420735	0.0668887	0.128482	-0.435013	0.128038	0.253892	0.429855	0.0496035	0.12028
ENSMUSG00000005232	G6pc2	protein_coding	-	0	1	NA	0	1	NA	0	1	NA	-0.0582748	0.851866	NA	0	1	NA	0	1	NA
ENSMUSG00000005233	Spc25	protein_coding	B10	2.90672	2.83e-15	2.87e-14	0.677522	0.0556629	0.132852	0.992546	0.00341764	0.0485359	0.763479	0.0398303	0.081627	-0.302533	0.472918	0.639016	2.08192	1.7e-09	4.6e-08
ENSMUSG00000005237	Dnah2	protein_coding	B4	-0.995602	0.0025076	0.00676981	0.351845	0.236976	0.398336	0.180262	0.516459	0.803856	1.13929	0.000158426	0.000533665	-0.48338	0.208405	0.362621	-0.761813	0.0101692	0.0333533
ENSMUSG00000005251	Ripk4	protein_coding	B24	0.295899	0.686731	0.813637	-0.500677	0.501201	0.667032	1.47814	0.0509135	0.259888	-1.23946	0.0907494	0.166442	2.31749	0.00128333	0.00620777	0.324621	0.66616	0.789369
ENSMUSG00000005262	Ufd1l	protein_coding	-	0.124227	0.149563	0.254997	-0.068762	0.405505	0.578359	0.0849142	0.273003	0.616596	0.602188	2.07e-12	1.84e-11	0.579769	1.03e-08	2.13e-07	-0.0393944	0.634227	0.766201
ENSMUSG00000005267	Zfp287	protein_coding	B31	0.262756	0.100439	0.18256	-0.221917	0.129817	0.25466	-0.0690459	0.613784	0.857252	-0.745564	1.53e-06	6.97e-06	-0.011057	0.956822	0.976965	-0.308666	0.0472991	0.115685
ENSMUSG00000005268	Prlr	protein_coding	B23	-0.33933	0.655674	0.789024	0.501558	0.503023	0.668768	-0.0856988	0.907264	0.975832	0.524803	0.489292	0.638721	-1.7095	0.0244683	0.0704451	-0.0269575	0.97103	0.985068
ENSMUSG00000005299	Letm1	protein_coding	-	0.335477	7.07e-05	0.00024451	-0.0414581	0.61003	0.756512	-0.0666699	0.383388	0.712679	0.438783	2.27e-07	1.16e-06	-0.16998	0.102722	0.215203	0.0876591	0.281782	0.445487
ENSMUSG00000005312	Ubqln1	protein_coding	-	-0.0951852	0.24623	0.382134	-0.107879	0.168834	0.310842	-0.181679	0.013861	0.120074	0.0920191	0.263128	0.399102	-0.231953	0.0147833	0.0467811	0.0494985	0.518764	0.675852
ENSMUSG00000005320	Fgfr4	protein_coding	-	0	1	1	0	1	1	-0.094927	0.894603	NA	0.15447	0.82215	0.903439	-0.815225	0.222973	NA	0.32283	0.651665	NA
ENSMUSG00000005338	Cadm3	protein_coding	B39	-0.795546	0.0296688	0.0634178	-0.716649	0.0343898	0.0906133	-0.151099	0.628341	0.863958	-1.90864	4.64e-08	2.58e-07	-0.129428	0.736899	0.843972	-1.62616	5.03e-06	4.95e-05
ENSMUSG00000005339	Fcer1a	protein_coding	B12	2.17436	5.69e-08	2.86e-07	1.04222	0.011024	0.0357943	0.783439	0.0345621	0.207655	1.10797	0.006348	0.0158728	-1.52671	0.00119763	0.00585481	-0.512627	0.182126	0.326638
ENSMUSG00000005354	Txn2	protein_coding	B12	0.50915	3.48e-06	1.42e-05	0.132627	0.20991	0.36477	0.134983	0.176352	0.500642	0.364732	0.00102218	0.00300102	-0.141497	0.240247	0.401097	0.598523	3.11e-09	7.88e-08
ENSMUSG00000005355	Casp14	protein_coding	-	0	1	NA	0	1	NA	0.00811784	0.981249	NA	0	1	NA	0	1	NA	0	1	NA
ENSMUSG00000005357	Slc1a6	protein_coding	-	0	1	NA	0	1	NA	-0.0470641	0.891616	NA	0	1	NA	0.0817875	0.791919	NA	0	1	NA
ENSMUSG00000005360	Slc1a3	protein_coding	-	1.85944	0.0170776	0.038785	-0.675175	0.387767	0.561193	2.24752	0.00405993	0.0548624	-0.134493	0.863291	0.931303	0.303549	0.693665	0.814361	-0.509606	0.51501	NA
ENSMUSG00000005362	Crbn	protein_coding	-	-0.284227	0.022377	0.0493603	-0.137754	0.24591	0.408689	-0.0908553	0.414222	0.737748	-1.24299	2e-23	4.85e-22	0.086878	0.54317	0.698393	-0.15603	0.176629	0.318859
ENSMUSG00000005364	Il5ra	protein_coding	B29	-2.9222	5.62e-22	9.77e-21	-0.156541	0.578547	0.732944	-0.568284	0.0331403	0.203189	-2.63207	5.75e-19	9.5e-18	-2.17991	9.75e-11	3.18e-09	-0.155081	0.562305	0.710844
ENSMUSG00000005370	Msh6	protein_coding	-	-0.0354033	0.821948	0.914683	-0.456861	0.00243678	0.0100833	-0.162857	0.252579	0.595646	-0.0109451	0.944902	0.981073	-0.209067	0.240269	0.401099	0.524463	0.000336514	0.00186691
ENSMUSG00000005371	Fbxo11	protein_coding	B32	-1.18508	2.92e-51	3.68e-49	-0.45489	4.69e-10	9.93e-09	-0.177956	0.00937554	0.0943348	-0.70451	3.59e-20	6.54e-19	0.450486	4.34e-07	5.93e-06	-0.218853	0.00278604	0.0112969
ENSMUSG00000005373	Mlxipl	protein_coding	B4	-1.62433	0.00556611	0.0140471	1.8189	0.00142942	0.00638251	0.67443	0.219079	0.558129	0.500329	0.397472	0.547995	-3.14076	3.39e-07	4.77e-06	0.185732	0.734831	0.838738
ENSMUSG00000005374	Tbl2	protein_coding	-	0.578072	2.55e-07	1.19e-06	0.190536	0.074282	0.16684	-0.168299	0.0935294	0.365221	0.795921	6.46e-13	6.13e-12	-0.0640023	0.646517	0.779426	0.230644	0.0319039	0.0847089
ENSMUSG00000005378	Wbscr22	protein_coding	-	0.324074	4.21e-05	0.000150733	-0.0865864	0.255717	0.42007	0.0511681	0.472456	0.778463	0.434349	3.3e-08	1.87e-07	-0.41157	9.68e-05	0.000677731	0.196247	0.0104452	0.034062
ENSMUSG00000005397	Nid1	protein_coding	B30	-1.89653	2.49e-08	1.3e-07	1.10659	0.000542582	0.00276589	0.144494	0.634434	0.867435	-2.72601	4.48e-16	5.77e-15	-1.13545	0.00133534	0.00641885	0.0901634	0.766269	0.860097
ENSMUSG00000005410	Mcm5	protein_coding	B10	2.36048	1.86e-46	1.82e-44	1.31515	1.22e-16	7.97e-15	0.540766	0.000317396	0.00906714	0.413836	0.0133147	0.0308048	-0.931214	1.1e-06	1.35e-05	2.01701	2.72e-40	9.39e-37
ENSMUSG00000005413	Hmox1	protein_coding	B18	1.74958	1.42e-14	1.34e-13	2.03943	1.15e-20	1.47e-18	0.365403	0.0769922	0.326454	3.16316	1.72e-43	2.06e-41	1.71967	1.03e-12	4.9e-11	-0.0137439	0.947428	0.972067
ENSMUSG00000005417	Mprip	protein_coding	-	-0.15603	0.115201	0.204812	-0.398163	2.87e-05	0.000207753	0.0695718	0.438204	0.754786	-0.367296	0.000248134	0.000811828	0.245761	0.0237682	0.0687888	-0.0974197	0.28942	0.454382
ENSMUSG00000005442	Cic	protein_coding	B33	-0.67473	3.04e-13	2.57e-12	-0.104932	0.235684	0.39663	-0.105065	0.208087	0.542865	-0.392126	2.62e-05	0.00010019	0.0627607	0.531693	0.688775	-0.291191	0.000587062	0.00300473
ENSMUSG00000005447	Pafah1b3	protein_coding	B29	-1.05784	3.39e-10	2.12e-09	-0.118319	0.465939	0.635085	-0.134994	0.377634	0.708019	-1.6973	2.35e-23	5.65e-22	-1.27838	1.58e-10	4.96e-09	0.0448597	0.771368	0.863528
ENSMUSG00000005465	Il27ra	protein_coding	B38	-0.776597	1.78e-06	7.55e-06	-0.964398	6.73e-10	1.38e-08	-0.268803	0.0678395	0.305787	-1.7698	7.41e-27	2.43e-25	-0.744227	2.55e-05	0.000212207	-0.244708	0.100641	0.206786
ENSMUSG00000005469	Prkaca	protein_coding	-	0.255435	0.00461828	0.0118541	-0.140537	0.10468	0.217116	0.133532	0.101777	0.382621	0.442256	1.02e-06	4.75e-06	-0.375882	0.000424802	0.00242922	0.0893756	0.296018	0.461708
ENSMUSG00000005470	Asf1b	protein_coding	B10	2.89935	4.09e-37	2.15e-35	1.34481	7.59e-10	1.54e-08	1.23563	2.99e-09	9.59e-07	0.548098	0.0170466	0.0384213	-0.293075	0.286187	0.452069	2.19665	4.09e-25	2.33e-22
ENSMUSG00000005474	Myl10	protein_coding	-	-0.702865	0.346049	0.49594	-0.641113	0.381509	0.555249	-0.0143034	0.984189	0.996634	-0.252333	0.739615	0.848231	-0.794386	0.294901	0.461432	-0.797277	0.28605	NA
ENSMUSG00000005481	Ddx39	protein_coding	B12	0.727018	3.42e-09	1.94e-08	0.0679514	0.568088	0.72458	-0.0590487	0.598393	0.848582	0.676486	6.16e-08	3.37e-07	-0.385217	0.00537889	0.02052	0.441204	0.000112142	0.000733283
ENSMUSG00000005483	Dnajb1	protein_coding	B3	0.795238	3.68e-08	1.88e-07	0.0376831	0.787183	0.879564	-0.0341709	0.794827	0.937235	-0.388924	0.00785751	0.0192062	-0.190349	0.230479	0.39019	-0.264192	0.0495976	0.12028
ENSMUSG00000005493	Msh4	protein_coding	-	-1.37264	0.0760329	0.144157	0.273184	0.725538	0.838879	-0.0974742	0.900893	NA	-0.868102	0.265305	0.401376	0.381677	0.617416	NA	-0.555902	0.477544	NA
ENSMUSG00000005501	Usp40	protein_coding	-	-0.173235	0.12537	0.220186	-0.276805	0.00870812	0.0294149	0.0644436	0.511834	0.800548	0.160789	0.139274	0.238951	-0.0694042	0.623358	0.761782	-0.11355	0.291941	0.4572
ENSMUSG00000005503	Evx1	protein_coding	-	NA	NA	NA	NA	NA	NA	NA	NA	NA	NA	NA	NA	NA	NA	NA	NA	NA	NA
ENSMUSG00000005505	Kbtbd4	protein_coding	-	0.00386008	0.970212	1	-0.0223713	0.822435	0.901044	-0.120477	0.193164	0.522555	-0.395728	0.000124175	0.000426318	-0.234709	0.075408	0.16997	-0.135444	0.178225	0.321188
ENSMUSG00000005506	Celf1	protein_coding	B31	-0.787981	2.49e-21	4.14e-20	-0.260285	0.000980325	0.0046297	-0.22355	0.00257999	0.0403363	-0.659452	2.08e-15	2.52e-14	-0.100797	0.275089	0.439842	-0.0506018	0.507861	0.667145
ENSMUSG00000005510	Ndufs3	protein_coding	B12	0.518585	2.58e-05	9.49e-05	0.116212	0.330624	0.503285	-0.0033905	0.975945	0.994779	0.921888	1.32e-13	1.34e-12	-0.0166485	0.90482	0.949405	0.292919	0.0109219	0.0353855
ENSMUSG00000005514	Por	protein_coding	B18	0.663439	6.07e-06	2.41e-05	0.389085	0.00574181	0.0207492	0.321953	0.0154192	0.127396	1.58748	7.74e-27	2.53e-25	0.623645	8.18e-05	0.000584199	-0.408464	0.00270124	0.0110072
ENSMUSG00000005533	Igf1r	protein_coding	B16	-0.174057	0.401438	0.554818	0.374231	0.0576316	0.136719	0.308057	0.0977978	0.374627	0.52456	0.0112553	0.026475	1.90157	3.14e-18	3.67e-16	-0.718185	0.000194832	0.00117433
ENSMUSG00000005534	Insr	protein_coding	B4	-1.14921	1.01e-10	6.71e-10	0.216245	0.197189	0.348767	-0.13658	0.388299	0.717143	0.945907	7.51e-08	4.08e-07	0.428748	0.0243013	0.0700469	0.41454	0.00973141	0.0321154
ENSMUSG00000005540	Fcer2a	protein_coding	B38	-5.0523	6.51e-41	4.58e-39	-2.53989	2.94e-12	9.52e-11	-0.566868	0.10071	0.380927	-4.45991	1.79e-31	8.61e-30	-1.47581	0.000169672	0.00110771	-1.21196	0.000458939	0.0024242
ENSMUSG00000005547	Cyp2a5	protein_coding	B21	0	1	1	-0.235117	0.754336	0.857872	0.665318	0.383134	0.712655	-1.98335	0.00736097	0.0181143	-2.10721	0.00388574	0.0157005	-0.732667	0.335997	0.505328
ENSMUSG00000005553	Atp4a	protein_coding	-	0.0782637	0.918814	0.978992	-0.124815	0.86971	0.930331	-0.933882	0.218961	0.557969	-0.96375	0.209122	0.332492	-0.225848	0.77061	0.866206	1.06965	0.15947	NA
ENSMUSG00000005566	Trim28	protein_coding	-	0.177993	0.047266	0.0952437	-0.129577	0.133777	0.260642	-0.0908067	0.265014	0.608577	-0.178254	0.049823	0.0995444	-0.41688	3.35e-05	0.000269655	0.406805	9.03e-07	1.13e-05
ENSMUSG00000005575	Ube2m	protein_coding	B34	0.330669	0.104519	0.188586	-0.746958	0.000142502	0.000858926	0.131235	0.479418	0.783445	-0.0975898	0.636744	0.76845	0.570262	0.00775903	0.0277524	-0.45197	0.0155979	0.0473562
ENSMUSG00000005580	Adcy9	protein_coding	B32	-0.0332768	0.911873	0.974781	-0.200318	0.466233	0.635249	0.45968	0.0792132	0.331867	-0.9569	0.000983837	0.00289601	-0.0547591	0.867271	0.927864	-0.618427	0.0258832	0.0714616
ENSMUSG00000005583	Mef2c	protein_coding	B38	-2.78534	1.01e-56	1.64e-54	-1.23166	1.75e-13	7e-12	-0.385716	0.014433	0.122405	-2.80818	1.13e-56	3.63e-54	-0.975939	1.9e-07	2.84e-06	-0.351438	0.0271635	0.0742813
ENSMUSG00000005609	Ctr9	protein_coding	-	0.0201634	0.829374	0.919574	-0.127326	0.152655	0.287345	-0.137117	0.0999611	0.379565	-0.340826	0.000234315	0.000770083	-0.189495	0.0965475	0.205304	0.0403731	0.650039	0.777615
ENSMUSG00000005610	Eif4g2	protein_coding	-	-0.235486	0.00203975	0.00559497	-0.128961	0.0788345	0.174705	-0.0639622	0.355243	0.688399	-0.400762	2.14e-07	1.1e-06	0.0330793	0.685357	0.808219	0.0543114	0.436255	0.602737
ENSMUSG00000005611	Mrvi1	protein_coding	B35	0.481932	0.0520042	0.103405	-0.330099	0.167752	0.309213	0.459664	0.042253	0.233623	-0.512071	0.0419256	0.0854782	0.820675	0.00169982	0.00786516	0.416808	0.0684021	0.154306
ENSMUSG00000005615	Pcyt1a	protein_coding	-	0.282021	0.0197006	0.0440903	0.429512	0.00018777	0.00109334	0.404625	0.000186559	0.0061996	0.476705	7.03e-05	0.000252236	0.523913	0.000118728	0.000810886	-0.113541	0.315377	0.483917
ENSMUSG00000005621	Zfp592	protein_coding	B33	-0.841142	2.89e-23	5.6e-22	-0.534111	3.06e-11	8.16e-10	-0.283971	0.000177139	0.00599877	-0.730693	7.1e-18	1.07e-16	-0.00432955	0.963732	0.980594	-0.413313	1.53e-07	2.39e-06
ENSMUSG00000005625	Psmd4	protein_coding	B34	0.190177	0.293437	0.438527	-0.634152	0.000279535	0.00154916	0.0341877	0.835685	0.952005	0.159918	0.38393	0.533436	0.336413	0.0778866	0.17435	-0.313736	0.0588145	0.13742
ENSMUSG00000005628	Tmod4	protein_coding	-	-0.962597	0.00819907	0.0200286	-0.531109	0.126575	0.24987	-0.347471	0.276525	0.61975	-1.6346	1.44e-05	5.77e-05	-0.463838	0.282277	0.44763	-0.216424	0.54109	0.69473
ENSMUSG00000005640	Insrr	protein_coding	-	2.84985	4.69e-06	1.89e-05	1.58598	0.00813101	0.0277605	0.276109	0.634897	0.86744	0.552044	0.3642	0.512468	-0.0711516	0.922271	0.959287	-0.362747	0.556296	NA
ENSMUSG00000005649	Cabp5	protein_coding	-	0.118525	0.711024	NA	0	1	NA	0	1	NA	0	1	NA	0	1	NA	0	1	NA
ENSMUSG00000005656	Snx6	protein_coding	B13	0.269443	0.0403229	0.0827034	0.220522	0.0818684	0.179866	0.00554571	0.962884	0.991202	1.36909	2.98e-25	8.38e-24	-0.207157	0.164043	0.304927	0.395749	0.00109553	0.0051325
ENSMUSG00000005667	Mthfd2	protein_coding	B1	0.850064	0.000590107	0.00176992	-0.406409	0.0889413	0.191871	1.00505	8.61e-06	0.000632817	0.614885	0.0142582	0.0327322	0.37025	0.158011	0.296479	-0.657533	0.00381084	0.0147177
ENSMUSG00000005672	Kit	protein_coding	B17	0.75934	0.0596268	0.116732	0.589215	0.127515	0.251319	0.869371	0.0176613	0.13793	0.779513	0.0520822	0.103426	1.45189	0.000766443	0.00401617	-0.458193	0.233851	0.392152
ENSMUSG00000005674	Tomm40l	protein_coding	B8	0.335525	0.00365353	0.00957034	0.19057	0.0910226	0.195267	-0.0285896	0.785788	0.935132	0.313058	0.00710524	0.0175444	-0.881385	3.44e-09	7.88e-08	0.392277	0.000358907	0.00197489
ENSMUSG00000005677	Nr1i3	protein_coding	B23	0.173261	0.73817	0.853884	1.0961	0.0346903	0.0912081	-0.713824	0.140694	0.450609	-0.0587378	0.910941	0.960368	-2.41216	5.98e-05	0.000446834	-0.129446	0.794347	0.878648
ENSMUSG00000005681	Apoa2	protein_coding	B21	1.42266	0.0572099	0.112563	1.54937	0.0365438	0.0951077	-1.06436	0.142224	0.452542	-0.756115	0.314745	0.459608	-4.54497	1.54e-09	3.81e-08	-0.41581	0.566501	0.714343
ENSMUSG00000005682	Pan2	protein_coding	B31	-1.082	1.33e-44	1.16e-42	-0.584852	7.76e-16	4.37e-14	-0.233654	0.00058176	0.014263	-0.518033	1.13e-11	9.21e-11	0.476604	9.16e-08	1.49e-06	-0.171142	0.0184769	0.054353
ENSMUSG00000005683	Cs	protein_coding	-	0.593278	1.87e-15	1.93e-14	0.292911	4.24e-05	0.000293178	0.0790309	0.241018	0.582942	0.582906	7.79e-15	8.92e-14	-0.436878	3.14e-07	4.42e-06	0.435566	2.61e-10	8.8e-09
ENSMUSG00000005686	Ampd3	protein_coding	B6	0.201713	0.3017	0.447765	0.897259	1.52e-06	1.52e-05	0.288638	0.101362	0.381861	1.78151	9.15e-20	1.61e-18	1.37301	5.61e-11	1.93e-09	-0.226323	0.206477	0.357594
ENSMUSG00000005687	Bcas2	protein_coding	-	-0.145827	0.191277	0.313009	-0.618727	8.97e-09	1.45e-07	-0.00469211	0.963091	0.991202	-0.189343	0.0932243	0.170357	-0.190671	0.130957	0.258188	0.0412217	0.694624	0.811034
ENSMUSG00000005696	Sh2d1a	protein_coding	B41	0.948941	0.000828827	0.00242688	-0.517504	0.060523	0.142103	0.197002	0.44875	0.763081	-1.44252	1.22e-06	5.63e-06	0.172971	0.579688	0.727729	-1.34468	1.34e-06	1.59e-05
ENSMUSG00000005698	Ctcf	protein_coding	B39	-0.566845	3.31e-09	1.88e-08	-0.310992	0.000648085	0.00324279	-0.190756	0.0263948	0.176568	-1.08596	1.71e-29	6.97e-28	-0.0285424	0.789792	0.879547	-0.0195534	0.824625	0.898328
ENSMUSG00000005699	Pard6a	protein_coding	-	0.579173	0.00423109	0.0109448	-0.109044	0.579472	0.733524	0.144646	0.434527	0.752651	0.350243	0.088403	0.16284	0.111099	0.648003	0.780399	0.343211	0.0788694	0.171792
ENSMUSG00000005705	Agrp	protein_coding	-	0.434036	0.553445	0.702359	0.079122	0.912126	0.95622	1.05846	0.132116	0.437403	-1.99065	0.00731928	0.0180235	0.527264	0.486444	0.65087	0.454341	0.528961	NA
ENSMUSG00000005716	Pvalb	protein_coding	B27	-0.168125	0.828427	0.919144	0.383233	0.618906	0.763535	0.230437	0.762489	0.925884	-0.845611	0.276845	0.415322	-0.997247	0.197213	0.348358	0.173945	0.82259	0.89751
ENSMUSG00000005718	Tfap4	protein_coding	B32	-0.980028	4.31e-08	2.19e-07	0.322103	0.0517663	0.125361	0.157018	0.314035	0.654921	-1.07558	6.67e-10	4.54e-09	0.584946	0.00405805	0.0163124	0.632436	9.39e-05	0.000631806
ENSMUSG00000005732	Ranbp1	protein_coding	B13	1.70515	8.39e-34	3.51e-32	0.813075	2.02e-09	3.81e-08	0.171749	0.180308	0.506394	1.19203	5.21e-17	7.3e-16	-0.448349	0.00662563	0.0243675	0.988045	4.24e-14	2.91e-12
ENSMUSG00000005763	Cd247	protein_coding	B41	0.902122	1.22e-05	4.66e-05	-0.699567	0.000431921	0.00226498	0.0464773	0.804341	0.940958	-1.77511	3.1e-17	4.43e-16	-0.0667054	0.762163	0.861446	-1.32197	7.64e-12	3.47e-10
ENSMUSG00000005774	Rfx5	protein_coding	B39	-1.45505	2.57e-34	1.11e-32	-0.592152	8.4e-08	1.11e-06	-0.260463	0.0122386	0.111645	-1.27558	1.23e-27	4.32e-26	-1.0294	2.68e-13	1.4e-11	-0.132095	0.220159	0.375415
ENSMUSG00000005779	Psmb4	protein_coding	B12	1.12888	2.42e-18	3.17e-17	0.505556	5.46e-05	0.000367608	0.2143	0.0692688	0.309304	1.22861	7.04e-21	1.36e-19	0.0350135	0.802772	0.888785	0.306871	0.00984779	0.0324281
ENSMUSG00000005800	Mmp8	protein_coding	B17	3.65218	3.02e-22	5.42e-21	1.76715	1.23e-06	1.26e-05	0.289073	0.403188	0.729668	5.64674	1.47e-49	2.91e-47	4.51631	1.62e-30	1.44e-27	-1.40051	6.18e-05	0.000436203
ENSMUSG00000005802	Slc30a4	protein_coding	B39	-1.26733	1.97e-09	1.15e-08	-0.860199	1.54e-05	0.000119732	-0.0495586	0.790811	0.936342	-0.678809	0.00118928	0.0034507	0.515386	0.0262432	0.0743824	-0.0981628	0.620278	0.756248
ENSMUSG00000005803	Sqrdl	protein_coding	B6	1.19637	5.79e-13	4.77e-12	1.05246	4.56e-11	1.18e-09	0.482693	0.00131474	0.0256899	1.76406	1.34e-26	4.29e-25	0.926853	2.92e-07	4.16e-06	-0.092949	0.543938	0.696642
ENSMUSG00000005804	Bloc1s6	protein_coding	B9	-0.014261	0.84987	0.934055	0.0669896	0.349717	0.523454	-0.0309273	0.645478	0.872612	0.341686	3.08e-06	1.34e-05	0.425615	5.91e-06	5.96e-05	0.117017	0.105823	0.215075
ENSMUSG00000005813	Metap1	protein_coding	-	0.133923	0.213358	0.341367	-0.134454	0.189755	0.338959	-0.220993	0.0219277	0.158274	0.520835	1.06e-06	4.91e-06	-0.0977488	0.449368	0.616749	0.178855	0.079494	0.172884
ENSMUSG00000005823	Gpr108	protein_coding	B9	0.323419	2.34e-05	8.63e-05	0.0993808	0.174074	0.318061	-0.0700079	0.30807	0.648992	0.646642	2.06e-17	2.98e-16	0.203288	0.0265699	0.0751449	-0.063294	0.384249	0.554291
ENSMUSG00000005824	Tnfsf14	protein_coding	B16	1.47245	2.18e-10	1.4e-09	0.915202	4.24e-05	0.000293138	0.453785	0.0315566	0.196562	1.91636	3.33e-16	4.38e-15	1.41226	1.38e-08	2.73e-07	-1.10857	6.74e-07	8.72e-06
ENSMUSG00000005836	Gata6	protein_coding	B4	-1.22448	0.0379118	0.0784103	1.44253	0.0111754	0.0361893	0.712014	0.194869	0.524508	0.459835	0.43446	0.584091	-1.9055	0.00212564	0.0095111	1.04233	0.0564593	0.133086
ENSMUSG00000005846	Rsl1d1	protein_coding	B9	0.463647	8.43e-05	0.000288312	0.121691	0.28373	0.452081	-0.0956745	0.371212	0.702292	0.410835	0.000532495	0.0016414	0.271449	0.0429863	0.109769	0.409322	0.000191345	0.0011567
ENSMUSG00000005864	Cnga2	protein_coding	-	0	1	NA	0	1	NA	0.0872702	0.800608	NA	-0.0618921	0.8429	NA	0	1	NA	0.0580893	0.866458	NA
ENSMUSG00000005871	Apc	protein_coding	B32	-1.45425	2.73e-24	5.79e-23	-0.113489	0.394393	0.567787	-0.0901541	0.472789	0.778601	-1.09355	6.2e-15	7.19e-14	-0.616603	9e-05	0.000636348	0.0556873	0.663269	0.787698
ENSMUSG00000005873	Reep5	protein_coding	B12	0.63629	6.51e-11	4.41e-10	0.376314	6.24e-05	0.000413237	0.0107202	0.903554	0.975069	0.71949	2.61e-13	2.57e-12	0.361828	0.00079756	0.00415361	0.0381262	0.672759	0.794334
ENSMUSG00000005881	Ergic3	protein_coding	B7	0.398059	3.24e-05	0.000117691	0.167201	0.0695506	0.158303	0.0920574	0.28917	0.631383	0.694504	5.03e-13	4.82e-12	-0.0826066	0.455591	0.622956	0.182323	0.0413009	0.103936
ENSMUSG00000005882	Uqcc1	protein_coding	-	0.119908	0.220927	0.350602	-0.0851923	0.367566	0.541176	-0.0174875	0.842803	0.954465	0.189171	0.0506001	0.100882	-0.33047	0.00842113	0.0297213	-0.072186	0.448166	0.614025
ENSMUSG00000005883	Spo11	protein_coding	B19	-0.532272	0.237304	0.37109	-1.18847	0.0061018	0.021826	-0.0540936	0.895839	0.972947	-0.972845	0.0355324	0.0737989	-1.39098	0.0049179	0.0190943	-1.72149	8.3e-05	0.000568491
ENSMUSG00000005886	Ncoa2	protein_coding	B32	-1.01135	7.07e-15	6.88e-14	-0.425382	0.000531446	0.00271614	-0.051624	0.655685	0.87801	-0.770371	2.68e-09	1.72e-08	0.459754	0.000947795	0.00481537	-0.411621	0.00052512	0.00272491
ENSMUSG00000005891	Prl4a1	protein_coding	-	NA	NA	NA	NA	NA	NA	NA	NA	NA	NA	NA	NA	NA	NA	NA	NA	NA	NA
ENSMUSG00000005892	Trh	protein_coding	-	0	1	NA	0	1	NA	-0.00200521	0.995368	NA	0.0319902	0.918354	NA	0	1	NA	0.0606989	0.860501	NA
ENSMUSG00000005893	Nr2c2	protein_coding	B31	-0.820655	8.99e-17	1.03e-15	-0.33689	0.000316565	0.00172776	-0.147579	0.0928145	0.363571	-0.784258	1.91e-15	2.33e-14	0.20787	0.059973	0.142511	-0.115672	0.205108	0.355874
ENSMUSG00000005897	Nr2c1	protein_coding	B31	-0.507797	0.00101821	0.00294099	-0.0731598	0.58833	0.740253	-0.138126	0.275903	0.619523	-0.301625	0.0298477	0.0632094	-0.791471	9.39e-05	0.000660899	0.186353	0.173239	0.314441
ENSMUSG00000005899	Smpd4	protein_coding	-	0.254513	0.0359771	0.0748746	0.0652309	0.571692	0.727409	-0.0694233	0.523495	0.807279	0.0309888	0.798113	0.88808	0.0365529	0.802459	0.888553	0.306969	0.00699818	0.0244299
ENSMUSG00000005907	Pex1	protein_coding	-	-0.710059	2.03e-07	9.62e-07	-0.396751	0.00130324	0.00589951	-0.17351	0.13327	0.439212	-0.33119	0.0101622	0.0241355	-0.0468084	0.780692	0.873395	-0.15034	0.241958	0.400937
ENSMUSG00000005917	Otx1	protein_coding	-	0	1	NA	0	1	NA	0.126592	0.714187	NA	0.0219493	0.943987	NA	-0.13494	0.663417	NA	0.0369058	0.914927	NA
ENSMUSG00000005936	Kctd20	protein_coding	B16	0.624314	1.45e-08	7.71e-08	0.0738908	0.486562	0.654078	0.105933	0.289547	0.631726	0.272535	0.0145756	0.0333828	0.943703	2.19e-15	1.7e-13	-0.115816	0.256431	0.417783
ENSMUSG00000005947	Itgae	protein_coding	B37	-2.26623	6.94e-22	1.2e-20	-1.12743	1.64e-07	2.05e-06	-0.093635	0.643288	0.871771	-1.3937	1.82e-09	1.18e-08	-0.91456	0.000593815	0.00323568	-1.45558	1.43e-10	5.13e-09
ENSMUSG00000005949	Ctns	protein_coding	B18	-0.781936	5.71e-13	4.71e-12	0.14316	0.135494	0.262913	0.0471308	0.597704	0.848112	0.574605	4.78e-09	2.96e-08	1.4536	3.38e-35	4.4e-32	0.00827511	0.93184	0.963227
ENSMUSG00000005950	P2rx5	protein_coding	-	0.309124	0.680571	0.809441	0.186673	0.799532	0.887145	1.92661	0.00869301	0.0898262	1.57964	0.034233	0.0713895	-0.361381	0.635119	0.770535	0.455855	0.535723	NA
ENSMUSG00000005951	Shpk	protein_coding	-	-1.00445	2.1e-07	9.9e-07	0.0638686	0.718766	0.834208	0.0585727	0.722381	0.908295	0.299202	0.100708	0.182099	0.139417	0.53529	0.691841	0.0129491	0.941527	0.968604
ENSMUSG00000005952	Trpv1	protein_coding	-	-0.00728684	0.990169	NA	0.250784	0.678317	NA	0.0114882	0.985367	NA	-0.126141	0.829407	NA	-0.0825785	0.88601	NA	0.235798	0.70632	NA
ENSMUSG00000005958	Ephb3	protein_coding	B24	0.50092	0.514912	0.667306	-1.05776	0.173023	0.316879	2.2052	0.00475724	0.0606369	-0.160591	0.83506	0.912819	0.729741	0.336601	0.506093	-0.101473	0.896317	0.942616
ENSMUSG00000005968	Tuft1	protein_coding	-	-0.570002	0.0349835	0.0730772	0.160915	0.524789	0.687912	-0.282271	0.236993	0.579237	0.0421724	0.870621	0.93594	-0.195242	0.546208	0.700873	-0.050314	0.842431	0.909824
ENSMUSG00000005973	Rcn1	protein_coding	B25	1.16153	2.22e-10	1.42e-09	0.541563	0.00219832	0.0092493	0.254085	0.126774	0.428947	0.118004	0.524072	0.67221	0.692114	0.000681418	0.003632	0.144433	0.407205	0.575969
ENSMUSG00000005980	Dnase1	protein_coding	B25	-0.502564	0.484547	0.63779	-0.057804	0.934775	0.970645	-0.62908	0.355928	0.688895	-0.709367	0.325585	0.471436	7.68968	1.07e-27	5.51e-25	0.256434	0.719524	0.828839
ENSMUSG00000005981	Trap1	protein_coding	B13	0.111657	0.217113	0.346076	-0.16505	0.0570952	0.135725	-0.202471	0.0132049	0.11649	0.167819	0.0641091	0.123797	-0.863173	6.92e-15	5.04e-13	0.447548	1.16e-07	1.88e-06
ENSMUSG00000005982	Naa60	protein_coding	B9	0.540302	1.18e-15	1.24e-14	0.165478	0.0110399	0.0358168	0.0342516	0.574558	0.837576	0.494191	2.88e-13	2.82e-12	0.211425	0.00873206	0.0306053	0.0233795	0.713904	0.82467
ENSMUSG00000005983	1700037C18Rik	protein_coding	-	-0.114202	0.562805	0.710377	-0.307693	0.108946	0.22345	0.112474	0.528087	0.809637	-0.0400606	0.838781	0.915083	0.827812	0.000382532	0.00221669	-0.138375	0.468876	0.632959
ENSMUSG00000005986	Ankrd13d	protein_coding	B31	-0.561367	0.00397667	0.0103464	-0.556216	0.00272563	0.0110546	-0.343658	0.048769	0.253251	-0.574284	0.00324535	0.00863702	-0.255665	0.254199	0.41768	-0.602485	0.000969082	0.00462819
ENSMUSG00000005994	Tyrp1	protein_coding	-	0	1	NA	-0.00223637	0.994573	NA	0	1	NA	0	1	NA	0	1	NA	0	1	NA
ENSMUSG00000006005	Tpr	protein_coding	B33	-0.384638	8.66e-06	3.38e-05	-0.0338379	0.682113	0.808952	-0.0290598	0.708847	0.901046	-0.256362	0.0031456	0.00840232	-0.107256	0.263015	0.427331	0.225325	0.00457148	0.0171727
ENSMUSG00000006007	Pdc	protein_coding	-	NA	NA	NA	NA	NA	NA	NA	NA	NA	NA	NA	NA	NA	NA	NA	NA	NA	NA
ENSMUSG00000006010	BC003331	protein_coding	-	0.0275771	0.831468	0.920841	0.419493	0.000584298	0.00295257	0.040032	0.725707	0.910033	0.519762	3.54e-05	0.000133208	0.233417	0.136257	0.2663	0.223519	0.0647564	0.148072
ENSMUSG00000006014	Prg4	protein_coding	B4	-2.40577	3.65e-05	0.000131628	1.54639	0.00655079	0.0231429	0.438942	0.421848	0.743858	0.039108	0.947148	0.982683	-3.67848	1.01e-09	2.65e-08	0.147458	0.787279	0.874512
ENSMUSG00000006019	Dhx34	protein_coding	-	-0.168753	0.0680341	0.131052	-0.257334	0.00365612	0.0141988	-0.077425	0.349767	0.684745	0.230731	0.0127914	0.0296825	0.181437	0.110884	0.228121	0.0938014	0.290183	0.455235
ENSMUSG00000006021	Kptn	protein_coding	B12	0.140181	0.351322	0.501797	0.0436226	0.764111	0.863894	0.137843	0.311537	0.652517	0.523392	0.000535303	0.0016496	-1.38403	1.77e-12	8.04e-11	0.286247	0.0451264	0.111321
ENSMUSG00000006024	Napa	protein_coding	B34	-0.205937	0.23348	0.366259	-0.939917	1.67e-08	2.56e-07	0.0896296	0.568764	0.834904	-0.0496627	0.776988	0.87456	0.721663	7.26e-05	0.00052582	-0.546271	0.000565722	0.00290996
ENSMUSG00000006050	Sra1	protein_coding	-	0.211614	0.00624628	0.0156235	-0.282737	0.000167939	0.000992086	-0.0622558	0.37478	0.705049	0.45658	4.48e-09	2.79e-08	0.0983443	0.28286	0.448191	-0.139392	0.0605502	0.1405
ENSMUSG00000006056	Calcoco2	protein_coding	-	0	1	NA	0	1	NA	0	1	NA	0	1	NA	0	1	NA	0	1	NA
ENSMUSG00000006057	Atp5g1	protein_coding	B8	1.44919	1.81e-13	1.56e-12	0.357913	0.0604488	0.141975	0.0381445	0.832225	0.950829	1.41977	1.1e-12	1.02e-11	-0.191294	0.375044	0.543962	0.825815	5.46e-06	5.32e-05
ENSMUSG00000006058	Snf8	protein_coding	B8	1.05144	6.19e-19	8.53e-18	0.327626	0.00440407	0.0166383	0.0498592	0.645066	0.872289	0.974021	3.8e-16	4.96e-15	0.4291	0.00134103	0.00644301	0.29212	0.0086475	0.0291508
ENSMUSG00000006095	Tbcb	protein_coding	B13	1.34491	9.95e-21	1.57e-19	0.628345	7.26e-06	6.15e-05	0.0741524	0.574402	0.837411	1.60192	2.88e-28	1.06e-26	-0.23547	0.164721	0.305897	0.333832	0.0132564	0.0416005
ENSMUSG00000006127	Inpp5k	protein_coding	B25	-0.472638	9.46e-06	3.67e-05	-0.168856	0.0980784	0.206726	0.0292482	0.760995	0.92542	-0.239561	0.0255934	0.0552696	0.978985	1.68e-17	1.72e-15	-0.281626	0.00425166	0.0161442
ENSMUSG00000006134	Crkl	protein_coding	B32	-0.576133	1.21e-05	4.65e-05	-0.164192	0.186727	0.335454	-0.00601497	0.959069	0.990412	-0.98682	5.39e-14	5.67e-13	-0.319469	0.0292121	0.0810916	-0.155919	0.197265	0.346133
ENSMUSG00000006143	Upk3bl	protein_coding	-	0.162863	0.610646	NA	0	1	NA	0	1	NA	0.050141	0.872463	NA	0	1	NA	-0.0581858	0.866248	NA
ENSMUSG00000006154	Eps8l1	protein_coding	B38	-1.00855	0.00711752	0.017622	-1.49694	3.59e-05	0.000253075	-0.77451	0.0242162	0.168785	-0.770421	0.0426134	0.0867315	-0.785656	0.0481132	0.120007	-0.429907	0.21441	0.368124
ENSMUSG00000006169	Clint1	protein_coding	B33	-0.206489	0.061494	0.119981	-0.0745062	0.481259	0.649113	-0.113064	0.256679	0.599797	0.438839	7.89e-05	0.000280781	0.278336	0.0211859	0.0627803	-0.0443604	0.662986	0.787419
ENSMUSG00000006179	Prss16	protein_coding	B19	1.73392	0.00531543	0.0134765	2.40014	8.01e-05	0.000514981	-0.404947	0.490653	0.789525	3.18384	4.14e-07	2.03e-06	1.03198	0.118492	0.240005	-3.67399	1.26e-09	3.52e-08
ENSMUSG00000006191	Cdkal1	protein_coding	-	-0.471482	0.000870083	0.00253752	-0.435135	0.00102113	0.00480131	-0.113023	0.364254	0.696226	-0.485829	0.000430814	0.00135408	-0.319161	0.0907923	0.196139	0.126215	0.347223	0.516699
ENSMUSG00000006200	Rhox6	protein_coding	-	NA	NA	NA	NA	NA	NA	NA	NA	NA	NA	NA	NA	NA	NA	NA	NA	NA	NA
ENSMUSG00000006204	5430419D17Rik	protein_coding	-	0	1	NA	0	1	NA	0.0428164	0.901338	NA	0	1	NA	0	1	NA	0	1	NA
ENSMUSG00000006205	Htra1	protein_coding	B27	1.04413	0.0904433	0.16738	-0.466608	0.431112	0.603519	0.614247	0.283849	0.627209	1.7467	0.0043166	0.011192	0.280372	0.65591	0.786721	-1.30376	0.028452	0.0771334
ENSMUSG00000006215	Zbtb17	protein_coding	B9	0.0837837	0.386145	0.53956	-0.25543	0.005875	0.0211608	-0.07839	0.368875	0.700741	0.221881	0.0223407	0.0489393	0.184193	0.120107	0.242297	-0.148014	0.114628	0.228937
ENSMUSG00000006216	Clcnkb	protein_coding	-	0	1	1	-0.0993366	0.803289	0.889544	0.0415614	0.920802	NA	0.426355	0.262403	0.398135	0.0821901	0.826371	NA	0	1	NA
ENSMUSG00000006218	Fam131c	protein_coding	-	0	1	1	0.183426	0.79979	0.887325	0.338017	0.648024	0.873147	-0.894394	0.213317	0.337907	1.18076	0.0900314	0.194927	0.204115	0.781486	NA
ENSMUSG00000006219	Fblim1	protein_coding	B4	0.109545	0.864891	0.944088	1.61662	0.00971039	0.0321813	1.76635	0.00363729	0.0506991	2.40358	0.000192658	0.000640648	-0.731057	0.272997	0.437622	0.913451	0.13143	0.254512
ENSMUSG00000006221	Hspb7	protein_coding	B20	0.820012	0.282992	0.426167	-1.29988	0.0852153	0.185752	-0.584898	0.43255	0.751717	1.40032	0.0677427	0.129912	-3.70758	1.29e-06	1.56e-05	0.0399812	0.957826	0.978275
ENSMUSG00000006235	Epor	protein_coding	B35	1.2206	0.000123266	0.000410564	-0.28772	0.355817	0.52942	0.506261	0.0849862	0.345698	1.07356	0.00105342	0.00308673	1.12627	0.00161345	0.00753147	-1.36308	9.28e-05	0.000625672
ENSMUSG00000006241	Ccdc159	protein_coding	-	1.14889	0.141627	0.243681	-0.36573	0.637998	0.777602	0.800663	0.300696	0.642975	1.40025	0.0726122	0.137611	-0.111204	0.885859	0.938371	0.0373882	0.961663	NA
ENSMUSG00000006262	Mob1b	protein_coding	-	0.540035	5.4e-05	0.000189828	0.0861123	0.504143	0.669607	0.0732075	0.543338	0.82015	0.281494	0.0360379	0.0747386	0.369388	0.0149826	0.047265	-0.119802	0.346937	0.516459
ENSMUSG00000006269	Atp6v1b1	protein_coding	-	-0.0438208	0.918381	0.978768	0	1	1	0.38311	0.405361	NA	-0.0944657	0.822133	0.903439	-0.191467	0.643943	NA	0	1	NA
ENSMUSG00000006270	Vax1	protein_coding	-	NA	NA	NA	NA	NA	NA	NA	NA	NA	NA	NA	NA	NA	NA	NA	NA	NA	NA
ENSMUSG00000006273	Atp6v1b2	protein_coding	B18	0.730798	3.7e-11	2.57e-10	0.435569	4.42e-05	0.000304229	0.20989	0.036371	0.21331	1.32043	2.5e-32	1.35e-30	0.420383	0.000455102	0.00257673	-0.000544215	0.995722	0.999478
ENSMUSG00000006276	Eps15l1	protein_coding	-	-0.349335	2.02e-06	8.47e-06	-0.243272	0.000467145	0.00242707	-0.175572	0.00735758	0.0813623	0.0455721	0.531453	0.67866	-0.441789	7.89e-07	1.01e-05	0.170405	0.0129931	0.0408832
ENSMUSG00000006281	Tep1	protein_coding	B30	-0.00485592	0.969573	1	0.559745	4.42e-06	3.95e-05	-0.0625343	0.586649	0.843222	-0.0336023	0.792446	0.884135	-0.753084	1.87e-07	2.8e-06	0.658157	1.28e-08	2.77e-07
ENSMUSG00000006288	Ttc5	protein_coding	B38	-0.791266	6.67e-19	9.16e-18	-0.609931	1.22e-12	4.26e-11	-0.170807	0.0316481	0.197007	-0.781161	2.22e-18	3.49e-17	0.0537453	0.607423	0.749451	-0.0989442	0.238729	0.397143
ENSMUSG00000006289	Osgep	protein_coding	-	-0.163967	0.102798	0.186059	-0.103625	0.284333	0.452828	-0.0228021	0.801458	0.939723	0.192775	0.0544882	0.10754	-0.68957	4.92e-08	8.52e-07	0.355864	0.000181623	0.00110604
ENSMUSG00000006299	Aamp	protein_coding	-	-0.0598837	0.516953	0.669246	-0.0135263	0.87922	0.936347	-0.069297	0.40781	0.733202	0.320164	0.000592628	0.00181484	-0.120683	0.240175	0.401044	0.0908792	0.289611	0.454595
ENSMUSG00000006301	Tmbim1	protein_coding	B6	0.72082	0.000184295	0.000598039	0.964756	1.66e-07	2.08e-06	0.67095	0.000120245	0.00453587	0.598841	0.00183892	0.00514811	1.12671	5.36e-08	9.21e-07	-0.0457129	0.796203	0.879658
ENSMUSG00000006304	Arpc2	protein_coding	B18	0.648521	4.82e-14	4.36e-13	0.370046	7.82e-06	6.56e-05	0.118418	0.129333	0.433449	0.782055	2.88e-19	4.87e-18	0.420781	4.52e-06	4.73e-05	0.0279515	0.722491	0.830691
ENSMUSG00000006307	Kmt2b	protein_coding	B33	-0.487708	7.05e-07	3.13e-06	-0.285749	0.00238784	0.00991741	-0.153251	0.0840419	0.343502	-0.621599	3.66e-10	2.57e-09	0.336769	0.00169918	0.00786402	-0.284243	0.00171484	0.00750715
ENSMUSG00000006310	Zbtb32	protein_coding	B30	1.80467	1.72e-05	6.45e-05	2.62982	9.84e-11	2.4e-09	0.0937959	0.808667	0.943016	-2.24301	1.31e-07	6.91e-07	-3.26103	1.5e-12	6.94e-11	0.765085	0.0476944	0.116471
ENSMUSG00000006311	Etv2	protein_coding	-	0	1	NA	0.104918	0.765374	NA	0.200847	0.586623	NA	-0.0373386	0.911117	NA	0.127438	0.700499	NA	-0.0114884	0.975149	NA
ENSMUSG00000006313	Upk1a	protein_coding	-	1.60723	0.000659553	0.00196505	1.47932	0.0013475	0.00607483	0.0203752	0.963183	0.991202	-0.756903	0.10613	0.190223	0.830263	0.139239	0.270594	0.588066	0.184356	0.329812
ENSMUSG00000006315	Tmem147	protein_coding	B12	0.317017	0.0143123	0.033008	0.442536	0.000472149	0.00244874	-0.147682	0.212318	0.548623	0.816709	3.67e-10	2.57e-09	0.114857	0.438606	0.606506	0.541657	7.24e-06	6.77e-05
ENSMUSG00000006333	Rps9	protein_coding	B1	0.0122349	0.935374	0.989335	-0.405811	0.00524803	0.0192952	0.0586645	0.668956	0.884069	0.127601	0.404533	0.555116	0.437289	0.00568108	0.0214675	0.0442114	0.747422	0.847534
ENSMUSG00000006335	Tfpt	protein_coding	-	0.456446	0.00171337	0.00476451	0.0875137	0.536353	0.697653	-0.056678	0.669146	0.884113	0.640603	1.14e-05	4.63e-05	0.121349	0.489914	0.654066	0.178813	0.204329	0.355179
ENSMUSG00000006342	Susd2	protein_coding	B35	1.2986	0.00169838	0.00472644	-0.192569	0.632904	0.773632	-0.16639	0.661855	0.88055	1.03454	0.0136047	0.0313791	0.729404	0.101292	0.212799	-1.03052	0.016012	0.0483792
ENSMUSG00000006344	Ggt5	protein_coding	B16	0.790723	0.00304771	0.00809943	0.468039	0.0689201	0.157259	0.211083	0.3847	0.7138	2.49852	2.58e-20	4.76e-19	2.34354	1.9e-16	1.67e-14	-1.31332	2.58e-07	3.81e-06
ENSMUSG00000006345	Ggt1	protein_coding	B17	1.92111	1.01e-07	4.95e-07	0.634136	0.069642	0.158478	0.130334	0.69395	0.893738	4.3894	5.19e-33	3.03e-31	1.95113	3.94e-07	5.44e-06	-0.899154	0.0103054	0.0337315
ENSMUSG00000006356	Crip2	protein_coding	B24	0.559559	0.109715	0.196524	-0.043145	0.898337	0.947786	1.11259	0.000534716	0.0133237	-0.657003	0.063382	0.122592	-0.16015	0.663983	0.792659	-0.482759	0.135966	0.26133
ENSMUSG00000006360	Crip1	protein_coding	B7	1.18898	1.99e-11	1.42e-10	1.46346	1.15e-17	8.84e-16	0.00321283	0.984123	0.996634	-0.13558	0.450599	0.600559	-1.13296	1.88e-09	4.57e-08	0.443158	0.00602576	0.0215695
ENSMUSG00000006362	Cbfa2t3	protein_coding	B30	0.0865435	0.606626	0.748343	0.587558	0.000273888	0.00152402	0.251996	0.0984869	0.376113	-0.592656	0.000484794	0.00150818	-1.29814	4.11e-12	1.77e-10	0.409446	0.00762052	0.0262264
ENSMUSG00000006369	Fbln1	protein_coding	B27	0.997777	0.100196	0.182212	-0.000474541	0.999356	1	0.406922	0.472637	0.778498	0.423799	0.486428	0.635607	-1.63814	0.00913658	0.0317441	-0.576116	0.318883	0.487549
ENSMUSG00000006373	Pgrmc1	protein_coding	B21	0.279835	0.142404	0.244711	0.00382378	0.983429	0.99669	0.0531042	0.75965	0.924777	-0.150341	0.435146	0.584876	-0.598713	0.00407714	0.0163723	0.0153196	0.931053	0.962814
ENSMUSG00000006378	Gcat	protein_coding	B10	2.60382	8.44e-11	5.66e-10	1.17402	0.00264593	0.0107797	-0.0284769	0.939135	0.984783	-0.556769	0.169616	0.280386	-0.203729	0.644145	0.777499	1.27675	0.000649092	0.00327646
ENSMUSG00000006386	Tek	protein_coding	B27	-0.231087	0.751771	0.864015	-0.282003	0.696287	0.818947	3.18369	6.4e-06	0.000504224	-1.21778	0.0986862	0.178974	-1.20207	0.107849	0.223262	-0.0973917	0.893897	0.941152
ENSMUSG00000006389	Mpl	protein_coding	B35	0.162694	0.597299	0.740499	-0.381409	0.199603	0.35161	0.0744699	0.79148	0.936342	-0.169258	0.587875	0.727149	0.921601	0.00418946	0.016727	-1.33554	2.76e-06	2.99e-05
ENSMUSG00000006390	Elovl1	protein_coding	B13	1.15184	6.01e-33	2.37e-31	0.642169	4.43e-12	1.38e-10	0.257097	0.00321885	0.0463436	1.13149	1.43e-31	7.04e-30	0.171195	0.120558	0.24299	0.252501	0.0049293	0.0182754
ENSMUSG00000006392	Med8	protein_coding	B13	0.514671	3.09e-09	1.76e-08	0.359921	1.87e-05	0.000142695	0.0251591	0.749096	0.920396	1.00009	3.69e-31	1.73e-29	0.0672488	0.535318	0.691841	0.0728568	0.384003	0.554057
ENSMUSG00000006395	Hyi	polymorphic_pseudogene	-	-1.09343	8.44e-09	4.61e-08	0.255084	0.156506	0.293487	-0.16514	0.326344	0.666266	0.0546089	0.768047	0.868678	-0.41014	0.0590313	0.140787	0.424624	0.0152646	0.0465388
ENSMUSG00000006398	Cdc20	protein_coding	B10	3.42642	4.74e-29	1.42e-27	1.47438	6.04e-07	6.63e-06	0.961429	0.000632132	0.0151371	0.955269	0.00208223	0.00577688	-1.003	0.00452786	0.0178199	2.77146	3.15e-22	9.26e-20
ENSMUSG00000006403	Adamts4	protein_coding	-	0.0877055	0.897117	0.965609	0.337781	0.62558	0.76848	0.844451	0.23777	NA	0.871389	0.200228	0.32132	0.464448	0.481369	NA	0.373437	0.596964	NA
ENSMUSG00000006411	Nectin4	protein_coding	B4	0.801795	0.00604427	0.0151649	2.05066	2.63e-14	1.21e-12	0.910903	0.000308417	0.00888859	0.665214	0.0156821	0.0356632	0.693571	0.0330961	0.0894836	0.996632	0.000107337	0.000707189
ENSMUSG00000006412	Pfdn2	protein_coding	-	0.245119	0.0446144	0.0904905	0.126513	0.283035	0.45135	-0.0792907	0.47355	0.779476	0.585368	1.51e-06	6.88e-06	-0.177779	0.239432	0.400247	0.329379	0.00493136	0.018279
ENSMUSG00000006418	Rnf114	protein_coding	B14	0.992232	3.01e-11	2.11e-10	0.190492	0.185444	0.333504	0.849469	3.94e-10	1.71e-07	-0.0167039	0.912227	0.961498	0.153098	0.334052	0.503252	-0.365313	0.00767837	0.02638
ENSMUSG00000006423	C330007P06Rik	protein_coding	B32	-0.729344	7.01e-11	4.74e-10	0.0998134	0.33289	0.505648	-0.0145927	0.880344	0.967639	-0.18042	0.0939834	0.171603	-0.322851	0.015736	0.0491813	0.354377	0.000492962	0.0025775
ENSMUSG00000006435	Neurl1a	protein_coding	B35	0.414455	0.15241	0.258832	-0.441929	0.109755	0.22465	0.38648	0.142059	0.45209	0.272191	0.346135	0.492926	0.587459	0.066487	0.154459	-1.44231	2.36e-06	2.61e-05
ENSMUSG00000006442	Srm	protein_coding	B13	1.10134	1.36e-08	7.28e-08	0.68821	0.000232566	0.00131408	-0.0884332	0.61736	0.859204	0.979694	5.57e-07	2.7e-06	0.519042	0.015091	0.0475303	0.926724	1.94e-07	2.96e-06
ENSMUSG00000006445	Epha2	protein_coding	B4	-1.02871	0.0565289	0.111333	1.9566	0.000174636	0.00102695	1.19656	0.0169869	0.134654	1.61668	0.00282725	0.00763247	-1.04113	0.0685021	0.158125	1.07783	0.0308534	0.0824474
ENSMUSG00000006456	Rbm14	protein_coding	B9	0.468087	4.85e-05	0.000171838	-0.179781	0.103886	0.215845	-0.213388	0.0404965	0.22719	-0.255503	0.0279675	0.0596931	-0.394851	0.00334035	0.0138578	0.143306	0.187044	0.333011
ENSMUSG00000006457	Actn3	protein_coding	B27	1.43947	0.058145	0.114157	-0.199434	0.789805	0.881238	1.06833	0.147344	0.460573	0.684902	0.368694	0.517563	-0.39393	0.605747	0.748021	-0.981035	0.192376	0.339375
ENSMUSG00000006462	A530013C23Rik	lincRNA	-	0.956952	0.146468	0.250634	-0.33596	0.58922	0.741118	0.423888	0.490965	0.789525	1.49462	0.0201171	0.0445403	1.81999	0.00764215	0.0273795	0.0904347	0.887011	0.936832
ENSMUSG00000006463	Zdhhc24	protein_coding	B31	-0.728261	1.61e-10	1.05e-09	0.0819638	0.436757	0.608614	0.0150192	0.87675	0.966256	0.223441	0.0375312	0.0774506	-0.247164	0.0924277	0.19875	0.190564	0.0672863	0.152546
ENSMUSG00000006464	Bbs1	protein_coding	-	-2.61701	3.33e-09	1.89e-08	0.130544	0.728863	0.840786	0.742649	0.0378932	0.218869	-0.637741	0.0999481	0.180855	0.255396	0.578832	0.726841	0.448981	0.224061	0.380103
ENSMUSG00000006469	Slc34a3	protein_coding	-	0	1	NA	0	1	NA	0	1	NA	0	1	NA	0	1	NA	0.0458328	0.894429	NA
ENSMUSG00000006471	Ndor1	protein_coding	B39	-1.01633	3.91e-25	8.89e-24	-0.467629	5.18e-07	5.77e-06	-0.214552	0.0141575	0.12112	-0.504099	2.79e-07	1.41e-06	0.590723	5.75e-08	9.74e-07	-0.235466	0.00954727	0.0316216
ENSMUSG00000006476	Nsmf	protein_coding	-	0.282838	0.0290867	0.0623497	-0.00532257	0.965756	0.987946	-0.041916	0.718951	0.907106	-0.269802	0.0367271	0.075972	0.120803	0.429109	0.596995	-0.0576873	0.640089	0.77077
ENSMUSG00000006488	Prl7a1	protein_coding	-	NA	NA	NA	NA	NA	NA	NA	NA	NA	NA	NA	NA	NA	NA	NA	NA	NA	NA
ENSMUSG00000006490	Prl8a9	protein_coding	-	NA	NA	NA	NA	NA	NA	NA	NA	NA	NA	NA	NA	NA	NA	NA	NA	NA	NA
ENSMUSG00000006494	Pdk1	protein_coding	B37	-1.66689	1.34e-30	4.54e-29	-0.665521	1.42e-06	1.43e-05	-0.115189	0.375651	0.705785	-0.00823293	0.954863	0.98655	0.357156	0.0215146	0.0635998	-0.561915	2.75e-05	0.000215881
ENSMUSG00000006498	Ptbp1	protein_coding	-	0.294192	0.000747839	0.00220326	0.141107	0.0921245	0.196957	-0.0370296	0.639323	0.869601	0.221266	0.0121255	0.0282979	-0.279948	0.00355989	0.0146074	0.394005	8.43e-07	1.06e-05
ENSMUSG00000006517	Mvd	protein_coding	B13	1.50991	1.33e-22	2.46e-21	0.652135	1.37e-05	0.000107818	0.16487	0.242607	0.585087	2.04253	9.92e-40	8.91e-38	-0.360229	0.0579023	0.138585	0.714165	9.65e-07	1.2e-05
ENSMUSG00000006519	Cyba	protein_coding	B13	1.31405	6.9e-22	1.19e-20	0.861129	6.28e-11	1.58e-09	0.181297	0.144589	0.456239	1.64382	1.79e-32	9.92e-31	0.111021	0.444745	0.612296	0.324764	0.00918058	0.0306348
ENSMUSG00000006522	Itih3	protein_coding	B23	0.440174	0.557436	0.705751	0.484727	0.522855	0.686607	-0.175957	0.818987	0.946175	-0.320814	0.668364	0.794151	-2.70814	0.000233552	0.00145802	-0.202641	0.791964	0.877287
ENSMUSG00000006526	Tmem110	protein_coding	-	0.279314	0.0299446	0.0639265	0.266753	0.0319135	0.0855462	-0.124693	0.28263	0.625789	0.56342	1.16e-05	4.69e-05	0.821852	4.28e-08	7.5e-07	-0.0546776	0.659146	0.784497
ENSMUSG00000006527	Sfmbt1	protein_coding	-	-0.200733	0.124723	0.21922	0.1668	0.179489	0.325355	0.0671158	0.565332	0.833245	-0.268527	0.0381346	0.0785377	0.513531	0.00103126	0.00518004	0.210288	0.0901368	0.190229
ENSMUSG00000006529	Itih1	protein_coding	B21	0	1	1	0.28658	0.703574	0.823984	-0.218652	0.774941	0.930749	-0.0202145	0.97829	0.998497	-3.19253	1.2e-05	0.00011026	-0.481287	0.528643	0.684558
ENSMUSG00000006538	Ihh	protein_coding	B26	-1.09054	0.11446	0.203676	-0.0810637	0.903729	0.951063	0.0354584	0.955369	0.989424	1.00218	0.137599	0.236656	-0.429948	0.562299	0.713378	1.45923	0.0318152	NA
ENSMUSG00000006542	Prkag3	protein_coding	-	0	1	NA	0.439998	0.477079	NA	-0.0350011	0.956375	NA	-0.183919	0.758743	NA	-0.217176	0.712241	NA	0.0821638	0.897684	NA
ENSMUSG00000006546	Cryba2	protein_coding	-	-0.0353994	0.911857	NA	0	1	NA	0	1	NA	-0.0722302	0.817004	NA	0	1	NA	0.0712898	0.836487	NA
ENSMUSG00000006567	Atp7b	protein_coding	B26	0.780002	0.271804	0.413662	-0.179373	0.793981	0.884009	0.930306	0.164474	0.483863	-3.45366	1.02e-06	4.76e-06	-0.695921	0.340088	0.509649	0.244299	0.719594	0.828862
ENSMUSG00000006570	Defb2	protein_coding	-	NA	NA	NA	NA	NA	NA	NA	NA	NA	NA	NA	NA	NA	NA	NA	NA	NA	NA
ENSMUSG00000006574	Slc4a1	protein_coding	B34	-0.376015	0.296272	0.441519	-0.957425	0.00597274	0.02146	0.470086	0.154829	0.471167	-2.42561	3.09e-11	2.43e-10	0.469354	0.210296	0.364968	-1.44281	1.28e-05	0.000111939
ENSMUSG00000006575	Rundc3a	protein_coding	B34	2.14469	1.24e-14	1.18e-13	-0.64886	0.0166929	0.0505231	-0.0579461	0.822476	0.947358	-1.90267	1.16e-10	8.58e-10	1.37116	1.18e-05	0.000108302	-0.203913	0.472237	0.63601
ENSMUSG00000006576	Slc4a3	protein_coding	B20	1.09419	0.0988743	0.180254	-1.05793	0.0957299	0.202847	0.739994	0.23158	0.572505	0.116021	0.860119	0.929483	-1.96766	0.00412097	0.0164989	-0.734833	0.259233	0.420768
ENSMUSG00000006585	Cdt1	protein_coding	B10	0.374111	0.00153059	0.00429434	0.256612	0.0237328	0.0673239	0.0205279	0.84798	0.955839	0.324883	0.00665716	0.016565	0.314679	0.019313	0.05821	0.559431	4.03e-07	5.62e-06
ENSMUSG00000006586	Runx1t1	protein_coding	-	-2.74768	4.55e-10	2.81e-09	-0.432785	0.271759	0.439048	0.272693	0.470757	0.77739	-1.71056	7.18e-05	0.000257205	0.773205	0.0990011	0.209178	-1.75604	0.000188138	0.00113948
ENSMUSG00000006587	Snai3	protein_coding	B41	0.315638	0.250566	0.387521	0.387525	0.143879	0.27457	-0.179719	0.469426	0.776679	0.187825	0.508632	0.657042	-0.560952	0.0936944	0.200877	-1.30062	6.75e-06	6.4e-05
ENSMUSG00000006589	Aprt	protein_coding	B13	1.77222	2.34e-28	6.6e-27	0.773906	6.35e-07	6.95e-06	0.160334	0.272792	0.616582	2.03341	5.88e-36	4.27e-34	-0.107148	0.544339	0.69944	0.37153	0.0124241	0.0393853
ENSMUSG00000006599	Gtf2h1	protein_coding	-	0.116382	0.265497	0.406289	0.0508161	0.610169	0.756583	-0.0123659	0.894955	0.972637	0.597446	8e-09	4.85e-08	0.218111	0.081567	0.180439	0.130332	0.19009	0.336624
ENSMUSG00000006611	Hfe	protein_coding	B4	-2.71936	1.25e-40	8.6e-39	0.766981	4.89e-05	0.000332676	0.696086	8.44e-05	0.00349565	0.482807	0.0141987	0.0326124	-0.75284	0.000566138	0.00310428	0.396737	0.0263249	0.0724747
ENSMUSG00000006638	Abhd1	processed_transcript	-	-1.15064	3.99e-11	2.76e-10	-0.476866	0.00317734	0.0126094	-0.227365	0.127473	0.430342	-0.415695	0.0136987	0.0315732	-0.733238	0.00100174	0.00504746	-0.239103	0.147963	0.279435
ENSMUSG00000006641	Slc5a6	protein_coding	-	-0.858173	2.44e-08	1.27e-07	-0.215501	0.121739	0.242924	-0.112983	0.383754	0.712994	-0.00401328	0.977579	0.998218	-0.841982	4.43e-05	0.000345252	0.259881	0.0594807	0.138603
ENSMUSG00000006642	Tcf23	protein_coding	B4	0.83704	0.229598	0.361357	4.10374	3.22e-09	5.82e-08	0.326278	0.628102	0.863958	3.82935	2.11e-08	1.22e-07	0.388965	0.604628	0.746993	3.66446	2.04e-08	4.11e-07
ENSMUSG00000006649	Nphs1	protein_coding	-	-0.470061	0.499681	0.652387	0.357852	0.601302	0.750016	0.00568442	0.992662	NA	-0.0439808	0.946107	0.982053	-1.18899	0.104431	NA	-0.465911	0.504676	NA
ENSMUSG00000006651	Aplp1	protein_coding	B26	1.07162	0.00728211	0.0179828	0.895581	0.022561	0.0647812	-0.0273388	0.94104	0.985026	-0.939681	0.0190911	0.042536	-0.516549	0.260138	0.424125	-0.570851	0.153674	0.287426
ENSMUSG00000006673	Qrich1	protein_coding	-	-0.143206	0.090927	0.168069	-0.0995366	0.214729	0.370767	-0.101315	0.18053	0.506686	0.0971511	0.248669	0.381588	0.0662343	0.506817	0.668683	-0.0945728	0.234879	0.393119
ENSMUSG00000006675	P4htm	protein_coding	-	-0.650178	0.0475971	0.0957703	-0.182626	0.559752	0.717416	-0.202965	0.491345	0.78958	-1.47208	1.09e-05	4.43e-05	0.0823425	0.828754	0.904533	0.212494	0.495808	0.65686
ENSMUSG00000006676	Usp19	protein_coding	-	-0.626347	6.19e-16	6.66e-15	-0.546803	1.77e-13	7.04e-12	-0.117442	0.0925978	0.363195	-0.370474	2.09e-06	9.32e-06	0.232335	0.00644171	0.0238076	-0.326396	5.61e-06	5.43e-05
ENSMUSG00000006678	Pola1	protein_coding	B10	1.65252	1.04e-16	1.19e-15	1.11162	3.44e-09	6.16e-08	0.618086	0.00057548	0.0141445	-0.00241238	0.99026	1	-0.912535	0.000583528	0.00318407	1.8391	1.9e-23	7.11e-21
ENSMUSG00000006699	Cdc42	protein_coding	-	0.659427	4.45e-21	7.24e-20	0.312425	3.58e-06	3.29e-05	0.145901	0.0216445	0.156816	0.4092	7.71e-09	4.69e-08	0.0231334	0.760112	0.859874	0.135086	0.0350963	0.0913757
ENSMUSG00000006705	Pknox1	protein_coding	-	-0.128299	0.217055	0.346033	-0.335449	0.000735888	0.00361131	-0.170519	0.0671205	0.3043	-0.263658	0.0114342	0.0268454	-0.198311	0.108828	0.224785	-0.40535	4.28e-05	0.000318282
ENSMUSG00000006711	D130043K22Rik	protein_coding	-	-0.144539	0.827913	0.918756	-0.480357	0.478392	0.646676	0.585182	0.401705	NA	0.0945933	0.886157	0.946155	-1.04028	0.106872	NA	0.184317	0.790128	NA
ENSMUSG00000006715	Gmnn	protein_coding	B10	2.50214	1.85e-21	3.1e-20	1.65076	1.15e-10	2.75e-09	0.841505	0.000538924	0.0133977	1.07101	5.25e-05	0.000191767	-0.588442	0.0637309	0.14937	1.92012	3.49e-15	2.95e-13
ENSMUSG00000006717	Acot13	protein_coding	-	0.321219	0.0430144	0.0875528	-0.193528	0.205505	0.358935	-0.0432192	0.764497	0.927024	0.284086	0.0723399	0.13721	-0.662535	0.000725247	0.00383112	0.2697	0.0737155	0.163327
ENSMUSG00000006720	Zfp184	protein_coding	B21	-0.799573	0.260415	0.39999	-2.05901	0.00302995	0.0120944	-0.380252	0.572032	0.835782	0.0413154	0.953699	0.986164	-3.69226	4.73e-07	6.41e-06	-0.32783	0.64188	0.771685
ENSMUSG00000006724	Cyp27b1	protein_coding	-	-0.185884	0.796046	0.896635	-1.04878	0.1371	0.265324	-0.878151	0.199995	0.53072	1.0146	0.158558	0.265606	2.27509	0.00256304	0.0111367	-0.614207	0.389192	NA
ENSMUSG00000006728	Cdk4	protein_coding	B10	0.67407	8.12e-08	4e-07	0.448344	0.000214217	0.00122396	0.0419631	0.713255	0.903827	0.565069	8.67e-06	3.56e-05	-0.632493	8.95e-06	8.55e-05	0.909418	3.01e-15	2.56e-13
ENSMUSG00000006731	B4galnt1	protein_coding	B40	-0.0268462	0.752017	0.864164	-0.370301	5.86e-06	5.07e-05	-0.026291	0.732908	0.912865	-0.395295	4.42e-06	1.88e-05	-0.125242	0.170419	0.313303	-0.241296	0.00194547	0.0083267
ENSMUSG00000006732	Mettl1	protein_coding	-	0.0840398	0.57466	0.720209	0.193572	0.178973	0.324714	0.0572007	0.668212	0.883593	0.969956	3.78e-11	2.94e-10	0.19216	0.289956	0.456178	0.619577	8.58e-06	7.87e-05
ENSMUSG00000006736	Tspan31	protein_coding	B7	1.17867	9.14e-14	8.09e-13	0.952053	4.14e-10	8.88e-09	0.165536	0.249502	0.592444	0.895648	1.71e-08	1e-07	-0.864608	2.98e-06	3.29e-05	0.301607	0.0380629	0.0974985
ENSMUSG00000006740	Kif5b	protein_coding	-	-0.105132	0.384386	0.537582	-0.0944492	0.414364	0.587291	-0.167299	0.124431	0.425592	-0.539748	8.99e-06	3.69e-05	-0.0396657	0.767019	0.86441	0.0265331	0.812218	0.890933
ENSMUSG00000006763	Saal1	protein_coding	-	0.334606	0.00558298	0.0140881	0.0404307	0.727759	0.840202	0.0409284	0.707639	0.900612	-0.0129603	0.914326	0.962946	-0.216535	0.169372	0.312014	0.304873	0.00845153	0.0285896
ENSMUSG00000006764	Tph2	protein_coding	-	0	1	NA	0.0375138	0.921211	NA	0.088977	0.823035	NA	0.18973	0.599204	NA	-0.0218266	0.951374	NA	0.0454406	0.909021	NA
ENSMUSG00000006777	Krt23	protein_coding	-	0	1	1	-0.00848431	0.989385	0.999818	0.705315	0.284374	0.627589	0.119449	0.846884	0.920432	1.3386	0.0271739	0.0765872	0.0229755	0.971954	NA
ENSMUSG00000006782	Cnp	protein_coding	B28	-0.538774	1.2e-06	5.19e-06	-0.00513881	0.961655	0.985372	0.0456241	0.650729	0.874948	-0.940109	6.83e-17	9.5e-16	-0.284799	0.0167366	0.0516315	0.389939	0.000117866	0.000764643
ENSMUSG00000006784	Ttc25	protein_coding	B4	0.105172	0.848544	0.933074	0.896925	0.0732466	0.165021	0.680053	0.164717	0.484213	0.331602	0.516241	0.664246	0.0722771	0.902097	0.948066	0.535693	0.267457	0.429737
ENSMUSG00000006800	Sulf2	protein_coding	B14	2.18828	3.56e-30	1.16e-28	0.632907	0.00061753	0.00310193	-0.07206	0.678952	0.887284	0.415224	0.032104	0.0674425	-0.650141	0.00303161	0.012742	-1.05053	6.56e-09	1.54e-07
ENSMUSG00000006818	Sod2	protein_coding	B5	0.461323	0.0343695	0.0719794	-0.169632	0.419981	0.592637	-0.103718	0.60203	0.850775	2.16988	9.05e-23	2.07e-21	0.108701	0.637966	0.772645	-0.159568	0.426147	0.593346
ENSMUSG00000006850	Tmco6	protein_coding	B31	-0.479085	0.000691551	0.00205091	-0.322148	0.0171417	0.0516179	-0.0286357	0.820618	0.946812	-0.390853	0.00581214	0.0146238	0.34475	0.0322308	0.0875934	-0.0632748	0.631666	0.764648
ENSMUSG00000006906	Stambp	protein_coding	B31	0.126912	0.293613	0.4387	0.324692	0.00402274	0.0154179	0.162276	0.127048	0.429289	0.293621	0.0115489	0.0270921	-0.0366531	0.806042	0.890589	0.215265	0.0556109	0.131594
ENSMUSG00000006920	Ezh1	protein_coding	B39	-0.848746	2.16e-16	2.4e-15	-0.427927	1.38e-05	0.000108168	-0.0285115	0.758016	0.924219	-0.703464	1.03e-11	8.49e-11	-0.153266	0.183055	0.330338	-0.201888	0.0341142	0.0893177
ENSMUSG00000006930	Hap1	protein_coding	B4	-0.567505	0.212145	0.339835	1.51757	0.000460201	0.00239633	0.325401	0.428128	0.748735	0.679957	0.128397	0.223142	-0.711579	0.173139	0.316562	0.907769	0.0330603	0.087117
ENSMUSG00000006931	P3h4	protein_coding	B24	3.20652	3.07e-07	1.42e-06	-0.382205	0.529735	0.69204	0.689117	0.239845	0.58155	-0.579705	0.354151	0.501773	0.562691	0.382484	0.551193	-0.680955	0.264218	0.426245
ENSMUSG00000006932	Ctnnb1	protein_coding	-	-0.134293	0.14292	0.2455	-0.015213	0.862744	0.926491	0.0115624	0.889061	0.970137	-0.283973	0.00214784	0.00594209	-0.0169484	0.865006	0.926505	0.00758554	0.928036	0.960839
ENSMUSG00000006941	Eif1b	protein_coding	-	0.339816	0.000125034	0.000416134	0.210452	0.0145175	0.0449622	-0.0794231	0.324558	0.664668	0.291772	0.000994692	0.00292643	-0.0186333	0.863064	0.925473	0.128128	0.134247	0.258659
ENSMUSG00000006948	Klk4	protein_coding	-	0	1	NA	0.0458112	0.889195	NA	0	1	NA	0	1	NA	0	1	NA	0	1	NA
ENSMUSG00000006958	Chrd	protein_coding	-	-0.121247	0.876026	0.952217	1.35388	0.0792124	0.17533	0.596574	0.430964	0.750694	1.23056	0.110599	0.196872	-0.339318	0.660581	0.789997	-0.491329	0.523213	NA
ENSMUSG00000006998	Psmd2	protein_coding	B12	0.993144	3.24e-32	1.21e-30	0.334572	3.79e-05	0.000265024	0.114048	0.136384	0.443196	1.01949	3.46e-33	2.03e-31	-0.0354912	0.708418	0.824841	0.450645	7.65e-09	1.78e-07
ENSMUSG00000007021	Syngr3	protein_coding	-	2.90536	6.97e-06	2.75e-05	3.66791	9.82e-08	1.28e-06	0.235346	0.700865	0.897321	1.32917	0.0508372	0.101319	-0.294435	0.688798	0.810497	0.662236	0.28861	NA
ENSMUSG00000007029	Vars	protein_coding	B28	-0.451173	4.4e-06	1.77e-05	-0.0181759	0.84759	0.917238	-0.152133	0.0880894	0.353203	-0.771834	9.63e-15	1.09e-13	0.0678209	0.520235	0.679868	0.107501	0.230909	0.38884
ENSMUSG00000007030	Vwa7	protein_coding	B30	-1.23417	3.86e-05	0.000138717	-0.967411	0.000237302	0.00133809	-0.188994	0.444025	0.759041	-0.329363	0.209239	0.33263	-1.79692	7.15e-06	7.03e-05	-0.595556	0.017911	0.0529906
ENSMUSG00000007033	Hspa1l	protein_coding	-	1.77423	0.00913938	0.0220774	1.14294	0.0851031	0.18558	0.038571	0.953054	0.988582	3.01753	6.77e-06	2.82e-05	0.685539	0.34394	0.513701	0.115109	0.870189	0.926451
ENSMUSG00000007034	Slc44a4	protein_coding	B26	0.485615	0.53399	0.685209	0.566053	0.463681	0.633318	-0.251831	0.744047	NA	1.38488	0.0745172	0.140771	-1.09661	0.155974	NA	-0.127106	0.869139	NA
ENSMUSG00000007035	Msh5	protein_coding	-	-0.869488	9.62e-07	4.21e-06	-0.779544	2.53e-06	2.4e-05	-0.211528	0.170586	0.492189	-0.858088	1.37e-06	6.3e-06	-0.248889	0.279287	0.444286	0.111093	0.522285	0.678907
ENSMUSG00000007036	Abhd16a	protein_coding	-	0.0600423	0.442603	0.597856	0.0518856	0.484704	0.652604	-0.0800443	0.25219	0.595646	0.262672	0.000713622	0.0021529	0.205258	0.0264496	0.0748697	-0.12639	0.0903318	0.190543
ENSMUSG00000007038	Neu1	protein_coding	B5	-0.603975	1.21e-09	7.16e-09	-0.0320447	0.734997	0.844856	-0.0980686	0.270749	0.614504	1.11377	2.88e-29	1.15e-27	0.557177	4.42e-07	6.02e-06	-0.310609	0.000802594	0.0039418
ENSMUSG00000007039	Ddah2	protein_coding	B8	-0.521022	0.0479749	0.0964508	-0.392848	0.128651	0.253079	0.0776324	0.748861	0.920396	0.23096	0.38526	0.53484	-0.136665	0.655	0.785872	0.436164	0.0873518	0.185706
ENSMUSG00000007041	Clic1	protein_coding	B12	1.15351	1.51e-40	1.03e-38	0.690251	1.28e-16	8.3e-15	0.18095	0.0214162	0.155972	1.13421	2.55e-38	2.13e-36	0.253992	0.00679437	0.0248292	0.314367	7.44e-05	0.000517749
ENSMUSG00000007050	Lsm2	protein_coding	B9	1.34733	9.01e-20	1.33e-18	0.633037	9.65e-06	7.89e-05	0.171636	0.203587	0.536782	0.942954	2.32e-10	1.66e-09	-0.196753	0.287632	0.453378	0.77138	5.7e-08	1e-06
ENSMUSG00000007080	Pole	protein_coding	B10	2.23904	2.69e-29	8.2e-28	1.57779	1.02e-16	6.73e-15	0.806038	8.3e-06	0.000614291	0.0635761	0.750662	0.856235	-0.185571	0.455952	0.623314	2.4919	4.22e-41	2.87e-37
ENSMUSG00000007097	Atp1a2	protein_coding	B20	1.00829	0.170512	0.284524	-1.2343	0.0872306	0.189129	1.61873	0.0220626	0.158669	-0.199963	0.786645	0.880609	-1.56375	0.0350386	0.09352	-0.326502	0.65319	0.780053
ENSMUSG00000007107	Atp1a4	protein_coding	-	0.102021	0.749745	NA	0	1	NA	-0.153028	0.657871	NA	0.0146559	0.962565	NA	-0.00356797	0.990818	NA	0	1	NA
ENSMUSG00000007122	Casq1	protein_coding	-	0.813097	0.279254	0.422178	0.585586	0.442083	0.613582	0.993257	0.1991	NA	-0.553532	0.463492	0.613102	-1.20253	0.102142	NA	-0.188876	0.805277	NA
ENSMUSG00000007207	Stx1a	protein_coding	B37	-2.53842	1.89e-30	6.28e-29	-0.985129	8.8e-07	9.33e-06	-0.475653	0.0103936	0.100615	-2.05251	4.53e-20	8.17e-19	-0.000357226	0.998831	1	-0.446515	0.0317407	0.0843638
ENSMUSG00000007209	Ceacam9	protein_coding	-	0	1	NA	0	1	NA	0	1	NA	0.0618964	0.842782	NA	0	1	NA	0	1	NA
ENSMUSG00000007216	Zfp775	protein_coding	-	-0.869647	1.03e-05	3.98e-05	-0.323805	0.0883716	0.190979	-0.163209	0.35774	0.690626	-0.456612	0.0207257	0.0457573	0.104587	0.667587	0.795197	-0.046966	0.802739	0.885039
ENSMUSG00000007279	Scube2	protein_coding	-	0	1	NA	-0.21412	0.624942	NA	0.0959053	0.8344	NA	-0.115581	0.782464	NA	-0.155153	0.707616	NA	0.0462065	0.919602	NA
ENSMUSG00000007338	Mrpl49	protein_coding	B8	0.312905	0.00866409	0.0210472	0.139567	0.227803	0.387007	0.062695	0.562948	0.831843	-0.245404	0.041125	0.0840207	-0.280237	0.0596066	0.141831	0.322392	0.00464035	0.01738
ENSMUSG00000007379	Dennd2c	protein_coding	B36	0.650191	0.00839357	0.0204468	-0.439728	0.0666519	0.153263	0.613165	0.00676209	0.0768018	-1.2804	4.15e-07	2.04e-06	0.367743	0.195668	0.346381	-0.438241	0.0712377	0.15899
ENSMUSG00000007411	Mark3	protein_coding	-	-0.229066	0.000654424	0.00195083	-0.301302	2.75e-06	2.59e-05	-0.148156	0.0132355	0.116654	0.0345399	0.603873	0.741282	0.27035	0.000931185	0.00474208	-0.114061	0.0802972	0.174166
ENSMUSG00000007415	Gatad1	protein_coding	B35	0.481873	0.0222773	0.0491701	-0.326305	0.108296	0.222493	0.140959	0.462873	0.771916	-0.259528	0.224882	0.352477	0.66844	0.00260515	0.0112796	-0.749055	0.000117306	0.000761348
ENSMUSG00000007440	Pcdha11	protein_coding	-	NA	NA	NA	NA	NA	NA	NA	NA	NA	NA	NA	NA	NA	NA	NA	NA	NA	NA
ENSMUSG00000007457	2310003L06Rik	protein_coding	-	NA	NA	NA	NA	NA	NA	NA	NA	NA	NA	NA	NA	NA	NA	NA	NA	NA	NA
ENSMUSG00000007458	M6pr	protein_coding	B13	0.735041	5.95e-18	7.58e-17	0.267127	0.00112102	0.00520346	0.0305449	0.692205	0.892961	0.649589	3.71e-14	3.97e-13	-0.0538583	0.572045	0.72096	0.168272	0.0321576	0.0852454
ENSMUSG00000007476	Lrrc8a	protein_coding	-	0.456278	0.000152491	0.00050061	-0.249713	0.0377315	0.0973467	0.0483169	0.66094	0.880172	0.291963	0.0153164	0.034895	-0.248031	0.128035	0.253892	0.105835	0.386527	0.556602
ENSMUSG00000007480	Mc5r	protein_coding	-	0.0481118	0.9066	NA	0	1	NA	-0.162596	0.712453	NA	-0.0667157	0.868103	NA	-0.0486612	0.902645	NA	0.0113063	0.979534	NA
ENSMUSG00000007564	Ppp2r1a	protein_coding	-	0.27592	8.41e-05	0.000287681	0.0116374	0.863391	0.926794	-0.0302337	0.634716	0.86744	0.548313	8.76e-15	9.96e-14	0.272582	0.000578296	0.00315993	0.149264	0.0222634	0.063211
ENSMUSG00000007570	Fance	protein_coding	-	-0.54225	1.25e-05	4.78e-05	-0.182488	0.117563	0.236896	-0.0561954	0.605902	0.853111	-0.0860509	0.480138	0.628957	0.296427	0.0464062	0.116627	0.101222	0.390261	0.559586
ENSMUSG00000007589	Tinf2	protein_coding	B9	-0.00103034	0.990548	1	-0.338048	4.6e-05	0.000314997	-0.0903599	0.243886	0.5866	0.0516098	0.553025	0.698025	0.0399346	0.711336	0.826909	0.0390233	0.642078	0.7717
ENSMUSG00000007591	Tssk4	protein_coding	-	-0.960687	0.00121504	0.00346708	-0.237861	0.404692	0.577501	0.0232531	0.927891	0.98323	-0.753237	0.0117083	0.0274288	-0.187448	0.628391	0.765413	-0.0927593	0.745974	0.846303
ENSMUSG00000007594	Hapln4	protein_coding	-	-0.317121	0.681598	0.810092	1.29841	0.0959594	0.203216	-0.375364	0.631505	0.866093	0.340676	0.66224	0.789163	2.45639	0.00139729	0.00667391	0.189629	0.808499	NA
ENSMUSG00000007603	Dus3l	protein_coding	-	-0.801568	2.18e-21	3.63e-20	-0.416396	2.23e-07	2.7e-06	-0.306312	4.8e-05	0.0023004	-0.339309	6.1e-05	0.000220814	-0.392105	9.28e-05	0.000654629	-0.133109	0.0926881	0.194571
ENSMUSG00000007610	Gtpbp3	protein_coding	B8	-0.236863	0.0625172	0.121707	0.0565393	0.643338	0.781249	-0.0337416	0.767586	0.927902	0.112249	0.377763	0.527012	-0.737725	4.74e-06	4.94e-05	0.0116562	0.923143	0.957988
ENSMUSG00000007613	Tgfbr1	protein_coding	B31	-1.27232	2e-18	2.64e-17	-0.297962	0.029448	0.080162	-0.161305	0.208199	0.542865	-0.850373	3.35e-09	2.12e-08	-0.438203	0.00703593	0.0255448	-0.916089	6.94e-12	3.19e-10
ENSMUSG00000007617	Homer1	protein_coding	B4	0.162407	0.444766	0.599817	0.865192	1.53e-05	0.000118753	-0.133925	0.480022	0.783857	0.492767	0.0167402	0.0378101	-1.00777	0.000142044	0.000946635	0.354605	0.0672977	0.152551
ENSMUSG00000007646	Rad51c	protein_coding	-	0.385601	0.0965649	0.176883	0.27308	0.219465	0.377075	-0.239152	0.254436	0.597128	0.106399	0.65125	0.78015	-0.911423	0.00583679	0.0219506	1.39193	6.03e-10	1.81e-08
ENSMUSG00000007653	Gabrb2	protein_coding	-	NA	NA	NA	NA	NA	NA	NA	NA	NA	NA	NA	NA	NA	NA	NA	NA	NA	NA
ENSMUSG00000007655	Cav1	protein_coding	B27	0.596496	0.291122	0.435602	-0.160097	0.771674	0.868843	2.85053	7.29e-08	1.38e-05	0.654506	0.251645	0.385079	-1.0673	0.0697739	0.16019	-2.07647	0.000116938	0.000759524
ENSMUSG00000007656	Arpp19	protein_coding	B13	0.790904	1.54e-12	1.22e-11	0.423565	9.36e-05	0.000590991	0.016531	0.870976	0.963504	0.511532	5.45e-06	2.3e-05	-0.0148671	0.909209	0.951985	0.384948	0.000265665	0.00152811
ENSMUSG00000007659	Bcl2l1	protein_coding	B34	0.092832	0.758384	0.868281	-0.811087	0.00540247	0.0197608	0.564945	0.0407284	0.227993	-0.192429	0.529698	0.67719	0.467031	0.138116	0.269076	-0.978167	0.000410149	0.0022039
ENSMUSG00000007670	Khsrp	protein_coding	B33	-0.021014	0.788188	0.890434	-0.110684	0.13786	0.266397	-0.130858	0.0625456	0.292262	0.0957064	0.222445	0.349337	-0.478589	1.58e-07	2.41e-06	0.230048	0.00152272	0.00679046
ENSMUSG00000007682	Dio2	protein_coding	-	0.183536	0.811073	0.907234	-0.508376	0.513742	0.677804	1.23969	0.112713	0.404856	-0.628651	0.416572	0.566734	0.256893	0.735442	0.843093	-0.420806	0.589249	NA
ENSMUSG00000007721	Ccdc124	protein_coding	B11	1.64458	4.05e-38	2.32e-36	0.621319	5.22e-07	5.81e-06	0.0204018	0.860751	0.959316	0.945641	2.16e-13	2.14e-12	0.249228	0.0945827	0.202138	0.182626	0.132834	0.256596
ENSMUSG00000007739	Cct4	protein_coding	B12	0.635196	2.38e-16	2.64e-15	0.041355	0.580878	0.734745	0.00860046	0.902932	0.975034	0.205576	0.00863713	0.0208921	-0.577698	9.66e-11	3.16e-09	0.245071	0.000637918	0.00322597
ENSMUSG00000007777	0610009B22Rik	protein_coding	-	0.747691	0.000559369	0.00168486	0.0821563	0.700095	0.821795	0.287265	0.147836	0.461336	0.563052	0.00828014	0.0201062	0.1092	0.682616	0.80644	0.233124	0.251417	0.412228
ENSMUSG00000007783	Cpt1c	protein_coding	-	0.00857141	0.989095	1	0.144233	0.811905	0.895316	1.08794	0.0639356	0.296007	0.613971	0.316474	0.461445	-0.20942	0.754398	0.855836	0.594886	0.321941	0.490224
ENSMUSG00000007805	Twist2	protein_coding	-	0.309252	0.684693	0.812099	2.25029	0.00238892	0.00991811	-0.40805	0.578421	0.839601	1.8204	0.0100653	0.0239407	-0.743644	0.321621	0.489942	1.80352	0.010944	NA
ENSMUSG00000007812	Zfp655	protein_coding	B31	-0.568213	2.03e-07	9.62e-07	-0.0899394	0.383742	0.557537	0.111458	0.249596	0.592457	-0.136537	0.203502	0.325508	0.756364	9.47e-10	2.49e-08	-0.115617	0.257845	0.419382
ENSMUSG00000007815	Rhoa	protein_coding	-	0.152795	0.0143682	0.0331224	0.159787	0.00776005	0.0266889	0.0506307	0.370832	0.701933	0.634697	7.85e-24	1.98e-22	-0.113251	0.0964115	0.205059	0.0827363	0.147978	0.279435
ENSMUSG00000007817	Zmiz1	protein_coding	B33	0.0100652	0.949024	0.996323	0.462246	0.00218708	0.00920732	-0.0104755	0.941373	0.985081	-0.57869	0.000268513	0.000872804	-0.822348	1.38e-06	1.66e-05	-0.255674	0.0745013	0.164692
ENSMUSG00000007827	Ankrd26	protein_coding	B31	-1.0677	1.27e-08	6.83e-08	-0.502025	0.0016568	0.00727057	-0.177382	0.234309	0.5755	-1.52655	2.33e-19	3.95e-18	-0.248759	0.247636	0.410157	0.387782	0.0165632	0.0497258
ENSMUSG00000007833	Aldh16a1	protein_coding	-	0.00899341	0.932035	0.987136	0.368368	0.000307174	0.00168443	-0.0959652	0.315787	0.656365	0.436325	3.98e-05	0.000148425	-0.0777757	0.524404	0.682437	0.286885	0.0035383	0.0138533
ENSMUSG00000007836	Hnrnpa0	protein_coding	B1	0.00940891	0.926779	0.98391	-0.0256396	0.795143	0.88445	-0.023059	0.804087	0.940957	0.0606539	0.559524	0.703537	-0.0286044	0.798507	0.885317	0.265763	0.00482601	0.0179611
ENSMUSG00000007837	Prrg2	protein_coding	B17	1.09609	6.2e-12	4.65e-11	0.549363	0.000371919	0.00199222	0.319857	0.0263932	0.176568	1.24922	2.7e-15	3.23e-14	1.07679	3.3e-09	7.61e-08	-0.533393	0.000812033	0.00397838
ENSMUSG00000007850	Hnrnph1	protein_coding	B31	-0.969221	2.04e-13	1.75e-12	-0.157345	0.213069	0.368683	-0.397882	0.000839383	0.0185545	-0.563531	2.3e-05	8.86e-05	0.0545491	0.699207	0.818757	0.0379551	0.752317	0.851171
ENSMUSG00000007867	Ift43	protein_coding	B7	1.81309	0.00111057	0.00319013	0.828642	0.123141	0.244875	1.23659	0.0174801	0.137063	0.976517	0.0733469	0.138828	-0.543103	0.379688	0.548425	0.546352	0.298697	0.464656
ENSMUSG00000007872	Id3	protein_coding	B37	-2.03343	3.24e-23	6.24e-22	-0.945663	1.48e-06	1.48e-05	-0.32978	0.0733327	0.318427	-0.363111	0.0789492	0.147634	-0.527813	0.0173109	0.0530845	-1.26773	3.66e-11	1.47e-09
ENSMUSG00000007877	Tcap	protein_coding	B20	-0.394018	0.577278	0.722288	-1.25794	0.067385	0.154641	0.219102	0.744456	0.91734	0.298678	0.674449	0.798939	-3.00575	2.75e-05	0.000226337	0.0260706	0.970121	0.98463
ENSMUSG00000007880	Arid1a	protein_coding	B33	-0.919728	4.31e-21	7.03e-20	-0.543976	5.35e-09	9.13e-08	-0.192367	0.02866	0.185436	-1.18771	1.42e-33	8.55e-32	-0.26047	0.0131929	0.042865	-0.284457	0.00142584	0.00642446
ENSMUSG00000007888	Crlf1	protein_coding	-	-0.0686498	0.927033	0.984071	0.885687	0.243422	0.406032	1.81013	0.0191794	NA	0.617399	0.411664	0.561959	-0.0635107	0.931108	NA	0.257091	0.737347	NA
ENSMUSG00000007891	Ctsd	protein_coding	B18	1.71897	7.91e-27	2.04e-25	0.994954	1.19e-10	2.85e-09	0.520807	0.000355449	0.00979629	2.37949	1.62e-48	2.95e-46	0.989183	4.34e-09	9.72e-08	0.225374	0.12316	0.242223
ENSMUSG00000007892	Rplp1	protein_coding	B1	0.212522	0.202026	0.32663	-0.156102	0.33079	0.503486	0.143343	0.344144	0.680349	-0.0168953	0.920365	0.96617	0.892755	3.07e-07	4.35e-06	0.0588134	0.698062	0.813663
ENSMUSG00000007907	Cabs1	protein_coding	-	NA	NA	NA	NA	NA	NA	NA	NA	NA	NA	NA	NA	NA	NA	NA	NA	NA	NA
ENSMUSG00000007908	Hmgcll1	protein_coding	-	-3.12723	3.31e-07	1.53e-06	-1.73759	0.00216197	0.00912084	0.167501	0.750648	0.920995	-1.66289	0.0060309	0.0151336	-1.60886	0.0176893	0.0540998	-0.834318	0.169709	0.30969
ENSMUSG00000007944	Ttc9b	protein_coding	-	-0.363516	0.615411	NA	0.1687	0.82081	NA	-0.999612	0.13671	NA	0.394141	0.594957	0.73373	-0.0158139	0.983366	NA	0.0831551	0.908816	NA
ENSMUSG00000007946	Phox2a	protein_coding	-	-0.0155995	0.963894	NA	0.061737	0.861659	NA	0.05212	0.888553	NA	0.0625555	0.852674	NA	0	1	NA	0.0432027	0.90748	NA
ENSMUSG00000007950	Abhd8	protein_coding	B41	-0.00235304	0.987193	1	-0.39798	0.00477554	0.0177935	-0.0889423	0.502002	0.796063	-1.02418	9.4e-12	7.78e-11	-0.0198052	0.903147	0.948535	-0.404612	0.00352211	0.0137936
ENSMUSG00000007987	Ift22	protein_coding	B9	0.0365639	0.787659	0.890143	0.668965	3.26e-07	3.79e-06	0.154965	0.207735	0.542376	0.950014	1.17e-12	1.08e-11	-0.839041	2.24e-05	0.000189479	0.265538	0.0434529	0.108157
ENSMUSG00000007989	Fzd3	protein_coding	-	0	1	1	-0.362547	0.568686	0.724929	0.736865	0.26278	NA	-0.443849	0.474002	0.623236	0.635528	0.2908	NA	-0.0422632	0.948339	NA
ENSMUSG00000008028	1700008O03Rik	protein_coding	-	0.215295	0.782106	0.886301	0.334794	0.663112	0.795575	0.291028	0.704845	NA	1.19982	0.121232	0.21256	0.258601	0.739003	NA	1.09102	0.155335	NA
ENSMUSG00000008035	Mid1ip1	protein_coding	-	0.292683	0.0378362	0.0782688	0.450761	0.000882307	0.00422683	0.20372	0.111006	0.40138	0.329054	0.0205247	0.045349	0.123188	0.427929	0.595889	-0.0899152	0.491301	0.653017
ENSMUSG00000008036	Ap2s1	protein_coding	B12	1.2798	3.81e-20	5.79e-19	0.619416	4.26e-06	3.83e-05	0.0926005	0.465675	0.773815	1.70005	1.99e-33	1.18e-31	0.258642	0.0864098	0.188733	0.496927	0.000106719	0.00070424
ENSMUSG00000008090	Fgfrl1	protein_coding	B34	-0.545856	0.0309024	0.0655832	-0.82748	0.000671885	0.00335118	0.376374	0.103605	0.386713	-0.900372	0.000430787	0.00135408	0.519163	0.0615177	0.14541	-1.00973	5.16e-05	0.000375803
ENSMUSG00000008129	4930432K21Rik	protein_coding	-	-1.12224	0.00187516	0.00518355	-0.816197	0.0153754	0.0471739	-0.0852843	0.785298	0.934742	-0.679581	0.058579	0.114601	0.428383	0.308548	0.476181	-0.309387	0.376193	0.546927
ENSMUSG00000008136	Fhl2	protein_coding	B20	2.89281	2.25e-10	1.44e-09	-0.94879	0.0309564	0.0834383	0.0392133	0.925688	0.982529	-0.277238	0.556853	0.701403	-4.1468	1.51e-14	1.04e-12	-1.10464	0.0161432	0.0487122
ENSMUSG00000008140	Emc10	protein_coding	-	0.371387	6.57e-05	0.000228394	0.112381	0.209507	0.364185	-0.00392521	0.962901	0.991202	0.504864	7.65e-08	4.15e-07	-0.527137	8.97e-07	1.13e-05	0.3301	0.00013336	0.000851427
ENSMUSG00000008153	Clstn3	protein_coding	-	1.41446	0.0137623	0.0318595	0.382032	0.512709	0.677174	0.0125887	0.981404	0.996018	1.79015	0.00198182	0.00552208	-1.72287	0.00733119	0.0264253	-0.0911817	0.877346	0.930199
ENSMUSG00000008167	Fbxw9	protein_coding	-	-0.558885	0.00239782	0.00649502	0.09509	0.583599	0.736817	0.0429794	0.793379	0.936342	0.790552	9.14e-06	3.74e-05	-0.475317	0.041121	0.105985	0.0366193	0.834827	0.905553
ENSMUSG00000008193	Spib	protein_coding	B28	-2.94164	3.01e-35	1.39e-33	-0.551627	0.0158718	0.0484455	-0.365191	0.0911705	0.359821	-2.93	4.53e-34	2.88e-32	-1.76715	1.79e-12	8.15e-11	0.238222	0.270872	0.433095
ENSMUSG00000008200	Fnbp4	protein_coding	B32	-1.46515	1.94e-83	1.63e-80	-0.310916	1.12e-05	9.02e-05	-0.118046	0.076397	0.325299	-0.695411	1.34e-20	2.53e-19	0.377411	5.23e-06	5.37e-05	-0.0776091	0.262357	0.424211
ENSMUSG00000008206	Cers4	protein_coding	B38	-1.04455	2.09e-10	1.34e-09	-0.895268	1.17e-08	1.83e-07	-0.311323	0.0346451	0.207786	-1.78936	9.02e-27	2.94e-25	-0.202033	0.28093	0.446037	-0.386525	0.0118384	0.0378787
ENSMUSG00000008226	Scrn3	protein_coding	-	0.197153	0.285995	0.4296	-0.741801	3.02e-05	0.000217336	-0.0946742	0.571206	0.835263	0.237118	0.200403	0.321554	0.0113407	0.958642	0.977961	-0.275776	0.120767	0.238426
ENSMUSG00000008301	Phax	protein_coding	-	0.688846	1.36e-09	8.01e-09	0.143269	0.191867	0.341778	0.134074	0.195586	0.52547	0.366252	0.0012311	0.00355741	0.131288	0.341783	0.511522	0.222998	0.0416702	0.104617
ENSMUSG00000008305	Tle1	protein_coding	B37	-1.61798	3.41e-15	3.44e-14	-1.21543	2.11e-10	4.8e-09	-0.135906	0.444606	0.759671	-1.6785	1.16e-16	1.58e-15	-0.0662472	0.772115	0.867381	-1.36901	3.48e-12	1.72e-10
ENSMUSG00000008307	1700109H08Rik	protein_coding	B32	-0.496387	0.161477	0.271783	-0.472643	0.142045	0.272196	-0.246134	0.418336	0.741835	-0.387188	0.253828	0.387788	1.61358	2.07e-05	0.00017672	-0.155483	0.63643	0.768059
ENSMUSG00000008318	Relt	protein_coding	B4	0.181481	0.176056	0.29255	1.52819	1.34e-32	5.36e-30	0.168841	0.163109	0.481729	0.633493	2.52e-06	1.11e-05	0.811826	2.45e-08	4.6e-07	0.952703	5.58e-15	4.57e-13
ENSMUSG00000008333	Snrpb2	protein_coding	B8	1.05052	5.4e-20	8.12e-19	0.550203	1.09e-06	1.13e-05	0.19111	0.0699631	0.310559	0.725322	3.93e-10	2.74e-09	-0.0676368	0.622707	0.761338	0.418633	0.000120571	0.000780349
ENSMUSG00000008348	Ubc	protein_coding	B12	0.701816	2.25e-09	1.3e-08	0.207695	0.0689667	0.157349	0.330193	0.00206495	0.0349646	0.808552	1.03e-11	8.47e-11	0.473879	0.000233142	0.00145663	0.047453	0.663428	0.787729
ENSMUSG00000008373	Prpf31	protein_coding	B13	0.58172	6.33e-07	2.82e-06	0.459886	4.26e-05	0.000293737	0.0125663	0.905506	0.975422	1.13518	3.46e-22	7.56e-21	-0.360304	0.0101368	0.0345857	0.681127	4.42e-10	1.38e-08
ENSMUSG00000008384	Sertad1	protein_coding	B3	1.04143	1.5e-09	8.81e-09	0.803137	1.74e-06	1.72e-05	0.103164	0.511575	0.800548	1.32114	3.47e-14	3.73e-13	0.517809	0.00687049	0.0250512	-0.2963	0.0700516	0.156936
ENSMUSG00000008393	Carhsp1	protein_coding	B34	-0.0305554	0.900504	0.967867	-0.676529	0.00411589	0.015731	0.396022	0.0756827	0.323385	-0.664666	0.00735566	0.0181052	0.749952	0.00335659	0.0139075	-0.857206	0.000126521	0.000812803
ENSMUSG00000008398	Elk3	protein_coding	B33	-0.37226	0.00967098	0.0232336	-0.33331	0.0154554	0.0473656	0.0175212	0.892457	0.971511	0.113132	0.43405	0.583749	-0.287424	0.0728559	0.165401	-0.522122	0.000100502	0.000668298
ENSMUSG00000008429	Herpud2	protein_coding	-	-0.0945821	0.387601	0.541009	-0.0856109	0.412227	0.584982	0.0574092	0.559607	0.829456	-0.451408	4.04e-05	0.000150248	0.238553	0.0534562	0.130209	-0.430692	3.17e-05	0.000244763
ENSMUSG00000008435	Rdh13	protein_coding	-	-0.572863	0.000178177	0.000579041	0.24641	0.0831081	0.182025	-0.113069	0.395766	0.72322	-0.170037	0.249589	0.382634	0.497531	0.00434089	0.0172238	0.296491	0.0358401	0.0930247
ENSMUSG00000008438	Adam21	protein_coding	-	0.816207	0.276119	0.418638	-0.673286	0.373171	0.546083	0.333276	0.664017	NA	0.15257	0.838077	0.914786	0.315578	0.662869	NA	-0.262605	0.730203	NA
ENSMUSG00000008450	Nutf2	protein_coding	B13	1.28495	1.69e-20	2.63e-19	0.56041	2.93e-05	0.000211094	-0.0259341	0.837581	0.952607	0.859678	7.68e-10	5.2e-09	-0.427093	0.0113719	0.0380232	0.669026	2.67e-07	3.92e-06
ENSMUSG00000008461	Fut1	protein_coding	-	0	1	NA	-0.0376666	0.958108	NA	0.633982	0.385892	NA	0.391935	0.576567	0.718207	0.536388	0.431792	NA	0.315598	0.664562	NA
ENSMUSG00000008475	Arpc5	protein_coding	-	0.657821	2.88e-20	4.42e-19	0.167818	0.0146705	0.0453399	0.106437	0.100347	0.380471	0.569721	3.07e-15	3.67e-14	0.244995	0.00160009	0.00748163	0.103801	0.114505	0.228774
ENSMUSG00000008482	Rnf151	protein_coding	-	-0.991217	0.202316	0.326978	-0.479741	0.538576	0.699687	1.4378	0.0660603	NA	1.44059	0.0643642	0.124193	0.437511	0.565345	NA	0.690949	0.377157	NA
ENSMUSG00000008489	Elavl2	protein_coding	-	0	1	NA	-0.040036	0.9031	NA	0.0123956	0.971375	NA	-0.0271414	0.930705	NA	0	1	NA	-0.0284908	0.934263	NA
ENSMUSG00000008496	Pou2f2	protein_coding	B28	-1.40811	9.36e-22	1.6e-20	0.0465794	0.741021	0.849261	-0.199172	0.134095	0.440143	-1.4142	1.63e-21	3.3e-20	-1.30006	4.81e-16	4.12e-14	-0.0495754	0.710734	0.822737
ENSMUSG00000008540	Mgst1	protein_coding	B13	2.80715	6.72e-25	1.5e-23	1.54728	4.36e-09	7.6e-08	0.474759	0.0563987	0.275921	1.18837	1.62e-05	6.4e-05	-0.407264	0.15847	0.297032	-0.296512	0.236659	0.395135
ENSMUSG00000008575	Nfib	protein_coding	B26	0.658946	0.33536	0.484401	0.332932	0.620522	0.764677	2.77259	2.25e-05	0.00130464	-1.72108	0.0124341	0.0289486	-0.218613	0.754568	0.85598	0.127845	0.84701	0.912884
ENSMUSG00000008590	Htr3b	protein_coding	-	0	1	NA	0	1	NA	0	1	NA	0.0157153	0.959835	NA	0	1	NA	0	1	NA
ENSMUSG00000008601	Rab25	protein_coding	B24	-1.04934	0.133244	0.231709	-0.479693	0.479347	0.647329	0.801057	0.223433	0.563254	-3.27648	2.31e-06	1.02e-05	3.05855	2.03e-05	0.000173962	0.0251233	0.970624	0.984876
ENSMUSG00000008604	Ubqln4	protein_coding	-	-0.310225	0.000121979	0.00040683	-0.249403	0.000966177	0.00457028	-0.105879	0.137838	0.445999	-0.402657	3.71e-07	1.83e-06	-0.416978	3.06e-05	0.000249114	0.0971554	0.199688	0.34904
ENSMUSG00000008658	Rbfox1	protein_coding	-	-0.493172	0.524144	0.675739	-0.241361	0.750247	0.855054	-0.433137	0.567542	0.834116	1.16668	0.129461	0.224714	-1.24649	0.10562	0.219695	-1.06835	0.164452	NA
ENSMUSG00000008668	Rps18	protein_coding	B1	-0.0594587	0.581946	0.726307	0.0203401	0.84496	0.91555	0.147293	0.133231	0.439159	-0.104295	0.340944	0.48735	-0.057693	0.612502	0.753183	0.244885	0.012699	0.0400955
ENSMUSG00000008682	Rpl10	protein_coding	B1	0.37303	0.000436404	0.0013378	-0.412646	5.43e-05	0.000365802	0.151221	0.11679	0.411853	0.273234	0.0111012	0.0261424	0.331418	0.00301967	0.0127068	0.0955104	0.322899	0.490958
ENSMUSG00000008683	Rps15a	protein_coding	B1	0.00384574	0.975845	1	-0.2513	0.0400425	0.102123	0.157941	0.17124	0.492859	-0.134084	0.298071	0.440366	0.106979	0.423852	0.591745	0.126871	0.272686	0.435026
ENSMUSG00000008690	Ncaph2	protein_coding	B10	0.626425	9.63e-10	5.75e-09	0.250402	0.0112105	0.036287	0.00774334	0.933744	0.984338	0.188822	0.0687953	0.131427	0.277229	0.0147838	0.0467811	0.477828	4.77e-07	6.46e-06
ENSMUSG00000008730	Hipk1	protein_coding	B34	-0.284065	0.105373	0.189997	-0.798033	2.32e-06	2.23e-05	0.00985965	0.950723	0.987735	-0.985425	3.06e-08	1.73e-07	0.496256	0.00701903	0.0254929	-0.778661	1.16e-06	1.41e-05
ENSMUSG00000008734	Gprc5b	protein_coding	B4	-1.78352	2.77e-07	1.29e-06	1.22371	0.000150596	0.000902756	0.322203	0.294468	0.636577	1.475	1.23e-05	4.94e-05	0.0652235	0.861075	0.9244	0.735008	0.0171449	0.0511555
ENSMUSG00000008763	Man1a2	protein_coding	-	-0.298478	0.00129395	0.00367789	0.00944672	0.914586	0.957701	-0.173839	0.0354116	0.210062	-0.460606	5.89e-07	2.84e-06	-0.0016626	0.98781	0.994631	0.10525	0.226955	0.383987
ENSMUSG00000008789	Ceacam5	protein_coding	-	NA	NA	NA	NA	NA	NA	NA	NA	NA	NA	NA	NA	NA	NA	NA	NA	NA	NA
ENSMUSG00000008813	Tppp2	protein_coding	-	0.039702	0.901246	NA	0	1	NA	0.0442862	0.898075	NA	0	1	NA	0	1	NA	0	1	NA
ENSMUSG00000008822	Acyp1	protein_coding	-	-0.605173	0.000190117	0.000616111	-0.858413	3.26e-08	4.68e-07	-0.162084	0.260382	0.603184	-0.357357	0.0252408	0.0545972	-0.407926	0.0461719	0.116203	0.0654682	0.667046	0.789965
ENSMUSG00000008843	Cldn13	protein_coding	B34	1.26583	0.00376317	0.00983406	0.64466	0.13244	0.25873	1.53619	0.000172075	0.00586797	-1.51529	0.000888312	0.00263617	0.490009	0.304811	0.472661	-1.64568	0.000286305	0.00162922
ENSMUSG00000008845	Cd163	protein_coding	B4	-3.51153	1.11e-09	6.59e-09	1.87324	0.000201789	0.00116385	0.822562	0.0900039	0.357164	1.85654	0.000377926	0.00119922	1.29647	0.017925	0.0546932	-0.07602	0.875633	0.929159
ENSMUSG00000008855	Hdac5	protein_coding	B36	0.564323	5.38e-05	0.000189169	0.0209771	0.876182	0.934515	0.156967	0.216599	0.554259	-0.417547	0.0032353	0.00862248	0.253925	0.092442	0.198758	-0.289477	0.0248	0.0690257
ENSMUSG00000008859	Rala	protein_coding	-	-0.130773	0.165819	0.277983	-0.0115316	0.898403	0.947811	0.0244073	0.772683	0.929792	0.0489836	0.600437	0.738432	-0.273431	0.0206107	0.061336	-0.222643	0.0140146	0.0434752
ENSMUSG00000008874	Clec3a	protein_coding	-	NA	NA	NA	NA	NA	NA	NA	NA	NA	NA	NA	NA	NA	NA	NA	NA	NA	NA
ENSMUSG00000008892	Vdac3	protein_coding	B3	0.836569	3.01e-14	2.77e-13	0.116323	0.275823	0.443621	0.258763	0.0101846	0.0990573	0.7692	5.23e-12	4.44e-11	0.164837	0.176172	0.320731	0.422508	3.74e-05	0.000282105
ENSMUSG00000008932	Slc1a7	protein_coding	-	0	1	NA	0	1	NA	0.0768741	0.856573	NA	0.00670465	0.986173	NA	-0.183148	0.632646	NA	-0.197744	0.641728	NA
ENSMUSG00000008958	Vps72	protein_coding	-	0.260316	0.000104872	0.000353968	-0.107048	0.0950635	0.201789	0.0222787	0.710142	0.901567	0.162669	0.0141733	0.0325705	-0.113933	0.205539	0.358912	0.0641367	0.332821	0.502111
ENSMUSG00000008976	Gabpa	protein_coding	B31	-0.374975	0.000669186	0.00199185	0.000900734	0.993065	1	-0.191256	0.0502024	0.257875	-0.454444	3.03e-05	0.000114874	-0.0458546	0.722811	0.83518	0.197403	0.0536094	0.127793
ENSMUSG00000008999	Bmp7	protein_coding	B41	0.800859	0.0501402	0.100271	0.331765	0.4035	0.576249	-0.417547	0.270729	0.614504	-0.572484	0.172915	0.284893	0.53963	0.244317	0.406086	-0.835253	0.0437896	0.108735
ENSMUSG00000009013	Dynll1	protein_coding	B3	0.842173	2.31e-08	1.21e-07	-0.0780792	0.59159	0.742651	0.043189	0.753087	0.921992	0.209936	0.169503	0.280254	-0.364317	0.0246345	0.070788	0.106532	0.441877	0.608314
ENSMUSG00000009030	Pdcl	protein_coding	B31	-0.279495	0.0189751	0.0426274	-0.0248933	0.823399	0.901713	-0.0357136	0.733498	0.91323	-0.412103	0.000396634	0.00125435	-0.112086	0.438514	0.606506	0.203429	0.0656317	0.149742
ENSMUSG00000009035	Tmem184b	protein_coding	B4	0.0478792	0.697895	0.822468	0.518872	1.03e-05	8.37e-05	0.320584	0.00385073	0.052951	0.379706	0.00211955	0.00587318	-0.358187	0.010551	0.0356875	-0.0152019	0.893363	0.940953
ENSMUSG00000009047	Gm5965	protein_coding	-	NA	NA	NA	NA	NA	NA	NA	NA	NA	NA	NA	NA	NA	NA	NA	NA	NA	NA
ENSMUSG00000009070	Rsph14	protein_coding	-	-0.388083	0.580068	0.724823	0.679669	0.329826	0.502281	0.997203	0.135255	0.44188	-0.109422	0.8768	0.940296	-0.151086	0.837283	0.909515	-1.0952	0.126686	NA
ENSMUSG00000009073	Nf2	protein_coding	-	-0.244296	0.000793116	0.00232759	-0.0266378	0.695443	0.818348	-0.0757811	0.235547	0.577311	0.181449	0.0100888	0.0239889	-0.222464	0.0146489	0.046477	0.213983	0.00178554	0.00776306
ENSMUSG00000009075	Cabp7	protein_coding	-	0.271646	0.506319	0.659173	0.42405	0.333499	0.506362	0.199897	0.613916	0.857252	1.56032	0.000782679	0.00234398	-0.146972	0.813764	0.89487	-0.908636	0.0761243	NA
ENSMUSG00000009076	Zmat5	protein_coding	B8	0.397107	0.00283322	0.00757839	0.377416	0.00385596	0.0148696	0.0578181	0.633556	0.867046	0.327702	0.0146478	0.0335345	-0.243626	0.128435	0.25437	0.144187	0.256122	0.417487
ENSMUSG00000009079	Ewsr1	protein_coding	-	-0.17773	0.0043469	0.0112179	0.0183307	0.75807	0.860217	-0.10841	0.0529813	0.265927	0.256875	3.98e-05	0.00014848	0.0949985	0.175232	0.319347	0.358322	5.1e-10	1.56e-08
ENSMUSG00000009090	Ap1b1	protein_coding	-	0.0352542	0.717345	0.838055	-0.317618	0.000713313	0.00352021	-0.0261096	0.767628	0.927902	0.353532	0.000336658	0.00107463	-0.166422	0.125257	0.24995	-0.102651	0.2579	0.41943
ENSMUSG00000009092	Derl3	protein_coding	B25	0.0616949	0.887609	0.959721	2.41072	1.23e-08	1.93e-07	-0.431018	0.284977	0.628108	0.066952	0.878474	0.941509	2.855	7.84e-10	2.1e-08	0.324758	0.421532	0.589126
ENSMUSG00000009093	Gstt4	protein_coding	-	0.152165	0.844424	0.929981	0.506659	0.51358	0.677712	0.369453	0.6363	NA	0.701361	0.366233	0.514813	0.909756	0.231045	NA	0.29082	0.709555	NA
ENSMUSG00000009097	Tbx1	protein_coding	-	0.0164738	0.975904	1	0.202624	0.717323	0.833151	0.594444	0.308248	NA	-0.00609373	0.990992	1	0.239477	0.650188	NA	0	1	NA
ENSMUSG00000009108	Gnat2	protein_coding	-	0	1	1	1.12924	0.148927	0.281852	-0.567623	0.467259	NA	-0.721105	0.356944	0.504635	0.595494	0.438689	NA	0.851306	0.276471	NA
ENSMUSG00000009112	Bcl2l13	protein_coding	-	-0.141212	0.100126	0.182173	-0.12898	0.111193	0.226873	-0.0116248	0.878353	0.96704	-0.278358	0.00100989	0.00296766	0.0787366	0.443646	0.6113	-0.0179605	0.824819	0.898373
ENSMUSG00000009114	2610028H24Rik	protein_coding	-	0.514732	0.468843	NA	-0.0187372	0.979246	NA	-0.00207595	0.997753	NA	0.376151	0.596352	0.734651	-1.39652	0.0449173	NA	0.259178	0.724799	NA
ENSMUSG00000009115	Spatc1l	protein_coding	-	0.0105004	0.989224	1	-0.725387	0.351996	0.525932	-0.268549	0.731558	NA	0.249433	0.748142	0.854397	0.013242	0.9861	NA	0.257663	0.741933	NA
ENSMUSG00000009145	Dqx1	protein_coding	B37	-0.785129	0.000396021	0.00122358	-0.851062	4.71e-05	0.000321235	-0.447825	0.0211413	0.15472	-0.949699	1.47e-05	5.85e-05	0.628621	0.0115599	0.0385659	-0.707598	0.000751814	0.00372007
ENSMUSG00000009185	Ccl8	protein_coding	B27	1.63438	0.0364225	0.0757155	1.01297	0.194436	0.345066	3.91857	4.68e-07	6.44e-05	2.95472	0.000160108	0.000538849	1.36115	0.0797369	0.177483	1.3217	0.0901292	0.190229
ENSMUSG00000009207	Lnpk1	protein_coding	-	0.484889	0.0112225	0.0265828	0.711501	0.000118494	0.000728425	0.183758	0.284924	0.628108	-0.139726	0.465526	0.61507	-0.109353	0.638406	0.772938	0.275396	0.128107	0.249482
ENSMUSG00000009210	Prr29	protein_coding	-	-0.744993	0.338846	0.488331	-1.18116	0.129431	0.254205	0.819446	0.291202	0.63374	0.357636	0.647672	0.777683	-1.30819	0.0893976	0.193834	-0.319208	0.683076	NA
ENSMUSG00000009214	Tmem8c	protein_coding	-	-0.0842649	0.792231	NA	-0.0117223	0.971574	NA	0.0974715	0.777931	NA	0	1	NA	0	1	NA	0.0186398	0.956971	NA
ENSMUSG00000009216	Fam163b	protein_coding	-	-0.302819	0.585622	NA	0.213786	0.70775	NA	-0.236027	0.689864	NA	-0.100745	0.854464	0.926081	-0.441565	0.41158	NA	-0.084842	0.885353	NA
ENSMUSG00000009246	Trpm5	protein_coding	B26	-2.0331	0.00129168	0.00367286	-1.6608	0.00757201	0.02612	-0.0817479	0.890176	0.970342	-4.27778	2.36e-11	1.87e-10	-0.805064	0.249576	0.412453	-0.440387	0.486928	0.649198
ENSMUSG00000009248	Ascl2	protein_coding	-	0.439081	0.417732	0.571685	1.11812	0.0264677	0.0734614	-0.103039	0.831686	0.950682	1.04178	0.0405631	0.082978	0.36836	0.541832	0.697319	1.07436	0.028042	0.076283
ENSMUSG00000009281	Rarres2	protein_coding	B27	-0.470068	0.425446	0.579639	0.521302	0.355862	0.529439	0.892442	0.0995687	0.378811	0.67141	0.249974	0.383042	-1.49136	0.0127888	0.0418581	-1.1227	0.0416986	0.104666
ENSMUSG00000009291	Pttg1ip	protein_coding	B35	0.16918	0.482186	0.635645	-0.128747	0.579238	0.733328	0.264693	0.227905	0.56886	-0.0977623	0.688923	0.809785	1.16267	3.85e-06	4.14e-05	-0.957199	1.38e-05	0.000119829
ENSMUSG00000009292	Trpm2	protein_coding	B17	1.67966	1.59e-13	1.38e-12	1.52033	3.76e-12	1.2e-10	0.550603	0.0077578	0.0836575	1.75873	2.09e-14	2.29e-13	1.85735	1.35e-14	9.47e-13	-0.774171	0.000230322	0.00135158
ENSMUSG00000009293	Ube2g2	protein_coding	B9	0.986173	1.41e-20	2.21e-19	0.474642	3.87e-06	3.52e-05	0.144982	0.132922	0.438552	0.745223	2.92e-12	2.55e-11	0.546621	7.12e-06	7.01e-05	-0.150829	0.134965	0.259709
ENSMUSG00000009350	Mpo	protein_coding	B18	3.31535	3.41e-06	1.4e-05	1.59509	0.0227925	0.0652498	-1.49058	0.0294989	0.188123	1.89211	0.00811428	0.0197567	0.728128	0.321045	0.489368	-0.272874	0.702048	0.816408
ENSMUSG00000009356	Lpo	protein_coding	B25	0	1	1	0.0123771	0.981488	0.996011	-0.00174591	0.99749	1	0	1	1	2.5946	3.04e-07	4.3e-06	-0.0032257	0.995361	0.999417
ENSMUSG00000009376	Met	protein_coding	B18	2.45725	1.3e-10	8.51e-10	0.820755	0.0254318	0.0711355	0.902567	0.00926641	0.0936827	1.12921	0.00304807	0.00816891	-0.575951	0.174888	0.319018	-1.227	0.00103079	0.00488189
ENSMUSG00000009378	Slc16a12	protein_coding	B36	-0.206634	0.645849	0.781226	0.0098091	0.982085	0.99611	0.434912	0.29493	0.636859	-0.873558	0.0610008	0.118648	-0.961653	0.0579628	0.138628	-1.32067	0.0038602	0.0148787
ENSMUSG00000009394	Syn2	protein_coding	-	2.10214	0.00552657	0.0139572	-0.0639027	0.933422	0.969744	1.57278	0.0418328	NA	0.240474	0.751076	0.856532	0.428474	0.560238	NA	-0.080743	0.916252	NA
ENSMUSG00000009406	Elk1	protein_coding	B31	-0.455535	0.00492922	0.0125685	0.187474	0.205724	0.359174	-0.119208	0.394367	0.72248	0.161368	0.297744	0.440055	0.635727	0.000622489	0.00336564	0.0846783	0.569891	0.717208
ENSMUSG00000009418	Nav1	protein_coding	B31	0.325184	0.132154	0.230196	0.375127	0.0703774	0.159936	0.296121	0.130602	0.435299	-0.661419	0.00237805	0.00651579	-0.659991	0.00524024	0.0200931	0.0860964	0.663905	0.78791
ENSMUSG00000009470	Tnpo1	protein_coding	-	-0.105104	0.352849	0.503294	0.229462	0.0342931	0.090478	-0.144325	0.157241	0.473696	-0.226979	0.0462849	0.0932941	0.204911	0.0978879	0.207352	0.18369	0.0768332	0.168379
ENSMUSG00000009471	Myod1	protein_coding	-	0	1	NA	0	1	NA	-0.00271847	0.993721	NA	-0.117064	0.707655	NA	-0.0213466	0.945106	NA	0	1	NA
ENSMUSG00000009487	Otog	protein_coding	-	0	1	NA	-0.0735915	0.822901	NA	0	1	NA	0	1	NA	0	1	NA	0	1	NA
ENSMUSG00000009535	Rnmt	protein_coding	-	-0.525076	3.12e-06	1.28e-05	-0.177106	0.101636	0.212106	-0.160513	0.110953	0.401335	0.0726662	0.516439	0.664302	0.101591	0.43594	0.604089	0.266781	0.0112952	0.0364449
ENSMUSG00000009545	Kcnq1	protein_coding	B26	-0.147798	0.82682	0.917824	-0.142203	0.82733	0.904	1.90752	0.00280429	0.0425763	-1.08401	0.105014	0.188628	0.0800535	0.909851	0.952403	0.119033	0.851447	0.915183
ENSMUSG00000009549	Srp14	protein_coding	B2	0.397928	0.00339652	0.00895052	-0.444202	0.000710349	0.00350948	0.171341	0.165861	0.485904	0.204254	0.138132	0.237443	0.0407796	0.781918	0.874066	-0.127527	0.311525	0.479276
ENSMUSG00000009551	6330409D20Rik	protein_coding	-	0.370645	0.455356	0.610386	-1.30562	0.00727779	0.0252799	-0.642848	0.162526	0.480812	0.931888	0.0656785	0.126448	0.464161	0.389217	0.557471	-1.94273	0.000371742	0.00203195
ENSMUSG00000009555	Cdk9	protein_coding	-	-0.414081	1.67e-06	7.1e-06	-0.0541184	0.51355	0.677712	-0.170804	0.0284881	0.184684	0.308487	0.000381922	0.00121105	0.177023	0.0655451	0.152761	0.0573363	0.474198	0.637913
ENSMUSG00000009563	Tor2a	protein_coding	B9	0.600788	9.71e-08	4.76e-07	0.187742	0.0851741	0.185716	0.0818462	0.425166	0.746762	0.920567	5.88e-16	7.52e-15	0.479404	0.000262003	0.00160739	0.0968836	0.366397	0.536469
ENSMUSG00000009566	Fpgs	protein_coding	-	-0.728029	1.61e-06	6.84e-06	0.153842	0.282747	0.45107	-0.176966	0.190253	0.517974	0.278414	0.0625142	0.121154	0.124505	0.476842	0.642188	0.24827	0.0784685	0.171154
ENSMUSG00000009569	Mkl2	protein_coding	B32	-1.19124	3.32e-19	4.67e-18	-0.334185	0.00566231	0.0205164	0.014377	0.899692	0.97411	-0.801639	2.96e-10	2.1e-09	-0.869097	1.11e-07	1.76e-06	-0.0256858	0.831205	0.902813
ENSMUSG00000009575	Cbx5	protein_coding	B10	1.3453	3.16e-17	3.79e-16	0.401426	0.00892748	0.0300095	0.213849	0.139883	0.449558	-0.436764	0.00684842	0.0169772	-0.975719	9.48e-08	1.53e-06	1.18557	5.42e-16	5.29e-14
ENSMUSG00000009580	Odam	protein_coding	-	0	NA	NA	0	NA	NA	0	NA	NA	0	NA	NA	0.771542	NA	NA	0	NA	NA
ENSMUSG00000009585	Apobec3	protein_coding	-	-0.0415444	0.650369	0.784662	0.0542072	0.538644	0.699687	-0.118604	0.153703	0.469349	-0.36847	7.26e-05	0.000259601	-0.0757605	0.445462	0.61298	0.0348627	0.678217	0.798439
ENSMUSG00000009588	St6galnac1	protein_coding	-	-0.879667	0.228102	0.359467	-1.08021	0.126837	0.250344	0.169123	0.805243	0.941281	-1.76955	0.0177079	0.0397978	1.28011	0.0908722	0.196269	-0.805759	0.261933	NA
ENSMUSG00000009596	Taf7l	protein_coding	-	0	1	NA	0	1	NA	0	1	NA	0	1	NA	0	1	NA	-0.0879517	0.79901	NA
ENSMUSG00000009614	Sardh	protein_coding	B21	0.0382059	0.927548	0.984474	-0.0839401	0.83657	0.909826	0.0354293	0.927089	0.982872	-1.04906	0.0131907	0.0305491	-1.9111	1.93e-05	0.000166435	0.192826	0.624365	0.759217
ENSMUSG00000009621	Vav2	protein_coding	B28	-1.74176	9.63e-54	1.37e-51	-0.500865	2.66e-06	2.51e-05	-0.338556	0.000746679	0.017017	-1.18138	6.13e-26	1.85e-24	-1.2204	3.32e-20	5.36e-18	0.00105815	0.991743	0.997063
ENSMUSG00000009628	Tex15	protein_coding	-	0.451699	0.460451	0.615562	1.76061	0.00345895	0.0135481	1.36016	0.0168556	0.134103	0.745513	0.224729	0.352262	2.3509	0.000293452	0.0017768	-0.349407	0.574074	0.720882
ENSMUSG00000009630	Ppp2cb	protein_coding	B17	0.443443	5.1e-07	2.3e-06	0.310744	0.0002663	0.00148519	0.0896525	0.261564	0.604562	0.990441	3.36e-29	1.33e-27	0.919199	3.45e-20	5.52e-18	-0.0705216	0.397959	0.567258
ENSMUSG00000009633	G0s2	protein_coding	B17	1.32387	1.08e-05	4.15e-05	0.516378	0.0762476	0.170244	0.528108	0.0535296	0.267853	2.24215	1.77e-13	1.76e-12	0.406062	0.216091	0.372249	-1.14121	6.83e-05	0.000478849
ENSMUSG00000009640	Dmap1	protein_coding	-	-0.0300437	0.774415	0.880112	-0.220649	0.0294388	0.0801517	-0.0313583	0.739421	0.915041	0.481112	4.1e-06	1.75e-05	0.325486	0.0129102	0.0421637	0.0903548	0.37987	0.55043
ENSMUSG00000009646	Pla2g12b	protein_coding	-	0	1	1	-0.042116	0.942564	0.974594	-0.0743845	0.902463	NA	0.201931	0.721524	0.83508	-0.640765	0.247492	NA	0.360227	0.551631	NA
ENSMUSG00000009647	Mcu	protein_coding	B4	0.19968	0.17887	0.296487	0.684421	1.24e-06	1.27e-05	0.00585654	0.965087	0.991785	0.0103322	0.943965	0.980688	-0.342305	0.0516252	0.126824	0.519966	0.000132108	0.00084507
ENSMUSG00000009654	Oit3	protein_coding	-	0.165223	0.61187	0.752823	-0.274525	0.376481	0.549827	0.315052	0.282034	0.625318	-0.260202	0.429153	0.57948	-0.671777	0.0802707	0.1784	-0.66481	0.0466384	0.114298
ENSMUSG00000009670	Tex11	protein_coding	-	0.0611857	0.894163	NA	0	1	NA	0.176315	0.720903	NA	0.194373	0.667364	NA	0.0835219	0.851388	NA	0.233685	0.635035	NA
ENSMUSG00000009681	Bcr	protein_coding	B36	0.0283821	0.880196	0.955189	-0.426045	0.0186822	0.055383	0.103312	0.545931	0.821211	-0.622085	0.00112243	0.00327404	0.433024	0.0321603	0.0874514	-0.83468	2.4e-06	2.65e-05
ENSMUSG00000009687	Fxyd5	protein_coding	B18	1.34084	7.38e-34	3.11e-32	0.761788	8.04e-13	2.88e-11	0.281308	0.00506149	0.0634798	1.06232	2.42e-21	4.83e-20	0.849784	4.34e-13	2.18e-11	-0.294368	0.00358963	0.0140243
ENSMUSG00000009731	Kcnd1	protein_coding	-	0.82499	0.00705527	0.0174797	0.194678	0.511614	0.676216	-0.136874	0.623652	0.862005	0.0351737	0.909392	0.959587	1.01528	0.00370907	0.0151147	-0.699486	0.0196181	0.0570787
ENSMUSG00000009733	Tfcp2	protein_coding	-	-0.824053	2.58e-07	1.2e-06	-0.3431	0.0194719	0.0573213	0.0550301	0.686003	0.890547	0.0590764	0.693519	0.81349	-0.602853	0.00543987	0.0206903	-0.0727759	0.631831	0.76471
ENSMUSG00000009734	Pou6f2	protein_coding	-	0	1	NA	-0.11573	0.724889	NA	0	1	NA	0	1	NA	0	1	NA	0	1	NA
ENSMUSG00000009739	Pou6f1	protein_coding	B39	-2.01917	3.57e-71	1.38e-68	-0.788605	1.84e-14	8.69e-13	-0.249377	0.0100367	0.098598	-1.54734	7.67e-45	1.02e-42	-0.10543	0.395258	0.562803	-0.531637	2.24e-07	3.36e-06
ENSMUSG00000009741	Ubp1	protein_coding	B32	-0.829545	2.68e-26	6.64e-25	-0.297217	5.85e-05	0.000390921	-0.176717	0.0111473	0.105029	0.0986813	0.203965	0.326087	0.883039	3.17e-25	1.09e-22	-0.178156	0.0134454	0.0420798
ENSMUSG00000009772	Nuak2	protein_coding	-	-0.321776	0.019439	0.0435671	0.0233777	0.859644	0.924565	-0.100518	0.419663	0.742841	0.142218	0.305448	0.448853	-0.262315	0.0861063	0.188201	-0.179698	0.156439	0.291188
ENSMUSG00000009828	Ick	protein_coding	B24	0.336001	0.0704474	0.13512	-0.181994	0.299312	0.469059	0.0501591	0.761119	0.92542	-0.0470837	0.795672	0.886631	0.87198	4.81e-05	0.000371565	0.0131428	0.941358	0.968551
ENSMUSG00000009863	Sdhb	protein_coding	B12	1.36145	1.16e-35	5.53e-34	0.420229	7.01e-05	0.000458912	0.108415	0.275895	0.619523	1.06454	5.42e-22	1.16e-20	0.065039	0.594853	0.739492	0.319488	0.00173983	0.00758633
ENSMUSG00000009876	Cox4i2	protein_coding	-	0.589707	0.441404	0.596677	-0.372872	0.625504	0.76848	2.12037	0.00487103	0.0617249	0.817378	0.287738	0.428187	1.06291	0.170712	0.313672	0.742171	0.335167	NA
ENSMUSG00000009894	Snap47	protein_coding	-	0.202551	0.191029	0.31264	-0.0882663	0.555799	0.714184	0.0823484	0.557668	0.828467	-0.0705047	0.650416	0.779504	-0.351103	0.0639967	0.149832	-0.354808	0.0191248	0.0558899
ENSMUSG00000009900	Wnt3a	protein_coding	-	0	1	NA	0	1	NA	0	1	NA	0	1	NA	0	1	NA	0	1	NA
ENSMUSG00000009905	Kdsr	protein_coding	B39	-1.63315	1.97e-32	7.45e-31	-0.195099	0.120473	0.241	-0.0763395	0.514764	0.802437	-0.536286	4.29e-05	0.000159004	0.932413	9.62e-10	2.52e-08	-0.0393038	0.754363	0.85236
ENSMUSG00000009907	Vps4b	protein_coding	-	-0.027017	0.749299	0.862438	0.0833603	0.302676	0.472542	-0.0387084	0.610513	0.85545	-0.0598298	0.479592	0.628388	0.368425	0.000124168	0.000843912	0.044329	0.573937	0.720798
ENSMUSG00000009927	Rps25	protein_coding	B1	0.0519236	0.61502	0.755357	0.0754734	0.448005	0.618438	0.0997796	0.287353	0.629726	0.233878	0.0253936	0.0549065	0.320439	0.00341842	0.0141128	0.340918	0.000291602	0.00165536
ENSMUSG00000009941	Nxf2	protein_coding	-	-0.0689981	0.927026	0.984071	-0.00895438	0.990299	1	1.50266	0.0399491	0.225218	1.54612	0.0386099	0.0794076	1.03278	0.181947	0.328762	0.36493	0.619784	NA
ENSMUSG00000009995	Taz	protein_coding	B38	-1.07805	4.89e-30	1.57e-28	-0.4478	6.91e-07	7.52e-06	-0.115633	0.170736	0.492355	-0.343955	0.000273994	0.000888441	-0.226098	0.0346931	0.0928762	-0.274102	0.00168412	0.00739325
ENSMUSG00000010021	Kif19a	protein_coding	B9	-0.268035	0.139186	0.240329	0.244976	0.160036	0.298323	-0.109711	0.499555	0.793762	0.514254	0.00364947	0.00961713	-0.61966	0.0133073	0.043129	0.138151	0.430269	0.597622
ENSMUSG00000010025	Aldh3a2	protein_coding	-	-0.143223	0.199264	0.323283	-0.048388	0.649382	0.785655	-0.0313973	0.753729	0.922162	-0.0617738	0.57866	0.71994	-0.35131	0.00583701	0.0219506	-0.20135	0.0510902	0.123033
ENSMUSG00000010044	Zmynd10	protein_coding	-	-0.483326	0.341229	0.491089	-1.07083	0.034333	0.0905179	-0.411077	0.378777	0.709328	-1.61619	0.0019335	0.00539813	-0.733633	0.206569	0.3601	-0.423067	0.398491	0.567685
ENSMUSG00000010045	Tmem115	protein_coding	-	0.455775	4.34e-06	1.75e-05	0.0632156	0.512682	0.677174	0.0135322	0.880606	0.967639	0.373412	0.000167778	0.000563318	0.410992	0.000584536	0.00318784	-0.163346	0.09063	0.191049
ENSMUSG00000010047	Hyal2	protein_coding	B4	0.418051	0.111876	0.199775	0.793519	0.00162065	0.00713192	0.466695	0.0492306	0.254579	0.923682	0.000363196	0.00115476	-1.38659	1.46e-05	0.000130829	0.673225	0.00543035	0.0198255
ENSMUSG00000010048	Ifrd2	protein_coding	B34	-0.0222069	0.921422	0.980438	-0.661793	0.00232375	0.0096971	0.215074	0.295111	0.636898	-0.636143	0.00540921	0.0137018	-0.189348	0.432989	0.601023	0.206999	0.319291	0.487857
ENSMUSG00000010051	Hyal1	protein_coding	-	-0.829066	0.0861947	0.160703	0.487457	0.261064	0.426362	0.0529363	0.896395	0.973086	-0.244206	0.584224	0.724701	1.19149	0.0188362	0.0570457	-0.316136	0.469816	0.633839
ENSMUSG00000010054	Tusc2	protein_coding	-	-0.422121	2.36e-06	9.86e-06	-0.254966	0.00246807	0.0101908	-0.0523388	0.506659	0.798321	-0.159451	0.0680687	0.130415	-0.0554201	0.608443	0.750046	-0.116298	0.174411	0.315963
ENSMUSG00000010057	Nprl2	protein_coding	-	-0.165985	0.103853	0.18761	-0.284176	0.00414514	0.0158135	-0.163942	0.0741862	0.320708	-0.276716	0.00707391	0.0174775	-0.834971	3.76e-10	1.11e-08	-0.0780796	0.429212	0.596556
ENSMUSG00000010064	Slc38a3	protein_coding	B21	0.327498	0.672539	0.803153	-0.462003	0.553327	0.712344	-0.398492	0.610628	0.855459	-0.488949	0.528535	0.676115	-3.8266	5.84e-07	7.7e-06	-0.675837	0.387776	0.557528
ENSMUSG00000010066	Cacna2d2	protein_coding	B39	-2.34812	2.68e-06	1.11e-05	-0.77389	0.0827907	0.181457	-0.247601	0.557099	0.828315	-2.30464	1.45e-06	6.61e-06	-1.24003	0.0167594	0.0516935	0.164673	0.713758	0.824617
ENSMUSG00000010067	Rassf1	protein_coding	-	0.0272668	0.765634	0.873794	0.24521	0.00542977	0.0198273	-0.0737888	0.366971	0.699299	0.772024	1.52e-17	2.23e-16	0.128397	0.237107	0.397689	-0.135914	0.118549	0.234946
ENSMUSG00000010080	Epn3	protein_coding	B24	0.20016	0.788888	0.890949	-0.643925	0.394822	0.568144	1.67214	0.0293001	0.187704	-2.03054	0.0065368	0.0162907	1.40574	0.0558078	0.134794	-0.128931	0.866056	0.923931
ENSMUSG00000010086	Rnf112	protein_coding	-	-0.172652	0.815157	0.91033	0.843322	0.260974	0.426267	-0.104577	0.891352	NA	0.139985	0.850974	0.923373	-1.33792	0.0645925	NA	-0.119454	0.874937	NA
ENSMUSG00000010095	Slc3a2	protein_coding	B18	0.161406	0.365918	0.517392	0.10368	0.546481	0.706389	0.418654	0.00992031	0.0979499	1.24763	5.24e-12	4.45e-11	0.868575	4.28e-06	4.53e-05	-0.364491	0.0259645	0.0716381
ENSMUSG00000010097	Nxf1	protein_coding	-	-0.793752	1.31e-31	4.79e-30	-0.491158	3.16e-14	1.45e-12	-0.293065	1.44e-06	0.000152949	-0.44161	8.51e-11	6.39e-10	-0.23509	0.00206545	0.00929383	-0.249117	7.43e-05	0.000517136
ENSMUSG00000010110	Stx5a	protein_coding	-	0.0226587	0.739621	0.855022	-0.266395	5.03e-05	0.000340805	-0.0968432	0.116177	0.411174	0.128208	0.0613007	0.11917	0.29793	0.00023452	0.00146266	-0.157043	0.0168791	0.0504901
ENSMUSG00000010122	Slc47a1	protein_coding	B23	0	1	1	-0.751387	0.295365	0.465065	0.466739	0.524318	0.807413	-0.0168245	0.980875	1	-2.51309	0.000247627	0.00153324	-0.229303	0.753365	0.851571
ENSMUSG00000010136	Pifo	protein_coding	B29	-4.26327	6.52e-13	5.34e-12	-0.144214	0.774647	0.87061	-0.268443	0.565128	0.833245	-3.77314	8.04e-13	7.56e-12	-1.35318	0.0261396	0.0741879	-0.173614	0.713642	0.824541
ENSMUSG00000010142	Tnfrsf13b	protein_coding	B28	-2.66883	2.49e-148	2.74e-144	-0.567707	3.63e-09	6.46e-08	-0.340138	0.000170579	0.00586797	-1.18563	1.25e-31	6.21e-30	-1.14693	4.69e-23	1.12e-20	0.0379	0.679363	0.799268
ENSMUSG00000010154	Spire2	protein_coding	-	1.46441	0.0393545	0.0809973	0.989965	0.156182	0.292979	0.63537	0.350709	0.685629	-1.03474	0.142267	0.243105	-0.828936	0.26498	0.429614	0.958574	0.172041	NA
ENSMUSG00000010175	Prox1	protein_coding	B30	0.233441	0.723041	0.841885	0.352011	0.574002	0.729147	0.0186433	0.976022	0.994779	-1.58195	0.0137351	0.0316443	-2.2167	0.00118466	0.00581031	-0.299047	0.624457	0.759217
ENSMUSG00000010205	Raver1	protein_coding	B33	0.391641	2.6e-06	1.08e-05	-0.0382513	0.631701	0.772844	-0.0554701	0.461159	0.770503	0.102614	0.222121	0.34895	-0.231672	0.0154046	0.0483776	0.143546	0.063815	0.146326
ENSMUSG00000010277	2610507B11Rik	protein_coding	-	-0.0223105	0.783848	0.88739	-0.0349098	0.654212	0.789342	0.0799849	0.276585	0.61975	-0.103064	0.208624	0.331841	-0.281993	0.00161077	0.00752576	0.056169	0.452756	0.618131
ENSMUSG00000010290	AI597479	protein_coding	-	-0.308164	0.0284478	0.0611056	-0.196755	0.143437	0.273847	0.0376351	0.761364	0.925491	-0.320703	0.0202897	0.0449091	-0.0326389	0.848807	0.917401	-0.0730086	0.577636	0.723472
ENSMUSG00000010307	Tmem86a	protein_coding	B5	0.0640167	0.731847	0.848807	1.801	3.52e-24	6.39e-22	0.392315	0.019702	0.148518	3.41705	2.34e-77	3.77e-74	0.07854	0.716915	0.831169	0.198576	0.257082	0.418762
ENSMUSG00000010311	Optc	protein_coding	-	-0.108951	0.733441	NA	0	1	NA	0.114016	0.741531	NA	0.0588897	0.850516	NA	0	1	NA	0.00157905	0.996353	NA
ENSMUSG00000010342	Tex14	protein_coding	B7	2.11506	2.12e-07	1e-06	2.2499	3.08e-09	5.6e-08	0.936615	0.0130189	0.115369	1.85012	1.8e-06	8.11e-06	0.701644	0.171813	0.315054	1.29501	0.000445457	0.00236283
ENSMUSG00000010358	Ifi35	protein_coding	B9	0.800899	7.69e-12	5.7e-11	0.606282	8.2e-08	1.09e-06	0.35174	0.000941975	0.0201822	1.02974	3.67e-18	5.68e-17	-0.2427	0.0687884	0.158561	0.245114	0.0245156	0.0684095
ENSMUSG00000010362	Rdm1	protein_coding	B1	0.626134	6.87e-05	0.000238259	-0.300074	0.0510319	0.12397	0.0194817	0.892245	0.971333	-0.783627	1.05e-06	4.88e-06	-0.655433	0.00045475	0.0025756	0.10724	0.467351	0.631366
ENSMUSG00000010376	Nedd8	protein_coding	B3	0.636169	2.27e-09	1.32e-08	0.298102	0.00377961	0.0146163	0.214694	0.0268236	0.177974	0.612898	1.26e-08	7.46e-08	0.396886	0.000726357	0.00383491	0.185215	0.0619595	0.143046
ENSMUSG00000010392	Gosr1	protein_coding	-	-0.121702	0.117356	0.208155	0.143589	0.050191	0.122415	0.0077066	0.910195	0.977015	0.0384633	0.61168	0.74838	0.192752	0.0394534	0.102529	0.0626316	0.391197	0.560489
ENSMUSG00000010406	Mrpl52	protein_coding	B8	1.3676	6.3e-21	1.01e-19	0.926575	5.77e-11	1.46e-09	0.280964	0.0347541	0.207992	0.892672	1.32e-09	8.74e-09	0.180459	0.272829	0.437605	0.688709	3.28e-07	4.7e-06
ENSMUSG00000010435	Spaca7	protein_coding	-	NA	NA	NA	NA	NA	NA	NA	NA	NA	NA	NA	NA	NA	NA	NA	NA	NA	NA
ENSMUSG00000010453	Kansl3	protein_coding	-	-0.297559	3.57e-05	0.00012921	-0.176142	0.00960381	0.03189	-0.153551	0.0163121	0.131655	-0.00293079	0.967194	0.993396	0.187946	0.0273915	0.0770559	-0.131946	0.0534094	0.127408
ENSMUSG00000010461	Eya4	protein_coding	-	0	1	1	-1.21631	0.0910207	0.195267	-0.410197	0.576786	NA	0.0557139	0.937506	0.977191	0.0279076	0.967565	NA	-0.402976	0.581712	NA
ENSMUSG00000010476	Ebf3	protein_coding	-	-0.779634	0.316719	0.464372	-0.279684	0.719431	0.834539	0.326213	0.675538	0.885521	-0.919369	0.240026	0.370961	-0.922694	0.232531	0.392438	0.445532	0.568922	NA
ENSMUSG00000010492	Uckl1os	antisense	-	-0.92266	0.113843	0.202709	-0.634	0.223099	0.38148	0.760851	0.12403	0.425176	0.0317205	0.955156	0.98663	-1.12402	0.0847173	0.185768	0.259113	0.6558	NA
ENSMUSG00000010505	Myt1	protein_coding	-	-0.262204	0.722519	0.841529	0.962039	0.199356	0.351354	-0.0469786	0.950971	NA	-0.350958	0.636286	0.768076	1.55765	0.0312393	NA	-0.166188	0.826714	NA
ENSMUSG00000010517	Faf1	protein_coding	B8	0.48682	5.07e-06	2.04e-05	0.135713	0.190694	0.340177	0.0818543	0.403059	0.729668	0.454615	2.19e-05	8.49e-05	0.05412	0.678226	0.802989	0.308167	0.00240289	0.00997944
ENSMUSG00000010529	Gm266	protein_coding	-	-0.600896	0.430264	0.584897	3.90285	3.45e-07	3.99e-06	1.11432	0.140336	0.450268	1.45859	0.0591099	0.115509	-0.678275	0.380162	0.548763	3.83747	3.32e-07	NA
ENSMUSG00000010538	Tsacc	protein_coding	-	-0.763291	0.0736197	0.140297	1.21594	0.00533368	0.0195479	-0.154441	0.684841	0.89001	-1.2167	0.00340946	0.00903857	-1.61755	0.00324756	0.0135131	0.139335	0.729775	0.835969
ENSMUSG00000010554	Mettl16	protein_coding	-	0.125054	0.265356	0.406102	-0.168205	0.117407	0.236692	-0.130583	0.195757	0.525642	-0.180755	0.104434	0.187781	-0.954232	3.91e-10	1.14e-08	0.356403	0.000996604	0.00474178
ENSMUSG00000010592	Dazl	protein_coding	-	-0.64767	NA	NA	0.12568	NA	NA	0.168575	NA	NA	-0.52133	NA	NA	0.347512	NA	NA	0.430306	NA	NA
ENSMUSG00000010601	Apol7a	protein_coding	B21	0.230341	0.762281	0.871258	0.102899	0.893676	0.944776	0.179668	0.817102	0.945602	0.872679	0.252568	0.386177	-1.50902	0.044479	0.112668	-0.837669	0.2797	0.44279
ENSMUSG00000010607	Pigyl	protein_coding	B8	0.278826	0.218594	0.347796	0.299423	0.178575	0.324179	0.199918	0.33544	0.672999	0.210778	0.354766	0.502486	0.138494	0.602999	0.745592	0.521133	0.015035	0.0459663
ENSMUSG00000010608	Rbm25	protein_coding	B32	-0.836535	3.24e-19	4.56e-18	-0.222483	0.0119791	0.0383337	-0.236964	0.00442456	0.0579075	-0.236907	0.0109607	0.0258495	0.417916	4.66e-05	0.000361822	0.142562	0.0965725	0.200602
ENSMUSG00000010609	Psen2	protein_coding	-	-0.342409	0.000180327	0.000585856	0.0513624	0.556425	0.714696	-0.223062	0.00663906	0.0759527	0.730213	1.15e-15	1.42e-14	0.231697	0.0277444	0.0778356	-0.0181118	0.832925	0.903847
ENSMUSG00000010651	Acaa1b	protein_coding	B21	0.617131	0.427226	0.581487	1.18744	0.125547	0.248243	-0.156814	0.838292	0.952941	-0.901666	0.247641	0.380346	-3.54308	4.76e-06	4.96e-05	-0.590453	0.442771	0.608915
ENSMUSG00000010660	Plcd1	protein_coding	B4	0.839985	0.0771693	0.146059	0.907496	0.0465103	0.114958	-0.344644	0.43269	0.751721	0.235811	0.615679	0.75164	-0.565023	0.280798	0.445865	-0.328038	0.460909	0.625235
ENSMUSG00000010663	Fads1	protein_coding	B22	1.35927	0.000136296	0.000451155	0.0875797	0.798943	0.88679	0.637558	0.0506209	0.259003	-0.365018	0.310124	0.454391	-0.812489	0.0341704	0.0917914	0.166805	0.617096	0.754277
ENSMUSG00000010721	Lmbr1	protein_coding	B30	-0.925468	0.0276557	0.059585	1.09054	0.00423044	0.0160959	0.337263	0.347055	0.682333	-0.242953	0.531201	0.67842	-0.589698	0.209457	0.363965	0.234768	0.517708	0.67535
ENSMUSG00000010751	Tnfrsf22	protein_coding	B31	-1.13141	8.65e-13	6.99e-12	-0.830074	8.76e-09	1.42e-07	-0.0605691	0.652067	0.875863	-0.419823	0.00512718	0.013046	0.239384	0.198378	0.349785	-0.0422091	0.772472	0.864177
ENSMUSG00000010755	Cars	protein_coding	-	0.823734	5.24e-21	8.47e-20	-0.173943	0.0409103	0.103926	-0.00898042	0.910391	0.977093	0.716156	3.29e-16	4.33e-15	0.0332679	0.773034	0.867809	0.173818	0.0444836	0.110081
ENSMUSG00000010760	Phlda2	protein_coding	-	0.506463	0.515917	0.668299	-1.29707	0.0957929	0.202942	0.286454	0.711841	0.902678	-0.797745	0.307882	0.451663	-0.563233	0.466204	0.632477	0.112827	0.885192	NA
ENSMUSG00000010796	Asz1	protein_coding	-	-1.1233	0.127061	0.222616	0.967417	0.165997	0.306493	1.10371	0.116698	0.411717	-0.0941182	0.891838	0.94942	-0.521276	0.489329	0.653554	1.20278	0.0717129	0.159856
ENSMUSG00000010797	Wnt2	protein_coding	B4	-1.72632	0.00496979	0.0126601	1.10059	0.0651516	0.150539	1.19025	0.0394021	0.223748	0.362799	0.556275	0.700832	-1.14954	0.0813725	0.180233	0.650445	0.257812	0.419371
ENSMUSG00000010803	Gabra1	protein_coding	-	0	1	NA	0	1	NA	0	1	NA	0.00119103	0.996955	NA	-0.0405442	0.895948	NA	0	1	NA
ENSMUSG00000010825	Grid2ip	protein_coding	-	0	1	NA	0	1	NA	0.206404	0.550299	NA	0	1	NA	0	1	NA	0	1	NA
ENSMUSG00000010830	Kdelr3	protein_coding	B24	1.03991	0.178924	0.296554	0.653857	0.394727	0.568044	1.75766	0.0208042	0.15317	-0.0784175	0.919239	0.965548	1.51525	0.0504621	0.124625	0.700526	0.360394	0.529749
ENSMUSG00000010841	1700006E09Rik	protein_coding	-	0	1	NA	0	1	NA	-0.00200548	0.995366	NA	0	1	NA	0	1	NA	0	1	NA
ENSMUSG00000010911	Apip	protein_coding	B8	0.415688	0.0144582	0.0333229	0.691004	2.84e-05	0.000205651	0.167317	0.280755	0.623829	0.692245	3.49e-05	0.000131408	-0.0390819	0.855694	0.921582	0.873694	6.19e-08	1.08e-06
ENSMUSG00000010914	Pdhx	protein_coding	-	0.234834	0.0757096	0.143594	0.484469	0.000105882	0.000660136	-0.109499	0.351143	0.686065	0.300815	0.0183508	0.0410569	-0.0291763	0.858055	0.922803	0.705131	1.38e-08	2.93e-07
ENSMUSG00000010936	Vac14	protein_coding	-	0.391702	1.53e-05	5.76e-05	0.207936	0.0164627	0.0499296	-0.0356503	0.66249	0.880753	0.59649	4.25e-11	3.29e-10	-0.119218	0.280529	0.445653	0.20411	0.0169001	0.0505282
ENSMUSG00000011008	Mcoln2	protein_coding	B29	-1.82485	5.21e-26	1.26e-24	-0.0927862	0.563504	0.720668	-0.209099	0.168161	0.488947	-1.42594	2.96e-17	4.23e-16	-0.892467	5.96e-06	6.01e-05	0.0661611	0.664883	0.788584
ENSMUSG00000011034	Slc5a1	protein_coding	B27	0	1	1	0.0107276	0.980707	0.995587	0.678537	0.143628	0.454713	-0.0909439	0.829879	0.908529	0.292147	0.484479	0.649078	0.55569	0.230084	0.387848
ENSMUSG00000011052	1700049J03Rik	antisense	-	NA	NA	NA	NA	NA	NA	NA	NA	NA	NA	NA	NA	NA	NA	NA	NA	NA	NA
ENSMUSG00000011096	Akt1s1	protein_coding	-	-0.134056	0.25451	0.392458	-0.107131	0.339957	0.513327	-0.0992267	0.34786	0.682917	0.494326	2.46e-05	9.44e-05	0.184603	0.17908	0.324754	0.0681349	0.542342	0.695741
ENSMUSG00000011114	Tbrg1	protein_coding	B13	0.350442	0.000245896	0.000783796	0.176467	0.0558943	0.133258	0.0725358	0.403528	0.729872	0.718683	7.88e-14	8.13e-13	0.296676	0.00697643	0.025357	0.141926	0.114132	0.228139
ENSMUSG00000011118	Panx3	protein_coding	-	0	1	NA	0	1	NA	-0.0286044	0.934007	NA	0.150923	0.628787	NA	0	1	NA	0.0378005	0.912857	NA
ENSMUSG00000011148	Adssl1	protein_coding	B6	0.542819	5.95e-05	0.000207841	1.19842	4.08e-20	4.82e-18	0.315291	0.00989321	0.0977811	1.53778	6.28e-30	2.66e-28	0.0644345	0.673655	0.799661	-0.332253	0.00798908	0.0272544
ENSMUSG00000011154	Cfap161	protein_coding	-	-0.0044304	0.989978	NA	0.0222838	0.95099	NA	-0.0219987	0.953891	NA	0	1	NA	-0.204989	0.54898	NA	0.0458731	0.904004	NA
ENSMUSG00000011158	Brf1	protein_coding	-	-0.892893	9.09e-27	2.33e-25	-0.522206	4.25e-11	1.1e-09	-0.212067	0.00422517	0.0563164	-0.360182	1.47e-05	5.86e-05	-0.25644	0.00859874	0.0302302	-0.0860119	0.271803	0.433953
ENSMUSG00000011171	Vipr2	protein_coding	-	0.302009	0.684278	0.811751	0.970923	0.185014	0.332923	2.41591	0.000881539	0.0191818	0.598431	0.416968	0.566999	2.24773	0.00363989	0.014895	-1.63795	0.0242776	NA
ENSMUSG00000011179	Odc1	protein_coding	B35	-0.039896	0.862243	0.942479	-0.536835	0.0154769	0.0474116	-0.117851	0.573931	0.836911	-0.511849	0.0282214	0.0601838	0.681713	0.00459827	0.0180763	-0.568241	0.00686498	0.0240617
ENSMUSG00000011254	Thg1l	protein_coding	B10	0.63442	7.1e-06	2.8e-05	0.45883	0.000612586	0.00308062	0.0638968	0.614932	0.858038	0.0381467	0.783862	0.878629	-0.521974	0.0119985	0.0397103	0.750872	2.57e-08	5.04e-07
ENSMUSG00000011256	Adam19	protein_coding	B39	-0.392943	0.0660911	0.127776	0.334209	0.104155	0.216272	-0.05767	0.766635	0.927902	-0.716196	0.00093933	0.00277405	1.26509	2.01e-08	3.86e-07	0.265086	0.174784	0.3165
ENSMUSG00000011257	Pabpc4	protein_coding	B34	-0.271015	0.164722	0.276422	-0.999281	1.06e-07	1.37e-06	-0.102128	0.565283	0.833245	-1.16554	3.89e-09	2.44e-08	0.745046	0.000279147	0.00169923	-0.361695	0.0428824	0.107062
ENSMUSG00000011263	Exoc3l2	protein_coding	-	0.899827	0.0649332	0.12573	1.44774	0.00317813	0.0126096	-0.0871187	0.849719	0.955906	-0.612803	0.213689	0.338345	-0.255086	0.638828	0.773257	-1.28844	0.00913869	0.030532
ENSMUSG00000011267	Zfp296	protein_coding	B31	-1.01967	2.93e-07	1.36e-06	0.307084	0.1049	0.21747	-0.162711	0.362509	0.694942	-1.17302	3.7e-09	2.33e-08	-0.416661	0.074595	0.168429	0.161089	0.377213	0.547846
ENSMUSG00000011305	Plin5	protein_coding	B17	-0.0260912	0.966193	1	0.508675	0.37142	0.544683	0.420192	0.447465	0.76209	3.05018	3.77e-07	1.86e-06	1.09322	0.073124	0.165894	-0.775752	0.19273	0.339817
ENSMUSG00000011306	Sugp1	protein_coding	-	-0.0343813	0.63395	0.771426	0.169497	0.0131215	0.0413802	0.0229009	0.721352	0.907917	0.181745	0.0109713	0.0258663	0.392679	1.14e-05	0.000105965	0.0107393	0.880171	0.932235
ENSMUSG00000011349	Dmrtc2	protein_coding	-	0	1	NA	0	1	NA	-0.00844972	0.980481	NA	0.0318652	0.918672	NA	0	1	NA	0	1	NA
ENSMUSG00000011350	Gm5893	processed_transcript	-	0	1	NA	0	1	NA	0	1	NA	-0.0137365	0.96489	NA	0.0340543	0.91253	NA	0	1	NA
ENSMUSG00000011382	Dhdh	protein_coding	B4	0.0326735	0.899296	0.966879	1.04667	1.26e-05	0.000100219	0.140072	0.536863	0.815415	0.360908	0.143685	0.245063	-2.06117	9.78e-10	2.56e-08	0.403549	0.0822354	0.177506
ENSMUSG00000011427	Zfp790	protein_coding	B31	-0.507624	0.00176343	0.00489382	-0.0660366	0.664935	0.796804	-0.0645914	0.649879	0.874286	-1.00473	2.61e-10	1.86e-09	-0.399549	0.0422592	0.108351	-0.185699	0.218289	0.372959
ENSMUSG00000011463	Cpb1	protein_coding	-	0.101982	0.749836	NA	-0.0200885	0.951299	NA	0.0422032	0.902788	NA	0.0417996	0.893513	NA	-0.00368174	0.990525	NA	0.0610949	0.859617	NA
ENSMUSG00000011486	Slc25a41	protein_coding	-	0	1	NA	-0.07605	0.817188	NA	0	1	NA	-0.0466242	0.881396	NA	0	1	NA	0.0764412	0.824898	NA
ENSMUSG00000011589	Fsd1	protein_coding	-	0	1	NA	0.0648328	0.843716	NA	0	1	NA	-0.0122468	0.9687	NA	-0.00737085	0.981032	NA	-0.00138052	0.996811	NA
ENSMUSG00000011632	Pinlyp	protein_coding	-	-0.719084	0.356055	0.506842	0.204777	0.793398	0.883809	0.0168339	0.98271	NA	-1.08607	0.165038	0.27418	-0.28029	0.715983	NA	0.637041	0.41545	NA
ENSMUSG00000011658	Fuz	protein_coding	B28	-1.02016	5.97e-21	9.61e-20	-0.722315	1.44e-12	4.93e-11	-0.156074	0.10066	0.380927	-0.876607	2.61e-16	3.45e-15	-1.24652	1.53e-18	1.85e-16	-0.0987934	0.324596	0.492644
ENSMUSG00000011751	Sptbn4	protein_coding	-	-0.634676	0.185547	0.305271	0.214156	0.643603	0.781483	-0.102093	0.813023	0.944228	0.260408	0.587484	0.727037	0.22701	0.671788	0.798124	-0.104247	0.823989	0.898217
ENSMUSG00000011752	Pgam1	protein_coding	B6	1.7481	8.85e-26	2.1e-24	1.17848	1.92e-13	7.59e-12	0.203601	0.178116	0.503456	2.34284	1.54e-44	2.01e-42	0.251735	0.180346	0.326473	0.688462	6.7e-06	6.36e-05
ENSMUSG00000011831	Evi5	protein_coding	B4	-0.411058	0.0981772	0.179311	0.762413	0.00136355	0.00613717	0.174942	0.438452	0.755033	0.252673	0.310553	0.454841	-0.48413	0.0741525	0.167701	0.809811	0.000334239	0.0018583
ENSMUSG00000011832	Evi5l	protein_coding	-	-0.172835	0.211044	0.338417	-0.243671	0.0628208	0.146091	-0.0607296	0.622725	0.861394	0.209641	0.124727	0.217773	-0.671151	0.000105041	0.000726804	0.0157724	0.904914	0.947969
ENSMUSG00000011837	Snapc2	protein_coding	B9	0.407864	0.00142083	0.00401153	0.203812	0.0991999	0.20852	-0.00272242	0.981353	0.996018	0.462522	0.000318886	0.00102253	-0.228708	0.14992	0.285548	0.215941	0.0778913	0.170223
ENSMUSG00000011877	Git1	protein_coding	B9	0.245954	0.0347312	0.0726191	0.139828	0.21024	0.365141	-0.115211	0.273802	0.617176	0.461444	8.26e-05	0.000292719	-0.0469553	0.724598	0.836453	0.155804	0.151934	0.284817
ENSMUSG00000011884	Gltp	protein_coding	-	0.338364	1.36e-05	5.18e-05	0.0189962	0.797782	0.886127	0.0747669	0.28502	0.628108	0.16888	0.0299269	0.0633653	0.105426	0.230181	0.38982	0.163244	0.0235744	0.0663197
ENSMUSG00000011958	Bnip2	protein_coding	-	0.61792	2.8e-14	2.59e-13	0.300986	0.000120471	0.00073892	-0.0139154	0.849711	0.955906	0.514942	2.23e-10	1.6e-09	0.0751475	0.42814	0.595986	-0.0481034	0.530118	0.685619
ENSMUSG00000011960	Ccnt1	protein_coding	B32	-0.914051	1.04e-23	2.12e-22	-0.409081	1.26e-06	1.29e-05	-0.158675	0.0445276	0.240351	-0.663217	6.63e-14	6.89e-13	-0.00652474	0.950361	0.973634	-0.0669107	0.422834	0.590028
ENSMUSG00000012017	Scarf2	protein_coding	B4	1.19093	0.039722	0.0816771	1.38703	0.0124163	0.0394903	1.65114	0.00205491	0.0349156	0.374269	0.514273	0.662467	0.895962	0.140376	0.272036	-0.13341	0.804338	0.885585
ENSMUSG00000012042	4930579F01Rik	protein_coding	-	0	1	NA	0	1	NA	-0.0617673	0.858057	NA	0	1	NA	0	1	NA	0	1	NA
ENSMUSG00000012076	Brms1l	protein_coding	B31	-0.749336	9.81e-07	4.28e-06	0.0510149	0.719589	0.834633	-0.261625	0.0486882	0.253251	-0.72162	1.15e-06	5.33e-06	-0.152212	0.403485	0.570919	0.214074	0.125354	0.245707
ENSMUSG00000012114	Med15	protein_coding	B5	-0.187585	0.0536027	0.106208	0.204982	0.0262701	0.0730147	-0.0114189	0.895645	0.972844	0.988428	1.91e-24	5.07e-23	0.125284	0.255564	0.418936	0.0354075	0.695048	0.811357
ENSMUSG00000012117	Dhdds	protein_coding	B13	1.04106	3.45e-29	1.04e-27	0.365183	4.7e-05	0.000320916	0.175309	0.0376638	0.218383	0.654395	1.38e-12	1.26e-11	0.0433533	0.709327	0.825271	0.293036	0.000909809	0.00438447
ENSMUSG00000012123	Aim1l	protein_coding	B36	-0.152562	0.550214	0.699594	0.531288	0.0338289	0.0894832	-0.705348	0.00236436	0.0383082	-2.0358	4.19e-14	4.46e-13	0.161864	0.589628	0.73565	-0.352833	0.16744	0.306568
ENSMUSG00000012126	Ubxn11	protein_coding	B41	-0.0753725	0.563755	0.711208	-0.721822	1.07e-08	1.7e-07	-0.0887992	0.448116	0.762626	-0.340859	0.0105201	0.024891	-0.215907	0.16204	0.302008	-0.546588	1.91e-05	0.000157816
ENSMUSG00000012187	Mogat1	protein_coding	-	0	1	NA	0.207441	0.731692	NA	0.272645	0.664262	NA	0.756789	0.199154	NA	-0.372764	0.517297	NA	0	1	NA
ENSMUSG00000012211	Tex22	protein_coding	-	-1.42711	0.0622939	0.121316	-0.460329	0.551885	0.711154	0.142718	0.855004	NA	-0.104086	0.892552	0.949643	-0.264265	0.724192	NA	-0.616632	0.42749	NA
ENSMUSG00000012282	Wnt8a	protein_coding	-	0	1	1	0.693189	0.323663	0.495716	0.224109	0.75714	NA	0	1	1	0.175498	0.794036	NA	-0.126307	0.860249	NA
ENSMUSG00000012296	Tjap1	protein_coding	B9	0.0108565	0.917809	0.97854	-0.273831	0.00644435	0.0228122	-0.0969484	0.302496	0.643945	0.291092	0.00541573	0.0137167	-0.177997	0.175887	0.320306	0.0222788	0.826285	0.899196
ENSMUSG00000012350	Ehf	protein_coding	B24	-0.109838	0.885485	0.957992	0.402793	0.593662	0.744019	1.74846	0.0182689	0.14093	-3.15594	3.49e-05	0.000131415	4.15089	6.09e-08	1.02e-06	-0.284708	0.704256	0.817809
ENSMUSG00000012396	Nanog	protein_coding	-	-0.00410789	0.98975	NA	0	1	NA	0.0872763	0.800532	NA	0	1	NA	-0.0075571	0.980552	NA	0	1	NA
ENSMUSG00000012405	Rpl15	protein_coding	B1	0.203475	0.0661551	0.127859	-0.0620709	0.560928	0.718351	0.100666	0.316706	0.657364	0.292722	0.00906955	0.0218175	-0.135082	0.258975	0.422806	0.574504	1.35e-08	2.88e-07
ENSMUSG00000012422	Tmem167	protein_coding	B12	0.763089	5.88e-20	8.81e-19	0.175442	0.0320931	0.085976	-0.0537974	0.479218	0.783329	0.773136	2.45e-20	4.53e-19	0.101777	0.31281	0.480713	0.198919	0.0119671	0.0382016
ENSMUSG00000012428	Steap4	protein_coding	B16	1.68201	0.000192168	0.000622298	2.12586	1.08e-06	1.12e-05	1.62308	9.11e-05	0.00367029	3.25461	8.84e-13	8.27e-12	1.23561	0.00884796	0.030937	-0.908991	0.0308529	0.0824474
ENSMUSG00000012429	Mplkip	protein_coding	B8	0.112938	0.326151	0.474806	-0.0710283	0.526916	0.68967	-0.116377	0.261774	0.604798	-0.125545	0.279411	0.418447	-0.649554	3.46e-05	0.000277073	0.182308	0.100696	0.206848
ENSMUSG00000012443	Kif11	protein_coding	B10	3.33117	2.79e-14	2.58e-13	1.48087	0.000466766	0.00242683	1.86119	4.06e-06	0.00034087	0.364952	0.409636	0.559869	-1.16789	0.0147815	0.0467811	2.99934	1.47e-13	9.38e-12
ENSMUSG00000012483	Rpa3	protein_coding	B8	0.840826	3.02e-07	1.4e-06	0.477642	0.0030891	0.0123059	-0.0180061	0.904846	0.975422	-0.223761	0.179326	0.293567	-0.119045	0.551915	0.705555	0.567454	0.000305353	0.00171922
ENSMUSG00000012519	Mlkl	protein_coding	B11	3.46309	3.05e-44	2.61e-42	3.58962	2.89e-49	4.89e-46	1.13104	5.72e-07	7.55e-05	2.44369	1.83e-23	4.47e-22	-0.662663	0.0486852	0.12114	1.14082	9.53e-07	1.18e-05
ENSMUSG00000012520	Phox2b	protein_coding	-	0	1	NA	-0.158416	0.629995	NA	0	1	NA	0	1	NA	0	1	NA	0	1	NA
ENSMUSG00000012535	Tnpo3	protein_coding	-	-0.0994382	0.145621	0.249516	-0.020919	0.747451	0.853285	-0.0164073	0.787577	0.935638	0.00235532	0.972169	0.995505	-0.124288	0.133564	0.262322	0.145019	0.0245164	0.0684095
ENSMUSG00000012609	Ttll5	protein_coding	B33	0.373106	0.054507	0.107835	-0.179813	0.324304	0.496317	-0.0461057	0.789206	0.936342	-0.657702	0.000629637	0.00191749	-0.637283	0.00787195	0.0280976	0.0833557	0.65019	0.777653
ENSMUSG00000012640	Zfp715	protein_coding	B32	-0.813585	1.25e-06	5.4e-06	-0.181174	0.252545	0.416312	-0.0266172	0.858155	0.958763	-1.10051	4.13e-11	3.2e-10	0.664576	0.000324625	0.00193448	-0.473941	0.0024281	0.0100734
ENSMUSG00000012705	Retn	protein_coding	B17	-0.175076	0.763714	0.872278	1.37232	0.014939	0.046027	0.431725	0.416447	0.740367	2.53411	9.98e-06	4.06e-05	0.0783334	0.896521	0.944733	-0.988314	0.0874495	0.185873
ENSMUSG00000012777	Acpt	protein_coding	-	-0.188283	0.793423	NA	-0.263403	0.726493	NA	-0.224388	0.758541	NA	0.559423	0.459693	0.609615	1.08314	0.155404	NA	0.233208	0.74476	NA
ENSMUSG00000012819	Cdh23	protein_coding	B36	0.288039	0.355979	0.506767	-0.388841	0.193836	0.344197	0.216785	0.4455	0.760578	-0.303779	0.33725	0.483257	0.650423	0.052484	0.128449	-1.49049	1.44e-06	1.7e-05
ENSMUSG00000012848	Rps5	protein_coding	B1	0.128319	0.25362	0.391416	0.00874149	0.93566	0.971058	0.139614	0.171619	0.493639	-0.0152704	0.893472	0.949999	0.0431283	0.715493	0.829915	0.225614	0.0273886	0.0748038
ENSMUSG00000012889	Podnl1	protein_coding	B15	1.73491	1.53e-10	9.99e-10	0.980016	0.000206198	0.00118492	-0.480251	0.0534614	0.267718	-1.49327	9.16e-08	4.92e-07	0.490145	0.10053	0.21163	-1.26959	1.47e-06	1.73e-05
ENSMUSG00000013033	Adgrl1	protein_coding	B41	0.157642	0.290555	0.434901	-0.170625	0.232773	0.392866	-0.239154	0.0761566	0.324487	-1.74106	5.68e-30	2.42e-28	-0.101925	0.552478	0.706046	0.159441	0.260277	0.421826
ENSMUSG00000013076	Amotl1	protein_coding	B27	0.443606	0.472717	0.627072	0.0282075	0.96245	0.985877	2.50989	1.53e-05	0.000971267	0.928433	0.133029	0.230004	0.382117	0.549235	0.703234	-0.0476662	0.936724	0.966073
ENSMUSG00000013083	2200002J24Rik	protein_coding	-	-1.25925	0.0944078	0.173495	0.323175	0.670158	0.800222	0.544928	0.479262	NA	0.00862467	0.990941	1	0.545021	0.457469	NA	1.84467	0.0164637	NA
ENSMUSG00000013089	Etv5	protein_coding	B7	1.11293	0.000299294	0.000943587	0.694284	0.0196364	0.0576971	0.319424	0.257563	0.601073	0.996563	0.00128082	0.00369113	-0.314661	0.378291	0.546811	0.097026	0.735245	0.838921
ENSMUSG00000013091	Tmem190	protein_coding	-	-0.428332	0.520319	NA	-0.763851	0.261515	NA	-0.188594	0.78681	NA	-0.343033	0.606034	0.743147	0.593555	0.360142	NA	-0.464257	0.50539	NA
ENSMUSG00000013150	Gfod2	protein_coding	-	0.22391	0.456947	0.612033	-0.68166	0.0197531	0.0579815	0.036507	0.894288	0.972391	-0.377115	0.216196	0.34157	-0.388086	0.281005	0.446083	-0.451397	0.126572	0.247193
ENSMUSG00000013155	Enkd1	protein_coding	B10	1.64124	9.75e-06	3.78e-05	0.828572	0.0207773	0.0605503	0.818713	0.0170505	0.135022	0.612574	0.10186	0.18393	0.640946	0.138004	0.268907	1.56995	7.22e-06	6.76e-05
ENSMUSG00000013158	4933405L10Rik	protein_coding	-	0.439588	0.441708	NA	0.141225	0.80884	NA	0.102228	0.866034	NA	0.262663	0.640883	NA	0	1	NA	0.164052	0.786404	NA
ENSMUSG00000013160	Atp6v0d1	protein_coding	B3	0.371344	0.000796281	0.00233626	0.0380418	0.721735	0.836107	0.115394	0.252263	0.595646	1.2379	2.08e-28	7.74e-27	0.685465	1.13e-08	2.31e-07	-0.104659	0.308443	0.475243
ENSMUSG00000013236	Ptprs	protein_coding	B4	-0.761751	0.00127854	0.00363693	0.333168	0.139452	0.268574	-0.195379	0.359929	0.692975	0.00759384	0.974379	0.996436	-1.62198	1.54e-09	3.82e-08	0.530656	0.0132299	0.0415411
ENSMUSG00000013275	Slc41a1	protein_coding	B31	-0.49835	0.000192112	0.00062221	0.19489	0.121202	0.242117	-0.0348103	0.769129	0.928177	-0.598481	6.05e-06	2.53e-05	0.587129	9.7e-05	0.000678474	-0.0106126	0.931447	0.96298
ENSMUSG00000013338	Fer1l4	protein_coding	-	-0.0178539	0.95549	NA	0	1	NA	-0.00233984	0.994598	NA	-0.0767428	0.806014	NA	0.0137001	0.964756	NA	0.0369639	0.914792	NA
ENSMUSG00000013353	4931406B18Rik	protein_coding	-	-0.341701	0.651295	0.785304	2.03168	0.00553761	0.0201473	0.793271	0.265338	0.608677	2.14391	0.00373705	0.00982724	3.06334	7.18e-05	0.000520894	-0.506051	0.494642	NA
ENSMUSG00000013367	Iglon5	protein_coding	-	-0.0257333	0.971529	1	1.15301	0.117026	0.236183	0.47997	0.521416	NA	0.432732	0.552816	0.697878	-0.256412	0.716316	NA	0.0874846	0.906562	NA
ENSMUSG00000013415	Igf2bp1	protein_coding	-	0.0793555	0.818776	NA	0.0765638	0.829833	NA	0.162126	0.664785	NA	0.168299	0.619675	NA	0	1	NA	0	1	NA
ENSMUSG00000013418	B4galnt2	protein_coding	B26	-2.2614	0.000777419	0.00228458	-1.40879	0.0230049	0.0657464	-0.446402	0.454537	0.765791	-4.50737	2.8e-12	2.45e-11	1.69801	0.0125473	0.0411607	0.100509	0.874189	0.92831
ENSMUSG00000013419	Zfp651	protein_coding	B27	0.459044	0.448349	0.603322	0.182195	0.752536	0.8568	0.469737	0.400754	0.727425	-0.250943	0.673682	0.798408	-0.281269	0.654012	0.785119	-0.634662	0.273198	0.435604
ENSMUSG00000013465	Nelfb	protein_coding	-	-0.0160587	0.812749	0.908521	-0.105266	0.108987	0.223515	-0.0868496	0.15685	0.473325	-0.329675	1.49e-06	6.8e-06	-0.0677467	0.398451	0.566194	-0.0444625	0.489723	0.65145
ENSMUSG00000013483	Card14	protein_coding	-	-1.60256	0.00179921	0.00498806	-1.87974	0.000213371	0.00122071	-0.269888	0.54228	0.819407	0.284847	0.561959	0.705626	2.47312	7.66e-06	7.47e-05	0.291631	0.605287	NA
ENSMUSG00000013495	Tmem175	protein_coding	B31	-0.233869	0.0186347	0.0419356	-0.231538	0.0136789	0.0427884	-0.0382199	0.661798	0.88055	0.250202	0.00969102	0.0231604	-0.0474726	0.708651	0.825014	0.134854	0.148558	0.280292
ENSMUSG00000013523	Bcas1	protein_coding	-	-0.210908	0.637353	0.774365	0.114415	0.791369	0.882489	0.215725	0.592634	0.844952	1.2852	0.00322025	0.00858542	-0.999995	0.0943693	0.201814	0.528209	0.235347	0.393518
ENSMUSG00000013539	Tango2	protein_coding	B9	0.743514	1.81e-18	2.4e-17	-0.00331471	0.968141	0.988948	0.18797	0.0151463	0.126101	0.656886	1.06e-14	1.19e-13	0.0747585	0.501309	0.663747	-0.105447	0.22451	0.380788
ENSMUSG00000013562	4833413E03Rik	lincRNA	-	-0.260874	0.736992	0.852926	0.245146	0.754025	0.857845	-0.123025	0.874605	NA	1.46912	0.0603159	0.117509	1.04624	0.173598	NA	-0.586618	0.45358	NA
ENSMUSG00000013584	Aldh1a2	protein_coding	B4	0.459269	0.365122	0.516399	1.65909	0.000721714	0.00355448	0.559536	0.234272	0.5755	0.381797	0.453307	0.603134	-2.34193	2.21e-05	0.000187075	0.957617	0.0407422	0.1028
ENSMUSG00000013593	Ndufs2	protein_coding	B8	0.199925	0.060274	0.117873	-0.00892264	0.930659	0.968066	0.0365646	0.70488	0.899537	0.549684	3.08e-07	1.54e-06	-0.0818942	0.486758	0.651099	0.345699	0.000424409	0.00227017
ENSMUSG00000013611	Snx31	protein_coding	-	1.46242	0.0387544	0.0799232	0.0958107	0.889706	0.942213	1.41334	0.0376396	0.218372	1.51298	0.034311	0.0715323	0.482416	0.523279	0.681756	-0.73726	0.304426	NA
ENSMUSG00000013622	Atraid	protein_coding	B9	-0.542618	1.45e-07	6.98e-07	0.0436586	0.653948	0.78911	0.0165724	0.856167	0.958162	0.427433	2.16e-05	8.4e-05	0.558499	2.37e-06	2.67e-05	0.090444	0.344938	0.513994
ENSMUSG00000013629	Cad	protein_coding	B10	0.355328	0.000443348	0.00135776	0.0415245	0.668446	0.799178	-0.143893	0.115801	0.410736	-0.3402	0.00085404	0.00254081	-0.900001	7.95e-13	3.86e-11	0.588814	3.43e-10	1.1e-08
ENSMUSG00000013643	Lypd8	protein_coding	-	0	1	NA	0.351376	0.561574	NA	0.0879252	0.888825	NA	-0.139594	0.81265	0.897966	0.0164025	0.977145	NA	-0.200872	0.747575	NA
ENSMUSG00000013646	Sh3bp5l	protein_coding	-	-0.20112	0.0455729	0.0921875	-0.0736985	0.444409	0.615391	-0.00716477	0.936532	0.984338	-0.257074	0.00988065	0.0235587	0.136432	0.253557	0.416976	-0.125984	0.18838	0.334402
ENSMUSG00000013653	1810065E05Rik	protein_coding	-	-0.0580522	0.932798	NA	1.00116	0.154973	NA	0.157732	0.827973	NA	-0.479714	0.486203	0.635425	-0.309764	0.644643	NA	0.0796867	0.91147	NA
ENSMUSG00000013662	Atad1	protein_coding	-	-0.020111	0.841722	0.927936	-0.0767959	0.422893	0.595228	-0.120419	0.180906	0.507265	0.238858	0.0169719	0.0382741	-0.00241275	0.983743	0.99248	0.101061	0.282002	0.445664
ENSMUSG00000013663	Pten	protein_coding	-	-0.350846	0.000237338	0.000759035	-0.17081	0.062515	0.145612	-0.0496757	0.565316	0.833245	0.0211124	0.826802	0.906472	0.492853	2.19e-06	2.49e-05	-0.0254983	0.772196	0.864086
ENSMUSG00000013668	4933402N03Rik	protein_coding	-	NA	NA	NA	NA	NA	NA	NA	NA	NA	NA	NA	NA	NA	NA	NA	NA	NA	NA
ENSMUSG00000013698	Pea15a	protein_coding	-	0.555878	6.05e-10	3.7e-09	-0.0102774	0.905219	0.951881	0.0139986	0.863056	0.960239	-0.541099	1.68e-09	1.09e-08	-0.242357	0.0218525	0.0644135	-0.0755489	0.374053	0.544618
ENSMUSG00000013701	Timm23	protein_coding	B13	1.19253	2.23e-14	2.08e-13	0.670479	8.32e-06	6.92e-05	-0.111889	0.428734	0.749193	1.26007	6.71e-16	8.53e-15	0.225902	0.221185	0.37882	0.539285	0.000244528	0.0014209
ENSMUSG00000013707	Tnfaip8l2	protein_coding	B16	0.671245	1.06e-08	5.75e-08	0.343703	0.00243176	0.0100693	0.0764677	0.472819	0.778601	0.495963	2.98e-05	0.000112988	0.383296	0.00287023	0.0121869	-0.241924	0.0267954	0.0734758
ENSMUSG00000013736	Trnt1	protein_coding	-	-0.332171	0.00156367	0.00437876	0.129284	0.197891	0.349503	-0.247758	0.00805394	0.0858014	-0.329611	0.00150805	0.00429167	-0.0912883	0.475123	0.640683	0.199699	0.0416268	0.104533
ENSMUSG00000013766	Ly6g6e	protein_coding	-	0.0899968	0.878926	0.954209	0.249795	0.680356	0.80761	0.216041	0.730861	NA	-1.05006	0.0741074	0.140103	0.823088	0.15032	NA	0.115492	0.852934	NA
ENSMUSG00000013787	Ehmt2	protein_coding	-	0.308493	2.8e-05	0.00010245	0.364474	2.73e-07	3.24e-06	-0.00423523	0.949439	0.987283	0.0597134	0.422337	0.572611	-0.244445	0.00366453	0.0149707	0.296722	1.37e-05	0.000118631
ENSMUSG00000013822	Elof1	protein_coding	B13	0.857537	3.89e-11	2.69e-10	0.620204	7.9e-07	8.5e-06	0.172794	0.14451	0.456239	0.846965	9.43e-11	7.04e-10	0.0796961	0.602034	0.744823	0.274705	0.0256405	0.0709339
ENSMUSG00000013833	Med16	protein_coding	-	0.2319	0.034708	0.0725776	-0.0244537	0.817056	0.898397	-0.00860625	0.93112	0.983731	0.264716	0.016912	0.0381638	0.0309247	0.811251	0.893817	0.103135	0.322616	0.490799
ENSMUSG00000013846	St3gal1	protein_coding	-	0.150634	0.200483	0.324709	0.122016	0.280757	0.44899	0.0988567	0.354423	0.687612	-0.253311	0.033441	0.069932	-0.149525	0.23591	0.396311	-0.0486868	0.650729	0.778006
ENSMUSG00000013858	Tmem259	protein_coding	-	-0.230624	0.000592779	0.00177745	-0.136166	0.0344145	0.0906567	-0.141893	0.0190751	0.1452	0.158761	0.0189839	0.042318	0.0516396	0.498771	0.661552	-0.0517307	0.410723	0.579107
ENSMUSG00000013878	Rnf170	protein_coding	-	-0.442459	0.00541596	0.0137045	-0.0581468	0.700356	0.822014	0.128181	0.363778	0.695793	0.0549214	0.726832	0.838901	0.29785	0.11162	0.229246	-0.20067	0.184153	0.329628
ENSMUSG00000013921	Clip3	protein_coding	-	0.4118	0.407579	0.560939	0.763818	0.105435	0.218187	0.948958	0.0348955	0.208583	-0.159934	0.740429	0.848727	-0.385798	0.478401	0.643711	-0.45907	0.371273	0.541589
ENSMUSG00000013928	Thap8	protein_coding	-	-0.319183	0.674371	0.804334	-0.0383322	0.959143	0.984397	-0.376725	0.610141	NA	0.720483	0.338463	0.484542	0.702304	0.364423	NA	0.0615217	0.934832	NA
ENSMUSG00000013936	Myl2	protein_coding	B20	0.0425693	0.948987	0.996323	-1.29291	0.0457427	0.113393	-1.85506	0.00316386	0.0459642	-0.779583	0.244609	0.376562	-4.0694	2.2e-09	5.27e-08	-0.153596	0.814156	0.892269
ENSMUSG00000013973	Dedd	protein_coding	-	0.265066	0.00322384	0.0085331	-0.0941518	0.275716	0.443482	-0.0877565	0.279565	0.623098	0.515373	9.1e-09	5.5e-08	0.0509965	0.641023	0.775147	0.0495316	0.570615	0.717718
ENSMUSG00000013974	Mcemp1	protein_coding	B18	2.58394	1.02e-28	2.97e-27	1.87757	5.81e-17	3.96e-15	0.811327	0.000127624	0.00479572	2.4286	4.87e-25	1.35e-23	2.58938	6.71e-26	2.62e-23	-0.702058	0.00103871	0.00491236
ENSMUSG00000013997	Nit1	protein_coding	-	-0.199598	0.0491511	0.0985266	-0.181408	0.0600944	0.141333	0.0422473	0.638898	0.869601	-0.0233359	0.814636	0.899039	-0.228294	0.0664226	0.154346	0.219277	0.0220198	0.0626841
ENSMUSG00000014030	Pax5	protein_coding	B28	-3.10367	3.07e-44	2.63e-42	-0.914425	1.9e-05	0.000144506	-0.356081	0.07804	0.329281	-2.79698	2.11e-35	1.48e-33	-1.35578	7.61e-09	1.62e-07	0.11509	0.569735	0.717158
ENSMUSG00000014039	Prdm15	protein_coding	B31	-0.695324	2.83e-07	1.31e-06	-0.655242	1.76e-07	2.19e-06	-0.350178	0.00298556	0.0443296	-0.673649	4.06e-07	2e-06	-0.433383	0.0100057	0.0342341	-0.326821	0.010911	0.0353573
ENSMUSG00000014074	Rnf168	protein_coding	-	0.188312	0.169211	0.282761	0.262736	0.0409258	0.103953	0.0714798	0.554703	0.826732	-0.497819	0.000201585	0.000668459	-0.285263	0.0962679	0.20491	0.470717	0.000198844	0.00119372
ENSMUSG00000014075	Tctex1d2	protein_coding	-	0.0322628	0.901184	0.968435	0.749083	0.00242103	0.0100331	0.28736	0.210097	0.544881	0.913352	0.00030463	0.000980872	1.5073	1.91e-07	2.85e-06	-0.0715619	0.772286	0.864086
ENSMUSG00000014077	Chp1	protein_coding	B34	-0.489828	0.0112164	0.0265741	-0.655961	0.000423199	0.00222403	0.365115	0.0378094	0.218664	-0.293834	0.133503	0.230735	0.486559	0.0164683	0.0509969	-0.472416	0.00751061	0.0259225
ENSMUSG00000014104	Sval2	protein_coding	-	0	1	1	0	1	1	0	1	1	0	1	1	0.719204	0.020497	0.0611095	0	1	NA
ENSMUSG00000014158	Trpv4	protein_coding	B4	-0.687437	0.0597657	0.116994	1.08284	0.00104383	0.00489797	0.231058	0.46055	0.770276	1.09072	0.00129072	0.00371777	0.173476	0.670374	0.797268	0.546357	0.0895917	0.189369
ENSMUSG00000014164	Klhl3	protein_coding	-	0.0507931	0.89173	0.962448	-0.75907	0.0212189	0.0616048	-0.256912	0.404095	0.730424	-2.89634	5.95e-13	5.66e-12	0.872	0.0301457	0.0831281	-1.89734	1.08e-06	1.32e-05
ENSMUSG00000014177	Tvp23b	protein_coding	B8	-0.677967	8.75e-07	3.84e-06	-0.151597	0.250973	0.41428	0.0453269	0.710018	0.901537	-0.352081	0.00886371	0.0213782	-0.179138	0.291429	0.457796	0.0838026	0.513604	0.672188
ENSMUSG00000014195	Dnajc7	protein_coding	B28	-0.797791	1.15e-13	1.01e-12	-0.0941016	0.362228	0.535642	-0.177063	0.0689723	0.308905	-0.706588	8e-11	6.02e-10	-0.557088	1.87e-06	2.18e-05	0.342671	0.000472829	0.00248484
ENSMUSG00000014198	Zfp385c	protein_coding	-	0.142785	0.841803	0.927979	-0.126637	0.855743	0.92177	-0.175518	0.78983	0.936342	0.731883	0.299138	0.441644	-0.936641	0.202486	0.355176	0.303552	0.667037	NA
ENSMUSG00000014226	Cacybp	protein_coding	B12	1.26212	2.02e-24	4.32e-23	0.299004	0.0128317	0.0406356	-0.0370058	0.743551	0.916684	0.425354	0.000666115	0.00201931	-0.68334	4.04e-06	4.31e-05	0.419158	0.000336568	0.00186691
ENSMUSG00000014232	Cluap1	protein_coding	-	-0.400508	0.010544	0.0251303	-0.0300719	0.845044	0.91555	-0.184676	0.194582	0.524229	-0.114962	0.466231	0.615632	-0.286607	0.145624	0.279654	0.295792	0.0489499	0.118886
ENSMUSG00000014243	Zswim7	protein_coding	-	-0.439166	0.0777325	0.14698	0.19944	0.40928	0.581928	-0.102099	0.64594	0.872612	1.31638	4.68e-08	2.6e-07	0.459648	0.113018	0.231466	0.472591	0.0451015	0.111293
ENSMUSG00000014245	Pigl	protein_coding	-	0.0812894	0.526222	0.677687	-0.215438	0.0691489	0.157601	-0.01072	0.922027	0.980912	-0.251019	0.0438157	0.0888496	0.319225	0.0473902	0.118597	-0.139029	0.26696	0.429087
ENSMUSG00000014294	Ndufa2	protein_coding	B1	0.529471	0.00550607	0.01391	0.179252	0.333333	0.506241	0.120733	0.488419	0.788662	0.627738	0.00118736	0.0034456	0.657343	0.00122157	0.00595442	0.173847	0.322559	0.49078
ENSMUSG00000014301	Pam16	protein_coding	B3	0.501894	0.0086266	0.0209633	-0.145681	0.440728	0.612438	0.0363547	0.837105	0.952607	0.626126	0.0012969	0.00373461	-0.249182	0.265862	0.430575	-0.0215541	0.906795	0.949315
ENSMUSG00000014303	Glis2	protein_coding	B4	0.201027	0.696174	0.821076	1.02684	0.0365592	0.0951077	1.16091	0.0136881	0.119191	-0.73186	0.149049	0.252359	-0.681284	0.216157	0.37233	-0.205407	0.668705	0.791265
ENSMUSG00000014313	Cox6c	protein_coding	B34	-0.114695	0.550982	0.700124	-0.871599	2.63e-06	2.49e-05	-0.184906	0.29157	0.633948	-0.151291	0.438255	0.587896	0.684169	0.000706514	0.00374533	-0.173437	0.325059	0.493105
ENSMUSG00000014329	Bicc1	protein_coding	B26	-0.313222	0.654534	0.78817	0.66885	0.300807	0.470629	1.9383	0.0020221	0.0346241	-0.822068	0.214661	0.339541	-0.274031	0.687225	0.809396	-2.14516	0.00119635	0.00553252
ENSMUSG00000014349	Ube2z	protein_coding	-	0.45869	6.92e-12	5.16e-11	0.327329	4.12e-07	4.7e-06	0.00412298	0.945869	0.9863	0.374266	2.29e-08	1.32e-07	-0.054087	0.500759	0.663243	0.215227	0.000664115	0.003339
ENSMUSG00000014351	Gip	protein_coding	-	0	1	NA	0.0539219	0.869775	NA	0	1	NA	0	1	NA	0	1	NA	0.186125	0.590024	NA
ENSMUSG00000014353	Tmem87b	protein_coding	B4	-0.951725	9.24e-14	8.17e-13	-0.141261	0.235916	0.39692	-0.152258	0.172073	0.493951	1.03256	5.04e-17	7.07e-16	0.4709	0.000986424	0.00498184	0.0219177	0.851087	0.914974
ENSMUSG00000014355	Anapc1	protein_coding	-	-0.101898	0.288654	0.432675	-0.088098	0.335157	0.507826	-0.0286722	0.739421	0.915041	-0.514671	8.66e-08	4.66e-07	-0.164453	0.133285	0.261961	0.183742	0.0378472	0.0970213
ENSMUSG00000014361	Mertk	protein_coding	B4	1.3278	0.0148227	0.0340771	2.60655	7.92e-07	8.51e-06	1.54746	0.00242955	0.0388807	1.88335	0.00058709	0.00180008	0.827947	0.14662	0.28098	0.851506	0.0925785	0.194456
ENSMUSG00000014402	Tsg101	protein_coding	-	0.250397	0.00642397	0.0160333	-0.267253	0.00244627	0.0101115	0.0979281	0.24004	0.58155	0.363982	7.97e-05	0.000283297	0.400695	0.000170296	0.00111067	-0.0901173	0.306462	0.47312
ENSMUSG00000014418	Hps5	protein_coding	B32	-0.873154	1.27e-25	2.98e-24	-0.0785252	0.308119	0.478781	-0.246268	0.000606757	0.0146915	-0.118123	0.13873	0.238242	-0.536082	1.15e-07	1.82e-06	0.0182166	0.810676	0.889952
ENSMUSG00000014426	Map3k4	protein_coding	-	-0.174091	0.0677904	0.130617	-0.248028	0.0062554	0.0222678	-0.121797	0.152659	0.467746	-0.823162	4.98e-18	7.62e-17	-0.338387	0.00504821	0.0195061	-0.111568	0.225362	0.382037
ENSMUSG00000014444	Piezo1	protein_coding	B30	0.230559	0.0617373	0.120402	0.367858	0.00187954	0.00809903	-0.110578	0.321892	0.662232	0.327216	0.00852012	0.0206289	-0.869609	4.59e-10	1.32e-08	0.0946172	0.402193	0.570955
ENSMUSG00000014453	Blk	protein_coding	B28	-2.76876	2.79e-35	1.29e-33	-0.769264	0.000338466	0.00183362	-0.435449	0.0317752	0.197358	-2.64472	1.24e-31	6.18e-30	-1.39288	4.33e-09	9.7e-08	-0.158322	0.435659	0.602268
ENSMUSG00000014470	Rnf166	protein_coding	B35	0.237642	0.020928	0.0464987	-0.088321	0.37309	0.546001	0.0661801	0.477154	0.782181	0.305142	0.00341197	0.00904414	0.5456	1.72e-06	2.01e-05	-0.540169	3.14e-08	5.98e-07
ENSMUSG00000014496	Ankrd28	protein_coding	B36	0.354516	0.06233	0.121375	-0.397921	0.0297949	0.0808955	0.283238	0.101075	0.381645	-1.05716	4.48e-08	2.5e-07	0.59541	0.00381824	0.0154611	-0.28185	0.114655	0.228964
ENSMUSG00000014498	Ankrd52	protein_coding	B33	-0.136026	0.289048	0.433088	-0.0546556	0.6535	0.78883	-0.192448	0.0938346	0.3659	-0.208259	0.104489	0.187851	0.0374193	0.792289	0.880922	-0.0611633	0.603489	0.744422
ENSMUSG00000014503	Pkd2l2	protein_coding	-	-1.20519	0.000142367	0.000470116	-0.260823	0.345638	0.519362	0.167617	0.527117	0.809038	-1.50634	7.42e-07	3.52e-06	0.66081	0.0781127	0.174696	-0.208702	0.488796	0.650689
ENSMUSG00000014504	Srp19	protein_coding	B12	0.897202	1.08e-15	1.13e-14	0.328612	0.00264136	0.0107646	-0.0995846	0.328966	0.668804	0.875105	8.07e-15	9.23e-14	0.0538481	0.688659	0.810392	0.271814	0.0111437	0.0360054
ENSMUSG00000014529	Tmbim7	protein_coding	-	0	1	NA	0	1	NA	0.0718602	0.835212	NA	0	1	NA	-0.00696001	0.982089	NA	-0.0015819	0.996346	NA
ENSMUSG00000014542	Clec4f	protein_coding	B23	-0.0645478	0.931594	0.986812	3.16365	1.9e-05	0.000144412	-0.750854	0.301267	0.643199	-0.00871494	0.990756	1	-0.454815	0.545583	0.700485	0.0551919	0.94017	0.967872
ENSMUSG00000014543	Klra17	protein_coding	B17	2.13838	7e-08	3.47e-07	0.680829	0.0785912	0.174236	0.262441	0.471075	0.777552	3.00501	5.77e-14	6.05e-13	-0.112325	0.803048	0.888851	-1.27059	0.00100683	0.00478216
ENSMUSG00000014547	Wdfy2	protein_coding	B32	0.286214	0.32386	0.472066	-0.163598	0.519623	0.683402	-0.215717	0.370749	0.701844	-0.613616	0.0213162	0.0469461	-0.40487	0.188434	0.337149	-0.148218	0.551999	0.702615
ENSMUSG00000014550	Rbsn	protein_coding	-	-0.292078	0.00819507	0.020021	0.00343509	0.973371	0.991764	-0.0631951	0.513547	0.801686	0.0452916	0.670273	0.795581	0.464351	0.000317198	0.00189601	0.15295	0.132526	0.256153
ENSMUSG00000014551	Mrps25	protein_coding	B8	1.0024	1.62e-14	1.52e-13	0.411323	0.00111635	0.00518617	-0.0150656	0.899296	0.974106	0.594057	4.91e-06	2.08e-05	-1.18157	2.95e-11	1.08e-09	0.713714	7.53e-09	1.75e-07
ENSMUSG00000014554	Dguok	protein_coding	-	-0.435611	0.000119835	0.000400382	-0.254489	0.0192363	0.0567342	-0.123188	0.226492	0.567247	-0.110344	0.329638	0.475745	-0.546194	6.36e-05	0.000471383	-0.0534471	0.613386	0.751233
ENSMUSG00000014592	Camta1	protein_coding	-	-0.663495	6.65e-07	2.96e-06	-0.327228	0.0100641	0.033183	-0.2292	0.0521306	0.263792	0.00872412	0.947306	0.982755	0.383715	0.0154362	0.0484459	-0.178432	0.170116	0.310295
ENSMUSG00000014599	Csf1	protein_coding	B17	2.30435	1.31e-23	2.63e-22	1.26999	9.82e-09	1.57e-07	0.111971	0.591916	0.844868	1.12651	1.23e-06	5.65e-06	2.04739	5.92e-17	5.59e-15	-0.436414	0.0436068	0.108399
ENSMUSG00000014601	Strip1	protein_coding	-	-0.500145	3.96e-15	3.96e-14	-0.326036	7.88e-08	1.05e-06	-0.17536	0.00195648	0.0338316	0.10972	0.0820268	0.152718	-0.011641	0.883499	0.936863	-0.273956	9.61e-06	8.71e-05
ENSMUSG00000014602	Kif1a	protein_coding	B18	4.43694	2.72e-09	1.56e-08	1.52935	0.0326647	0.0871349	2.91362	4.9e-05	0.0023316	3.58827	9.34e-07	4.38e-06	1.36523	0.0690843	0.159018	1.80532	0.0124287	0.0393853
ENSMUSG00000014603	Alx3	protein_coding	-	0.070833	NA	NA	0	NA	NA	0	NA	NA	0.0451281	NA	NA	-0.00464463	NA	NA	0.00124015	NA	NA
ENSMUSG00000014606	Slc25a11	protein_coding	B12	0.396163	3.69e-05	0.000132963	0.084374	0.365789	0.539272	0.0523809	0.548394	0.822254	0.492348	3.91e-07	1.93e-06	-0.391144	0.000412501	0.00236719	-0.0244731	0.78533	0.872913
ENSMUSG00000014609	Chrne	protein_coding	B15	-0.240778	0.570845	0.716888	0.678617	0.0957016	0.202824	-0.00757414	0.984166	0.996634	-0.809206	0.0594147	0.115986	-1.6253	0.00350532	0.0144228	-1.22695	0.00597499	0.0214297
ENSMUSG00000014633	Cmc2	protein_coding	B12	2.02992	1.06e-23	2.15e-22	0.525887	0.0080245	0.0274522	0.447723	0.0174799	0.137063	0.534844	0.00910859	0.0218938	-0.215766	0.383802	0.552571	1.09305	2.17e-08	4.33e-07
ENSMUSG00000014668	Chfr	protein_coding	-	-0.0867938	0.189083	0.310082	-0.0418127	0.505277	0.670392	-0.0715663	0.223265	0.563254	-0.23266	0.000399299	0.00126154	0.356953	5.05e-06	5.21e-05	-0.0331024	0.599706	0.741306
ENSMUSG00000014686	Ceacam16	protein_coding	B32	-0.795308	0.000177077	0.000575638	-0.879733	3.68e-06	3.36e-05	-0.0186767	0.916616	0.979368	-0.245057	0.218227	0.344104	-0.550792	0.030891	0.0847411	-0.979719	5.69e-07	7.51e-06
ENSMUSG00000014704	Hoxa2	protein_coding	-	0.278615	0.720661	0.840407	-0.307011	0.6925	0.816373	0.524685	0.495248	NA	-0.251125	0.747854	0.854241	0.0580519	0.940299	NA	-0.45068	0.562959	NA
ENSMUSG00000014725	Adam28	protein_coding	-	0.0860753	0.898377	0.966263	-0.0142191	0.983602	0.996773	-0.12358	0.861695	NA	-0.790879	0.241432	0.372689	0.0519531	0.936786	NA	-0.455846	0.517473	NA
ENSMUSG00000014747	Ankrd53	protein_coding	-	0	1	NA	-0.03524	0.914676	NA	0.0438634	0.898984	NA	-0.0259182	0.933849	NA	-0.018763	0.951743	NA	0.101739	0.768362	NA
ENSMUSG00000014748	Tex261	protein_coding	-	0.145667	0.0451013	0.0913599	0.150559	0.0299376	0.0811624	0.0820772	0.206959	0.541271	0.272617	0.000160732	0.000540788	0.5173	4.86e-10	1.39e-08	0.0707744	0.296623	0.462345
ENSMUSG00000014763	Fam120b	protein_coding	-	-0.274796	0.00374483	0.00979313	-0.296564	0.000957703	0.00453751	-0.189489	0.0240306	0.16824	-0.511843	4.65e-08	2.59e-07	-0.299293	0.0106482	0.0359914	-0.281289	0.00180533	0.00782644
ENSMUSG00000014767	Tbp	protein_coding	B31	-0.344536	0.00104261	0.00300831	-0.2401	0.0129577	0.0409933	-0.133569	0.14133	0.451461	-0.210604	0.0377081	0.0777588	0.80866	2.44e-11	9.02e-10	-0.0583628	0.553383	0.703465
ENSMUSG00000014769	Psmb1	protein_coding	B12	0.697655	3.75e-09	2.12e-08	0.37432	0.00105815	0.00495457	0.146694	0.173236	0.495613	0.692013	7.81e-09	4.75e-08	-0.0356476	0.781579	0.873901	0.332076	0.00228876	0.00958696
ENSMUSG00000014771	Pdcd2	protein_coding	-	-0.151262	0.263833	0.404335	0.192853	0.138554	0.267409	0.0979715	0.42288	0.744825	-0.358223	0.00844166	0.0204698	-0.389764	0.0146423	0.0464692	0.447038	0.00044442	0.00235885
ENSMUSG00000014773	Dll1	protein_coding	B26	0.807585	0.12199	0.214847	-0.0608048	0.904413	0.951374	0.16192	0.736066	0.914055	-2.25546	1.97e-05	7.68e-05	-1.14733	0.0516557	0.126867	-1.32381	0.0113728	0.0366594
ENSMUSG00000014776	Nol3	protein_coding	-	0.286891	0.672049	0.802656	-0.288392	0.651281	0.786887	1.53268	0.0140507	0.120841	0.923455	0.156427	0.262779	-2.23316	0.00156289	0.00733404	0.935529	0.145981	0.276614
ENSMUSG00000014778	Fhod1	protein_coding	-	-0.0182016	0.869679	0.947738	-0.139598	0.191162	0.340856	-0.015989	0.873147	0.964405	-0.0399696	0.721257	0.834896	-0.0122654	0.922787	0.959456	-0.509777	1.19e-06	1.44e-05
ENSMUSG00000014782	Plekhg4	protein_coding	B11	4.91365	3e-12	2.32e-11	0.973158	0.158036	0.295522	-0.0353051	0.958013	0.990089	3.79367	6.97e-08	3.8e-07	1.28078	0.0909598	0.196393	0.92862	0.189464	0.33592
ENSMUSG00000014786	Slc9a5	protein_coding	-	1.013	2.66e-06	1.1e-05	0.99995	9.54e-07	1e-05	0.194562	0.317546	0.658548	0.946401	1.43e-05	5.71e-05	0.335144	0.202895	0.355566	1.01602	1.27e-06	1.52e-05
ENSMUSG00000014791	Elmo3	protein_coding	B37	-0.541806	0.0308199	0.0654324	-0.986141	4.31e-05	0.000296767	0.132776	0.557851	0.828493	-1.28388	3.6e-07	1.78e-06	0.272454	0.336737	0.506247	-0.62419	0.0100865	0.0331216
ENSMUSG00000014813	Stc1	protein_coding	-	0.872922	0.251976	0.389344	2.07028	0.00443966	0.0167468	1.75629	0.0154121	0.127396	-2.25085	0.00224406	0.00618325	0.373813	0.623437	0.761782	1.42574	0.0488956	NA
ENSMUSG00000014837	4931428F04Rik	protein_coding	-	-0.586872	0.00597008	0.0149976	-0.184433	0.355383	0.529194	-0.240216	0.199294	0.529608	0.176813	0.397655	0.548046	-0.719134	0.00890414	0.0310913	0.17349	0.389421	0.558886
ENSMUSG00000014846	Tppp3	protein_coding	B30	0.761408	0.0387606	0.0799249	2.15376	1.52e-09	2.92e-08	0.501127	0.138544	0.447391	-0.242861	0.515239	0.663371	-2.19267	2.24e-08	4.27e-07	0.257586	0.446133	0.612282
ENSMUSG00000014850	Msh3	protein_coding	B31	-0.701789	2.92e-08	1.51e-07	-0.401778	0.000689615	0.00342173	-0.0675331	0.543851	0.820343	-0.101801	0.413606	0.563995	0.444091	0.00276557	0.0118274	-0.0108032	0.928522	0.961161
ENSMUSG00000014852	Adamts13	protein_coding	-	-1.56974	0.0433427	0.0881393	-0.544612	0.485984	0.653659	-1.99807	0.0105066	0.101282	-0.508042	0.516291	0.664246	-1.11442	0.146807	0.281236	1.17417	0.133069	NA
ENSMUSG00000014856	Tmem208	protein_coding	B8	0.613508	7.62e-08	3.76e-07	-0.104207	0.35305	0.527078	-0.105644	0.311195	0.65229	0.65961	1.12e-08	6.7e-08	-0.0374273	0.783006	0.874708	0.171587	0.112853	0.226158
ENSMUSG00000014859	E2f4	protein_coding	B11	0.75374	5.23e-15	5.16e-14	0.00368593	0.968224	0.988953	-0.0412951	0.636338	0.867994	0.41653	1.87e-05	7.35e-05	-0.423366	0.000153935	0.00101583	0.193519	0.031852	0.0846119
ENSMUSG00000014867	Surf4	protein_coding	B18	1.32418	1.25e-39	7.87e-38	0.410612	2.26e-05	0.000167773	0.10295	0.259923	0.602661	1.38701	2.16e-42	2.38e-40	0.602136	4.06e-08	7.17e-07	0.0622925	0.501979	0.661986
ENSMUSG00000014873	Surf2	protein_coding	B31	-0.234386	0.015608	0.035729	-0.0622809	0.497832	0.663958	-0.244877	0.00443373	0.0579887	-0.0936662	0.326546	0.472442	-0.377511	0.00201645	0.00911226	0.0109485	0.905541	0.948386
ENSMUSG00000014905	Dnajb9	protein_coding	B4	-0.552719	0.00156924	0.0043921	0.275615	0.0972581	0.205435	-0.0435663	0.780941	0.93326	0.152675	0.376884	0.526176	0.474028	0.0158968	0.0496202	0.0187219	0.907626	0.949578
ENSMUSG00000014907	Naf1	protein_coding	-	-0.116706	0.596162	0.739549	0.137099	0.502639	0.668378	0.0235933	0.903231	0.975069	0.285435	0.180208	0.294732	0.0870014	0.740015	0.846054	0.347665	0.0883042	0.187248
ENSMUSG00000014932	Yes1	protein_coding	-	-0.525447	0.295348	0.440513	0.735344	0.124111	0.246248	0.85651	0.0562867	0.275719	-0.735807	0.127733	0.222206	0.130058	0.807998	0.891988	0.221068	0.631991	0.764761
ENSMUSG00000014956	Ppp1cb	protein_coding	B34	-0.505043	0.0386804	0.0797969	-1.1557	9.39e-07	9.88e-06	0.152744	0.493027	0.790493	-1.86743	4.97e-14	5.25e-13	0.85595	0.000799071	0.00415926	-1.01106	5.86e-06	5.65e-05
ENSMUSG00000014959	Gorasp2	protein_coding	B6	0.223502	0.0235991	0.051744	-0.0301498	0.750381	0.855163	-0.0744194	0.405406	0.73121	0.817204	2.13e-16	2.84e-15	0.266363	0.0159981	0.0498721	0.0640109	0.487168	0.64936
ENSMUSG00000014980	Tsen15	protein_coding	B8	-0.127078	0.461205	0.616419	0.187588	0.265653	0.431822	0.0654913	0.674747	0.885486	0.0106616	0.950356	0.984609	-0.473739	0.0346047	0.0926903	0.660757	5.45e-05	0.000393984
ENSMUSG00000015001	Oc90	protein_coding	-	0	1	NA	0	1	NA	0	1	NA	0	1	NA	0	1	NA	0.0540285	0.875694	NA
ENSMUSG00000015002	Efr3a	protein_coding	B31	-0.18795	0.0309066	0.0655845	0.0087945	0.91529	0.958213	-0.010241	0.895106	0.972714	-0.141759	0.100732	0.182127	0.13691	0.172768	0.316124	0.0479045	0.553823	0.703804
ENSMUSG00000015013	Trappc2l	protein_coding	B3	0.0527676	0.724333	0.842809	-0.533979	0.000230185	0.00130197	-0.0750313	0.582373	0.841493	0.766182	3.89e-07	1.92e-06	-0.0976267	0.564577	0.715052	0.0242939	0.863472	0.922548
ENSMUSG00000015016	Acsf3	protein_coding	-	0.217426	0.152314	0.258742	0.0129259	0.929567	0.967525	-0.0392196	0.77445	0.930273	0.221812	0.141628	0.24227	-0.00398417	0.982684	0.991919	0.187595	0.188321	0.334402
ENSMUSG00000015023	Ddx19a	protein_coding	-	-0.114213	0.330949	0.479818	0.282482	0.0107552	0.0351026	-0.0197307	0.851005	0.956384	-0.0759883	0.512192	0.660466	-0.115087	0.413939	0.581855	0.34092	0.00179467	0.0077925
ENSMUSG00000015027	Galns	protein_coding	B7	0.62802	4.5e-09	2.52e-08	0.914921	5.27e-19	5.25e-17	0.20202	0.0377881	0.218664	1.53717	5.95e-47	9.94e-45	-0.0932759	0.480853	0.645845	0.64013	1.72e-10	6.11e-09
ENSMUSG00000015053	Gata2	protein_coding	B36	0.298775	0.291084	0.435575	0.228274	0.4031	0.575994	0.40989	0.112101	0.403472	-1.00026	0.000513957	0.00159034	0.157457	0.604923	0.74731	-1.09465	4.68e-05	0.000343673
ENSMUSG00000015083	C8g	protein_coding	B21	0.0303874	0.95798	1	-0.0316516	0.954897	0.982474	-0.492718	0.356264	0.689073	-0.212271	0.713085	0.828892	-2.7033	7.48e-06	7.31e-05	-0.0154109	0.977505	0.988353
ENSMUSG00000015085	Entpd2	protein_coding	B24	-0.676658	0.383702	0.537001	-0.039174	0.95959	0.984625	1.15826	0.130987	0.436029	-0.774472	0.319097	0.464188	0.976911	0.208002	0.36208	0.0914658	0.906083	0.948832
ENSMUSG00000015087	Rabl6	protein_coding	-	0.238634	0.00884643	0.0214381	-0.0211347	0.808873	0.893249	-0.107204	0.192808	0.522099	0.239483	0.0088518	0.021354	0.277944	0.00923712	0.0319967	0.130585	0.128868	0.250521
ENSMUSG00000015090	Ptgds	protein_coding	B20	0.406856	0.59864	0.741533	-0.741909	0.3417	0.514931	-0.949865	0.224687	0.564607	-0.206306	0.790407	0.882629	-2.42058	0.00141332	0.00673992	-0.165756	0.831686	0.903029
ENSMUSG00000015092	Edf1	protein_coding	B9	1.44238	1.13e-34	4.99e-33	0.263809	0.0201728	0.0590283	0.0271485	0.799712	0.938813	0.694518	5.32e-09	3.28e-08	-0.347669	0.0087596	0.0306853	0.2342	0.0319733	0.0848521
ENSMUSG00000015093	Clic3	protein_coding	B27	0.940712	0.192997	0.315142	-0.649016	0.357978	0.53142	3.31832	1.12e-06	0.000126092	1.22777	0.0847928	0.15705	-0.466345	0.529506	0.68693	-0.49605	0.485704	0.6483
ENSMUSG00000015094	Npdc1	protein_coding	B24	1.59618	0.0123645	0.0289782	0.315722	0.612488	0.758301	2.00455	0.000875154	0.0191261	-0.65089	0.307772	0.45156	2.23318	0.000615089	0.00333394	-0.286521	0.643556	0.772633
ENSMUSG00000015095	Fbxw5	protein_coding	-	0.013876	0.844396	0.929981	-0.0563548	0.406683	0.579538	-0.0503176	0.430276	0.750469	0.268887	0.000159123	0.000535695	0.247762	0.00301033	0.0126771	-0.183275	0.00716849	0.0249242
ENSMUSG00000015112	Slc25a13	protein_coding	B4	1.54755	3.36e-06	1.38e-05	0.941371	0.00319377	0.0126586	0.0977803	0.747786	0.919613	0.489359	0.137628	0.236686	-1.22563	0.00119485	0.00584621	0.510484	0.096149	0.199999
ENSMUSG00000015120	Ube2i	protein_coding	-	0.302421	0.000229557	0.000736099	-0.10707	0.173646	0.317597	-0.143458	0.0530224	0.265997	0.0349851	0.672457	0.797315	0.456325	4.48e-07	6.1e-06	0.00849623	0.911095	0.951362
ENSMUSG00000015126	Tsr3	protein_coding	-	0.268365	0.0471895	0.0951158	-0.0923703	0.483164	0.651068	0.0709003	0.564707	0.833036	0.524991	0.000120243	0.000413956	0.159893	0.32902	0.497931	0.122741	0.353201	0.522296
ENSMUSG00000015127	Unkl	protein_coding	B37	-0.435132	0.00137073	0.00388006	-0.851933	3.83e-11	1e-09	-0.101678	0.401954	0.728565	-1.36187	2.75e-23	6.56e-22	0.379536	0.0112471	0.0376774	-0.468848	0.000223122	0.00131669
ENSMUSG00000015133	Lrrk1	protein_coding	-	0.797458	3.52e-11	2.45e-10	0.550023	1.99e-06	1.95e-05	0.156671	0.150624	0.464961	-0.169854	0.161439	0.269359	-0.234445	0.0887413	0.19271	-0.0349547	0.754685	0.852549
ENSMUSG00000015134	Aldh1a3	protein_coding	B27	1.73726	0.0234915	0.0515389	-0.108836	0.884055	0.939266	4.36854	3.92e-09	1.21e-06	-0.128181	0.866301	0.933477	0.000294574	0.999691	1	1.35592	0.0705624	0.15774
ENSMUSG00000015143	Actn1	protein_coding	B36	0.259863	0.179012	0.296655	-0.818511	1.11e-05	8.93e-05	0.178518	0.309911	0.650792	-0.152973	0.43526	0.584958	0.404025	0.0479542	0.119671	-1.37292	1.64e-14	1.21e-12
ENSMUSG00000015149	Sirt2	protein_coding	B11	1.14203	4.15e-43	3.3e-41	0.253997	0.00141933	0.00634391	0.08816	0.240766	0.582724	0.840422	5.72e-24	1.47e-22	-0.0265116	0.789204	0.879125	-0.0642981	0.414449	0.582265
ENSMUSG00000015165	Hnrnpl	protein_coding	-	0.00167154	0.980271	1	-0.0146628	0.821397	0.90052	-0.108525	0.075886	0.323756	0.0736938	0.280476	0.419625	0.0689747	0.360399	0.530326	0.323742	2.18e-07	3.27e-06
ENSMUSG00000015176	Nolc1	protein_coding	B11	0.933599	2.15e-19	3.08e-18	0.46135	3.63e-06	3.32e-05	-0.146301	0.11963	0.417672	0.582666	2.18e-08	1.26e-07	-0.338078	0.00685603	0.0250031	0.522961	7.65e-08	1.3e-06
ENSMUSG00000015189	Casd1	protein_coding	B39	-1.23306	1.86e-21	3.12e-20	-0.830847	8.97e-12	2.66e-10	0.0191467	0.866365	0.961106	-0.915469	8.56e-13	8.03e-12	-0.349422	0.0178333	0.0544472	0.0651638	0.582767	0.727455
ENSMUSG00000015202	Cnksr3	protein_coding	-	-1.80505	4.09e-28	1.13e-26	-0.638723	8.28e-06	6.89e-05	-0.264782	0.0488514	0.253324	-0.701026	3.22e-06	1.4e-05	-0.0146238	0.940109	0.969184	-0.493273	0.00154025	0.00685936
ENSMUSG00000015214	Mtmr1	protein_coding	B25	-0.163699	0.171142	0.285432	0.123778	0.276361	0.444225	-0.138492	0.196295	0.526146	-0.354056	0.00312258	0.00835319	1.12043	1.48e-17	1.56e-15	0.211855	0.056618	0.133308
ENSMUSG00000015217	Hmgb3	protein_coding	B10	1.31744	8.03e-06	3.15e-05	0.690643	0.0143628	0.0445585	0.371262	0.16801	0.488838	-0.431336	0.147295	0.249973	1.31414	9.4e-05	0.000660985	1.1644	4.13e-05	0.000308781
ENSMUSG00000015222	Map2	protein_coding	B40	-1.36165	0.0104289	0.0248721	-1.22414	0.0215139	0.0623376	0.372031	0.449152	0.763091	-3.23581	3.26e-08	1.84e-07	-0.60036	0.34484	0.514483	-0.310668	0.576828	0.722942
ENSMUSG00000015224	Cyp2j9	protein_coding	-	0.0279877	0.971383	1	1.32526	0.0901027	0.193816	0.455036	0.558795	0.829133	-1.67331	0.0325139	0.0681821	-0.684928	0.374918	0.543827	0.679631	0.384404	NA
ENSMUSG00000015242	Nipsnap3a	protein_coding	-	NA	NA	NA	NA	NA	NA	NA	NA	NA	NA	NA	NA	NA	NA	NA	NA	NA	NA
ENSMUSG00000015243	Abca1	protein_coding	B32	-3.35008	7.27e-81	5.15e-78	-0.226909	0.158957	0.296936	-0.613832	5.34e-05	0.00247944	0.473923	0.00513332	0.0130602	0.446433	0.0132089	0.0428958	-1.29335	1e-16	1.1e-14
ENSMUSG00000015247	Nipsnap3b	protein_coding	B8	0.399001	0.000776551	0.00228233	0.649347	1.61e-08	2.48e-07	-0.0797208	0.455461	0.766225	0.254467	0.0302179	0.0639214	0.078389	0.586336	0.732826	0.29724	0.00734847	0.0254641
ENSMUSG00000015289	Lage3	protein_coding	-	0.25321	0.0908678	0.16801	-0.104813	0.467934	0.636855	-0.0248895	0.85474	0.957606	0.423863	0.00468336	0.012039	-0.486251	0.00801238	0.0285281	0.519559	0.000256733	0.00148148
ENSMUSG00000015290	Ubl4a	protein_coding	-	0.541137	7.57e-08	3.74e-07	-0.283688	0.00359367	0.0139875	-0.0951166	0.300411	0.642871	0.144129	0.154463	0.259823	-0.346487	0.00485271	0.0188888	0.145078	0.132586	0.256237
ENSMUSG00000015291	Gdi1	protein_coding	B39	-0.999387	5.86e-18	7.48e-17	-0.646617	5.91e-09	9.94e-08	-0.180222	0.0852648	0.346161	-0.480167	4.07e-05	0.000151322	0.0117116	0.924406	0.960143	-0.324054	0.00220307	0.00927519
ENSMUSG00000015305	Sash1	protein_coding	B4	-0.268257	0.470542	0.625319	1.75552	3.18e-07	3.71e-06	0.832569	0.0106725	0.102426	1.64954	3.84e-06	1.65e-05	0.917124	0.0171131	0.0525523	-0.074796	0.821708	0.897266
ENSMUSG00000015312	Gadd45b	protein_coding	B8	1.03129	9.41e-10	5.63e-09	1.10952	1.58e-11	4.45e-10	0.256699	0.0946388	0.367048	0.175861	0.303575	0.446711	0.939518	8.45e-07	1.07e-05	0.0931718	0.556809	0.706008
ENSMUSG00000015314	Slamf6	protein_coding	B39	-1.58852	4.33e-34	1.85e-32	-0.7011	1.51e-08	2.34e-07	-0.120502	0.301592	0.643352	-1.47996	1.55e-29	6.36e-28	-0.56406	8.26e-05	0.000588826	-0.155629	0.19179	0.338776
ENSMUSG00000015316	Slamf1	protein_coding	B36	0.475623	0.0755969	0.143454	-0.351965	0.172968	0.316806	0.14923	0.541451	0.818892	-0.916533	0.000748618	0.00225029	0.341126	0.226384	0.385192	-1.21287	1.09e-06	1.34e-05
ENSMUSG00000015335	Zdhhc12	protein_coding	-	-0.121591	0.262792	0.403021	-0.0125875	0.902162	0.950362	-0.113675	0.236843	0.579141	0.491697	3.61e-06	1.56e-05	-0.288633	0.042787	0.109403	0.397367	0.000145816	0.000919913
ENSMUSG00000015337	Endog	protein_coding	B12	0.790805	0.000472988	0.00144129	0.368574	0.0970515	0.205113	-0.270419	0.191707	0.520633	0.76412	0.000782271	0.00234307	-0.833817	0.00211174	0.00945756	0.508408	0.018034	0.0532781
ENSMUSG00000015340	Cybb	protein_coding	B7	0.734481	3.31e-05	0.000120249	1.0406	1.01e-09	2.02e-08	0.140517	0.382369	0.711841	0.684944	0.000132991	0.000454234	-0.960689	3.15e-07	4.43e-06	-0.136173	0.39802	0.567258
ENSMUSG00000015341	Golga7	protein_coding	-	-0.243617	0.0129344	0.0301497	-0.0734876	0.434058	0.60624	0.119904	0.174985	0.498571	0.0272653	0.781472	0.87753	0.0211982	0.846904	0.916205	0.0922961	0.311272	0.478976
ENSMUSG00000015342	Xk	protein_coding	B34	0.128194	0.525424	0.676948	-0.820591	2.56e-05	0.000187846	-0.125075	0.492844	0.790376	-1.45925	2.32e-12	2.05e-11	-0.142709	0.549468	0.703394	-0.419829	0.0314239	0.0836231
ENSMUSG00000015354	Pcolce2	protein_coding	B27	-0.0964772	0.898087	0.966217	-0.770172	0.28884	0.458011	3.30242	3.6e-06	0.000315876	-1.20508	0.103391	0.186158	0.851506	0.254407	0.417871	0.630234	0.38604	0.556128
ENSMUSG00000015355	Cd48	protein_coding	B10	0.875028	8.73e-15	8.45e-14	0.473665	1.33e-05	0.000105309	-0.00824687	0.935711	0.984338	-0.215566	0.0587576	0.11492	-0.819915	1.46e-10	4.61e-09	0.459997	8.41e-06	7.74e-05
ENSMUSG00000015357	Clpx	protein_coding	-	-0.274459	0.0509515	0.10157	-0.0562058	0.674712	0.803821	-0.0258572	0.8377	0.952607	0.11375	0.413925	0.564292	0.403272	0.0115635	0.0385669	0.0406975	0.759095	0.855859
ENSMUSG00000015363	Trabd	protein_coding	-	0.183559	0.0673967	0.12995	-0.159645	0.0988865	0.20793	-0.113983	0.210116	0.544881	0.212298	0.0364909	0.0755321	0.399823	0.000344624	0.00202608	-0.166559	0.0763727	0.167593
ENSMUSG00000015365	Mov10l1	protein_coding	-	0	1	1	-0.597046	0.284483	0.452944	-0.0920238	0.873629	NA	0	1	1	-0.969308	0.064894	NA	0	1	NA
ENSMUSG00000015377	Dennd6b	protein_coding	B37	-2.03863	2.64e-43	2.12e-41	-1.1712	3.14e-17	2.28e-15	-0.419631	0.00124566	0.0247773	-1.03874	2.08e-12	1.85e-11	-0.165149	0.318344	0.486699	-0.540297	8.16e-05	0.000560432
ENSMUSG00000015396	Cd83	protein_coding	B28	-1.18336	6.39e-10	3.9e-09	-0.958605	1.94e-07	2.39e-06	-0.437665	0.0117725	0.109021	-1.76272	1.08e-19	1.88e-18	-1.19668	1.6e-08	3.14e-07	-0.335095	0.0561107	0.132549
ENSMUSG00000015401	Tmem27	protein_coding	-	0.228435	0.767333	0.875122	1.06692	0.166667	0.307522	-0.594833	0.43425	0.752478	-0.172542	0.823862	0.904441	-0.170882	0.825288	0.902079	0.0882308	0.909308	NA
ENSMUSG00000015405	Ace2	protein_coding	-	0.617931	0.428568	0.582953	0.529071	0.498081	0.664249	1.96839	0.011393	0.106517	-0.628615	0.42196	0.572304	1.26144	0.104145	0.217413	2.09922	0.00714532	NA
ENSMUSG00000015437	Gzmb	protein_coding	B15	3.26531	5.9e-31	2.06e-29	3.6109	5.85e-40	4.58e-37	1.04368	5.17e-05	0.00244011	1.36784	1.79e-06	8.04e-06	-1.30326	2.35e-05	0.000197546	-1.48861	1.67e-08	3.43e-07
ENSMUSG00000015441	Gzmf	protein_coding	-	0.266505	0.404975	NA	0.0113271	0.972541	NA	0	1	NA	0.118054	0.705792	NA	0	1	NA	0.00158048	0.99635	NA
ENSMUSG00000015443	Gzmn	protein_coding	-	0	1	NA	0	1	NA	0	1	NA	0	1	NA	0	1	NA	0.0161027	0.962814	NA
ENSMUSG00000015451	C4a	processed_transcript	-	-0.65972	0.0113343	0.0268069	0.0222908	0.92451	0.964183	-0.0115825	0.957311	0.989765	0.747814	0.00221271	0.00610283	-0.306465	0.334097	0.503258	0.0592683	0.80873	0.888999
ENSMUSG00000015452	Ager	protein_coding	B27	-0.312551	0.424505	0.578573	-0.112414	0.766008	0.865154	2.25259	3.03e-10	1.38e-07	0.592851	0.134267	0.231861	1.91632	3.72e-06	4.02e-05	-0.93293	0.0123881	0.0393107
ENSMUSG00000015461	Atf6b	protein_coding	-	0.288337	0.000147527	0.000485984	-0.186956	0.010542	0.0345	-0.120685	0.078493	0.330123	0.410736	7.77e-08	4.21e-07	-0.66803	1.2e-12	5.66e-11	-0.254288	0.000438344	0.00233335
ENSMUSG00000015467	Egfl8	protein_coding	-	0.577314	0.101819	0.184579	-0.397849	0.249378	0.412578	-0.224055	0.485651	0.786492	-0.0181244	0.959446	0.989436	0.908652	0.0285485	0.0796229	-0.706288	0.0511237	0.123082
ENSMUSG00000015468	Notch4	protein_coding	B27	-0.35119	0.443185	0.598349	-0.171527	0.697445	0.819781	1.59853	0.000132533	0.00491403	1.9636	1.85e-05	7.27e-05	0.414076	0.415722	0.583579	-0.459404	0.326501	0.49452
ENSMUSG00000015474	Ppt2	protein_coding	B18	1.55645	2.53e-24	5.38e-23	0.611721	3.13e-05	0.000224508	0.190925	0.168397	0.489	1.36736	2.75e-19	4.65e-18	0.226659	0.215468	0.371372	-0.239765	0.107447	0.217572
ENSMUSG00000015476	Prrt1	protein_coding	B19	-1.57899	7.5e-05	0.000258404	-1.16028	0.00249745	0.0102793	-0.587415	0.107483	0.393654	-1.08702	0.0070495	0.017422	-0.508393	0.230264	0.389892	-1.4669	0.000116597	0.000757606
ENSMUSG00000015478	Rnf5	protein_coding	B31	-0.259874	0.0211526	0.0469521	-0.38262	0.000379913	0.00202861	0.0205379	0.839076	0.953377	-0.0636107	0.571911	0.714263	-0.289062	0.0258842	0.0736211	0.0397798	0.706401	0.819447
ENSMUSG00000015484	Fam163a	protein_coding	-	-0.180225	0.796423	0.896967	0.394925	0.576911	0.731252	0.604597	0.404939	NA	0.963516	0.166856	0.276596	1.24716	0.0650628	NA	0	1	NA
ENSMUSG00000015488	Cacfd1	protein_coding	B31	-0.838716	4.33e-15	4.31e-14	-0.53812	9.24e-08	1.21e-06	-0.152388	0.105212	0.389145	-0.0632872	0.546008	0.69181	-0.0841926	0.501497	0.663786	-0.0458749	0.646818	0.775026
ENSMUSG00000015501	Hivep2	protein_coding	B39	-1.15539	3.19e-17	3.82e-16	-0.811824	4.57e-10	9.71e-09	-0.266362	0.0298912	0.189845	-0.966029	2e-12	1.78e-11	-0.634852	3.78e-05	0.000299888	-0.548099	1.54e-05	0.000130606
ENSMUSG00000015519	2310057J18Rik	protein_coding	B25	0	1	1	0	1	1	0	1	1	0	1	1	1.37287	0.000375574	0.00218349	0	1	1
ENSMUSG00000015522	Arnt	protein_coding	B5	-0.513154	4.06e-08	2.07e-07	-0.0226444	0.79683	0.885331	-0.0686277	0.405972	0.731663	0.477597	1.89e-07	9.78e-07	0.370187	0.00053626	0.00296758	-0.0129658	0.881347	0.933181
ENSMUSG00000015533	Itga2	protein_coding	B36	0.754537	0.0168691	0.0383797	-0.137494	0.646743	0.78401	0.433692	0.127137	0.42943	-1.41992	7.44e-06	3.08e-05	0.323608	0.334253	0.503376	-1.8447	9.58e-10	2.71e-08
ENSMUSG00000015536	Mocs2	protein_coding	B8	0.524919	8.55e-05	0.000292323	0.182769	0.158034	0.295522	0.0333717	0.783919	0.934296	1.21781	5.19e-20	9.32e-19	0.189969	0.233077	0.393089	0.0140904	0.912615	0.952098
ENSMUSG00000015542	Nat9	protein_coding	B9	0.556839	0.000411369	0.00126743	0.241006	0.116684	0.235746	0.0936924	0.515302	0.802736	1.59301	6.3e-24	1.61e-22	0.425855	0.0222851	0.0654027	-0.218329	0.150875	0.283219
ENSMUSG00000015568	Lpl	protein_coding	B13	3.59446	1.11e-20	1.75e-19	-0.100345	0.78803	0.880017	0.205551	0.562361	0.831678	-0.687566	0.0782985	0.146551	-1.33157	0.00103905	0.00521259	-0.425369	0.231527	0.389563
ENSMUSG00000015575	Atp6v0e	protein_coding	B3	0.636592	3.28e-08	1.69e-07	0.157548	0.156893	0.294112	0.143131	0.171696	0.493672	1.08717	1e-20	1.92e-19	0.503505	5.59e-05	0.000422531	0.18916	0.0746367	0.164859
ENSMUSG00000015579	Nkx2-5	protein_coding	-	0	1	1	-1.45121	0.0340145	0.0898483	-0.212261	0.761277	0.925491	0.0411802	0.950435	0.984642	-1.76155	0.00652275	0.0240662	0	1	NA
ENSMUSG00000015597	Zfp318	protein_coding	B39	-3.08049	6.36e-76	3.58e-73	-1.2307	5.26e-15	2.68e-13	-0.493328	0.000886064	0.0192588	-1.41624	1.55e-17	2.27e-16	-0.515445	0.00372875	0.015171	-1.05066	5.07e-12	2.41e-10
ENSMUSG00000015599	Ttbk1	protein_coding	B38	-2.15382	1.13e-07	5.49e-07	-0.989366	0.00639287	0.0226579	-0.370069	0.273813	0.617176	-2.87998	3.53e-12	3.06e-11	-1.2623	0.00609032	0.0227239	-1.30238	0.000509106	0.00265098
ENSMUSG00000015605	Srf	protein_coding	-	0.426691	1.39e-08	7.44e-08	0.066883	0.351772	0.52567	-0.0491212	0.466888	0.77491	0.204074	0.00671534	0.0166895	-0.148994	0.0985742	0.208524	0.0469726	0.511309	0.67027
ENSMUSG00000015619	Gata3	protein_coding	B41	0.439609	0.0836907	0.156513	-0.383657	0.116501	0.235532	-0.154599	0.503181	0.796836	-2.29928	1.43e-18	2.28e-17	0.0330183	0.906844	0.950426	-0.814573	0.000943001	0.00452328
ENSMUSG00000015627	Gata5	protein_coding	B26	-0.756173	0.329267	0.478328	1.01823	0.184801	0.332566	1.57438	0.0385487	0.221259	0.75184	0.331458	0.477744	-2.06453	0.00736651	0.0265379	0.0130031	0.98657	NA
ENSMUSG00000015647	Lama5	protein_coding	B26	1.06166	0.0802134	0.150897	0.07985	0.892222	0.943627	2.35717	3.2e-05	0.00169396	-1.29917	0.0326343	0.0684118	0.47346	0.449308	0.61671	-0.347392	0.553398	0.703465
ENSMUSG00000015652	Steap1	protein_coding	-	-0.0301199	0.962419	1	0.188938	0.772257	0.869191	0.670411	0.321346	NA	0.887372	0.167342	0.277292	0.00424337	0.99454	NA	0.0561699	0.933257	NA
ENSMUSG00000015653	Steap2	protein_coding	B26	0.139039	0.858462	0.939641	0.880308	0.260554	0.425709	2.81181	0.000313801	0.00901717	-0.26174	0.738111	0.847105	-1.24428	0.105884	0.220034	-0.329686	0.67344	0.794779
ENSMUSG00000015656	Hspa8	protein_coding	B13	2.20401	2.96e-67	9.42e-65	0.754305	7.45e-10	1.52e-08	0.0800184	0.48886	0.788662	0.749735	6.23e-09	3.82e-08	-0.494496	0.000223396	0.00140404	0.236327	0.0411905	0.103706
ENSMUSG00000015659	Serac1	protein_coding	-	-1.36354	2.06e-06	8.65e-06	-0.287075	0.223491	0.381958	-0.21299	0.337917	0.675419	-0.403617	0.0992262	0.179831	-0.267535	0.406943	0.574192	0.217043	0.368496	0.538531
ENSMUSG00000015665	Awat1	protein_coding	-	0	1	NA	0	1	NA	0.0422032	0.902786	NA	0.168255	0.590048	NA	0	1	NA	0.0460551	0.893936	NA
ENSMUSG00000015668	Pdzd11	protein_coding	B9	1.40221	1.78e-26	4.46e-25	0.578756	5.63e-06	4.9e-05	0.213399	0.0754111	0.322855	1.27057	3.32e-22	7.27e-21	0.0423678	0.800448	0.887016	0.356978	0.00495391	0.018346
ENSMUSG00000015671	Psma2	protein_coding	B12	0.993368	8.1e-20	1.2e-18	0.473184	7.05e-06	6e-05	0.193676	0.0511142	0.260559	1.05342	1.2e-21	2.46e-20	0.0576774	0.636195	0.771217	0.286198	0.00471503	0.0175997
ENSMUSG00000015672	Mrpl32	protein_coding	B34	0.325892	0.0558554	0.110145	-0.271915	0.0981992	0.206941	0.488656	0.00165468	0.0302339	0.10661	0.536293	0.683065	-0.088147	0.6475	0.780116	-0.213573	0.187556	0.333656
ENSMUSG00000015697	Setdb1	protein_coding	B31	-0.601812	1.1e-12	8.77e-12	-0.0253452	0.748544	0.853778	-0.144156	0.0519711	0.263315	-0.102662	0.212677	0.337125	0.00477866	0.961904	0.97955	0.244014	0.0018281	0.00790512
ENSMUSG00000015702	Anxa9	protein_coding	B6	1.38118	2.1e-06	8.81e-06	1.8636	3.02e-11	8.09e-10	0.615803	0.0196676	0.148437	2.31615	2.17e-16	2.89e-15	0.986424	0.00370452	0.0151025	0.81193	0.00255588	0.0105005
ENSMUSG00000015709	Arnt2	protein_coding	-	1.91686	0.00252124	0.0068016	1.9805	0.00198488	0.00848962	0.26812	0.653331	0.876587	-0.306517	0.634302	0.766323	-0.876643	0.206737	0.360297	-0.24547	0.691599	0.808991
ENSMUSG00000015711	Prune	protein_coding	-	0.0343626	0.752605	0.864656	-0.111742	0.279394	0.44743	0.109754	0.258206	0.601423	0.46219	1.62e-05	6.42e-05	0.783042	2e-09	4.81e-08	-0.0302857	0.772794	0.864362
ENSMUSG00000015714	Cers2	protein_coding	B6	0.259916	0.00219027	0.00597632	0.278372	0.000639873	0.00320682	-0.00292119	0.969616	0.993063	0.933939	6.67e-28	2.37e-26	0.194903	0.0395151	0.102635	0.0392235	0.616625	0.754018
ENSMUSG00000015721	Nlrp5	protein_coding	-	NA	NA	NA	NA	NA	NA	NA	NA	NA	NA	NA	NA	NA	NA	NA	NA	NA	NA
ENSMUSG00000015733	Capza2	protein_coding	B13	0.680549	2.88e-13	2.44e-12	0.628427	2.8e-12	9.09e-11	0.0479535	0.571112	0.835263	0.828661	1.36e-18	2.18e-17	0.0616709	0.547617	0.701944	0.198621	0.0204768	0.0590768
ENSMUSG00000015745	Plekho1	protein_coding	B35	-0.313025	0.0129733	0.0302307	-0.544954	7.14e-06	6.06e-05	-0.277282	0.015311	0.126824	0.476831	0.000186015	0.00062039	0.052057	0.70514	0.822692	-0.254027	0.0301149	0.0808441
ENSMUSG00000015747	Vps45	protein_coding	B9	0.789858	9.95e-11	6.61e-10	0.333096	0.00553449	0.0201426	0.177026	0.114463	0.407618	0.685291	1.66e-08	9.72e-08	-0.859963	3.27e-06	3.57e-05	0.40411	0.000808102	0.00396148
ENSMUSG00000015748	Prpf3	protein_coding	-	0.208427	0.0191347	0.0429551	-0.0207926	0.806671	0.891894	-0.125698	0.114579	0.40781	0.0929559	0.290467	0.43145	-0.534958	6.7e-06	6.67e-05	0.234673	0.0069566	0.0243208
ENSMUSG00000015749	Anp32e	protein_coding	B34	-0.392793	0.0104676	0.0249535	-0.912252	6.39e-10	1.32e-08	-0.339892	0.0147853	0.124246	-0.586675	0.000162353	0.000545915	0.518002	0.00141612	0.00675065	0.28224	0.0448893	0.110885
ENSMUSG00000015750	Aph1a	protein_coding	B13	0.985586	2.27e-10	1.45e-09	0.590798	7.93e-05	0.000510408	0.0981513	0.487208	0.787652	1.25821	1.23e-15	1.52e-14	0.144531	0.389974	0.558126	0.304746	0.0326949	0.0864197
ENSMUSG00000015755	Tab2	protein_coding	B33	-0.24346	0.00344951	0.00908253	-0.133067	0.093856	0.19988	0.0227272	0.761601	0.925536	-0.432368	2.35e-07	1.2e-06	0.853483	3.52e-21	6.54e-19	-0.37863	1.04e-06	1.28e-05
ENSMUSG00000015757	Ppil4	protein_coding	-	-0.542306	3.1e-10	1.95e-09	-0.320896	8.08e-05	0.000519219	-0.175674	0.0213953	0.155878	-0.380931	7.76e-06	3.21e-05	0.348862	0.000559408	0.00307277	-0.26267	0.00137744	0.00623193
ENSMUSG00000015759	Cnih1	protein_coding	B12	0.766513	4.36e-12	3.32e-11	0.493207	4.58e-06	4.08e-05	0.0261088	0.796089	0.937797	0.290769	0.00870936	0.0210487	-0.250906	0.0593042	0.141336	0.645095	4.68e-10	1.44e-08
ENSMUSG00000015766	Eps8	protein_coding	B4	0.867519	0.00122193	0.00348582	1.86127	4.65e-13	1.73e-11	0.516179	0.0342875	0.206847	1.33134	7.52e-07	3.56e-06	0.326621	0.266004	0.430575	0.951932	9.59e-05	0.000641318
ENSMUSG00000015776	Med22	protein_coding	-	0.283411	0.00532991	0.013507	0.308441	0.0018014	0.0078037	-0.111882	0.22455	0.564336	0.178433	0.0786776	0.147188	0.161479	0.174553	0.318466	0.0470798	0.622858	0.75844
ENSMUSG00000015787	Abo	protein_coding	-	0	1	NA	0.0286805	0.93056	NA	0.0522818	0.879866	NA	-0.203171	0.516156	NA	0.170161	0.583164	NA	0	1	NA
ENSMUSG00000015790	Surf1	protein_coding	-	0.137517	0.097333	0.178065	0.107291	0.180251	0.326358	0.00751063	0.919957	0.980145	-0.00925762	0.911178	0.960572	0.00504748	0.960647	0.978728	-0.226839	0.00451142	0.0169742
ENSMUSG00000015804	Med28	protein_coding	B1	0.567086	1.44e-06	6.16e-06	-0.403192	0.000461334	0.00240029	-0.00763784	0.943514	0.985693	0.225146	0.0597001	0.116511	-0.126443	0.342091	0.511826	-0.0539886	0.623732	0.759021
ENSMUSG00000015806	Qdpr	protein_coding	B12	-0.176824	0.222706	0.352991	-0.00125034	0.992892	1	-0.0100379	0.939327	0.984839	0.433072	0.00299802	0.00804529	-1.37313	3.92e-16	3.37e-14	0.633034	2.24e-06	2.49e-05
ENSMUSG00000015812	Gnrh1	protein_coding	-	-0.909077	0.0499462	0.0999198	-0.345321	0.441125	0.612756	-0.067162	0.872592	0.964065	-0.400401	0.379457	0.528764	0.150696	0.771513	0.866898	0.41466	0.337803	0.507027
ENSMUSG00000015829	Tnr	protein_coding	-	0.0418373	0.956498	1	1.16149	0.136343	0.264165	0.338457	0.664743	NA	2.07779	0.00765877	0.0187611	0.123022	0.870887	NA	-0.22857	0.769447	NA
ENSMUSG00000015837	Sqstm1	protein_coding	B34	0.206416	0.103169	0.186641	-0.0629152	0.606042	0.753805	0.196778	0.0874161	0.351535	0.162476	0.205828	0.328403	0.705503	1.44e-07	2.22e-06	-0.515039	9.41e-06	8.55e-05
ENSMUSG00000015839	Nfe2l2	protein_coding	B17	0.490429	3.94e-06	1.6e-05	0.571967	2.11e-08	3.16e-07	0.297753	0.00193047	0.0335898	0.722547	1.43e-11	1.15e-10	1.08876	3.9e-21	7.12e-19	-0.553668	2.34e-08	4.62e-07
ENSMUSG00000015843	Rxrg	protein_coding	-	0.428661	0.582437	0.726824	0.176295	0.817982	0.898926	-0.0407896	0.957499	0.989765	0.376597	0.626381	0.760211	-1.77239	0.0214185	0.0633542	-0.411546	0.593739	NA
ENSMUSG00000015846	Rxra	protein_coding	B4	0.872874	5.66e-06	2.26e-05	1.28422	3.21e-12	1.04e-10	0.230969	0.184961	0.51141	0.758072	8.44e-05	0.000298627	0.0113119	0.956916	0.976965	0.309399	0.0791078	0.172266
ENSMUSG00000015850	Adamtsl4	protein_coding	B18	1.75294	7.36e-12	5.48e-11	2.14192	1.83e-18	1.6e-16	0.653537	0.00494646	0.0623574	4.34852	2.62e-66	1.44e-63	2.82781	1.35e-24	4.12e-22	0.235629	0.318839	0.487526
ENSMUSG00000015852	Fcrls	protein_coding	B30	-2.39164	5.94e-06	2.36e-05	-1.02902	0.0435203	0.109067	-0.462571	0.344665	0.680484	-3.36314	1.96e-10	1.41e-09	-2.46939	1.38e-05	0.00012543	0.662277	0.172374	0.313233
ENSMUSG00000015854	Cd5l	protein_coding	B4	-0.753153	0.166478	0.278746	3.47764	5.28e-11	1.35e-09	2.00293	8.03e-05	0.00337729	1.30337	0.0179931	0.0403608	-0.778273	0.16679	0.3088	1.38856	0.00622207	0.0221186
ENSMUSG00000015869	Prpsap1	protein_coding	-	0.26598	0.000358071	0.00111275	-0.222926	0.00218508	0.00920065	-0.123594	0.0680613	0.30615	-0.0750989	0.317249	0.462365	-0.518625	6.49e-08	1.09e-06	0.0670776	0.352493	0.521856
ENSMUSG00000015879	Fam184b	protein_coding	-	-0.598792	0.384384	0.537582	-0.978682	0.165273	0.305541	0.178009	0.804652	NA	0	1	1	-0.418634	0.531978	NA	0.297452	0.677385	NA
ENSMUSG00000015880	Ncapg	protein_coding	B10	3.48363	7.37e-25	1.64e-23	1.72147	1.18e-07	1.52e-06	1.72622	2.93e-08	6.58e-06	0.560718	0.0999356	0.180853	-0.22703	0.560415	0.711858	2.84856	1.97e-19	3.69e-17
ENSMUSG00000015882	Lcorl	protein_coding	B31	-0.680046	0.00100674	0.00291015	-0.223016	0.241213	0.403542	-0.194532	0.276487	0.61975	-0.496809	0.0129856	0.0301082	0.062421	0.793525	0.881494	-0.0892042	0.637926	0.768952
ENSMUSG00000015889	Lta4h	protein_coding	-	0.649861	2.26e-11	1.6e-10	0.0162198	0.862678	0.926466	0.0985569	0.263333	0.60669	0.697581	1.03e-12	9.55e-12	-0.11959	0.282161	0.447482	0.161593	0.0756101	0.16652
ENSMUSG00000015890	Amdhd1	protein_coding	B23	0.282821	0.688425	0.814919	1.05387	0.122705	0.244186	0.18205	0.78127	0.93326	0.20977	0.76148	0.864243	-4.28164	2.67e-09	6.27e-08	0.197859	0.76964	0.862589
ENSMUSG00000015932	Dstn	protein_coding	B18	1.61168	2.43e-20	3.75e-19	0.881389	1.59e-07	2e-06	0.770056	1.26e-06	0.000138845	1.83758	2.22e-25	6.31e-24	1.3709	1.45e-13	8.03e-12	0.242534	0.131513	0.254612
ENSMUSG00000015937	H2afy	protein_coding	-	0.415746	3.77e-07	1.73e-06	0.240888	0.00223681	0.00938245	-0.0277792	0.708066	0.900795	0.500582	1.49e-09	9.76e-09	-0.135972	0.140755	0.272448	0.402215	1.16e-07	1.88e-06
ENSMUSG00000015942	Gtf2ird2	protein_coding	-	-0.555224	4.68e-07	2.12e-06	-0.262419	0.0130816	0.0413136	-0.234069	0.0166129	0.132932	-0.486419	9.9e-06	4.03e-05	-0.263553	0.0723052	0.164399	-0.166651	0.124055	0.243686
ENSMUSG00000015943	Bola1	protein_coding	-	0.241049	0.232859	0.365493	0.223881	0.260938	0.426241	0.245912	0.181939	0.507798	0.718156	0.000394974	0.00124945	-0.620628	0.0143204	0.0456326	0.453947	0.0189725	0.0555532
ENSMUSG00000015944	Gatsl2	protein_coding	B4	-0.141923	0.42347	0.577558	0.384206	0.0210042	0.0611106	0.0334949	0.831497	0.950588	1.0076	6.25e-09	3.84e-08	0.0208517	0.920395	0.958777	0.38636	0.0174855	0.0519866
ENSMUSG00000015947	Fcgr1	protein_coding	B18	3.45407	1.59e-29	4.92e-28	3.40964	1.1e-30	3.54e-28	0.945022	0.000710828	0.0163986	4.09841	4.32e-40	3.97e-38	0.302246	0.363047	0.532658	-1.8578	1.95e-10	6.77e-09
ENSMUSG00000015950	Ncf1	protein_coding	B13	0.77706	2.77e-11	1.94e-10	0.447258	6.9e-05	0.000452009	-0.12514	0.237775	0.579783	1.24771	4.78e-26	1.45e-24	0.0723789	0.563417	0.714152	0.115046	0.280277	0.443457
ENSMUSG00000015957	Wnt11	protein_coding	B30	-1.49902	0.0152851	0.0350447	-0.337822	0.564495	0.721599	0.459652	0.417639	0.741407	-2.34702	8.94e-05	0.000314615	-0.328384	0.612749	0.753405	0.241434	0.668872	0.791332
ENSMUSG00000015961	Adss	protein_coding	-	-0.097111	0.247069	0.383112	0.0419994	0.598918	0.748042	0.00100676	0.989268	0.998303	0.393772	2e-06	8.94e-06	-0.131385	0.188248	0.33693	0.456796	4.26e-09	1.04e-07
ENSMUSG00000015962	1700016C15Rik	protein_coding	-	0	1	NA	-0.113186	0.730711	NA	-0.00270364	0.993755	NA	-0.0268263	0.931511	NA	0.0234363	0.939741	NA	0	1	NA
ENSMUSG00000015966	Il17rb	protein_coding	B19	-1.29677	0.00909174	0.0219744	-0.518623	0.265718	0.431877	-0.75863	0.0883261	0.353666	-1.99208	5.61e-05	0.00020427	-1.00869	0.0599532	0.142497	-0.155368	0.738479	0.84117
ENSMUSG00000015968	Cacna1d	protein_coding	B5	-2.51194	8.52e-17	9.83e-16	0.546186	0.0405608	0.103134	-0.134781	0.593047	0.845121	3.56273	1.34e-37	1.08e-35	-0.216737	0.514644	0.675423	0.10866	0.682645	0.801416
ENSMUSG00000015970	Chdh	protein_coding	B19	-2.41094	6.79e-06	2.69e-05	-1.16473	0.020547	0.0600273	-0.597971	0.214375	0.551835	-2.05782	9.17e-05	0.000322204	-1.29332	0.0197801	0.059307	-1.29435	0.0103393	0.0338036
ENSMUSG00000015971	Actr8	protein_coding	-	-0.234073	0.00268484	0.0072137	-0.0815324	0.27509	0.442864	-0.116142	0.0923541	0.362588	-0.218781	0.00414708	0.0107984	-0.192697	0.0554412	0.134058	-0.138548	0.0700169	0.156912
ENSMUSG00000015980	Lrrc27	protein_coding	B17	1.58468	9.67e-06	3.75e-05	0.42952	0.212436	0.367809	0.515959	0.111564	0.402429	2.22831	4.5e-10	3.12e-09	1.93816	2.82e-06	3.13e-05	-1.07064	0.00437847	0.0165154
ENSMUSG00000015981	Stk32c	protein_coding	B14	2.59192	1.01e-15	1.06e-14	1.74322	5.8e-08	7.91e-07	0.520644	0.0788428	0.330639	0.0349781	0.915752	0.963475	0.174665	0.652458	0.783784	-1.29119	9.31e-05	0.000627238
ENSMUSG00000015994	Fnta	protein_coding	-	0.00618678	0.936473	0.990004	-0.107174	0.156239	0.293061	-0.146936	0.0364467	0.21348	-0.0977991	0.205387	0.327872	-0.0143635	0.878953	0.934477	0.00296827	0.968058	0.983838
ENSMUSG00000016018	Skiv2l2	protein_coding	-	0.0325075	0.737621	0.853428	0.0296351	0.747935	0.853482	-0.122864	0.156744	0.473325	-0.195608	0.042639	0.0867757	-0.253459	0.0326671	0.0885362	0.205753	0.0239726	0.0671648
ENSMUSG00000016024	Lbp	protein_coding	B7	2.5867	2.05e-08	1.08e-07	3.63674	3.42e-16	2.06e-14	1.5825	0.000206746	0.00674427	3.07453	3.52e-11	2.75e-10	1.21654	0.0113783	0.0380314	0.470785	0.268722	0.430743
ENSMUSG00000016028	Celsr1	protein_coding	B41	1.01667	5.41e-07	2.43e-06	-0.116044	0.550774	0.710307	0.170908	0.351848	0.686597	-2.28389	1.5e-27	5.19e-26	0.239881	0.294886	0.461432	-0.462193	0.017948	0.0530811
ENSMUSG00000016087	Fli1	protein_coding	B33	-0.912515	5.86e-18	7.47e-17	-0.51563	2.78e-07	3.29e-06	-0.25065	0.00805413	0.0858014	-0.876205	1.2e-16	1.63e-15	-0.271123	0.0225606	0.0660523	-0.442595	6.67e-06	6.34e-05
ENSMUSG00000016128	Stard13	protein_coding	B4	0.61224	0.354725	0.505408	0.767849	0.231066	0.391129	4.49265	2.27e-12	1.77e-09	1.23731	0.0600236	0.117061	0.68542	0.317086	0.485458	-0.171567	0.78514	0.872784
ENSMUSG00000016150	Tenm1	protein_coding	-	0.170659	0.785652	0.888604	-1.20985	0.0611815	0.143205	-0.123479	0.852447	NA	-0.46256	0.459451	0.60933	-0.677756	0.265438	NA	0.0624392	0.924462	NA
ENSMUSG00000016179	Camk1g	protein_coding	-	-1.2238	0.08336	0.155934	-2.65623	0.000122583	0.000750408	0.401129	0.544078	0.820442	-2.25254	0.00215611	0.00596276	-1.23387	0.0975871	0.206884	-0.13781	0.850639	NA
ENSMUSG00000016181	Diexf	protein_coding	-	-0.816008	5.78e-13	4.76e-12	-0.39704	0.000180221	0.00105442	-0.20611	0.0380254	0.219308	-0.583227	1.47e-07	7.7e-07	-0.0832515	0.53543	0.691905	0.0586409	0.580081	0.725705
ENSMUSG00000016194	Hsd11b1	protein_coding	B15	1.1841	6.94e-09	3.81e-08	0.0320198	0.871434	0.931665	0.240598	0.195505	0.525325	0.91793	9.43e-06	3.86e-05	-0.85826	0.000150189	0.000994137	-1.58364	6.05e-16	5.76e-14
ENSMUSG00000016200	Syt14	protein_coding	B34	-1.10425	0.00139353	0.00394051	-0.711613	0.0324872	0.0867493	0.0688648	0.827271	0.949342	-1.28849	0.000230591	0.000758508	1.05051	0.00417979	0.0166953	-1.73976	1.6e-07	2.5e-06
ENSMUSG00000016206	H2-M3	protein_coding	-	0.241066	0.0145798	0.0335748	0.332977	0.000475216	0.00246202	0.204115	0.021736	0.157167	0.755732	2.49e-14	2.71e-13	-0.320488	0.00636615	0.0235864	-0.160118	0.0851144	0.181933
ENSMUSG00000016239	Lonrf3	protein_coding	B4	1.55674	0.0155896	0.035698	0.649227	0.29189	0.461215	2.28994	0.000178089	0.00601012	0.0703194	0.910271	0.959841	2.26729	0.000832627	0.00430639	0.927839	0.132993	0.256754
ENSMUSG00000016252	Atp5e	protein_coding	B1	0.652896	0.000117651	0.000393714	-0.0626577	0.703105	0.823735	0.0225788	0.884064	0.968467	0.529166	0.00211762	0.00586856	0.227779	0.206474	0.360081	0.315802	0.0422548	0.10582
ENSMUSG00000016253	Nelfcd	protein_coding	-	0.0387473	0.638411	0.775178	-0.220922	0.00576005	0.0208048	0.0823414	0.270447	0.61434	0.0457736	0.583768	0.724216	0.0515679	0.604489	0.746962	0.131807	0.0970949	0.201281
ENSMUSG00000016255	Tubb1	protein_coding	B36	0.418673	0.210083	0.33722	-0.31994	0.321709	0.493791	0.744893	0.0149345	0.124991	-0.636072	0.0604917	0.11775	0.241929	0.487483	0.651649	-1.6832	4.24e-08	7.71e-07
ENSMUSG00000016256	Ctsz	protein_coding	B13	1.40468	4.35e-30	1.4e-28	1.04677	1.19e-18	1.08e-16	0.451408	5.62e-05	0.0025501	2.23512	1.33e-71	1.25e-68	0.0106692	0.935576	0.966848	0.529877	2.52e-06	2.77e-05
ENSMUSG00000016257	Slmo2	protein_coding	B9	1.18446	2.64e-20	4.06e-19	0.598464	1.29e-06	1.32e-05	-0.0240003	0.83711	0.952607	1.23973	6.76e-22	1.43e-20	0.295465	0.0505298	0.12476	0.629797	2.02e-07	3.06e-06
ENSMUSG00000016262	Sertad4	protein_coding	-	-1.80395	0.017932	0.0405039	-0.674948	0.37	0.5434	0.496166	0.503757	0.797146	-0.023683	0.97519	0.996771	0.0113251	0.988223	0.994858	-0.321421	0.670887	NA
ENSMUSG00000016283	H2-M2	protein_coding	-	-0.694186	0.361708	0.512827	-0.541529	0.470306	0.638815	0.692017	0.349003	0.684073	0.514419	0.499272	0.648452	-1.30085	0.0900536	0.194953	-0.867305	0.248471	NA
ENSMUSG00000016308	Ube2a	protein_coding	B13	0.613049	1.44e-07	6.92e-07	0.258219	0.0229864	0.0657105	-0.0505707	0.635009	0.86744	0.962214	2.07e-16	2.75e-15	-0.194544	0.162095	0.302083	0.280483	0.0104398	0.0340512
ENSMUSG00000016319	Slc25a5	protein_coding	B13	1.02127	6.25e-23	1.19e-21	0.776159	8.19e-15	4.02e-13	0.200251	0.0334475	0.203984	1.17999	2.36e-29	9.46e-28	-0.374941	0.000886551	0.00455444	0.754237	1.6e-15	1.44e-13
ENSMUSG00000016327	Atp1b4	protein_coding	-	0	1	NA	0	1	NA	0.0278757	0.935669	NA	0	1	NA	0	1	NA	0	1	NA
ENSMUSG00000016344	Ppdpf	protein_coding	B38	-0.702289	1.17e-07	5.67e-07	-0.345942	0.00667149	0.0234861	-0.174307	0.14688	0.460016	-0.0408664	0.760588	0.863622	-0.685074	2.64e-06	2.95e-05	0.0579509	0.634242	0.766201
ENSMUSG00000016346	Kcnq2	protein_coding	-	0.0634855	0.842609	NA	0	1	NA	0	1	NA	0	1	NA	-0.00990526	0.974511	NA	0	1	NA
ENSMUSG00000016349	Eef1a2	protein_coding	B20	-0.0183633	0.981209	1	-1.10506	0.155745	0.29231	-0.602804	0.436561	0.754102	-0.277405	0.722954	0.836179	-3.03418	8.89e-05	0.000630278	-0.377234	0.627857	0.761435
ENSMUSG00000016356	Col20a1	protein_coding	B31	-0.463985	0.0569902	0.112171	-0.149601	0.508027	0.672556	-0.2925	0.164456	0.483863	-0.210083	0.370687	0.519556	1.88765	1.17e-12	5.5e-11	0.142792	0.524201	0.680677
ENSMUSG00000016382	Pls3	protein_coding	B4	0.367987	0.502775	0.655609	1.30991	0.0137211	0.042895	2.88722	1.71e-08	4.12e-06	1.33862	0.0148759	0.0339877	-0.968079	0.0928478	0.199477	0.169376	0.742134	0.843455
ENSMUSG00000016386	Mpped2	protein_coding	-	-0.418089	0.586818	0.730892	-1.14146	0.1429	0.273203	-0.58458	0.454896	0.765838	-0.314591	0.684275	0.80672	-0.251329	0.740742	0.846587	-0.0347942	0.964374	NA
ENSMUSG00000016409	Nkap	protein_coding	-	0.102831	0.414059	0.567933	0.23822	0.0476243	0.117263	-0.0692556	0.537585	0.815813	-0.296322	0.0178369	0.0400424	-0.180019	0.252511	0.41585	0.315064	0.00850687	0.0287473
ENSMUSG00000016427	Ndufa1	protein_coding	B2	0.48117	0.0157413	0.0360003	-0.242212	0.207679	0.361886	0.0678467	0.708794	0.901046	-0.10847	0.591389	0.730533	0.611364	0.00369121	0.015064	-0.387417	0.0350215	0.091253
ENSMUSG00000016458	Wt1	protein_coding	B21	0.00668189	0.992801	1	1.55316	0.0291739	0.0796232	0.391811	0.572492	0.835873	0.869383	0.229228	0.357719	-3.88712	1.67e-07	2.53e-06	-1.13483	0.109557	0.220781
ENSMUSG00000016477	E2f3	protein_coding	B7	0.610525	1.27e-05	4.87e-05	0.56266	1.76e-05	0.000135165	0.0290193	0.814473	0.944763	0.485582	0.000328404	0.00105081	-0.637144	0.000656939	0.00352653	0.382889	0.00331651	0.0131315
ENSMUSG00000016481	Cr1l	protein_coding	-	-0.182889	0.00898016	0.0217382	0.0669021	0.312955	0.484489	-0.0236909	0.703456	0.898766	0.202529	0.00322912	0.00860704	0.253636	0.00185979	0.00850263	-0.0858999	0.186705	0.332537
ENSMUSG00000016487	Ppfibp1	protein_coding	B4	0.779999	0.00133348	0.00378437	0.74612	0.00107412	0.0050133	0.68542	0.00154822	0.0288107	0.344466	0.146721	0.249243	0.323615	0.231076	0.390827	0.144554	0.517017	0.674749
ENSMUSG00000016493	Cd46	protein_coding	B39	-1.6351	2.68e-12	2.08e-11	-0.445068	0.0371032	0.096124	-0.396545	0.0454842	0.243496	-0.779721	0.000531894	0.00164022	0.235123	0.382103	0.550897	-0.300498	0.164576	0.302331
ENSMUSG00000016494	Cd34	protein_coding	B27	0.972632	0.0590058	0.115661	0.376026	0.449873	0.620244	1.89625	7.03e-05	0.00306755	2.72781	1.31e-07	6.94e-07	0.182075	0.732174	0.841113	-1.20097	0.0155967	0.0473562
ENSMUSG00000016495	Plgrkt	protein_coding	B8	-0.0590732	0.555845	0.704428	-0.207365	0.0322561	0.0863179	-0.0120162	0.894593	0.972472	0.179651	0.0757521	0.142674	-0.0385678	0.738052	0.844798	0.175423	0.0608412	0.140957
ENSMUSG00000016496	Cd274	protein_coding	B7	1.64805	4.71e-23	9.01e-22	1.53891	6.12e-22	8.89e-20	0.392652	0.00926169	0.0936827	1.47158	1.91e-18	3.03e-17	-0.0472888	0.797472	0.88437	0.148019	0.331494	0.500608
ENSMUSG00000016498	Pdcd1lg2	protein_coding	B30	0.680305	0.00117316	0.00335718	0.095821	0.629624	0.771294	-0.0408297	0.827227	0.949342	-0.516801	0.0114471	0.0268701	-0.388467	0.151418	0.287533	0.107695	0.574223	0.720882
ENSMUSG00000016503	Gtf3a	protein_coding	B8	0.629254	3.86e-10	2.41e-09	0.0761848	0.434552	0.606698	-0.106218	0.246075	0.58905	-0.00595636	0.953268	0.986035	-0.2212	0.0678232	0.156927	0.336096	0.000409495	0.00220182
ENSMUSG00000016510	Mtif3	protein_coding	-	0.00435651	0.962543	1	-0.355769	6.81e-05	0.000447311	-0.0774583	0.350946	0.685837	-0.0297217	0.744855	0.852051	0.173091	0.155823	0.293501	-0.112158	0.230272	0.388046
ENSMUSG00000016520	Lnx2	protein_coding	B31	-0.471439	0.00645492	0.0161068	0.379063	0.021169	0.0615085	-0.171629	0.269051	0.612549	-1.37197	2.22e-15	2.68e-14	-0.321871	0.0986373	0.20859	0.291813	0.0649934	0.148517
ENSMUSG00000016524	Il19	protein_coding	-	-0.467655	0.473206	NA	0	1	NA	0.242816	0.723296	NA	-0.0566657	0.930341	0.972586	-0.101098	0.872943	NA	0.2834	0.677274	NA
ENSMUSG00000016526	Dyrk3	protein_coding	B7	1.17918	3.71e-07	1.7e-06	0.645985	0.00379559	0.014668	0.641259	0.002584	0.0403363	-0.332446	0.151382	0.255695	-0.0389309	0.887044	0.938838	0.19181	0.380482	0.55093
ENSMUSG00000016528	Mapkapk2	protein_coding	B18	1.51683	4.36e-78	2.74e-75	0.632939	5.96e-16	3.45e-14	0.231565	0.00166978	0.0304077	0.974195	1.35e-32	7.53e-31	0.236741	0.0080411	0.0285834	-0.248921	0.000931843	0.00447963
ENSMUSG00000016529	Il10	protein_coding	B11	6.02797	7.55e-21	1.21e-19	4.0791	3.49e-10	7.58e-09	0.927589	0.14316	0.454019	3.50073	2.43e-08	1.4e-07	-0.622914	0.388748	0.557339	0.139276	0.822799	0.89751
ENSMUSG00000016534	Lamp2	protein_coding	B6	0.806938	2.79e-08	1.45e-07	1.13283	5.08e-16	2.99e-14	0.445144	0.000742488	0.0169687	1.0927	1.01e-13	1.03e-12	0.721824	3.01e-06	3.31e-05	0.15414	0.24543	0.405479
ENSMUSG00000016541	Atxn10	protein_coding	B11	0.824105	3.63e-07	1.67e-06	0.180332	0.24855	0.411674	0.16709	0.2569	0.600169	1.14291	3.13e-12	2.72e-11	0.663658	0.000171535	0.00111838	0.257482	0.0859025	0.183262
ENSMUSG00000016552	Foxred2	protein_coding	B31	-0.981596	8.86e-10	5.32e-09	0.0460323	0.752658	0.856819	-0.12048	0.379319	0.70963	0.389592	0.0102934	0.024411	0.765116	1.73e-05	0.000151372	-0.0119267	0.934873	0.965028
ENSMUSG00000016554	Eif3d	protein_coding	B13	0.801305	7.52e-26	1.8e-24	0.192167	0.00910404	0.0304941	0.0365223	0.59892	0.848835	0.752386	1.61e-22	3.61e-21	-0.307337	0.000555126	0.00305468	0.280212	8.63e-05	0.000586747
ENSMUSG00000016559	H3f3b	protein_coding	B17	-0.060677	0.636019	0.773041	0.0334817	0.786172	0.879151	0.146096	0.209649	0.544391	1.17151	1.99e-19	3.4e-18	1.01133	7.6e-14	4.49e-12	-0.0709306	0.544661	0.697145
ENSMUSG00000016619	Nup50	protein_coding	-	0.801321	4.15e-30	1.34e-28	0.0437822	0.517321	0.681501	-0.0065075	0.918524	0.979787	0.25998	0.000237637	0.000779978	-0.155533	0.0798099	0.177618	0.205241	0.00270216	0.0110082
ENSMUSG00000016624	Phf21b	protein_coding	-	0.950998	0.00276943	0.00741917	0.731939	0.0149201	0.0459769	0.0230505	0.934719	0.984338	0.0569508	0.855289	0.926529	-0.111833	0.77453	0.869039	-0.642977	0.0375836	0.0964956
ENSMUSG00000016626	Nlrp14	protein_coding	-	NA	NA	NA	NA	NA	NA	NA	NA	NA	NA	NA	NA	NA	NA	NA	NA	NA	NA
ENSMUSG00000016637	Ift27	protein_coding	-	0.844452	5.62e-09	3.11e-08	0.394972	0.00460812	0.0172665	-0.0264378	0.84108	0.954008	0.547264	0.000164028	0.000551302	-0.0559374	0.761875	0.861269	0.552788	6.66e-05	0.000467463
ENSMUSG00000016664	Pacsin2	protein_coding	B35	0.64543	1.31e-05	5.01e-05	0.236722	0.0966126	0.204363	0.218709	0.103998	0.387364	0.857056	1.09e-08	6.54e-08	0.136497	0.388882	0.557345	0.0318592	0.815007	0.892599
ENSMUSG00000016756	Cmah	protein_coding	B39	-1.56099	3.11e-16	3.41e-15	-0.817139	8.39e-06	6.96e-05	-0.297295	0.0859037	0.347599	-1.44263	8.18e-14	8.41e-13	-0.538184	0.00802237	0.0285411	0.118303	0.496516	0.657253
ENSMUSG00000016757	Ttll12	protein_coding	B10	1.48703	5.4e-18	6.9e-17	-0.0773681	0.640641	0.779357	0.159853	0.307577	0.648753	0.123441	0.478871	0.627698	-0.466157	0.0191096	0.057704	0.395829	0.0144982	0.0446897
ENSMUSG00000016758	Bik	protein_coding	-	0.824343	0.12686	0.222335	0.0608458	0.910591	0.955197	0.150789	0.769485	0.928303	-0.736933	0.197877	0.318273	1.01792	0.0877281	0.190968	0.163138	0.766447	0.860239
ENSMUSG00000016763	Scube1	protein_coding	-	-1.10144	0.139081	0.240224	0.20638	0.777168	0.872282	1.38319	0.0554093	0.273202	0.28051	0.704105	0.82159	0.46791	0.541503	0.696988	0.804231	0.268157	NA
ENSMUSG00000016831	Tox4	protein_coding	-	0.328217	1.52e-06	6.48e-06	0.100495	0.122549	0.244096	-0.109343	0.0748405	0.321772	-0.0138853	0.838528	0.914969	0.196483	0.0178084	0.0543968	-0.131241	0.0465234	0.114084
ENSMUSG00000016833	Mrps18c	protein_coding	B8	0.89349	3.36e-08	1.73e-07	0.634053	9.35e-05	0.000590569	0.358356	0.0181912	0.140663	1.11582	8.43e-12	7e-11	0.411213	0.0390352	0.101727	0.320743	0.0433194	0.107945
ENSMUSG00000016918	Sulf1	protein_coding	B27	-0.929996	0.183686	0.302901	-0.169308	0.803118	0.889489	1.32697	0.0444739	0.240194	0.442305	0.525106	0.673115	-2.56488	0.000352576	0.00206639	-0.761373	0.258681	0.420039
ENSMUSG00000016921	Srsf6	protein_coding	-	-0.496935	6.42e-13	5.27e-12	-0.341999	2.54e-07	3.04e-06	-0.229759	0.000226936	0.00714063	-0.0544706	0.433987	0.583717	-0.273639	0.000413508	0.00237088	0.234454	0.000230386	0.00135158
ENSMUSG00000016933	Plcg1	protein_coding	B37	-0.458393	0.000104345	0.000352302	-0.709588	3.73e-10	8.04e-09	-0.176839	0.097326	0.373698	-1.13915	2.31e-21	4.63e-20	0.609907	2.01e-06	2.32e-05	-0.828153	1.34e-13	8.74e-12
ENSMUSG00000016940	Kctd2	protein_coding	B31	-0.606469	1.7e-06	7.2e-06	-0.433601	0.000371294	0.00198985	-0.160988	0.159148	0.476362	-0.264879	0.0385637	0.0793199	0.302305	0.0315232	0.0860643	-0.337872	0.00429266	0.0162661
ENSMUSG00000016942	Tmprss6	protein_coding	B21	2.78023	0.000343072	0.00106947	1.1645	0.133371	0.260105	0.0125532	0.986959	0.997491	-2.49833	0.00135345	0.00388257	-3.53236	4.97e-06	5.14e-05	-0.535988	0.486036	0.648481
ENSMUSG00000016946	Kctd5	protein_coding	B8	0.330282	0.00811762	0.0198561	0.271417	0.0247728	0.0696738	-0.0013691	0.990315	0.998384	0.956873	1.36e-14	1.52e-13	-0.0583359	0.700596	0.819887	0.244854	0.0380225	0.0974252
ENSMUSG00000016982	Pom121l2	protein_coding	-	0.745839	0.282716	0.425947	-0.0374318	0.957867	0.983671	-0.277382	0.700961	NA	-0.208746	0.763817	0.865718	0.628687	0.348747	NA	-0.181885	0.799942	NA
ENSMUSG00000016984	Etaa1	protein_coding	-	-0.310181	0.0745337	0.141743	-0.31067	0.0613246	0.143447	-0.0672467	0.665154	0.882251	-1.15725	3.91e-11	3.04e-10	-0.16806	0.408325	0.575454	0.192863	0.236133	0.394456
ENSMUSG00000016995	Matn4	protein_coding	-	-0.560422	0.462294	0.617349	0.797343	0.30071	0.470578	-1.15409	0.138917	NA	1.58209	0.039631	0.0812778	-1.10198	0.141236	NA	-0.209983	0.786687	NA
ENSMUSG00000016998	Svs4	protein_coding	-	0.00850631	0.978777	NA	-0.0860119	0.793652	NA	0.0276549	0.936187	NA	0	1	NA	0	1	NA	0	1	NA
ENSMUSG00000017000	Svs6	protein_coding	-	0	1	NA	0	1	NA	0	1	NA	0	1	NA	0.0183547	0.952788	NA	0.0161029	0.962814	NA
ENSMUSG00000017002	Slpi	protein_coding	B7	0.752459	0.00775134	0.0190508	1.46313	8.4e-08	1.11e-06	0.667289	0.00980198	0.0970859	1.2312	1.7e-05	6.72e-05	0.677295	0.0225744	0.0660829	-1.03822	5.96e-05	0.000424006
ENSMUSG00000017003	Svs3a	protein_coding	-	NA	NA	NA	NA	NA	NA	NA	NA	NA	NA	NA	NA	NA	NA	NA	NA	NA	NA
ENSMUSG00000017004	Svs5	protein_coding	-	0	1	NA	0	1	NA	-0.00284922	0.99342	NA	-0.142847	0.647385	NA	0	1	NA	0	1	NA
ENSMUSG00000017007	Rbpjl	protein_coding	-	-0.352234	0.648795	NA	-0.197703	0.799706	NA	-0.460429	0.556429	NA	0.98082	0.207813	NA	0.179621	0.814443	NA	0.818815	0.295385	NA
ENSMUSG00000017009	Sdc4	protein_coding	B5	-2.42661	5.4e-14	4.86e-13	-0.396799	0.20173	0.354202	-0.0266978	0.927644	0.983034	3.41699	8.4e-26	2.49e-24	-0.469799	0.168901	0.311498	-0.466039	0.117605	0.233469
ENSMUSG00000017049	Ccdc70	protein_coding	-	NA	NA	NA	NA	NA	NA	NA	NA	NA	NA	NA	NA	NA	NA	NA	NA	NA	NA
ENSMUSG00000017057	Il13ra1	protein_coding	B17	1.09341	5.03e-07	2.27e-06	1.71907	2.1e-16	1.32e-14	0.608224	0.00205747	0.0349287	1.75189	1.31e-15	1.62e-14	1.79754	7.12e-15	5.17e-13	-1.19662	4.19e-09	1.03e-07
ENSMUSG00000017064	Prl5a1	protein_coding	-	NA	NA	NA	NA	NA	NA	NA	NA	NA	NA	NA	NA	NA	NA	NA	NA	NA	NA
ENSMUSG00000017119	Nbr1	protein_coding	-	-0.681896	2.83e-14	2.61e-13	-0.398882	2.85e-06	2.68e-05	0.00404381	0.959812	0.990741	-0.450555	4.82e-07	2.35e-06	0.192084	0.0540884	0.131454	-0.229733	0.00576012	0.0207947
ENSMUSG00000017132	Cyth1	protein_coding	-	-0.797147	7.78e-32	2.86e-30	-0.217094	0.000818107	0.00395641	-0.162677	0.00765273	0.0830746	-0.21019	0.00205354	0.0057043	0.146655	0.0559455	0.13506	0.151889	0.0158737	0.0479965
ENSMUSG00000017144	Rnd3	protein_coding	B4	0.49376	0.0672486	0.129698	0.815778	0.00138216	0.0062005	-0.497416	0.0397101	0.224259	0.194672	0.460245	0.61006	0.189546	0.519528	0.679322	0.353234	0.14977	0.281889
ENSMUSG00000017146	Brca1	protein_coding	B10	2.00107	1.05e-16	1.2e-15	1.54221	1.74e-11	4.88e-10	0.830972	0.000138946	0.00510338	0.76486	0.00151274	0.00430443	0.0343606	0.906679	0.950303	2.56255	8.95e-30	1.05e-26
ENSMUSG00000017165	Gast	protein_coding	-	-0.201335	0.627325	NA	0.0270582	0.949326	NA	-0.0553959	0.901119	NA	0.139447	0.731539	NA	-0.189822	0.637016	NA	0.045135	0.919304	NA
ENSMUSG00000017167	Cntnap1	protein_coding	-	1.43483	4.84e-06	1.95e-05	-0.392856	0.173362	0.317281	0.0725687	0.789473	0.936342	-0.14987	0.62517	0.759268	-0.003948	0.991465	0.996565	-0.712275	0.0257334	0.0711193
ENSMUSG00000017176	Nt5c3b	protein_coding	-	0.653432	4.97e-09	2.77e-08	-0.273091	0.0110408	0.0358168	-0.170345	0.0917136	0.360871	-0.502338	9.11e-06	3.73e-05	-0.454645	0.00119497	0.00584621	0.158107	0.144254	0.274034
ENSMUSG00000017188	Coa3	protein_coding	B3	0.764963	5.16e-08	2.6e-07	-0.0124141	0.927305	0.966042	0.222516	0.0819183	0.338626	0.574494	5.14e-05	0.000188212	0.202887	0.194723	0.344942	0.281654	0.0325696	0.0861241
ENSMUSG00000017195	Zpbp2	protein_coding	-	-0.220957	0.469925	0.624612	-1.00239	0.000678701	0.00337827	-0.377931	0.163245	0.481972	-1.09949	0.000739443	0.00222484	-0.26127	0.503637	0.665611	-0.0119069	0.968114	0.983838
ENSMUSG00000017204	Gsdma	protein_coding	-	1.51809	0.039754	0.0817339	2.72502	0.000205917	0.00118362	2.66842	0.000217664	0.0069421	3.30297	5.93e-06	2.49e-05	1.35	0.0805047	0.178757	1.21148	0.0951471	NA
ENSMUSG00000017210	Med24	protein_coding	-	-0.331745	2.8e-05	0.000102354	0.0305617	0.684056	0.810424	-0.102976	0.144503	0.456239	0.102384	0.193928	0.313038	-0.311681	0.00130761	0.0063088	0.265237	0.000360058	0.00197813
ENSMUSG00000017211	Gsdma2	protein_coding	-	NA	NA	NA	NA	NA	NA	NA	NA	NA	NA	NA	NA	NA	NA	NA	NA	NA	NA
ENSMUSG00000017221	Psmd3	protein_coding	B9	1.21632	3.74e-21	6.16e-20	0.473386	0.000137927	0.000833407	-0.0297357	0.799721	0.938813	1.03095	2.79e-15	3.34e-14	0.232448	0.100811	0.212078	0.467196	8.45e-05	0.000577173
ENSMUSG00000017264	Exosc10	protein_coding	-	0.0544265	0.473203	0.627563	-0.127999	0.077142	0.171856	-0.13154	0.0533701	0.267329	0.131396	0.0827193	0.153766	-0.482413	3.08e-07	4.35e-06	0.132365	0.0648084	0.14815
ENSMUSG00000017286	Glod4	protein_coding	B13	0.241877	0.0413068	0.0844846	0.388104	0.00071066	0.00350948	0.241035	0.0253902	0.172926	0.225103	0.0564885	0.111012	-0.225164	0.116273	0.236663	0.402848	0.000270121	0.00154887
ENSMUSG00000017288	Vps53	protein_coding	-	0.473875	3.09e-08	1.59e-07	0.251398	0.00227672	0.00951711	-0.0444263	0.566862	0.834083	0.723674	1.63e-17	2.38e-16	-0.104628	0.339315	0.508908	0.162756	0.0492225	0.119477
ENSMUSG00000017291	Taok1	protein_coding	B32	-0.63254	3.6e-07	1.66e-06	-0.172594	0.142709	0.272955	-0.138097	0.212526	0.549089	-0.504157	4.62e-05	0.000170249	0.316189	0.0191622	0.0578359	-0.229967	0.0433362	0.107956
ENSMUSG00000017299	Dnttip1	protein_coding	B35	0.108775	0.374804	0.527238	-0.0290346	0.805439	0.89098	0.484517	1.3e-05	0.000871081	0.308564	0.0125273	0.0291446	0.670901	1.3e-06	1.56e-05	-0.0790541	0.501831	0.661986
ENSMUSG00000017300	Tnnc2	protein_coding	B27	-0.0517317	0.946683	0.995388	0.668068	0.384441	0.558146	1.26054	0.0941194	0.366353	-0.554766	0.472283	0.621666	-0.564609	0.463634	0.630176	-0.590675	0.441947	0.60836
ENSMUSG00000017307	Acot8	protein_coding	-	0.56845	1.23e-06	5.29e-06	0.159093	0.160594	0.299224	0.0924804	0.381211	0.71104	0.737587	3.1e-10	2.19e-09	-0.381369	0.0101102	0.0345133	0.130498	0.247619	0.408103
ENSMUSG00000017309	Cd300lg	protein_coding	B30	-0.489987	0.0947314	0.173973	1.04882	0.000150132	0.000900217	0.126358	0.629669	0.864835	-0.79182	0.00603923	0.0151512	-1.1202	0.0007248	0.0038298	0.478749	0.0685799	0.154607
ENSMUSG00000017310	Spint4	protein_coding	-	0.0213738	0.970147	NA	-0.273237	0.640135	NA	-0.382244	0.529851	NA	0	1	1	-0.174308	0.753414	NA	-0.0269519	0.964473	NA
ENSMUSG00000017311	Pyy	protein_coding	-	0	1	NA	0.000159834	0.999612	NA	0	1	NA	0	1	NA	0	1	NA	0.0606984	0.860499	NA
ENSMUSG00000017314	Mpp2	protein_coding	B34	-0.194602	0.487449	0.640649	-0.334763	0.214685	0.370749	0.704944	0.00608392	0.0714464	-1.81249	2.46e-10	1.75e-09	0.434077	0.156199	0.293982	-1.33055	1.41e-06	1.67e-05
ENSMUSG00000017316	Ppy	protein_coding	-	0	1	NA	-0.161643	0.623155	NA	0.0121676	0.971911	NA	0	1	NA	0.057581	0.852666	NA	-0.0133631	0.969144	NA
ENSMUSG00000017344	Vtn	protein_coding	B21	0.437272	0.574697	0.720209	-0.136026	0.86187	0.92596	0.0130303	0.986707	0.997427	-0.521486	0.504366	0.653177	-3.59793	3.24e-06	3.54e-05	-0.448496	0.566376	0.714343
ENSMUSG00000017376	Nlk	protein_coding	B36	0.412256	0.00722371	0.0178547	-0.445753	0.00255975	0.0104846	0.0955051	0.492767	0.790336	-0.918546	4.01e-09	2.51e-08	-0.0268994	0.872916	0.931253	-0.629726	1.39e-05	0.000120278
ENSMUSG00000017386	Traf4	protein_coding	B41	0.00718338	0.970487	1	-0.59714	0.00139646	0.00625444	-0.216677	0.219282	0.558351	-1.40058	1.86e-12	1.67e-11	-0.471251	0.0318191	0.0867028	-0.317614	0.0821609	0.177391
ENSMUSG00000017390	Aldoc	protein_coding	B4	0.608785	0.0159771	0.0364939	0.222142	0.359144	0.53284	0.162842	0.476981	0.782028	-0.0825369	0.741433	0.849446	-0.992641	0.00189683	0.00864368	1.32686	1.36e-08	2.91e-07
ENSMUSG00000017400	Stac2	protein_coding	B29	-3.38531	3.63e-56	5.81e-54	0.915255	2.66e-06	2.52e-05	-0.62047	0.000790992	0.0178475	-1.92476	9.26e-21	1.78e-19	-0.786217	0.00080351	0.00417458	1.2066	7.15e-11	2.73e-09
ENSMUSG00000017404	Rpl19	protein_coding	B2	0.269293	0.0324656	0.0684889	-0.00836057	0.945044	0.976144	0.090202	0.430546	0.750639	-0.0723825	0.570899	0.713276	0.10384	0.434621	0.602604	-0.049738	0.664893	0.788584
ENSMUSG00000017405	Nek8	protein_coding	B31	-1.41391	1.25e-25	2.94e-24	-0.276009	0.0227598	0.065173	-0.191363	0.0898928	0.357086	-1.1746	2.35e-19	4e-18	-0.833311	8.19e-07	1.05e-05	0.136631	0.260653	0.422194
ENSMUSG00000017412	Cacnb4	protein_coding	-	1.50286	0.00297525	0.00791741	1.93097	7.7e-05	0.000498196	-0.189291	0.68245	0.88859	-2.25245	5.86e-06	2.46e-05	0.717598	0.24196	0.403397	1.28355	0.00576423	0.020805
ENSMUSG00000017417	Plxdc1	protein_coding	B41	1.70292	3.78e-07	1.73e-06	-0.189845	0.556854	0.71508	-0.327606	0.285199	0.628108	-1.33318	0.000103067	0.000358881	-1.07702	0.00534511	0.020427	-1.21704	0.000194646	0.00117407
ENSMUSG00000017418	Arl5b	protein_coding	B32	-0.606714	0.00077402	0.00227551	-0.349479	0.0382752	0.0984745	-0.104381	0.508705	0.799483	-0.659869	0.000194008	0.000644663	0.315194	0.118209	0.239655	-0.339171	0.0432301	0.107771
ENSMUSG00000017421	Zfp207	protein_coding	-	-0.199193	0.0132612	0.030823	0.0323688	0.673258	0.802527	-0.204936	0.00456305	0.0589306	-0.173052	0.0320826	0.0674102	-0.141089	0.117188	0.237981	0.115033	0.120306	0.237692
ENSMUSG00000017428	Psmd11	protein_coding	-	0.624536	2.42e-22	4.39e-21	0.00745491	0.903449	0.951063	0.00517855	0.928743	0.983341	0.622102	2.83e-22	6.23e-21	0.183653	0.021944	0.064619	0.0575296	0.358858	0.528009
ENSMUSG00000017446	C1qtnf1	protein_coding	B27	0.389467	0.585261	0.729366	-0.516927	0.456171	0.626333	2.20294	0.001167	0.0237287	0.423046	0.550085	0.695405	-0.0382566	0.957728	0.977335	-0.47824	0.489534	0.651356
ENSMUSG00000017453	Pipox	protein_coding	B21	-1.67845	0.0229404	0.0504864	0.688352	0.340705	0.514138	-0.736991	0.299698	0.642257	-0.90882	0.218912	0.344966	-3.76744	4.29e-07	5.87e-06	-0.400018	0.578288	0.724002
ENSMUSG00000017466	Timp2	protein_coding	B4	0.124213	0.672349	0.80297	1.02279	0.000301547	0.00165983	0.516728	0.053958	0.26917	-0.0943596	0.750701	0.856235	0.116823	0.705584	0.822963	0.629163	0.0189168	0.055414
ENSMUSG00000017478	Zc3h18	protein_coding	B9	0.310463	1.04e-05	4.01e-05	-0.135796	0.0425431	0.107193	-0.137495	0.0292687	0.187603	-0.105165	0.134281	0.231867	-0.0177297	0.838389	0.91005	0.0791771	0.240147	0.398858
ENSMUSG00000017485	Top2b	protein_coding	B39	-0.99677	2.68e-25	6.16e-24	-0.621754	1.03e-11	3.02e-10	-0.154961	0.0717337	0.314913	-0.961695	1.77e-23	4.36e-22	0.243101	0.0204917	0.0611031	-0.0543876	0.537367	0.691566
ENSMUSG00000017491	Rarb	protein_coding	B4	-1.43373	0.0194505	0.0435884	2.4238	3.6e-05	0.000253075	-0.0337195	0.953099	0.988582	0.80086	0.184103	0.30008	-1.52492	0.0199933	0.0598544	0.168345	0.764858	0.859391
ENSMUSG00000017493	Igfbp4	protein_coding	B37	-1.98016	1.98e-20	3.07e-19	-0.583658	0.00445943	0.0168069	0.0104067	0.957174	0.989743	-1.78483	1.64e-16	2.2e-15	-0.525355	0.0196335	0.0589489	-1.2746	9.73e-11	3.62e-09
ENSMUSG00000017499	Cdc6	protein_coding	B10	3.37828	3.39e-16	3.72e-15	1.94628	1.03e-06	1.08e-05	1.3627	0.000362268	0.00997003	0.792138	0.0571907	0.112238	0.224312	0.626938	0.764192	2.80969	2.54e-13	1.5e-11
ENSMUSG00000017548	Suz12	protein_coding	B31	-0.217814	0.0631848	0.122749	-0.0199147	0.859262	0.92429	-0.0587103	0.578586	0.839601	-0.537994	5.41e-06	2.28e-05	0.357803	0.00644293	0.0238076	0.470678	1.44e-05	0.000123777
ENSMUSG00000017550	Atad5	protein_coding	B10	1.17411	4.89e-06	1.97e-05	0.822157	0.000685085	0.00340389	0.265991	0.246622	0.589839	-0.218495	0.392178	0.542488	0.460158	0.117389	0.238286	1.63471	4.98e-12	2.38e-10
ENSMUSG00000017561	Crlf3	protein_coding	B37	-1.4241	1.34e-42	1.03e-40	-0.84544	2.52e-17	1.85e-15	-0.202505	0.0309427	0.194144	-1.13213	5.73e-27	1.9e-25	0.0275595	0.805897	0.89053	-0.293605	0.00214143	0.00905958
ENSMUSG00000017588	Krt27	protein_coding	-	0	1	1	0	1	1	0	1	NA	0	1	1	0.440928	0.155022	NA	0	1	NA
ENSMUSG00000017607	Tns4	protein_coding	B4	0.570208	0.0114748	0.0271073	0.92986	7.51e-06	6.33e-05	0.134424	0.489092	0.788757	0.358751	0.0898737	0.1651	-0.649843	0.0208594	0.0619442	-0.0969792	0.629341	0.762516
ENSMUSG00000017615	Tnfaip1	protein_coding	-	0.151015	0.23636	0.369957	-0.0536591	0.660068	0.793116	-0.00527574	0.963283	0.991229	0.072764	0.565793	0.70904	-0.542126	0.000469138	0.00264406	-0.00817984	0.945609	0.971435
ENSMUSG00000017631	Abr	protein_coding	B17	0.901709	3.09e-13	2.61e-12	0.634736	8.19e-08	1.09e-06	0.227667	0.0412823	0.23021	0.120873	0.331468	0.477744	0.404576	0.0027266	0.0117085	-0.649655	1.46e-08	3.07e-07
ENSMUSG00000017639	Rab11fip4	protein_coding	B36	0.295818	0.199981	0.324182	-0.150971	0.496779	0.663198	0.214039	0.307437	0.648752	-0.547806	0.0192531	0.0428376	0.884927	0.000314307	0.00188083	-0.989884	4.7e-06	4.68e-05
ENSMUSG00000017652	Cd40	protein_coding	B28	-0.526075	0.00158061	0.00442055	-0.403803	0.0117383	0.0376725	-0.255938	0.0899665	0.357135	-1.68977	1.95e-23	4.74e-22	-1.43305	2.03e-13	1.09e-11	0.0839527	0.583648	0.728114
ENSMUSG00000017664	Slc35c2	protein_coding	-	0.0113552	0.889898	0.961202	0.24107	0.00231622	0.00966751	0.00186897	0.979885	0.995738	0.484999	4.1e-09	2.56e-08	-0.0876409	0.361042	0.530952	-0.2641	0.000656933	0.00331097
ENSMUSG00000017667	Zfp334	protein_coding	-	1.50043	0.0538956	0.10675	2.27304	0.00341884	0.0134277	1.51581	0.0466909	0.247044	0.0892781	0.908242	0.959047	-0.497385	0.520111	0.679811	-0.0141927	0.98534	NA
ENSMUSG00000017670	Elmo2	protein_coding	B7	0.933177	2.37e-15	2.42e-14	0.943499	7.41e-17	5.02e-15	0.162658	0.126724	0.428852	0.699509	3.72e-09	2.34e-08	-0.608037	4.42e-06	4.65e-05	-0.0179591	0.86851	0.925471
ENSMUSG00000017677	Wsb1	protein_coding	-	-0.495231	1.49e-06	6.36e-06	-0.125785	0.199471	0.351421	-0.101661	0.267746	0.611492	0.238247	0.0199873	0.0443007	-0.227755	0.0527585	0.128879	-0.316682	0.000894661	0.00431778
ENSMUSG00000017679	Ttpal	protein_coding	B28	-1.12449	7.94e-34	3.34e-32	-0.770785	5.04e-18	4.13e-16	-0.313179	0.000171549	0.00586797	-1.14866	1.33e-34	8.86e-33	-0.98445	7.91e-20	1.22e-17	-0.39476	4.41e-06	4.42e-05
ENSMUSG00000017686	Rhot1	protein_coding	-	-0.406562	1.03e-05	3.98e-05	-0.244633	0.00503758	0.0186527	0.00876332	0.914309	0.97851	0.0115682	0.897708	0.952879	-0.155029	0.180542	0.326768	0.142729	0.0994261	0.20489
ENSMUSG00000017688	Hnf4g	protein_coding	-	0	1	NA	0	1	NA	-0.00200515	0.995368	NA	0.00208415	0.994672	NA	-0.00916878	0.976406	NA	0.0904295	0.793468	NA
ENSMUSG00000017692	Rhbdl3	protein_coding	-	-0.554756	0.299004	0.444666	0.282512	0.577831	0.732249	-0.434911	0.372868	0.703659	-0.271301	0.607369	0.744237	0.614296	0.285951	0.451806	-0.763839	0.144126	0.273886
ENSMUSG00000017697	Ada	protein_coding	B9	1.8547	1.03e-08	5.59e-08	0.258589	0.408759	0.581565	0.421867	0.156844	0.473325	1.67589	3.23e-07	1.61e-06	-0.00842724	0.981905	0.991458	0.809624	0.00817741	0.0278033
ENSMUSG00000017707	Serinc3	protein_coding	B34	-0.788418	2.89e-07	1.34e-06	-0.352627	0.0171863	0.0517039	0.136184	0.329619	0.668922	-0.582763	0.000184648	0.000616055	0.473752	0.00325057	0.0135227	-0.325105	0.020034	0.0580839
ENSMUSG00000017713	Tha1	protein_coding	-	-0.665141	2.29e-05	8.48e-05	0.387787	0.00853635	0.0289371	-0.146583	0.290132	0.632505	0.7606	5.85e-07	2.82e-06	0.582038	0.00121179	0.00591219	0.0228816	0.875341	0.929029
ENSMUSG00000017715	Pgs1	protein_coding	B17	0.785954	2.98e-13	2.52e-12	0.266397	0.0104062	0.0341417	0.12004	0.21976	0.558984	1.46714	2.08e-41	2.14e-39	0.806793	1.5e-11	5.81e-10	-0.376997	0.000213337	0.00126643
ENSMUSG00000017716	Birc5	protein_coding	B10	4.00987	6.37e-36	3.1e-34	1.48828	1.47e-06	1.48e-05	1.39385	2.18e-06	0.000213396	1.13635	0.000460926	0.00144009	0.284613	0.418472	0.586414	2.61829	1.37e-18	2.25e-16
ENSMUSG00000017718	Afmid	protein_coding	-	-0.432843	0.00994169	0.0238188	-0.456664	0.00386936	0.0149056	-0.0258742	0.860491	0.959316	-1.37437	2.37e-15	2.85e-14	-0.00734027	0.972238	0.986116	-0.653953	6.46e-05	0.000454194
ENSMUSG00000017720	Trp53tg5	protein_coding	-	0	1	NA	-0.0256276	0.937882	NA	-0.0473683	0.890928	NA	0.00285492	0.992702	NA	-0.00748133	0.980747	NA	0.0161044	0.962813	NA
ENSMUSG00000017721	Pigt	protein_coding	B7	0.35999	0.000103213	0.000348534	0.313288	0.000420981	0.00221413	-0.000806029	0.992328	0.99893	0.686909	1.85e-13	1.85e-12	-0.0969905	0.361281	0.531144	0.48932	1.23e-08	2.67e-07
ENSMUSG00000017723	Wfdc2	protein_coding	B26	0.274929	0.723962	0.842466	-0.363355	0.641961	0.780278	3.41655	1.27e-05	0.000856678	-2.35972	0.0024922	0.00680132	-0.825057	0.285314	0.451136	-0.46521	0.552313	0.702793
ENSMUSG00000017724	Etv4	protein_coding	-	2.54079	0.00115542	0.00331202	1.26518	0.106002	0.219094	0.189324	0.808763	0.943025	-0.408957	0.601321	0.739156	0.951301	0.2166	0.372987	0.308102	0.693897	NA
ENSMUSG00000017733	Eppin	protein_coding	-	NA	NA	NA	NA	NA	NA	NA	NA	NA	NA	NA	NA	NA	NA	NA	NA	NA	NA
ENSMUSG00000017734	Dbndd2	protein_coding	-	-0.188095	0.628039	0.766784	-0.288568	0.446048	0.616706	-0.0786903	0.821053	0.946911	0.0295113	0.937666	0.977206	0.513058	0.303812	0.471599	-0.266934	0.499205	0.659545
ENSMUSG00000017737	Mmp9	protein_coding	B16	1.63989	5.1e-08	2.57e-07	0.518105	0.0747255	0.167579	0.472402	0.0861054	0.348055	2.24045	2.16e-13	2.14e-12	2.47822	3.24e-15	2.48e-13	-1.52411	3.45e-08	6.51e-07
ENSMUSG00000017740	Slc12a5	protein_coding	B4	-0.582898	0.163573	0.274847	0.353623	0.365925	0.5394	-0.256448	0.489238	0.788821	-0.948338	0.0172336	0.0388073	-0.414465	0.398995	0.566885	-0.250199	0.504394	0.664003
ENSMUSG00000017747	Ghdc	protein_coding	B7	0.0256376	0.849323	0.933737	0.406027	0.00158038	0.006977	-0.0883766	0.455036	0.765838	1.07581	5.88e-17	8.19e-16	0.0796299	0.632643	0.768667	0.111271	0.383623	0.553873
ENSMUSG00000017754	Pltp	protein_coding	B4	-0.873694	0.00389338	0.010149	1.22868	2.58e-05	0.000188476	0.268785	0.331335	0.669662	-0.788128	0.0100914	0.0239915	-1.82713	1.43e-08	2.83e-07	0.0463117	0.867001	0.924461
ENSMUSG00000017756	Slc12a7	protein_coding	B37	-0.83189	2.1e-10	1.35e-09	-0.850782	1.11e-11	3.23e-10	-0.186551	0.113437	0.406141	0.207844	0.115043	0.20356	0.3371	0.0176261	0.0539412	-0.689079	1.92e-08	3.89e-07
ENSMUSG00000017760	Ctsa	protein_coding	B6	0.491145	3.5e-07	1.61e-06	0.47665	2.81e-07	3.32e-06	0.0449321	0.607478	0.853332	1.61284	2.09e-61	8.41e-59	-0.0871495	0.403606	0.570986	0.0390002	0.658856	0.784208
ENSMUSG00000017764	Zswim1	protein_coding	-	-0.00388784	0.975522	1	0.21449	0.0722193	0.163243	-0.0442814	0.692647	0.892983	0.215068	0.0826709	0.153689	-0.147625	0.382184	0.550972	0.0662569	0.589672	0.733307
ENSMUSG00000017765	Slc12a4	protein_coding	B6	0.352374	0.0278209	0.0598939	0.224303	0.143974	0.274698	-0.114263	0.430796	0.750694	1.50557	4.98e-21	9.81e-20	-0.583254	0.00266908	0.0114982	0.258671	0.0873298	0.185683
ENSMUSG00000017767	Spata25	protein_coding	-	-0.068493	0.924074	0.982259	0.258924	0.707643	0.826852	0.0794889	0.906431	NA	1.00773	0.14601	0.248294	0.4003	0.594874	NA	-0.798533	0.254843	NA
ENSMUSG00000017774	Myo1c	protein_coding	B28	-1.57141	3.36e-47	3.38e-45	-0.321344	0.00205874	0.00875604	-0.294546	0.00274286	0.0421017	-0.385064	0.000452498	0.0014168	-0.251286	0.031939	0.0869687	0.0181319	0.854755	0.917294
ENSMUSG00000017776	Crk	protein_coding	-	-0.568142	1.12e-08	6.04e-08	0.265282	0.00494411	0.0183376	-0.0373362	0.673123	0.884997	0.0225899	0.818524	0.900948	0.0126806	0.909152	0.951976	-0.0782469	0.390307	0.559603
ENSMUSG00000017778	Cox7c	protein_coding	B3	0.513389	0.000360114	0.00111878	-0.0429682	0.757474	0.859804	0.0892292	0.495455	0.791594	0.526018	0.000304932	0.000981418	0.205159	0.194324	0.344489	0.223605	0.0948215	0.197938
ENSMUSG00000017781	Pitpna	protein_coding	B6	0.617078	2.05e-15	2.1e-14	0.422796	1.57e-08	2.42e-07	0.00457171	0.94829	0.986929	0.977399	1.31e-35	9.36e-34	0.179176	0.0363558	0.0963114	0.165449	0.0208889	0.0600764
ENSMUSG00000017801	Mlx	protein_coding	-	0.640207	3.41e-11	2.38e-10	0.0347841	0.709145	0.82777	-0.0597941	0.492721	0.790328	0.553161	1.03e-08	6.18e-08	-0.454086	0.000156165	0.00102708	0.0352091	0.70259	0.816634
ENSMUSG00000017802	Fam134c	protein_coding	B34	-0.451182	7.01e-08	3.48e-07	-0.576254	8.88e-13	3.17e-11	-0.134855	0.0751693	0.322702	-0.396698	2.87e-06	1.25e-05	0.0314774	0.734255	0.842425	-0.34478	1.01e-05	9.13e-05
ENSMUSG00000017817	Jph2	protein_coding	B20	0.0934423	0.904289	0.969872	-1.66626	0.0329216	0.0877137	0.924328	0.237674	0.579783	-0.583971	0.453262	0.60311	-2.62152	0.000606495	0.00329174	-0.2414	0.757649	0.854808
ENSMUSG00000017830	Dhx58	protein_coding	B18	1.04309	1.83e-19	2.63e-18	1.42264	1.24e-37	7.99e-35	0.726856	2.99e-12	2.22e-09	1.79653	4.54e-54	1.21e-51	-0.131619	0.347002	0.516367	0.146489	0.18167	0.325926
ENSMUSG00000017831	Rab5a	protein_coding	-	-0.216618	0.083114	0.155519	0.330739	0.00549766	0.0200285	-0.058353	0.601956	0.850732	0.0217738	0.860391	0.929523	0.565732	6.09e-05	0.000454096	-0.160625	0.168151	0.307543
ENSMUSG00000017832	Hspb9	protein_coding	-	-0.179668	0.816731	0.911327	-0.505298	0.516434	0.680537	0.113516	0.884704	NA	0.624242	0.421987	0.572306	0.800582	0.291911	NA	0.399818	0.608587	NA
ENSMUSG00000017837	Nkiras2	protein_coding	B6	0.389166	0.000534078	0.00161356	0.45966	1.9e-05	0.000144506	0.236901	0.0194207	0.147028	0.653553	5.97e-09	3.67e-08	0.483704	0.000103505	0.000716937	-0.0913021	0.380154	0.550658
ENSMUSG00000017843	Ppp2r5c	protein_coding	-	0.127716	0.012802	0.0298726	0.0251058	0.607444	0.754835	0.116561	0.0108583	0.103448	0.0728865	0.152548	0.257261	-0.0292808	0.636873	0.771791	-0.0513661	0.292705	0.45797
ENSMUSG00000017858	Ift52	protein_coding	-	0.104756	0.277285	0.419817	0.105608	0.251681	0.415167	0.0913551	0.292304	0.634577	-0.00156184	0.98702	1	0.0797934	0.486792	0.651099	0.144119	0.115104	0.229609
ENSMUSG00000017861	Mybl2	protein_coding	B10	3.45355	1.13e-30	3.87e-29	1.6222	1.87e-08	2.84e-07	1.04274	0.000163356	0.00574096	0.96222	0.00153576	0.00436225	0.459842	0.189584	0.338574	2.95144	2.48e-25	1.51e-22
ENSMUSG00000017868	Sgk2	protein_coding	-	0.0471653	0.944172	0.993898	0.753216	0.274119	0.441782	0.0341783	0.961416	NA	-0.5704	0.397394	0.547921	0.762075	0.245678	NA	-0.280773	0.690939	NA
ENSMUSG00000017897	Eya2	protein_coding	B37	-0.800739	0.00247782	0.0066993	-0.362615	0.149044	0.282024	0.056123	0.812685	0.944144	-1.92814	9.03e-13	8.44e-12	0.424458	0.152378	0.288653	-1.35551	3.01e-07	4.37e-06
ENSMUSG00000017922	Prl3c1	protein_coding	-	NA	NA	NA	NA	NA	NA	NA	NA	NA	NA	NA	NA	NA	NA	NA	NA	NA	NA
ENSMUSG00000017929	B4galt5	protein_coding	B7	0.428787	0.000665997	0.00198344	0.981331	5.3e-16	3.1e-14	0.217784	0.05634	0.275759	0.232067	0.0678872	0.130122	-0.822415	6.52e-09	1.41e-07	-0.00784907	0.945811	0.971435
ENSMUSG00000017943	Gdap1l1	protein_coding	-	0.176243	0.782183	NA	-0.321268	0.623165	NA	0.530932	0.430961	NA	0.759005	0.233755	0.363477	0.31761	0.608304	NA	0.40469	0.545783	NA
ENSMUSG00000017950	Hnf4a	protein_coding	B21	0	1	1	1.57713	0.0433919	0.108832	-0.273472	0.72684	0.910451	-2.38551	0.00218094	0.00602035	-3.11983	4.79e-05	0.000370382	-0.194533	0.803742	0.885307
ENSMUSG00000017969	Ptgis	protein_coding	B4	-0.83028	0.154384	0.26157	1.73057	0.00233166	0.00972454	1.19593	0.0288031	0.18587	0.539761	0.359478	0.507375	-1.04704	0.0840176	0.184544	0.795521	0.145	0.27523
ENSMUSG00000017978	Cadps2	protein_coding	B4	-0.912569	0.209653	0.336604	1.42135	0.0441371	0.110323	2.15024	0.0018947	0.0331148	0.305647	0.670776	0.795866	1.57245	0.0319789	0.0870653	1.23697	0.0729099	0.162043
ENSMUSG00000017999	Ddx27	protein_coding	-	0.212064	0.0154492	0.0353889	0.226878	0.00627053	0.022318	-0.0835444	0.285183	0.628108	0.335291	0.000112275	0.000388123	0.17455	0.0972321	0.206415	0.330202	6.88e-05	0.000481557
ENSMUSG00000018001	Cyth3	protein_coding	-	-0.162865	0.156921	0.265254	0.321863	0.00316448	0.0125674	0.396651	0.000105355	0.00411729	0.164419	0.149313	0.252693	0.0807864	0.54218	0.697537	-0.735652	1.18e-11	5.17e-10
ENSMUSG00000018008	Cyth4	protein_coding	B11	0.65184	5.18e-11	3.55e-10	0.711603	1.01e-13	4.25e-12	-0.0972377	0.280584	0.623662	0.409988	4.51e-05	0.000166534	0.229091	0.0335296	0.0904428	-0.195265	0.0321936	0.0853133
ENSMUSG00000018012	Rac3	protein_coding	-	0.910587	0.0111384	0.0264121	-0.661377	0.0660173	0.152043	0.100617	0.760375	0.925192	0.535816	0.140523	0.240727	0.0687453	0.878881	0.93445	-1.01124	0.00581454	0.0209545
ENSMUSG00000018040	Rrp7a	protein_coding	B9	0.85651	1.13e-19	1.65e-18	0.303423	0.000858599	0.0041251	-0.0517807	0.546212	0.821252	0.598874	3.11e-10	2.2e-09	0.0390396	0.722194	0.834802	0.385832	1.33e-05	0.00011546
ENSMUSG00000018042	Cyb5r3	protein_coding	B6	0.240617	0.0573089	0.112717	0.296287	0.0145861	0.0451425	0.297323	0.0095238	0.0953844	0.269106	0.0344774	0.0718592	0.224621	0.108031	0.223567	0.16903	0.150745	0.283104
ENSMUSG00000018068	Ints2	protein_coding	B29	0.0444656	0.8036	0.902048	0.102663	0.539265	0.700237	-0.102359	0.513822	0.80181	-0.600153	0.000620797	0.0018939	-0.501655	0.021746	0.0641579	0.582806	0.000344273	0.00190645
ENSMUSG00000018076	Med13l	protein_coding	B32	-1.04441	1.65e-18	2.2e-17	-0.2311	0.036675	0.0953185	-0.0832931	0.424791	0.746508	-0.830386	1.14e-12	1.05e-11	0.388459	0.00232629	0.0102516	-0.0204051	0.848643	0.913808
ENSMUSG00000018102	Hist1h2bc	protein_coding	B35	0.455717	0.132389	0.230581	-0.630275	0.0312021	0.0839271	0.273796	0.323	0.663118	-0.187588	0.541498	0.687789	0.527963	0.0951057	0.203078	-1.13126	4.91e-05	0.000359749
ENSMUSG00000018126	Baiap2l2	protein_coding	-	-1.7823	0.00720348	0.0178087	-0.386016	0.53277	0.694433	0.419079	0.475189	0.780591	-0.754035	0.247514	0.380214	-0.344656	0.621133	0.760222	0.187891	0.765899	NA
ENSMUSG00000018143	Mafk	protein_coding	-	0.12504	0.162826	0.273842	0.0761769	0.371813	0.544896	0.000603831	0.993975	0.999646	0.163093	0.0680791	0.130423	0.316177	0.00289544	0.0122726	-0.247019	0.00431915	0.016342
ENSMUSG00000018160	Med1	protein_coding	B32	-0.248841	0.00683193	0.0169685	-0.319655	0.000228888	0.00129563	-0.14369	0.0786005	0.330291	-0.77535	2.45e-17	3.52e-16	-0.0804684	0.4508	0.61841	-0.164739	0.0561742	0.13268
ENSMUSG00000018166	Erbb3	protein_coding	B24	0.232312	0.53131	0.682797	0.299551	0.401543	0.574388	0.296328	0.381729	0.711458	-0.36613	0.325896	0.471764	1.98329	4.32e-07	5.9e-06	0.484506	0.161037	0.297486
ENSMUSG00000018167	Stard3	protein_coding	-	0.385186	5.02e-05	0.00017742	0.236472	0.00939738	0.0312999	0.0295538	0.72903	0.911198	0.713537	5.76e-14	6.04e-13	0.0691264	0.536079	0.692195	-0.261499	0.00383508	0.0148009
ENSMUSG00000018168	Ikzf3	protein_coding	B39	-0.245845	0.180146	0.298016	-0.57611	0.0010767	0.00502431	-0.221406	0.183312	0.509486	-2.90596	5.42e-55	1.59e-52	-0.966045	9.19e-07	1.16e-05	-0.146353	0.38115	0.551557
ENSMUSG00000018169	Mfng	protein_coding	B40	-0.521503	1.46e-06	6.24e-06	-0.436801	2.75e-05	0.000200218	-0.195894	0.0448221	0.241473	-1.14369	4.58e-25	1.27e-23	-0.453546	0.000240948	0.0014975	-0.243818	0.0161557	0.0487331
ENSMUSG00000018171	Vmp1	protein_coding	B17	1.28989	1.21e-21	2.04e-20	0.894506	6.68e-12	2.03e-10	0.289577	0.0184027	0.14157	1.74626	2.56e-37	2e-35	0.89346	1.03e-09	2.68e-08	-0.16836	0.179458	0.32273
ENSMUSG00000018189	Uchl5	protein_coding	B13	1.18965	6.28e-13	5.16e-12	0.453792	0.00457569	0.0171596	0.0650576	0.66623	0.882534	1.16966	1.97e-12	1.76e-11	0.348109	0.0715055	0.163112	0.574848	0.000242843	0.0014131
ENSMUSG00000018196	Glrx2	protein_coding	-	0.673336	2.51e-11	1.77e-10	0.0952456	0.329383	0.501815	-0.109525	0.228101	0.568946	0.494038	7.47e-07	3.54e-06	-0.017207	0.893697	0.942765	0.146227	0.137138	0.26294
ENSMUSG00000018199	Trove2	protein_coding	B36	0.706786	0.00791783	0.0194368	-0.0943591	0.71429	0.83135	0.683335	0.00495016	0.0623637	-0.725144	0.00752852	0.0184842	-0.154163	0.593923	0.738859	-0.891089	0.000420114	0.00225084
ENSMUSG00000018209	Stk4	protein_coding	B32	-0.548666	1.78e-12	1.4e-11	-0.293647	7.97e-05	0.000512315	-0.000896952	0.989793	0.998326	-0.616614	3.81e-15	4.51e-14	0.0756041	0.370435	0.539366	-0.202205	0.00472015	0.017608
ENSMUSG00000018211	Wfdc15b	protein_coding	-	0	1	1	0	1	1	0	1	NA	-0.443907	0.156912	0.263319	0.180921	0.559656	NA	0	1	NA
ENSMUSG00000018217	Pmp22	protein_coding	B4	-1.8798	0.000158314	0.000518651	1.83756	0.000124401	0.000760053	1.91567	3.01e-05	0.00161814	0.144141	0.7725	0.871614	-0.765064	0.142847	0.275531	0.508241	0.266353	0.428614
ENSMUSG00000018238	Gdf9	protein_coding	-	0.195296	0.742908	0.857827	-1.08356	0.0603684	0.141801	0.492506	0.373373	0.704265	-0.392693	0.505535	0.65409	-0.26502	0.691535	0.812885	-0.643022	0.278207	0.441357
ENSMUSG00000018239	Zcchc10	protein_coding	-	-0.227583	0.0902566	0.167125	-0.198195	0.121496	0.242507	-0.296234	0.0118265	0.109263	-0.0948001	0.470035	0.619412	-0.562276	0.00247102	0.01078	0.267545	0.0399135	0.10131
ENSMUSG00000018259	Prl8a2	protein_coding	-	NA	NA	NA	NA	NA	NA	NA	NA	NA	NA	NA	NA	NA	NA	NA	NA	NA	NA
ENSMUSG00000018263	Tbx5	protein_coding	-	0.148004	0.849431	0.933808	-0.501784	0.520286	0.683943	1.77735	0.0222989	0.159838	-0.183192	0.814978	0.899152	-0.906621	0.239932	0.40081	0.604257	0.440028	NA
ENSMUSG00000018286	Psmb6	protein_coding	B13	1.14846	7.3e-17	8.5e-16	0.476023	0.000338929	0.00183567	0.0865181	0.48972	0.788878	1.08044	8.98e-15	1.02e-13	-0.117241	0.438559	0.606506	0.263869	0.0384121	0.0981753
ENSMUSG00000018287	Spag7	protein_coding	B9	-0.308827	0.0141427	0.0326643	0.0700874	0.558439	0.716224	-0.0329174	0.770296	0.928537	0.267664	0.0320155	0.0672881	0.061407	0.672083	0.798308	0.173028	0.141249	0.269537
ENSMUSG00000018293	Pfn1	protein_coding	B11	1.18365	6.97e-24	1.44e-22	0.264905	0.0192076	0.0566724	0.0670021	0.530123	0.81104	1.10314	2.09e-20	3.88e-19	-0.0436002	0.724738	0.836565	0.059509	0.578055	0.72377
ENSMUSG00000018322	Tomm34	protein_coding	-	-0.00219818	0.980771	1	-0.207029	0.0182371	0.0543129	-0.156268	0.0581514	0.279803	-0.0707344	0.442094	0.591742	0.165544	0.110074	0.226817	0.11666	0.172391	0.313233
ENSMUSG00000018326	Ywhab	protein_coding	B13	0.672604	1.12e-22	2.08e-21	0.349063	1.37e-07	1.75e-06	0.0665443	0.285719	0.628356	0.517245	7.76e-14	8.01e-13	-0.352775	7.27e-06	7.13e-05	0.238626	0.000177478	0.00108561
ENSMUSG00000018334	Ksr1	protein_coding	B17	1.62414	4.76e-26	1.16e-24	0.741157	5.19e-07	5.78e-06	0.0228523	0.8696	0.962609	1.37374	5.86e-19	9.67e-18	1.67125	9.62e-23	2.21e-20	-0.25951	0.0753672	0.166116
ENSMUSG00000018339	Gpx3	protein_coding	B18	3.34323	7.47e-13	6.07e-12	0.843479	0.0607413	0.142479	2.82353	5.07e-11	2.61e-08	4.18379	4.5e-19	7.47e-18	0.483438	0.316245	0.484437	-0.687081	0.118866	0.235405
ENSMUSG00000018340	Anxa6	protein_coding	B11	1.50595	2e-58	3.7e-56	0.357308	7.36e-05	0.000478633	0.0462262	0.58628	0.843222	-0.145163	0.125919	0.219496	-1.10087	2.35e-26	9.91e-24	0.122234	0.15404	0.287915
ENSMUSG00000018341	Il12rb2	protein_coding	B15	2.5227	4.49e-27	1.17e-25	1.25801	2.39e-08	3.54e-07	0.210519	0.320061	0.66047	-0.204384	0.387673	0.537643	-0.513481	0.060468	0.143403	-1.66675	5.14e-13	2.89e-11
ENSMUSG00000018347	Zkscan6	protein_coding	B8	0.0668902	0.518326	0.670612	-0.0738188	0.4647	0.634105	-0.0444564	0.635414	0.867452	0.579765	1.85e-08	1.08e-07	0.566946	8.15e-06	7.87e-05	-0.0502394	0.619643	0.755939
ENSMUSG00000018362	Kpna2	protein_coding	B10	2.20091	4.04e-34	1.73e-32	1.12314	1.1e-10	2.66e-09	0.486735	0.00308393	0.0451724	0.730847	6.36e-05	0.00022956	-1.07845	1.36e-07	2.11e-06	1.25864	3.11e-14	2.19e-12
ENSMUSG00000018363	Smurf2	protein_coding	-	-0.60044	3.42e-08	1.76e-07	-0.233235	0.0233245	0.0664435	0.000259597	0.997854	1	-0.375876	0.000496613	0.00154176	0.0696259	0.574922	0.723429	-0.490331	1.72e-06	1.99e-05
ENSMUSG00000018372	Cep95	protein_coding	-	-0.487738	0.0001428	0.000471402	-0.549429	5.08e-06	4.47e-05	-0.184399	0.101969	0.383022	-0.34847	0.00584873	0.014706	-0.0351056	0.819255	0.898431	-0.0860031	0.482297	0.645634
ENSMUSG00000018377	Vezf1	protein_coding	B32	-0.725872	4.54e-10	2.81e-09	-0.323237	0.00341904	0.0134277	-0.213206	0.0404638	0.227072	-1.11009	1.6e-21	3.26e-20	-0.0179627	0.889446	0.940161	-0.340108	0.00159899	0.0070751
ENSMUSG00000018378	Cuedc1	protein_coding	B36	0.188889	0.378742	0.53145	-0.303954	0.14237	0.272568	0.199718	0.306417	0.647916	-0.745517	0.000624928	0.00190496	0.124281	0.596087	0.740457	-0.67407	0.00105008	0.00495902
ENSMUSG00000018379	Srsf1	protein_coding	B31	-0.0106785	0.905317	0.970595	-0.0161112	0.851884	0.919598	-0.197891	0.0148085	0.124348	-0.343779	0.000155587	0.000525044	-0.226539	0.0217781	0.064233	0.347398	2.46e-05	0.000195719
ENSMUSG00000018381	Abi3	protein_coding	B14	0.0185343	0.916465	0.977581	0.461744	0.00667093	0.0234861	0.314482	0.0502994	0.258109	0.659831	0.000228368	0.000751525	-0.764825	5.92e-05	0.000443426	-0.726295	7.81e-06	7.23e-05
ENSMUSG00000018387	Shroom1	protein_coding	B26	0.109356	0.887042	0.959297	1.7797	0.0189095	0.0559284	0.48705	0.5077	0.798749	1.4055	0.0647717	0.124873	-1.46849	0.0542611	0.131759	0.289701	0.702492	NA
ENSMUSG00000018395	Kif3a	protein_coding	B5	0.015269	0.945287	0.994691	-0.226119	0.275357	0.443066	-0.34157	0.0844617	0.344404	0.635777	0.00296979	0.00797522	-0.444313	0.120091	0.24229	-0.302951	0.161348	0.297894
ENSMUSG00000018398	2008-09-01	protein_coding	B7	0.588439	0.0142041	0.0327853	1.2741	2.67e-08	3.91e-07	0.228986	0.291658	0.633948	1.27263	9.05e-08	4.87e-07	-0.454987	0.0941059	0.201383	0.471741	0.0329644	0.0869367
ENSMUSG00000018401	Mtmr4	protein_coding	-	-0.125469	0.23151	0.363739	-0.345978	0.000524484	0.00268556	-0.203676	0.0301773	0.191077	-0.840201	1.08e-15	1.35e-14	-0.510782	5.22e-05	0.000398942	-0.0391253	0.686867	0.804827
ENSMUSG00000018405	Mrm1	protein_coding	B1	-0.980719	6.18e-17	7.22e-16	-0.177496	0.112095	0.228302	-0.0600059	0.563114	0.831843	-0.28414	0.0142428	0.0327038	0.220695	0.107302	0.222437	0.0264672	0.808857	0.889041
ENSMUSG00000018411	Mapt	protein_coding	B27	1.00719	0.176816	0.293503	-0.572748	0.428711	0.601051	2.58319	0.0002729	0.00822911	-1.5748	0.0342157	0.0713601	-1.61137	0.0328134	0.088848	-0.189885	0.796027	0.879658
ENSMUSG00000018412	Kansl1	protein_coding	B32	-1.11275	6.52e-33	2.55e-31	-0.493788	1.62e-08	2.48e-07	-0.107731	0.190725	0.518759	-0.545938	3.03e-09	1.93e-08	0.105787	0.306315	0.474052	-0.394907	3.97e-06	4.06e-05
ENSMUSG00000018415	Gid4	protein_coding	B31	-0.49251	1.08e-08	5.84e-08	-0.472224	6.09e-09	1.02e-07	-0.194473	0.0105226	0.101377	-0.757304	6.9e-19	1.13e-17	-0.175436	0.104784	0.21849	-0.00825072	0.920904	0.956783
ENSMUSG00000018417	Myo1b	protein_coding	B4	0.403524	0.540646	0.6911	1.19215	0.0625938	0.145749	3.66313	3.97e-09	1.21e-06	0.184662	0.778041	0.875303	-1.42838	0.0367686	0.0972204	-0.246525	0.692719	0.809613
ENSMUSG00000018425	Dhx40	protein_coding	-	-0.377992	1.99e-05	7.41e-05	-0.184919	0.0295903	0.0804794	0.0601906	0.450792	0.763696	-0.085314	0.335332	0.481313	0.783528	5.42e-15	4.03e-13	0.0227035	0.786894	0.874193
ENSMUSG00000018427	Ypel2	protein_coding	B30	0.104973	0.627342	0.766061	0.882087	1.97e-05	0.000148937	0.0367655	0.85125	0.956444	-0.828962	0.000122119	0.000419773	-0.336723	0.166699	0.308749	0.710262	0.000300833	0.00169724
ENSMUSG00000018428	Akap1	protein_coding	B4	0.301302	0.446739	0.601702	0.901978	0.0175171	0.0525322	0.345099	0.345117	0.680876	0.196328	0.619295	0.75438	-0.461686	0.290828	0.457182	1.07374	0.0032934	0.0130556
ENSMUSG00000018433	Nol11	protein_coding	-	-0.0878126	0.452217	0.607149	-0.0576789	0.606426	0.753986	-0.107281	0.308039	0.648992	0.0171031	0.882897	0.944366	-0.346468	0.0149135	0.0471079	0.336754	0.0021294	0.00901566
ENSMUSG00000018442	Derl2	protein_coding	-	0.810483	1.21e-20	1.9e-19	0.128302	0.127242	0.251008	-0.0216848	0.782459	0.933781	0.809949	9.49e-21	1.82e-19	0.107869	0.307329	0.474991	0.20506	0.0133879	0.0419415
ENSMUSG00000018446	C1qbp	protein_coding	B13	0.413507	0.0005988	0.00179378	0.450532	0.000103083	0.000643969	-0.0130707	0.90507	0.975422	0.609172	4.95e-07	2.41e-06	-0.404391	0.00413522	0.0165442	0.801419	6.29e-13	3.49e-11
ENSMUSG00000018449	Rpain	protein_coding	-	-0.105978	0.321549	0.469821	0.1013	0.314828	0.486494	-0.0825269	0.384215	0.71324	0.570519	4.01e-08	2.24e-07	0.544338	2.38e-05	0.000200282	0.196994	0.0570224	0.134076
ENSMUSG00000018451	6330403K07Rik	lincRNA	-	2.76769	1.61e-07	7.7e-07	1.37086	0.0120349	0.0384675	-0.651993	0.197411	0.527256	-1.27624	0.0246797	0.0535118	0.960997	0.118355	0.239827	-1.25969	0.0251887	0.0699306
ENSMUSG00000018459	Slc13a3	protein_coding	B4	0.297744	0.560207	0.708034	1.75111	0.000305945	0.00168062	0.435059	0.361994	0.69463	1.21824	0.0147911	0.0338212	-0.551719	0.33485	0.503986	0.935909	0.0436391	0.108447
ENSMUSG00000018470	Kcnab3	protein_coding	B4	0.0934952	0.858634	0.939726	2.04405	5.3e-05	0.000358192	-0.572465	0.230417	0.571296	0.610113	0.233949	0.363554	1.80644	0.00125548	0.00609037	0.420622	0.385281	0.555537
ENSMUSG00000018474	Chd3	protein_coding	B38	-0.723512	3.13e-08	1.61e-07	-0.790654	3.1e-10	6.85e-09	-0.251274	0.0338573	0.205011	-0.855964	1.02e-10	7.6e-10	-0.530349	0.00016998	0.00110935	-0.397109	0.000936357	0.00449402
ENSMUSG00000018476	Kdm6b	protein_coding	B33	0.0466244	0.779801	0.884374	0.0321505	0.840188	0.912539	0.141619	0.346753	0.682126	0.776146	3.79e-06	1.63e-05	0.678734	0.000145683	0.000967591	-0.828358	7.71e-08	1.3e-06
ENSMUSG00000018479	1700125H20Rik	protein_coding	-	0.444567	0.505744	NA	0.628076	0.355108	NA	0.0920088	0.895233	NA	0.348614	0.598855	NA	0.419467	0.517745	NA	-0.0432218	0.950486	NA
ENSMUSG00000018481	Appbp2	protein_coding	-	-0.201834	0.0471098	0.0949813	-0.0017018	0.985834	0.997976	-0.181926	0.0427032	0.234934	0.266515	0.00757209	0.0185791	0.0213434	0.855786	0.921585	0.0165438	0.860951	0.921226
ENSMUSG00000018486	Wnt9b	protein_coding	-	-0.0978801	0.893401	0.963232	1.0423	0.161876	0.300857	-0.548555	0.467796	0.77496	-0.491403	0.501218	0.650371	-0.966174	0.174551	0.318466	0	1	NA
ENSMUSG00000018500	Adora2b	protein_coding	B6	2.28027	1.05e-10	6.98e-10	2.27329	5.77e-11	1.46e-09	0.390214	0.225647	0.566364	3.94518	1.81e-29	7.36e-28	-0.887977	0.0356882	0.0949031	0.89722	0.00570147	0.0206236
ENSMUSG00000018501	Ncor1	protein_coding	B33	-0.237285	0.0225149	0.0496296	-0.307583	0.00198392	0.00848714	-0.0334378	0.721424	0.907917	-0.640367	1e-09	6.7e-09	0.257127	0.0222473	0.0653309	-0.3194	0.000828837	0.00404389
ENSMUSG00000018507	Trpv2	protein_coding	-	0.319504	0.000165352	0.000539841	0.108697	0.183116	0.330354	0.00284323	0.970401	0.993443	0.739787	4.53e-18	6.99e-17	0.330729	0.000637932	0.00343488	-0.0206857	0.794436	0.878675
ENSMUSG00000018509	Cenpv	protein_coding	B34	0.103945	0.645738	0.781197	-0.522022	0.0161653	0.0491772	0.694055	0.000786414	0.0177648	-0.769233	0.000777034	0.00232955	0.556775	0.0261411	0.0741879	-0.021035	0.92376	0.958397
ENSMUSG00000018537	Pcgf2	protein_coding	B14	1.48742	3.45e-09	1.95e-08	1.53623	3.14e-10	6.9e-09	0.159008	0.484852	0.786095	0.00393679	0.987478	1	0.59274	0.0471809	0.118103	0.169444	0.508353	0.667615
ENSMUSG00000018541	Cwc25	protein_coding	-	-0.176808	0.136493	0.236498	-0.0585827	0.598212	0.747529	0.0697911	0.503792	0.797146	0.187924	0.104366	0.187689	0.130323	0.358362	0.528403	-0.157439	0.160889	0.297334
ENSMUSG00000018543	1700001P01Rik	protein_coding	-	-0.426867	0.580237	0.724956	-0.759411	0.330048	0.502514	-0.390566	0.617762	NA	0.158286	0.838383	0.914868	-0.437583	0.564907	NA	0.246513	0.752624	NA
ENSMUSG00000018547	Pip4k2b	protein_coding	-	-0.374288	4.56e-07	2.07e-06	-0.0255799	0.716544	0.832686	-0.185059	0.00523608	0.0648122	-0.457744	6.59e-10	4.49e-09	-0.502726	2.66e-08	4.92e-07	0.0314345	0.651244	0.778406
ENSMUSG00000018548	Trim37	protein_coding	B10	0.641433	2.82e-05	0.000103239	0.510608	0.000547687	0.0027894	0.405648	0.00371963	0.0514378	-0.40651	0.00859916	0.0208047	-0.163495	0.378031	0.546601	0.692255	1.6e-06	1.86e-05
ENSMUSG00000018554	Ybx2	protein_coding	B19	-1.07986	0.139404	0.240592	-2.05392	0.00403717	0.0154678	-0.272018	0.699203	0.896349	-1.36684	0.0633784	0.122592	0.0196179	0.97902	0.989869	-0.668863	0.353105	0.522247
ENSMUSG00000018559	Ctdnep1	protein_coding	-	0.449472	2.81e-08	1.46e-07	0.0825391	0.290337	0.459551	-0.0134575	0.854847	0.957617	0.579205	1.24e-12	1.14e-11	-0.0140752	0.880343	0.935292	0.216651	0.00421606	0.0160348
ENSMUSG00000018565	Elp5	protein_coding	B8	0.72639	6.92e-10	4.2e-09	0.0763597	0.504686	0.670086	0.0637736	0.552029	0.825173	0.919335	6.8e-15	7.86e-14	0.0972664	0.488745	0.652953	0.322134	0.00403046	0.0154357
ENSMUSG00000018566	Slc2a4	protein_coding	B20	-0.295887	0.613277	0.754258	-1.50205	0.00782317	0.0268555	0.00356686	0.99481	0.999646	-0.868847	0.148835	0.252092	-0.575126	0.343792	0.513611	-1.04438	0.0761269	0.167343
ENSMUSG00000018567	Gabarap	protein_coding	B2	0.582917	0.00016667	0.000543658	-0.350603	0.0187668	0.0555737	0.342196	0.0150959	0.125735	0.683892	1.33e-05	5.34e-05	0.717202	1.06e-05	9.93e-05	-0.291119	0.0395397	0.10056
ENSMUSG00000018569	Cldn7	protein_coding	B26	0.423042	NA	NA	-0.12852	NA	NA	-0.00453933	NA	NA	0.663327	NA	NA	0.795119	NA	NA	1.12583	NA	NA
ENSMUSG00000018570	2810408A11Rik	protein_coding	-	-1.66146	6.58e-06	2.61e-05	-0.769524	0.0215236	0.0623491	0.0370527	0.906776	0.975522	-0.49126	0.170014	0.280902	0.383052	0.349272	0.518758	-0.336176	0.347675	0.517184
[truncated: 46,836 more rows]
