# Supplementary material for: Transcriptional profiling unveils type I and II interferon networks in blood and tissues across diseases
Source: Nat Commun. 2019 Jun 28;10:2887. doi: 10.1038/s41467-019-10601-6 (PMC6599044; doi:10.1038/s41467-019-10601-6)
Supplement: Supplementary file 16 — Supplementary Data 14 [file 41467_2019_10601_MOESM16_ESM.xlsx]

## Sheet: LUNG + Type I
Supplementary Table 14. Average normalised read counts for all genes in control and Toxoplasma gondii infected Wildtype and IFN receptor KO mice
					LUNG								BLOOD								LIVER								SPLEEN
					Wildtype		Ifnar-/-		Ifngr-/-		Ifnar-/- x Ifngr-/-		Wildtype		Ifnar-/-		Ifngr-/-		Ifnar-/- x Ifngr-/-		Wildtype		Ifnar-/-		Ifngr-/-		Ifnar-/- x Ifngr-/-		Wildtype		Ifnar-/-		Ifngr-/-		Ifnar-/- x Ifngr-/-
Ensembl ID	Gene	Gene biotype	Interferome Type I	Lung modules	Control	Case	Control	Case	Control	Case	Control	Case	Control	Case	Control	Case	Control	Case	Control	Case	Control	Case	Control	Case	Control	Case	Control	Case	Control	Case	Control	Case	Control	Case	Control	Case
ENSMUSG00000000049	Apoh	protein_coding	TYPE_I	L38	1046.03	655.953	7.59609	52.2241	7.17216	11.7464	28.896	820.351	13.8692	5.04099	9.269	7.56248	19.9042	9.05209	7.56656	18.9344	60057.6	32875.8	56999	37303.3	59172.6	56140	57520.8	53129.9	4.46875	4.41807	3.78928	5.09228	7.23012	3.64704	4.5606	3.39134
ENSMUSG00000000058	Cav2	protein_coding	TYPE_I	L27	3946.94	3045.24	4034.8	2884.14	3937.45	2700.95	4620.96	2882.16	324.139	51.1308	837.326	51.9619	467.956	53.9107	287.652	49.6347	149.236	83.9203	164.768	78.9509	183.901	98.3881	129.564	118.69	93.028	59.2738	93.3094	74.2988	102.323	71.0957	85.147	113.602
ENSMUSG00000000078	Klf6	protein_coding	TYPE_I	L13	2817.55	6512.23	2820.9	6538.09	3278.82	5716.05	3445.92	5716.11	3871.35	6426.79	3679.08	7510.29	4329.69	5433.79	4995.35	5632.81	769.401	2703.57	777.445	2520.79	844.355	1386.48	543.542	1327.28	1102.69	2001.14	1371.93	2190.4	1058.46	1535.97	1083.77	1517.61
ENSMUSG00000000127	Fer	protein_coding	TYPE_I	L29	364.163	337.252	370.68	321.661	379.97	266.982	380.575	218.49	103.807	125.527	121.22	144.51	114.287	202.878	126.875	223.538	382.498	397.162	368.076	375.754	371.366	293.17	320.597	287.783	154.809	151.827	153.649	171.617	177.871	89.8802	168.265	116.156
ENSMUSG00000000142	Axin2	protein_coding	TYPE_I	L33	686.558	321.571	551.041	369.156	520.809	327.728	563.257	345.196	173.402	152.52	218.032	79.8185	188.851	124.163	142.12	166.218	534.27	223.811	431.432	331.428	591.064	169.873	593.38	126.256	101.794	119.611	158.576	88.8207	91.2043	126.227	105.887	150.321
ENSMUSG00000000184	Ccnd2	protein_coding	TYPE_I	L36	2659.78	3346.13	2512.89	2786.08	2306.17	1807.12	2360.53	1755.42	2935.34	4339.22	2596.66	3041.42	2671.39	2537.31	1972.09	2749.27	644.505	934.495	480.734	726.592	510.183	352.193	478.435	347.989	1778.43	4139.03	2047.99	3070.87	1366.5	4396.75	1434.45	3416.66
ENSMUSG00000000204	Slfn4	protein_coding	TYPE_I	L3	234.258	5655.44	78.3579	6389.56	418.999	7919.18	236.897	3429.27	1427.04	12139.4	182.281	15930.3	1013.83	19872.7	726.685	12626.2	37.116	863.673	17.0638	517.819	50.5446	502.187	27.4477	331.585	119.928	1750.83	54.7424	1731.73	295.574	1320.51	178.132	734.917
ENSMUSG00000000244	Tspan32	protein_coding	TYPE_I	L37	267.261	247.493	225.612	237.083	204.952	226.304	248.37	209.537	1671.93	796.602	1153.76	791.905	1467.87	805.073	1722	818.544	43.7864	106.705	41.7769	94.7128	38.1433	33.9266	20.9637	30.616	1493.64	735.78	1524.47	817.237	1352.56	780.191	1542.87	818.402
ENSMUSG00000000247	Lhx2	protein_coding	TYPE_I	L5	2.42	2.56482	0.191327	0.739481	2.82414	0.248148	0.513932	1.73984	2.10381	1.66371	1.34401	1.64608	1.75976	3.28987	0.580405	1.4095	135.487	92.6821	143.48	116.946	144.668	78.4977	133.107	65.5133	0.527128	2.96941	4.77988	3.08548	1.45115	2.5124	1.76911	3.76822
ENSMUSG00000000253	Gmpr	protein_coding	TYPE_I	L33	287.271	63.7337	346.29	82.1313	319.887	135.931	326.872	151.548	378.1	224.761	437.693	294.607	309.153	402.191	295.694	630.527	30.8109	30.8744	56.7088	35.1233	66.4259	26.0409	31.8134	28.2345	79.5112	35.0131	49.7629	73.9584	105.728	79.89	52.512	87.1561
ENSMUSG00000000266	Mid2	protein_coding	TYPE_I	L33	1219.48	829.743	1383.33	915.122	1203.01	814.877	1304.35	737.404	72.245	4.36758	260.696	6.1614	121.723	6.85635	55.2246	6.95246	381.077	424.311	423.978	325.933	344.954	374.741	308.907	443.185	101.762	128.113	142.353	158.982	117.75	111.105	101.025	160.147
ENSMUSG00000000275	Trim25	protein_coding	TYPE_I	L5	2020.49	4168.04	1567.14	4515.02	1961.63	2935.18	1673.09	2597.34	1906.51	2401.55	1455.94	2625.5	1920.06	3084.67	1909.11	2495.79	2795.98	4813.39	2802.67	3963.3	3549.59	3828.57	2915.96	3384.04	2004.22	3155.43	1377.31	2644.86	2142.34	3290.87	1282.87	2582.43
ENSMUSG00000000276	Dgke	protein_coding	TYPE_I	L33	645.795	391.303	615.353	447.918	589.262	558.832	657.016	572.665	409.703	162.547	608.552	183.596	758.596	273.578	495.932	308.484	130.158	119.529	103.186	171.408	111.62	229.105	106.725	234.56	342.481	280.401	292.79	314.746	262.334	539.85	272.444	577.633
ENSMUSG00000000282	Mnt	protein_coding	TYPE_I	L18	595.068	577.686	575.547	676.029	619.477	801.397	628.5	823.547	1190.55	999.605	931.145	1187.96	1045.27	1812.23	1230.08	1328.07	548.271	731.35	452.748	892.26	560.657	944.227	427.295	722.119	683.862	799.638	857.19	743.13	654.505	1001.62	783.308	973.442
ENSMUSG00000000318	Clec10a	protein_coding	TYPE_I	L10	107.581	220.195	105.519	195.553	98.4461	715.678	160.401	612.254	275.379	196.768	214.282	160.547	227.456	494.929	249.945	222.584	21.3056	62.5241	36.7398	31.0306	29.1879	37.039	15.4586	61.1003	44.6197	62.4741	55.9545	40.6977	47.3018	45.5964	59.374	81.4944
ENSMUSG00000000325	Arvcf	protein_coding	TYPE_I	L33	917.983	210.455	907.691	222.03	719.775	325.38	735.227	316.612	67.8943	11.0214	151.132	12.707	114.647	37.0957	77.2764	22.872	633.821	233.573	632.729	378.027	588.598	391.048	549.331	295.605	487.423	201.089	606.347	255.885	549.239	269.901	591.134	388.153
ENSMUSG00000000355	Mcts1	protein_coding	TYPE_I	L6	354.169	494.014	412.648	405.206	384.148	387.242	408.125	385.687	437.31	583.202	444.351	524.925	473.109	439.571	436.801	428.292	701.225	430.703	645.065	362.672	629.154	457.884	601.859	469.847	287.443	372.371	268.196	344.744	330.649	323.921	276.226	347.283
ENSMUSG00000000384	Tbrg4	protein_coding	TYPE_I	L15	438.905	515.975	468.564	509.78	438.513	634.746	480.96	644.452	684.749	943.825	653.083	955.103	597.675	958.971	699.967	904.147	852.876	892.429	981.267	1045.83	918.585	1168.69	845.149	1129.64	1151.3	1154.89	1000.31	1131.83	1068.51	1436.13	1159.65	1345.6
ENSMUSG00000000386	Mx1	protein_coding	TYPE_I	L5	193.859	1043.97	47.1749	442.721	151.611	70.4147	50.0427	16.6505	446.361	1266.37	60.2892	821.704	219.943	133.925	42.628	11.3642	141.873	632.864	34.1796	283.774	114.737	25.1613	5.07177	4.2169	282.251	803.169	72.1716	329.207	204.503	232.331	57.2943	40.763
ENSMUSG00000000392	Fap	protein_coding	TYPE_I	L14	54.7656	61.4376	61.1363	90.7122	50.4705	73.6762	70.4827	48.7779	6.37035	24.3242	13.1199	20.8449	10.4404	18.3697	13.0058	2.91743	14.6674	10.866	12.1154	14.8084	13.7861	14.6348	6.55594	15.6503	20.8374	15.8772	17.4671	14.9801	30.126	21.1084	18.1436	28.0231
ENSMUSG00000000409	Lck	protein_coding	TYPE_I	L35	396.611	1334.45	394.272	756.811	265.828	563.603	280.975	469.922	2343.72	3951.4	2992.94	1877.01	3809.21	1748.48	1431.54	1807.56	100.764	478.765	117.152	332.396	53.4588	104.708	40.1559	146.227	1091.49	2414.15	1583	2030.6	833.125	1963.47	879.568	1966.78
ENSMUSG00000000416	Cttnbp2	protein_coding	TYPE_I	L27	250.723	39.4618	213.91	61.0036	241.305	69.1372	209.329	62.6867	36.6426	1.13076	34.0781	0	34.9466	5.15073	11.7737	1.88492	15.8777	24.6796	24.4943	41.9483	31.0002	11.9733	25.7537	17.5938	30.5712	99.8463	45.3279	126.983	47.1315	71.2263	37.7566	102.699
ENSMUSG00000000440	Pparg	protein_coding	TYPE_I	L37	229.8	124.905	227.337	127.659	250.983	157.988	307.088	151.443	179.57	62.3329	214.311	46.8997	147.314	83.861	95.5976	75.3859	388.637	440.087	367.302	467.377	582.369	406.422	592.843	592.639	181.747	258.696	217.295	240.43	217.723	110.261	214.065	126.274
ENSMUSG00000000489	Pdgfb	protein_coding	TYPE_I	L27	2281.76	942.402	2104.4	501.769	1964.95	453.873	1809.06	479.295	347.89	138.659	539.338	110.861	359.126	134.206	220.468	82.4154	51.4578	178.972	114.34	166.141	53.6271	44.4394	40.9267	46.8018	183.194	426.366	248.908	440.092	179.461	211.42	203.289	223.196
ENSMUSG00000000532	Acvr1b	protein_coding	TYPE_I	L18	1531.66	1751.33	1496.23	2086.37	1487.66	2674.59	1582.18	2873.44	715.078	1127.89	706.558	1857.3	799.33	1965.47	769.25	1937.98	549.551	1151.32	504.664	1303.64	458.789	2028.58	461.687	1619.46	429.597	740.395	537.989	887.817	346.595	664.596	415.76	833.623
ENSMUSG00000000552	Zfp385a	protein_coding	TYPE_I	L3	261.331	207.002	242.036	235.025	252.919	215.017	286.427	232.95	784.325	1104.85	726.998	1474.57	766.477	1147.62	873.617	1073.92	1151.99	530.89	787.574	606.787	1241.81	827.078	1393	728.128	640.118	603.676	801.629	710.412	600.763	589.862	760.966	713.11
ENSMUSG00000000555	Itga5	protein_coding	TYPE_I	L15	1352.07	1650.87	1393.08	1726.5	1346.87	2169.91	1454.19	1899.91	562.812	2077.84	679.459	2214.47	562.643	1022.18	683.054	969.366	1506.24	1832.78	1275.22	1755.86	1263.07	1341.27	1805.45	1167.85	546.674	944.89	462.444	1259.45	657.089	744.185	624.297	853.992
ENSMUSG00000000561	Wdr77	protein_coding	TYPE_I	L18	302.778	283.065	358.735	273.495	361.68	378.177	382.112	390.32	356.975	220.154	341.471	229.157	329.321	306.53	427.836	289.571	343.463	326.891	383.614	338.853	307.041	360.966	358.941	398.467	315.266	266.775	293.592	238.932	331.466	308.025	315.357	336.345
ENSMUSG00000000562	Adora3	protein_coding	TYPE_I	L10	9.8287	36.9102	9.89268	44.0281	28.0593	60.5107	17.3686	77.5633	37.3057	147.781	17.235	233.307	43.2804	367.913	45.5992	395.233	2.3839	31.4904	3.36326	24.0694	2.35279	13.2098	3.69454	15.1234	13.7711	23.3453	22.0308	45.4138	11.9271	21.9915	20.9169	29.7272
ENSMUSG00000000567	Sox9	protein_coding	TYPE_I	L10	14.3007	10.175	15.1831	10.5374	47.8691	16.137	18.49	21.0356	5.28647	0.242485	13.6249	0	7.71218	4.23561	6.61331	0.469833	203.657	217.962	159.062	334.591	143.448	1057.02	203.292	710.242	8.31297	10.2309	21.5808	10.6019	6.40083	9.75341	8.25171	19.5546
ENSMUSG00000000627	Sema4f	protein_coding	TYPE_I	L28	367.786	140.585	347.104	125.277	361.492	137.889	318.489	128.632	102.437	57.9858	89.1987	49.5662	97.0829	77.7327	58.9303	101.576	5.07047	18.7999	2.63057	12.7099	2.49424	4.86223	1.84727	4.92899	38.8754	46.4675	64.1998	61.3704	42.0932	57.1183	51.0285	64.8431
ENSMUSG00000000628	Hk2	protein_coding	TYPE_I	L15	624.684	1275.85	820.83	1265.43	844.858	1367.25	920.119	1401.99	415.324	1321.53	758.614	1301.21	515.161	562.733	396.25	407.189	150.356	1044.03	156.325	945.386	233.857	177.936	83.6299	193.324	216.379	1132.32	228.866	1005.37	183.749	2077.06	188.328	1194.58
ENSMUSG00000000682	Cd52	protein_coding	TYPE_I	L6	1137.7	3677.4	1096.51	3771.87	1265.24	2561.14	1124.23	2681.53	8621.18	14642.5	6636.95	15886.5	7207.21	11314	7203.61	10861.3	492.077	3073.08	803.388	2622.68	313.573	552.749	240.323	621.702	4692.2	7664	6331.01	7179.72	3792.84	5054.21	4252.33	3799.34
ENSMUSG00000000693	Loxl3	protein_coding	TYPE_I	L3	330.105	328.111	282.744	296.231	273.208	225.516	271.96	181.426	71.3976	163.61	65.0109	125.689	64.0867	52.6431	48.4474	71.48	93.8988	226.342	124.959	273.612	90.8071	97.3342	97.0368	80.3997	135.96	212.76	195.997	216.064	141.725	95.9395	141.362	124.456
ENSMUSG00000000730	Dnmt3l	protein_coding	TYPE_I	L10	8.88556	5.35111	13.333	5.00212	6.1048	8.66447	7.48975	10.9674	5.25953	3.77005	2.38479	7.22188	5.12634	26.3525	1.16081	19.3219	0	1.05888	0	1.59834	0.470558	4.08011	0	4.20452	1.94595	5.07362	1.5844	7.82686	2.49719	7.70638	2.30664	9.80077
ENSMUSG00000000732	Icosl	protein_coding	TYPE_I	L18	739.053	391.618	647.992	434.865	611.986	504.529	680.474	508.693	1507.49	503.478	1209.48	476.823	1002.44	782.812	1433.31	794.529	72.2502	116.869	84.4198	109.405	45.7348	76.7183	50.9298	70.5278	1809.7	947.171	2278.49	576.573	1444.61	919.101	1718.09	940.121
ENSMUSG00000000753	Serpinf1	protein_coding	TYPE_I	L22	975.524	249.318	690.549	127.801	608.726	211.926	650.288	412.98	64.6418	15.3002	170.933	13.4774	94.0009	25.9268	58.2931	27.6588	23905.5	2118.86	25554.8	3032.71	22948.2	3948.88	22652.2	2731.67	107.384	96.2408	110.051	76.3094	121.749	163.994	95.1159	180.271
ENSMUSG00000000782	Tcf7	protein_coding	TYPE_I	L37	798.557	265.567	745.093	292.542	613.409	554.029	705.486	589.947	4325.21	648.483	4959.15	431.787	8150.56	3010.35	3411.86	4095.55	301.667	278.764	316.839	309.861	269.975	351.161	241.172	365.157	1535.62	774.645	2308.93	538.069	1099.46	1699.58	1333.61	1993.39
ENSMUSG00000000787	Ddx3x	protein_coding	TYPE_I	L18	7628.39	9309.07	6969.22	10110	7446.26	13237.6	8669.11	12755.2	5762.11	5821.49	5196	6551.66	5277.14	5669.12	5358.75	6020.99	10323.1	9110.82	9875.65	8762.23	12971.5	9974.22	11716.2	11570.7	7336.22	6376.83	5808.89	6944.88	7041.3	7610.66	6486.47	8613.38
ENSMUSG00000000791	Il12rb1	protein_coding	TYPE_I	L7	31.3108	606.808	25.8785	396.666	21.3662	92.023	27.4275	76.5717	161.459	1815.71	125.84	1159.36	128.986	270.265	50.958	260.271	24.3269	391.097	43.3647	297.055	16.4859	63.2593	8.51015	67.1748	80.3903	1018.96	112.01	907.581	35.4743	248.218	50.5934	252.234
ENSMUSG00000000811	Txnrd3	protein_coding	TYPE_I	L33	341.469	149.334	317.122	195.206	321.033	314.496	316.413	326.19	88.2744	33.296	139.219	46.628	135.932	169.165	99.8029	113.596	324.066	132.995	376.516	197.408	363.538	224.036	335.54	205.574	92.6761	70.6233	103.815	81.5901	84.9897	168.021	104.535	178.372
ENSMUSG00000000817	Fasl	protein_coding	TYPE_I	L35	22.4257	99.6494	20.9899	79.9901	16.0442	56.1787	24.3809	40.5827	102.839	329.505	115.282	178.74	72.7463	185.428	52.8276	228.74	17.0818	50.9624	20.2892	25.7236	6.44484	16.9381	2.63642	11.0947	28.3323	88.3373	45.6227	93.956	27.326	94.4347	18.0286	105.361
ENSMUSG00000000838	Fmr1	protein_coding	TYPE_I	L1	656.455	1058.81	610.338	967.869	667.762	956.9	743.313	871.855	940.673	1087.28	871.494	1126.62	875.264	1103.57	896.59	1148.61	944.441	802.465	949.822	717.889	914.563	716.307	676.809	903.363	1469.73	927.873	1014.79	922.433	1694.73	1073.69	1229.43	1110.5
ENSMUSG00000000861	Bcl11a	protein_coding	TYPE_I	L37	133.004	16.6942	114.12	24.9075	101.003	28.6209	157.567	21.4248	1717.02	66.4548	1232.59	75.3635	1533.63	282.745	2064.35	295.182	37.0352	21.6676	21.942	20.187	42.5898	12.7235	40.563	8.76146	1988.96	667.411	2080.02	487.876	2085.82	772.031	2257.23	743.943
ENSMUSG00000000876	Pxmp4	protein_coding	TYPE_I	L34	619.401	383.098	543.606	400.995	521.996	381.759	541.141	416.757	502.97	316.42	420.363	380.02	474.667	425.476	402.344	526.985	3212.1	2284.82	3162.35	2527.3	3552.27	5818.17	4202.58	6845.58	417.713	315.36	387.452	344.672	448.575	269.498	446.708	288.575
ENSMUSG00000000901	Mmp11	protein_coding	TYPE_I	L27	958.46	155.46	808.245	172.676	802.772	235.102	710.37	288.635	78.1593	6.90036	180.392	4.14499	115.502	9.99552	67.1029	5.83799	47.838	10.0731	41.6753	13.7241	38.6065	16.0925	52.3732	22.5988	50.6933	28.1153	62.5356	27.8178	53.5184	50.9972	62.6616	62.2969
ENSMUSG00000000903	Vpreb3	protein_coding	TYPE_I	L31	206.553	134.897	259.589	134.861	235	128.966	241.564	129.461	272.752	2.12708	304.824	1.68352	221.378	41.9245	406.004	42.207	5.73365	0.720362	16.5712	0.75498	0.932182	2.15856	4.94092	2.22666	169.224	98.3518	274.673	68.4851	151.78	135.351	224.94	114.847
ENSMUSG00000000915	Hip1r	protein_coding	TYPE_I	L18	1810.97	2135.9	1658.93	2333.31	1773.55	2318.18	1685.53	2278.94	2553.79	1674.65	2320.11	1703.77	2105.51	2060.85	3104.7	2013.52	1272.51	1867.12	1055.43	2065.89	1097.36	2114.6	1455.52	1668.88	2108.76	2613.96	2736.31	2181.23	1472.16	3323.98	2106.72	2898.34
ENSMUSG00000000948	Gm38393	protein_coding	TYPE_I	L27	11.979	11.1086	10.0326	12.9878	14.3212	19.9094	15.5609	16.3051	0	0.152578	3.00954	0	0.683668	0.294893	1.60551	2.819	27.0458	33.8605	36.9828	53.2194	26.4554	55.252	19.5903	51.7848	3.12696	2.03414	1.60061	2.89854	0.738255	4.43932	2.81438	4.03112
ENSMUSG00000000957	Mmp14	protein_coding	TYPE_I	L3	1701.71	1732.94	1246.29	1788.42	1421.43	2092.28	1251.33	1964.75	172.467	3296.81	245.169	3708.8	181.667	416.295	105.978	229.443	1962.66	3169.44	1682.27	3410.26	2065.04	3793.9	2460.6	3475.37	788.745	2642.91	914.502	2760.14	829.126	1785.83	867.837	2292.93
ENSMUSG00000000958	Slc7a7	protein_coding	TYPE_I	L6	397.559	329.264	354.194	257.589	354.231	196.813	338.56	187.799	253.347	597.224	287.999	487.456	304.179	338.543	288.357	336.819	178.775	410.082	201.509	330.484	183.294	140.864	142.676	172.036	416.558	499.411	553.203	424.157	413.563	322.616	451.955	331.969
ENSMUSG00000000982	Ccl3	protein_coding	TYPE_I	L13	33.9782	303.59	43.0489	232.28	50.3816	136.988	22.9346	137.005	148.674	757.599	128.174	573.469	69.3394	437.772	98.9377	344.266	15.8119	231.768	11.7686	154.211	9.62258	54.75	4.83951	113.465	28.0569	254.902	34.2518	246.837	35.965	223.631	18.6245	246.738
ENSMUSG00000000983	Wfdc18	protein_coding	TYPE_I	L13	1.52768	4.4881	0.747939	5.0884	5.33566	6.21369	1.43614	6.72737	6.44946	17.6707	5.6086	20.2009	20.0767	26.6414	15.9693	41.6916	2.7767	5.15573	6.63258	6.03016	5.14933	3.12992	1.84727	4.08315	5.5266	5.69177	3.61636	7.51071	4.21115	5.43257	4.85225	6.16677
ENSMUSG00000001020	S100a4	protein_coding	TYPE_I	L6	35.5244	43.0646	42.8084	37.5811	45.948	42.8541	45.1946	60.5071	65.7855	72.0111	78.3154	48.477	85.3342	104.089	102.651	81.4503	1.78028	6.48952	0.638748	5.9304	1.60674	5.13208	0	6.62562	10.1425	22.3764	18.1716	18.2363	14.7217	39.9704	24.7508	30.2958
ENSMUSG00000001025	S100a6	protein_coding	TYPE_I	L10	4300.02	4561.58	4568.46	5775.33	4923.04	9005.44	4502.22	9861.05	3239.99	3705.87	2464.29	6530.85	4520.54	13031.7	4388.83	14052.2	82.9932	312.029	90.9239	491.163	70.46	462.953	58.9533	543.157	355.027	888.196	409.936	982.502	450.557	1361.71	469.828	1486.21
ENSMUSG00000001036	Epn2	protein_coding	TYPE_I	L19	2925.17	1877.71	2748.81	1756.13	2659.66	2153.23	2685.61	2126.16	238.961	14.9884	621.328	23.4553	291.72	55.97	188.471	32.8911	473.949	567.258	414.953	636.366	424.323	611.871	434.968	615.265	219.744	310.344	337.79	333.105	222.745	402.725	223.3	536.857
ENSMUSG00000001053	N4bp3	protein_coding	TYPE_I	L27	554.113	216.28	615.142	219.875	541.303	351.617	515.036	319.066	268.279	79.4661	267.821	48.6446	253.197	65.3192	295.108	67.5139	177.193	63.8921	147.212	45.9574	126.035	39.2181	203.504	47.207	163.426	130.465	228.008	93.3847	156.001	165.364	203.774	172.887
ENSMUSG00000001089	Luzp1	protein_coding	TYPE_I	L18	1862.34	1974.79	2132.48	2200.92	2075.45	3072.81	1920.13	2959.37	222.711	521.49	464.747	439.497	278.012	269.02	178.425	276.804	938.244	1174.4	823.926	1082.03	1012.68	1311.01	898.907	1255.55	347.218	731.614	414.607	744.758	327.548	624.763	314.53	677.792
ENSMUSG00000001105	Ift20	protein_coding	TYPE_I	L30	776.843	544.896	845.728	528.78	856.341	645.745	740.448	688.952	1240.95	471.754	729.096	415.177	1019.51	743.432	1295.68	1442.48	859.384	596.209	886.357	560.285	756.459	779.9	873.826	870.041	479.109	484.161	452.038	443.632	551.931	594.605	479.096	450.258
ENSMUSG00000001119	Col6a1	protein_coding	TYPE_I	L26	7034.63	2454.6	6080.55	2148.63	5638.11	4474.18	5647.18	3471.14	307.523	1.83535	875.632	7.06414	365.755	85.848	191.278	11.1283	554.132	555.206	572.084	801.387	544.927	880.633	346.085	698.433	336.264	483.614	386.492	391.568	402.628	919.272	297.841	1184.24
ENSMUSG00000001120	Pcbp3	protein_coding	TYPE_I	L33	466.297	189.287	437.625	166.214	393.711	240.078	402.964	246.346	138.87	32.7711	157.754	40.3186	117.713	73.838	86.6608	91.7732	60.7057	37.0328	39.3731	65.9072	46.3588	107.008	47.4914	118.705	69.9631	56.204	85.4938	73.4234	71.2323	86.1002	83.6426	124.544
ENSMUSG00000001123	Lgals9	protein_coding	TYPE_I	L5	2482.72	5982.38	1478.33	5126.79	1879.09	2285.77	1278.23	1763.45	3677.59	4430.84	1340.24	3450.24	3390.22	5498.91	1438.89	4448.7	19153.6	12453.3	18401.2	9626.09	20322.1	11497.5	16725.3	8823.83	3043.55	5926.83	1726.82	9588.49	2994.98	2492.8	1693.98	1816.71
ENSMUSG00000001128	Cfp	protein_coding	TYPE_I	L8	584.885	1245.57	534.894	1298.82	476.72	1498.87	589.159	1614.4	7860.38	3986.92	4628.97	5022.67	7521.8	7282.08	7217.21	5674.47	1831.44	8323.3	2344.49	7671.17	1638.58	1551.16	1256.84	1525.16	2933.51	8598.98	4098.85	8813.52	2278.35	4637.94	3303.27	5223.62
ENSMUSG00000001131	Timp1	protein_coding	TYPE_I	L3	222.285	627.334	142.66	481.986	482.542	2749.06	145.579	1890.99	45.0679	7.00901	38.4647	59.4369	18.8234	599.842	5.32211	113.655	7.30468	350.904	44.4109	480.287	19.3345	727.311	9.30484	996.668	51.6927	448.574	86.3631	507.848	93.5621	1143.55	71.1943	1572.96
ENSMUSG00000001151	Pcnt	protein_coding	TYPE_I	L33	2100.16	2460.37	2088.35	2819.82	2184.51	2762.71	2200.24	2709.79	1088.53	1147.49	1240.13	1027.51	1219.97	996.868	992.095	1153.56	730.103	664.191	610.346	753.608	736.338	808.705	735.269	806.923	2394.33	1651.49	1817.87	1684.73	2329.51	1679.98	2311.82	1604.55
ENSMUSG00000001156	Mxd1	protein_coding	TYPE_I	L12	709.588	3649.27	838.985	4594.47	880.917	3956.87	997.385	4066.09	2253.96	8416.68	1425.93	12822.4	3045.63	15626.7	3034.89	17121.3	290.44	1096.68	331.427	1217.78	312.81	664.345	330.082	636.782	2760.98	1980.54	2408	2193.25	4448.93	1851.48	3847.58	1714.38
ENSMUSG00000001166	Oas1c	protein_coding	TYPE_I	L5	138.853	109.551	108.638	99.3545	119.259	84.2203	101.962	67.3953	283.126	174.229	126.568	103.859	208.587	161.09	144.21	90.0024	58.2766	68.7996	25.7716	29.6162	30.333	27.6083	10.8257	2.76353	219.829	114.454	142.792	62.1251	188.752	124.744	105.379	64.3865
ENSMUSG00000001227	Sema6b	protein_coding	TYPE_I	L18	182.569	296.96	203.314	441.971	210.914	909.176	236.366	1066.08	86.243	449.036	120.388	924.187	144.489	2339.23	243.804	2112.77	136.545	474.883	152.633	651.014	165.521	1018.3	220.082	853.127	92.1291	289.695	127.51	323.841	143.721	441.103	138.59	523.517
ENSMUSG00000001228	Uhrf1	protein_coding	TYPE_I	L6	159.715	668.41	127.314	466.995	144.777	289.752	105.933	243.757	301.864	1535.9	370.192	1022.38	941.88	660.85	214.132	650.194	52.3047	312.442	50.4697	298.196	89.5009	110.894	44.195	105.177	5686.69	2347.89	3072.37	2488.12	6010.24	2186.23	5263.55	2004.06
ENSMUSG00000001240	Ramp2	protein_coding	TYPE_I	L32	3856.89	3380.58	4546.63	4209.19	3859.87	2391.69	3925.3	2319.25	399.503	8.66425	1015.3	2.53508	552.858	11.1903	239.403	7.15964	214.581	490.368	352.462	516.691	259.214	229.982	214.363	200.304	252.672	460.234	343.163	585.388	289.657	355.191	285.536	408.748
ENSMUSG00000001248	Gramd1a	protein_coding	TYPE_I	L15	1546.2	1826.86	1689.89	1824.26	1460.64	2133.22	1535.61	1924.76	3880.98	3154.16	4295.65	2786.61	3490.6	3831.45	3905.19	4067.43	879.08	1123.83	879.403	1055.9	836.005	795.196	778.09	742.852	2569.37	2812.84	4092.74	2386.88	2180.15	3166.46	2676.04	3236.19
ENSMUSG00000001249	Hpn	protein_coding	TYPE_I	L20	390.092	244.373	196.358	218.592	224.707	260.358	192.482	386.335	83.0199	59.4792	52.1796	54.0378	59.8894	65.9367	54.3902	31.0643	10401.1	8345.52	10132	10644.1	9298.76	10344.5	11626.7	7796.2	479.184	197.705	353.354	383.808	533.503	204.67	516.334	287.382
ENSMUSG00000001270	Ckb	protein_coding	TYPE_I	L27	1262.46	304.015	1238.56	307.846	1010.16	470.966	993.573	547.979	934.682	507.442	699.853	511.023	697.677	495.781	639.867	406.988	324.919	290.919	414.842	256.248	277.158	99.9235	226.534	113.048	644.732	427.175	791.351	444.163	683.739	406.128	746.977	368.733
ENSMUSG00000001288	Rarg	protein_coding	TYPE_I	L34	1597.76	911.474	1820.5	864.897	1559.67	783.862	1665	788.031	1224.5	564.058	1131.7	662.977	1157.49	1175.42	1112.38	892.894	483.998	297.849	514.186	316.638	388.492	281.604	371.077	261.125	283.294	267.412	434.244	357.286	310.66	326.905	314.042	348.315
ENSMUSG00000001300	Efnb2	protein_coding	TYPE_I	L33	3107.92	648.326	3383.99	790.304	3214.9	2223.81	3188.46	2253.3	512.472	22.3673	756.942	35.9275	499.481	472.59	447.064	226.404	113.371	72.2402	171.1	98.4868	131.665	222.111	120.705	231.403	132.034	54.4182	195.159	58.6334	133.44	153.756	151.145	155.838
ENSMUSG00000001305	Rrp15	protein_coding	TYPE_I	L2	185.226	180.8	180.052	168.179	196.117	318.285	176.007	297.351	242.959	285.422	288.652	274.789	223.703	296.971	262.783	219.841	360.565	326.27	291.819	370.235	339.784	424.345	331.702	527.138	358.559	321.888	263.478	325.549	353.787	516.988	303.555	469.874
ENSMUSG00000001323	Srr	protein_coding	TYPE_I	L29	617.446	351.08	574.449	296.119	566.68	275.225	580.205	281.125	229.411	170.723	276.864	175.742	264.814	126.523	224.5	138.517	4321.98	1550.62	4137.37	1604.14	3928.02	1567.8	4402.07	1396.32	289.528	224.923	277.259	222.521	289.754	150.103	287.98	144.385
ENSMUSG00000001333	Sync	protein_coding	TYPE_I	L22	124.056	13.6102	143.156	12.0457	137.874	12.4294	150.755	10.5469	25.9039	0.152578	43.3506	2.07229	11.8183	2.57062	11.4618	0	4.52641	7.36085	4.48427	10.3357	10.2346	4.47885	5.76679	4.9482	37.0457	17.2823	43.0281	16.0692	47.3588	13.2931	40.2353	18.3593
ENSMUSG00000001349	Cnn1	protein_coding	TYPE_I	L27	1095.14	205.269	1440.75	186.489	1048.93	263.724	1090.06	236.257	10.5258	1.29468	19.6541	0.55356	14.0465	20.5118	5.71357	30.5551	27.7331	4.93952	63.1871	5.89751	54.0828	9.93309	39.5352	22.1831	121.197	12.5592	145.326	11.902	159.15	33.0655	140.744	28.625
ENSMUSG00000001403	Ube2c	protein_coding	TYPE_I	L6	137.145	311.159	164.033	224.549	247.825	97.4429	132.263	107.737	18537.4	1461.82	4381.55	891.097	14264.3	4296.61	11211.9	6552.51	33.8016	217.652	34.3052	159.425	101.19	36.0187	39.4825	52.5654	4563.05	1459.92	2911.86	1416.88	6257	1395.86	5507.91	1067.73
ENSMUSG00000001416	Cct3	protein_coding	TYPE_I	L2	1772.2	2280.89	1864.88	1949.06	1835.42	2249.31	1668.01	2197.73	1638.41	2247.99	1681.17	1841.28	1582.15	1812.32	1550.88	1366.83	2484.04	3070.99	2696.3	3121.05	2264.92	2490.89	2076.82	2509.06	2853.01	2746.47	2080.97	2787.02	2827.27	3003.72	2491.65	2982.03
ENSMUSG00000001419	Mef2d	protein_coding	TYPE_I	L18	2297.52	1977.96	2584.88	2519.33	2247.03	3628.48	2617.56	3839.14	4413.3	2574.84	4477.98	3045.84	4282.42	4521.93	4856.41	4558.03	1772.74	1889.31	1566.46	2203.77	2112.5	2385.99	1848.43	2013.66	3114.4	2721.37	3991.98	2694.02	2853.12	3914.39	3434.23	3634.09
ENSMUSG00000001424	Snd1	protein_coding	TYPE_I	L6	1863.28	2111.02	1602.26	1970.8	1684.59	1584	1590.02	1589.61	1783.23	3024.45	1389.69	2873	1533.17	1976.11	1808.97	1384.47	3636.6	3631.47	3183.15	3789.7	3013.69	4005.1	3076.91	3590.13	1464.78	2713.46	1457.17	2552.8	1151.25	2291.16	1259.77	2146.95
ENSMUSG00000001435	Col18a1	protein_coding	TYPE_I	L6	2006.43	993.84	1244.11	576.198	1173.15	1024.33	1239.01	1060.73	165.637	93.5577	194.98	84.8526	155.678	716.957	154.839	696.483	33385.2	21454.8	28261.6	29157.6	27325.6	30838.6	34354.4	23192.8	397.257	297.081	421.889	323.552	513.336	460.787	494.006	590.697
ENSMUSG00000001444	Tbx21	protein_coding	TYPE_I	L35	76.742	295.566	85.9671	178.945	32.1795	99.2777	40.3033	86.4522	520.901	1132.93	454.258	540.471	225.822	521.69	175.328	374.125	28.8565	153.179	36.3513	83.5104	9.72088	26.3113	4.70866	30.2913	124.618	880.342	225.415	661.622	96.3008	361.541	85.261	394.81
ENSMUSG00000001467	Cyp51	protein_coding	TYPE_I	L6	676.261	704.498	613.313	462.944	691.724	455.936	632.68	481.687	675.606	427.542	695.344	322.972	648.493	362.421	630.015	291.806	6384.57	2264.13	9222.35	3035.78	10434.6	9606.6	5437.97	10896.1	467.949	356.607	443.132	355.27	466.157	389.116	395.507	363.343
ENSMUSG00000001473	Tubb6	protein_coding	TYPE_I	L8	488.75	542.709	536.796	417.069	578.466	929.53	490.346	703.55	816.408	493.383	803.06	530.348	815.304	1095.82	1103.49	682.044	239.487	632.218	266.598	697.668	216.548	1437.87	189.048	1519.62	288.863	540.742	266.003	505.446	336.464	782.46	266.129	763.456
ENSMUSG00000001506	Col1a1	protein_coding	TYPE_I	L6	5858.38	627.328	4984.25	551.989	4293.58	1208.31	4064.99	1035.51	457.248	14.9835	899.471	29.6385	322.208	159.01	304.769	24.5878	289.747	1184.21	503.157	1757.97	272.215	721.941	145.937	657.213	615.462	946.369	747.276	799.648	790.406	971.996	607.534	1378.21
ENSMUSG00000001525	Tubb5	protein_coding	TYPE_I	L6	4637.42	6263.35	4227.66	4670.09	4247.51	3787.57	3808.64	3325.35	6320.7	12563	5674.11	10144	7971.82	8449.66	5689.85	6835.75	2249.97	4669.82	2031.03	4758.65	2459.94	3518.64	2073.91	3509.61	18480.5	14022.2	12346.3	13636.1	20413	13099.9	17577.8	12518.1
ENSMUSG00000001542	Ell2	protein_coding	TYPE_I	L2	419.021	565.069	485.155	561.562	459.213	580.152	486.865	556.192	3419.85	787.939	1622.86	642.437	2635.56	1225.88	2612.28	1683.89	1898.81	2390.76	2207.74	2006.18	2354.84	2829.18	2119.62	3166.8	1615.26	1415.34	1182.79	933.246	2034.96	1637.65	1479.32	1198.96
ENSMUSG00000001588	Acap1	protein_coding	TYPE_I	L35	640.238	770.336	559.785	655.717	425.374	903.718	571.692	723.015	3541.46	2200.46	3412.04	1753.82	3450.25	2990.67	3539.42	3385.56	200.205	282.312	229.406	246.998	176.941	138.828	156.906	146.092	2766.57	2106.37	3995.89	1559.39	2214.93	2495.36	2798.61	2271.84
ENSMUSG00000001627	Ifrd1	protein_coding	TYPE_I	L15	865.671	2028.73	1012.13	1880.77	1038.02	2242.11	997.861	2107.4	476.418	813.549	632.997	856.689	493.467	1482.39	516.214	1539.71	453.229	1110.1	434.507	862.653	740.579	1241.31	538.542	1587.06	497.59	711.165	543.063	643.936	496.82	751.848	463.478	772.75
ENSMUSG00000001663	Gstt1	protein_coding	TYPE_I	L28	1472.59	713.393	1309.41	568.666	1298.37	468.523	1098.92	556.357	1477.46	937.99	263.96	302.843	982.855	89.8721	452.448	141.828	6865.19	776.007	7648.09	773.634	6892.04	1218.2	5243.65	814.788	257.009	373.675	263.822	395.026	273.228	123.071	299.434	166.764
ENSMUSG00000001700	Gramd3	protein_coding	TYPE_I	L3	421.057	607.082	400.054	537.87	377.871	648.057	381.903	548.911	1402.67	1166.76	1176.02	824.457	1181.58	1907.28	1309.34	2268.42	1371.88	1159.39	1374.01	1042.5	1558.86	1041.75	1317.46	1005.51	659.39	1448.35	888.525	1120.48	462.799	1866.67	553.821	1596.87
ENSMUSG00000001707	Eef1e1	protein_coding	TYPE_I	L6	118.42	179.58	157.97	125.057	136.343	142.099	129.194	156.399	240.31	286.72	222.39	215.347	225.932	225.419	205.119	183.659	156.442	239.224	196.898	176.559	214.449	186.033	177.005	210.29	426.983	273.098	266.206	260.399	522.501	268.829	420.02	261.763
ENSMUSG00000001741	Il16	protein_coding	TYPE_I	L14	1004.83	1015.86	927.507	942.435	831.969	994.54	985.198	1009.09	3872.52	2302.57	3298.31	2119.35	3404.22	2498.28	3999.88	2872.57	288.131	371.243	344.117	348.244	221.844	152.585	196.642	191.871	2707.29	2688.09	3696.05	1906.82	2060.4	2261.71	2633.69	2124.77
ENSMUSG00000001750	Tcirg1	protein_coding	TYPE_I	L7	1516	3411.57	1412.68	3675.21	1645.98	1730.57	1318.64	1641.7	2090.86	7145.59	1740.21	9040.57	1676.63	2960.33	1932.93	2830.23	2230.52	4099.77	2082.68	3932.13	1933.65	1588.69	1875.95	1200.71	1587.75	4433.11	2422.88	5053.8	1431.16	2855.18	1627.78	2999.58
ENSMUSG00000001761	Smo	protein_coding	TYPE_I	L28	906.745	338.831	844.87	331.165	790.778	421.336	750.86	407.177	119.905	15.6887	269.964	29.2346	260.372	62.6668	89.6782	43.4148	252.687	247.931	295.942	265.883	214.896	352.574	263.285	353.455	219.143	135.1	230.456	179.547	249.021	203.316	222.656	296.224
ENSMUSG00000001768	Rin2	protein_coding	TYPE_I	L18	2669.78	2806.01	2798.51	4144.23	2628.92	5495.62	2581.26	5913.52	988.27	1118.73	1044.05	1023.94	941.003	833.243	801.376	673.014	802.129	932.225	809.703	808.153	713.929	765.187	652.165	711.077	163.761	274.315	212.458	285.354	160.148	270.156	157.61	356.489
ENSMUSG00000001864	Aif1l	protein_coding	TYPE_I	L22	123.229	17.4358	128.677	25.5179	230.207	71.8104	151.619	58.694	5.83683	1.51758	42.7409	5.03439	7.80282	23.5234	12.1882	28.4371	10.0814	1.97016	8.1605	9.13814	13.0327	10.5151	7.72655	9.46409	11.9756	5.54059	13.0279	7.42646	8.73418	9.99568	12.0208	18.7931
ENSMUSG00000001870	Ltbp1	protein_coding	TYPE_I	L27	1993.98	1152.34	1998.26	964.727	2001.21	1678.69	1695.57	1528.15	3621.04	1079.55	1805.46	1802.59	2535.55	2843.06	4003.36	4124.69	152.056	315.163	152.834	249.25	181.939	205.775	96.4154	145.61	181.904	285.225	275.169	416.928	203.676	291.041	198.132	414.39
ENSMUSG00000001911	Nfix	protein_coding	TYPE_I	L27	2306.57	1248.08	2168.07	1301.85	1963.79	1088.24	2171.14	1075.68	670.751	682.329	1166.9	806.613	638.191	392.921	601.859	219.279	3343.81	1727.69	3083.31	2089.83	3414.21	1901.22	3391.9	1512.41	856.233	532.4	813.033	669.602	857.944	388.487	970.991	475.241
ENSMUSG00000001918	Slc1a5	protein_coding	TYPE_I	L20	3451	3546.29	3285.77	3317.66	3002.12	4187.86	3720.76	4056.5	3171.81	1647.76	2687.73	1453.56	3132.15	2270.49	3562.94	1755.4	182.364	495.555	164.882	487.311	274.462	339.457	157.974	390.184	5788.9	2662.65	5503.17	2089.34	7575.85	4090.58	8073.81	3363.66
ENSMUSG00000001930	Vwf	protein_coding	TYPE_I	L33	11358.9	6648.54	9746.62	8638.19	10097.1	12306.1	12007.6	9119.7	8004.45	8442.9	5355.95	13415.2	4705.9	17932.9	7189.55	29176.9	427.016	466.627	315.406	619.945	421.351	1324.5	400.428	919.455	660.379	509.838	723.333	979.171	745.915	523.168	796.205	594.92
ENSMUSG00000001942	Siae	protein_coding	TYPE_I	L27	439.333	297.077	414.503	246.544	437.921	174.805	434.901	157.494	388.029	360.746	390.075	327.217	326.562	277.537	386.303	402.521	1700.69	1043.56	1645.27	1030.36	1625.17	813.403	1642.73	647.103	304.686	393.052	307.998	359.47	293.154	216.735	317.089	214.965
ENSMUSG00000001946	Esam	protein_coding	TYPE_I	L20	3765.29	3064.27	3955.08	3564.68	3362.03	4385.8	3487.05	4089.65	696.155	466.117	974.052	504.194	539.848	668.915	499.483	1083.78	310.895	840.635	350.214	899.816	366.051	795.557	372.398	660.861	191.675	367.922	280.545	418.322	218.342	387.33	197.862	427.923
ENSMUSG00000001995	Sipa1l2	protein_coding	TYPE_I	L20	1878.97	873.348	1661.47	1102.38	1464.35	1931.3	1655.24	1979.41	361.222	366.869	528.59	755.348	443.879	1403.97	422.643	1445.71	227.158	336.904	205.135	525.529	177.728	354.03	171.155	320.868	311.789	387.052	467.512	557.042	301.958	555.692	381.825	570.658
ENSMUSG00000001999	Blvra	protein_coding	TYPE_I	L6	320.917	431.542	283.01	395.276	338.55	368.377	299.615	371.312	267.709	630.163	300.207	514.642	299.979	336.886	292.748	213.069	317.392	553.095	409.771	451.605	326.893	371.618	295.556	339.926	644.996	687.878	520.021	704.443	685.839	453.393	609.418	424.364
ENSMUSG00000002020	Ltbp2	protein_coding	TYPE_I	L33	1858.76	300.615	1436.01	374.833	1672.06	1159.79	1639.6	924.67	106.344	17.6656	333.43	36.5178	125.895	235.397	87.8944	436.143	57.7825	42.0751	73.7174	58.8735	48.0161	40.8403	54.7904	59.1867	369.08	149.55	425.416	123.531	468.522	131.15	332.613	142.617
ENSMUSG00000002032	Tmem25	protein_coding	TYPE_I	L28	84.6585	36.1119	54.9712	29.7568	48.5053	23.4691	59.9575	37.7552	5.23935	3.82581	30.819	4.46919	9.27368	3.14258	13.9324	7.47864	1090.52	477.785	1985.83	470.566	1137.94	381.372	1214.96	304.146	3.221	5.61424	7.33031	3.15932	4.95131	7.90093	4.85571	6.85266
ENSMUSG00000002033	Cd3g	protein_coding	TYPE_I	L35	170.572	520.434	170.248	267.481	132.051	216.018	120.359	167.86	1228.83	1658.26	1163.34	804.064	1388.12	702.588	736.234	615.198	57.4315	180.078	88.2813	97.1797	25.6468	32.8744	13.8509	52.4469	406.289	912.181	610.77	841.086	272.355	672.596	278.709	645.922
ENSMUSG00000002055	Spag5	protein_coding	TYPE_I	L6	81.9044	395.537	84.9117	296.172	86.187	172.776	66.4201	134.96	129.551	694.536	131.805	432.094	360.12	323.746	84.0866	391.938	26.3503	142.726	29.4608	96.5308	43.9642	34.0854	19.968	59.0678	3201.75	1081.78	1799.97	1266.08	3945.61	1266.75	3293.08	1044.24
ENSMUSG00000002059	Rab34	protein_coding	TYPE_I	L20	565.119	250.805	521.312	289.662	481.289	427.026	489.864	474.283	37.9907	7.14888	97.809	21.3595	36.5084	27.2656	25.7424	7.48145	101.29	89.7146	99.2882	118.191	96.4254	140.346	103.014	145.528	62.0824	129.322	95.8766	172.748	71.4177	112.002	79.9959	179.748
ENSMUSG00000002068	Ccne1	protein_coding	TYPE_I	L6	36.5602	230.405	29.2524	166.598	23.8584	80.5903	30.3271	72.6116	132.598	606.961	93.7379	411.72	206.85	245.591	189.358	242.759	13.7611	168.869	25.4173	156.62	39.6444	136.905	16.1537	115.761	2100.72	864.09	1204.79	887.93	2731.57	780.496	2089.46	628.159
ENSMUSG00000002083	Bbc3	protein_coding	TYPE_I	L33	196.396	142.189	223.979	139.183	186.745	156.989	173.511	165.664	295.805	209.972	248.749	253.784	222.31	380.672	229.993	368.477	433.381	154.733	279.516	169.308	262.298	145.144	273.939	76.4477	159.067	116.919	181.874	129.358	228.103	144.103	227.348	143.91
ENSMUSG00000002100	Mybpc3	protein_coding	TYPE_I	L22	584.934	72.5761	1490.55	115.677	1170.14	114.155	2123.83	88.5307	301.671	56.1687	3307.96	57.7017	1281.45	107.5	875.061	140.781	0	4.25055	4.97955	11.0855	1.88223	9.0422	2.41699	7.16249	13.836	16.1184	13.5565	23.0831	10.6434	34.8824	13.3733	38.2529
ENSMUSG00000002108	Nr1h3	protein_coding	TYPE_I	L5	883.459	989.228	760.007	737.239	701.503	554.165	767.936	519.961	151.8	1285.13	283.997	1036.45	93.7994	199.793	70.8361	89.0694	3016.45	3631.2	3627.5	3048.88	2998.94	2005.39	3180.34	1730.22	799.009	2515.84	1140.15	2003.84	716.87	723.094	934.711	804.543
ENSMUSG00000002109	Ddb2	protein_coding	TYPE_I	L27	358.366	282.388	342.431	299.612	343.553	327.506	356.379	314.929	593.729	303.819	660.879	284.629	600.171	410.739	673.398	527.363	267.932	205.411	287.71	181.414	270.016	199.044	273.998	164.989	499.79	448.011	604.521	382.643	420.397	571.598	472.331	534.141
ENSMUSG00000002204	Napsa	protein_coding	TYPE_I	L33	4410.87	5504.3	3368.75	6074.86	4936.08	7252.69	4306.25	8365.06	4359.6	4073.84	3429.29	5915.21	4822.77	6740.54	5236.14	5891.62	68.5124	417.881	82.5241	481.657	52.482	161.472	53.5129	216.364	1543.82	2481.72	2169.33	2174.27	1322.75	2743.68	1699.32	2512
ENSMUSG00000002222	Rmnd5a	protein_coding	TYPE_I	L20	2006.87	1747.36	2141.71	1954.24	1959.7	2374.05	2276.99	2461.03	8778.71	2156.64	4526.34	2944.83	9867.46	5042.1	9162.93	9913.59	5560.63	3087.49	5537.89	3783.77	6069.96	3693.03	5347.72	3819.26	2158.74	1600.24	2139.61	1899.96	2546.84	1723.51	2564.25	2040.78
ENSMUSG00000002227	Mov10	protein_coding	TYPE_I	L7	562.342	853.621	498.593	668.678	473.356	338.9	486.162	300.018	700.619	1051.88	548.485	829.921	618.408	598.214	736.701	493.868	1220.24	1721.07	1016.87	1299.47	1041	664.893	990.12	516.259	551.126	1022.83	577.353	767.17	497.324	490.35	423.332	400.653
ENSMUSG00000002228	Ppm1j	protein_coding	TYPE_I	L14	120.262	170.325	113.354	114.553	122.98	217.654	112.476	146.997	177.07	284.683	227.212	156.119	110.813	176.462	114.132	169.781	20.2143	46.6151	29.7554	35.3868	13.3602	17.9378	8.16541	26.3687	52.5112	145.571	96.1537	122.643	48.933	120.159	55.4448	121.667
ENSMUSG00000002233	Rhoc	protein_coding	TYPE_I	L12	1531.6	2856.2	1403.25	2580.63	1512.63	4390.22	1258.6	4577.7	432.466	320.806	599.728	302.567	410.682	541.163	393.37	361.218	462.372	1267.53	479.081	1417.01	416.082	987.653	414.185	1053.77	215.42	372.702	234.16	413.008	247.74	352.406	208.862	387.452
ENSMUSG00000002257	Def6	protein_coding	TYPE_I	L3	277.175	597.789	281.999	608.188	266.746	635.524	262.459	661.144	1271.32	1995.49	1159.16	1930.01	1504.16	2774.67	1435.06	2873.63	39.0539	210.197	35.0166	237.846	25.3892	87.2644	18.8714	115.452	811.838	1476.57	895.628	1543.51	617.52	1848	794.424	1821.65
ENSMUSG00000002265	Peg3	protein_coding	TYPE_I	L13	793.858	940.55	866.432	1675.25	854.756	2872.39	980.225	2307.12	67.1917	1.38137	306.836	0.654635	48.2723	5.34082	24.0657	5.63799	989.586	894.645	688.352	889.053	993.487	2893.76	1149.68	3775.61	71.1614	136.473	115.181	209.884	65.035	185.654	67.223	278.823
ENSMUSG00000002289	Angptl4	protein_coding	TYPE_I	L15	687.958	2274.97	700.547	2545.59	500.531	3166.54	706.936	3373.39	102.291	67.4076	195.629	74.2422	101.918	119.142	53.1372	70.2453	1431.59	4370.23	2267.92	4224.44	2819.24	8019.98	2688.01	8948.97	242.006	699.893	278.252	694.86	227.073	647.136	270.732	947.848
ENSMUSG00000002307	Daxx	protein_coding	TYPE_I	L7	636.569	1773.05	531.158	1433.01	560.724	697.031	502.415	656.283	966.759	1738	727.655	1399.59	912.964	838.722	789.034	893.389	480.314	1053.25	388.588	845.45	488.734	548.637	412.29	523.422	910.889	1356.46	712.06	1044.46	852.43	938.593	668.475	741.054
ENSMUSG00000002324	Rec8	protein_coding	TYPE_I	L28	265.12	77.7423	247.27	95.7606	228.576	75.1181	231.705	67.2312	73.4795	5.26282	60.8023	5.22783	80.6448	10.7293	56.1394	8.28001	142.592	12.4536	48.4308	21.9019	90.9574	20.4113	61.5379	11.4721	247.892	111.236	159.415	268.217	245.669	135.38	208.024	153.16
ENSMUSG00000002325	Irf9	protein_coding	TYPE_I	L5	1252.39	2196.7	776.271	2012.9	1056.13	982.672	533.983	480.186	2083.48	2244.64	987.889	2247.18	1813.54	1452.79	883.718	645.849	1554.03	1788.93	880.933	1403.69	1439.32	917.327	531.089	315.501	2519.83	1796.29	1140.64	1255.53	2736.47	1249.02	761.015	593.015
ENSMUSG00000002393	Nr2f6	protein_coding	TYPE_I	L27	529.315	299.158	580.626	260.538	535.323	307.97	539.476	368.271	172.082	130.533	270.754	150.734	208.041	162.005	209.592	107.596	1780.15	976.623	1950.23	1292.98	2075.82	1381.22	2209.25	1168.52	175.418	265.012	268.675	232.294	166.507	248.66	230.486	248.323
ENSMUSG00000002396	Ocel1	protein_coding	TYPE_I	L27	322.732	226.842	362.871	230.008	315.603	191.3	322.708	194.661	260.116	252.028	341.761	231.63	273.432	175.334	341.308	206.104	220.968	174.409	247.833	212.637	206.284	138.428	248.988	169.385	230.698	222.183	303.006	193.196	213.376	182.049	240.243	156.567
ENSMUSG00000002409	Dyrk1b	protein_coding	TYPE_I	L33	451.083	195.955	393.222	213.843	395.434	209.715	435.272	224.589	353.246	207.483	421.667	284.857	429.778	378.529	410.392	386.849	590.848	246.637	509.993	293.507	585.191	258.077	647.2	240.885	355.693	202.137	343.144	194.177	366.763	164.697	412.098	166.247
ENSMUSG00000002458	Rgs19	protein_coding	TYPE_I	L3	398.357	592.678	377.14	557.369	388.443	561.069	422.125	563.243	1873.09	2101.67	1418.66	2258.7	1604.81	2541.16	2036.44	2592.03	114.324	417.112	146.816	362.361	91.4101	140.041	83.8532	178.16	876.878	1187.85	1191.47	1044.76	774.658	1002.02	981.412	963.508
ENSMUSG00000002489	Tiam1	protein_coding	TYPE_I	L28	720.134	345.842	693.961	423.846	707.536	478.639	812.449	483.841	743.918	592.436	610.746	697.502	690.048	607.109	739.371	519.413	102.469	89.3049	121.838	123.666	144.604	85.3777	104.69	127.233	324.76	310.034	276.305	409.689	311.031	394.272	322.986	423.839
ENSMUSG00000002504	Slc9a3r2	protein_coding	TYPE_I	L33	5252.47	4096.93	6069.91	4407.61	5050.71	2591.45	4887.89	2415.15	548.681	37.3493	1301.68	35.4315	660.121	63.1379	574.465	63.8907	682.45	318.883	748.99	358.062	805.739	287.299	637.722	238.466	439.864	298.024	683.871	301.969	424.432	306.521	467.322	330.696
ENSMUSG00000002565	Scin	protein_coding	TYPE_I	L26	23.1988	30.2418	24.7009	34.2336	45.1973	27.4709	47.8284	20.5119	6.55297	15.9326	25.3356	8.17177	16.8022	19.3177	12.7636	17.3007	1.78028	1.66437	0	3.9681	1.34912	4.8086	0.695022	4.96006	19.5695	17.514	26.0395	26.4102	21.3815	42.1496	23.9976	32.731
ENSMUSG00000002602	Axl	protein_coding	TYPE_I	L5	2543.23	3251.73	2127.17	2577.83	2304.62	2253.98	2492.13	1950.57	832.532	1126.31	1007.15	1319.24	801.915	422.229	421.974	318.976	1738.25	3188.88	2070.45	3183.94	1428.92	989.515	844.987	764.212	4266.21	4842.91	5478.42	4790.07	3353.43	2860.77	3904.42	3065.33
ENSMUSG00000002603	Tgfb1	protein_coding	TYPE_I	L15	785.428	801.798	818.541	821.136	822.885	856.459	829.732	934.649	5528.44	5694.23	3539.06	7027.49	3843	10073.7	5232.58	13018.3	451.74	1102.51	579.84	1126.09	518.792	659.103	428.986	628.682	2101.6	2629.38	2846.09	2779.33	2033.96	2612.83	2609.39	2756.05
ENSMUSG00000002625	Akap8l	protein_coding	TYPE_I	L34	1704.7	891.641	1527.59	933.939	1564.55	982.046	1590.56	977.281	1481.49	662.948	1450.06	652.564	1332.92	729.067	1704.94	745.898	1714.08	841.042	1397.06	916.763	1775.4	1060.53	1618.81	1023.43	1926.49	821.73	1934.58	768.282	1944.33	920.017	1896.73	941.592
ENSMUSG00000002658	Gtf2f1	protein_coding	TYPE_I	L8	759.964	1130.6	775.279	1107.47	835.589	1127.52	715.415	1116.8	963.155	2197.87	954.93	2091.36	1077.76	1670.25	1146.19	1509.85	848.951	1268.1	896.508	1142.06	833.709	1128.69	814.748	1073.68	2457.91	1735.73	1800.47	1952.68	2712.37	1941.55	2400.6	1866.48
ENSMUSG00000002661	Alkbh7	protein_coding	TYPE_I	L28	125.277	60.3392	132.438	58.9221	139.119	48.2116	121.032	58.6556	73.084	51.5397	95.4036	46.3075	98.74	47.9697	70.9272	32.7248	232.606	73.5804	188.34	81.39	151.723	92.7451	198.797	93.7274	75.9767	54.7816	84.2101	50.7508	99.3822	42.2154	85.2485	42.3281
ENSMUSG00000002699	Lcp2	protein_coding	TYPE_I	L3	411.503	3052.22	381.865	2746.66	478.069	1174.32	435.936	1188.68	2901.16	11613.3	2330.69	11023.5	2517.45	5650.94	2426.31	6080.59	611.639	3097.64	758.991	2354.31	440.486	542.019	323.938	548.158	1667.12	6164.91	2339.23	5751.25	1493.8	2821.12	1686.4	3424.79
ENSMUSG00000002728	Naa20	protein_coding	TYPE_I	L4	517.916	769.228	601.854	787.245	568.968	614.359	552.329	603.851	374.978	728.421	454.817	635.962	399.298	448.202	337.176	433.447	303.457	655.626	378.897	531.655	336.481	494.492	334.556	575.511	456.36	644.762	358.207	610.114	463.877	634.741	408.499	603.352
ENSMUSG00000002763	Pex6	protein_coding	TYPE_I	L27	940.789	537.676	923.156	491.598	783.472	430.598	839.859	433.532	586.173	338.343	615.508	286.494	596.856	305.365	574.942	226.591	2234.22	1102.83	2273.52	1251.37	1976.9	1101.99	2308.29	860.906	493.256	410.309	605.363	291.485	430.26	304.968	509.026	286.071
ENSMUSG00000002797	Ggct	protein_coding	TYPE_I	L1	124.581	371.489	147.004	361.492	120.361	149.9	114.752	143.023	280.67	361.236	234.943	336.088	197.696	152.018	237.175	149.066	251.727	233.687	302.178	273.928	222.895	189.901	197.718	206.267	147.052	236.242	192.248	239.457	150.045	159.72	162.663	157.655
ENSMUSG00000002799	Jag2	protein_coding	TYPE_I	L33	567.735	383.962	589.119	363.614	633.167	383.739	589.629	366.93	40.4572	8.92967	144.137	12.7659	77.5633	62.4615	43.9089	65.5714	10.5047	5.92086	6.32227	14.8867	11.6373	16.8571	6.09317	9.76214	57.8595	42.8249	73.9728	35.018	55.638	67.0032	67.9572	72.3443
ENSMUSG00000002808	Epdr1	protein_coding	TYPE_I	L28	256.327	102.648	278.888	108.958	281.354	124.033	289.368	117.015	52.0299	3.23641	91.3169	1.91251	36.34	9.75564	58.464	18.2868	12.7695	30.5803	14.2169	29.762	37.1218	31.832	16.0155	17.3988	536.737	74.8466	283.49	107.056	643.715	94.2047	497.652	101.805
ENSMUSG00000002814	Top3a	protein_coding	TYPE_I	L18	294.505	310.741	230.729	410.741	248.287	369.673	266.143	416.293	273.78	281.676	190.17	351.471	252.719	316.732	252.457	340.192	280.684	251.237	241.911	291.778	279.648	293.486	263.733	249.182	410.198	438.251	362.704	511.91	361.362	564.227	353.675	529.775
ENSMUSG00000002831	Plin4	protein_coding	TYPE_I	L22	1278.6	858.323	1148.01	1091.97	979.352	1557.16	2535.46	1444.6	51.2507	24.397	413.453	11.6507	132.998	39.3063	111.535	51.7749	106.097	965.49	117.26	1536.99	425.994	8302.06	471.756	16564.6	58.8598	30.4243	56.7788	20.4016	46.1597	25.741	94.4744	73.8254
ENSMUSG00000002847	Pla1a	protein_coding	TYPE_I	L14	81.2077	947.736	47.6976	752.498	56.3674	453.875	74.356	467.452	3.5605	12.8547	24.8364	14.3754	17.9131	28.5317	2.67585	28.031	1914.56	3730.53	2101.2	4177.2	1806.7	2481.58	1417.88	2105.49	17.5467	594.272	14.075	770.158	6.42591	406.233	7.80296	487.301
ENSMUSG00000002870	Mcm2	protein_coding	TYPE_I	L6	415.826	778.321	338.019	554.284	351.383	500.086	300.569	462.957	855.072	1664.12	664.704	1111.66	1024.3	982.913	602.414	881.426	150.939	482.191	134.412	431.421	195.272	244.515	138.761	260.618	7073.82	2759.5	4109.76	2745.03	7728.63	2553.26	6757.35	2420.9
ENSMUSG00000002871	Tpra1	protein_coding	TYPE_I	L33	952.976	553.94	949.344	521.796	883.094	523.224	879.505	500.409	665.205	558.037	730.526	585.652	744.367	448.111	644.204	364.992	627.82	773.826	725.934	753.579	563.121	802.95	667.793	681.043	885.849	553.292	1011.4	584.813	1093.48	551.351	1114.11	512.944
ENSMUSG00000002885	Adgre5	protein_coding	TYPE_I	L34	12157.6	7267.38	11169.6	8081.87	11244.6	8397.82	11496.8	8502.95	14959.1	14732.2	12186.3	17094.4	12508.6	21770.7	15732.1	26580.7	1565.47	2560.92	1875.29	2347.63	1430.7	1544.04	1037.54	1353	5165.32	4362.49	6475.66	3959.31	4543.34	5594.31	5132	5441.86
ENSMUSG00000002897	Il17ra	protein_coding	TYPE_I	L15	1129.16	1753.82	1002.85	1870.52	1166.9	2859.79	1203.4	2890.46	5012.61	3970.14	4043.65	5011.21	4514.77	8234.5	5348.14	8679.67	825.324	1583.39	931.826	1856.65	841.103	2705.04	1196.27	1882.46	1924.96	2132.12	2590.05	1976.98	1862.72	2796.23	2193.24	2821.7
ENSMUSG00000002910	Arrdc2	protein_coding	TYPE_I	L18	319.018	438.471	324.212	623.668	313.561	595.726	305.999	668.389	256.007	187.862	236.326	264.476	254.594	245.681	258.982	276.085	377.654	402.926	381.584	491.578	357.824	480.504	361.531	469.862	586.519	215.493	557.227	261.665	784.638	254.891	709.104	293.533
ENSMUSG00000002983	Relb	protein_coding	TYPE_I	L15	519.23	786.995	447.309	780.193	398.923	933.553	419.494	881.98	711.855	881.752	542.886	969.4	509.913	831.429	595.163	621.669	121.258	581.566	147.072	595.885	99.7967	344.361	83.0457	233.916	752.6	974.688	1024.03	936.14	610.934	1208.13	745.229	1148.06
ENSMUSG00000002996	Hbp1	protein_coding	TYPE_I	L19	1669.61	1764.55	1592.06	2181.18	1810.56	2482.92	1775.46	2663.9	1971.23	1733.28	1869.07	2691.65	2320	2983.87	2440.83	3527.37	3262.82	2610.34	3199.36	2531.72	3407.13	3149.87	3111.58	3744.94	1863.66	1222.46	1694.67	1473.15	2426.19	1367.41	2156.03	1486.44
ENSMUSG00000002997	Prkar2b	protein_coding	TYPE_I	L34	506.417	282.198	579.168	399.588	483.578	454.113	734.174	462.456	3218.57	2664.45	2146.08	3268.29	2773.05	4001.97	3699.62	6158.69	44.5702	51.3363	25.5501	73.0434	81.4598	30.6844	33.2107	29.8136	2139.26	382.373	1359.53	791.41	3107.17	445.217	2355.98	465.96
ENSMUSG00000003031	Cdkn1b	protein_coding	TYPE_I	L33	1117.1	1188.38	1091.99	1233.49	1165.2	1248.41	1302.69	1330.3	3008.9	1451.83	2583.2	1846.48	3255.6	3195.29	3277.94	3625.51	880.367	721.196	834.055	791.946	824.825	831.763	855.868	895.469	2322.57	1401.83	2368.51	1413.2	3410.75	1716.16	2924.62	1654.96
ENSMUSG00000003032	Klf4	protein_coding	TYPE_I	L31	1580.89	2411.13	2315.85	3105.88	2663.32	3320.74	2666.51	3869.54	970.871	527.098	838.957	701.627	913.944	801.293	968.129	481.056	67.661	145.505	102.085	228.395	102.211	173.498	89.4078	173.424	173.378	148.865	225.162	216.979	187.528	182.718	199.295	212.646
ENSMUSG00000003123	Lipe	protein_coding	TYPE_I	L7	1608.39	2330.27	1906.06	2724.67	1233.93	1397.09	2083.33	1283.45	685.735	1122.75	903.896	1227.45	667.819	896.575	626.756	818.689	613.541	844.987	667.172	792.071	512.165	491.132	477.922	470.454	426.363	716.265	520.774	746.493	370.818	413.93	436.573	434.774
ENSMUSG00000003134	Tbc1d8	protein_coding	TYPE_I	L18	967.503	1187.46	936.447	2640.83	954.948	5116.33	926.212	5305.52	731.94	985.788	710.836	1915.14	571.248	3215.58	415.857	3133.82	651.239	1185.94	603.379	1305.43	744.767	1291.38	801.397	1148.85	805.685	771.379	937.623	912.017	780.078	1074.35	879.142	1242.78
ENSMUSG00000003153	Slc2a3	protein_coding	TYPE_I	L14	390.284	794.904	360.327	1033.55	432.696	1899.46	531.379	1830.35	3584.11	4509.39	2417.98	5458.33	2399.7	11546.6	4262.3	20610.5	53.4395	161.402	60.6164	173.576	50.2201	154.817	41.6585	117.186	711.77	810.933	785.701	998.637	741.567	890.737	810.147	983.185
ENSMUSG00000003154	Foxj2	protein_coding	TYPE_I	L19	1126.09	877.339	1107.6	1068.44	980.71	1221.96	1082.71	1259.7	1236.04	1028.83	1234.76	1372.13	1212.49	1553.78	1381.12	1608.78	513.939	563.856	555.469	627.944	615.661	642.222	591.762	600.349	830.937	748.286	1055.02	698.551	747.383	939.933	925.275	911.053
ENSMUSG00000003206	Ebi3	protein_coding	TYPE_I	L14	48.8127	195.147	46.8205	184.998	50.6815	121.622	55.7815	119.875	358.774	1109.89	267.527	1245.68	288.172	731.355	351.212	633.638	51.2696	180.04	54.4033	164.449	33.4572	35.4741	19.5553	37.7723	144.898	349.841	195.945	343.228	136.223	194.375	133.474	166.835
ENSMUSG00000003226	Ranbp2	protein_coding	TYPE_I	L14	2443.06	3594.77	2657.69	3819.72	2767.6	4005.63	2742.16	3262.73	2721.74	3705.95	2455.69	3496.91	2903.13	2605.85	2631.26	2531.09	3608.23	4212.8	3056.94	3644.06	3590.79	3982.23	3500.11	4410.74	5334.46	4533.71	3939.98	4422.31	5827.34	3803.17	5050.18	3641.85
ENSMUSG00000003283	Hck	protein_coding	TYPE_I	L3	1097.96	2957.73	923.818	2664.54	1113.85	1387.82	955.325	1371.42	2487.49	9981.59	1735.14	9752.68	2484.82	4815.98	2886.15	4259.46	400.787	2502.03	529.349	2056.88	380.585	394.473	211.528	372.81	1400.08	3585.86	1746.46	3140.44	1337.54	1311.62	1478.34	1179.18
ENSMUSG00000003346	Abhd17a	protein_coding	TYPE_I	L27	705.02	390.186	769.316	353.396	685.499	371.804	676.426	437.848	682.82	541.243	621.243	568.49	581.996	524.414	649.631	505.638	824.836	676.455	1034.79	900.538	947.69	822.537	1164.16	694.038	728.616	691.319	830.807	687.534	727.174	671.605	800.789	664.292
ENSMUSG00000003348	Mob3a	protein_coding	TYPE_I	L14	791.067	1273.68	821.385	1070.22	830.394	1124.66	884.498	1071.19	2860.4	3378.02	2795.16	3400.41	2337.38	4366.71	3216.77	5217.93	307.49	573.23	321.93	565.087	246.695	330.702	203.61	288.017	1381.46	1814.5	1909.77	1676.76	1262.49	1719.91	1483.78	1729.37
ENSMUSG00000003354	Ccdc65	protein_coding	TYPE_I	L30	110.709	79.6443	134.495	73.2733	120.216	74.1764	113.886	79.2192	3.89122	0.395063	27.2132	0	5.12634	0.249289	0	0	1.6306	0.878393	2.14831	0	0	0	0.80751	2.34803	0.50317	0.440141	0.326608	1.07463	0	0.124781	0.50202	1.15203
ENSMUSG00000003382	Etv3	protein_coding	TYPE_I	L15	1179.11	1378.71	1098.75	1557.84	1116.63	1887.98	1169.85	1991.63	1072.87	1007.12	1015.94	989.344	912.512	1296.71	1022.06	1195.04	623.217	745.274	586.976	797.786	613.897	1097.42	583.255	1022.18	1028.96	1537.75	1344.26	1297.09	956.518	2182.19	1076.19	2087.17
ENSMUSG00000003420	Fcgrt	protein_coding	TYPE_I	L37	1571.72	942.79	1494.13	1010.84	1363.97	952.583	1540.74	914.214	605.357	362.244	676.022	574.747	593.567	176.974	799.855	141.45	4543.3	3025.61	4313.87	3655.45	4310.3	2805.41	4915.66	2700.84	688.133	925.32	885.035	1107.23	536.574	633.444	730.705	817.504
ENSMUSG00000003469	Phyhip	protein_coding	TYPE_I	L24	62.3209	3.68363	78.1529	7.51196	97.803	11.6966	89.2371	12.9177	65.7964	2.05498	64.3885	0.993727	70.2754	13.0045	79.9011	25.464	8.27053	0.597808	0.497955	2.11779	17.0785	6.95337	9.54991	4.10331	756.992	11.7605	535.477	49.2284	986.39	51.5999	931.382	11.2452
ENSMUSG00000003484	Cyp4f18	protein_coding	TYPE_I	L3	286.809	558.083	257.409	582.538	363.23	670.8	395.702	761.578	1867.59	1389.01	1423.91	1542.08	2198.81	2444.13	2454.73	2394.19	34.7931	255.499	53.0449	280.75	51.7538	95.7192	30.6261	98.9681	477.828	725.472	774.014	682.724	483.547	951.661	609.069	937.144
ENSMUSG00000003518	Dusp3	protein_coding	TYPE_I	L34	3042.4	2118.17	3525.77	1868.66	3313.38	1985.87	3090.39	1960.79	1589.79	1189.91	1539.06	1364.93	1498.77	1578.11	1676.81	1976.48	1676.82	2007.84	1483.59	2021.5	1850.53	1686.53	1894.55	1594.49	436.389	730.414	678.351	787.258	528.307	688.337	618.926	740.688
ENSMUSG00000003541	Ier3	protein_coding	TYPE_I	L21	2205.8	848.261	1620.01	822.562	1748.34	2019.47	1773.56	2345.14	374.204	269.84	510.017	506.588	407.179	1247.71	254.061	1034.33	76.96	362.438	49.9765	380.714	95.8834	1000.9	68.5365	963.741	63.3714	126.565	39.6703	179.082	94.1253	206.321	58.4369	266.092
ENSMUSG00000003546	Klc4	protein_coding	TYPE_I	L34	676.889	388.36	660.341	482.032	654.691	491.906	639.362	521.476	381.147	292.691	398.436	459.425	345.717	591.125	356.784	561.191	1872.58	910.018	1852.1	1059.31	1702.87	803.241	1913.93	628.791	270.939	303.494	370.512	329.847	275.263	336.178	326.582	331.547
ENSMUSG00000003617	Cp	protein_coding	TYPE_I	L11	5297.84	15984.2	4958.18	14495.4	5328.88	7830.33	4772.45	7190.62	337.226	1353.35	996.479	891.341	343.167	97.3125	273.994	94.6043	51257.7	201837	54434.2	166338	55431.4	220721	57184.3	253014	718.224	4102.81	922.093	3868.46	639.138	1794.68	650.846	2912.06
ENSMUSG00000003644	Rps6ka1	protein_coding	TYPE_I	L15	1495.5	1739.43	1376.73	1739.65	1317.95	1506.61	1440.04	1446.94	2678.09	4107.14	2227.94	4180.99	2387.52	4095.56	2701.9	3882.48	620.865	890.047	525.177	867.623	542.539	475.564	604.168	468.939	2693.36	2248.53	2435.64	2295.08	2870.91	1660.17	2710.82	1684.97
ENSMUSG00000003657	Calb2	protein_coding	TYPE_I	L11	0.508574	1.50948	0.791889	0.369328	0.689069	1.67931	0.356371	0.261175	0	0.322147	0	6.56998	0.586587	60.5441	0	12.1284	0	0	0	1.86177	0	0	0	0.608472	0	0	0	0	0	0	0	1.01933
ENSMUSG00000003665	Has1	protein_coding	TYPE_I	L13	34.4171	81.4799	22.4468	70.7524	46.2727	143.359	53.148	111.427	7.36335	3.92009	8.40387	3.30524	15.977	30.235	18.2427	6.57766	0	13.3648	2.48977	12.314	2.0773	3.82061	0	5.61496	1.18437	6.89075	5.13833	8.12592	5.78526	4.00124	6.61218	6.42157
ENSMUSG00000003752	Itpkc	protein_coding	TYPE_I	L12	314.15	301.721	314.792	339.795	283.845	593.672	293.471	539.402	144.394	120.489	153.599	121.121	146.133	132.62	153.652	100.595	260.84	347.574	226.497	410.095	238.896	544.517	268.633	337.965	124.244	146.629	147.325	166.149	81.1553	186.006	140.952	197.545
ENSMUSG00000003779	Kif20a	protein_coding	TYPE_I	L6	116.883	390.464	125.065	323.663	118.068	186.476	78.1952	164.675	130.88	968.906	224.37	674.934	312.642	481.818	127.252	522.6	37.1239	238.498	37.0294	222.408	66.3082	77.8015	44.2742	78.2854	2943.65	1575.66	1655.42	1588.49	3184.25	1591.89	2883.3	1429.32
ENSMUSG00000003812	Dnase2a	protein_coding	TYPE_I	L6	485.355	486.19	427.134	468.214	525.78	433.306	469.819	453.48	741.961	769.279	579.166	758.507	665.832	774.393	849.006	467.119	684.281	736.555	756.796	691.696	794.627	627.368	757.516	705.891	1401.59	1062.22	1306.71	970.963	1519.34	842.602	1587.9	908.27
ENSMUSG00000003847	Nfat5	protein_coding	TYPE_I	L20	3414.81	2779.79	3484.94	3051.91	3370.49	3897.52	3691.26	3397.75	2741.72	1815.68	2923.72	2187.73	2436.66	2875.05	2633.82	2618.03	3190.93	1887.78	2651.19	1663.69	3445.18	1831.94	3253.75	2002.96	2702.61	2145.96	3469.73	2012.62	2380.9	2585.65	2757.46	2755.69
ENSMUSG00000003849	Nqo1	protein_coding	TYPE_I	L20	186.615	74.4795	181.774	97.9985	197.117	250.654	185.912	275.093	184.648	21.4146	98.4916	33.6933	202.156	106.729	107.623	148.78	435.395	407.075	419.131	635.388	354.671	150.403	348.908	116.507	364.431	42.0636	216.211	64.6031	483.984	62.1955	387	75.4659
ENSMUSG00000003882	Il7r	protein_coding	TYPE_I	L3	279.948	473.248	273.596	367.37	371.656	479.769	321.973	379.912	1562.06	1363.17	1491.05	968.067	1210.47	1973.97	1238.73	3028.34	50.8528	218.577	62.1806	195.271	26.9245	79.3205	30.0803	121.057	520.126	883.15	820.635	752.451	448.715	1150.85	431.388	1201.12
ENSMUSG00000003948	Mmd	protein_coding	TYPE_I	L27	647.002	433.588	673.601	385.587	562.869	432.482	774.616	530.147	3181.74	3375.42	2881.89	2806.37	1831.07	4435.34	3185.02	7775.19	3207.78	1209.29	3723.47	1379.53	3690.5	1859.81	4143.07	2080.5	193.58	279.274	222.32	327.462	195.968	382.605	168.961	435.746
ENSMUSG00000003949	Hlf	protein_coding	TYPE_I	L33	338.889	192.606	437.356	209.611	444.702	202.599	461.537	201.829	58.8648	4.23038	152.912	11.2885	99.2147	17.1296	66.9309	14.5034	1508.47	878.11	1692.92	910.508	1592.05	1340.19	1796.82	1320.63	27.9577	23.1083	37.9063	38.6251	33.2817	46.9686	32.7188	55.623
ENSMUSG00000003955	Fam162a	protein_coding	TYPE_I	L16	500.535	234.131	558.066	210.052	597.59	255.437	521.707	279.1	223.008	220.579	326.607	200.026	293.563	261.353	209.154	160.629	897.452	678.415	957.543	751.697	880.864	699.624	833.601	716.278	370.907	298.728	311.702	292.216	391.352	250.069	355.426	258.28
ENSMUSG00000004040	Stat3	protein_coding	TYPE_I	L15	3813.49	7158.09	3970.54	8211.91	3825.25	10259.5	3962.32	10423.4	3149.22	5784.17	3011.72	7269.21	2858.33	8805.29	3289.5	8537.79	4901.66	8352.17	5712.52	9262.6	6817.83	13784.2	7965.58	12607.1	1966.17	5263.18	2839.81	5631.86	1647.56	5594.96	2014.96	5624.28
ENSMUSG00000004070	Hmox2	protein_coding	TYPE_I	L3	878.372	925.263	876.811	967.556	934.806	979.462	801.683	1050.04	1096.96	1526.96	929.333	1470.06	1108.83	1278.57	1031.01	1185.38	1535.66	2086.02	1825.22	2299.49	1636.59	2221.86	1645.65	1972.11	802.761	1193.19	847.71	1211.73	732.015	983.995	711.602	960.063
ENSMUSG00000004096	Cwc15	protein_coding	TYPE_I	L4	944.188	1055.74	1020.65	1082.08	1051.36	1069.93	904.259	1128.61	1766.26	2325.9	1496.45	2339.24	1682.2	1893.94	1827.56	1944.3	1658.18	1582.76	1780.44	1550.08	1742.76	1578.81	1613.63	1701.05	1192.81	1516.99	1147.99	1622.6	1325.89	1628.13	1180.64	1563.45
ENSMUSG00000004098	Col5a3	protein_coding	TYPE_I	L11	466.39	27.1579	409.254	29.848	333.632	52.5072	432.546	50.4409	128.446	2.73928	148.893	1.3342	67.7428	11.3523	126.29	3.5094	928.295	205.622	556.569	224.329	855.206	411.03	1281.47	427.764	66.4528	20.1411	68.9206	16.5075	52.2686	41.591	70.1919	64.5477
ENSMUSG00000004100	Ppan	protein_coding	TYPE_I	L15	329.811	254.902	352.112	269.895	300.384	482.932	299.903	418.293	756.009	542.699	630.12	525.491	670.147	803.944	838.685	492.645	336.252	615.061	451.988	606.82	447.565	688.252	431.343	687.887	1283.71	1093.31	1103.94	1074.06	1172.05	1467.09	1195.06	1368.78
ENSMUSG00000004151	Etv1	protein_coding	TYPE_I	L34	194.71	124.702	190.117	141.382	192.529	112.619	212.828	84.3448	92.6807	37.8996	121.713	37.6289	66.417	55.2281	100.885	33.4914	38.0864	47.9216	44.684	52.1129	24.1994	28.4691	35.6405	29.0353	41.9498	37.1573	52.0077	45.0222	38.315	39.5878	41.4935	70.8154
ENSMUSG00000004187	Kifc2	protein_coding	TYPE_I	L34	360.261	145.719	386.05	159.029	313.804	165.114	323.863	162.244	185.022	54.2629	276.416	39.2952	206.434	89.5644	196.413	117.845	446.871	130.469	435.666	119.684	394.053	175.033	550.476	162.863	161.549	86.5433	240.573	85.7672	139.267	146.222	190.858	138.658
ENSMUSG00000004264	Phb2	protein_coding	TYPE_I	L15	1175.69	1092.28	1186.47	1049.97	1093.2	1164.1	1096.27	1228.83	1590.53	2308.39	1467.61	2234.85	1547.47	1777.48	1557.09	1360.03	3982.73	2877.82	4289.38	3589.25	4508.54	4187.03	4647.78	3760.82	2815.81	2329.7	2241.35	2483.04	2999.65	2599.14	2602.81	2563.56
ENSMUSG00000004266	Ptpn6	protein_coding	TYPE_I	L3	1385.92	3959.07	1169.09	3478.59	1318.16	1819.35	1457.42	1937.98	7754.33	14740.1	6867.37	13312.4	6685.53	8296.04	8791.02	7592	1219.15	3667.69	1487.18	3137.35	1035.62	1103.58	1011.73	1029.98	6518.3	7382.33	8533.32	5699.02	5371.29	4359.61	6777.81	3892.47
ENSMUSG00000004296	Il12b	protein_coding	TYPE_I	L7	17.5617	21.3124	10.5654	26.0459	14.6217	29.0538	10.6324	16.3126	2.50859	10.7019	5.71469	9.2113	6.88201	39.0079	4.4623	11.3202	9.35534	6.88388	7.19308	8.01927	0.674561	6.94498	2.19755	2.12399	35.2269	70.2976	50.3561	55.7243	36.0572	23.3795	32.5772	28.6088
ENSMUSG00000004317	Clcn5	protein_coding	TYPE_I	L10	257.073	441.695	247.437	445.471	320.797	563.363	290.735	538.754	217.57	336.988	213.145	374.154	199.758	744.227	227.804	500.654	266.074	478.896	239.366	420.722	329.274	450.546	295.964	429.419	206.911	353.582	231.187	346.9	211.114	403.702	233.821	436.86
ENSMUSG00000004356	Utp20	protein_coding	TYPE_I	L15	578.914	592.391	523.677	541.006	603.779	827.513	561.765	693.887	548.164	484.02	492.597	463.818	492.907	460.445	541.545	399.838	733.654	821.477	581.981	742.318	695.312	928.49	648.487	913.408	982.222	829.272	794.9	833.065	820.865	1124.96	834.937	1160.64
ENSMUSG00000004359	Spic	protein_coding	TYPE_I	L1	17.9473	79.7058	10.2827	81.869	19.2775	19.6929	11.0139	17.3073	51.7328	201.147	51.3417	181.568	99.0804	77.7535	38.2106	55.5842	161.039	1244.21	232.553	1031.61	141.185	116.777	112.086	105.304	1547.29	4153.76	2107.18	4501.43	1388.72	1559.78	1673.84	1741.12
ENSMUSG00000004371	Il11	protein_coding	TYPE_I	L11	16.2618	10.1761	15.8322	7.80203	14.0105	61.7019	10.5367	27.9932	0	0.152578	7.02217	0	3.81077	0	2.14068	0	1.02698	1.66517	0	2.1563	1.81968	11.7791	2.52393	6.44544	1.93744	1.68288	0	1.09287	2.23411	11.6248	6.30909	6.61262
ENSMUSG00000004446	Bid	protein_coding	TYPE_I	L3	215.934	443.472	206.268	411.138	230.357	266.069	216.255	273.395	770.112	810.854	497.891	749.292	684.839	705.639	887.222	794.033	489.817	644.232	481.29	531.377	498.991	433.641	563.464	436.367	767.984	742.893	804.934	737.893	799.881	598.931	714.893	537.61
ENSMUSG00000004455	Ppp1cc	protein_coding	TYPE_I	L14	1514.02	1919.04	1818.75	1966.57	1901.33	1650.67	1717.15	1880.64	2358.96	2171.47	2060.99	1701.39	2211.03	2423.88	2160.93	2963.53	1281.3	1627.63	1811.23	1437.98	1822.33	2020.16	2181.89	2019.4	1957.36	1821.93	2221.4	2445.76	3599.34	2590.55	2365.72	2471.47
ENSMUSG00000004460	Dnajb11	protein_coding	TYPE_I	L6	1249.36	1774.52	1165.72	1554.33	1186.37	1452.99	1025.92	1451.94	1239.64	2647.1	1102.34	2157.16	1112.92	1684.44	1118.65	1594.62	2780.11	3221.6	2045.93	3250.94	1653.99	6106.76	2017.77	6978.21	1384.08	2153.51	1235.37	1723.66	1349.77	2416.35	1271.24	1937.06
ENSMUSG00000004530	Coro1c	protein_coding	TYPE_I	L15	2451.32	2652.04	2354.85	2691.54	2422.31	2677.24	2192.27	2658.94	2385.3	4365.51	2209.92	4947.58	2094.54	5453.94	2262.19	5146.71	1121.16	1896.46	1057.97	2138.44	1173.9	1711.78	916.536	1566.89	1812.53	2676.46	1644.48	3014.07	1845.49	2523.77	1817.72	2658.73
ENSMUSG00000004535	Tax1bp1	protein_coding	TYPE_I	L4	3650.89	5508.92	3964.24	6105.55	4419.05	7244.95	3940.24	6163.45	21995.2	10044.4	8097.05	10113.8	22258.3	9376.6	24115.6	14398.7	4590.71	7123.29	4766.33	6008.25	4601.59	4438.69	4626.16	5545.32	3802.75	5285.24	3353.63	6178.23	4471.34	3336.69	4158.18	3292.02
ENSMUSG00000004558	Ndrg2	protein_coding	TYPE_I	L20	3391.66	1750.62	3290.37	1716.13	2957.41	1711.71	3560.21	2479.22	552.784	137.844	2956.02	61.9228	968.434	163.543	607.279	222.712	49505.1	8814.22	56092	13114.4	48207.8	17341.4	52928.8	13388	150.002	188.373	207.599	233.837	151.912	292.976	150.142	432.967
ENSMUSG00000004612	Nkg7	protein_coding	TYPE_I	L35	238.684	1170.09	274.343	632.883	144.688	423.796	136.844	344.449	1286.88	3390.61	1060.31	1544.87	695.211	1461.82	483.021	1048.58	67.9589	347.403	73.4619	215.784	22.7535	53.3114	12.6803	114.997	269.682	1586.05	413.321	1358.98	215.742	921.395	241.227	874.062
ENSMUSG00000004642	Slbp	protein_coding	TYPE_I	L6	401.302	689.848	387.701	560.987	398.471	482.459	405.612	466.587	678.878	1169.15	640.412	857.949	852.721	748.882	660.463	686.83	337.991	419.407	367.045	359.804	420.268	275.771	381.343	270.207	3661.84	1299.44	2173.47	1330.07	4282.83	1321.16	3629.97	1165.19
ENSMUSG00000004655	Aqp1	protein_coding	TYPE_I	L20	14727.7	6875.04	15746.3	13193.5	13844.2	27799.4	14354.9	30428.1	1913.11	264.07	2800.2	432.508	2102.44	571.156	1872.78	1850.23	3997.32	4575.13	4935.54	5545.9	4516.52	4116.45	4313.56	3871.56	17780.5	595.894	11035.2	1689.85	21650.8	1502.75	19910.9	860
ENSMUSG00000004677	Myo9b	protein_coding	TYPE_I	L14	2360.87	2669.37	2321.67	2694.8	2401.4	2905.42	2359.03	2925.52	2863.54	4134.69	2672.94	4252.66	2492.4	4017.33	2735.32	4002.69	1523.26	2797.18	1479.85	2761.14	1513.1	2400.47	1464.37	2279.83	2968.31	3516.81	3451.92	3321.09	2667.54	3165.5	2992.25	3208.99
ENSMUSG00000004709	Cd244	protein_coding	TYPE_I	L3	195.62	610.759	217.742	578.427	321.902	658.977	350.018	643.435	741.233	1061.5	669.262	1012.72	821.747	1756.8	1077.83	2097.2	31.0877	305.18	56.9119	241.935	26.1695	88.7655	30.7459	77.3768	341.317	1154.69	452.438	1083.38	402.505	523.257	450.883	485.364
ENSMUSG00000004730	Adgre1	protein_coding	TYPE_I	L6	421.07	2219.72	264.39	1823.45	527.013	334.317	495.182	317.124	2753.7	6467.27	1282.12	6099.28	2253.69	1282.93	2681.76	1093.06	1343.92	5104.84	1731.73	3827.43	1019.35	339.36	690.066	285.2	1327.45	2182.28	1587.99	2344.07	915.578	376.842	1157.13	404.86
ENSMUSG00000004748	Mtfp1	protein_coding	TYPE_I	L28	93.3952	40.2691	124.076	28.5841	102.28	30.2725	140.28	35.3186	44.032	18.1443	199.426	11.6459	69.4719	6.54228	65.7864	6.55908	793.543	142.754	754.997	159.548	772.835	201.812	788.298	174.173	219.277	71.653	165.968	61.5555	278.873	72.54	231.952	59.6579
ENSMUSG00000004798	Ulk2	protein_coding	TYPE_I	L34	1322.61	1013.58	1475.97	970.802	1355.59	932.493	1488	800.042	758.331	646.007	856.083	602.64	757.421	733.075	794.092	729.574	2398.69	1408.6	2359.57	1054.58	2310.04	1143.7	2312.71	958.357	652.878	662.705	770.728	604.743	642.217	560.074	663.989	591.293
ENSMUSG00000004814	Ccl24	protein_coding	TYPE_I	L26	51.7852	11.0498	25.4641	33.9182	107.814	325.509	60.8121	449.13	330.61	32.5767	260.428	658.756	382.242	6953.46	382.3	1745.74	207.414	190.363	262.911	391.581	151.942	856.516	62.2608	1737.16	89.2213	220.595	162.801	248.816	52.8258	1640.57	127.266	2891.47
ENSMUSG00000004846	Plod3	protein_coding	TYPE_I	L7	1387.21	2001.28	1241.88	1699.46	1322.56	1225.15	1256.26	1167.77	1836.41	2536.78	1370.15	2609.03	1613.63	1755.52	1817.58	1457.84	932.061	1367.3	837.087	1314.26	831.717	1027.26	914.529	891.436	462.868	1080.72	628.047	1023.17	484.009	680.477	497.086	736.329
ENSMUSG00000004880	Lbr	protein_coding	TYPE_I	L14	1110.88	2055.21	1184.61	2290.41	1137.83	3191.18	1214.33	3058.68	1897.66	2921.5	1748.53	3584.17	2402.55	6160.79	2145.72	7360.41	494.707	565.439	443.64	584.022	579.319	837.87	499.989	920.292	5621.31	2153.37	4004.26	2233.9	6739.53	2664.85	6354.34	2355.11
ENSMUSG00000004891	Nes	protein_coding	TYPE_I	L20	2796.97	3001.21	3239.66	2609.14	3009.49	2324.11	2582.04	2240.11	86.7319	2.16862	318.423	1.0275	125.146	7.68458	64.9552	5.98941	196.882	46.4953	181.273	49.9499	223.845	56.6236	159.148	52.0793	141.715	32.4873	154.903	32.53	160.905	46.2348	133.143	54.6346
ENSMUSG00000004892	Bcan	protein_coding	TYPE_I	L34	96.7025	113.112	76.0805	123.192	99.6663	45.7578	79.8999	25.0945	9.51851	0	21.3937	0	21.6163	1.1462	3.21102	0	0	0	0	0	0	0	0	0	0	0	0	0	0	0	0.268766	0.323304
ENSMUSG00000004897	Hdgf	protein_coding	TYPE_I	L10	2681.02	2491.18	2762.94	2359.62	2738.79	2932.82	2633.37	3225.55	3571.12	3667.77	2739.48	3683.07	3735.94	3656.44	3273.65	4158.53	5612.72	4133.83	5117.08	4619.59	6064.59	4168.26	5718.54	4049.71	7439.04	3941.72	4754.97	4636.32	8558.86	4394.45	7353.38	4366
ENSMUSG00000004902	Slc25a18	protein_coding	TYPE_I	L20	26.5903	25.0183	22.8678	44.3563	21.4766	96.3718	27.1687	121.147	4.64438	0.392989	13.121	0.801978	1.17317	3.23379	4.26508	2.34916	1.54047	1.28803	0.497955	2.0344	1.14512	9.44008	0.914454	10.3434	6.93152	1.4084	2.53149	3.63084	5.94062	16.3683	5.83686	17.9613
ENSMUSG00000004933	Matk	protein_coding	TYPE_I	L6	58.8229	18.2724	44.8413	35.2806	91.1323	75.3545	84.7174	96.6799	309.488	81.2026	215.005	153.992	247.131	288.133	445.785	245.516	25.803	9.84143	51.2982	40.1049	22.6537	50.1153	36.5349	57.5395	194.34	89.1115	315.403	122.17	174.314	273.462	234.484	318.707
ENSMUSG00000004936	Map2k1	protein_coding	TYPE_I	L3	1017.06	1385.49	996.462	1177.28	1068.57	1191.31	1087.53	1225.22	1510.22	1315.45	1120.57	1229.85	1309.76	1189.55	1404.03	937.614	1172.66	1236.13	1033.12	1224.26	1113.57	994.631	1087.63	939.596	847.626	987.276	991.299	792.95	752.157	747.683	745.175	699.029
ENSMUSG00000004939	Nmrk2	protein_coding	TYPE_I	L24	4.87397	0	24.8783	0.123894	18.1969	0	15.0053	0.373766	0.486402	0	32.1218	0	0.586587	1.4691	0	0	0	1.92956	0	0	14.1658	0	0	0	0	0	0.869042	0	0	0.319374	0	0
ENSMUSG00000004947	Dtx2	protein_coding	TYPE_I	L12	344.678	596.054	373.133	532.948	334.769	419.169	368.794	469.546	402.879	1885.99	414.658	1509.45	386.264	533.107	386.496	428.211	219.978	505.014	230.236	504.6	194.681	296.809	232.124	247.068	324.65	1043.91	466.715	1029.17	272.696	560.663	356.392	538.403
ENSMUSG00000004951	Hspb1	protein_coding	TYPE_I	L18	1657.89	2159.62	2031.83	2403.73	1548.23	4216.99	1468.71	4148.24	225.557	34.763	610.962	33.6425	205.886	93.9546	138.975	58.0997	406.368	275.884	353.224	303.307	379.428	189.642	433.947	233.058	96.6228	189.248	148.466	176.998	95.1288	522.972	104.269	749.354
ENSMUSG00000004952	Rasa4	protein_coding	TYPE_I	L5	429.396	1009.48	410.695	1050.73	504.931	270.4	469.596	257.697	513.607	2719.14	405.086	2619.68	402.392	362.934	389.476	149.851	207.768	955.633	239.401	931.044	157.156	51.7399	103.83	63.756	883.742	2132.62	1224.82	1949.77	734.798	627.211	763.91	623.13
ENSMUSG00000004980	Hnrnpa2b1	protein_coding	TYPE_I	L5	7950.77	10343.2	8267.32	8415.56	8770.15	8005.87	8523.72	6910.94	8971.14	14184.9	10106.9	11600.9	10879.7	9262.33	9934.86	8537.81	11524	8964.52	11881.7	9251.62	12413	9389.64	11060.4	9970.33	17521.6	12733.6	13008.2	11791.9	20796.3	12593.9	16571.8	12265.5
ENSMUSG00000005043	Sgsh	protein_coding	TYPE_I	L27	775.197	196.421	702.625	210.817	626.315	295.886	681.122	274.872	663.26	356.107	529.075	397.378	521.089	307.089	628.154	336.269	319.475	337.096	340.042	368.352	255.57	388.627	273.427	344.708	480.326	371.967	623.888	340.875	365.34	370.13	535.067	484.709
ENSMUSG00000005045	Chd5	protein_coding	TYPE_I	L33	70.551	17.9434	52.9409	25.2566	73.9787	48.2981	62.718	54.2448	28.4932	3.80629	23.3977	4.7552	11.6525	17.3318	11.2462	9.81609	1.20723	1.10069	2.48977	4.96722	3.68404	5.26295	0.457227	20.7634	5.89451	5.58987	10.4477	5.29579	5.37796	15.6697	5.63853	25.3768
ENSMUSG00000005054	Cstb	protein_coding	TYPE_I	L8	646.492	1153.24	614.961	1027.28	948.566	848.593	619.464	931.956	364.919	1777.85	445.224	1760.18	613.459	1019.54	332.252	731.706	644.883	1972.06	788.436	1769.19	652.484	857.861	629.687	900.779	318.148	1206.41	343.41	1312.46	339.641	766.229	303.813	850.741
ENSMUSG00000005057	Sh2b2	protein_coding	TYPE_I	L14	113.307	119.172	114.837	132.773	133.696	154.077	141.515	157.498	193.472	287.304	191.989	407.851	141.148	519.559	182.644	324.962	138.857	211.683	187.281	238.948	120.802	182.633	112.783	168.698	172.43	173.773	212.386	213.344	147.569	228.73	168.743	236.676
ENSMUSG00000005087	Cd44	protein_coding	TYPE_I	L10	2243.99	4767.43	2027.65	4867.63	2858.57	4740.61	2740.81	4450.72	5579.33	8863.34	5107.56	11503.8	5185.59	12790.7	6759.74	15084.7	850.007	3371.39	1280.41	2788.05	595.569	1010.52	430.762	1122.42	2981.79	6144.9	3353.18	5506.79	2851.36	4590.49	3035.21	4551.11
ENSMUSG00000005125	Ndrg1	protein_coding	TYPE_I	L13	881.61	1201.64	892.502	1283.65	943.68	1811.96	1038.48	1952.4	1733.29	2032.16	1408.93	2604.75	1113.49	2529.8	2143.44	3792.29	1648.9	1497.01	1449.04	1944.29	1299.04	883.643	1602.31	695.963	681.887	1407.08	931.464	1804.7	660.664	1055.96	631.19	1329.83
ENSMUSG00000005148	Klf5	protein_coding	TYPE_I	L20	256.213	195.284	258.562	222.886	303.973	243.377	294.407	232.948	19.143	60.8378	69.124	136.472	55.5493	253.816	49.1931	287.297	12.8548	40.5853	59.6705	32.2844	24.1458	29.778	22.2028	85.3996	77.789	24.7753	58.5828	33.7112	105.358	30.9783	112.791	43.1667
ENSMUSG00000005161	Prdx2	protein_coding	TYPE_I	L29	2303.76	1589.66	2168.57	1438.46	2649.65	1004.16	2129.4	1009.57	61973.4	1801.74	11144.3	1797.04	58759.4	15725	43061	28066.3	2475.37	1729.52	2509.59	2153.81	2479.48	1563.31	2636.2	1612.72	15591.9	1740.98	9546.16	2355.97	21594	2090.78	17339.1	1472.31
ENSMUSG00000005233	Spc25	protein_coding	TYPE_I	L6	32.1937	133.898	37.1509	92.5502	43.4548	51.4787	29.677	45.0944	76.4594	263.549	77.3579	164.542	198.453	132.314	78.1927	149.146	79.4939	71.6606	66.754	83.6703	131.848	34.2217	89.6793	47.0629	1008.24	335.997	533.265	351.185	1364.09	348.638	1018.71	293.276
ENSMUSG00000005338	Cadm3	protein_coding	TYPE_I	L24	97.7616	29.0981	94.8588	24.8627	81.8586	34.9864	109.965	25.5846	93.0661	11.9811	73.042	9.18847	40.1677	8.97099	29.1983	15.3928	339.24	57.4164	278.627	81.9497	285.318	72.296	225.636	37.4636	126.99	34.8923	185.152	25.0742	122.797	83.5896	124.741	64.5215
ENSMUSG00000005360	Slc1a3	protein_coding	TYPE_I	L28	772.269	432.784	728.829	445.825	723.027	432.979	815.471	390.573	20.2471	9.12879	100.33	5.08391	65.5532	2.65404	17.5243	0.469833	36.4895	130.752	64.3424	91.1882	31.7253	11.129	9.91856	11.5605	236.247	612.106	345.193	488.103	149.947	185.84	196.054	223.501
ENSMUSG00000005397	Nid1	protein_coding	TYPE_I	L7	4016.08	5125.67	3512.47	4905.79	3117.32	5572.38	3704.45	5699.38	1544.05	42.955	1498.48	53.2755	1646.36	388.515	1656.5	349.018	1264.77	4731.87	1191.85	4603.38	1221.75	7036.84	999.282	6740.73	1588.1	2266.04	1791.88	2321.76	1876.82	2939.7	1590.11	3495.66
ENSMUSG00000005410	Mcm5	protein_coding	TYPE_I	L6	296.033	1042.45	254.16	742.379	269.635	436.372	212.381	432.307	719.416	2367.21	632.551	1504.57	978.829	1033.74	527.509	1045.93	111.214	612.491	110.035	493.155	204.988	167.309	89.0797	206.722	6786.51	3640.73	3932.14	3672.97	7428.88	3444.01	6333.03	3238.3
ENSMUSG00000005413	Hmox1	protein_coding	TYPE_I	L12	772.527	1950.79	515.691	1980.85	788.929	1524.51	530.704	1604.4	876.969	5668.44	685.132	6526.18	705.137	2638.78	649.603	2120.88	1267.83	8098.18	1596.02	7362.21	1595.47	1921.86	1082.46	1686.65	7391	19114.1	10479.6	17992	7637.25	7128.19	10215.8	5478.6
ENSMUSG00000005417	Mprip	protein_coding	TYPE_I	L20	14326	8242.03	13946.3	9064.95	13429.3	11125.5	12684.1	11315.8	2405.63	1749.07	3580.83	1878.76	3023.2	1776.95	2178.45	2274.42	4490.06	4116.72	3930.39	4669.8	4669.17	5714.54	4442.04	5244.08	2469.38	2230.72	2745.06	2384.45	2414.53	2212.18	2472.46	2708.19
ENSMUSG00000005470	Asf1b	protein_coding	TYPE_I	L6	66.8296	319.127	60.8988	216.403	62.5671	114.294	63.9651	109.475	282.364	765.699	141.238	471.281	361.622	299.735	205.588	335.874	28.274	136.733	11.8155	113.671	44.3201	37.1182	17.5309	44.8984	2193.54	1007.15	1295.24	976.053	2751.16	848.442	2350.83	741.659
ENSMUSG00000005483	Dnajb1	protein_coding	TYPE_I	L7	700.159	797.262	870.215	736.495	808.509	811.406	775.817	843.913	603.363	749.278	778.341	668.862	814.935	745.784	740.551	662.917	558.76	632.012	699.532	538.436	752.379	544.745	701.987	486.774	1586.84	753.592	1283	837.58	2013.25	751.657	1797.76	676.69
ENSMUSG00000005514	Por	protein_coding	TYPE_I	L19	4769.96	8090.6	4807.46	10794.6	4251.28	13203.6	4629.54	14479.9	1081.91	1840.48	1784.94	1832.46	1071.19	2235.51	1236.94	2184.85	9525.62	21702.6	13694.6	33497.7	11276.5	26166	13362.2	20537	838.792	1744.07	1017.25	1731.32	787.65	1511.33	878.83	1905.55
ENSMUSG00000005533	Igf1r	protein_coding	TYPE_I	L20	2075.9	1321.61	1963.53	1656.34	1877.09	2245.92	1874.44	2383.11	469.151	599.802	698.034	1145.44	625.169	2607.78	669.196	2624.31	199.585	207.589	155.854	317.444	186.052	261.41	164.929	312.713	568.758	331.753	569.475	515.639	610.664	584.562	651.331	757.022
ENSMUSG00000005534	Insr	protein_coding	TYPE_I	L20	1765.85	1764.82	1723.67	2079.83	1770.78	2287.53	2029.87	2277.96	946.501	734.438	1083.91	1129.58	1052.25	1505.08	960.005	1626.07	5441.12	4088.14	5380.82	4159.25	6035.55	7286.2	6427.25	6567.07	787.92	773.209	962.491	923.214	808.756	1234.45	855.146	1436.12
ENSMUSG00000005540	Fcer2a	protein_coding	TYPE_I	L37	649.96	28.328	464.909	23.2605	553.769	36.8839	601.912	27.0991	6536.58	6.29809	4640.58	8.49448	4339.62	112.324	7243.5	72.0309	116.989	4.60138	69.635	2.62277	82.2224	7.79478	127.362	6.16515	4229.88	216.936	6051.92	73.3793	3241.6	569.329	5592.31	404.119
ENSMUSG00000005547	Cyp2a5	protein_coding	TYPE_I	L33	885.32	1060.43	1248.57	1353.27	1017.19	1107.07	928.085	1432.43	63.6522	2.08053	781.889	2.7732	148.082	7.6027	47.9245	2.43702	13811.4	21465.2	27881.8	38495.5	15962.7	1083.5	10251	929.063	2.37388	1.90665	4.31852	2.85521	1.35163	3.47297	1.05445	0.670577
ENSMUSG00000005575	Ube2m	protein_coding	TYPE_I	L8	738.206	714.236	826.91	709.453	749.951	769.132	751.913	792.64	5215.49	1907.04	3172.42	1910.25	4071.65	3438.18	4850.63	6076.04	1087.43	1145.27	1215.45	1053.01	1194.84	1124.92	1182.54	1300.54	1095.05	1348.47	1039.59	1334.49	1181.92	1333.72	1217.08	1189.25
ENSMUSG00000005580	Adcy9	protein_coding	TYPE_I	L33	596.062	344.625	509.051	352.404	541.27	410.486	561.652	412.824	90.9319	128.902	91.4785	167.001	57.7054	122.712	81.6033	191.225	739.963	456.164	636.38	594.684	716.401	793.633	915.066	703.774	113.085	109.062	107.297	152.827	115.126	89.2626	120.183	125.098
ENSMUSG00000005583	Mef2c	protein_coding	TYPE_I	L28	1041.73	295.772	1046.67	339.728	1091.88	347.321	1279.21	302.343	3312.68	171.453	2334.35	255.087	2387.99	555.457	3059.18	622.989	195.206	136.683	199.764	114.469	327.415	112.344	184.883	103.338	2121.84	1051.57	2411.54	709.646	1564.36	1873.69	1958.08	1656.01
ENSMUSG00000005611	Mrvi1	protein_coding	TYPE_I	L22	387.796	141.598	483.28	241.186	415.147	308.605	450.221	289.602	1192.46	1862.74	786.08	2610.58	661.319	3379.69	1160.88	6323.19	92.6367	101.463	85.7343	124.889	89.3655	61.5685	76.1873	63.8477	256.499	438.029	394.338	1027.7	276.747	392.27	308.832	578.213
ENSMUSG00000005656	Snx6	protein_coding	TYPE_I	L6	895.805	1270.71	902.751	1036.81	993.173	890.488	936.493	836.749	713.412	1065.81	722.569	981.352	856.329	1107.27	688.708	809.295	598.982	775.97	649.787	575.435	626.453	485.63	561.957	570.037	478.697	952.609	555.669	838.264	477.516	701.126	506.361	754.548
ENSMUSG00000005667	Mthfd2	protein_coding	TYPE_I	L7	147.877	625.14	102.108	387.799	164.846	269.544	131.706	222.894	7583.08	1136.46	1950.77	858.331	7632.13	2478.54	8748.25	4661.55	52.4543	249.503	28.9315	200.029	49.7733	143.333	51.9145	163.684	1417.77	690.015	908.485	619.591	2211.6	800.628	2211.43	631.246
ENSMUSG00000005672	Kit	protein_coding	TYPE_I	L33	3725.73	1449.16	3317.71	1668.85	2856.03	2035.56	3134.83	2004.54	237.873	99.1329	456.095	221.363	296.339	535.132	239.52	592.78	278.94	267.426	337.013	268.662	339.365	313.653	247.635	300.068	853.521	508.806	778.859	823.942	917.237	653.531	890.571	707.444
ENSMUSG00000005686	Ampd3	protein_coding	TYPE_I	L18	608.585	1697.18	685.165	1768.35	661.824	2477.99	718.528	2621.78	772.009	1992.35	649.632	2465.22	794.819	3645.66	1039.52	4001.99	95.3795	315.144	120.016	314.573	113.047	199.949	87.3283	201.051	2395.14	636.869	1612.57	851.507	2950.76	578.597	2466.84	604.679
ENSMUSG00000005696	Sh2d1a	protein_coding	TYPE_I	L35	25.3255	127.093	25.27	66.7157	14.2502	49.2349	21.5852	43.711	148.182	216.175	146.084	101.384	240.071	99.6937	66.7922	118.447	5.85277	21.4826	6.41621	9.66433	1.60674	3.92707	0.914454	1.48444	40.9976	137.262	57.8133	110.367	22.3275	121.977	24.8279	113.116
ENSMUSG00000005732	Ranbp1	protein_coding	TYPE_I	L4	479.682	722.111	531.899	635.803	558.01	633.052	462.426	647.453	1011.43	2041.1	1117.96	1754.86	1141.67	1676.16	1276.28	1044.61	815.907	1254.64	952.47	1212.63	928.821	1063.74	840.233	1180.57	2420.94	2388.26	1727.57	2351.33	2703.39	2693.6	2266.5	2444.82
ENSMUSG00000005779	Psmb4	protein_coding	TYPE_I	L8	1845.83	2647.58	1777.12	2573.86	1761.04	2159.45	1672.63	2371.54	1188.5	1893	932.332	1803.35	1216.52	1311.44	1092.36	1151.38	1927.07	2546.52	2048.15	3060.24	1961.83	2653.66	2094.59	2529.5	1397.57	1749.42	1066.57	1915.85	1525.34	1674.94	1319.55	1465.28
ENSMUSG00000005824	Tnfsf14	protein_coding	TYPE_I	L14	52.1416	117.447	68.5724	124.472	74.7506	160.47	82.0603	201.606	243.961	851.267	224.17	1006.93	239.942	983.864	335.902	966.785	18.0477	66.7726	22.8698	91.891	17.2572	58.8854	16.7881	58.6362	58.0994	177.486	107.547	202.981	63.5235	131.296	75.1552	146.055
ENSMUSG00000005836	Gata6	protein_coding	TYPE_I	L27	538.07	291.685	548.593	319.263	525.308	419.181	529.798	459.582	293.13	5.92064	400.614	6.93854	281.313	136.553	338.102	60.0398	241.105	382.749	295.141	474.867	331.567	883.935	332.824	967.281	45.5335	50.0337	83.8091	62.5888	61.7533	68.4473	52.7409	85.584
ENSMUSG00000005846	Rsl1d1	protein_coding	TYPE_I	L4	745.393	958.349	870.85	954.733	849.13	1305.61	807.423	1280.54	899.631	1221.95	982.354	1112.41	999.056	1312.8	1033.15	1040.07	1275.86	1278.25	1161.85	1246.69	1204	1400.14	1105.16	1768.95	1660.98	1598.06	1211.45	1696.65	1665.45	2037.67	1416.88	2048.27
ENSMUSG00000005864	Cnga2	protein_coding	TYPE_I	L18	24.88	51.0646	24.9365	45.115	18.8867	55.5023	29.3937	63.1544	8.25201	0.22342	5.29739	0.498774	2.44343	0	0	0	0.51349	0	0	1.36023	1.60674	1.80724	0.457227	0	1.10398	0.21081	0.310393	0.477377	0.214279	0.162832	0	2.44504
ENSMUSG00000005883	Spo11	protein_coding	TYPE_I	L35	15.073	41.5524	13.7341	38.7771	5.85665	20.3795	7.05374	10.5612	106.984	94.6483	150.279	52.7461	409.049	56.2952	24.1296	84.2045	3.92437	10.2469	10.0454	7.8246	1.14512	2.13072	3.68727	2.05092	46.4528	139.769	53.3348	132.086	24.4908	75.813	29.8545	75.2208
ENSMUSG00000005947	Itgae	protein_coding	TYPE_I	L37	160.415	93.7674	174.86	95.4019	182.239	106.697	169.241	76.6609	176.37	73.7979	206.624	54.5158	163.148	136.911	131.888	58.4355	39.928	69.837	49.7346	30.086	23.6753	16.8992	21.4099	15.4063	185.277	184.303	269.292	106.644	164.929	160.226	194.017	150.617
ENSMUSG00000005968	Tuft1	protein_coding	TYPE_I	L7	547.061	580.838	554.223	510.385	514.158	374.969	499.259	364.272	73.5654	60.1098	175.914	51.0188	114.28	58.9025	87.5857	48.8999	110.556	174.459	107.178	135.241	116.808	189.09	122.547	157.786	94.1505	65.8882	71.1553	66.7157	85.5892	73.254	90.7354	75.8419
ENSMUSG00000005973	Rcn1	protein_coding	TYPE_I	L36	1327.66	1427.71	1315.78	1124.81	1191.4	572.006	1153.88	475.633	308.392	496.316	481.507	350.871	276.248	320.996	252.242	279.237	312.781	1047	403.986	999.752	373.589	340.593	307.405	328.985	382.63	789.32	464.702	751.338	350.752	435.451	349.133	462.912
ENSMUSG00000006014	Prg4	protein_coding	TYPE_I	L10	150.401	143.65	232.559	265.299	92.7346	526.803	143.905	480.331	24890.9	148.41	12379.6	239.896	16644.1	13103.5	28634.4	6117.51	3956.51	10318.5	6628.76	10113.8	6021.6	19727.1	13294.9	10942.4	57.1156	97.2576	251.013	217.062	134.633	76.1024	123.062	57.679
ENSMUSG00000006057	Atp5g1	protein_coding	TYPE_I	L9	846.956	609.516	1129.42	576.84	1031.48	565.484	1052.93	597.87	472.139	681.197	1012.41	670.495	631.53	479.508	480.47	385.213	2000.98	1424.08	2377.4	1372.96	2046.93	1543.75	2262	1343.47	913.753	900.502	723.581	990.546	997.835	892.813	825.695	789.25
ENSMUSG00000006127	Inpp5k	protein_coding	TYPE_I	L20	2032.34	1497.78	2040.42	2000.19	1990.67	2149.13	1968.38	2202.51	1874.03	1865.01	1501.47	2205.83	1838.65	2899.7	2065.66	3447.11	726.568	734.986	774.181	828.088	737.588	864.158	773.182	824.113	1346.7	1294.82	1441.62	1412.36	1393.93	1539.43	1432.71	1530.96
ENSMUSG00000006143	Upk3bl	protein_coding	TYPE_I	L3	5.72369	18.1134	13.16	13.1334	16.6536	7.03045	3.9233	7.66293	0	3.14443	0	1.06962	0.728991	0.498577	0	0	0	0	0	0.812126	0.674561	0	0	0.371111	0.239605	1.96988	0	1.82701	0	0.162832	0	0.323304
ENSMUSG00000006169	Clint1	protein_coding	TYPE_I	L2	1644.45	2182.13	1570.9	2277.73	1682	2189.69	1693.24	2182.7	2396.92	2970.9	2140.04	3124.6	2031.82	3775.85	2630.08	3732.53	2431.83	2738.68	2423.06	2563.49	2437.54	2607.51	2149.45	2790.91	2764.52	2760.85	2468.14	3134.45	2515.62	2751.03	2693.77	3063.96
ENSMUSG00000006219	Fblim1	protein_coding	TYPE_I	L3	1060.4	988.114	1286.95	879.846	1166.64	1084.41	1193.89	959.275	157.841	115.493	482.654	158.571	213.473	272.528	133.706	128.283	105.662	649.295	152.462	535.801	119.773	172.453	73.9235	199.235	240.216	919.296	316.328	871.957	290.948	485.037	277.891	661.002
ENSMUSG00000006235	Epor	protein_coding	TYPE_I	L27	89.2356	20.3978	62.5458	28.659	71.3298	35.3927	68.3872	33.6116	79.5553	52.012	20.5866	68.3503	145.663	130.211	112.158	139.813	62.6631	7.5144	56.1322	7.29271	68.1667	11.8682	46.811	5.12248	2343.52	176.438	1644.19	389.632	2982.24	280.853	2851.68	183.611
ENSMUSG00000006301	Tmbim1	protein_coding	TYPE_I	L20	3184.25	2991.14	3210.02	2998.49	3217.49	3436.65	3148.07	3757.46	691.149	650.163	982.535	705.708	679.269	808.952	604.387	873.484	1636.06	1603.57	1463.16	1751.14	1561.25	1678.19	1738.04	1586.78	318.95	495.728	451.969	611.828	350.765	626.835	369.479	724.317
ENSMUSG00000006307	Kmt2b	protein_coding	TYPE_I	L18	2206.96	2098.33	2046.99	2549.05	1974.34	3132.77	2111.33	3138	2852.46	2690.43	2855.33	2779.19	2336.3	3491.94	2905.44	3564.73	1619.53	1588.25	1554.12	2058.36	1773.04	2723.68	1914.43	2569.5	3581.98	2755.91	3844.28	2708.91	3346.65	3694.77	3956.65	3669.08
ENSMUSG00000006333	Rps9	protein_coding	TYPE_I	L9	8283.64	8299.75	8314.94	8945.38	8802	9096.71	7913.68	9799.32	25717.6	15347.8	17785.8	18287	24418.4	18556.5	29881.6	23839.4	5425.45	7646.82	5498.34	10633.3	5292.3	8471.02	5862.55	8226.02	11833.1	12473.2	11538.1	13440.1	12120.3	14430.9	11347.1	13042.5
ENSMUSG00000006344	Ggt5	protein_coding	TYPE_I	L6	221.395	666.224	196.864	659.534	262.034	434.209	250.588	470.86	159.964	579.034	199.506	1076.85	179.898	1165.68	258.009	1313.09	77.9903	413.536	135.622	570.735	106.617	152.114	87.066	119.881	236.269	639.639	359.32	688.803	241.31	262.096	258.729	338.082
ENSMUSG00000006345	Ggt1	protein_coding	TYPE_I	L13	49.9956	251.901	42.706	199.578	44.2005	919.895	47.0405	792.273	82.0059	666.079	51.1079	566.539	80.7979	3465.05	123.535	3358.76	4.07406	46.7914	5.49587	28.1117	1.81968	80.4691	7.95152	72.3501	67.626	273.342	181.594	134.514	34.8585	271.951	47.7905	249.44
ENSMUSG00000006356	Crip2	protein_coding	TYPE_I	L33	7758.79	4044.92	8186.92	4141.34	7107.27	3983.68	6909.35	4164.97	1637.15	137.483	4304.92	91.8415	2190.79	152.506	1253.8	188.328	2125.29	1366.64	2261.59	1701.22	2271.68	1686.8	2737.84	1479.44	1126.5	309.232	1028.9	354.502	1345.26	439.536	1273.16	508.558
ENSMUSG00000006360	Crip1	protein_coding	TYPE_I	L6	2421.26	2354.82	2389.21	2235.88	2543.55	1420.99	2154.7	1472.35	4680.16	2277.58	3599.18	2174.02	4718.33	2301.23	4868.86	2275.05	148.508	302.072	203.382	328.325	142.689	132.526	107.797	215.626	833.151	1196.07	936.909	1026.81	883.702	1244.55	871.715	1046.81
ENSMUSG00000006362	Cbfa2t3	protein_coding	TYPE_I	L33	1561.32	739.347	1773.64	838.194	1491.04	1025.23	1639.14	1006.77	1918.81	888.599	1760.34	852.359	1854.78	1089.61	2034.67	814.963	173.893	166.936	238.526	245.391	208.558	261.327	218.594	382.811	1091.86	649.638	1643.77	531.375	1202.11	643.727	1642.95	679.638
ENSMUSG00000006389	Mpl	protein_coding	TYPE_I	L20	27.9174	12.6556	24.6932	27.5613	25.6537	49.4336	28.0861	48.408	1881.59	1643.39	1182.86	2614.22	1133.78	5073.08	2146.43	8636.34	2.89582	4.64771	2.8653	13.9902	3.68404	10.9921	10.8441	6.82695	77.2888	136.315	149.067	324.35	86.3115	147.531	114.171	171.39
ENSMUSG00000006390	Elovl1	protein_coding	TYPE_I	L28	5396.31	3037.02	4652.08	2587.03	5921.45	3165.39	4737.66	2875.95	1553.41	2571.7	1920.31	2631.63	1687.34	2230.95	1518.61	2062.09	1493.14	1978.61	1594.35	1754.78	1263.7	1706.93	1360.49	1576.68	1346.77	1319.22	1201.69	1401.22	1435.94	1115.85	1320.49	1136.64
ENSMUSG00000006398	Cdc20	protein_coding	TYPE_I	L6	134.757	297.942	152.768	238.42	141.994	142.285	128.769	144.749	109.599	631.201	142.762	436.549	304.087	269.257	91.3788	301.247	25.4378	103.106	20.7217	132.399	29.4708	39.8291	14.3192	53.2149	1975.87	1243.21	1138.83	1267	2055.42	1504.43	1874.33	1260.53
ENSMUSG00000006418	Rnf114	protein_coding	TYPE_I	L7	1866.19	3432.09	1690.14	3414.72	1615.7	1701.31	1461.18	1615	6256.58	3951.48	2137.73	3976.43	6018.95	3667.02	2856.75	3226.46	2286.17	2636.04	2151.77	2909.85	2357.44	2886.6	2644.16	2769.63	1819	2579.48	1661.13	2205.15	1869.22	1580.99	1246.33	1318.05
ENSMUSG00000006435	Neurl1a	protein_coding	TYPE_I	L20	187.253	52.5398	206.576	59.3482	187.762	77.1666	194.87	93.1905	48.7025	37.9895	65.2993	59.1042	40.6373	120.497	72.142	188.24	5.73522	16.1753	20.8936	12.9619	37.299	8.64523	12.4297	8.36407	10.103	20.2539	21.1705	28.2744	21.4126	32.7115	18.5839	32.5801
ENSMUSG00000006442	Srm	protein_coding	TYPE_I	L10	280.942	259.346	271.258	216.297	278.524	352.565	252.25	339.961	378.03	420.302	352.913	391.25	397.109	728.031	471.838	331.54	466.929	679.139	366.321	570.235	352.015	691.123	346.65	596.964	789.216	984.526	612.98	832.967	694.242	1251.91	699.548	1153.34
ENSMUSG00000006456	Rbm14	protein_coding	TYPE_I	L18	388.27	457.032	398.57	374.734	388.276	363.883	405.928	365.835	787.559	733.633	681.136	550.395	863.945	459.428	811.685	479.638	349.265	560.998	384.187	474.431	454.29	571.272	561.844	500.088	1078.88	879.806	1111.06	753.196	1333.29	788.011	1314.55	699.899
ENSMUSG00000006457	Actn3	protein_coding	TYPE_I	L24	712.376	6.71362	670.122	77.1589	1147.7	6.70057	1051.47	5.3613	176.585	3.40678	1155.28	2.86126	156.636	5.20993	116.042	4.3805	1.71915	2.78116	1.2775	0.934196	156.439	2.26588	0.695022	2.43389	20.262	7.51159	8.1078	9.72394	25.0274	9.25706	16.1591	8.82787
ENSMUSG00000006517	Mvd	protein_coding	TYPE_I	L10	272.222	213.971	258.195	186.515	333.634	195.755	268.198	202.868	196.352	385.703	211.07	447.051	228.736	512.087	207.568	455.35	1161.66	376.334	1563	542.306	1353.77	1131.73	656.282	1011.78	160.039	172.897	202.441	181.314	147.566	197.241	151.803	184.14
ENSMUSG00000006519	Cyba	protein_coding	TYPE_I	L3	1157.18	2402.52	1091.51	2422.44	1488.76	1878.07	1117.59	2099.76	4133.62	7782.91	2965.14	9147.62	3636.22	7752.72	4199.65	6728.56	361.023	2086.96	572.756	2064.37	292.429	512.236	213.732	571.219	1582.37	3706.28	2247.03	3772.89	1474.62	2475.46	1780.11	2468.07
ENSMUSG00000006522	Itih3	protein_coding	TYPE_I	L33	841.78	909.042	45.225	103.956	64.6372	87.427	82.8974	686.056	29.0032	16.7428	12.779	19.671	32.5509	26.7361	24.5261	38.263	71377.8	117750	82050.1	155267	83012.8	328190	147638	291532	61.4943	164.748	94.3265	176.768	52.3977	293.052	61.86	484.658
ENSMUSG00000006526	Tmem110	protein_coding	TYPE_I	L33	713.916	485.327	707.762	559.98	665.654	666.415	699.355	680.456	276.051	367.543	232.33	543.975	182.326	481.313	249.786	503.372	328.049	412.344	329.583	452.624	287.156	643.073	335.672	744.315	262.061	412.864	288.788	440.955	202.017	359.873	240.408	419.674
ENSMUSG00000006567	Atp7b	protein_coding	TYPE_I	L32	795.463	1674.06	840.029	1696.43	1016.54	1585.72	959.739	1440.19	13.9803	1.27532	140.531	1.14602	73.1174	1.56579	30.4531	1.50793	1359.28	654.259	1205.09	735.037	1199.44	1110.92	1185.53	924.816	894.868	167.919	473.548	298.713	918.825	87.0734	903.108	103.625
ENSMUSG00000006586	Runx1t1	protein_coding	TYPE_I	L33	134.947	53.2288	125.699	61.7954	119.375	72.8757	120.387	76.8398	29.7732	0.339137	35.3548	0.197026	31.263	14.3349	32.0846	29.2984	10.9248	17.011	12.5351	10.4174	12.3313	4.87581	11.1833	13.141	37.9172	17.6842	47.3923	17.4842	41.1513	13.4305	54.9208	21.9191
ENSMUSG00000006589	Aprt	protein_coding	TYPE_I	L9	513.364	854.733	515.361	805.983	592.483	736.366	513.222	773.511	708.065	2010.43	565.799	2126.71	727.233	1290.94	706.757	1100.17	775.436	1323.27	895.347	2056.09	746.907	1266.33	856.799	1306.18	551.878	1068.19	524.113	1202.26	569.51	1165.21	549.703	1055.71
ENSMUSG00000006611	Hfe	protein_coding	TYPE_I	L37	891.814	414.096	810.904	470.826	871.72	468.854	876.197	452.724	870.755	388.162	563.924	675.689	680.823	431.76	698.533	259.797	1958.94	1624.68	1950.08	1719.41	1912.97	1344.62	2248.14	1271.03	585.303	722.001	734.261	714.281	555.155	634.029	712.866	769.135
ENSMUSG00000006641	Slc5a6	protein_coding	TYPE_I	L33	173.393	115.2	169.524	101.512	172.927	111.517	222.821	105.607	128.933	63.6339	151.421	62.33	122.631	67.1802	116.174	67.2488	248.932	178.531	267.665	238.848	251.349	393.274	309.976	266.167	102.781	112.057	132.909	89.5054	107.837	108.365	121.395	114.142
ENSMUSG00000006642	Tcf23	protein_coding	TYPE_I	L17	53.1495	790.339	75.0009	846.656	60.0252	341.567	80.5545	483.13	18.2965	5.5177	13.2521	3.31696	11.6355	38.1368	10.1729	27.9624	5.28458	16.5142	14.8032	12.1502	9.43645	4.97153	11.058	7.71267	16.6069	39.9694	15.3003	40.3702	18.8156	14.8196	15.8101	25.9722
ENSMUSG00000006651	Aplp1	protein_coding	TYPE_I	L30	151.384	88.4114	156.107	63.5653	130.271	71.5384	142.839	61.1325	95.7404	62.844	139.853	33.7597	52.6319	34.9941	47.5054	41.0151	18.5016	35.6994	27.654	27.4034	24.2962	14.17	20.5065	30.8012	26.4497	47.5049	44.2373	43.7964	20.9292	38.2128	27.4411	35.4133
ENSMUSG00000006678	Pola1	protein_coding	TYPE_I	L6	167.688	319.09	148.216	211.493	178.851	165.238	166.707	134.464	140.363	476.933	134.424	327.115	184.74	184.433	121.348	200.573	183.187	190.697	164.556	161.781	214.857	96.2428	153.846	114.728	1477.01	631.716	774.618	607.377	1666.6	491.667	1326.85	487.867
ENSMUSG00000006715	Gmnn	protein_coding	TYPE_I	L6	141.477	262.102	141.463	244.991	141.006	168.103	127.788	166.56	111.121	443.424	138.925	345.343	191.579	179.831	108.083	181.153	139.021	174.265	119.743	162.619	132.087	98.3281	118.493	125.956	948.654	481.062	483.208	534.735	1102.79	515.015	862.302	430.71
ENSMUSG00000006717	Acot13	protein_coding	TYPE_I	L30	394.67	236.768	491.977	217.347	451.714	228.104	464.53	277.131	290.329	198.064	598.859	181.539	392.355	142.209	321.464	135.57	1502.81	355.177	1617.52	341.286	1549.53	450.437	1520.37	476.44	310.476	202.912	248.498	202.058	342.752	180.122	296.588	180.741
ENSMUSG00000006731	B4galnt1	protein_coding	TYPE_I	L15	1458.67	1583.58	1228.39	1395.9	1324.44	1375.43	1277.23	1685.57	8142.64	5225.75	6769.91	4413.84	6510.02	7059.61	8565.37	6881.62	3902.19	4237.65	3925.35	4636.38	3834.65	5863.18	4151.26	5322.08	3316.78	4156.24	4662.35	3490.33	2887.85	3912.57	3404.57	4258.13
ENSMUSG00000006782	Cnp	protein_coding	TYPE_I	L35	1049.54	961.096	958.454	784.185	919.502	500.715	941.178	448.33	3132.85	1709.21	2373.25	1322.39	3116.27	1689.34	3562.67	2304	488.663	520.768	440.115	465.451	446.27	230.08	427.763	176.989	1589.04	1564.17	1944.27	1126.19	1454.68	1199.45	1704.35	1010.82
ENSMUSG00000006784	Ttc25	protein_coding	TYPE_I	L30	230.941	203.59	243.182	208.278	223.244	179.343	245.148	146.605	44.0295	3.23997	73.1639	6.62813	25.1358	9.07063	29.5208	8.36786	3.83424	11.5359	10.4965	5.62819	6.0279	10.089	10.2616	9.92456	3.75509	4.68533	5.46523	4.63872	3.94834	3.26613	3.40232	5.0736
ENSMUSG00000006800	Sulf2	protein_coding	TYPE_I	L24	892.605	865.929	879.751	1012.01	867.489	860.353	933.297	841.432	788.997	779.062	955.644	650.244	530.489	1232.17	503.555	838.138	696.648	355.368	821.912	553.846	502.185	913.9	614.51	755.165	427.138	479.16	503.936	722.094	332.874	624.521	393.869	758.718
ENSMUSG00000006818	Sod2	protein_coding	TYPE_I	L12	1287.03	4397.25	1479.55	3865.12	1400.22	2452.64	1583.51	2562.36	3392.37	9082.1	1758.78	9348.37	2608.09	1628.17	2016.65	1491.09	4260.21	11336.5	4584.85	10428.2	4125.4	7463.42	4289.21	6415.62	831.891	3435.69	729.052	4298.38	954.803	1199.21	855.957	1331.12
ENSMUSG00000006930	Hap1	protein_coding	TYPE_I	L5	313.662	747.899	253.228	572.51	305.296	269.56	232.169	218.919	52.6248	7.35315	87.7079	4.35529	50.0797	40.0157	8.99644	25.9834	109.947	184.406	87.7464	146.41	96.3734	71.4766	58.026	59.0555	603.223	856.619	822.65	732.1	457.592	869.915	517.177	905.933
ENSMUSG00000006932	Ctnnb1	protein_coding	TYPE_I	L34	14656.2	8743.81	13348.1	8500.61	14797.5	13646.4	13920.9	14345.5	3667.51	4224.79	5152.82	4426.56	4366.32	4090.65	3907.23	4285.01	7250.09	5748.77	7501.53	5421.78	7174.32	6156.45	6964.56	6174.88	4307.19	4471.55	4170.06	4173.56	4703.67	4250.3	4469.33	4745.55
ENSMUSG00000007029	Vars	protein_coding	TYPE_I	L15	1384.98	1879.03	1289.12	1900	1267.19	1722.8	1298.98	1730.03	4127.42	3049.64	3231.57	2734.55	3907.34	2830.06	4762.4	2869.13	881.773	2597.99	850.607	2453.51	856.915	1353.03	883.682	1032.47	4599.88	5094.73	4347.64	4166.29	4227.05	5946.11	4946.41	5171.56
ENSMUSG00000007039	Ddah2	protein_coding	TYPE_I	L28	1120.24	288.875	1100.92	347.155	1023.81	417.082	1004.29	408.859	118.911	36.3684	213.853	32.3816	179.251	65.7917	125.705	56.0123	84.4388	73.6132	93.9949	97.3622	92.3959	77.5959	94.782	74.2795	108.686	84.1815	110.924	101.979	119.175	106.528	140.166	111.439
ENSMUSG00000007041	Clic1	protein_coding	TYPE_I	L3	2936.32	5301.44	2889.99	5210.93	3175.93	4306.26	2794.51	4187.08	4617.75	8636.31	3684.88	8854.8	4590.7	7331.75	4872.2	7740	789.736	2462.87	1049.71	2270.6	682.775	857.9	569.549	974.569	2611.59	4495.7	2474.47	4606.07	2411.4	3575.39	2457.04	3529.73
ENSMUSG00000007458	M6pr	protein_coding	TYPE_I	L1	3022.84	4458.4	3018.7	4283.31	3286.08	3190.97	2920.63	3326.43	2818.61	6130.01	2595.88	6770	2611.84	3666.63	2740.53	2916.08	3861.42	5563.88	3925.69	5184.67	3785.14	3595.12	3551.43	3862.48	3279.27	5058.17	3067.63	5629.15	3223.96	3597.38	3022.87	3760.29
ENSMUSG00000007476	Lrrc8a	protein_coding	TYPE_I	L17	286.578	397.32	380.239	408.001	290.092	376.959	278.69	391.595	195.535	94.8474	226.774	79.8383	156.742	111.652	174.318	84.9177	250.856	365.235	267.439	411.138	241.926	564.494	335	498.967	102.376	125.717	123.405	113.675	122.619	124.148	109.307	154.718
ENSMUSG00000007613	Tgfbr1	protein_coding	TYPE_I	L14	898.828	857.414	847.139	904.121	985.756	1292.16	1040.36	1155.51	889.471	461.669	856.658	576.489	879.193	946.781	881.906	854.228	1091.99	1030.21	1081.7	1122.56	1133.16	1435.32	1063.23	1836.71	571.702	520.362	755.995	481.182	657.627	742.144	658.668	913.584
ENSMUSG00000007617	Homer1	protein_coding	TYPE_I	L3	111.811	184.936	147.682	181.203	156.823	182.681	178.454	181.337	179.439	282.617	283.741	300.684	221.735	274.417	231.136	285.56	405.978	327.246	417.085	241.676	466.292	267.224	388.967	281.043	174.273	147.133	150.185	146.359	233.698	143.769	171.269	160.04
ENSMUSG00000007655	Cav1	protein_coding	TYPE_I	L34	15127.1	10163.4	16003.8	10048.6	15164.1	7774.66	15966.8	7271.1	1276.02	33.8759	4107.35	31.1606	2095.09	55.2527	1003.77	52.848	108.207	86.606	118.509	76.3171	255.588	47.3913	105.833	36.8147	325.388	212.004	423.677	215.193	372.538	148.537	350.333	173.663
ENSMUSG00000007682	Dio2	protein_coding	TYPE_I	L15	61.984	83.1587	78.3287	209.97	62.3169	326.807	69.591	277.106	7.74794	1.40861	39.769	7.90893	18.3743	18.9206	0.580405	5.6374	0	1.47345	0	7.31764	4.04737	2.88454	0	8.82548	6.30519	37.8628	10.3968	67.287	10.4301	35.1279	10.0976	41.7247
ENSMUSG00000007739	Cct4	protein_coding	TYPE_I	L6	1646.18	2042.73	1996.13	1816.19	2034.27	1923.79	1904.44	1893.96	2134.69	2439.54	2205.84	2156.74	2368.55	1767.15	2310.17	1680.35	2614.9	2125.6	2610.93	1888.17	2642.98	1546.53	2491.51	1586.72	2961.84	2659.45	2292.67	2586.14	2936.35	2519.95	2634.94	2524.99
ENSMUSG00000007817	Zmiz1	protein_coding	TYPE_I	L18	4020.56	3519.84	3630.52	4241.52	3483.32	4866.43	3672.13	5205.63	3367.01	4140.22	3531.37	4234.75	3128.87	3899.83	3622.03	3564.85	3085.55	2640.71	2175.22	2917.52	2459.64	3824.12	2475.68	3529.97	2457.95	3479.73	3279.88	3379.48	2182.23	3157.63	2759.11	3497.78
ENSMUSG00000007827	Ankrd26	protein_coding	TYPE_I	L29	232.257	203.533	275.569	181.371	258.95	202.29	261.705	169.831	199.997	153.098	205.961	114.052	218.955	135.939	210.288	158.249	287.65	182.365	247.701	163.361	336.263	196.113	262.586	236.918	630.797	348.762	457.421	336.589	737.187	359.548	600.177	361.434
ENSMUSG00000007872	Id3	protein_coding	TYPE_I	L20	3089.66	1343.5	2609.82	1296.45	2073.71	2647.26	2081.76	2379.56	423.004	186.298	681.433	169.545	462.482	58.0207	298.808	41.3699	1584.89	1465.04	1084.89	1743.75	809.905	1622.27	1641.72	1236.53	372.062	238.64	489.794	277.738	334.726	319.06	314.75	467.1
ENSMUSG00000007987	Ift22	protein_coding	TYPE_I	L36	333.387	280.185	324.373	225.931	340.113	160.894	326.993	156.529	172.404	284.655	219.377	220.256	157.626	107.961	211.778	104.872	136.579	180.768	151.624	169.225	105.935	137.696	147.88	141.83	152.966	233.772	172.15	196.19	125.672	139.069	140.404	119.48
ENSMUSG00000008136	Fhl2	protein_coding	TYPE_I	L22	205.954	81.5735	421.342	86.4328	317.846	96.4848	563.711	83.4813	102.84	92.9678	1106.48	27.0209	472.041	51.6041	229.711	45.4445	9.20566	23.4618	12.1883	19.8324	10.6173	14.3416	5.85537	27.8785	21.3325	39.4971	19.2433	30.667	19.5094	57.1132	17.5017	80.711
ENSMUSG00000008153	Clstn3	protein_coding	TYPE_I	L30	73.8983	15.7105	107.301	25.5565	64.1182	10.5504	72.5378	14.6131	29.1034	18.5103	75.8123	22.9655	19.8153	6.93229	10.1543	4.43349	125.292	62.0745	122.393	67.9382	122.802	47.3165	144.202	54.2502	109.362	30.4357	78.8059	46.1474	129.793	28.8894	138.426	29.5371
ENSMUSG00000008193	Spib	protein_coding	TYPE_I	L37	554.978	83.3708	472.417	71.1818	318.283	103.086	593.271	86.3918	6242.77	103.443	5123.46	78.652	5489.07	1028.9	7919.33	930.125	77.113	22.3595	72.3563	28.022	58.215	16.2145	81.4362	34.041	3898.82	1544.97	5566.32	566.827	2974.92	2063.16	4557.72	1769.26
ENSMUSG00000008200	Fnbp4	protein_coding	TYPE_I	L14	1567.18	2044.23	1539.15	2593.93	1583.36	2707.97	1582.49	2652.58	3507.83	2843.78	2899.58	3548.67	3034.8	4320.83	3795.72	4783.99	1568.51	1478.97	1561.21	1567.88	1998.54	1671.01	1802.56	1972.21	3900.59	3447.21	3667.33	3564.37	3738.74	4518.94	3835.58	4444.22
ENSMUSG00000008206	Cers4	protein_coding	TYPE_I	L33	1483.81	605.92	1485.06	628.798	1412.26	730.457	1442.88	649.808	526.786	169.964	724.473	122.853	469.777	177.415	538.265	196.776	203.514	121.306	210.428	129.733	197.211	159.859	182.146	164.877	473.803	283.689	637.564	284.916	390.629	482.601	517.958	490.656
ENSMUSG00000008305	Tle1	protein_coding	TYPE_I	L20	876.683	712.636	868.549	818.681	814.825	954.276	855.393	941.137	182.808	30.541	331.72	65.415	176.817	163.812	180.264	110.375	1255.14	1475.38	1498.64	1636.68	1491.7	2087.93	1208.65	2177.84	198.502	149.217	232.572	198.257	180.52	254.011	183.323	275.142
ENSMUSG00000008348	Ubc	protein_coding	TYPE_I	L14	2077.48	1800.35	1934.61	2043.27	1832.42	2259.49	1572.7	2375.74	686.889	1047.75	720.833	945.462	897.937	1082.04	594.17	815.291	2805.26	2436.31	2316.36	2050.85	1957.64	1618.08	2445.21	1213.8	549.693	770.306	545.575	695.321	647.8	607.952	652.66	631.902
ENSMUSG00000008384	Sertad1	protein_coding	TYPE_I	L15	507.244	624.519	452.178	547.073	577.904	685.137	470.419	670.606	337.784	412.87	266.992	438.53	368.286	311.138	307.251	263.27	172.105	386.708	212.879	393.434	198.271	351.317	177.407	338.967	230.817	264.134	279.534	250.587	322.789	234.27	271.904	224.723
ENSMUSG00000008393	Carhsp1	protein_coding	TYPE_I	L18	1972.24	3196.03	2059.32	3584.76	1938.21	3508.88	2029.28	3788.55	13647	891.755	4103.29	1078.58	12531.5	6853.15	12567.9	11977.1	2568.15	1369.45	2560.48	1450.21	2249.48	1927.6	2633.53	1740.27	3665.97	898.286	2900.77	1077.18	5074.44	1023.51	4825.71	806.795
ENSMUSG00000008398	Elk3	protein_coding	TYPE_I	L29	2126.88	1021.58	2165.33	1020.81	1917.51	814.222	1909.05	711.993	1193.44	710.175	1180.99	591.401	912.235	927.15	938.57	832.542	517.688	463.165	570.131	414.807	483.119	240.143	415.083	220.649	722.902	580.129	951.974	557.36	649.517	819.158	703.902	847.334
ENSMUSG00000008435	Rdh13	protein_coding	TYPE_I	L18	311.348	254.205	324.396	365.699	304.091	334.007	324.677	468.137	131.852	160.756	181.755	267.655	159.872	158.512	197.801	205.105	203.39	386.452	238.691	549.026	251.747	651.383	258.984	694.835	204.65	202.299	179.591	251.671	195.33	266.614	194.871	354.833
ENSMUSG00000008496	Pou2f2	protein_coding	TYPE_I	L6	379.844	833.396	274.397	583.96	349.815	143.828	332.684	132.898	4547.65	3448.29	2960.63	2254.75	3764.13	1429.49	5090.42	1130.33	285.424	1124.47	289.89	790.676	229.044	116.109	172.404	102.036	2569.77	3042	3255.1	2076.65	1900.31	1846.79	2565.76	1585.98
ENSMUSG00000008540	Mgst1	protein_coding	TYPE_I	L31	4140.93	4423.73	3037.69	4518.85	3278.08	3988.06	3532.98	5382.85	783.22	2245.8	1019.76	3383.12	903.576	1713.47	771.343	1986.19	58332	33392.2	61525.4	34366.9	55977	51827.7	67542	50530	225.129	1048.1	328.444	1561.37	230.124	541.885	260.524	724.352
ENSMUSG00000008658	Rbfox1	protein_coding	TYPE_I	L24	67.4256	12.6095	91.3628	16.8923	95.3645	11.1016	141.553	12.6879	25.0615	0.71721	147.416	1.87047	34.8683	6.20511	20.2929	3.3474	0	3.32381	0.638748	4.19246	34.2612	0	0.457227	0.639545	16.3503	3.59989	22.1014	6.65869	17.392	10.4708	15.5235	11.5592
ENSMUSG00000008734	Gprc5b	protein_coding	TYPE_I	L21	748.68	629.673	741.911	664.049	730.659	1247.1	817.162	1072.29	260.197	16.1722	400.231	28.9099	340.083	267.4	337.127	130.058	16.8726	370.105	17.3925	304.178	30.2883	115.157	21.4282	96.4203	76.8578	96.4432	123.71	110.4	69.2573	150.258	86.086	227.414
ENSMUSG00000008855	Hdac5	protein_coding	TYPE_I	L33	2153.13	1270.63	2201.7	1441.99	2108.17	1597.5	2227.67	1723.86	1476.73	1314.04	1420.92	1379.66	1198.53	1738.99	1617.77	2200.92	1765.79	662.108	1416.83	858.037	1836.21	818.49	1846	743.866	790.002	780.065	1015.62	726.467	706.403	822.768	904.699	771.553
ENSMUSG00000009013	Dynll1	protein_coding	TYPE_I	L29	1992.94	2104.26	2738.72	1664.6	2443.05	1419.35	2284.81	1356.73	2982.01	1685.4	1609.69	1279.15	2903.86	1289.17	2240.22	1195.53	428.296	1028.89	542.525	767.585	443.549	899.642	499.814	941.8	1854.25	1635.12	1763.75	1386.83	2373.76	1250.24	2024.44	1193.94
ENSMUSG00000009097	Tbx1	protein_coding	TYPE_I	L33	230.653	121.227	211.569	121.5	218.515	126.457	230.36	140.595	9.33589	0.22342	48.6913	0	8.48649	0	5.47112	0	3.32075	0.785979	2.3048	4.15417	24.2411	1.54774	0	1.54513	0	0.402881	0.620787	0.140889	1.28568	0.169808	0.50202	0.482731
ENSMUSG00000009185	Ccl8	protein_coding	TYPE_I	L6	54.204	622.451	46.4634	607.509	177.504	286.244	65.301	138.982	0	14.5466	11.6698	2.70678	4.20319	33.259	0	1.4095	13.8175	104.668	5.48018	48.9907	2.53892	10.7825	0	13.6301	11.1508	99.751	12.8219	75.3292	3.04242	10.7262	0.268766	23.7126
ENSMUSG00000009207	Lnpk1	protein_coding	TYPE_I	L3	199.216	212.342	182.446	194.789	186.721	255.559	232.546	234.989	247.592	251.966	210.148	247.687	252.647	383.234	201.225	397.106	175.718	175.668	158.907	162.484	187.801	205.075	140.264	245.125	513.348	242.707	310.262	269.488	557.543	332.941	434.547	342.366
ENSMUSG00000009281	Rarres2	protein_coding	TYPE_I	L6	2979.07	2578.15	2576.31	2329.18	2354.25	1173.9	2322.32	1275.48	323.102	19.382	661.892	9.83338	451.659	12.2773	341.357	13.7772	12997.2	4946.45	16201.1	7017.48	12243.8	6953.51	12064.5	5103.35	336.553	1673.59	466.75	1618.3	341.078	366.937	325.782	527.161
ENSMUSG00000009291	Pttg1ip	protein_coding	TYPE_I	L17	3788.15	4204.04	3677.28	4719.95	3537.11	5123.41	3702.39	5586.52	7882.43	7283.67	5308.2	9349.1	4796.82	18155	7474.65	36791.1	7211.93	4565.48	7220.64	5813.38	6598.95	5676.98	7512.12	5257.49	1269.75	1509.5	1335.5	2040.77	1362.82	1759.82	1318.27	2199.38
ENSMUSG00000009292	Trpm2	protein_coding	TYPE_I	L14	203.379	1232.97	242.955	1922.81	212.082	709.942	271.647	578.861	740.619	3281.7	610.782	5707.39	615.699	1888.16	758.404	2131.6	568.035	2156.37	940.742	2594.09	319.824	268.896	248.499	199.271	1439.36	3736.22	2408.76	4224	1097.43	1732.7	1340.02	2230.6
ENSMUSG00000009350	Mpo	protein_coding	TYPE_I	L11	2.36251	22.486	2.12302	163.809	5.19001	55.9652	7.80148	50.8425	12.5775	53.1837	23.2085	552.96	14.743	112.81	20.1249	154.707	2.05396	47.1049	7.7251	175.383	6.1336	30.2931	4.39511	19.8545	358.95	2994.11	608.402	4662.09	862.356	1976.21	1022.06	2178.47
ENSMUSG00000009376	Met	protein_coding	TYPE_I	L31	938.745	1251.44	867.842	1229.77	1186.41	861.038	1092.74	802.519	109.949	620.356	197.312	601.531	109.373	155.74	57.1148	135.681	3422.51	1887.55	3332.11	1757.97	3713.41	2196.65	4013.59	2058.35	165.575	331.981	223.623	385.359	182.545	151.993	152.086	162.591
ENSMUSG00000009394	Syn2	protein_coding	TYPE_I	L28	190.949	83.4379	216.259	89.5958	168.337	65.9945	178.68	79.9751	64.8177	2.04973	15.4032	2.21331	21.2408	1.30759	9.51533	1.88492	6.96987	41.3055	4.34347	26.3251	5.98322	23.8986	1.82891	30.681	4.92064	9.16815	5.94854	7.22802	5.04482	4.46894	2.81497	5.07775
ENSMUSG00000009585	Apobec3	protein_coding	TYPE_I	L14	1465.68	5429.86	1356.74	5399.1	1313.1	2406.18	1341.87	2239.15	5858.71	8636.74	4552.77	7581.34	4864.99	4098.57	6338.58	4549.29	294.009	2256.19	336.022	1822.53	221.129	377.793	177.959	380.656	6499.73	8282.73	6752.69	6733.91	5809.62	5858.14	6005.79	5601.1
ENSMUSG00000009614	Sardh	protein_coding	TYPE_I	L28	883.26	300.13	313.42	137.853	287.519	150.724	308.064	416.748	118.935	20.6448	84.8544	24.9956	72.6679	31.3106	71.2252	51.4023	31063.3	5910.86	35187.9	9358.81	24647.2	8270.88	32476.2	5496.24	83.0102	76.2929	120.794	100.245	82.3077	103.558	74.1632	125.587
ENSMUSG00000009681	Bcr	protein_coding	TYPE_I	L20	1441.12	1361.18	1430.51	1585.27	1375.29	1840.84	1400.67	1845.02	807.098	568.836	819.981	643.507	659.068	1052.08	780.888	1752.67	1432.27	931.477	1245.16	944.937	1257.54	986.862	1476.53	816.247	332.369	512.69	466.755	499.528	317.918	773.326	429.878	821.929
ENSMUSG00000009687	Fxyd5	protein_coding	TYPE_I	L3	1529.31	4534.52	1527	4896.03	1877.06	3675.72	1668.1	3788.34	10247.1	16679.1	8203.96	21053.2	8986.43	22495.9	12329.6	21050.4	423.109	2655.18	653.024	2827.21	313.575	927.904	273.055	1043.49	1869.92	5734.13	2805.04	6199.11	1839.24	4362.53	2128.9	4183.27
ENSMUSG00000009739	Pou6f1	protein_coding	TYPE_I	L33	980.342	513.116	865.094	581.075	872.055	758.914	874.568	800.438	891.131	217.126	803.607	196.073	953.415	373.602	707.812	327.722	454.804	328.18	373.006	376.559	403.686	489.889	403.89	517.315	698.924	681.776	937.604	506.532	543.488	657.683	611.09	668.201
ENSMUSG00000009741	Ubp1	protein_coding	TYPE_I	L18	1616.11	1868.58	1668.37	2553.15	1527.69	3136.26	1700.99	3118.71	3212.3	3501.65	2624.97	5864.83	3040.99	7075.32	3230.57	7693.78	2193.55	1825.59	2099.83	2301.56	2350.81	2459.62	2244.86	2511.03	4713.58	2365.55	4243.15	2991.09	5676.03	3597.95	5349.89	3541.19
ENSMUSG00000009828	Ick	protein_coding	TYPE_I	L17	921.796	1191.99	970.517	1304.63	986.901	1051.85	960.791	1104.3	227.927	156.149	309.97	177.371	302.862	201.998	218.837	197.505	787.961	673.926	627.799	522.207	722.275	702.928	579.47	694.933	233.499	241.436	241.131	250.881	262.17	246.839	232.34	296.769
ENSMUSG00000009905	Kdsr	protein_coding	TYPE_I	L20	598.768	568.385	605.217	679.803	640.692	754.806	646.145	811.334	296.971	180.289	337.554	234.049	277.746	333.148	232.047	365.428	681.994	406.604	634.593	418.653	699.11	392.802	706.313	437.733	237.843	253.362	243.28	296.743	190.085	398.865	223.224	425.438
ENSMUSG00000010047	Hyal2	protein_coding	TYPE_I	L32	1329.45	1303.96	1474.58	1629.2	1220.15	1485.62	1261.21	1612.44	161.055	102.128	340.113	75.4443	200.402	67.6481	143.722	45.771	1525.74	1588.52	1476.86	1838.68	1599.35	2234.85	1766.32	1981.2	305.043	246.252	362.026	258.555	358.425	233.645	354.418	259.588
ENSMUSG00000010066	Cacna2d2	protein_coding	TYPE_I	L22	45.9834	5.01664	132.135	11.9848	101.799	14.2433	169.732	9.42306	18.2317	13.9296	100.864	11.1143	28.3471	41.2701	42.8243	41.5155	0	1.35858	4.09595	0.919567	3.63936	2.09022	0	7.87902	22.0977	15.0834	22.7	13.0971	16.8765	17.4903	22.5442	28.7919
ENSMUSG00000010080	Epn3	protein_coding	TYPE_I	L18	965.389	1441.48	945.396	1449.15	965.308	2022.7	912.931	2128.07	50.3662	1.15795	230.767	0.297927	100.948	1.49573	35.0834	1.4095	12.4057	17.8189	14.8556	15.6256	18.7315	17.7576	11.283	40	1.31782	3.20249	5.85155	1.38079	0.619392	0.124781	0.537533	1.8785
ENSMUSG00000010095	Slc3a2	protein_coding	TYPE_I	L18	2987.58	3440.03	3167.57	3739.17	3311.58	5703.9	3475.27	5658.83	8756.7	2577.08	3206.6	2628.82	8719.54	5297.92	7885.4	7104.09	1822.6	2210.06	2014.56	2215.6	1986.01	2601.13	2176.09	2619.68	3878.46	2822.97	3592.77	2694.51	5655.71	4033.73	5717.94	3627.3
ENSMUSG00000010142	Tnfrsf13b	protein_coding	TYPE_I	L37	263.643	147.071	206.409	184.598	215.527	226.807	280.041	260.591	2278.09	469.673	1502.22	577.684	1883.68	1072.92	2513.48	1240.05	35.0989	58.3945	23.3731	52.2878	24.3587	43.9592	32.5028	65.4766	1260.65	1046.34	1577.59	545.419	956.267	1681.07	1228.91	1337.27
ENSMUSG00000010307	Tmem86a	protein_coding	TYPE_I	L5	297.062	235.788	228.03	247.132	306.072	318.114	247.021	304.147	165.434	447.574	211.558	615.876	171.105	804.213	131.995	553.858	373.74	929.938	379.232	818.904	324.939	377.994	224.781	360.642	350.145	424.231	442.349	363.612	281.59	312.758	329.272	351.285
ENSMUSG00000010358	Ifi35	protein_coding	TYPE_I	L5	923.755	2000.12	847.886	1603.29	861.843	654.954	709.232	503.713	851.495	1411.44	616.42	1054.86	880.044	562.648	572.511	447.473	671.328	1331.25	599.235	982.779	618.187	448.876	433.243	325.659	753.732	987.249	447.252	623.225	788.409	508.85	402.147	329.236
ENSMUSG00000010362	Rdm1	protein_coding	TYPE_I	L34	383.08	239.014	408.745	208.108	387.135	194.803	425.397	199.686	258.039	187.709	283.804	122.046	262.982	90.1929	296.572	72.6228	181.776	70.453	183.66	52.6682	179.626	57.8382	172.84	41.4639	320.991	248.269	344.254	188.085	364.822	179.914	384.906	140.233
ENSMUSG00000010406	Mrpl52	protein_coding	TYPE_I	L9	458.125	465.403	528.091	425.787	538.528	558.285	456.243	643.317	460.078	642.459	459.941	585.808	474.562	555.888	475.899	420.737	652.039	799.686	756.758	852.031	672.094	1027.98	742.261	1032.98	590.459	695.721	538.527	817.076	584.286	811.791	640.8	697.251
ENSMUSG00000010461	Eya4	protein_coding	TYPE_I	L6	20.7008	6.32167	24.4184	6.64324	20.5334	2.1145	17.677	2.56077	0	0	12.9784	0	5.1781	0	0	0	13.217	21.016	11.4298	30.9422	21.4476	22.1794	9.22908	30.3758	9.54835	2.03263	5.20348	4.30364	13.0072	1.43576	6.07584	1.04479
ENSMUSG00000010476	Ebf3	protein_coding	TYPE_I	L24	36.9028	3.14946	42.0909	6.03114	28.5469	6.34508	56.3406	7.08154	17.1007	1.44116	58.226	0.713416	18.2172	2.22233	4.9203	0	6.06845	18.2169	6.47609	7.54273	12.1436	32.5706	2.76727	55.8995	8.64997	8.16401	12.4824	7.78495	9.70988	6.95829	6.9142	12.0101
ENSMUSG00000010601	Apol7a	protein_coding	TYPE_I	L7	128.914	409.742	12.1226	346.203	21.693	22.2605	14.6076	68.7676	5.80233	0.362576	9.92462	2.04736	3.17242	1.71981	2.82486	0.499118	5468.3	1445.74	5073.4	2128.97	4604.13	855.744	4075.71	643.567	3.13547	10.1196	14.3457	16.7863	0.878373	0.406104	1.30546	0.286044
ENSMUSG00000010608	Rbm25	protein_coding	TYPE_I	L2	2156.57	2330.57	2203.33	2697.75	2322.43	3207.89	2329.8	2714.25	3435.77	2910.17	3258.99	3380.62	3218.85	3646.79	3548.69	3249.56	3494.23	2882.07	3001.79	3231.76	3311.47	3527.84	3326.51	4001.87	4772.13	3576.09	4079.86	3717.84	4763.32	4694.93	4170.06	4803.7
ENSMUSG00000010609	Psen2	protein_coding	TYPE_I	L3	651.489	713.926	526.323	747.687	523.702	476.377	555.714	538.761	832.474	1951.69	749.32	2155.91	820.474	755.995	957.827	754.368	7893.91	2754.02	7910.54	2978.77	5578.18	2328.91	5836.58	1935.02	755.292	1208.41	858.249	1381.19	691.864	881.541	759.166	882.956
ENSMUSG00000010651	Acaa1b	protein_coding	TYPE_I	L33	568.91	162.564	86.5673	43.8995	76.3908	206.615	118.919	450.704	27.4077	1.68945	57.7974	1.01134	31.0996	1.02977	7.6118	3.31911	18507.4	461.749	16149.8	902.399	16494.2	827.583	17516.7	896.649	4.64857	3.80659	3.60287	2.52618	5.18932	4.54755	4.15249	3.09349
ENSMUSG00000010660	Plcd1	protein_coding	TYPE_I	L19	443.207	283.708	443.718	303.542	443.373	371.974	457.138	356.234	63.0026	45.5393	131.188	45.7351	110.36	35.6954	39.8534	25.5397	28.4606	69.4444	37.2277	85.4942	24.5538	40.1959	31.0242	44.0193	64.1972	105.934	98.7516	93.9912	62.2313	91.8907	55.5322	124.279
ENSMUSG00000010663	Fads1	protein_coding	TYPE_I	L28	2447.64	1145.25	2139.38	1086.18	2216.47	1338.11	2145.96	1387.55	253.305	230.558	515.14	260.378	441.208	185.526	191.688	135.911	17929.5	3617.33	18038.3	4667.5	18216.9	7610.2	15960.3	6250.69	1168.88	472.674	842.866	556.141	1436.75	501.277	1158.48	573.74
ENSMUSG00000010721	Lmbr1	protein_coding	TYPE_I	L31	342.802	259.399	365.928	260.84	365.904	292.144	397.193	272.585	63.2937	17.4981	80.7208	21.0092	66.9451	23.1429	57.2097	11.91	200.799	174.847	205.627	174.297	207.535	201.42	202.217	198.838	63.7863	77.0255	68.7669	67.8967	76.8148	61.1908	71.5026	82.5323
ENSMUSG00000010797	Wnt2	protein_coding	TYPE_I	L28	400.969	48.6851	393.974	55.2282	304.61	91.0535	319.475	94.042	262.39	0	108.277	0.411495	119.144	26.8835	190.58	26.1678	154.258	97.2796	133.186	122.083	133.16	51.7587	99.8967	50.6653	17.9232	4.00133	22.0305	5.00358	17.25	4.83943	24.4612	5.64256
ENSMUSG00000011008	Mcoln2	protein_coding	TYPE_I	L10	87.3195	71.5886	56.2397	60.651	94.1841	287.174	80.1136	253.275	596.767	50.2372	310.876	53.7762	563.054	197.449	688.233	169.518	28.1	41.0728	26.0196	33.7187	31.1684	23.7798	12.6546	34.4346	367.952	224.503	363.958	113.909	257.128	480.137	347.988	414.793
ENSMUSG00000011114	Tbrg1	protein_coding	TYPE_I	L15	1382.57	1656.63	1309.79	1828.04	1314.18	1729.83	1197.43	1755.37	1174.51	830.563	1130.88	1184.24	1255.16	1416.84	1188.08	1256.17	1243.83	1838.39	1218.36	1979.17	1023.56	2451.02	927.59	2551.87	985.261	979.101	924.866	1014.23	904.555	1093.43	819.474	1035.43
ENSMUSG00000011148	Adssl1	protein_coding	TYPE_I	L15	606.287	433.834	649.512	507.88	703.168	730.308	775.204	879.547	641.459	747.018	750.104	854.269	566.604	987.937	619.225	797.93	694.131	429.093	903.537	568.814	955.715	450.768	1064.07	318.3	147.243	360.592	190.494	496.51	136.98	373.148	176.851	319.928
ENSMUSG00000011154	Cfap161	protein_coding	TYPE_I	L30	175.866	114.298	197.424	102.133	194.551	83.5299	170.354	93.714	0.972805	0.242485	42.5366	0.516062	17.6865	0	0.535169	0	1.1461	0.463823	0	1.39649	0	0	1.37168	1.01066	0	0.518289	0.326608	0.159126	0.568677	0.329647	0.25101	1.88532
ENSMUSG00000011179	Odc1	protein_coding	TYPE_I	L12	1378.35	2317.13	1280.52	2026.36	1474.12	6767.45	1276.7	4958.26	9358.41	5917.58	5406.19	7329.55	6626.69	10457.2	9153.62	17931.6	1397.14	2608.79	1595.74	2880.99	1290.23	3301.87	1260.46	3330.57	11893.9	3312.43	7351.95	3758.63	15845.7	4810.54	13481	4001.61
ENSMUSG00000011256	Adam19	protein_coding	TYPE_I	L14	1455.12	2052.74	1408.3	1822.14	1704.19	2631.62	1749.79	2632.45	2038.79	3124.55	2051.14	2344.69	2247.84	5169.45	2689.98	6891.44	221.686	452.005	220.832	374.946	158.981	341.944	137.982	440.94	1344.83	2621.87	1898.49	2262.28	1261.29	2962.16	1637.34	3368.37
ENSMUSG00000011263	Exoc3l2	protein_coding	TYPE_I	L3	65.0113	43.8616	58.4497	42.3007	56.795	38.2053	65.5733	41.15	18.6247	6.3847	22.7263	8.24214	15.6963	15.6557	12.263	8.49186	380.822	369.185	348.571	457.926	327.497	244.548	325.116	179.426	92.6585	52.5267	129.834	77.9299	106.104	64.2923	109.678	75.0219
ENSMUSG00000011382	Dhdh	protein_coding	TYPE_I	L29	503.388	266.81	504.186	237.454	438.856	182.791	506.395	218.747	204.23	194.514	254.229	192.571	167.422	126.332	194.532	74.5376	6254.66	1473.69	6507.71	1649.4	6488.36	1796.68	6412.78	1671.36	151.36	187.991	189.79	179.047	133.105	130.066	136.264	134.572
ENSMUSG00000012396	Nanog	protein_coding	TYPE_I	L26	7.28265	3.53975	2.92767	3.03724	6.94788	3.81015	5.69977	2.37761	1.45921	0	0	0	0.683668	0	0	0	0	0	0.497955	0	0	0	0	0	0	0	0	0.266908	0	0	0	0.161652
ENSMUSG00000012443	Kif11	protein_coding	TYPE_I	L6	150.515	839.787	140.488	548.851	154.229	294.836	108.367	230.93	258.77	1631.93	297.72	963.847	793.498	550.32	240.359	663.995	60.9679	342.83	64.8325	207.492	145.107	78.4676	68.2007	104.689	5638.77	2406.87	3154.11	2343.69	6966.58	2231.57	5886.84	1852.76
ENSMUSG00000012483	Rpa3	protein_coding	TYPE_I	L6	125.826	160.089	134.756	126.216	134.984	95.9851	130.396	110.204	222.834	175.131	127.651	132.715	187.697	110.173	192.391	137.171	96.2102	65.9374	112.246	71.0789	106.903	51.5944	99.2028	79.8073	374.998	206.441	218.803	205.012	448.449	191.479	343.615	188.486
ENSMUSG00000012519	Mlkl	protein_coding	TYPE_I	L7	200.886	1193.15	169.534	880.778	182.662	175.753	137.855	106.436	133.209	1318.45	79.8327	965.821	93.149	172.537	75.5615	111.958	324.883	1526.99	330.384	1077.35	207.358	180.399	177.791	160.501	199.768	915.184	139.76	794.398	188.598	204.688	107.582	154.185
ENSMUSG00000012640	Zfp715	protein_coding	TYPE_I	L34	586.62	551.84	764.604	599.768	718.86	644.787	770.388	570.084	391.971	422.195	427.81	454.536	451.117	599.101	500.656	700.06	636.839	418.959	603.437	438.543	731.165	507.049	718.109	575.285	392.435	446.55	512.496	436.446	413.533	539.616	417.875	555.907
ENSMUSG00000012889	Podnl1	protein_coding	TYPE_I	L6	52.7061	318.886	49.1037	156.348	43.0584	82.2694	39.9325	77.7438	335.741	1029.09	315.53	468.786	83.1972	213.713	90.2516	211.378	52.2627	116.333	68.4927	75.8596	11.4244	18.237	2.76173	29.3264	128.433	726.107	185.054	568.411	79.0917	225.288	77.5195	268.252
ENSMUSG00000013033	Adgrl1	protein_coding	TYPE_I	L27	2114.39	776.242	2169.87	832.182	1913.28	1175.4	1972.47	1108.73	546.859	559.36	742.012	326.773	638.15	460.273	425.885	520.617	389.825	221.947	362.229	237.07	389.305	238.743	348.101	229.688	547.297	706.181	810.974	721.178	551.269	843.464	662.195	989.584
ENSMUSG00000013236	Ptprs	protein_coding	TYPE_I	L28	1976.12	434.212	1909.87	457.559	1783	669.872	1850.36	577.752	512.503	257.409	656.739	343.539	614.086	619.762	569.545	380.196	272.21	191.396	292.991	252.101	333.095	163.057	324.168	179.978	587.691	489.408	748.222	545.191	582.512	745.382	660.817	835.069
ENSMUSG00000013523	Bcas1	protein_coding	TYPE_I	L27	115.69	57.9093	131.247	50.8605	128.736	51.1998	154.779	51.8529	31.1087	21.4365	68.4958	38.3958	28.4442	31.8378	40.7801	23.7333	3.43987	7.65489	5.83734	12.0944	2.0773	3.35445	1.82891	7.03872	14.0771	24.9608	28.0415	16.5704	14.8656	23.0766	21.5554	41.1356
ENSMUSG00000013584	Aldh1a2	protein_coding	TYPE_I	L24	528.788	426.907	532.912	398.997	494.236	418.312	498.731	354.068	427.752	152.683	650.948	80.1585	501.586	316.943	474	175.684	13.6114	22.9017	19.6816	20.5149	32.0901	32.4263	12.0666	29.8543	32.4264	43.119	43.7539	40.1048	39.0936	40.1933	37.1387	57.1753
ENSMUSG00000013629	Cad	protein_coding	TYPE_I	L6	685.588	550.415	587.813	476.792	585.08	589.109	619.817	530.735	659.473	725.331	602.467	583.916	550.146	723.93	663.286	653.438	460.479	641.909	287.655	569.77	263.723	794.993	275.278	683.235	1514.77	1611.94	1152.08	1497.86	1313.31	1775.97	1445.59	1818.11
ENSMUSG00000013698	Pea15a	protein_coding	TYPE_I	L28	4051.2	2092.72	4344.35	1940.22	3930.19	1975.3	3786.79	1892.87	1242.34	1275	1765.42	1023.53	1266.41	791.201	1120.26	901.831	1060.18	1151.81	1275.3	1121.34	1121.79	903.278	975.044	889.352	1080.73	1164.43	1419.37	1120.69	1063.59	974.268	1163.7	993.559
ENSMUSG00000013701	Timm23	protein_coding	TYPE_I	L8	294.475	390.295	296.035	376.606	300.796	438.979	318.816	466.252	278.056	686.674	358.281	670.432	314.283	515.867	248.144	372.933	1081.37	1024.43	993.069	1324.78	990.581	1244.31	1071.55	1234.58	565.395	709.214	401.348	722.031	561.394	798.199	497.017	716.01
ENSMUSG00000013846	St3gal1	protein_coding	TYPE_I	L12	3198.51	4079.54	2970.17	3800.89	3013.35	5318.35	3243.15	5169.16	5069.07	4375.93	3856.01	4594.22	4326.79	6421.73	5487.46	9618.69	5944.71	3358.05	5199.51	3388.01	5810.47	5933.84	7581.79	4692.1	2951.08	1712.56	3042.2	1527.34	3215.24	2140.5	3317.83	2215.31
ENSMUSG00000013921	Clip3	protein_coding	TYPE_I	L22	148.021	58.6482	173.429	74.6971	144.342	79.8282	170.356	81.5011	65.6508	19.9681	64.0067	15.5266	24.0857	8.17356	28.4955	8.48028	24.7777	42.6876	41.8942	76.3906	31.9666	40.4615	21.5903	35.2782	110.874	208.253	164.306	219.184	122.295	163.471	139.179	256.637
ENSMUSG00000013936	Myl2	protein_coding	TYPE_I	L24	3.24903	0.930626	623.842	4.69294	25.1134	3.20079	1830.55	5.38402	1062.57	172.493	10216.3	14.6317	5438.88	39.8011	3291.22	72.3521	0.51349	0.281385	0.5762	1.13247	232.896	1.11457	0.914454	0	0.239605	0.780473	2.8449	0.128951	0.853015	2.80016	1.8281	0.634059
ENSMUSG00000013974	Mcemp1	protein_coding	TYPE_I	L13	226.491	1223.4	223.096	1339.68	338.7	1052.61	305.228	1094.66	1069.41	4534.48	682.424	5527.7	993.904	4487.13	1557.48	4362.57	17.1994	220.66	24.4602	310.818	13.9633	131.173	8.2779	142.536	91.3235	599.456	142.383	794.457	149.921	339.462	153.013	352.635
ENSMUSG00000014077	Chp1	protein_coding	TYPE_I	L18	2616.59	3360.52	2506.64	4263.06	2473.25	5304.83	2668.21	6127.94	13028.6	2880.61	4697.11	4265.35	10414.1	7069.77	10296.7	10591.6	11372.9	7978.7	10875.8	9786.65	12365.2	12319.6	12554.6	12423.7	1633.47	1547.93	1551.32	1920.33	1942.75	1549.19	1748.12	1627.62
ENSMUSG00000014226	Cacybp	protein_coding	TYPE_I	L7	439.696	794.197	558.209	602.895	560.844	473.456	533.943	494.136	721.775	1289.39	1013.01	985.998	843.863	662.445	844.544	713.158	1077.13	741.691	1074.44	650.462	963.861	439.479	807.274	519.95	1299.69	1196.49	940.86	1156.89	1446.45	1121.11	1086.55	1136.26
ENSMUSG00000014243	Zswim7	protein_coding	TYPE_I	L10	68.3278	46.0114	54.647	66.4297	60.8425	93.4774	54.2599	115.253	40.6811	45.7342	63.203	75.6077	40.1443	81.9987	27.8092	39.2234	132.816	117.727	153.115	137.017	121.347	138.582	153.999	137.705	56.1887	50.9696	43.5925	65.2121	57.3655	72.2427	51.4277	67.4139
ENSMUSG00000014303	Glis2	protein_coding	TYPE_I	L33	1399.13	431.531	1252.33	370.395	1142.93	457.235	1202.32	467.47	117.418	8.04351	200.368	10.8324	127.779	26.2816	100.719	17.0181	70.8997	74.9464	87.2721	96.6322	76.5831	86.3514	87.4498	75.3579	131.582	90.1061	172.352	98.4199	133.714	81.7797	160.321	118.28
ENSMUSG00000014361	Mertk	protein_coding	TYPE_I	L17	1095.57	2211.55	1166.89	1851.44	1132.9	1012.31	1025.45	882.305	345.757	3431.36	477.335	3884.87	335.536	579.509	349.976	449.665	1691.82	3033.74	1729.93	2764.74	1486.4	934.963	1475.78	873.367	1163.33	3475.25	1510.99	3778.91	1037	1836.8	1188.14	2526.17
ENSMUSG00000014426	Map3k4	protein_coding	TYPE_I	L27	750.928	478.624	722.78	424.987	704.191	401.844	735.867	394.294	471.545	479.228	563.894	385.504	441.217	382.854	545.654	411.056	894.315	538.748	702.503	540.482	823.543	533.978	833.568	486.459	534.699	631.722	595.017	554.026	519.14	576.698	504.413	546.191
ENSMUSG00000014453	Blk	protein_coding	TYPE_I	L37	386.422	21.9811	321.642	24.2652	278.563	70.4666	386.611	58.7511	3227.54	42.8728	2677.21	39.4108	3191.17	421.447	4135.04	570.198	37.3623	10.8458	37.5848	12.2182	33.8771	6.78576	38.7231	5.90857	2192.42	711.325	2918.76	303.193	1654.11	1120.19	2116.28	1030.63
ENSMUSG00000014496	Ankrd28	protein_coding	TYPE_I	L15	552.536	528.263	449.445	611.345	526.063	950.649	570.537	863.707	837.245	809.592	538.569	614.544	687.295	857.769	761.571	1313.92	1119.82	931.145	952.203	899.443	1210.4	1319.59	1203.98	1341.06	704.832	568.956	524.664	675.844	725.368	857.897	655.278	902.06
ENSMUSG00000014551	Mrps25	protein_coding	TYPE_I	L6	282.229	265.898	348.509	204.957	344.474	186.59	303.047	164.407	379.394	445.408	489.28	364.723	379.889	268.598	408.952	232.084	355.562	323.54	411.552	325.06	378.249	320.485	399.6	328.467	402.529	353.164	344.881	300.005	443.224	282.098	392.294	261.316
ENSMUSG00000014599	Csf1	protein_coding	TYPE_I	L15	1395.15	1955.36	1206.61	1500.08	1221.05	1048.74	1096.73	939.531	456.459	1353.64	721.51	1629.53	397.616	3124.17	430.57	1269.48	666.496	1256.04	718.883	1295.62	647.976	721.833	612.62	761.242	968.638	1814.98	1543.49	1691.77	1150.83	1163.78	1100.18	1361.45
ENSMUSG00000014602	Kif1a	protein_coding	TYPE_I	L12	192.176	165.816	202.31	193.188	261.88	233.114	251.565	258.659	39.4752	50.4323	42.9826	51.4459	17.0999	46.065	5.44216	12.4079	18.8637	32.1733	24.5414	44.2655	31.709	19.2177	21.1904	19.9231	43.577	139.21	65.11	130.736	46.7629	136.608	68.7376	162.548
ENSMUSG00000014773	Dll1	protein_coding	TYPE_I	L12	481.842	827.279	661.053	1043.53	605.583	2456.21	607.405	1952.48	46.6601	9.5857	141.861	4.42141	55.1438	7.33076	30.9238	6.20226	257.382	119.89	261.655	150.182	252.426	198.966	190.453	189.779	508.549	288.319	731.603	303.737	488.042	344.004	546.502	414.936
ENSMUSG00000014778	Fhod1	protein_coding	TYPE_I	L32	2504.53	1310.73	2426.11	1440.87	2036.2	1698.8	2190.02	1534.99	807.303	880.575	870.149	919.893	735.956	749.955	838.402	760.425	396.046	443.734	437.453	505.542	390.916	213.939	364.997	205.11	938.504	1089.89	1526.38	1085.97	883.151	769.96	1132.57	840.99
ENSMUSG00000014782	Plekhg4	protein_coding	TYPE_I	L14	12.4788	171.462	11.2231	146.341	13.5126	35.3278	12.5654	27.2776	2.02219	802.662	4.19278	593.483	4.30027	10.2523	0.535169	21.4521	5.70465	184.297	10.3871	138.18	1.34912	3.87002	0.457227	3.53776	4.14181	226.303	6.81699	258.499	6.48996	26.14	3.59148	24.3633
ENSMUSG00000014813	Stc1	protein_coding	TYPE_I	L27	130.609	46.3747	139.91	54.6013	139.241	158.406	140.607	116.551	5.18043	2.39554	29.8123	3.11202	12.3142	15.0034	10.3781	12.4717	4.95135	38.5653	2.64627	35.2643	10.0663	20.6367	3.44393	28.5131	24.3085	22.5709	32.1364	15.8087	32.989	97.6517	23.6408	95.4032
ENSMUSG00000014846	Tppp3	protein_coding	TYPE_I	L27	6768.17	1960.19	6705.01	2099.95	6124.13	1998.88	5931.38	2018.95	2045.03	613.452	2807.75	531.519	2155	282.331	2292.4	443.12	27.0699	87.9502	21.0501	88.2842	44.676	29.2341	15.0955	37.7436	81.0939	73.6971	80.1687	98.9468	119.234	47.9784	95.6819	34.5439
ENSMUSG00000014859	E2f4	protein_coding	TYPE_I	L14	868.043	1001.31	977.42	947.5	849.514	887.512	872.989	860.057	1467.36	2511.15	1592.71	2135.38	1653.7	1688.09	1863.44	1660.74	737.009	1215.66	823.639	1105.43	884.909	927.76	784.181	947.861	6205.45	2775.92	4665.37	2851.58	7426.33	2788.79	7338.94	2423.66
ENSMUSG00000014959	Gorasp2	protein_coding	TYPE_I	L12	1629.54	1625.12	1639.39	1701.88	1642.4	2114.19	1595	2284.94	1837.96	2302.19	1967.98	2544.33	1714.83	2558.58	2009.66	2126.5	3742.67	3441.3	3218.21	3618.3	3294.81	5203.43	3440.8	5251.76	1376.52	2293.73	1586.76	2240.67	1314.62	2951.12	1353.06	2747.33
ENSMUSG00000015053	Gata2	protein_coding	TYPE_I	L32	1974.53	2129.59	2324.68	2509.56	1710.3	1634.48	1779.08	1563.7	422.338	173.912	689.462	231.933	350.407	400.366	464.095	776.799	47.7444	130.253	45.3153	133.957	51.2133	98.2188	41.9385	89.9305	127.225	443.038	193.83	618.808	147.971	362.038	159.389	401.836
ENSMUSG00000015133	Lrrk1	protein_coding	TYPE_I	L18	2394.79	2764.84	2148.61	2690.66	2236.16	2187.46	2022.83	2174.3	901.535	1710.49	932.127	1614.13	780.553	791.039	910.445	546.638	760.048	1500.74	644.503	1524.3	599.747	650.156	526.05	570.462	1043.43	2131.27	1342.65	2082	837.454	1502.04	936.347	1558.72
ENSMUSG00000015134	Aldh1a3	protein_coding	TYPE_I	L10	69.9042	57.9836	49.3167	113.45	57.5743	851.103	65.7267	679.075	4.34312	0.757639	8.22139	0.197026	18.1631	3.99091	6.1982	3.95294	20.2819	38.7772	29.2394	83.7822	42.4529	483.172	29.872	551.679	40.8092	29.7818	44.7395	29.2086	32.6884	50.4136	32.497	88.1574
ENSMUSG00000015143	Actn1	protein_coding	TYPE_I	L12	2926.17	4127.81	2738.9	3864.53	2738.69	5485.93	2678.86	5138.16	2388.24	2441	2437.48	3368.05	1975.51	5422.53	2499.02	6891.96	1349.86	1858	1399.52	1546.53	1430.42	1129.27	1217.59	1091.19	2058.1	2863.03	2759	2526.45	1839.75	1867.04	2101.71	2199.09
ENSMUSG00000015202	Cnksr3	protein_coding	TYPE_I	L18	272.257	316.952	314.593	285.347	272.831	315.618	278.151	312.224	89.4938	35.6054	182.06	55.2187	117.957	75.9568	142.722	38.0917	432.078	564.118	341.955	624.827	459.63	313.052	408.357	306.206	235.64	940.042	276.627	1054.41	238.035	238.999	239.031	267.091
ENSMUSG00000015222	Map2	protein_coding	TYPE_I	L27	167.399	91.0027	149.847	71.6297	179.489	89.5322	134.201	70.9703	58.5374	8.13848	35.8016	3.75986	26.8356	6.64354	44.5925	1.49735	47.6915	23.4215	42.8332	24.5704	51.453	11.4962	51.7592	26.5372	65.4812	26.4659	90.9102	25.3793	58.8511	26.61	44.9036	25.9087
ENSMUSG00000015224	Cyp2j9	protein_coding	TYPE_I	L29	174.065	80.5154	164.542	83.7929	159.396	53.7113	149.74	50.5463	31.0565	0.610312	30.8452	0.51639	17.9131	1.72375	2.23115	0	903.586	107.57	455.673	213.322	886.562	607.283	868.304	944.173	16.4907	11.3143	14.464	15.482	13.9701	8.35089	11.6397	18.0537
ENSMUSG00000015247	Nipsnap3b	protein_coding	TYPE_I	L6	337.972	462.539	311.002	444.629	325.063	392.707	319.056	389.364	348.095	436.65	266.274	498.447	340.346	508.298	356.412	421.691	1384.45	1004.73	1419.38	1043.32	1404.82	1192.82	1463.78	1398.52	287.303	409.503	310.626	422.212	298.368	377.098	286.828	355.495
ENSMUSG00000015305	Sash1	protein_coding	TYPE_I	L19	3164.46	1930.2	2562.23	2719.63	2387.2	3865.65	2652.27	3937.35	262.958	475.647	423.521	749.662	305.838	206.245	194.265	80.9973	1918.51	2234.5	2026.15	2575.3	2185.33	1984.26	1835.08	1663.73	1002.37	1188.38	1268.24	1258.2	832.99	1134.72	1103.6	1426.75
ENSMUSG00000015312	Gadd45b	protein_coding	TYPE_I	L18	1122.18	903.127	883.455	857.578	910.244	916.354	757.291	936.606	300.973	330.691	317.352	265.116	286.393	446.015	291.435	226.452	54.0223	168.163	72.3198	168.645	157.647	102.536	90.3613	166.035	224.791	529.312	251.462	490.677	174.078	580.232	204.818	463.349
ENSMUSG00000015316	Slamf1	protein_coding	TYPE_I	L6	58.2253	280.477	54.7585	204.966	56.8543	151.784	50.4619	146.286	1090.33	1524.24	802.779	1149.11	647.543	2047.44	1041.13	3714.53	10.2601	96.7205	13.7503	62.6813	8.0069	30.3532	7.6196	30.3513	230.888	526.4	324.256	523.536	154.889	332.976	231.532	374.192
ENSMUSG00000015337	Endog	protein_coding	TYPE_I	L33	325.897	191.858	363.024	213.511	334.084	264.88	321.007	262.12	59.559	49.7097	139.531	69.886	90.2494	47.6063	35.1942	32.1871	471.488	220.268	468.756	284.914	400.566	297.852	485.945	236.372	45.5501	88.0709	63.1171	91.8886	43.1667	103.621	51.4534	92.6746
ENSMUSG00000015340	Cybb	protein_coding	TYPE_I	L7	1419.21	7869.47	939.779	8138.83	1813.79	1901.64	1612.9	1533.55	9972.55	24093.2	5809.48	28897.3	7691.57	7564.08	8378.25	5768.85	1449.28	7286.43	1791.08	5957.91	1043.34	676.414	641.654	785.911	2796.8	7624.58	3138.41	7745.07	2364.34	2780.13	2364.85	2581.12
ENSMUSG00000015354	Pcolce2	protein_coding	TYPE_I	L33	4943.11	467.378	4612.36	477.539	3625.37	632.493	3568.33	512.971	94.5497	0.771061	349.913	0.922859	166.394	4.33566	54.117	2.25472	99.8736	69.8782	144.462	50.2135	110.439	62.4841	94.6384	72.3624	91.7686	42.995	104.061	31.2436	50.2919	32.2809	92.7862	48.0554
ENSMUSG00000015355	Cd48	protein_coding	TYPE_I	L35	363.332	1051.81	346.656	724.546	411.404	394.021	379.283	349.565	1977.05	2701.77	1388.63	1788.78	1772.15	1109.44	1752.6	1140.7	132.7	496.041	216.394	287.609	109.598	83.4444	83.7279	116.64	928.984	1937.93	1036.62	1678.11	764.784	1172.35	846.278	1176.77
ENSMUSG00000015396	Cd83	protein_coding	TYPE_I	L8	320.207	201.05	264.3	199.189	325.493	235.852	340.292	201.805	810.959	83.2657	843.844	130.691	858.545	498.916	848.527	213.208	106.198	105.498	168.657	135.588	64.8505	83.925	48.9663	84.1422	1060.02	1094.5	1496.15	769.104	770.302	1409.74	929.086	1269.75
ENSMUSG00000015437	Gzmb	protein_coding	TYPE_I	L35	151.206	4898.76	131.841	1667.19	59.0489	1473.13	49.7722	1231.59	879.748	19793.1	487.338	5399.16	380.518	4439.03	202.904	4799.36	84.96	2142.28	51.0901	603.887	34.5428	309.429	17.8261	340.541	85.8809	7207.88	61.6966	4376.02	70.8297	5127.08	41.0032	4641.2
ENSMUSG00000015468	Notch4	protein_coding	TYPE_I	L33	2470.05	1876.63	2493.93	2086.19	1992.41	1483.23	2103.22	1245.85	136.076	21.3017	326.976	22.1723	178.254	38.9812	76.3844	16.5633	162.369	288.572	167.723	304.527	179.355	209.651	151.404	145.731	166.911	137.862	237.948	121.076	160.991	176.958	171.327	163.228
ENSMUSG00000015478	Rnf5	protein_coding	TYPE_I	L29	522.782	354.382	491.539	308.222	487.753	328.512	469.729	346.175	1202.55	575.812	811.535	506.699	1069.43	530.722	910.367	597.945	2195.43	754.003	2216.59	779.054	1976.65	919.662	2201.71	817.221	714.537	516.157	702.879	434.527	782.027	416.342	764.349	345.37
ENSMUSG00000015568	Lpl	protein_coding	TYPE_I	L12	5059.56	5754.51	5996.18	7027.68	4787.11	12228.6	9114	11903.4	3002.97	5135.26	9648.25	4639.92	4375.54	451.424	3119.55	438.216	1115.33	2148.93	1334.62	1680.48	1935.3	1048.42	506.683	1017.32	672.521	1225.68	740.185	1233.51	805.579	598.28	712.33	872.357
ENSMUSG00000015579	Nkx2-5	protein_coding	TYPE_I	L22	9.78771	2.12503	30.8509	4.14469	29.8542	3.04191	36.9969	3.29041	14.4987	1.22062	71.7265	0.641969	21.995	0	26.3977	0.939666	0	0.322156	0	0.274051	0	0	0	0	47.6985	54.3975	83.472	54.672	63.9728	67.9095	59.6337	99.6838
ENSMUSG00000015619	Gata3	protein_coding	TYPE_I	L27	185.455	149.306	152.563	108.61	185.186	75.8959	158.599	73.6539	325.115	268.496	341.24	120.782	326.758	229.685	196.403	241.45	23.3274	54.4056	30.131	88.6958	6.45377	24.1186	11.3069	24.9907	64.3056	108.844	113.617	62.7222	58.5235	133.817	67.8425	149.76
ENSMUSG00000015652	Steap1	protein_coding	TYPE_I	L10	19.9036	14.9839	19.243	17.1564	28.2493	23.0055	18.2193	20.5995	0	0	1.79201	0.985131	0.586587	7.24265	0	0	6.03632	13.6992	8.89052	20.0582	8.20197	15.122	6.66288	16.5511	0.263564	5.71668	0	7.6438	0.853015	8.09538	0.24815	8.61991
ENSMUSG00000015656	Hspa8	protein_coding	TYPE_I	L7	14897.4	28944.8	20280.3	22321.6	19074.4	20715.1	16700.4	20421.4	17988	56948.7	26659.5	51454.9	23423.4	30571.9	23118.6	25589.8	35313.1	43703.9	48085.7	45645.1	40896.1	34057.9	39133.9	31773.9	24650.2	41842.4	26115.4	42462.4	30702.6	31645.3	23964.2	31146.1
ENSMUSG00000015659	Serac1	protein_coding	TYPE_I	L20	142.921	122.716	141.004	129.766	144.137	147.405	157.149	131.427	70.0007	66.2772	73.8276	64.6189	74.8903	63.0086	80.8889	47.2095	154.899	157.396	133.662	165.787	171.463	144.392	189.243	162.152	100.919	98.4018	109.915	113.284	99.3806	110.064	98.8327	102.502
ENSMUSG00000015672	Mrpl32	protein_coding	TYPE_I	L4	201.964	277.73	242.217	262.39	268.263	250.801	228.252	286.492	1815.81	472.673	712.857	454.476	1933.92	712.69	1377.54	876.356	577.567	477.433	656.015	400.154	700.92	508.435	548.187	590.993	445.968	401.973	353.296	390.853	580.204	411.206	437.834	333.056
ENSMUSG00000015709	Arnt2	protein_coding	TYPE_I	L26	27.1859	43.5348	40.6554	36.1405	58.1904	16.5272	29.3211	15.9428	32.5014	46.2931	35.5362	22.6419	4.44268	5.63931	3.41857	8.68627	4.04349	15.7754	9.28151	12.5791	1.86436	47.4314	0	76.3213	59.2853	107.593	106.25	136.286	70.2204	50.704	59.4074	80.181
ENSMUSG00000015733	Capza2	protein_coding	TYPE_I	L1	1792.14	4727.51	1910.24	4549.32	2197.97	2951.85	2137.65	2831.84	3653.29	7515.91	3027.38	8418.02	3326.71	5038.66	3328.3	4731.95	2291.71	3327.45	2323.27	2887.36	2312.71	1945.25	2061.35	2230.82	1802.49	3379.21	1849.29	3668.96	1848.04	2251.22	1672.41	2346.42
ENSMUSG00000015750	Aph1a	protein_coding	TYPE_I	L15	1971.54	1865.2	1828.53	1945.79	1471.42	1356.07	1376.96	1385	1367.4	2523.11	1017.84	2881.09	1090.24	1621.55	1188.52	1580.47	2330.48	1743.92	2133.7	2191.13	2184.24	1848.08	2393.53	1700.86	767.981	1272.54	814.597	1474.42	681.011	1007.54	711.915	934.253
ENSMUSG00000015766	Eps8	protein_coding	TYPE_I	L10	619.304	1017.61	571.053	969.261	736.189	1142.24	775.194	1131.6	652.042	1248.97	657.587	1147.49	673.381	1623.96	707.057	1666.24	150.002	387.901	152.209	322.08	149.652	280.108	122.674	384.974	212.299	551.106	310.558	519.839	264.67	502.124	240.947	645.446
ENSMUSG00000015837	Sqstm1	protein_coding	TYPE_I	L18	6259.63	6894.89	6380.5	7762.47	6253.84	8506.83	6137.43	9891.63	11789.1	3616.63	4880.37	4353.2	12483.7	5941	12650.1	9272.67	13180.3	11600.1	12585.3	13914.8	13876.7	9261.52	14042	8935.76	3322.72	3795.51	3674.33	4200.4	3976.88	3206.05	3991.73	3209.01
ENSMUSG00000015839	Nfe2l2	protein_coding	TYPE_I	L13	2500.12	3204.28	2734.8	3495.53	2961.56	4421.59	2686.93	4253.16	2031.39	4960.98	2272.48	5510.36	1960.25	3257.41	2104.97	3257.34	3287.48	3216.07	4003.76	2835.62	4258.18	1760.81	3232.96	1827.5	1735.36	1751.69	1721.43	2063.41	2245.31	1385.18	1926.9	1487.43
ENSMUSG00000015843	Rxrg	protein_coding	TYPE_I	L22	61.7055	11.6249	58.715	10.9	54.4274	6.74782	74.9476	8.33071	10.716	0.915468	54.684	0.125906	23.5565	0	26.9062	0	265.87	85.4581	193.998	63.8272	168.593	65.653	192.69	80.0044	15.7121	6.09445	23.0269	2.51403	19.7469	8.99795	21.8204	16.0174
ENSMUSG00000015850	Adamtsl4	protein_coding	TYPE_I	L18	1378.7	1717.78	1646.8	1823.14	1243.82	2418.8	1206.25	2474.49	196.707	1216.95	483.028	2253.87	267.944	3982.74	203.665	3483.63	195.704	376.416	124.661	453.559	180.908	264.5	198.867	207.736	67.9291	310.464	115.383	405.998	54.8586	288.303	84.4841	372.359
ENSMUSG00000015852	Fcrls	protein_coding	TYPE_I	L27	144.248	4.60896	139.163	3.74541	191.469	35.6987	196.112	20.6522	526.543	4.39449	669.728	1.15469	479.892	29.4041	518.833	83.5422	2.95695	0	4.45311	0.802098	6.90646	1.04254	5.62312	0.742221	6.69731	2.56046	5.21697	1.57084	4.11573	4.07709	3.31068	4.64666
ENSMUSG00000015854	Cd5l	protein_coding	TYPE_I	L6	242.844	78.5647	39.2368	43.6574	18.7227	63.5812	31.5438	74.2099	2981.64	201.659	1074.02	164.209	1880.87	1501.66	2198.51	573.824	6605.73	17644.7	8122.61	14320.8	5820.92	1755.23	3675.42	1299.74	2280.19	5712.04	2239.54	4166.54	1944.13	964.043	2444.4	589.099
ENSMUSG00000015880	Ncapg	protein_coding	TYPE_I	L6	51.2041	347.653	47.9568	225.907	60.2731	130.226	39.7728	102.05	104.309	768.001	91.4806	456.023	318.138	267.832	116.717	319.028	17.7403	114.321	18.8236	73.4651	27.6764	27.1037	17.6378	46.3966	2069.97	960.191	1063.9	956.238	2623.09	1027.47	2068.74	871.924
ENSMUSG00000015882	Lcorl	protein_coding	TYPE_I	L6	188.81	246.932	178.022	234.193	205.665	257.753	192.049	232.688	203.136	255.713	254.682	285.852	234.091	312.082	280.456	333.533	571.125	262.231	358.551	253.917	518.523	295.849	472.592	347.726	301.202	243.321	276.038	254.55	354.555	360.976	282.16	319.068
ENSMUSG00000015937	H2afy	protein_coding	TYPE_I	L3	1529.13	2241.26	1448.38	2223.49	1501.25	1915.16	1427.36	1922.54	2758.26	4254.69	2419.97	3943.4	2808.38	3645.52	2645.32	3399.57	1782.02	1743.74	1946.62	1865.62	1726.55	1707.38	1719.89	1669	1897.49	3038.15	2211.53	2939.14	1704.01	2728.09	1893.86	2649.49
ENSMUSG00000015947	Fcgr1	protein_coding	TYPE_I	L5	91.6491	1295.85	37.0178	868.835	102.589	125.123	47.9176	71.168	256.699	3675.01	73.0512	2582.81	159.124	331.732	50.5461	119.062	222.068	1973.49	218.312	1427.29	173.683	142.431	86.9099	101.167	152.646	1308.26	160.555	1233.69	144.289	197.54	103.662	122.481
ENSMUSG00000015950	Ncf1	protein_coding	TYPE_I	L14	790.076	3477.19	638.342	3613.45	818.742	3214.81	899.443	2813.62	4451.87	11301.2	3440.36	12629.9	3691.32	13172.8	4836.79	12033.6	380.124	2313.7	501.913	1923.28	290.621	522.938	231.923	613.789	1952.31	3426.75	2580.66	3352.37	1607.03	1816.31	2033.67	1935.49
ENSMUSG00000015957	Wnt11	protein_coding	TYPE_I	L20	203.208	137.415	223.794	177.474	192.974	204.284	217.051	207.622	25.1709	0.725152	66.1965	2.34987	51.855	22.67	27.4364	26.0057	2.14409	5.41623	1.63466	24.7571	4.56261	7.19169	0	2.56764	15.3609	15.9737	25.2155	13.4012	11.142	27.2994	19.0943	28.3925
ENSMUSG00000015968	Cacna1d	protein_coding	TYPE_I	L11	1208.82	548.544	1076.09	596.929	1008.52	796.324	1016.03	651.697	147.908	154.082	169.968	303.462	119.218	677.041	138.709	320.602	78.2671	126.244	99.6563	184.242	116.88	163.858	140.367	133.287	106.976	123.647	138.218	213.419	77.2311	153.258	106.545	192.535
ENSMUSG00000015970	Chdh	protein_coding	TYPE_I	L23	210.238	69.5634	108.414	34.564	312.471	36.3829	157.423	123.389	89.4399	12.8826	136.494	31.8234	260.437	24.1793	53.7941	51.5228	7581.94	3768.1	7605.14	4956.14	8155.2	5829.56	8766.01	4373.66	58.2071	61.2283	79.127	105.314	64.2683	46.4462	74.6046	39.3921
ENSMUSG00000016024	Lbp	protein_coding	TYPE_I	L21	1230.07	1568.6	1026.05	2146.79	1119.15	2384.3	1040.25	2435.4	330.22	279.472	356.318	560.485	327.265	1901.97	381.379	1341.4	6386	10509.5	6221.81	10418	7120.35	20732.3	11166.7	16632.8	29.5751	166.84	56.4249	259.501	52.616	188.746	58.1274	264.95
ENSMUSG00000016028	Celsr1	protein_coding	TYPE_I	L20	1028.63	937.543	887.457	956.399	1111.71	1129.96	935.5	1083.42	212.021	560.224	317.715	299.095	239.214	344.136	132.456	427.608	1069.99	626.088	691.228	470.589	794.245	707.56	957.477	684.992	252.044	482.753	310.237	437.484	207.788	425.954	232.333	470.974
ENSMUSG00000016087	Fli1	protein_coding	TYPE_I	L1	468.377	559.191	550.623	553.401	441.171	533.691	504.454	456.759	2202.6	1459.76	1861.81	1304.28	1718.35	1545.75	2320.2	1719.46	226.561	406.187	279.055	358.282	216.213	198.31	204.16	205.709	1041.86	1117.74	1352.09	1013.25	787.643	1268.93	1144.21	1266.14
ENSMUSG00000016128	Stard13	protein_coding	TYPE_I	L33	2726.46	1241.42	2599.52	1301.82	2388.22	2390.76	2382.6	2395.61	123.547	7.52916	282.599	7.0729	169.399	8.80418	93.0069	1.43878	1449.98	587.247	1091.51	549.54	1370.08	709.463	1488.11	682.257	48.4753	78.9057	67.5955	99.9226	43.3615	55.2891	46.2216	71.314
ENSMUSG00000016194	Hsd11b1	protein_coding	TYPE_I	L34	3625.24	4971.38	3529.45	5211.63	3167.69	4678.47	3076.61	5476.71	500.092	911.841	572.836	1029.2	400.435	1622.2	316.793	1634.66	20274.8	7735.68	19286.1	10197.9	17684.4	3282.78	16002.4	3428.89	489.909	730.907	519.84	781.809	486.148	732.492	439.318	939.207
ENSMUSG00000016206	H2-M3	protein_coding	TYPE_I	L7	464.082	1352.51	417.642	1253.6	326.313	312.425	281.593	249.119	527.199	945.841	439.325	918.121	370.441	279.877	367.051	191.42	125.848	416.015	133.426	383.762	78.6887	94.7813	41.131	60.5229	488.292	820.172	556.018	648.182	291.61	468.152	297.957	350.311
ENSMUSG00000016239	Lonrf3	protein_coding	TYPE_I	L18	104.079	91.4016	60.5475	103.564	89.6216	194.414	79.1235	180.427	12.2392	11.8161	17.3605	30.5869	13.6582	115.981	3.39196	112.62	155.113	24.8323	75.929	40.615	147.338	55.4547	157.26	69.1137	10.75	11.1989	6.39641	19.6968	7.60797	21.4472	5.7061	33.5957
ENSMUSG00000016256	Ctsz	protein_coding	TYPE_I	L6	2309.9	5284.11	2054.38	4255.38	3204.59	2534.76	2110.98	2540.37	4472.52	13791.3	3621.24	12461.2	3771.04	7157.85	4731.12	5518.16	8132.66	12613.5	8406.77	13074.8	8207.65	9262.95	7663.51	10149.1	2927.09	10282.5	3639.01	8676.43	2661.52	8941.95	3091.68	7852.7
ENSMUSG00000016257	Slmo2	protein_coding	TYPE_I	L2	456.582	727.503	492.408	676.253	503.114	674.163	475.649	715.842	639.6	1431.13	628.513	1344.55	658.152	936.964	557.893	897.085	886.129	1165.77	842.636	1019.56	929.752	1103.85	819.47	1241.81	1322.34	1164.31	930.717	1222.61	1525.18	1191.69	1219.26	1149.9
ENSMUSG00000016262	Sertad4	protein_coding	TYPE_I	L27	98.8491	12.2406	126.926	13.019	104.203	16.2872	110.886	13.675	19.0025	5.04664	43.9445	9.93139	7.71218	4.65531	21.6932	0.998235	10.1409	10.9335	16.0809	10.7096	14.4607	8.51199	5.98622	7.47771	19.5646	7.05504	18.247	6.28125	24.0731	12.8055	14.5515	11.1237
ENSMUSG00000016283	H2-M2	protein_coding	TYPE_I	L26	30.2111	26.6823	15.3253	18.6361	58.0947	22.1422	41.2375	16.806	7.45424	3.10607	28.842	5.27939	20.7408	2.57945	9.85922	0	25.6516	24.619	53.0065	35.7946	12.8361	7.52598	4.04482	17.9114	84.3006	87.3075	134.089	117.706	102.177	86.459	85.812	221.903
ENSMUSG00000016319	Slc25a5	protein_coding	TYPE_I	L6	3044.7	5751.55	2909.25	5561.95	3207.95	5506.12	3154.43	5944.47	3245.97	6904.02	2686.57	7136.97	3568.89	4201.33	2942.83	3691.61	8079.9	8166.87	8483.43	8555.14	7558.05	6855.44	7435.39	7014.89	4596.51	6589.86	3399.98	7085.57	4955.92	6158.59	4107.46	6197.13
ENSMUSG00000016344	Ppdpf	protein_coding	TYPE_I	L27	709.832	349.225	737.32	334.059	638.785	390.458	603.4	423.92	1429.12	541.976	1042.41	491.326	1270.74	718.081	1443.88	747.266	1649.37	704.475	1906.57	793.446	1475.24	1274.38	2020.74	1251.53	699.115	670.409	886.546	576.573	629.092	738.559	733.867	671.163
ENSMUSG00000016349	Eef1a2	protein_coding	TYPE_I	L22	695.581	61.2632	998.002	128.778	870.756	75.6161	1199.59	58.4634	253.615	43.2124	1948	2.38724	559.819	12.853	400.852	26.014	1.71915	0	0.5762	0.528047	264.573	0.363982	0.457227	0.802906	0	0	0	0	0.214279	0	0	0
ENSMUSG00000016356	Col20a1	protein_coding	TYPE_I	L19	154.007	82.3112	147.479	116.474	129.671	189.047	165.045	189.958	78.0667	22.8186	61.4578	33.8733	70.485	52.5374	80.9794	66.3397	101.363	37.1042	146.885	42.2807	85.5789	111.824	107.807	93.6486	65.0464	50.1259	93.2536	45.6767	49.099	74.8231	69.6989	92.6925
ENSMUSG00000016386	Mpped2	protein_coding	TYPE_I	L27	57.0984	15.8089	54.1022	18.9413	57.376	16.5202	52.6082	18.9005	10.9382	0.71721	30.6695	0.541068	17.0069	2.40468	12.9316	0.846816	27.9809	7.06367	29.4611	12.0921	15.5448	16.0051	16.2717	20.0672	3.9022	0.236243	2.32916	1.57282	3.40283	0.958122	2.07625	1.73593
ENSMUSG00000016477	E2f3	protein_coding	TYPE_I	L3	243.843	217.868	185.475	208.061	188.833	170.094	179.149	149.618	258.94	444.245	182.539	372.922	208.189	271.147	223.69	273.439	274.752	337.642	274.781	292.952	279.092	201.447	241.187	183.174	533.51	448.344	376.669	458.247	491.184	426.159	488.443	443.981
ENSMUSG00000016494	Cd34	protein_coding	TYPE_I	L6	4592.06	4521.57	4545.39	4072.4	4377.14	6163.39	4079.35	6162.84	334.817	101.166	940.772	215.468	401.016	366.336	262.191	411.085	118.873	365.732	140.249	656.988	184.536	241.433	82.5613	219.093	314.558	240.484	426.164	323.238	307.945	284.464	344.778	381.701
ENSMUSG00000016495	Plgrkt	protein_coding	TYPE_I	L36	802.359	825.76	793.061	821.757	786.989	604.201	707.879	510.749	1142.65	1246.26	957.623	1188.94	1066.35	985.295	1025.34	1168.99	411.21	612.607	475.422	506.06	305.439	233.163	280.498	222.68	807.115	926.438	858.664	969.469	788.447	836.126	657.898	758.719
ENSMUSG00000016496	Cd274	protein_coding	TYPE_I	L7	646.45	17966.5	560.544	18576.4	528.733	1037.5	368.317	565.082	1461.91	8572.43	946.783	12044.9	1235.94	2091.08	1130.79	1487.7	461.122	6636.98	418.903	5890.05	164.771	282.203	77.5718	249.616	804.028	6226.82	980.14	6830.71	650.291	1737.06	657.611	1455.26
ENSMUSG00000016498	Pdcd1lg2	protein_coding	TYPE_I	L6	23.025	54.1823	14.493	65.8089	44.2564	50.5377	25.7694	44.4668	138.468	100.956	76.879	138.821	122.306	123.265	157.39	99.2074	4.16418	94.3372	16.8501	68.4545	4.3586	16.2925	1.82891	36.9183	81.0919	219.186	93.5845	190.855	55.2193	152.269	73.7208	171.751
ENSMUSG00000016520	Lnx2	protein_coding	TYPE_I	L17	638.5	678.816	764.983	861.757	643.568	1184.52	687.359	1154.77	509.799	392.36	668.698	273.629	604.065	434.878	631.881	436.279	1033.32	745.951	764.728	991.326	1026.55	1565.44	1090.82	1356.39	414.567	604.162	536.489	492.704	349.277	695.682	370.362	679.391
ENSMUSG00000016528	Mapkapk2	protein_coding	TYPE_I	L12	2758.94	4445.01	2683.98	4728.8	2717.68	4639.76	2736.67	5334.87	2541.6	6648.25	2356.58	6896.81	2316.52	4454.14	2251.74	4133.29	1767.79	3392.93	1780.35	4515.55	1802.82	3252.76	2204.4	2785.55	1058.87	2864.61	1306.08	3191.31	1006.79	2190.16	1077.36	2248.96
ENSMUSG00000016529	Il10	protein_coding	TYPE_I	L3	2.35044	112.009	0.409234	64.8719	1.71962	45.5742	0.877409	28.069	8.31596	223.137	3.73221	97.5058	1.41266	130.163	0	120.256	6.70106	113.485	2.3048	55.476	4.51793	19.8878	0	21.756	10.7912	257.288	8.30712	205.823	6.01287	380.434	4.9147	262.76
ENSMUSG00000016534	Lamp2	protein_coding	TYPE_I	L3	4012.77	7898	3726.69	7440.73	4247.22	6905.27	4489.98	7061.62	3783.16	8007.59	3346.33	9696.73	3133.22	7772.92	3990.62	8162.92	21313.7	14717.4	22164.6	13358.9	23087.2	16587.7	22094.9	17424.7	1519.54	3252.46	1527.6	3507.91	1640.47	2584.66	1459.18	2958.04
ENSMUSG00000016552	Foxred2	protein_coding	TYPE_I	L14	77.3756	82.419	70.4527	95.7193	78.5611	94.6455	81.9806	84.8474	237.417	201.69	165.821	310.908	181.118	208.398	210.301	254.9	19.0119	41.8132	25.1019	49.2065	30.8409	17.8209	23.1485	16.37	187.366	215.033	216.273	201.885	166.447	219.993	188.65	231.252
ENSMUSG00000016559	H3f3b	protein_coding	TYPE_I	L14	7019.27	10307.3	5694.98	10863.6	6840.6	11745.4	6202.99	12036.9	8148.42	10599.6	7206.79	12531.4	8450.48	11519.9	7110.98	11120.3	5113.56	8281.24	5728.62	9850.46	4899.68	11112.8	4339.33	11764	9677.79	7769.26	6994.83	8348.8	10896	10633.2	9071.1	9381.98
ENSMUSG00000016756	Cmah	protein_coding	TYPE_I	L29	731.765	393.408	562.393	397.449	561.765	641.265	671.344	544.262	4223.66	792.826	2918.92	743.076	3354.3	1915.02	4272.49	2340.8	5281.52	1682.6	5224.17	972.779	5094.3	3074.96	5232.52	2396.08	2318.84	1296.58	2725.8	777.214	1531.75	1888.93	2288.68	1653.63
ENSMUSG00000016757	Ttll12	protein_coding	TYPE_I	L6	368.015	279.177	363.152	209.107	347.353	184.27	331.934	174.305	373.594	564.038	378.967	342.79	495.63	268.775	352.518	233.78	371.399	362.466	401.313	278.076	361.011	254.467	365.877	236.545	2109.88	721.715	1321.26	712.892	2240.23	571.698	2030.89	563.752
ENSMUSG00000016763	Scube1	protein_coding	TYPE_I	L33	620.459	164.384	603.864	220.509	542.98	255.116	562.606	231.193	41.3088	0	66.1967	0.79841	49.3402	9.9034	8.75399	1.50793	19.7684	60.8102	37.963	106.65	21.3582	18.471	8.77185	9.03376	157.99	73.0131	176.664	69.7668	151.301	142.459	129.768	224.184
ENSMUSG00000016831	Tox4	protein_coding	TYPE_I	L14	1159.87	1843.85	1228.13	1955.92	1147.59	1541.64	1196.74	1445.5	1283.63	2277.73	1398.98	2290	1345.58	1562.66	1549.64	1538.43	1381.77	2070.62	1480.68	1943.01	1425.27	1739.15	1381.79	1637.69	1585.76	2073.24	1680.43	2121.5	1632.54	1655.63	1600.54	1576.8
ENSMUSG00000016933	Plcg1	protein_coding	TYPE_I	L32	3861.72	2461.56	3562.04	2638.95	3255.68	2778.38	3526.9	2515.63	1274.39	1461.3	1979.22	929.026	1403.08	1306.42	1103.35	1818.42	2034.99	1236.68	1798.63	1461.61	1772.57	1361.64	1900.64	1327.21	1031.92	1554.39	1421.36	1547.48	835.03	2232.89	960.65	2258.41
ENSMUSG00000016940	Kctd2	protein_coding	TYPE_I	L27	955.289	484.314	951.509	547.148	908.764	652.678	850.688	651.229	580.838	342.405	517.018	409.287	612.701	509.159	588.272	667.345	772.662	302.144	684.729	295.638	719.205	370.33	719.624	325.64	418.785	290.164	416.544	341.585	356.723	491.17	377.99	485.199
ENSMUSG00000017002	Slpi	protein_coding	TYPE_I	L24	1409.37	534.817	1823.82	664.617	2258.6	904.374	1716.04	1078.5	3423.57	809.215	2692.28	1299.65	4747.46	4611.11	5298.56	3650.29	33.9851	232.544	54.101	355.261	51.9131	227.67	55.2186	205.066	587.254	1125.74	488.829	473.546	489.642	697.899	659.041	629.946
ENSMUSG00000017009	Sdc4	protein_coding	TYPE_I	L12	2790.71	3738.84	2394.43	3569.5	2586.03	4207.93	2296.11	3971.65	540.603	1174.47	721.516	2287.55	537.327	629.261	629.779	310.813	8999.08	8477.2	10453.2	11872.1	9281.94	14812.6	10333.5	13876.7	559.242	2152.51	779.041	2266.23	538.368	1564.2	707.43	1837.57
ENSMUSG00000017057	Il13ra1	protein_coding	TYPE_I	L2	742.357	1504.77	889.9	1545.49	1011.36	1880.91	1048.31	1849.89	620.493	1416.33	756.642	2012.04	739.22	2581.21	957.44	2671.11	1969.3	2510.93	2238.25	2148.2	2346.31	3634.65	2726.04	3986.23	198.602	357.755	283.2	423.268	224.99	427.752	249.461	530.68
ENSMUSG00000017132	Cyth1	protein_coding	TYPE_I	L14	1050.66	1153.85	1014.27	1453.88	985.888	1733.81	1005.42	1651.13	2204.2	1487.51	1742.25	1815.67	1843.62	2772.1	2156.44	2693.94	1148.88	1646.98	1221.38	2110.81	994.347	2129.98	929.984	1624.63	1267.1	1702.86	1741.68	1748.24	1068.7	2729.41	1310.38	2410.86
ENSMUSG00000017144	Rnd3	protein_coding	TYPE_I	L2	445.695	446.391	394.311	443.851	395.597	397.268	416.846	314.493	285.512	341.826	260.926	497.324	304.112	174.081	303.938	86.6178	618.387	728.731	621.887	684.76	711.524	799.402	586.469	803.112	192.08	189.665	259.083	203.087	223.626	159.256	175.014	208.611
ENSMUSG00000017146	Brca1	protein_coding	TYPE_I	L6	66.3505	246.343	64.3394	186.723	66.2205	129.241	49.9803	96.26	103.837	389.566	93.7549	261.376	190.291	197.848	113.852	217.918	77.5832	335.009	95.5782	232.164	97.6658	193.209	58.8038	214.956	2290.97	791.367	1230.27	896.501	2784.27	822.178	2185.3	655.16
ENSMUSG00000017167	Cntnap1	protein_coding	TYPE_I	L34	129.625	43.2785	145.41	38.1523	120.364	59.9295	157.756	44.6498	38.3534	24.9932	84.648	38.9103	33.9369	54.3038	47.3608	52.2999	81.8167	417.1	91.1959	622.391	75.5988	420.859	110.277	581.954	45.3792	39.4261	78.535	38.6216	44.3068	41.9571	52.5874	42.6326
ENSMUSG00000017309	Cd300lg	protein_coding	TYPE_I	L33	460.105	54.7116	452.74	87.2539	416.259	151.798	609.746	127.176	391.38	16.6123	481.8	10.6977	360.979	84.1061	432.47	70.8614	800.777	452.373	868.521	565.3	789.084	268.199	771.146	232.091	141.534	111.398	207.086	84.1461	146.642	113.834	196.729	138.597
ENSMUSG00000017344	Vtn	protein_coding	TYPE_I	L33	1656.33	1023.88	286.627	148.793	263.285	135.714	331.764	1161.56	41.6867	9.49378	94.3113	10.9824	34.2735	14.4704	24.7017	21.8067	90315.6	68621.8	86762.5	75166.1	88100.3	152298	126907	135824	18.9787	7.49654	55.7431	11.6748	15.5976	7.80785	11.7081	8.48397
ENSMUSG00000017400	Stac2	protein_coding	TYPE_I	L26	52.0137	6.26453	50.2673	7.21396	75.0406	21.5678	65.9771	19.4759	396.3	9.98702	322.472	19.9876	598.101	391.019	695.568	250.213	7.93886	5.42598	7.76928	14.5808	4.82916	6.4494	9.44851	8.42289	141.015	164.762	202.795	64.0697	124.447	474.15	174.147	332.498
ENSMUSG00000017412	Cacnb4	protein_coding	TYPE_I	L35	19.3024	24.6297	18.7564	27.1594	19.1359	19.6897	19.1953	15.6817	18.4614	18.9253	11.3825	15.3913	30.5908	15.7735	10.0186	13.4383	9.38764	13.0127	9.26314	10.6737	7.79396	8.83909	10.256	10.8527	29.3832	58.3454	34.1921	30.9146	30.0165	28.4323	41.6486	49.0045
ENSMUSG00000017417	Plxdc1	protein_coding	TYPE_I	L27	410.583	117.374	368.224	136.684	310.07	94.9771	350.703	86.7183	104.497	145.449	154.872	82.157	192.534	56.7146	81.8185	64.7971	62.9944	26.4966	69.8535	21.3083	68.4079	7.85968	60.6919	7.75133	148.209	132.631	131.682	138.119	166.591	100.306	151.596	109.124
ENSMUSG00000017466	Timp2	protein_coding	TYPE_I	L33	10428.5	4405.84	10775.5	5062.45	9117.2	6597.43	9473.38	6640.77	3735.65	339.421	4138.1	563.093	3614.26	2211.15	3824.92	1760.08	576.403	499.967	634.546	687.027	696.246	479.554	515.23	409.077	1885.01	1222.28	2430.3	1370.2	2009.6	1636.45	2082.98	2271.08
ENSMUSG00000017491	Rarb	protein_coding	TYPE_I	L28	160.063	115.043	190.284	119.038	141.4	122.562	182.71	117.523	84.8444	5.4463	130.301	4.28256	67.6533	67.3875	65.1521	47.5563	196.685	113.529	225.42	83.6702	168.549	93.0251	119.597	100.206	19.9598	19.6937	23.2913	23.0148	12.46	13.3023	17.4142	28.4306
ENSMUSG00000017493	Igfbp4	protein_coding	TYPE_I	L10	4297.3	2562.91	4010.9	3456.92	3476.31	5521.72	3569.52	5439.6	1599.55	79.4618	2443.71	128.427	1492.24	617.59	1436.7	686.896	29303.8	26704.2	36945.3	32107.6	29597	41161	35267.1	34141.2	1465.77	1071.44	1927.03	1325.23	1607.43	1227.09	1365.79	1512.39
ENSMUSG00000017499	Cdc6	protein_coding	TYPE_I	L6	57.5146	210.789	48.2815	163.036	53.9123	89.0209	40.4254	80.9593	84.7636	462.858	109.013	283.134	198.525	150.168	76.3281	165.586	13.4327	95.1813	15.2413	82.8088	60.9102	21.7063	26.5076	35.0981	3629.12	858.354	2045.62	1018.5	4246.99	757.758	3424.81	609.877
ENSMUSG00000017550	Atad5	protein_coding	TYPE_I	L6	124.227	264.496	101.836	281.134	109.75	217.25	114.17	181.956	147.232	436.767	159.679	353.74	272.149	278.909	131.201	365.62	122.142	173.656	81.213	134.634	111.233	97.5866	99.3727	138.553	1972.49	751.328	941.831	977.758	2132.61	928.21	1685.9	808.66
ENSMUSG00000017561	Crlf3	protein_coding	TYPE_I	L37	1044.25	1086.62	1062.69	1095.84	1008.92	935.441	1121.5	964.338	2752.85	1381.06	2055.12	1147.09	2488.98	1411.76	2762.9	1750.34	331.147	476.42	387.168	425.679	306.788	273.654	297.855	290.687	1993.04	1332.1	2021.52	1157.74	2159.01	1408.35	2145.47	1428.98
ENSMUSG00000017631	Abr	protein_coding	TYPE_I	L14	1764.78	2465.68	1674.78	2550.03	1792.91	2026.97	1774.32	1998.83	1391.56	4541.72	1342.65	4358.54	1348.96	2841.87	1292.9	3175.05	380.228	1624.12	423.211	1371.79	327.257	493.526	271.239	467.97	1129.28	3209.37	1535.34	2996.13	969.052	1823.62	1161.55	1926.31
ENSMUSG00000017639	Rab11fip4	protein_coding	TYPE_I	L33	352.616	522.475	368.757	440.791	352.53	672.361	377.187	705.498	505.529	709.214	487.579	462.147	648.697	972.478	407.077	1201.67	542.672	351.036	330.435	432.191	549.532	818.898	892.083	771.353	282.41	564.22	364.241	401.17	225.694	608.4	266.391	638.074
ENSMUSG00000017652	Cd40	protein_coding	TYPE_I	L35	387.154	564.362	331.179	412.689	335.224	233.65	329.683	245.806	558.251	483.303	451.578	410.742	520.611	124.055	626.702	91.7585	51.4224	215.744	76.8273	178.224	27.8567	30.049	18.779	26.9896	511.761	598.079	672.218	363.181	391.298	295.507	483.485	268.187
ENSMUSG00000017670	Elmo2	protein_coding	TYPE_I	L7	1824.86	2457.27	1598.43	2409.9	1591.84	1595.08	1574.1	1610.08	1847.96	3437.95	1449.61	3030.1	1374.36	1767.41	1554.39	1482.1	559.242	1219.17	515.115	1181.77	523.636	987.831	567.767	1035.06	1022.61	2000.86	1232.4	2030.19	909.86	1133.94	1000.46	1226.26
ENSMUSG00000017697	Ada	protein_coding	TYPE_I	L24	883.327	188.263	1043.54	220.058	1041.25	182.567	668.746	138.843	78.8325	188.672	93.8703	189.668	185.737	240.974	75.5352	129.91	66.4619	336.07	108.132	294.483	85.071	140.097	63.5606	125.971	166.083	544.952	173.9	423.951	150.393	483.054	148.088	307.224
ENSMUSG00000017715	Pgs1	protein_coding	TYPE_I	L15	1464.02	1896.99	1458.15	1928.46	1543.58	2436.92	1454.77	2380.02	819.717	1824.22	718.071	1850.2	900.538	1504.43	869.097	1431.53	448.939	983.654	363.43	1049.17	500.598	813.038	457.827	735.522	719.417	1388.86	738.147	1374.44	720.755	1264.81	772.195	1199.47
ENSMUSG00000017716	Birc5	protein_coding	TYPE_I	L6	78.1019	453.238	77.7146	329.364	82.2265	185.763	59.9953	173.723	263.862	1302.5	274.447	838.807	641.856	554.774	228.074	584.86	37.3331	233.46	56.6821	186.804	99.0193	77.2761	45.3562	93.7598	4648.1	1685.59	2670.18	1674.87	6227.42	1669.45	5021.76	1401.97
ENSMUSG00000017718	Afmid	protein_coding	TYPE_I	L15	72.7738	53.386	56.9045	57.3276	47.1138	79.6151	55.8017	85.7153	137.429	51.5209	54.1778	45.4346	130.888	68.2733	111.235	81.6324	924.708	101.91	771.616	144.839	603.196	91.6736	572.774	67.4231	313.57	81.401	245.879	101.432	418.464	111.543	411.589	112.847
ENSMUSG00000017723	Wfdc2	protein_coding	TYPE_I	L31	7048.57	7250.28	8045.58	8123.12	7474.74	8068.65	6464.43	9511.27	382.093	0.708391	1392.77	0.713089	596.91	0.589787	232.151	8.45699	212.022	84.3225	161.601	112.972	208.764	355.119	325.753	293.164	0.662388	0.697532	0.637001	1.64769	1.28157	0.911518	1.49462	3.04418
ENSMUSG00000017737	Mmp9	protein_coding	TYPE_I	L12	401.431	1906.93	492.695	3190.43	520.122	7763.4	995.816	6968.61	2437.64	8197.92	2258.3	17924.5	2595.81	40748.7	4141.61	38230.9	114.786	245.282	162.483	548.821	71.8448	901.335	122.352	802.959	264.958	862.296	539.075	1277.2	521.168	1584.07	605.326	1772.64
ENSMUSG00000017765	Slc12a4	protein_coding	TYPE_I	L15	1567.38	1512.7	1585.06	1382.65	1405.67	1425.24	1429.73	1411.09	286.28	629.325	507.21	749.094	334.269	437.408	327.719	327.112	667.88	1333.98	523.199	1453.16	614.73	1897.11	635.428	1808.94	703.205	576.424	664.43	604.094	688.556	523.734	685.731	598.687
ENSMUSG00000017781	Pitpna	protein_coding	TYPE_I	L14	2494.31	3483.19	2752.13	3692.26	2746.11	3765.2	2578.2	3941.41	5454.32	9456.24	4982.55	10463.8	5341.12	8746.06	5847.45	8200.27	2055.33	3690.59	2297.17	3704.88	2171.87	2559.76	2081.19	2561.94	2478.48	3787	3003.26	4033.23	2555.38	3940.37	2606.37	3999.01
ENSMUSG00000017817	Jph2	protein_coding	TYPE_I	L27	702.807	107.004	852.308	115.452	722.656	163.961	848.555	157.721	108.461	8.27524	758.612	0.927557	192.538	3.0937	143.777	9.98726	6.45639	3.9031	14.9336	10.0791	74.3463	8.4715	4.46533	6.1853	36.8298	16.8801	53.8326	16.6983	45.4271	22.0537	35.9532	28.0727
ENSMUSG00000017830	Dhx58	protein_coding	TYPE_I	L5	294.424	1429.72	91.8309	830.04	223.311	262.202	112.966	124.481	577.993	2308.42	128.914	1454.03	407.591	571.547	146.281	261.341	506.94	1409.67	179.784	665.731	369.341	234.233	103.748	70.8779	562.155	1314.32	152.155	790.688	522.816	416.083	119.88	158.346
ENSMUSG00000017861	Mybl2	protein_coding	TYPE_I	L6	68.3401	250.914	72.0158	214.337	60.5704	176.876	64.7063	159.271	70.9861	597.163	112.423	498.828	169.851	363.189	92.6487	354.957	23.2727	136.55	35.0845	122.274	48.6266	79.9151	19.205	61.4795	2727.28	1164.1	1602.71	1406.72	3051.01	1360.77	2821.96	1283.95
ENSMUSG00000017929	B4galt5	protein_coding	TYPE_I	L3	772.105	1558.41	678.705	1372.34	853.578	1215.93	681.87	1085.64	1827.5	1968.09	1283.28	1776.91	1550.25	1906.9	1720.54	1520.68	1071.99	1121.86	1229.64	1045.98	1091.11	1117.43	1116.91	868.145	668.885	1228.38	731.201	912.755	557.679	1079.93	578.365	999.267
ENSMUSG00000017978	Cadps2	protein_coding	TYPE_I	L30	623.387	449	623.323	478.804	640.596	441.653	611.103	378.016	50.1533	0.925134	97.6469	1.17442	45.4891	7.17536	22.375	3.49382	493.162	350.438	491.598	307.845	499.638	624.947	623.239	603.089	41.8893	31.4752	44.7473	29.8479	29.2793	28.4362	25.5455	32.2372
ENSMUSG00000018001	Cyth3	protein_coding	TYPE_I	L32	4951.42	3004.27	4738.61	3078.38	4281.48	2804.35	4072.38	2762.3	936.811	1121.43	1185.53	1274.39	847.7	636.537	735.312	576.347	402.288	591.868	340.129	712.784	388.09	421.818	334.968	470.232	2256.16	1012.54	1637	1563.52	2775.53	954.834	2330.83	1148.47
ENSMUSG00000018042	Cyb5r3	protein_coding	TYPE_I	L34	6502.22	3126.37	6192.59	3659.77	6044.49	3915.99	5281.21	4329.02	1940.22	1154.56	2372.2	1671.41	1853.59	1823.08	1633.17	2346.53	15474.2	4667.22	18542.4	5813.37	16764.9	6141.31	14531.2	5436.97	3045.5	1567	2488.09	2159.52	3630.22	1802.77	3199.2	1912.18
ENSMUSG00000018102	Hist1h2bc	protein_coding	TYPE_I	L27	570.703	469.456	674.121	337.49	582.582	338.628	572.642	391.06	5931.54	3772.24	3273.63	2758.04	3200.36	4657.58	4871.7	7433.78	3215.75	2082.22	3911.99	1424.65	3268.22	1618.6	3700.61	1395.08	434.578	191.182	331.286	216.088	497.895	299.462	499.09	195.496
ENSMUSG00000018143	Mafk	protein_coding	TYPE_I	L18	1252.19	2001.99	1330.09	2206.41	1287.02	2219.09	1332.47	2611.99	949.605	846.749	757.221	1015.9	1099.44	773.671	987.279	842.116	585.239	1040.02	506.153	1231.64	556.632	888.106	547.421	803.119	1396.37	659.578	1224.65	719.485	1946.64	667.004	1799.38	637.611
ENSMUSG00000018168	Ikzf3	protein_coding	TYPE_I	L35	565.018	608.938	512.748	361.096	397.187	301.903	514.462	268.215	3819.23	2054.23	3412.85	893.713	3110.08	1364.07	3995.94	1501.14	144.872	329.761	150.729	153.11	83.0815	61.534	86.0303	82.542	3357.28	2721.26	4185.62	1617.67	2317.48	2336.44	3426.28	2230.12
ENSMUSG00000018169	Mfng	protein_coding	TYPE_I	L27	837.986	416.197	840.893	398.047	711.251	509.011	784.494	493.171	720.523	435.48	726.471	382.511	694.438	439.971	778.152	497.682	77.5378	79.7101	61.8287	123.564	53.7254	86.0211	50.3178	95.5029	448.762	580.49	666.053	432.81	343.903	706.501	479.674	721.741
ENSMUSG00000018171	Vmp1	protein_coding	TYPE_I	L14	1318.43	3898.8	1287.88	3349.87	1526.72	2920.78	1415.45	2959.5	1471.05	4480.44	1051.73	4569.14	1190.21	3520.89	1333.86	3233.96	2653.55	4906.45	2341.03	4554.4	2591.38	6321.18	2736.9	6065.27	1087.56	2398.75	992.227	2324.58	1315.78	1894.32	1192.01	1844.78
ENSMUSG00000018199	Trove2	protein_coding	TYPE_I	L34	902.058	920.692	824.694	909.858	877.644	765.988	996.554	744.687	525.734	466.489	538.562	435.707	351.792	361.313	428.1	406.898	317.869	208.694	234.874	226.193	263.241	232.931	219.259	316.717	129.611	177.829	167.019	252.051	167.644	133.976	141.27	182.31
ENSMUSG00000018217	Pmp22	protein_coding	TYPE_I	L33	8280.6	2719.29	8097.99	2899.4	7622.62	3844.58	6990.39	3710.76	1288.47	21.4788	2228.5	25.5276	1604.97	286.041	1107.29	164.789	209.368	251.655	261.245	340.276	226.298	180.982	172.695	162.558	220.896	215.438	250.603	249.755	265.258	276.329	237.758	347.567
ENSMUSG00000018340	Anxa6	protein_coding	TYPE_I	L29	5589.53	4853.34	5174.41	3571.97	5159.29	2886.08	4962.74	2594.52	4446.63	7343.44	4231.94	4282.61	4207.69	3211.51	4198.27	2910.66	4996.41	3460.22	5009.1	3874.15	4235.69	2241.4	4592.26	2038.22	2433.31	5169.55	3139.1	4169.09	2045.08	3411.12	2309.85	3315.29
ENSMUSG00000018347	Zkscan6	protein_coding	TYPE_I	L12	276.147	296.94	250.164	354.023	282.953	415.211	260.611	393.093	242.353	301.91	235.995	334.644	242.263	360.872	284.128	408.755	137.56	197.795	128.64	224.291	111.251	251.64	116.552	228.001	241.562	236.864	225.802	261.282	213.737	250.04	226.022	262.805
ENSMUSG00000018362	Kpna2	protein_coding	TYPE_I	L6	586.767	1392.39	671.163	1147.87	702.791	928.216	690.977	882.187	840.477	3376.04	883.396	2215.31	1341.88	1724.5	982.84	1370.75	1155.43	1854.32	1458.59	1646.81	1460.68	1705.45	1243.96	1661.64	4591.63	3250.4	2970.26	3153.76	5276.56	2627.59	4505.92	2446.43
ENSMUSG00000018363	Smurf2	protein_coding	TYPE_I	L33	2532.18	1495.62	2685.44	1542.6	2548.71	2007.26	2665.92	1849.56	827.465	787.864	1091.27	785.145	840.858	951.256	872.996	1083.81	1869.49	1393.08	1770.94	1245.46	2082.64	1894.51	2077.98	2011.4	612.471	623.837	770.052	629.016	624.993	775.139	651.207	769.201
ENSMUSG00000018378	Cuedc1	protein_coding	TYPE_I	L33	1139.87	527.682	1085.84	619.269	1013.65	554.937	1082.16	552.644	415.479	214.94	577.329	206.73	350.366	207.053	325.78	397.352	142.186	122.677	170.015	130.277	184.74	96.2932	129.879	85.7405	172.306	144.132	225.185	151.603	161.966	148.006	176.568	181.901
ENSMUSG00000018387	Shroom1	protein_coding	TYPE_I	L33	70.1113	40.6249	58.2137	34.8692	64.458	36.8238	59.3533	51.7752	5.85197	2.37482	14.2051	0.965153	3.95317	4.54372	4.69647	0.499118	1521.2	774.329	1806.59	1057.36	1771.67	2546.29	1988.61	3098.23	4.80754	4.4511	4.34521	2.97518	3.75723	2.60405	4.04023	4.65328
ENSMUSG00000018411	Mapt	protein_coding	TYPE_I	L34	3230.57	1466.87	3247.68	1517.9	2651.32	1183.64	2939.43	1037.28	109.765	2.73026	406.315	5.45259	159.692	22.052	76.7203	23.2773	204.194	59.6303	171.531	75.8466	207.764	65.857	171.226	51.0665	29.344	15.4714	48.062	13.6913	36.2925	21.7564	52.7258	26.3043
ENSMUSG00000018417	Myo1b	protein_coding	TYPE_I	L34	4723.58	2065.36	4321.08	2084.89	4972.93	2889.7	4552.91	2610.25	247.768	13.9542	946.084	14.4488	546.202	40.6813	219.909	18.7995	6480.47	3303.76	6169.94	3432.83	6651.11	4754.61	6285.9	4691.32	119.393	147.793	181.453	145.28	145.626	251.76	118.344	295.165
ENSMUSG00000018427	Ypel2	protein_coding	TYPE_I	L33	462.015	209.153	398.601	270.469	427.588	277.102	445.66	322.44	406.931	101.471	393.19	195.642	540.298	332.554	456.784	292.98	1439.91	341.266	787.66	402.957	1129.6	568.143	1130.21	641.475	138.245	130.513	160.494	168.34	109.623	314.187	141.493	320.402
ENSMUSG00000018474	Chd3	protein_coding	TYPE_I	L27	4304.47	1581.53	4010.84	1650.75	3820.89	2374.03	3710.36	2239.38	3878.23	1652.72	3743.99	1295.49	3072.03	1696.74	3272.84	1709.87	6338.13	4632.56	6507.17	5077.77	6810.85	8465.96	6090.91	8159.19	3152.3	2313.14	4590.38	1880.74	2563.93	2716.04	3160.59	2717.92
ENSMUSG00000018476	Kdm6b	protein_coding	TYPE_I	L18	1569.54	1358.89	1562.97	1600.45	1533.07	2975.55	1712.53	2671.55	1153.86	1693.49	1381.45	2294.54	1403.19	2993.73	1560.85	2959.11	1044.85	1310.28	892.732	1397.53	1195.81	1835.14	1100.18	1387.24	994.981	1460.59	1363.15	1524.69	929.311	1780.61	1201.04	1871.1
ENSMUSG00000018486	Wnt9b	protein_coding	TYPE_I	L11	5.96068	31.2329	5.72337	59.1012	4.24899	31.6062	6.11597	28.5003	0	3.3623	10.7887	0	4.81813	4.77406	2.55579	3.94995	45.1499	106.172	67.2019	160.064	48.6207	40.7158	40.9468	26.9921	1.92714	7.35955	7.71604	13.7262	4.26186	11.6512	8.72799	11.1538
ENSMUSG00000018500	Adora2b	protein_coding	TYPE_I	L12	136.217	167.618	108.495	153.558	182.116	199.309	146.73	227.965	54.9146	162.952	49.479	176.5	70.5087	267.715	61.9819	156.894	0	30.5445	7.4749	44.5853	0	19.9744	2.87421	30.7475	5.92183	35.4103	8.70906	40.2527	9.53648	20.7248	9.71082	28.4847
ENSMUSG00000018507	Trpv2	protein_coding	TYPE_I	L3	368.708	782.464	356.761	759.068	423.299	694.097	405.409	748.058	1139.11	1910.29	843.786	1924.2	1098.63	1919.04	1184.42	2223.26	80.3066	461.777	141.136	457.312	77.49	170.235	71.9471	211.109	1019.46	1088.66	953.427	1104.85	880.28	1118.51	903.37	1036.05
ENSMUSG00000018566	Slc2a4	protein_coding	TYPE_I	L22	512.578	59.6521	746.16	94.2657	497.517	104.568	912.102	99.071	129.961	5.44917	671.804	1.23694	268.361	11.2521	201.096	22.2082	20.7969	0.966467	14.9964	3.1626	140.12	5.30147	22.2596	2.02131	825.6	8.60604	482.683	59.043	1053.95	59.6508	940.909	21.8368
ENSMUSG00000018569	Cldn7	protein_coding	TYPE_I	L18	425.652	687.379	439.113	748.914	476.373	463.277	418.609	560.9	22.4814	0.694968	76.8416	0.301748	50.011	1.71839	12.9316	0.469833	10.7461	34.1567	34.1119	24.3477	16.2015	9.78085	24.039	33.1192	5.67011	6.63334	5.23076	5.75828	4.10972	6.73444	5.30732	10.2041
ENSMUSG00000018572	Phf23	protein_coding	TYPE_I	L15	824.804	855.447	806.285	818.921	797.989	799.02	804.722	775.385	912.145	1258.89	900.981	1175.39	1025.83	1117.24	1059.46	1099.39	709.59	877.752	636.144	923.468	760.9	735.443	780.906	699.713	906.86	920.229	965.421	866.479	908.269	745.759	987.291	812.846
ENSMUSG00000018654	Ikzf1	protein_coding	TYPE_I	L6	817.454	2135.25	724.527	1820.33	679.7	1429.73	813.877	1382.92	5798.14	6186.62	4614.68	5332.59	5434.44	5772.7	5249.21	6296.07	310.567	1060.35	370.001	852.395	259.86	316.734	184.802	313.435	5841.24	5668.67	5530.6	4899.42	5996.13	5662.81	5951.64	5897.05
ENSMUSG00000018698	Lhx1	protein_coding	TYPE_I	L18	0.456742	5.17729	2.5762	5.90346	0.321767	2.63471	3.28412	2.79982	1.05191	17.4127	8.64659	22.7136	4.04382	27.4202	15.6151	14.0083	1.1461	2.21627	2.22656	0.556107	0.932182	0	0	1.27909	0.479211	1.80323	0.637001	1.00373	0.952534	0.61097	1.52382	0.645124
ENSMUSG00000018736	Ndel1	protein_coding	TYPE_I	L13	1204.17	1305.6	1338.62	1385.32	1316.58	1760.15	1359.52	1830.87	901.602	1392.64	940.156	1718.76	965.109	2339.04	1046.78	2386.24	1159.42	1280.59	1168.02	1160.69	1377.02	1170.06	1183.59	1082.93	871.579	899.706	860.988	900.303	1027.96	885.736	997.673	864.787
ENSMUSG00000018740	Slc25a35	protein_coding	TYPE_I	L34	469.394	221.007	444.57	202.048	387.497	165.472	389.281	139.513	200.605	98.6086	285.184	114.875	163.07	86.6936	134.207	95.5059	74.3894	68.8091	101.074	59.1099	55.8206	33.2336	39.1121	31.6392	209.816	160.979	316.017	143.79	187.694	124.863	213.549	124.637
ENSMUSG00000018750	Zbtb4	protein_coding	TYPE_I	L33	4669.32	2664.35	4431.34	2674.83	4267.02	3102.53	4621.89	3179.03	1659.07	454.817	1975.07	395.897	1668.63	414.753	1748.48	429.127	1220.39	1541.68	1187.23	1346.97	1054.23	991.482	1132.72	839.831	1278.01	854.931	1674.03	700.397	1010.33	815.44	1291.3	978.75
ENSMUSG00000018774	Cd68	protein_coding	TYPE_I	L3	575.76	1578.6	419.448	1478.79	1351.67	1049.6	643.839	1004.24	2862.59	6026.64	1939.44	6846.36	2205.15	5200.83	2893.28	3073.63	901.763	2574.32	1264.1	2256.94	923.618	866.53	632.867	876.939	1849.37	3878.62	2274.67	3923.83	1706.84	2313.63	2047.78	2623.82
ENSMUSG00000018796	Acsl1	protein_coding	TYPE_I	L22	2529.28	1618.54	2468.07	1970.34	1897.39	1619.71	3028.21	1935.39	14713.5	3020.18	5768.06	3932.51	12933.9	5018.41	10491	7893.36	34341.6	6618.21	27381.4	9715.68	35302.1	16429.6	33680	16316	2882.87	1274.28	2117.23	2046.24	3842.01	993.373	3393.06	934.526
ENSMUSG00000018800	Abca5	protein_coding	TYPE_I	L32	888.558	638.179	846.944	640.124	1012.33	765.688	1077.25	740.576	123.865	3.53926	188.233	4.52357	141.138	15.3568	91.0664	24.9188	238.479	151.186	219.763	190.302	282.586	376.885	307.021	492.674	38.0123	34.5879	49.622	34.382	60.6487	47.2434	45.7581	74.5323
ENSMUSG00000018819	Lsp1	protein_coding	TYPE_I	L6	2949.66	4285.02	2963.8	4201.26	3230.97	3005.28	3224.04	2732.13	19248.9	16530.4	15399.4	15857.9	20140.3	13620.4	22988.3	13928.4	470.757	1289.03	615.187	1240.81	352.242	558.146	246.799	582.082	5501.54	6547.13	7468.32	5269.68	4631.36	5924.32	5861.83	5195.42
ENSMUSG00000018821	Avpi1	protein_coding	TYPE_I	L21	548.708	418.254	557.853	439.129	613.737	665.637	560.477	729.171	71.0745	18.4188	151.377	26.7459	90.3997	91.8854	80.9248	55.8544	641.672	540.045	726.901	661.468	623.615	796.668	607.122	618.945	90.0824	77.0776	134.736	112.281	93.1057	142.528	110.524	124.455
ENSMUSG00000018830	Myh11	protein_coding	TYPE_I	L34	4861.54	1625.66	5673.31	1698.06	4963.13	2388.19	4726.44	1534.37	53.9654	4.77834	136.29	6.92628	84.9302	8.26468	24.6172	6.94106	404.615	161.52	499.83	148.798	565.397	146.122	379.629	397.849	1177.67	462.476	1365.26	395.264	1366.71	472.699	1223.56	558.564
ENSMUSG00000018845	Unc45b	protein_coding	TYPE_I	L33	939.244	367.328	1174.09	488.829	1003.25	455.965	1162.83	415.474	87.3706	7.41204	468.81	6.7329	156.367	2.61596	99.0395	9.11011	86.417	103.754	55.8974	117.402	110.63	115.084	69.3256	91.3901	17.7194	19.7486	14.1776	28.4999	11.7728	45.8208	13.0278	50.314
ENSMUSG00000018848	Rars	protein_coding	TYPE_I	L4	693.926	1225.09	746.531	1026.32	816.903	918.785	711.671	832.896	902.779	2095.54	872.469	1765.8	918.487	1316.01	929.736	1232.96	1293.55	1815.74	1290.24	1540.14	1250.9	1330.12	1229.74	1471.15	1304.46	1670.55	1010	1580.04	1273.67	1507.96	1131.3	1372.91
ENSMUSG00000018849	Wwc1	protein_coding	TYPE_I	L33	4025.16	1687.02	4108.13	1718.51	3831.14	2954.82	3558.83	3113.72	294.492	2.68688	787.286	2.48256	423.863	8.60853	149.334	4.34563	2879.21	1666.87	2103.34	1504.6	2385.97	2309.7	2835.77	2025.4	14.6439	11.4211	35.146	13.6308	10.5204	11.0657	12.8925	16.9764
ENSMUSG00000018868	Pnpla5	protein_coding	TYPE_I	L34	13.6298	6.34095	9.64464	7.56396	9.8791	8.04158	11.7539	7.39437	1.94561	0	1.95277	0	1.27026	0	1.07034	0	9.87056	0	9.2006	1.3542	9.09993	1.94563	1.37168	3.49337	0	0	0.979823	0	0	0	0	0
ENSMUSG00000018899	Irf1	protein_coding	TYPE_I	L7	2712.94	19139.3	2870.11	19452.3	2033.92	2402.56	1916.13	1829.14	2663.94	14058.2	2629.99	15698.4	1844.54	2314.86	1828.25	2203.64	2025.69	8211.8	2286.63	8586.33	1372.27	898.232	1321.79	731.83	1690.64	9090.58	2588.1	8994.19	1095.13	1701.87	1068.06	1454.81
ENSMUSG00000018909	Arrb1	protein_coding	TYPE_I	L34	7503.75	5435.58	6902.85	6573.16	6658.7	4418.76	6767.66	4119.57	4496.97	1772.84	3082.11	2245.46	4077.92	3262.79	3954.47	4334.56	1056.69	1525.82	1003.34	1935.86	1051.3	921.917	943.434	770.791	10852.7	1871.5	7992.48	2346.04	14860.2	2635.39	13181.4	2535.6
ENSMUSG00000018920	Cxcl16	protein_coding	TYPE_I	L3	1178.22	1765.75	1123.32	1506.68	1156.74	1164.69	1004.64	1272.32	277.362	461.138	529.314	658.408	276.633	214.636	188.904	142.031	537.908	1522.2	792.723	1562.28	444.072	330.004	408.174	390.222	395.581	721.049	533.352	893.363	382.428	717.402	379.951	880.099
ENSMUSG00000018925	Heatr9	protein_coding	TYPE_I	L5	21.6464	25.2116	17.9588	22.1295	8.97566	13.4626	10.5911	6.36506	48.0326	78.0429	51.1034	33.9627	34.6627	25.0165	17.1806	32.2592	6.06845	8.96181	7.08635	8.02308	0.932182	2.09774	1.72196	1.99024	31.6064	31.6094	47.8213	29.3492	26.8353	24.2464	17.7597	20.6579
ENSMUSG00000018927	Ccl6	protein_coding	TYPE_I	L10	1463.45	2355.64	1243.16	2163.58	4402.29	7545.57	2215.16	9709.34	6047.56	6644.27	5165.08	8030.85	6911.09	39415.9	6648.66	30991.9	422.098	3427.35	606.32	2298.38	496.763	4003.29	259.532	3994.71	281.361	1363.76	462.448	1442.75	464.595	4724.3	383.8	5877.98
ENSMUSG00000018930	Ccl4	protein_coding	TYPE_I	L2	23.3734	365.188	26.8932	180.145	20.5013	90.8162	12.0453	79.3746	136.576	541.385	85.4174	246.376	36.5949	208.156	29.9336	149.82	12.4347	211.911	21.9835	99.3366	5.83283	27.8416	1.72196	45.3337	23.8945	232.07	33.6928	181.341	20.047	113.714	8.80128	122.099
ENSMUSG00000018983	E2f2	protein_coding	TYPE_I	L7	631.556	896.926	564.255	829.335	656.738	686.505	591.274	657.943	20348.7	1891.02	5888.98	1700.16	19402.9	9206.07	17040.6	21504.6	110.544	226.459	69.0686	145.53	134.831	97.6409	108.177	88.194	8429.09	1733.41	5142.52	2172.37	10730.8	2209.79	9852.52	1618.71
ENSMUSG00000018986	Slfn3	protein_coding	TYPE_I	L7	53.3399	403.683	40.253	400.902	58.5066	100.872	33.2281	63.0157	33.6249	215.095	29.2444	142.328	58.2992	83.8404	35.0269	84.3499	4.46685	62.8727	1.1367	38.0594	14.0259	15.3334	5.06622	15.6929	199.079	160.978	101.613	149.971	211.876	135.416	187.725	133.726
ENSMUSG00000019027	Dnah1	protein_coding	TYPE_I	L31	391.09	342.42	414.864	431.867	445.609	447.525	433.926	385.962	12.1601	1.61336	69.0121	0.851488	30.6206	3.0972	12.5374	4.63535	6.82019	34.4875	21.4541	25.2966	10.9554	14.1228	11.1705	8.38242	11.1743	8.2954	14.9713	5.10722	12.9666	9.44033	16.4693	7.25529
ENSMUSG00000019055	Plod1	protein_coding	TYPE_I	L5	918.809	999.912	856.055	866.076	793.092	777.264	828.924	737.051	401.264	1026.13	521.819	1108.54	409.277	992.437	386.665	628.369	1956.85	3473.09	1860.74	3365.22	1778.01	2109.29	2087.22	1624.24	393.998	1120.87	474.57	1063.82	403.009	622.881	457.061	764.203
ENSMUSG00000019082	Slc25a22	protein_coding	TYPE_I	L5	640.105	823.9	480.155	678.355	473.205	470.745	499.501	510.062	742.815	1024.81	581.742	773.154	633.43	613.261	628.838	491.142	6454.13	10223.9	6710.81	14310.4	7210.52	16433.4	6702.03	12776.2	728.773	965.66	679.308	745.928	652.981	861.198	532.185	703.206
ENSMUSG00000019122	Ccl9	protein_coding	TYPE_I	L10	298.058	1219.75	256.685	812.329	622.059	2135.48	420.001	2226.28	2537.98	2344.78	1971.16	2904.51	2462.67	15319.5	2849.89	6261.73	2018.28	3733.38	2656.68	2758.26	1795.37	3554.22	1590.43	3330.32	78.7867	695.853	134.23	674.874	151.176	3098	127.234	3565.97
ENSMUSG00000019124	Scrn1	protein_coding	TYPE_I	L33	688.764	199.983	750.882	201.138	625.94	258.224	652.409	253.073	78.4471	1.24261	173.126	1.65721	78.3879	7.18533	25.2451	0	3.80368	1.01238	3.70739	2.46241	9.02845	1.98092	1.37168	2.92929	14.1781	8.25145	21.1219	11.2767	18.6659	11.3373	18.2376	11.4191
ENSMUSG00000019139	Isyna1	protein_coding	TYPE_I	L6	687.639	579.311	689.401	491.547	686.583	484.976	622.531	501.071	863.343	924.552	769.152	747.633	783.821	953.845	992.208	823.371	421.331	914.177	525.667	1286.61	574.889	3279.57	2502.26	2793.42	1094.34	1390.53	1166.92	1224.57	1075.9	1681.54	1070.62	1652.23
ENSMUSG00000019173	Rab5c	protein_coding	TYPE_I	L3	3143.43	5394.15	3042.23	5638.34	2952.41	3458.1	2773.81	3586.26	5655.87	7622.61	3552.44	8781.61	4772.01	7563.89	4674.68	8152.61	3451.67	5418.41	3661.41	5026.69	3283.91	3120.2	3181.31	2912.3	3569.34	4350.88	3255.11	4863.3	3877.41	3169.13	3659.08	3067.25
ENSMUSG00000019188	H13	protein_coding	TYPE_I	L15	1901.63	2421.29	1854.97	2367.84	1887.15	2441.54	1762.12	2680.53	1895.75	3179.83	1984.38	3687.01	2044.66	3393.63	2062.2	3344.91	3541.15	3075.36	3793.1	3346.89	3183.42	5087.82	3607.75	5502.36	1549.05	3362.05	1895.01	2847.7	1385.53	4402.37	1459.71	3440.74
ENSMUSG00000019214	Chtf18	protein_coding	TYPE_I	L6	53.4986	87.1309	39.4116	70.8248	45.5449	44.7682	46.5737	42.3666	87.7274	179.584	83.9377	123.072	135.861	97.4702	70.4573	84.3367	16.2674	53.3584	11.6305	47.566	28.5833	18.9433	15.2264	19.2367	860.163	335.923	451.764	328.101	857.264	287.117	738.107	262.581
ENSMUSG00000019256	Ahr	protein_coding	TYPE_I	L28	2025.59	587.023	1544.29	705.025	1700.96	874.599	1817.24	874.058	235.036	218.929	299.197	371.118	351.877	1241.98	296.436	1225.88	1999.53	1611.82	1796.13	1401.48	2005.01	1601.48	2262.18	1553.24	276.077	246.601	324.808	272.037	277.084	738.98	273.561	1029.56
ENSMUSG00000019278	Dpep1	protein_coding	TYPE_I	L32	2132.4	3515.04	2399.81	3597.9	2112.11	2757.65	2240.65	2511.45	42.131	5.78601	188.746	2.85518	91.2475	3.33757	38.7861	3.3474	15.8472	144.603	29.4895	223.958	29.8089	58.4697	16.1041	42.5613	16.2204	58.3872	28.2804	73.909	13.4696	22.1078	11.9085	44.6367
ENSMUSG00000019302	Atp6v0a1	protein_coding	TYPE_I	L19	2148.55	1929.7	1924.54	2292.78	2171.16	3387.54	1983.41	3721.16	1723.31	1300.25	1489.47	2475.94	1674.21	5095.56	1769.6	5497.8	1632.75	1977.88	1821.39	2325.71	1730.76	4333.09	1696.25	4136.31	2929.98	1039.62	2368.72	1053.79	3416.59	1547.48	3476.8	1369.4
ENSMUSG00000019312	Grb7	protein_coding	TYPE_I	L33	536.368	334.34	436.371	296.383	482.996	310.297	430.992	356.169	85.542	90.1496	121.356	42.291	81.9302	23.3219	66.3046	30.8254	4588.22	1246.94	3847.03	1643.89	4142.3	2195.62	4051.18	2172.73	25.151	99.5659	30.4295	72.9922	9.3222	63.1815	13.8341	55.5914
ENSMUSG00000019320	Noxo1	protein_coding	TYPE_I	L10	165.758	97.9196	140.915	89.3965	194.862	85.5335	162.284	80.0381	56.4799	19.0937	67.724	23.9652	33.2866	14.1776	64.7233	22.6425	41.0774	51.5422	53.9604	41.2322	32.2599	31.0364	35.1984	34.3119	50.2674	51.9421	48.6215	56.9485	37.8772	21.0256	40.3273	35.9886
ENSMUSG00000019326	Aoc3	protein_coding	TYPE_I	L23	566.691	36.0052	573.244	47.6553	306.379	72.4264	1019.73	53.9652	63.8188	2.60554	161.701	2.00864	55.3672	12.7383	19.9254	19.4012	12.5877	3.97637	14.6081	2.64183	41.0977	16.0589	14.2458	13.1741	87.7994	14.2487	80.1123	13.71	119.442	31.2637	136.569	26.6931
ENSMUSG00000019437	Tlcd1	protein_coding	TYPE_I	L20	312.135	202.429	330.482	285.848	318.736	334.853	330.88	371.278	441.815	246.403	474.377	367.131	369.892	392.239	330.139	714.649	1390.22	395.09	1512.33	562.679	1487.32	586.248	1236.5	603.168	1024.67	103.412	680.888	160.344	1370.4	259.533	1168.28	180.498
ENSMUSG00000019467	Arhgef25	protein_coding	TYPE_I	L28	782.107	256.924	810.322	253.41	726.869	325.93	690.295	260.263	35.3534	13.9109	142.947	9.46501	54.0329	8.51016	40.4205	4.72103	69.2127	49.7183	70.2553	79.8206	81.2991	50.2305	62.1962	55.6477	252.15	165.497	253.895	245.247	301.476	119.3	242.129	147.205
ENSMUSG00000019478	Rab4a	protein_coding	TYPE_I	L33	106.628	55.5382	166.402	108.916	112.936	95.6447	170.793	174.274	25.6278	9.74389	114.138	37.5094	20.7668	32.6803	37.4676	151.452	486.42	815.507	620.035	1143.6	489.473	1086.16	705.375	1353.66	144.464	64.4906	149.336	194.37	159.353	105.213	186.869	194.462
ENSMUSG00000019528	Gyg	protein_coding	TYPE_I	L28	2898.39	1437.41	2703.07	1581.93	2670.15	1132.74	2439.83	1159.82	940.291	3827.39	1174.77	5059.77	937.074	2761.1	886.039	3369.41	172.509	741.562	218.39	705.807	262.626	338.311	191.106	370.474	562.247	1466.37	528.76	1730.37	593.566	858.81	544.121	839.717
ENSMUSG00000019558	Slc6a8	protein_coding	TYPE_I	L19	1061.51	511.944	1137.04	633.235	1125.68	973.021	1106.14	1030.72	96.8327	31.3544	535.79	15.6234	214.356	42.0721	101.22	17.5807	211.479	215.03	158.093	350.803	272.169	491.927	290.956	545.892	56.6257	85.5344	81.7788	108.929	74.9228	130.9	73.3012	190.36
ENSMUSG00000019564	Arid3a	protein_coding	TYPE_I	L13	279.745	547.49	234.569	632.374	286.15	750.346	287.59	812.403	517.186	1312.42	437.21	1683.54	609.152	2083.86	715.298	2174.02	101.794	288.98	55.5927	311.175	94.3941	268.384	60.1446	329.842	393.227	1108.64	469.406	873.72	311.064	1359.7	411.418	1028.83
ENSMUSG00000019577	Pdk4	protein_coding	TYPE_I	L18	525.262	2169.77	917.064	3011.73	602.552	2592.55	1514.52	2824.85	217.007	107.803	951.438	13.6213	140.158	36.6247	236.779	83.1143	1268.7	1724.94	525.616	1643.46	2008.57	3750.53	1176.32	6341.64	50.7281	666.885	82.0946	903.051	53.6193	363.362	42.0573	820.051
ENSMUSG00000019590	Cyb561	protein_coding	TYPE_I	L19	1641.31	1501.98	1824.74	1507.6	1761.56	2001.15	1641.92	2197.99	119.742	12.0056	247.551	15.0652	156.604	26.8592	56.7101	19.8206	173.145	781.217	349.211	789.897	192.754	1683.19	562.006	1417.87	24.0619	63.9563	41.9255	52.6687	28.9515	88.3851	34.7968	138.196
ENSMUSG00000019699	Akt3	protein_coding	TYPE_I	L34	1643.07	1906.5	1721.24	1612.61	1649.18	1137.87	1810.9	1047.24	1476.35	1455.05	1286.69	1306.3	1103.84	883.85	1471.85	1360.43	238.371	813.301	219.148	531.033	206.719	164.017	187.497	145.603	945.999	945.397	978.566	785.055	831.086	543.212	922.575	526.926
ENSMUSG00000019726	Lyst	protein_coding	TYPE_I	L15	904.661	1723.9	883.76	2007.33	1066.27	1907.83	1002.12	1671.18	1669.53	2937.79	1534.24	3576.38	1374.54	3347.19	1451.56	4179.35	1206.32	1207.28	865.844	1171.16	1025.62	929.407	1158.42	884.767	1397.41	1236.41	1865.02	1241.3	1394	1172.22	1574.53	1159.76
ENSMUSG00000019763	Rmnd1	protein_coding	TYPE_I	L29	359.108	278.957	436.099	228.994	369.251	200.628	399.297	185.533	649.5	515.719	708.992	441.117	562.331	339.352	716.61	392.198	1191.01	683.467	1389.98	603.674	1138.23	551.682	1202.83	578.569	704.834	544.128	684.584	494.913	638.855	432.271	637.052	419.735
ENSMUSG00000019773	Fbxo5	protein_coding	TYPE_I	L6	101.057	205.697	87.7279	149.065	75.4603	88.0851	77.1259	84.0905	178.816	469.549	170.636	303.812	371.407	182.462	160.136	209.503	49.1095	97.5311	31.5596	68.4229	74.4075	37.5439	42.5155	51.7662	1794.98	555.132	997.34	593.285	2402.07	518.306	2043.91	464.803
ENSMUSG00000019775	Rgs17	protein_coding	TYPE_I	L13	22.3199	34.2706	24.4942	45.8192	23.1686	23.7914	23.8736	15.2416	8.60966	0	14.8526	0	4.14733	0	0	0	5.07047	3.82395	6.74221	12.1366	6.85285	7.15619	1.95976	8.12525	11.83	7.23597	13.6973	13.4185	9.79984	22.4988	8.81618	27.0908
ENSMUSG00000019790	Stxbp5	protein_coding	TYPE_I	L13	764.279	1448.55	823.979	1788.65	819.559	1136.02	851.02	1008.61	622.546	1130.65	685.305	2138.26	671.545	1801.97	720.537	1986.03	702.734	771.234	638.673	830.401	834.323	898.514	785.07	967.794	752.747	923.717	723.815	1270.37	947.827	909.179	824.516	978.722
ENSMUSG00000019794	Katna1	protein_coding	TYPE_I	L7	417.902	744.542	434.234	694.752	465.025	482.533	411.38	424.348	1269.16	940.496	743.873	901.281	1187.82	732.308	987.942	891.002	510.125	537.866	558.669	469.133	509.939	347.005	503.891	395.728	606.548	617.091	493.512	597.359	613.031	461.349	539.013	432.851
ENSMUSG00000019813	Cep57l1	protein_coding	TYPE_I	L36	99.4563	103.194	109.912	77.2487	86.5349	44.6678	107.126	44.7621	162.978	130.489	152.908	89.4305	201.021	62.4561	152.121	87.0031	210.766	115.821	228.278	89.3074	177.668	101.143	178.202	88.0493	412.791	363.163	281.339	186.391	415.614	123.618	371.762	118.863
ENSMUSG00000019817	Plagl1	protein_coding	TYPE_I	L33	822.868	306.479	671.053	304.119	797.583	381.447	987.165	350.546	227.371	8.92188	583.848	19.9293	257.97	35.0145	113.975	28.4159	94.4489	135.748	116.014	85.3827	122.894	53.8585	64.4249	54.2924	29.9312	27.6621	40.0481	28.0265	32.2645	32.3024	22.2158	28.7812
ENSMUSG00000019820	Utrn	protein_coding	TYPE_I	L33	7470.48	3828	7027.82	3916.98	7008.66	4054.71	6339.85	3256.63	1735.29	1341.03	2130.65	1143.83	1734.9	1250.89	1329.1	1376.37	1992.26	1786.52	1616.13	1632.26	2029.81	1750.93	1980.94	1773.9	1490.13	1452.79	1912.66	1403.99	1346.38	1476.01	1249.19	1342.72
ENSMUSG00000019823	Mical1	protein_coding	TYPE_I	L15	1245.59	1075.91	1028.8	1133.92	1081.54	1597.08	1073.18	1573.98	2600.99	1813.88	2004.84	1481.34	2467.11	2552.53	2710.06	2864.77	172.353	264.634	170.649	276.725	139.995	175.404	104.286	175.012	1691.71	1768.53	2127.25	1544.02	1407.09	2187.38	1709.87	2229.69
ENSMUSG00000019838	Slc16a10	protein_coding	TYPE_I	L5	358.569	453.262	266.177	368.951	272.522	235.179	301.657	299.155	4641.36	1226.08	1334.78	1053.69	4727.83	1330.14	3963.97	2154.42	3925.38	3218.54	4223.5	4363.41	3650.44	2272.39	5089.97	1774.61	3359.17	856.937	2880.14	834.222	5072.5	553.274	4513.86	369.46
ENSMUSG00000019842	Traf3ip2	protein_coding	TYPE_I	L18	408.482	414.775	395.703	452.054	368.18	484.888	374.76	486.534	693.288	498.51	571.998	398.589	558.428	375.557	607.502	478.245	191.044	241.886	158.458	257.927	160.822	214.408	172.769	250.877	406.732	472.227	518.201	372.677	288.951	484.72	381.955	481.393
ENSMUSG00000019843	Fyn	protein_coding	TYPE_I	L35	1226.39	1789.13	1191.48	1446.26	1083.58	1168.45	1096.72	1056.05	2368.03	3908.78	2078.44	2711.86	1677.06	2277.54	1726.16	2844.55	567.422	1395.46	652.481	1237.36	566.135	477.232	498.868	526.273	1260.15	3368.2	1770.79	3460.93	1022.36	2545.75	1188.9	2604.06
ENSMUSG00000019845	Tube1	protein_coding	TYPE_I	L6	31.2527	55.2477	20.6366	41.0372	23.0479	26.1085	26.8123	22.3082	68.921	91.6634	65.7689	63.4719	186.361	66.3231	43.7779	51.2704	61.5284	24.9136	45.9514	23.2525	34.3566	21.416	28.1077	17.77	146.161	159.94	101.267	141.457	172.325	127.333	137.166	119.267
ENSMUSG00000019846	Lama4	protein_coding	TYPE_I	L33	2949.61	1205.79	2444.62	1188.78	2382.58	1463.15	2544.77	1229.03	105.495	6.48615	312.713	3.8925	94.9273	22.0738	78.6052	6.45112	305.401	93.4785	321.137	115.899	308.078	152.255	303.435	111.337	97.226	114.814	101.072	121.79	88.6794	56.947	87.5954	86.8716
ENSMUSG00000019850	Tnfaip3	protein_coding	TYPE_I	L13	636.309	3290.05	522.276	3153.21	589.651	2940.55	532.492	2258.85	775.748	3157.32	686.809	3271.82	720.033	1631.32	686.156	1393.61	166.812	2202.32	242.573	2087.31	120.856	709.649	119.081	656.667	668.419	2590.76	1030.68	2675.41	623.423	1924.65	693.621	1826.68
ENSMUSG00000019851	Perp	protein_coding	TYPE_I	L24	1165.98	419.819	1342.08	493.314	1369.59	359.889	1401.56	446.393	69.898	34.8633	297.54	46.0199	146.656	72.1153	45.701	109.744	2710.77	1353.56	2755.93	1991.87	2464.38	2383.56	2585.45	2393.32	9.71272	33.6626	21.0038	53.8833	6.94989	30.7631	4.30042	42.3822
ENSMUSG00000019866	Aim1	protein_coding	TYPE_I	L7	691.591	1724.06	627.49	1243.89	678.127	711.197	644.385	605.592	1152.77	2878.43	912.761	1888.92	1043.93	1610.14	1038.66	1670.44	1084.56	3591.13	1059.78	3479.61	845.289	1712.88	759.031	1470.81	659.868	1542.44	727.467	1196.72	515.12	990.875	586.149	976.236
ENSMUSG00000019868	Vta1	protein_coding	TYPE_I	L4	432.558	536.694	447.727	516.692	462.468	484.29	422.091	475.197	394.413	660.482	406.472	596.146	431.705	608.54	396.397	537.312	388.564	476.457	405.386	408.356	380.965	380.089	351.124	406.313	455.267	522.846	399.129	513.586	438	480.548	436.887	465.268
ENSMUSG00000019874	Fabp7	protein_coding	TYPE_I	L11	8.86069	15.5256	19.291	10.8677	7.4947	12.5229	12.0355	15.1741	107.733	61.6123	120.458	74.0718	115.651	113.248	129.885	84.9652	105.334	164.077	167.76	157.188	108.168	131.201	84.6222	94.7108	12.8312	17.5428	12.5473	26.931	15.4455	6.76358	14.7349	16.2457
ENSMUSG00000019876	Pkib	protein_coding	TYPE_I	L6	60.4178	186.067	51.9503	156.037	74.5418	86.743	69.8651	86.3117	341.167	599.574	228.205	578.507	285.552	267.798	293.268	198.789	72.1034	145.328	101.742	124.929	54.5146	33.9551	47.9303	39.7835	232.805	419.809	254.265	291.648	234.814	243.376	198.887	210.211
ENSMUSG00000019916	P4ha1	protein_coding	TYPE_I	L7	1314.4	1061.95	1535.56	820.445	1440.89	879.817	1309.4	836.487	565.848	903.429	807.562	705.953	517.148	539.424	546.744	435.665	358.567	684.465	491.448	502.832	427.391	311.279	346.358	353.852	398.878	638.76	557.221	490.919	407.938	394.931	411.851	430.995
ENSMUSG00000019923	Zwint	protein_coding	TYPE_I	L12	995.204	1243.33	1047.47	1450.42	991.36	1627.52	961.726	1690.92	1741.04	1670.39	1253.42	1662.06	1704.18	1761.96	1777.96	2005.93	2358.75	2266.33	2585.7	2783.1	2582.26	3124.2	2507.97	3779.31	2010.28	1260.13	1441.49	1555.54	2504.64	1492.66	2089.72	1465.8
ENSMUSG00000019932	Kera	protein_coding	TYPE_I	L24	0	0	0.169352	0	0	0	8.03729	0	0	0	0	0	0	0	0	0	0	0	0	0	5.39649	0	0	0	0	0	0	0	0	0	0	0.187105
ENSMUSG00000019942	Cdk1	protein_coding	TYPE_I	L6	114.173	424.816	109.032	335.918	108.164	183.735	83.7182	166.966	109.475	786.368	117.153	566.07	334.143	362.332	113.407	298.677	38.5115	214.092	34.4249	189.919	67.6231	63.9911	33.6662	90.5687	2930.18	1195.28	1502.92	1358.09	3386.31	1336.33	2802.8	1109.83
ENSMUSG00000019944	Rhobtb1	protein_coding	TYPE_I	L20	520.242	390.978	568.018	490.484	491.554	510.635	552.735	594.287	117.39	102.296	283.457	141.616	164.842	115.645	158.975	108.263	2224.01	2364.53	1729.72	2661.97	1801.91	3699.99	1918.97	4040.08	272.304	503.347	289.771	445.255	184.304	509.114	188.568	416.686
ENSMUSG00000019947	Arid5b	protein_coding	TYPE_I	L18	1083.32	1225.49	957.932	1288.54	980.546	1185.28	1049.56	1102.51	363.914	1188.26	348.575	1102.25	267.761	768.768	356.295	862.902	1712.31	1749.12	1161.4	1558.52	1613.37	1662.64	1964.01	1213.01	431.56	965.148	531.802	933.512	318.021	664.536	380.648	795.824
ENSMUSG00000019960	Dusp6	protein_coding	TYPE_I	L14	1341.82	1747.07	1202.69	1229.18	1362.08	1079.91	1486.92	1113	1361.33	1113.63	1153.23	881.811	1123.03	933.458	1173.47	862.291	2139.54	1930.74	1539.31	1624.1	3051.31	1344.75	1608.62	866.718	531.621	795.387	670.798	667.087	491.647	719.059	550.645	719.974
ENSMUSG00000019966	Kitl	protein_coding	TYPE_I	L27	2931.96	1505.79	3420.48	1334.58	3137.37	1844.33	3355.12	1742.75	172.961	19.1459	532.388	9.95477	312.788	13.6536	108.918	20.6954	120.708	253.554	165	214.2	143.207	128.432	114.45	148.394	541.404	694.531	591.482	672.72	645.355	574.563	559.325	945.794
ENSMUSG00000019970	Sgk1	protein_coding	TYPE_I	L18	2263.28	3032.01	1565.1	3417.65	2842.78	6848.24	2561.57	6824.22	742.687	611.656	773.875	761.231	1040.52	1474.27	967.235	1689	975.657	1585.84	1052.43	1886.61	941.224	1526.76	967.719	1394.93	443.25	661.886	536.685	718.264	523.177	820.945	542.25	1032.85
ENSMUSG00000019971	Cep290	protein_coding	TYPE_I	L29	253.361	268.12	270.641	291.813	318.524	296.091	268.423	233.447	63.7482	143.675	98.9282	129.382	97.6628	41.5559	43.557	49.4335	117.071	180.486	105.295	128.733	126.596	93.3517	110.715	110.076	464.215	177.355	278.531	215.762	586.291	113.349	416.791	108.694
ENSMUSG00000019975	Ikbip	protein_coding	TYPE_I	L29	374.284	184.216	450.842	177.788	450.85	205	402.517	183.807	130.267	99.4868	186.327	87.923	147.156	77.7963	139.437	63.134	137.244	144.764	111.904	138.655	147.47	134.23	109.008	152.216	138.122	127.857	135.888	121.756	158.717	120.376	150.88	141.477
ENSMUSG00000019979	Apaf1	protein_coding	TYPE_I	L1	605.689	1556.44	586.158	1417.51	630.747	1052.14	651.046	930.372	729.91	2190.96	552.648	2151.85	672.844	1639.74	701.895	1428.9	182.987	1073.12	225.781	824.021	185.413	432.243	157.764	460.872	849.562	1556.26	737.584	1627.61	914.525	1090.43	759.27	1213.53
ENSMUSG00000019982	Myb	protein_coding	TYPE_I	L37	231.066	213.77	251.418	225.212	246.204	186.065	235.797	141.974	563.691	285.643	824.581	279.933	1719.16	189.545	442.893	212.982	13.5197	55.9322	9.63867	47.4215	16.6079	16.852	5.30956	10.2794	1393.18	840.958	1115.81	1392.6	1385.21	846.881	1430.57	928.996
ENSMUSG00000019987	Arg1	protein_coding	TYPE_I	L9	500.117	444.789	108.278	225.789	1092.9	925.591	107.49	1025.65	130.103	298.629	28.7202	1206.36	22.3218	14854.9	39.6482	2427.78	25591.5	52358.2	31006.4	77388.2	25735.4	88562.8	27693.9	82546.5	6.47292	145.34	78.7797	420.983	10.6504	809.287	8.09882	1494.28
ENSMUSG00000019989	Enpp3	protein_coding	TYPE_I	L27	93.0421	34.9374	81.0788	27.6242	66.6346	33.8328	81.5679	46.3918	11.3901	0.547641	19.3783	0.763099	16.1881	2.17064	6.0196	1.50793	2089.66	1142.28	1874.73	1101.18	1929.65	1324.2	2002.75	926.915	75.5333	13.8249	55.088	18.742	131.614	38.8642	124.999	58.254
ENSMUSG00000019990	Pde7b	protein_coding	TYPE_I	L27	488.183	322.135	496.028	320.916	494.929	381.596	493.559	347.28	109.044	528.475	159.137	552.723	96.2577	425.867	123.657	399.771	215.954	536.263	250.331	478.349	376.364	219.288	359.404	154.988	23.619	409.469	28.5894	341.603	30.9783	124.432	23.5484	68.4413
ENSMUSG00000019992	Mtfr2	protein_coding	TYPE_I	L6	18.2872	110.115	15.3763	102.96	14.4835	45.4254	15.9822	41.6909	19.3703	202.528	20.6527	158.617	52.2667	37.3391	13.839	25.7186	4.89022	52.4927	4.51566	43.7308	8.92121	6.24221	3.09365	8.36314	441.405	312.371	221.469	393.243	352.416	157.6	273.843	149.514
ENSMUSG00000019996	Map7	protein_coding	TYPE_I	L20	726.117	621.476	661.328	841.589	623.684	955.095	632.96	988.925	221.847	76.4878	278.507	77.6349	72.5884	53.0776	53.5496	74.9554	1204.31	900.166	1032.67	1306.69	1128.18	1462.38	1105.8	1612.64	282.999	156.557	243.524	223.393	213.515	149.771	198.334	198.752
ENSMUSG00000019997	Ctgf	protein_coding	TYPE_I	L12	2555.43	2140.94	2528.52	1736.27	2396.32	1659.31	3187.27	1639.51	255.818	7.21978	837.201	1.9634	323.909	18.815	173.212	9.33509	114.095	764.252	215.839	1095.2	249.699	501.812	228.147	411.596	278.699	797.01	415.764	954.377	470.833	951.127	432.175	1380.38
ENSMUSG00000020010	Vnn3	protein_coding	TYPE_I	L21	167.732	130.129	117.363	114.575	127.213	132.132	166.53	157.416	115.559	143.61	108.491	169.497	85.5754	36.8162	101.448	48.879	2334.31	2774	2151.4	2130.74	2312.71	2656.56	2261.98	2645.3	56.4837	97.0763	82.2178	71.4917	42.0172	46.4425	32.1512	43.1131
ENSMUSG00000020017	Hal	protein_coding	TYPE_I	L11	337.517	232.517	19.8816	44.6374	9.47499	29.2887	11.2388	227.441	342.983	97.7526	173.598	70.4672	286.623	134.871	384.252	149.909	20724.3	2656.93	20770.2	4171.26	16206	6476.52	20830.1	3484.73	7.50322	6.4688	6.19408	7.8886	11.2818	5.66414	4.13187	8.48614
ENSMUSG00000020018	Snrpf	protein_coding	TYPE_I	L6	266.21	324.295	291.2	301.787	309.017	314.267	241.126	357.825	460.913	830.38	604.531	749.701	596.605	703.358	614.816	511.629	234.007	318.653	280.62	286.003	240.745	312.665	236.826	399.242	971.266	883.55	726.62	902.508	1071.33	1047.32	943.112	968.499
ENSMUSG00000020023	Tmcc3	protein_coding	TYPE_I	L20	2675.79	2997.28	2495.6	5022.18	2256.96	4579	2337.51	4927.25	566.282	107.602	774.9	116.463	533.242	259.339	456.891	261.917	711.824	1195.86	592.735	1547.43	549.146	1148.68	600.048	1081.68	403.469	517.69	454.23	469.489	299.683	591.352	329.826	540.616
ENSMUSG00000020027	Socs2	protein_coding	TYPE_I	L12	1440.9	2107.3	1464.51	2256.03	1530.37	3233.09	1460.85	3219.83	140.263	225.981	389.16	209.732	208.006	607.344	118.461	476.994	1599.66	456.327	1345.39	670.553	2339.34	1202.32	1778.28	1761.48	191.971	399.957	202.071	437.042	182.555	869.669	169.467	857.53
ENSMUSG00000020032	Nuak1	protein_coding	TYPE_I	L27	1003.74	151.782	845.828	154.751	787.761	188.278	799.249	186.464	136.253	16.7612	191.575	35.7629	99.7907	12.8839	64.4969	16.47	191.778	130.419	145.561	180.629	181.264	245.802	190.866	217.123	212.13	144.628	251.745	164.467	180.283	108.098	192.859	131.414
ENSMUSG00000020034	Tcp11l2	protein_coding	TYPE_I	L33	1295.24	829.255	1211.88	1142.52	1300.94	1621.16	1340.42	1687.53	4313.58	434.066	2214.82	884.578	5094.4	2793.8	4516.24	3087.12	1011.78	508.005	976.213	585.826	1142.52	689.613	860.338	639.677	1658.89	435.756	1688.85	436.87	2617.92	985.265	2385.38	982.415
ENSMUSG00000020038	Cry1	protein_coding	TYPE_I	L18	213.025	423.28	198.706	506.723	191.967	609.6	215.958	718.947	258.747	559.725	270.914	677.338	286.16	661.576	280.627	739.717	463.952	224.026	205.607	278.882	326.648	274.924	457.523	226.547	103.35	260.403	145.233	256.912	117.477	292.58	128.336	327.519
ENSMUSG00000020042	Btbd11	protein_coding	TYPE_I	L18	85.3346	37.3273	76.9172	43.0779	80.7171	63.1339	75.2038	76.8486	227.837	73.7512	133.284	52.1933	122.698	85.9528	97.7851	175.723	80.7922	185.823	108.034	199.32	45.026	64.6595	44.6819	50.7698	84.5934	86.0196	117.267	123.344	69.1948	106.359	74.8192	116.517
ENSMUSG00000020048	Hsp90b1	protein_coding	TYPE_I	L6	8832.71	10720.1	8813.56	8802.02	9394.19	7785.08	7542.99	6854.72	6645.83	11926.2	7798.64	9321.03	6640.64	6681.58	6756.6	5235.7	33604.5	31539.3	27457	24993.3	23366.9	50726.3	23762	66237.3	7772.81	18077.7	7803.95	12554.4	6203.05	21200.4	6001.5	15966.6
ENSMUSG00000020052	Ascl1	protein_coding	TYPE_I	L34	15.6721	2.55226	20.1285	1.40888	11.0595	2.44861	13.2455	2.81229	0	0	9.96672	0	6.7437	0	4.47263	0	0	0	0	0	0	0	0.695022	0	0	0	0.248256	0	0.214279	0.162832	0.537533	0
ENSMUSG00000020053	Igf1	protein_coding	TYPE_I	L6	766.652	192.197	431.389	68.9458	590.132	136.073	494.713	328.578	193.151	7.75292	207.86	13.2305	214.155	42.975	108.475	25.9701	24625.4	5497.95	23422.4	6290.7	24154.1	23953.1	22376.2	25701.3	995.677	499.911	1157.17	369.78	891.94	479.963	971.214	634.421
ENSMUSG00000020057	Dram1	protein_coding	TYPE_I	L31	4040.27	5135.74	3558.47	4900.73	4580.4	4489.07	4050.47	4356.3	520.516	4112.04	1109.15	4637.02	617.331	729.625	487.672	532.493	84.3468	1233.34	150.326	1165.53	59.7622	115.841	39.5288	129.908	264.521	1876.33	383.436	1882.06	224.719	454.355	241.984	525.275
ENSMUSG00000020074	Ccar1	protein_coding	TYPE_I	L2	1048.09	1460.43	1285.62	1776.42	1231.97	2011.44	1166.09	1646.26	1757.2	1870.92	1569.79	1863.48	1699.03	2086.83	1752.76	2194.38	1552.22	1842.33	1774.91	1679.05	1676.64	1969.81	1638.32	2266.42	2727.23	2189.39	2111.47	2396.78	2874.27	2786.24	2566.79	2791.67
ENSMUSG00000020075	Ddx21	protein_coding	TYPE_I	L2	1439.47	2273.36	1427.8	2024.67	1489.63	2892.14	1479.88	2469.33	2144.66	3146.47	2005.81	2687.35	2106.84	2478.74	2517.82	2067	1518.19	2853.84	1268.82	2752.47	1611.46	2481.09	1536.04	2593.6	3876.07	3996.85	2828.25	3974.81	3470.83	4664.9	3275.38	4588.97
ENSMUSG00000020077	Srgn	protein_coding	TYPE_I	L2	1619.72	6982.91	1671.42	7094.43	2078.6	7792.29	1761.34	9354.09	14891.6	22116.8	10268.8	30512.5	11427.6	73073	17182.3	67305.6	566.843	3831.04	808.308	3781.03	505.661	2544.89	388.942	3674.12	2874.77	7835.87	3206.14	8905.03	2571.8	8833.08	2615.08	8924.42
ENSMUSG00000020089	Ppa1	protein_coding	TYPE_I	L7	432.025	1302.31	354.164	1085.45	352.7	397.318	343.365	400.024	309.481	793.349	289.58	595.404	273.263	423.116	200.046	251.311	3394.29	5026.51	4059.91	5859.91	3128.76	4203.61	3388.36	3315.85	529.206	1209.87	273.04	1018.93	501.66	1051.89	360.395	840.413
ENSMUSG00000020091	Eif4ebp2	protein_coding	TYPE_I	L20	1156.06	894.601	1025.04	964.377	970.619	1120.48	1113.88	1311.52	1768.03	1994.32	1541.12	2342.53	1671.44	3708.93	1703.01	3956.03	3843.89	2175.45	3839.98	2410.77	4546.42	3647.92	4320.47	2801.66	1555.25	1710.13	1711.58	1667.75	1485.48	1789.76	1594.85	1993.56
ENSMUSG00000020092	Pald1	protein_coding	TYPE_I	L20	1787.08	859.781	1670.82	965.264	1486.78	1451.25	1670.57	1375.82	86.1832	24.9866	233.05	22.2463	112.932	36.7392	45.2214	22.7296	459.641	376.374	439.51	498.215	420.724	502.735	404.253	385.873	218.489	243.469	263.312	278.571	208.503	383.124	198.533	440.79
ENSMUSG00000020099	Unc5b	protein_coding	TYPE_I	L12	663.073	336.866	555.183	412.941	539.786	641.476	559.731	691.77	52.4641	3.61701	103.534	4.25961	45.8031	29.0408	28.7964	6.19568	139.379	195.125	144.03	279.373	111.514	164.756	83.9027	187.29	140.115	74.5419	137.529	73.1343	109.268	109.792	110.082	130.143
ENSMUSG00000020100	Slc29a3	protein_coding	TYPE_I	L5	403.469	433.846	346.699	408.899	408.052	291.188	399.38	275.501	656.974	911.22	547.918	1034.22	678.789	629.342	681.943	562.682	332.655	536.954	355.32	462.096	290.22	274.53	301.842	237.389	730.263	775.67	889.083	704.763	603.065	685.48	704.438	688.988
ENSMUSG00000020101	Vsir	protein_coding	TYPE_I	L14	2080.42	3823.66	1976.8	4263.54	2016.81	4447.34	2179.56	4667.49	4214.85	8186.33	3542.85	10960.5	3857.02	12972.1	4752.21	13533.7	433.951	1328.83	537.251	1454.11	386.025	794.269	304.908	673.33	2402.14	3003.33	2865.28	3018.64	2473.92	2597.34	2651.18	2686.23
ENSMUSG00000020108	Ddit4	protein_coding	TYPE_I	L12	309.325	1246.23	346.713	1924.93	336.329	2393.82	323.388	3225.59	348.082	1167.51	595.729	1010.84	479.05	1348.11	397.681	1381.06	140.893	1357.13	167.272	1987.78	125.722	877.642	163.568	846.597	313.579	2278.7	728.755	2441.86	471.165	2229.67	528.247	2426.88
ENSMUSG00000020115	Tbk1	protein_coding	TYPE_I	L14	951.848	1961.69	951.602	2186.95	939.485	1724.35	938.895	1553.6	958.568	2226.43	785.545	2462.08	955.597	1489.44	975.606	1652.63	1075.43	2164.02	1176.09	2138.54	1045.45	1667.82	1036.47	1761.31	1299.86	1498.59	1153.17	1673.39	1299.59	1517.32	1303.67	1450.18
ENSMUSG00000020116	Pno1	protein_coding	TYPE_I	L4	275.146	405.59	281.182	361.33	328.991	429.049	279.947	429.356	222.563	506.476	216.911	505.44	197.722	362.885	220.337	357.049	668.777	778.22	690.637	703.299	679.59	739.77	632.891	765.796	439.262	503.371	308.732	562.468	427.485	627.767	337.438	588.347
ENSMUSG00000020120	Plek	protein_coding	TYPE_I	L14	1189.89	4515.58	997.425	3819.2	1554.54	2900.85	1320.84	2895.07	14302.3	19425	9307.91	22534.3	8799.44	23884.7	14239	35329.9	399.509	2368.72	426.294	1654.49	314.119	615.78	267.5	902.239	2421.92	4756.05	2965.87	5167.41	2291.29	4256.79	2559.75	4253.43
ENSMUSG00000020121	Srgap1	protein_coding	TYPE_I	L19	525.719	288.847	467.719	341.343	418.732	574.446	418.67	533.537	14.7654	3.00647	94.6001	16.0174	45.9988	37.6045	17.9663	29.6587	82.336	99.3272	60.4991	111.288	90.274	110.559	63.0442	96.7767	55.9684	52.8279	51.6514	64.0251	48.4959	114.266	51.7897	145.785
ENSMUSG00000020122	Egfr	protein_coding	TYPE_I	L18	671.271	685.12	694.616	772.806	674.556	1254.97	672.665	1163.68	45.3608	3.49001	162.186	8.67348	80.379	39.3084	53.4293	14.3561	7118.14	23575.2	13985.5	20806	13534.6	31180.5	13648.5	26879.7	70.4493	111.737	99.1886	127.15	83.2008	157.314	60.3771	258.904
ENSMUSG00000020124	Usp15	protein_coding	TYPE_I	L4	896.171	1042.5	888.143	1024.06	1044.38	1088.63	883.75	864.214	23156.8	1668.47	8044.61	1616.25	19265	7435.84	17993.2	13132.5	1555.93	1319.26	1397.31	1200.08	1717.95	1298.75	1589.84	1502.44	4096.84	1352.28	2761.73	1389.92	5582.03	1456.14	4499.65	1254.42
ENSMUSG00000020128	Vps54	protein_coding	TYPE_I	L14	1230.1	2104.44	1238.12	1959.97	1232.77	1972.74	1293.39	1713.87	1291.48	2658.51	1223.18	2408.78	1206.05	2574.64	1256.3	2813.1	1801.28	1431.83	1570.25	1288.89	1878.47	1433.71	1891.46	1743.72	958.624	1633.02	971.859	1545.61	1020	1613.69	921.272	1602.17
ENSMUSG00000020130	Tbc1d15	protein_coding	TYPE_I	L18	767.253	1040.04	751.294	1319.35	869.92	1921.31	919.545	1924.81	969.256	1026.9	839.811	1378.8	1064.02	2127.72	1151.92	2461.17	1662.19	1774.21	1654.03	1823.57	1886.25	2435.65	1740.67	2826.3	1016.7	953.705	814.955	1067.53	1108.19	1546.61	996.487	1577.15
ENSMUSG00000020134	Peli1	protein_coding	TYPE_I	L35	857.616	1276.64	913.86	1233.29	850.332	1026.05	911.173	978.687	1541.42	1480.24	1364.96	1205.99	1280.27	1233.37	1371.3	1446.86	792.738	635.981	719.381	536.228	811.912	530.509	771.277	591.904	960.928	1004.11	1081.55	872.241	928.989	1142.7	951.916	1131.33
ENSMUSG00000020142	Slc1a4	protein_coding	TYPE_I	L33	627.964	258.806	590.614	304.532	516.425	409.175	513.243	379.771	46.8368	33.3473	124.079	30.377	74.6719	63.2436	24.6618	56.8345	447.72	163.233	328.203	184.071	325.825	342.839	353.415	205.136	92.7732	78.0838	80.437	71.7197	127.878	121.356	137.034	101.936
ENSMUSG00000020152	Actr2	protein_coding	TYPE_I	L1	3113.33	6358.92	3067.4	5544.66	3401.24	4856.91	3341.83	4498.45	4773.1	8773.57	3862.71	8113.4	4536.19	6901.84	4537.23	7002.68	3075.4	4400.2	2881.63	3431.01	2836.54	2539.36	2578.62	3008.03	3356.42	5292.11	3202.01	5004.1	3404.21	3989.42	3102.33	4313.76
ENSMUSG00000020156	Mum1	protein_coding	TYPE_I	L27	1269.9	732.79	1196.32	770.299	1165.66	788.869	1305.43	823.326	860.328	464.858	860.87	352.184	900.693	393.892	840.727	393.922	476.944	265.076	370.246	328.826	394.861	415.093	423.242	398.92	1343.05	649.603	1191.68	612.521	1345.55	761.706	1472.89	794.982
ENSMUSG00000020159	Gabrp	protein_coding	TYPE_I	L30	1301.27	891.467	1277.92	847.742	1363.17	930.702	1267.56	897.845	54.0092	0.22342	240.465	0	61.1716	0	12.3698	0	2.86682	6.01576	47.1665	3.05701	19.1231	5.00721	6.44899	17.6409	0	0.217721	0	0.318251	0	0	0	0
ENSMUSG00000020160	Meis1	protein_coding	TYPE_I	L27	886.418	379.624	982.974	390.294	826.836	385.026	889.498	327.704	136.211	49.0222	243.648	51.2328	147.066	102.776	85.7111	82.1198	133.97	102.524	181.693	77.6041	132.104	64.0651	110.397	94.3744	119.224	113.55	167.308	124.627	128.049	95.6591	130.011	127.821
ENSMUSG00000020173	Cobl	protein_coding	TYPE_I	L32	1168.77	755.13	1167.35	752.09	1236.19	765.529	1174.68	747.234	96.2226	1.85817	279.202	2.34052	141.273	8.59467	90.9913	6.10783	679.237	1252.81	754.706	1178.07	676.966	2099.03	571.681	1610.17	18.7857	4.44891	23.4312	6.14395	25.2366	5.06221	20.0209	4.8524
ENSMUSG00000020175	Rab36	protein_coding	TYPE_I	L27	346.37	225.959	385.295	275.945	323.072	235.927	344.56	221.807	109.395	91.3625	127.896	129.014	98.2634	110.418	89.3322	154.324	42.769	38.1153	63.5054	47.1372	44.2547	44.6896	34.5917	49.8196	45.4887	49.551	72.4935	57.8333	44.6539	34.4062	43.1298	43.6415
ENSMUSG00000020180	Snrpd3	protein_coding	TYPE_I	L2	704.233	722.05	716.934	650.306	716.831	745.705	631.853	734.728	1168.96	1574.29	1098.68	1393.14	1180.86	1246.97	1164.7	1133.98	1427.63	1061.76	1452.18	899.083	1416.6	865.175	1269.49	985.342	1595.71	1418.05	1172.88	1492.46	1795.57	1618.35	1551.71	1530.8
ENSMUSG00000020182	Ddc	protein_coding	TYPE_I	L27	110.203	30.6024	56.3946	10.714	59.1415	10.8134	55.1095	30.5479	64.4088	5.05108	33.2949	5.99129	22.2701	7.48635	31.1447	32.4427	2854.1	272.655	2223.58	564.764	2024	618.248	2338.58	519.734	6.60638	2.31954	19.2214	1.44759	8.2955	4.2745	6.6987	4.08654
ENSMUSG00000020183	Cpm	protein_coding	TYPE_I	L34	3049.54	1117.09	2341.39	1316.94	2990.87	1938.24	3013.24	1891.42	835.9	301.065	902.557	177.211	553.668	238.229	849.739	228.324	108.658	160.262	142.071	167.532	102.963	97.6895	122.329	145.533	347.166	214.777	410.605	133.999	233.564	246.451	368.009	278.596
ENSMUSG00000020185	E2f7	protein_coding	TYPE_I	L6	47.8118	123.368	44.5177	113.923	39.0068	72.2882	35.549	58.2736	21.0516	248.113	45.1858	193.76	83.0999	109.468	25.2342	100.551	25.4118	86.2431	27.0152	93.063	38.331	60.5684	24.7507	55.39	579.391	289.09	311.348	351.742	725.053	336.662	608.431	255.852
ENSMUSG00000020186	Csrp2	protein_coding	TYPE_I	L30	655.809	281.552	819.075	349.635	707.632	467.267	669.257	430.051	187.496	39.0196	312.963	48.42	171.382	67.9448	145.706	59.6431	602.985	553.676	752.506	759.93	760.67	344.035	865.047	425.059	99.3177	84.0399	125.532	108.643	111.54	128.989	107.005	114.748
ENSMUSG00000020190	Mknk2	protein_coding	TYPE_I	L20	3581.75	4653.83	3883.3	5510.38	3443.14	4856.29	3891.42	5132.59	5375.83	4103.45	4750.05	4259.98	5200.42	4791.76	5682.75	4840.76	2734.65	4995.86	3258.58	5818.8	3126.6	5375.27	2901.12	3896.92	5870.82	4345.54	6164.51	4150.16	6031.51	4416.39	6444.06	4254.82
ENSMUSG00000020205	Phlda1	protein_coding	TYPE_I	L15	670.258	315.1	599.685	253.134	538.812	570.909	552.177	549.611	89.1033	98.7364	233.957	115.427	118.044	234.427	81.5584	200.705	2749.61	507.918	1622	532.718	853.184	883.557	1656.36	495.34	48.9735	100.458	65.9901	105.906	45.4426	150.847	46.3426	127.715
ENSMUSG00000020212	Mdm1	protein_coding	TYPE_I	L30	314.986	249.986	295.715	285.995	306.282	382.467	310.023	382.453	425.551	279.241	350.414	307.934	457.549	935.571	501.832	878.83	45.6939	85.5761	45.1819	78.5067	40.5423	55.4487	41.2269	72.5862	296.035	273.058	247.952	300.125	329.287	314.225	280.434	303.848
ENSMUSG00000020225	Tmbim4	protein_coding	TYPE_I	L14	690.518	1325.81	696.176	1363.06	672.545	932.057	661.051	1060.73	908.901	1427.88	716.552	1784.15	808.426	1526.57	895.777	1815.57	1125.12	1355.37	1264.81	1295.85	1095.92	1490.93	1127.42	1595.45	426.041	778.498	458.688	960.009	456.133	692.75	436.471	647.621
ENSMUSG00000020227	Irak3	protein_coding	TYPE_I	L12	231.765	721.16	241.237	748.138	263.836	558.472	269.043	543.114	825.402	2898.97	707.049	3162.99	645.592	1732.41	975.333	1753.46	119.243	1356.07	107.092	1353.6	141.035	884.594	126.339	824.252	388.976	967.06	511.598	1034.56	387.409	670.12	399.268	615.598
ENSMUSG00000020228	Helb	protein_coding	TYPE_I	L14	265.329	420.959	226.185	423.894	253.106	392.521	287.991	377.074	592.573	643.135	485.761	606.097	574.429	676.21	564.484	702.887	549.681	714.796	496.453	693.044	535.129	838.723	604.272	855.993	1207.53	770.544	828.438	802.543	1259.72	865.451	1115.27	804.425
ENSMUSG00000020235	Fzr1	protein_coding	TYPE_I	L15	617.714	541.535	556.588	534.52	584.793	474.184	547.359	512.611	6842.98	1081.79	1831.24	945.109	6284.1	1931.78	6236.59	2712.06	453.902	485.836	465.803	507.858	437.654	518.005	474.215	505.655	3908.79	1127.27	3111.82	1172.74	5464.57	1318.53	5518.36	1099.31
ENSMUSG00000020255	D10Wsu102e	protein_coding	TYPE_I	L18	439.079	533.11	451.973	542.531	425.02	763.656	452.04	720.88	713.104	593.567	592.381	619.647	684.942	684.421	758.542	645.05	614.472	1095.69	653.169	1097.51	651.574	1662.77	593.628	1715.59	881.369	918.739	825.887	925.966	785.434	1231.5	781.392	1132.84
ENSMUSG00000020261	Slc36a1	protein_coding	TYPE_I	L3	658.298	847.852	611.136	869.164	646.838	652.884	651.814	652.813	689.877	2112.28	720.557	2214.6	586.009	1085.66	641.107	1132.15	1593.29	1274.04	1590.64	1091.15	1239.8	1251.92	1565.52	1061.87	533.528	1208.81	760.766	1190.94	483.135	767.55	556.077	905.403
ENSMUSG00000020262	Adarb1	protein_coding	TYPE_I	L20	1777.33	996.352	1830.51	1162.73	1511.06	2058.33	1677.59	1970.01	170.956	45.5382	199.77	55.7467	124.356	125.018	147.467	217.776	499.288	523.265	508.11	622.555	470.603	660.374	496.629	577.381	68.095	112.117	94.9767	152.5	75.7933	248.184	67.8621	351.858
ENSMUSG00000020263	Appl2	protein_coding	TYPE_I	L31	2518.92	1425.72	2612.57	1931.61	2771.93	2789.35	2752.71	2513.16	819.604	398.342	1197.46	544.795	731.522	797.93	795.512	925.063	1088.68	640.502	1088.43	681.804	1119.05	1293.24	1114.54	1690.64	644.15	586.882	901.637	632.258	569.439	775.676	646.873	990.781
ENSMUSG00000020264	Slc36a2	protein_coding	TYPE_I	L28	1113.46	207.971	1023.08	208.269	878.691	296.334	1068.14	258.142	90.3194	1.16087	265.318	0.516062	57.0986	9.95242	16.2331	1.87933	0	3.80893	1.21495	3.92006	10.376	2.51733	0	13.7195	92.548	34.4979	145.271	23.986	81.8477	47.0883	90.7621	81.2915
ENSMUSG00000020272	Stk10	protein_coding	TYPE_I	L35	1074.71	1338.72	977.646	1373.86	1016.15	1209.81	1060.68	1191.62	5265.95	4022.09	4313.58	4012	3930.38	4857.66	5181.13	5443.23	376.534	842.161	453.433	764.202	329.839	392.6	256.888	334.194	2414.9	2317.7	3486.49	1801.79	1943.32	2284.88	2633.23	2189.98
ENSMUSG00000020275	Rel	protein_coding	TYPE_I	L2	574.72	714.944	506.899	701.575	562.59	878.103	628.98	679.131	2012.38	1075.95	1561.42	1139.37	1541.96	1634.13	2119.07	1303.06	487.114	621.636	451.089	552.396	487.706	664.983	335.236	634.289	1623.47	1365.31	2099.68	1064.75	1316.61	2256.08	1585.2	1977.92
ENSMUSG00000020282	Rhbdf1	protein_coding	TYPE_I	L19	1204.9	621.257	1227.83	656.159	1099.29	1043.66	1160.01	1067.73	403.792	9.36822	550.691	19.349	449.029	93.9834	471.432	64.3629	251.837	352.67	272.803	387.589	266.168	554.626	245.698	452.702	249.691	177.609	322.216	129.764	288.244	285.472	245.029	317.56
ENSMUSG00000020288	Ahsa2	protein_coding	TYPE_I	L7	388.228	430.758	563.134	398.649	481.076	493.97	460.142	402.988	350.878	436.033	519.743	359.974	412.615	434.749	371.27	398.248	917.118	524.117	892.382	420.296	864.122	513.242	894.441	528.46	400.771	334.96	417.759	312.501	491.886	394.847	405.836	406.627
ENSMUSG00000020297	Nsg2	protein_coding	TYPE_I	L37	89.7559	18.5594	77.6347	18.6627	63.6575	50.5079	63.2504	52.6652	639.133	53.5015	741.06	41.6466	1139.27	284.879	455.363	391.022	10.685	4.76557	12.9993	10.4957	9.46326	3.56362	6.44345	2.66086	271.764	83.0343	355.946	51.2429	186.642	178.082	208.134	206.431
ENSMUSG00000020309	Chac2	protein_coding	TYPE_I	L6	58.0186	63.1833	63.995	50.1689	73.7425	37.9341	60.549	39.5517	933.845	72.6297	215.421	54.9954	819.819	203.571	728.51	406.309	597.092	185.819	642.733	169.325	697.014	141.221	533.396	140.11	537.015	54.3144	380.956	55.3866	924.897	75.678	723.325	44.8601
ENSMUSG00000020315	Sptbn1	protein_coding	TYPE_I	L33	43510.5	23030.7	43753	23484.4	42115.8	22253.8	40334	19566.9	6704.6	3950.06	10425.3	3597.38	7294.67	3711.52	6699.02	4592.12	5275.8	6838.82	4650.52	6286.66	5344.05	5295.32	4944.57	5425.33	4128.81	5477.75	5133.57	4832.18	3512.64	4673.82	4018.36	5020.59
ENSMUSG00000020319	Wdpcp	protein_coding	TYPE_I	L29	193.224	141.328	219.187	138.136	214.59	144.162	206.896	139.268	67.7757	51.3858	86.8153	30.4473	48.6422	44.8055	40.7987	96.0397	75.9942	52.7287	77.4322	50.4449	57.5345	60.0392	77.6146	49.3675	29.8709	39.1277	40.3658	43.9063	40.2001	32.8868	30.1467	37.2158
ENSMUSG00000020326	Ccng1	protein_coding	TYPE_I	L6	1673.4	2061.16	2079.06	1768.5	2065.96	1264.13	2194.21	1216.88	1915.66	2728.15	2662.17	2513.4	1875.9	1630.51	1762.49	1406.79	1831.02	1917.34	1763.97	1454.53	1650.44	1038.22	1449.05	1086.06	1289.81	2075.21	1311.68	2292.64	1351.07	1469.77	1239.93	1551.86
ENSMUSG00000020330	Hmmr	protein_coding	TYPE_I	L6	52.1303	303.245	55.9554	197.962	59.3143	91.1343	37.668	93.7071	90.8672	690.86	83.8487	394.27	214.933	263.438	84.5076	315.785	31.0554	153.406	25.0393	95.2584	46.655	31.2128	24.4665	44.5717	2793.44	1091.89	1482.05	1022.83	3643.33	977.794	2733.16	788.572
ENSMUSG00000020340	Cyfip2	protein_coding	TYPE_I	L3	912.861	2044.88	920.96	2239.58	820.804	1720.32	1025.17	1456.12	4852.1	7251.79	4448.86	7945.37	4355.77	6383.72	5029.26	6745.16	220.048	1008.73	214.322	979.893	193.84	309.303	179.562	276.806	3539.56	5612.01	4440.52	5383.98	2866.17	4914.56	3474.85	4847.61
ENSMUSG00000020354	Sgcd	protein_coding	TYPE_I	L24	101.168	46.3748	108.21	49.0997	112.136	65.0258	136.741	53.8138	2.51111	0.700219	17.3537	0.297927	2.54051	0.79347	2.14068	0	6.21814	2.08503	6.38505	3.14682	9.49747	2.70941	3.68172	4.48627	9.72484	10.2062	11.8154	8.27548	9.25214	10.2544	10.343	17.1858
ENSMUSG00000020357	Flt4	protein_coding	TYPE_I	L19	1305.91	872.472	1286.68	1065.22	1132.34	1486.44	1151.41	1468.58	61.6645	29.8979	212.648	24.988	88.8389	22.3392	37.1123	9.37667	1422.31	2422.52	1395.69	2588.53	1483.06	2209.39	1406.6	1438.71	334.376	643.888	414.805	751.834	333.593	933.404	353.127	972.881
ENSMUSG00000020363	Gfpt2	protein_coding	TYPE_I	L12	325.826	809.656	388.058	790.544	301.859	1328.27	410.276	912.392	71.385	8.91828	182.168	30.0336	64.5666	148.224	84.4359	37.5259	22.5467	134.276	20.8468	175.8	26.4881	124.07	11.7475	134.648	29.2039	59.6021	35.2365	63.4752	17.501	58.5351	20.0978	91.22
ENSMUSG00000020368	Canx	protein_coding	TYPE_I	L6	4843.09	5973.5	4687.92	4868.35	4908.84	4504.29	4493.56	4185.45	3860.62	5478.77	4112.61	4568.87	3804.37	3399.19	3783.35	2811.57	13758.5	10354.5	11575.7	8800.69	11472.5	10192.9	11963.5	11885.7	5646.01	5436.55	4365.5	4950.01	5959.48	4425.57	5074.21	4726.2
ENSMUSG00000020380	Rad50	protein_coding	TYPE_I	L29	704.632	505.316	742.218	464.124	728.763	421.055	681.83	347.682	598.181	752.371	625.873	600.255	576.249	468.032	610.748	517.844	543.358	529.157	482.025	371.014	619.442	286.91	436.47	345.905	1240.26	960.446	1021.32	944.569	1311.4	854.833	1157.57	846.922
ENSMUSG00000020385	Clk4	protein_coding	TYPE_I	L20	1050.37	1098.99	1208.54	1216.29	1168.21	1291.77	1259.57	1211.04	1705.49	996.363	1515.94	1151.95	1672.63	1125.73	1907.13	1146.68	1568.32	939.353	1709.34	971.295	1612.35	1192.99	1580.23	1494.16	1468.95	898.201	1499.28	794.414	1594.01	1017.05	1566.16	1019.01
ENSMUSG00000020387	Jade2	protein_coding	TYPE_I	L17	1204.56	2720.23	1280.87	2733.31	1197.73	2487.37	1251.93	2511.73	1137.45	864.858	1137.35	1087.77	935.792	884.335	906.184	853.892	656.538	1299.64	492.65	1472.29	453.353	1094.81	550.709	963.203	1016.8	1443.88	1250.63	1355.63	869.769	1182.97	960.295	1252.83
ENSMUSG00000020388	Pdlim4	protein_coding	TYPE_I	L26	140.427	51.3974	157.894	56.7358	149.561	55.9328	164.047	52.9254	137.652	71.7767	142.51	138.134	114.64	83.8526	100.311	45.8964	46.2682	86.1563	57.918	81.2799	62.3532	31.9861	44.6892	24.7772	157.096	220.594	227.968	253.374	158.121	227.72	175.12	253.399
ENSMUSG00000020395	Itk	protein_coding	TYPE_I	L35	248.713	618.774	220.289	422.896	170.948	387.974	188.396	364.982	1309.69	1615.67	1386.71	940.613	1107.81	1467.11	785.563	1942.17	83.7141	256.844	96.5019	184.069	32.9077	67.677	30.2112	70.6679	570.042	1156.74	896.675	1048.91	437.489	1022.83	441.837	989.645
ENSMUSG00000020399	Havcr2	protein_coding	TYPE_I	L5	157.806	480.251	138.244	337.034	205.017	327.565	160.851	295.231	277.873	862.145	263.838	520.126	232.758	615.747	202.671	593.091	29.7836	233.074	70.8236	215.769	31.4156	93.7937	25.0196	106.853	319.939	604.488	425.874	636.82	275.537	593.611	339.954	641.974
ENSMUSG00000020400	Tnip1	protein_coding	TYPE_I	L12	797.328	1873.67	779.736	1657.99	749.506	1319.14	739.149	1288.82	1323.74	3653.45	1381.32	3441.05	1248.51	1768.51	1392.98	1712.19	431.338	1639.57	501.007	1655.58	372.09	741.322	373.845	727.609	1112.21	2577	1547.2	2558.53	975.262	1554.26	1124.37	1606.79
ENSMUSG00000020407	Upp1	protein_coding	TYPE_I	L14	208.482	2451.41	252.351	2307.3	213.854	563.284	188.773	630.822	37.941	4465.81	60.8923	5359.21	40.9285	923.422	144.212	1142.91	53.5425	714.254	64.759	789.394	46.7742	94.6108	50.4895	96.5483	25.5493	799.849	21.3707	904.542	31.1096	122.996	32.892	114.265
ENSMUSG00000020411	Nipal4	protein_coding	TYPE_I	L24	76.7141	2.41433	100.369	3.80873	101.506	5.79064	88.1212	7.52078	4.90862	1.86259	1.20039	0.427654	3.22418	1.06722	3.74619	1.99647	1.08654	0.993263	6.5727	2.23728	1.8733	3.56217	0.457227	17.8578	16.5863	13.1049	23.4376	10.1637	22.3272	16.1271	14.4014	21.7838
ENSMUSG00000020422	Tns3	protein_coding	TYPE_I	L27	8064.49	3367.67	7641.24	3127.23	6939.56	3497.35	6598.28	3175.99	653.719	1818.61	1190.87	2016.07	810.123	393.851	517.224	360.46	2044.55	2183.8	1840.82	2215.86	1795.21	1261.02	1766.18	1151.49	2407.39	3435.55	2947.85	3131.32	2408.86	2056.33	2425.52	2561.19
ENSMUSG00000020423	Btg2	protein_coding	TYPE_I	L17	6601.03	2779.84	2849.2	2691.59	3982.66	5408.94	3361.54	5437.65	3873.33	1613.56	2983.11	1616.89	4906.72	2097.17	3962.1	1779.57	872.039	2270.06	477.106	2670.14	622.98	7630.74	484.382	4239.24	3685.21	1368.7	3471.94	1189.15	5233.03	1725.66	4809.68	1364.29
ENSMUSG00000020427	Igfbp3	protein_coding	TYPE_I	L19	2345.3	721.322	2319.6	892.619	1892.09	2852.01	2090.22	2734.43	141.229	6.3324	318.415	8.46229	123.707	50.9783	107.248	44.8283	800.463	1060.36	675.178	1437.39	528.644	804.529	501.107	582.724	923.203	219.861	1259.85	209.882	757.905	1241.05	797.303	1519.89
ENSMUSG00000020435	Osbp2	protein_coding	TYPE_I	L34	29.6682	12.9631	61.4194	21.1013	41.459	16.6574	62.5224	12.4257	5.69377	0.700219	78.6087	0.960203	13.8798	0	5.76681	0	49.8661	3.55953	62.5822	8.61372	71.3058	10.3417	47.6167	7.89693	1.64992	1.31045	3.92977	1.02467	1.87971	1.52881	2.07053	1.38643
ENSMUSG00000020437	Myo1g	protein_coding	TYPE_I	L6	1247.8	2985.02	960.216	2682.69	1364.68	1762.96	1258.02	1604.2	6415.74	7781.79	4726.38	7035.16	5074.12	5751.29	5868.72	5260.85	259.289	1062.27	313.731	982.332	162.363	313.401	151.396	384.768	3068.36	4755.82	4119.92	4009.72	2353.18	3952.93	3242.73	3812.38
ENSMUSG00000020439	Smtn	protein_coding	TYPE_I	L33	1603.66	651.82	1761.53	769.178	1617.26	1131.39	1706.43	985.639	724.892	987.322	883.912	1091.29	454.933	1255.32	642.054	2231.28	376.794	331.135	351.641	374.393	402.846	292.841	327.303	332.27	384.077	463.679	578.997	523.776	489.641	439.338	454.439	530.971
ENSMUSG00000020444	Guk1	protein_coding	TYPE_I	L27	803.856	442.961	863.78	519.102	844.325	541.878	719.4	593.14	351.861	269.266	393.833	328.327	380.596	251.9	314.085	189.257	655.398	645.701	622.165	797.513	597.707	944.115	646.422	869.265	406.06	368.89	380.702	424.597	455.458	444.058	417.003	375.553
ENSMUSG00000020458	Rtn4	protein_coding	TYPE_I	L14	2494.28	2733.98	2731.26	2569.29	2741.88	2502.61	2837.06	2506.39	2412.75	3628.99	2446.84	4150.52	2126.98	4415.34	2381.89	5114.43	3627.46	3074.34	4146.81	3165.99	3992.25	1849.51	3774.99	2077.72	1112.11	1655.74	1174.97	1727.69	1123.16	1193.05	1098.83	1305.42
ENSMUSG00000020460	Rps27a	protein_coding	TYPE_I	L16	2934.55	3475.44	3174.26	3744.74	3588.73	3900.59	3013.12	4969.07	6590.54	4867.82	5028.6	5822.43	6141.36	5554.16	6882.92	6683.46	2559.66	2458.56	2695.41	3652.86	2637.11	3558.83	2756.58	4468.81	4096.38	3982.99	3539.74	4358.31	4536.55	4735.87	4261.56	4877.41
ENSMUSG00000020464	Pnpt1	protein_coding	TYPE_I	L5	390.706	668.273	395.784	556.65	411.082	491.36	414.887	378.022	637.942	948.049	568.428	733.057	580.59	509.08	577.528	437.615	872.011	1145.56	893.91	673.141	837.099	620.827	710.069	638.972	1184.48	946.32	680.175	855.091	1253.17	837.19	830.073	797.839
ENSMUSG00000020476	Dbnl	protein_coding	TYPE_I	L7	1792.68	3125.68	1644.23	2658.41	1642.29	1692.96	1613.91	1609.24	3131.3	4939.51	2660.33	4611.81	2553.46	3579.93	3397.04	3371.27	1076.74	2336.16	1188.03	2061.76	907.776	799.651	900.173	720.63	2376.64	3712.2	2643.5	3151.18	2085.45	2027.34	2252.59	1875.14
ENSMUSG00000020483	Dynll2	protein_coding	TYPE_I	L33	1998.18	1102.49	2182.55	1005.81	1992.61	1085.23	2225.46	1300.2	547.031	713.305	1153.21	572.578	775.541	382.922	534.317	330.371	3329.93	1037.05	3217.62	1406.66	3324.89	1153.75	3600.9	986.152	482.026	710.847	512.332	724.57	511.342	488.732	554.476	509.736
ENSMUSG00000020486	2004-09-01	protein_coding	TYPE_I	L27	4731.76	1077.3	4403.78	1038.24	3853.67	1571.64	3583.93	1326.93	199.452	17.4331	449.476	10.6376	308.844	10.0328	111.564	1.56192	487.54	397.824	445.468	462.906	408.601	136.27	352.172	109.889	390.121	281.019	460.648	327.698	455.222	195.419	431.836	278.764
ENSMUSG00000020492	Ska2	protein_coding	TYPE_I	L36	253.014	249.706	293.937	191.234	267.31	137.537	269.474	119.108	131.633	302.649	216.935	192.002	300.421	143.13	142.888	119.625	56.1374	95.4849	81.0148	68.3727	58.3401	38.7767	48.7177	62.2683	817.997	387.147	515.82	402.565	1099.03	378.066	924.256	317.566
ENSMUSG00000020524	Gria1	protein_coding	TYPE_I	L33	416.329	190.394	367.435	255.291	345.265	343.988	361.66	315.989	8.01974	0	23.2884	0	10.7527	0	3.95374	0	2.14409	0.281385	2.4142	0	2.54786	0.251448	4.02646	0.371111	2.38239	0.467215	4.24289	1.20849	1.49996	1.12039	2.53703	2.30884
ENSMUSG00000020532	Acaca	protein_coding	TYPE_I	L23	3603.89	1495.32	3651.38	1556.83	2253.08	1981.31	3563.01	1885.49	1307.59	502.624	1488.97	498.234	1060.74	725.36	1030.58	583.1	5290.27	3051.6	4634.48	2539.55	5851.01	2778.69	3865.51	2474.18	943.024	711.623	772.158	693.531	945.937	662.851	717.074	731.124
ENSMUSG00000020546	Stxbp4	protein_coding	TYPE_I	L29	256.097	123.501	284.882	113.467	280.875	111.627	268.95	92.6664	65.1341	18.8077	91.4104	19.8374	106.423	21.4979	74.4409	34.0104	117.957	69.2905	113.114	51.3469	108.578	55.9483	113.49	53.0771	369.757	74.9431	261.334	71.4148	465.129	77.4525	409.279	63.7205
ENSMUSG00000020547	Bzw2	protein_coding	TYPE_I	L10	470.111	303.349	525.254	327.214	592.552	512.796	547.195	495.76	626.818	395.986	822.263	459.081	827.889	705.158	684.409	688.683	219.339	308.894	225.367	383.114	232.202	452.084	153.166	466.496	931.181	1086.88	815.264	1328.33	889.484	1491.83	841.955	1503.66
ENSMUSG00000020572	Nampt	protein_coding	TYPE_I	L1	1096.42	7848.8	1163.05	7936.82	1330.84	3031.78	1250.88	2559.37	1118.9	11133	1217.05	13538.7	1152.05	1892.05	946.428	1733.12	2668.42	7793.69	2873.04	6909.82	2676.18	3452.98	1684.18	3760.08	1167.12	6105.68	969.075	6502.33	1112.39	1332.06	737.052	1205.74
ENSMUSG00000020573	Pik3cg	protein_coding	TYPE_I	L3	301.18	801.498	266.556	718.71	339.965	563.026	359.761	534.073	1340.17	2155.68	1158.27	1880.67	1154.91	1658.74	1336.14	2017.97	123.742	418.866	114.322	326.457	107.825	115.979	77.6125	166.159	1105.52	2097.33	1187.07	1766.9	955.128	3854.8	1143.29	2832.96
ENSMUSG00000020577	Tspan13	protein_coding	TYPE_I	L27	3261.5	1121.86	3485.93	1080.69	3182.68	826.586	3286.09	799.047	1461.8	506.768	1562.97	597.485	1692.55	776.797	1735	872.372	47.833	89.8816	77.5708	117.258	69.8702	42.8892	44.2544	38.9576	1606.17	1519.9	1770.13	1561.34	1635.73	1780.53	1734.9	1644.82
ENSMUSG00000020581	Agr2	protein_coding	TYPE_I	L26	28.2338	20.3717	35.7155	38.0498	57.1732	70.9279	38.4303	69.4947	7.29604	0	6.86598	0	3.46366	0	1.60551	0.469833	1.17667	0	1.2775	0	2.34386	0.754344	0.457227	0	1.31782	0	0	0	0.214279	0	1.0218	0
ENSMUSG00000020589	Fam49a	protein_coding	TYPE_I	L17	1195.42	1763.38	1273.67	1695.9	1255.16	1331.97	1301.48	1128.64	1597.92	2490.48	1475.9	2081.7	1362.41	955.448	1408.83	755.1	360.703	1308.08	441.023	888.394	248.347	215.701	208.752	229.873	1253.54	1895.15	1628.02	1630.86	1150	1062.41	1143.92	1100.83
ENSMUSG00000020592	Sdc1	protein_coding	TYPE_I	L19	3909.41	1805.77	3183.84	2005.73	3955.6	4252.94	3193.16	4588.4	433.426	32.4076	798.112	92.304	517.017	223.689	269.594	111.872	10956.4	8314.13	11180.7	10332.3	9201.55	21752.7	12859.4	18436.6	267.387	548.386	275.128	552.188	147.728	1002.66	191.179	717.019
ENSMUSG00000020593	Lpin1	protein_coding	TYPE_I	L20	926.671	855.4	1031.98	967.014	899.015	1070.95	1141.94	1074.34	597.712	603.787	901.418	282.444	515.004	371.214	395.838	293.465	2075.06	7470.8	1858.92	8859.24	2516.54	7131.06	1340.83	9100.09	1005.74	487.793	869.877	559.953	978.656	497.538	918.86	555.326
ENSMUSG00000020598	Nrcam	protein_coding	TYPE_I	L28	236.14	21.6523	183.914	23.4241	189.097	67.0933	141.305	40.6041	13.2271	1.37175	15.9902	0.427654	10.548	7.34506	4.80025	15.1855	0.603616	0.463823	0	1.36423	4.10992	0.684622	0	2.2276	4.79568	3.73899	2.99859	3.74154	8.77287	6.71757	3.60352	9.33629
ENSMUSG00000020601	Trib2	protein_coding	TYPE_I	L20	1210.95	1245.74	1454.05	1306.49	1023.91	1303.53	1219.83	1243.19	765.887	863.418	793.923	410.073	740.158	805.898	765.114	960.57	83.2975	158.804	67.4651	141.425	74.3286	231.822	66.0288	223.778	448.768	765.252	540.976	591.459	359.217	977.687	438.488	999.741
ENSMUSG00000020605	Hs1bp3	protein_coding	TYPE_I	L27	453.306	273.369	415.366	227.256	426.658	174.203	421.816	176.365	224.642	356.735	244.747	304.494	205.152	199.259	265.217	171.879	572.576	496.574	542.452	392.27	551.314	348.94	603.591	306.647	197.096	289.794	246.696	233.426	170.911	157.316	179.66	165.626
ENSMUSG00000020607	Fam84a	protein_coding	TYPE_I	L22	217.02	138.856	187.694	150.451	188.359	138.3	196.875	132.344	28.4789	1.22711	76.5624	0.800521	20.4948	3.5455	18.3412	0	96.6884	65.2369	116.154	81.8948	76.9674	72.6708	104.173	72.7644	28.9846	14.1336	38.8441	13.1553	35.0343	15.1876	35.948	16.9908
ENSMUSG00000020608	Smc6	protein_coding	TYPE_I	L4	874.706	1083.08	982.196	1058.52	985.43	1006.85	941.972	882.221	1867.58	1704.2	1727.31	1718.05	1681.05	1475.67	1758.98	1329.96	1077.57	1007.58	1059.28	901.254	1215.5	728.023	1000.69	942.825	2549.34	1600.13	2112.84	1675.22	3072.01	1743.66	2528.69	1872.89
ENSMUSG00000020611	Gna13	protein_coding	TYPE_I	L14	2208.52	4391.17	2313.51	4264.18	2169.29	3462.52	2357.54	3252.41	1991.38	3661.35	1898.14	3737.58	1785.73	3528.03	1953.82	3655.61	1433.81	3071.67	1309.42	2764.02	1331.34	1515.55	1357.98	1595.71	1909.82	3074.46	1913.61	3270.77	1794.59	2600.08	1863.66	2611.76
ENSMUSG00000020623	Map2k6	protein_coding	TYPE_I	L28	116.527	13.2882	96.6703	19.1967	100.155	18.9412	94.515	18.1149	110.28	32.7005	132.131	31.8241	155.754	86.0154	126.601	93.2137	221.933	59.1855	194.47	104.753	136.195	61.3565	114.274	51.4319	130.081	48.7195	148.098	50.108	119.506	80.3509	135.537	86.6047
ENSMUSG00000020627	Klhl29	protein_coding	TYPE_I	L17	110.396	248.919	80.4812	248.456	136.638	404.985	121.889	393.628	8.4565	0	20.9377	0	18.0125	0.211846	12.4416	0	12.4347	31.6524	10.1052	36.0175	9.65833	37.0897	18.3017	43.5694	104.209	120.623	152.228	130.173	121.875	160.779	121.981	279.59
ENSMUSG00000020635	Fkbp1b	protein_coding	TYPE_I	L18	68.6764	192.057	73.7258	194.907	74.2462	98.2048	73.9548	108.11	119.371	186.644	70.8522	323.716	93.63	215.032	121.313	228.17	10.9571	51.2465	15.7917	49.3743	16.0317	43.1441	10.7022	29.06	23.3949	49.7617	22.0338	89.149	21.457	28.2917	23.2548	35.0071
ENSMUSG00000020638	Cmpk2	protein_coding	TYPE_I	L5	482.716	2021.52	249.807	1624.17	368.561	195.566	180.729	85.2312	746.761	1194.98	137.614	1520.96	723.139	304.861	180.311	95.1945	428.292	730.814	63.1221	361.603	272.177	61.6667	57.4747	22.8772	1500.88	809.189	501.329	686.57	1940.33	283.206	681.835	95.7661
ENSMUSG00000020641	Rsad2	protein_coding	TYPE_I	L5	617.437	2485.47	65.0184	1463.16	870.604	133.069	92.4922	38.4767	177732	3122.18	14014.4	2179.05	152035	49428.8	31389.1	22463.3	733.093	1874.03	92.4161	1342.26	502.977	170.448	77.3596	43.0377	7708.49	884.133	1093.54	480.771	12824.1	1322.63	1685.39	95.9223
ENSMUSG00000020642	Rnf144a	protein_coding	TYPE_I	L28	3969.23	1044.28	3593.9	1091.4	3111.37	1199.59	3344.3	1134.92	1298.03	857.314	1306.5	1320.63	1086.41	1556.44	1285.43	1608.8	502.615	326.823	432.115	493.922	457.66	496.965	468.519	655.314	628.919	385.743	666.685	363.404	523.308	432.17	617.061	453.485
ENSMUSG00000020644	Id2	protein_coding	TYPE_I	L2	1089.24	1853.48	865.896	1879.64	1027.4	1669.95	881.201	1731.84	1780.69	6338.47	1588.58	6719.99	1144.41	5817.32	1061.01	6073.51	4420.19	4087.62	4037.56	3810.28	3801.53	4723.71	4877.73	4883.05	868.682	3741.36	1261.47	4341.24	846.238	2410.97	973.227	2446.79
ENSMUSG00000020646	Mboat2	protein_coding	TYPE_I	L27	77.209	28.6547	85.0358	31.4011	114.202	41.0864	74.6147	32.6759	35.4947	0.727455	40.7424	1.12474	45.1914	7.02883	32.1139	9.97105	2.71714	1.6561	2.4299	1.17959	5.19249	3.21178	2.87421	0.371111	348.088	32.3648	216.197	52.7917	466.323	44.1303	455.439	30.0143
ENSMUSG00000020649	Rrm2	protein_coding	TYPE_I	L6	119.496	826.408	102.326	539.358	129.89	270.25	92.6267	253.018	798.986	2282.32	340.819	1375.32	1353.26	815.335	543.168	925.607	118.581	429.755	90.0353	415.988	201.02	137.521	76.3087	221.189	8772.55	3049.25	4639.93	3099.19	11245.9	2876.41	8796.71	2324.86
ENSMUSG00000020650	Bcap29	protein_coding	TYPE_I	L6	298.471	384.963	298.316	399.116	378.686	468.321	328.988	454.279	442.111	465.247	390.088	491.454	395.351	503.275	346.921	412.996	256.716	385.593	304.236	358.682	243.235	422.689	226.215	562.052	392.294	407.101	254.317	467.413	409.92	476.102	323.46	539.175
ENSMUSG00000020651	Slc26a4	protein_coding	TYPE_I	L10	205.997	155.166	53.0934	189.49	1086.77	497.576	308.472	457.09	18.9343	0	12.9854	0.125906	0	1.30759	8.47161	0	8.9627	0	5.82431	0	11.1862	0.251448	11.7346	0.742221	0	0	0	0.175975	0	0	0.75303	0.65343
ENSMUSG00000020661	Dnmt3a	protein_coding	TYPE_I	L27	1425.78	894.408	1320.35	913.33	1288.07	881.689	1350.31	845.682	901.579	964.983	911.319	915.065	827.504	867.627	830.294	848.416	1089.44	1086.25	1086.6	1133.58	1032.67	1001.94	1097.28	961.967	1121.18	1581.36	1576.6	1433.82	964.868	1170.76	1135.58	1350.13
ENSMUSG00000020668	Kif3c	protein_coding	TYPE_I	L34	538.111	339.966	544.494	309.278	521.641	283.228	497.036	246.132	307.442	284.517	365.186	256.167	283.488	145.117	311.918	219.605	89.3463	255.607	98.8347	198.89	89.3849	52.5931	82.8023	45.7348	150.7	329.269	228.141	300.862	146.145	146.534	141.239	148.054
ENSMUSG00000020676	Ccl11	protein_coding	TYPE_I	L26	103.536	200.734	106.7	236.765	244.975	1004.5	194.897	703.537	6.44946	0	32.6713	0.251813	24.2644	2.51723	0.535169	3.19539	3.8938	47.9794	8.31432	88.625	10.5905	300.048	1.82891	557.093	14.353	42.5481	10.388	40.1493	7.28522	146.712	8.13358	170.451
ENSMUSG00000020681	Ace	protein_coding	TYPE_I	L33	18474.9	11849.2	19075.5	11739	17186.4	11905.1	17237.8	10718.3	5190.82	203.244	4892.7	164.059	3797.68	1906.42	2883.28	626.752	104.144	136.072	90.638	156.781	92.3214	289.322	114.308	193.634	349.227	97.0857	462.12	108.285	346.996	376.83	319.005	465.596
ENSMUSG00000020689	Itgb3	protein_coding	TYPE_I	L11	1170.85	1188.39	928.329	1509.32	1110.5	2660.56	941.813	2348.94	9254.33	12107.9	4439.95	16348	5851.64	25170.8	9101.78	42180.4	304.283	1537.76	293.677	1658.72	313.482	1899.89	357.817	1586.04	983.428	1803.29	1564.62	3188.7	1003.04	2650.25	1363.14	2841.34
ENSMUSG00000020694	Tlk2	protein_coding	TYPE_I	L12	769.114	937.118	805.739	1069.98	823.006	1271.52	830.888	1206.74	1021.34	1033.56	893.422	1090.19	993.327	1137.75	978.665	1217.29	938.659	880.928	952.034	922.374	1043.48	1207.8	1096.62	1357.04	1063.32	840.005	856.903	987.626	1175.31	1058.2	1088.78	1052.37
ENSMUSG00000020695	Mrc2	protein_coding	TYPE_I	L28	2851.63	248.175	2339.61	265.282	1930.86	694.545	1924.74	580.794	170.304	3.19766	260.901	2.83173	173.018	15.5692	73.7837	11.8385	66.0401	116.682	87.8401	162.901	81.4212	83.3333	57.7882	54.9787	134.591	63.6991	176.144	71.936	157.882	102.993	172.295	145.58
ENSMUSG00000020696	Rffl	protein_coding	TYPE_I	L18	401.901	558.842	366.424	592.273	406.649	499.453	436.741	511.656	932.834	778.623	476.395	959.334	806.817	988.259	901.467	1057.23	870.489	1195.83	855.728	1087.84	992.263	994.934	943.379	921.417	1321.28	495.415	1026.43	557.488	1831.45	455.193	1646.89	430.055
ENSMUSG00000020700	Map3k3	protein_coding	TYPE_I	L18	2227.22	2385.13	2160.25	2666.83	2068.26	2585.9	2223.35	2683.03	1312.55	2015.49	1426.2	2517.54	1168.38	2779.73	1450.4	3370.85	775.543	1191.91	710.475	1305.37	757.646	989.069	729.761	820.311	966.956	1503.87	1334.37	1653.48	866.318	1564.67	1081.52	1666.3
ENSMUSG00000020701	Tmem132e	protein_coding	TYPE_I	L11	2.26894	2.76557	0.409234	1.28633	1.2958	1.38702	1.38423	1.37714	3.15572	0.339137	0.376192	0.775516	4.6304	0	7.67331	0	118.945	243.787	112.952	235.747	95.864	145.757	112.849	80.0793	4.28222	3.18385	1.38177	1.97904	1.66133	2.35925	2.79436	0.733739
ENSMUSG00000020704	Asic2	protein_coding	TYPE_I	L14	2.21428	1.92746	2.29066	0.800879	19.7079	0.778378	2.10053	0.822721	10.2145	0	6.2652	0	1.45798	0.489699	0	0	0	0	0	0	0.674561	0	0	0	1.16556	21.3266	5.99446	23.7804	3.87828	13.2917	0.516916	18.2146
ENSMUSG00000020707	Rnf135	protein_coding	TYPE_I	L5	237.363	311.68	230.809	243.287	218.877	161.864	222.299	148.251	152.874	199.94	118.885	166.361	145.265	114.478	129.372	103.543	398.247	523.346	490.947	420.464	247.179	221.064	343.68	174.533	143.687	254.39	151.528	208.299	124.693	140.002	119.008	136.872
ENSMUSG00000020708	Psmc5	protein_coding	TYPE_I	L5	1314.73	1494.91	1400.64	1314.24	1334.98	1253.03	1246.76	1224.07	1086.87	1545.73	992.577	1226.21	1185.35	997.64	1035.61	903.477	1716.37	1875.9	1658.77	1808.84	1713.3	1668.05	1644.19	1680.2	1369.76	1298.23	1028.01	1288.07	1470.91	1354.96	1293.61	1261.31
ENSMUSG00000020709	Adap2	protein_coding	TYPE_I	L14	227.6	597.237	247.232	597.031	247.994	456.02	240.959	403.948	67.6772	1084.51	81.4597	1110	34.675	184.13	50.6339	151.599	1420.44	1478.89	1325.24	1665.05	1184.76	1243.66	1415.49	1080.82	395.672	1108.54	558.851	1249.17	328.814	547.533	370.402	747.185
ENSMUSG00000020716	Nf1	protein_coding	TYPE_I	L18	890.167	1027.79	1032.06	1129.56	1009.83	1552.01	996.257	1419.38	605.392	529.674	582.109	612.048	598.479	628.403	585.959	636.119	1253.89	1117.88	939.857	997.32	1320.79	1547.05	1513.02	1507.97	532.32	659.074	615.347	661.767	526.792	672.103	574.808	711.358
ENSMUSG00000020718	Polg2	protein_coding	TYPE_I	L27	161.683	104.459	149.094	106.846	153.644	116.27	158.155	133.009	169.829	88.4811	146.274	94.2366	187.753	140.383	213.336	153.114	258.126	67.521	230.337	88.9044	177.961	108.747	235.128	91.878	146.826	132.425	197.828	113.674	155.904	169.684	175.394	161.828
ENSMUSG00000020720	Psmd12	protein_coding	TYPE_I	L2	914.39	1377.43	1003.93	1313.45	996.967	1323.74	921.862	1305.8	643.731	1273.03	772.83	1155.38	877.495	841.024	608.797	749.52	2161.7	2181.74	2123.61	2313.34	2167.99	2364.59	2171.33	2631.37	1414.37	1404.8	956.983	1499.63	1490.46	1395.07	1225.49	1375.58
ENSMUSG00000020733	Slc9a3r1	protein_coding	TYPE_I	L15	1101.45	1770.49	1087.51	1746.56	1075.7	1901.1	1031.18	2060.07	1751.83	3550.29	1725.95	3936.19	1774.7	5019.77	1763.17	4498.84	5382.79	4818.59	6469.74	5125.35	5078.08	6164.78	5808.71	4770.73	963.257	1916.03	1316.26	1870.15	824.226	1720.29	931.016	1529.83
ENSMUSG00000020737	Hn1	protein_coding	TYPE_I	L6	1126.81	1561.83	1111.04	1438.54	1148.51	967.178	1046.88	1010.12	4170.15	2197.1	2132	1770.28	4117.72	1405.37	3152.1	1326	355.83	750.321	349.053	571.814	294.315	286.172	293.748	287.174	2077.65	1972.67	1833.37	1919.21	2307.19	1708.65	2143.26	1582.45
ENSMUSG00000020774	Aspa	protein_coding	TYPE_I	L29	139.202	71.5252	161.119	57.2619	138.994	55.7933	190.979	44.7771	92.1446	64.3007	46.5186	32.2077	55.0025	283.361	87.8857	145.731	302.604	210.352	419.466	132.59	271.005	110.989	263.371	121.441	13.1684	58.1151	17.7345	55.4762	15.4264	72.0657	15.8518	90.5422
ENSMUSG00000020788	Atp2a3	protein_coding	TYPE_I	L33	5961.52	3600.29	5648.02	4362.01	5199.73	3481.19	5488.21	3148.54	18560.3	10960.9	12653.3	14164.7	13788.8	25186.1	18812.3	43375.5	223.534	333.712	191.778	316.015	152.18	193.66	159.27	211.26	4855.89	3931.77	6403.32	3134.2	3759.63	4735.32	5244.3	4701.98
ENSMUSG00000020790	Ankfy1	protein_coding	TYPE_I	L7	1994.32	3082.76	1931.72	2628.44	1977.62	1889.15	1928.97	1566.76	2094.61	3075.47	1813.31	2735.59	2021.47	2082.55	2049.42	1882.74	1740.64	2813.75	1629.92	1986.06	1762.86	1418.92	1555.37	1173.68	2852.17	2742.17	2406.74	2273.79	3103.22	1885.31	2607.83	1671.29
ENSMUSG00000020794	Ube2g1	protein_coding	TYPE_I	L18	551.32	597.731	620.373	655.974	573.624	759.319	655.669	798.941	823.875	698.191	850.731	896.946	795.143	1000.87	744.086	1039.11	1515.04	1147.74	1589.73	1164.18	1496.59	1378.08	1443.14	1467.79	557.571	604.135	526.763	638.336	611.59	836.827	547.517	859.566
ENSMUSG00000020798	Spns3	protein_coding	TYPE_I	L6	22.7707	6.21469	29.4554	11.0666	24.8487	24.2137	29.1619	21.4864	170.154	13.8034	76.1678	25.5146	80.317	58.8987	87.8441	56.1232	10.9201	15.5796	8.17596	24.1095	4.63409	19.1429	5.42205	6.44356	166.915	78.2773	227.974	73.97	161.049	77.7417	190.164	94.5223
ENSMUSG00000020806	Rhbdf2	protein_coding	TYPE_I	L15	1006.89	1556.82	975.66	1756.07	978.335	1917.55	946.769	1926.49	1076.54	2385.36	968.82	2754.47	1137.07	2016.62	1451.11	2088.85	603.521	1754.86	532.21	1810.58	520.679	1801.36	539.467	1346.49	1012.27	1491.42	1269.79	1478.08	887.563	962.265	1139.84	1058.14
ENSMUSG00000020808	Fam64a	protein_coding	TYPE_I	L6	47.5798	82.101	49.4513	68.171	41.4386	30.7877	27.9197	23.2565	31.8467	187.151	69.9949	124.021	86.1235	73.7	16.0441	60.4372	12.3446	42.1153	17.1889	44.5317	14.1584	15.1056	10.3685	5.56759	59.8959	185.899	39.69	189.388	48.3625	111.018	48.3926	115.856
ENSMUSG00000020810	Cygb	protein_coding	TYPE_I	L22	902.952	365.95	981.386	490.263	891.251	467.31	906.874	476.946	79.09	7.38517	224.26	6.75017	110.038	3.22284	35.5677	3.35298	317.611	493.768	388.252	805.331	421.93	550.66	303.384	469.36	109.229	158.434	178.79	178.708	114.765	181.856	132.729	308.333
ENSMUSG00000020812	1810032O08Rik	protein_coding	TYPE_I	L15	100.762	121.06	110.579	132.412	114.852	170.796	92.7976	174.762	103.477	102.165	68.3054	119.533	114.888	109.184	100.146	89.435	44.9165	93.245	54.4477	95.8508	55.9457	80.2392	64.8987	82.6784	153.597	180.638	121.106	190.5	135.872	204.176	146.986	196.104
ENSMUSG00000020814	Mxra7	protein_coding	TYPE_I	L27	950.705	295.157	1050.24	302.349	858.454	293.036	814.919	281.132	131.506	68.2052	171.277	70.3312	127.737	109.416	133.212	170.41	117.82	115.629	152.169	136.011	129.271	78.2009	97.088	63.1741	118.446	86.7125	165.686	96.8843	131.655	98.7041	124.458	107.935
ENSMUSG00000020821	Kif1c	protein_coding	TYPE_I	L20	5226.51	2686.34	5754.38	2868.86	4961.23	3476.86	5536.77	3813.46	1282.79	2118.03	2833.46	2412.98	1637.04	2388.3	1543.83	2173.69	8929.42	5410.25	7688.7	7290.09	9440.42	6848.68	10204	6308.12	856.814	1472.12	1149.76	1618.53	771.615	1370	979.651	1581.4
ENSMUSG00000020826	Nos2	protein_coding	TYPE_I	L11	151.753	815.649	149.876	768.031	153.965	257.561	133.778	267.372	7.68902	2038.5	40.5302	2938.66	20.4989	1397.73	15.1571	1133.33	9.23465	1376.97	49.333	2229.87	6.48952	87.3925	2.17919	106.756	44.6362	1203.69	82.0478	2186.27	47.101	133.698	39.534	150.297
ENSMUSG00000020838	Slc6a4	protein_coding	TYPE_I	L34	178.426	101.95	124.215	240.97	196.015	139.179	153.442	127.581	2415.45	2411.61	1344.54	2884.98	1375.63	3041	2663.81	5517	14.8155	11.2362	7.34957	19.4734	17.3361	15.7845	20.042	11.2136	130.797	136.14	194.933	317.171	141.61	85.0433	179.811	73.3667
ENSMUSG00000020841	Cpd	protein_coding	TYPE_I	L21	4136.57	3044.64	3985.05	3653.69	4205.44	4391.6	4169.39	4230.88	927.704	1358.97	1352.98	2910.04	1057.77	5981.38	1224.56	7543.35	1555.87	2569.1	1465.49	2853.77	1408.54	2851.74	1382.85	2861.28	1480.47	1076.5	712.214	1502.9	1720.09	1126.46	1079.55	1377.92
ENSMUSG00000020846	Fam101b	protein_coding	TYPE_I	L20	682.303	452.576	645.685	652.63	577.828	1315.98	619.365	1472.63	735.043	439.88	791.161	1383.04	696.651	5155.47	772.021	5809.02	58.911	34.3127	43.5683	72.3305	69.2686	155.714	70.1421	124.3	226.44	142.731	424.1	217.468	217.346	455.84	282.871	570.483
ENSMUSG00000020865	Abcc3	protein_coding	TYPE_I	L20	1408.25	1057.86	1066.16	1080.35	1032.39	1282.71	1078.89	1386.42	207.451	123.203	180.384	103.053	176.597	112.853	157.324	88.0628	11658	8777.69	9745.45	14286.1	9764.95	5710.83	11963.4	4782.5	947.087	493.534	1164.19	346.991	735.622	578.982	1054	708.843
ENSMUSG00000020866	Cacna1g	protein_coding	TYPE_I	L22	49.0901	5.283	81.2338	6.2144	62.6151	8.03175	79.4031	7.31837	18.2056	0.322147	57.5636	0.301748	67.8457	8.83529	47.0448	16.9721	6.88132	1.92091	10.7442	1.56568	6.59523	6.43444	7.48321	1.88756	738.878	11.0092	480.419	7.25054	805.953	71.5619	1023.15	26.9256
ENSMUSG00000020868	Xylt2	protein_coding	TYPE_I	L33	578.372	306.008	498.592	329.281	475.425	357.397	502.512	383.501	346.254	258.331	387.026	242.693	315.837	238.121	330.15	239.694	775.873	543.436	716.975	650.331	673.267	711.516	802.321	627.206	302.759	325.184	370.599	326.297	237.675	374.16	262.548	394.441
ENSMUSG00000020869	Lrrc59	protein_coding	TYPE_I	L15	1370.56	2399.89	1489.77	2390.37	1484.1	2639.23	1356.61	2730.21	975.597	2651.82	1040.14	2485.9	993.555	2047.23	960.134	1577.25	2457.97	4725.15	2362.75	4417.96	2098.94	5965.31	2359.59	6139.93	1605.12	3278.12	1390.1	3145.46	1546.71	3576.44	1504.34	3173.85
ENSMUSG00000020883	Fbxl20	protein_coding	TYPE_I	L33	1359.85	1060.65	1286.8	1371.33	1301.82	1523.23	1456.51	1618.69	1624.37	1003.13	1389.74	1560.53	1584.83	2303.7	1708.66	3164.93	1685.65	1049.68	1626.69	1068.74	1874.95	758.618	1815.18	824.997	1095.03	977.255	1224.46	1092.46	1017.91	1271.99	1142.7	1558.79
ENSMUSG00000020884	Asgr1	protein_coding	TYPE_I	L34	339.703	190.508	76.288	32.1748	63.0243	23.9148	52.5021	219.936	8.42704	2.12087	11.1351	2.45894	3.32126	1.98061	4.84548	4.88302	12338.1	7543.37	13330.1	9771.76	12013.2	13077.5	14970.9	13245.5	0.766734	1.40149	0.901471	3.07329	1.90097	2.0361	1.26709	1.63752
ENSMUSG00000020889	Nr1d1	protein_coding	TYPE_I	L33	2512.25	1158.31	3335.85	1413.37	3278.99	1935.24	3086.69	2116.33	303.336	22.3539	908.744	25.335	533.885	99.5037	366.096	63.8012	3378.81	1054.9	3564.81	1122.85	4703.28	3134.65	3357.33	3380.66	158.558	95.2275	242.4	132.399	191.186	240.041	186.417	333.278
ENSMUSG00000020893	Per1	protein_coding	TYPE_I	L17	1078.69	3142.96	1846.65	4500.16	1639.2	7125.85	1861.45	7027.35	708.616	2312.97	972.163	3857.45	665.888	5279.71	880.027	4720.64	252.298	2306.74	709.888	3081.47	645.758	5242.94	485.038	4140.15	589.872	1665.47	979.491	2384.1	605.087	2975.06	738.785	3256.51
ENSMUSG00000020894	Vamp2	protein_coding	TYPE_I	L33	2682.29	1547.16	2603.2	1673.89	2574.04	2136.66	2683.33	2289.39	2956.21	1736.12	3033.24	2041.19	2894.81	2557.49	3147.26	2618.96	1160.48	1108.11	1406.28	1086.77	1341.97	1589.18	1188.73	1480.91	1909.41	1610.89	2358.24	1511.3	1886.01	2127.21	2239.06	2097.98
ENSMUSG00000020895	Tmem107	protein_coding	TYPE_I	L30	201.682	148.588	231.845	140.494	213.697	169.98	203.898	164.787	53.346	63.1514	104.752	44.9137	103.087	20.5082	70.3854	27.763	30.8753	37.7994	24.7445	27.1058	27.6169	22.938	29.1475	36.6294	129.298	55.8395	85.7294	56.7685	151.956	46.5011	132.578	30.2334
ENSMUSG00000020897	Aurkb	protein_coding	TYPE_I	L6	70.1317	324.947	57.0436	216.387	63.3914	116.882	53.9104	100.673	134.735	848.438	134.093	569.73	294.157	348.905	131.285	362.825	21.0657	175.914	25.2243	132.371	30.0649	49.1767	19.7284	32.645	1706.93	1186.35	1043.03	1188.56	2010.59	1174.52	1805.88	925.333
ENSMUSG00000020900	Myh10	protein_coding	TYPE_I	L27	6640.23	1658.66	6421.59	1746.74	5802.96	2385.81	5827.85	2178.36	283.196	72.3099	463.816	77.1312	395.903	32.1491	264.484	38.2279	661.967	703.206	708.488	896.567	626.819	853.182	561.973	773.778	3898.53	428.73	2160.74	696.473	4562.63	462.828	4032.45	477.675
ENSMUSG00000020901	Pik3r5	protein_coding	TYPE_I	L14	486.687	2112.49	519.348	2308.71	619.32	1277.32	529.756	1312.44	2083.28	5712.14	2045.97	6628.79	2020.49	4191.28	2341.27	4731.13	140.945	1664.71	190.233	1696.5	101.281	295.315	77.9205	323.46	910.645	3209.36	1416.68	3300.75	817.099	2032.31	971.265	2082.46
ENSMUSG00000020911	Krt19	protein_coding	TYPE_I	L12	2812.39	1787.82	2513.26	1964.34	2779.64	2083.43	2371.23	2519.42	416.128	8.33143	788.019	15.8029	452.407	34.6346	330.168	6.45924	93.7327	205.801	297.904	156.379	163.656	93.0886	142.107	244.785	39.6921	65.802	47.8452	107.646	43.362	12.9221	40.7943	15.8472
ENSMUSG00000020914	Top2a	protein_coding	TYPE_I	L6	453.393	2789.77	417.551	1854.22	410.282	780.048	333.988	641.701	718.721	4806.9	756.152	2764.62	2103.88	1608.61	506.403	1505.97	126.812	1140.75	157.147	647.521	284.631	189.572	112.447	281.673	12784.1	7355.56	7059	7082.61	15120.8	5431.03	12430.5	4601.08
ENSMUSG00000020926	Adam11	protein_coding	TYPE_I	L6	135.199	50.2066	154.962	46.9795	120.404	105.864	170.986	101.547	84.8729	16.5692	133.407	11.1599	72.9048	35.09	67.5725	21.6423	1021.52	136.259	1010.2	142.824	1215.38	245.339	2377.95	166.148	279.598	185.471	374.148	192.915	246.387	365.86	334.337	426.884
ENSMUSG00000020941	Map3k14	protein_coding	TYPE_I	L15	504.147	474.981	467.773	517.961	449.321	657.361	479.882	676.235	1011.9	568.433	857.196	627.757	746.464	1162.93	923.048	964.584	189.589	390.895	151.087	442.664	196.471	410.966	241.604	281.583	644.351	678.098	858.648	580.928	504.649	896.733	654.456	889.175
ENSMUSG00000020949	Fkbp3	protein_coding	TYPE_I	L16	490.025	412.997	572.277	358.721	618.632	381.918	627.568	367.889	957.088	712.361	1079.51	554.087	954.744	568.733	913.603	522.66	590.385	415.64	657.881	339.391	650.299	396.877	544.29	417.326	866.944	802.851	755.677	818.489	969.458	924.59	782.256	894.546
ENSMUSG00000020952	Scfd1	protein_coding	TYPE_I	L4	668.339	954.055	636.833	910.945	722.108	735.322	631.575	650.415	555.484	897.886	439.076	802.862	465.964	506.935	453.412	457.847	1090.31	1045.6	1142.89	809.114	932.952	765.318	782.153	838.371	621.001	820.708	537.278	771.476	625.685	674.626	546.665	579.473
ENSMUSG00000020953	Coch	protein_coding	TYPE_I	L5	9.51809	14.9851	11.645	9.77224	12.9488	8.52546	10.2241	6.41837	4.20763	7.07983	2.7644	3.21701	14.8492	2.52975	6.07814	2.6283	7.15499	6.41498	2.27341	4.10325	2.75186	1.80724	6.0174	5.62776	5744.59	3332.64	7423.49	3121.34	5275.11	1328.02	4796.52	1531.92
ENSMUSG00000020974	Pole2	protein_coding	TYPE_I	L6	53.0554	108.136	48.6897	85.0439	54.6871	63.091	48.3015	53.2327	93.4776	262.104	88.143	176.474	139.91	141.19	102.233	131.689	36.4848	63.8436	27.5448	46.7487	45.9299	18.743	28.8858	27.3143	602.71	320.257	361.629	297.346	675.061	341.038	574.59	303.45
ENSMUSG00000021013	Ttc8	protein_coding	TYPE_I	L29	247.82	130.008	271.935	139.213	251.057	126.25	240.858	119.54	60.2205	20.7459	73.2631	15.0997	47.3863	22.0731	44.4168	9.8945	158.546	168.345	213.933	140.978	159.849	130.664	148.441	133.705	57.9399	60.6835	62.167	59.3805	56.0674	37.0066	60.6078	37.909
ENSMUSG00000021024	Psma6	protein_coding	TYPE_I	L2	1286.52	2300.68	1349.33	2240.8	1417.1	1923.45	1314.84	2053.26	1170.01	3634.55	1242.78	3788.85	1251.01	2305.68	1253.49	2114.98	2267.38	2970.83	2572.06	2847.21	2431.48	2316.1	2265.73	2337.59	1343.79	2021.39	1035.19	2199.18	1428.17	1712.14	1208.9	1711.65
ENSMUSG00000021025	Nfkbia	protein_coding	TYPE_I	L13	1673.65	5040.2	1958.44	5068.29	1799.53	5263.51	1737.36	5773.84	2323.59	7113.63	2248.5	8764.1	2187.92	5971.18	2280.87	4232.32	1183.97	3259.07	1419.89	3721.61	1218.67	2395.69	1245.36	2219.18	1371.19	3957.1	1913.45	3791.68	1280.95	3088.38	1402.48	3215.44
ENSMUSG00000021037	Ahsa1	protein_coding	TYPE_I	L7	1239.22	1214.45	1374.97	1023.78	1178.15	1041.83	1061.32	1121.6	3008.6	1978.13	1753.33	1607.38	2472.61	1649.27	2484.53	2057.26	2209.26	2117.38	2471.84	1962.48	2012.37	1686.46	2041.2	1755.19	1799.5	1821.7	1409.49	1737.82	1764.43	1499.79	1615.91	1435.32
ENSMUSG00000021040	Slirp	protein_coding	TYPE_I	L4	322.383	387.858	345.755	376.647	359.375	287.916	299.934	284.092	268.376	293.804	291.712	290.552	238.491	176.293	241.67	176.011	292.485	361.177	401.549	237.163	307.686	275.073	266.512	251.085	258.098	277.732	193.342	279.693	254.943	252.919	204.829	222.748
ENSMUSG00000021048	Mthfd1	protein_coding	TYPE_I	L28	2006.53	889.029	1558.71	723.106	1813.68	928.474	1570.38	915.566	617.831	551.948	725.71	424.351	700.546	427.319	572.264	374.038	8271.99	2332.15	8829.67	3012.01	7328.91	3002.12	7989.8	2343.16	3101.87	1369.78	1742.16	1520.9	3145.6	1161.77	2486.9	1211.47
ENSMUSG00000021061	Sptb	protein_coding	TYPE_I	L22	514.981	57.1731	568.47	101.787	675.927	92.4925	695.813	88.7934	11401.3	342.211	2182.3	565.385	10035.1	3111.94	8900.3	8696.93	170.609	62.4268	112.429	86.1651	451.242	134.618	176.392	109.194	19004	516.013	11855.7	1611.07	24639.2	1644.77	23869.3	530.214
ENSMUSG00000021062	Rab15	protein_coding	TYPE_I	L10	525.736	547.262	494.75	582.094	616	663.697	478.227	648.378	34.2863	51.2634	89.9056	129.507	84.1953	214.119	12.2926	142.902	2.7767	5.91858	2.77136	14.0221	8.77083	16.6292	1.60948	28.0093	59.4092	113.27	60.6262	112.796	78.844	306.787	57.9946	453.971
ENSMUSG00000021067	Sav1	protein_coding	TYPE_I	L18	1701.08	2081.23	1915.53	2542.53	1751.09	2271.13	1750.65	2312.41	1227.37	1202.17	1155.7	1373.33	1172.09	1443.57	1277.33	1350.47	580.519	928.788	625.885	1160.52	641.542	802.313	568.491	847.641	1370.32	1329.54	1238.84	1541.43	1483.35	1267.56	1484.81	1462.4
ENSMUSG00000021069	Pygl	protein_coding	TYPE_I	L13	1242.02	1907.84	1035.41	2846.87	1059.57	5729.96	1348.03	5626.41	2515.86	5305.21	2002.96	10282	2646.13	19869.1	3380.73	21276.2	16604.5	4426.45	16942.2	4547.43	14510.5	2479.5	12579.1	2830	450.16	1021.07	612.247	1651.86	575.094	1380.9	624.673	1620.83
ENSMUSG00000021087	Rtn1	protein_coding	TYPE_I	L34	221.885	134.717	233.792	157.08	184.822	123.34	192.007	108.731	123.475	5.49159	100.633	7.27558	70.1379	36.2474	70.3053	10.2472	54.1187	106.941	117.808	157.342	47.7779	47.4592	60.2402	64.166	115.864	94.3462	149.718	102.11	75.5348	73.2465	101.184	86.1731
ENSMUSG00000021091	Serpina3n	protein_coding	TYPE_I	L14	2027.54	19021.9	1803.18	17031.1	2050.26	25513.1	1797.15	23744.5	103.594	89.1507	242.686	79.4649	76.4948	276.949	78.8746	169.878	16020.3	225340	25078.5	234371	20605.8	648755	52549.2	614536	413.631	5915.46	576.263	7107.55	244.299	10232.4	336.562	18535.4
ENSMUSG00000021096	Ppm1a	protein_coding	TYPE_I	L19	1449.65	1313.01	1473.39	1592.63	1452.65	2180.99	1544.67	2525.31	1445.51	953.735	1189.26	1196.75	1259.63	1903.56	1360.89	2315.91	3151.55	2030.35	2872.31	2609.04	3622.46	3214.89	3609.75	3485.76	936.083	680.328	767.063	830.02	1078.59	1031.71	935.206	1056.34
ENSMUSG00000021097	Clmn	protein_coding	TYPE_I	L33	714.75	438.345	495.456	419.872	769.784	540.91	664.076	542.527	78.1736	84.607	140.226	91.5096	97.2505	475.054	83.6133	282.905	5039.31	2669.3	5912.51	3204.58	5930.61	3759.77	6653.78	2916.38	17.7879	15.2203	31.0019	23.7929	22.2468	20.7234	16.9967	42.062
ENSMUSG00000021108	Prkch	protein_coding	TYPE_I	L18	1550.26	1812.24	1668.96	2180.05	1517.88	2654.62	1509.69	2675.36	834.484	1478.14	790.642	832.245	651.847	1126.44	568.809	1358.59	188.178	460.323	182.855	571.959	180.065	536.034	151.254	505.614	350.283	976.323	519.318	927.608	293.245	1058.14	321.88	1159.18
ENSMUSG00000021112	Mpp5	protein_coding	TYPE_I	L32	1398.46	973.224	1489.56	1023.16	1553.86	1284.79	1554.66	1191.65	424.792	222.147	525.602	260.081	428.951	296.846	334.99	380.675	600.228	473.227	607.496	411.206	640.54	414.416	539.195	475.79	383.383	241.882	305.01	236.83	389.281	226.45	347.093	229.321
ENSMUSG00000021114	Atp6v1d	protein_coding	TYPE_I	L4	785.699	1110.67	821.085	1049.03	916.262	812.307	855.919	806.582	1485.16	1653.93	1219.66	1680.87	1583.27	1434.76	1535.1	1451.58	1054.8	1278.21	1143.81	1204.25	1091.29	1018.16	991.105	1146.16	1137.25	1130.25	1050.15	1083.32	1279.39	754.522	1133.58	792.905
ENSMUSG00000021115	Vrk1	protein_coding	TYPE_I	L6	363.114	369.595	359.112	388.38	409.291	443.982	411.141	443.421	821.112	595.444	699.384	652.892	847.109	762.535	809.172	856.363	200.488	194.585	189.774	208.158	218.453	159.274	178.053	189.061	1231.51	592.065	861.674	662.471	1363.62	658.106	1111.88	668.431
ENSMUSG00000021116	Eif2s1	protein_coding	TYPE_I	L4	656.088	1191.32	728.618	959.229	758.208	1007.8	741.838	920.887	1236.78	1896.42	957.129	1428.6	1257.87	1185.67	1111.44	1102.3	1185.7	1583.82	1265.93	1335.59	1157.46	1308.28	1041.71	1428.95	2042.67	1712.7	1259.61	1700.64	2200.87	1684.89	1813.57	1594.26
ENSMUSG00000021125	Arg2	protein_coding	TYPE_I	L12	82.6783	465.092	92.0962	512.024	156.505	679.795	122.139	870.924	60.2053	308.756	128.383	503.5	176.862	798.834	223.721	1000.76	6.63993	60.5871	10.233	79.0004	10.3329	63.1891	14.5314	65.8464	7.21234	79.1323	19.1496	97.1907	16.2067	116.705	18.8555	120.461
ENSMUSG00000021127	Zfp36l1	protein_coding	TYPE_I	L13	4101.85	2344.71	3369.04	2497.98	3302.95	4394.4	3619.34	4586.45	5502.55	2915.31	4911.11	3665.81	4346.48	6067.9	5960.06	5423.99	12515.6	5631.85	6745.04	4927.39	12670.4	7720.48	11216.4	5638.69	4119.74	3270.45	5591.47	2797.11	3658.84	4500.35	4244.77	4451.72
ENSMUSG00000021130	Galnt16	protein_coding	TYPE_I	L11	145.603	38.2794	142.936	50.2761	118.309	179.985	140.217	133.671	13.5284	1.04205	25.7849	0.297927	9.85383	5.75798	0	0	7.48666	1.08568	1.7286	3.59591	6.95115	6.98674	2.52393	7.38893	28.5036	19.9696	52.5399	35.5041	35.2068	88.5006	35.4689	90.6447
ENSMUSG00000021133	Susd6	protein_coding	TYPE_I	L15	3119.33	4553.92	3163.22	4345.96	3169.3	4077.43	3121.38	4299.96	1909.07	4046.51	1877.4	4235.44	1995.72	2463.21	2016.22	2458.03	1842.74	5577.76	1882.42	5210.64	1958.3	3959.29	2016.71	3477.98	1936.29	2627.62	2166.74	2505.38	2025.4	1948.4	2128.36	2337.76
ENSMUSG00000021140	Pcnx	protein_coding	TYPE_I	L20	3318.22	1984.74	3183.13	2287.47	3055.41	2710.28	3244.53	2722.07	1091.61	827.728	1278.37	1054.22	1163.32	898.382	996.963	1039.25	1620.29	1308.24	1592.52	1562.4	1745.95	1767.4	1957.04	1570.8	704.77	795.708	809.918	908.333	635.767	986.63	682.318	1101.58
ENSMUSG00000021149	Gtpbp4	protein_coding	TYPE_I	L2	633.908	865.051	691.115	862.656	743.283	1128.14	676.391	963.292	811.583	966.705	767.74	891.185	899.715	830.948	805.716	731.396	755.094	1135.16	885.538	1066.5	847.872	931.295	777.473	1035.7	960.265	971.928	822.92	1055.83	988.256	1159.28	818.334	1211.06
ENSMUSG00000021185	9030617O03Rik	protein_coding	TYPE_I	L36	350.585	231.935	315.527	201.866	329.869	134.222	394.178	129.403	262.023	537.031	391.854	510.659	322.932	202.109	295.275	169.968	2025.69	961.879	2097.52	996.09	1640.84	610.41	1580.09	462.013	196.025	205.561	241.902	216.64	183.67	136.883	213.72	137.398
ENSMUSG00000021196	Pfkp	protein_coding	TYPE_I	L1	1495.83	3307.66	1400.65	3076.89	1445.02	1827.53	1340.65	1747.32	1518.05	5612.36	1456.97	4654.87	1154.82	3250.36	1221.66	2790.79	225.846	1654.47	265.701	1555.77	172.918	342.242	140.915	454.848	940.971	4029.76	1164.08	3481.91	731.558	2393.57	811.812	2387.13
ENSMUSG00000021208	Ifi27l2b	protein_coding	TYPE_I	L5	7.73595	28.4408	4.83739	17.8132	2.55402	5.52698	1.95007	2.02273	1.64687	0	4.56897	0.297927	1.41266	0	0	0	145.653	803.137	142.77	525.368	123.535	678.853	47.6703	336.677	0.718816	3.87897	1.80294	8.26829	3.11849	2.22559	0.537533	1.7043
ENSMUSG00000021209	Ppp4r4	protein_coding	TYPE_I	L27	397.771	108.56	283.165	110.088	331.488	188.608	269.684	146.829	3.56302	1.13513	20.7268	0.331703	17.5248	3.24734	6.73337	0	229.102	57.8702	248.994	41.1942	205.523	126.537	216.172	117.86	9.38244	5.45086	10.7639	5.00156	6.13365	18.0593	2.06135	22.3859
ENSMUSG00000021215	Net1	protein_coding	TYPE_I	L34	2010.89	1339.43	2042.71	1562.49	2109.08	1799	2080.11	1758.88	779.012	418.469	991.656	328.323	773.251	631.511	682.495	590.967	3745.18	2846.24	3058.42	2906.05	3888.27	2508.42	3864.18	2410.14	1714.47	639.061	1208.3	767.364	2153.97	780.436	1814.12	784.073
ENSMUSG00000021224	Numb	protein_coding	TYPE_I	L32	2144.5	2196.35	2447.93	2539.94	2248.81	2231.4	2291.72	2048.5	761.493	1125.5	845.535	1526.91	671.269	2008.51	824.87	2193.2	1620.45	1374.99	1657.74	1310.18	1745.39	1671.13	1704.92	1506.82	635.488	614.98	706.538	705.318	617.67	640.068	609.264	705.088
ENSMUSG00000021238	Aldh6a1	protein_coding	TYPE_I	L32	1814.72	1748.87	1643.66	2022.42	1495.99	2144.87	2143.11	2117.08	318.245	99.2801	776.386	155.435	391.112	180.553	322.303	261.011	15416	5963.02	15273.1	6018.21	14641.3	7484.79	15237.3	6915.6	283.575	276.228	312.531	398.108	246.297	283.191	259.132	468.833
ENSMUSG00000021242	Npc2	protein_coding	TYPE_I	L6	11132.8	17003.6	9736.11	15490.7	14809.4	13258.8	11772.6	13015.2	4915.14	8802.29	4433.17	9187.09	4948.89	3777.9	4321.65	3186.88	2885.78	4323.9	2725.86	4097.8	2685.6	1891.45	2278.54	1654.85	2044.14	5646.52	2199.25	5423.59	2004.64	2977.16	1906.89	2654.01
ENSMUSG00000021250	Fos	protein_coding	TYPE_I	L14	5013.12	1031.29	1435.94	985.891	1297.68	2262.23	1907.69	2778.75	783.548	1374.19	413.209	1535.91	1033.39	1135.47	831.178	1407.67	555.687	614.926	107.857	520.489	221.641	334.813	179.693	182.792	59.3917	755.057	91.2101	970.728	116.239	407.253	118.712	370.931
ENSMUSG00000021260	Hhipl1	protein_coding	TYPE_I	L12	19.2827	31.5636	16.416	32.5729	20.5691	61.2063	19.462	53.2341	5.17791	0.465905	4.10499	0	0.728991	50.5977	1.65074	13.7963	6.00732	11.6402	13.3149	16.3338	10.4759	19.4481	8.42711	14.1108	14.6986	23.9993	19.72	22.4199	15.0589	42.259	11.0289	64.4468
ENSMUSG00000021262	Evl	protein_coding	TYPE_I	L35	732.917	941.434	625.262	753.723	662.828	346.105	633.973	289.431	3615.27	4015.39	3199.01	2979.27	2575.65	1154.11	3197.13	1058.77	387.515	1534.87	541.382	1163.98	247.214	189.006	170.053	164.64	2315.9	4808.72	3364.61	3897.14	1749.57	1722.69	2241.89	1635.63
ENSMUSG00000021266	Wars	protein_coding	TYPE_I	L7	2403.93	29804.8	2781.11	29142.5	1726.8	2408.73	1637.33	1791.12	1026.9	4436.59	1086.45	5123.54	799.66	1048.36	884.056	792.451	684.26	4078.15	587.689	4238.95	454.013	1011.44	475.287	1021.38	861.386	4146.13	879.378	4637.48	724.207	943.268	710.019	941.252
ENSMUSG00000021273	Fdft1	protein_coding	TYPE_I	L24	1008.34	875.243	795.91	646.884	975.169	592.926	829.074	638.277	427.333	406.305	347.088	320.063	399.449	284.367	307.609	255.192	6099.19	1853.54	8006.76	2785.08	7476.03	7033.46	4776.29	6772.89	733.512	300.645	497.05	315.074	814.26	246.823	680.482	260.141
ENSMUSG00000021277	Traf3	protein_coding	TYPE_I	L15	953.987	1001.08	916.757	943.541	882.913	977.764	894.177	977.721	1506.98	1286.22	1234.84	1323.71	1256.22	1362.51	1396.34	1245.83	530.164	990.076	470.912	884.16	400.844	740.114	439.039	687.224	1263.24	1295.34	1576.07	1176.82	1019.89	1540.67	1219.6	1486.82
ENSMUSG00000021280	Exoc3l4	protein_coding	TYPE_I	L7	453.269	359.995	363.634	311.622	365.278	220.878	340.931	224.638	41.1893	130.935	64.9382	155.777	38.8934	22.3269	17.4385	20.5138	56.3128	284.217	82.1437	269.206	35.536	62.8207	54.5859	61.4545	259.613	454.507	346.837	484.695	222.51	215.048	238.343	334.781
ENSMUSG00000021281	Tnfaip2	protein_coding	TYPE_I	L14	1025.84	6068.63	822.449	6611.3	1232.27	2811.35	1110.61	2566.46	1247.82	11895.6	1207.29	14686.7	1504.78	2894.07	1733.61	2878.75	2171.14	4433.06	2044.06	4710.09	1563.37	1406.75	1644.9	1351.57	5049.78	5160.06	4004.34	6832.17	6333.38	2139.13	6351.66	2225.39
ENSMUSG00000021282	Eif5	protein_coding	TYPE_I	L12	3012.04	3569.15	3105.41	3863.23	3307.73	5741.01	3519.51	5485.87	67052.9	3137.09	19032.1	3706.88	63239.9	20153.3	62024.6	38049	8087.85	5233.22	6912.6	5432.86	8914.65	7525.06	9143.87	9172.61	6582.61	3296.41	5765.57	3287.01	9605.03	4666.68	7588.61	4391.11
ENSMUSG00000021285	Ppp1r13b	protein_coding	TYPE_I	L32	1403.83	911.287	1511.25	1010.24	1350.94	1124.9	1386.03	1228.34	1045.74	547.2	1050.76	416.27	815.471	531.023	1015.19	695.291	718.114	551.702	686.244	476.845	693.75	551.607	638.674	491.763	640.379	598.737	916.037	457.554	520.011	450.357	723.873	457.247
ENSMUSG00000021286	Zfyve21	protein_coding	TYPE_I	L32	659.958	443.786	659.629	431.505	619.114	458.909	658.96	546.005	95.7733	45.4944	245.964	57.4765	160.334	45.7724	99.4076	48.5096	809.625	287.559	877.116	379.858	694.726	546.616	701.83	469.939	158.435	82.2996	143.12	83.9317	180.609	80.9996	173.634	82.5951
ENSMUSG00000021287	Xrcc3	protein_coding	TYPE_I	L6	49.0364	40.0979	54.4802	39.5374	44.731	46.322	43.3323	47.0935	50.3006	80.8947	54.0444	78.7284	67.9653	67.6692	43.6236	53.4805	104.125	60.3058	101.656	60.6455	106.982	105.333	113.53	92.4241	289.654	158.111	162.367	176.512	298.469	178.421	274.697	166.109
ENSMUSG00000021298	Gpr132	protein_coding	TYPE_I	L3	239.252	553.114	215.88	604.908	235.056	311.265	259.248	285.472	1408.86	1570.2	1092.53	1741.63	1338.78	1208.65	1355.39	1070	63.046	174.206	68.9177	183.964	38.2164	63.7342	33.3048	69.6869	651.678	985.997	1045.87	969.617	599.715	1211.25	714.342	1024.83
ENSMUSG00000021306	Gpr137b	protein_coding	TYPE_I	L33	571.567	323.509	467.627	295.139	608.294	409.935	592.811	412.117	631.316	92.4177	547.119	129.178	656.04	502.581	1051.17	540.866	89.4751	103.496	70.195	114.138	45.0707	93.0362	80.7228	107.382	394.609	390.054	434.464	393.262	368.512	670.029	427.168	806.285
ENSMUSG00000021313	Ryr2	protein_coding	TYPE_I	L22	839.886	266.272	1675.76	364.501	1509.13	461.013	2065.63	338.624	285.156	21.1791	1724.6	1.45252	486.229	12.8894	466.381	17.1668	3.47044	0	0	0.772186	2.55679	0.972813	1.26474	0	32.2536	5.05214	37.8925	5.35946	25.9395	9.83096	31.4638	10.9967
ENSMUSG00000021319	Sfrp4	protein_coding	TYPE_I	L24	125.069	4.38816	145.855	4.57336	90.542	8.13684	98.7722	7.45178	2.10381	0.242485	8.96695	0	9.17016	0.261517	5.21833	0.376983	1.1461	0.322156	2.13261	0	7.67779	1.54543	3.3498	0.639545	103.068	1.36309	27.424	2.54537	101.475	6.06576	57.4294	8.29621
ENSMUSG00000021322	Aoah	protein_coding	TYPE_I	L3	45.7741	685.73	35.833	799.18	56.5964	128.934	45.4524	97.2664	150.621	2622.54	138.105	3658.7	110.682	447.672	97.0271	392.291	175.849	912.472	203.815	1132.12	115.955	99.4027	65.7453	93.5876	87.2539	980.266	110.059	1459.32	102.079	178.068	61.4839	153.279
ENSMUSG00000021338	Lrrc16a	protein_coding	TYPE_I	L17	1125.35	1492.12	1125.41	1533.75	1013.23	1132.01	997.581	1144.26	517.115	72.0792	472.596	57.8556	516.188	124.146	486.888	117.956	659.161	412.437	287.574	435.841	482.083	452.085	721.842	344.787	360.603	394.708	376.003	275.76	262.366	195.643	317.614	216.482
ENSMUSG00000021356	Irf4	protein_coding	TYPE_I	L26	291.75	287.617	214.306	212.581	285.538	175.184	351.016	172.771	1522.7	361.512	1350.43	272.962	1525.5	572.72	2157.33	709.874	43.131	94.0878	75.3315	78.4775	58.3059	45.6989	33.3048	66.8213	1220.91	2405.46	1528.83	1415.98	886.816	4453.43	1167.02	3265.41
ENSMUSG00000021359	Tfap2a	protein_coding	TYPE_I	L24	30.8767	6.71459	41.762	7.29716	52.6852	9.8879	41.8227	10.767	3.89122	3.46945	8.53151	2.99968	6.20244	1.71946	6.49622	3.13242	0	0.785979	0	1.16956	0.932182	2.07136	0	1.91864	0.441592	2.82142	0.574863	1.11759	0.952534	1.99252	1.73705	1.77927
ENSMUSG00000021360	Gcnt2	protein_coding	TYPE_I	L18	1504.21	1442.7	1650.84	1418.89	1610.4	2569.95	1753.26	2713.06	764.311	1267.3	902.89	1551.04	915.628	2959.2	1310.4	3632.75	946.074	1073.34	1152.88	870.578	1091.37	1360.93	938.389	1219.34	200.787	503.574	300.385	495.215	267.087	742.97	281.573	896.012
ENSMUSG00000021367	Edn1	protein_coding	TYPE_I	L11	649.767	310.843	580.02	229.724	481.023	665.376	437.187	936.509	35.1606	159.245	96.3156	165.292	40.1458	24.9869	14.1962	5.63799	23.9633	58.933	25.1333	103.532	24.9634	23.9373	11.753	32.5133	14.0003	51.0405	13.6514	67.5357	22.5374	32.2399	13.5207	46.0391
ENSMUSG00000021375	Kif13a	protein_coding	TYPE_I	L20	2452.13	1799.26	2417.11	2120.69	2440.94	2573.95	2461.43	2504.94	421.759	647.715	618.515	763.428	440.535	582.601	405.822	450.389	684.527	811.39	614.26	790.649	639.552	997.858	659.086	835.698	442.871	458.714	460.98	560.958	433.607	409.717	467.678	497.845
ENSMUSG00000021376	Tpmt	protein_coding	TYPE_I	L5	44.7977	84.01	40.8165	65.7322	45.2417	28.991	40.6221	34.7394	6.48144	23.3088	20.7794	31.2891	17.6801	16.3368	25.0932	22.4109	587.859	633.198	658.079	580.153	517.617	715.917	478.449	706.057	42.1425	52.1697	28.9001	48.0375	47.952	29.32	32.1411	21.5293
ENSMUSG00000021377	Dek	protein_coding	TYPE_I	L6	1154.89	2121.03	1265.58	2057.08	1248.8	1793.03	1375.59	1577.17	1907.34	3194.61	1826.69	3346.97	1986.18	2318.06	1768.74	2038.6	1519.98	1496.92	1468.11	1414.35	1802.24	1414.16	1434.6	1861.78	9116.49	3087.92	5355.05	3562.2	11896.5	3193.82	8700.03	3104.8
ENSMUSG00000021379	Id4	protein_coding	TYPE_I	L27	96.6792	33.3473	91.1823	46.4417	125.579	66.2303	110.283	57.1421	11.3631	0	34.843	0	16.4382	0	21.6367	0	73.5844	78.6659	62.517	101.605	41.208	77.2038	60.5628	80.3752	82.7626	36.7113	87.7101	47.2364	83.9888	35.7814	81.5168	65.2657
ENSMUSG00000021384	Susd3	protein_coding	TYPE_I	L6	92.7203	112.126	76.5458	98.5543	96.9304	133.52	107.204	147.965	531.055	304.696	390.908	317.076	532.01	625.114	658.032	699.336	18.3212	37.5913	16.4432	31.2094	11.4155	21.3826	13.4916	11.1343	213.54	279.542	291.967	232.41	152.536	335.189	226.772	366.017
ENSMUSG00000021391	Cenpp	protein_coding	TYPE_I	L6	13.6431	33.1072	11.0325	23.7135	10.8933	14.5364	15.8557	14.7513	23.8817	44.2216	23.0158	36.5067	40.4824	30.5923	14.6804	36.732	8.24153	9.84931	11.1953	12.5968	12.1972	4.64376	4.94092	6.2062	265.272	83.4939	155.665	101.076	362.08	113.38	277.696	93.0308
ENSMUSG00000021392	Nol8	protein_coding	TYPE_I	L4	330.245	373.741	362.55	344.543	377.991	416.587	354.718	348.582	630.792	436.319	611.285	335.448	532.965	443.497	583.131	398.402	391.21	662.895	425.911	388.286	463.688	432.794	397.727	438.389	651.465	626.448	612.957	572.026	636.437	650.041	586.534	609.927
ENSMUSG00000021408	Ripk1	protein_coding	TYPE_I	L14	490.838	1301.72	523.971	1336.32	523.786	1024.14	516.608	951.476	524.304	1871.63	456.117	2038.23	385.068	1195.63	531.78	1176.59	1040.42	1647.52	1121.11	1576.37	1298.26	1263.88	1283.09	1282.41	768.067	1281.43	763.796	1254.78	685.765	938.537	766.711	943.032
ENSMUSG00000021411	Pxdc1	protein_coding	TYPE_I	L17	1449.21	2194.54	1825.97	2150.61	1409.78	2603.89	1469.53	2722.55	373.406	17.6089	526.836	17.9964	351.627	172.532	378.237	335.314	2588.61	652.597	1732.31	784.967	2242.85	1273	1960.45	1250.01	367.089	71.6855	472.118	55.8005	316.783	234.399	371.877	226.55
ENSMUSG00000021423	Ly86	protein_coding	TYPE_I	L6	318.029	827.389	277.048	744.957	358.111	224.653	297.186	202.068	2966.92	2982.22	2218.97	3120.58	2897.63	950.985	3146.82	760.927	351.329	1643.71	528.193	1133.24	295.745	191.787	192.18	136.444	1406.75	2189.84	1625.74	1889.71	1065.17	1323.93	1259.19	1185.52
ENSMUSG00000021428	Riok1	protein_coding	TYPE_I	L2	370.002	461.716	363.112	520.249	397.409	652.714	349.147	579.015	557.45	664.697	473.273	610.753	512.417	854.296	541.913	921.435	256.125	317.154	252.386	315.133	250.704	352.426	232.977	380.967	663.637	613.574	519.911	623.335	673.328	881.793	641.269	855.444
ENSMUSG00000021451	Sema4d	protein_coding	TYPE_I	L3	804.691	1807.43	590.179	1398.02	696.486	818.096	676.183	785.374	3796.57	7033.03	2716.1	4913.36	2794.06	3217.43	3190.02	3204.05	137.551	849.504	153.664	641.852	86.2682	160.306	49.1122	232.003	1887.96	3682.25	2469.6	2987.39	1480.81	2683.67	1907.14	2999.38
ENSMUSG00000021453	Gadd45g	protein_coding	TYPE_I	L15	331.915	831.014	299.728	861.833	333.395	999.564	257.349	896.529	170.725	544.999	210.626	443.157	132.916	709.183	124.806	462.414	789.866	3196.62	339.026	3832.69	608.544	5461.59	855.725	4839.6	141.802	335.706	117.811	376.7	139.627	453.354	125.62	461.336
ENSMUSG00000021457	Syk	protein_coding	TYPE_I	L15	1706.1	2548.3	1768.7	3179.8	1778.89	2881.49	2110.47	3012.42	12398.3	7284.56	11260.9	9473.6	12219.4	11661.9	17121.1	12525.5	566.247	2590.97	800.377	2657.31	486.523	751.352	431.248	806.1	6516.96	8997.67	9660.79	8068.4	5383.45	10034.3	7390.19	9475.85
ENSMUSG00000021474	Sfxn1	protein_coding	TYPE_I	L9	519.444	639.968	467.921	589.956	420.376	550.241	506.567	562.306	594.538	956.709	510.268	798.785	598.773	797.701	654.422	805.252	2500.7	2234.93	2494	2492.98	2206.24	3646.96	2732.72	3046.97	1356.81	1305.89	994.358	1442.84	1316.27	1203.05	1178.24	1186.35
ENSMUSG00000021482	Aaed1	protein_coding	TYPE_I	L34	623.09	257.177	580.209	283.36	578.753	331.606	589.255	390.82	258.759	128.309	243.168	177.974	298.115	252.861	345.281	297.565	1037.55	496.712	942.9	576.933	1305.71	874.341	1300.54	844.449	189.674	134.744	196.06	141.734	202.177	155.435	192.882	204.134
ENSMUSG00000021485	Mxd3	protein_coding	TYPE_I	L6	32.4004	100.752	38.602	62.4266	34.2422	25.5127	22.2939	23.9832	37.0987	224.01	52.7563	129.655	151.16	92.6969	34.8802	82.2023	11.7087	30.549	12.7699	29.135	10.9002	9.69866	5.87928	9.59784	917.319	274.556	581.076	241.859	1124.8	277.694	1096.57	190.158
ENSMUSG00000021493	Pdlim7	protein_coding	TYPE_I	L12	797.086	612.674	917.247	732.625	803.801	1357.01	814.82	1164.32	1352.54	1559.15	1122.87	1942.34	876.393	3349.31	1508.18	4846.34	252.115	415.941	279.095	416.539	342.722	504.453	290.701	484.766	429.956	430.749	639.788	474.6	448.152	669.146	531.509	674.575
ENSMUSG00000021495	Fam193b	protein_coding	TYPE_I	L34	2758.62	1353.4	2897.17	1531.72	2478.74	1778.8	2627.86	1690.39	2060.33	1044.54	2297.42	1097.78	1878.29	2061.49	2327.36	2238.21	2629.1	1272.68	2382.48	1211.53	2506.03	1764.21	2527.45	1614.15	1877.57	1319.31	2535.13	1149.27	1688.5	1847.75	2031.88	1683.3
ENSMUSG00000021508	Cxcl14	protein_coding	TYPE_I	L12	1509.66	581.727	1417.38	671.978	1021.35	3960.75	1073.4	4478.29	99.5946	0.610312	205.306	2.63556	101.607	52.1419	48.5838	13.0282	39.7879	79.5867	54.3881	114.65	36.4682	659.605	32.21	530.754	2.57587	4.42611	2.42101	6.42867	1.85818	6.46384	1.52382	18.3256
ENSMUSG00000021559	Dapk1	protein_coding	TYPE_I	L20	2532.33	2656.04	2105.43	3516.02	2093.81	4150.49	2164.84	4201.48	1071.26	472.711	1270.82	759.396	956.018	892.012	1092.24	872.832	5603.97	1359.17	4415.58	1648.84	5561.6	1734.75	5858.4	1455.3	289.666	326.158	365.403	491.414	256.839	488.417	300.886	784.406
ENSMUSG00000021567	Nkd2	protein_coding	TYPE_I	L33	316.921	77.9276	353	93.1315	375.136	188.848	344.836	205.389	14.2765	4.62965	44.34	1.29336	24.7328	1.3165	6.75199	3.01586	14.4242	6.33203	16.6468	6.09218	14.6126	13.3238	14.3008	12.6959	50.0533	36.6076	83.8567	44.6043	68.6264	64.4198	52.2103	113.424
ENSMUSG00000021569	Trip13	protein_coding	TYPE_I	L6	25.6644	103.696	21.7425	73.5417	23.7925	43.9109	17.3771	46.4648	32.4989	202.502	61.6343	196.069	84.2304	130.682	51.8959	111.988	31.7797	57.5146	20.0856	62.525	24.8829	28.9841	23.0232	38.5331	336.052	349.981	184.153	364.802	381.498	364.501	286.464	382.036
ENSMUSG00000021573	Tppp	protein_coding	TYPE_I	L34	893.582	397.77	970.101	453.583	879.923	268.247	1126.37	232.207	642.601	9.91387	1251.59	11.6546	855.007	45.8387	1506.82	171.944	486.682	104.303	474.969	86.9053	413.818	181.857	517.987	189.494	111.484	37.1425	151.02	17.3521	87.2149	25.8749	121.322	34.6735
ENSMUSG00000021583	Erap1	protein_coding	TYPE_I	L7	1305.02	2966.81	1217.09	2672.7	1200.55	1168.48	1193.21	953.402	1225.25	2532.78	1193.23	2457.48	1112.27	1140.95	1124.67	1001.44	3904.37	5428.28	3859.09	4804.11	3708.06	2018.63	3409.82	1865.26	1098.68	2259.49	1158.2	2179.35	941.693	1349.57	866.405	1276.78
ENSMUSG00000021585	Cast	protein_coding	TYPE_I	L2	2067.62	2531.84	2062.74	2874.66	2262.16	3216.36	2048.18	2873.36	2388.02	2668.65	1858.02	2889.56	2199.46	3604.09	2287.67	4042.08	1241.22	2288.59	1274.18	2230.39	1430.42	2329.3	1223.79	2733.15	2467.62	1481.91	1929.3	1625.27	2929.22	1625.03	2487.81	1708.53
ENSMUSG00000021589	Rhobtb3	protein_coding	TYPE_I	L31	191.127	86.3615	186.31	90.6283	168.819	153.828	190.379	134.078	9.79284	2.47458	41.1014	3.92548	36.6733	11.2238	5.0427	3.38268	227.193	100.408	165.924	98.6915	170.972	190.604	194.095	205.872	64.4837	28.2804	50.3227	40.9525	92.1826	64.8428	65.7009	82.638
ENSMUSG00000021591	Glrx	protein_coding	TYPE_I	L8	478.499	1995.96	514.562	1865.2	545.566	913.977	529.23	899.142	511.538	5970.91	377.437	6207.93	529.6	2577.48	612.702	2546.15	709.48	1771.63	864.657	1772.37	657.222	889.615	683.507	1232.04	255.704	1620.85	254.878	1715.91	278.075	562.79	261.267	525.389
ENSMUSG00000021596	Mctp1	protein_coding	TYPE_I	L13	222.511	237.989	257.003	331.704	331.887	467.368	316.843	502.969	1078.86	848.231	943.767	970.778	551.515	1562.1	1111.94	2731.81	16.8081	24.6767	13.9664	37.2106	9.47219	20.5806	9.46133	34.2514	94.6199	70.6364	119.518	110.303	101.676	90.5713	110.285	111.552
ENSMUSG00000021608	Lpcat1	protein_coding	TYPE_I	L33	5547.78	2968.86	4467.01	2714.68	5703.77	4326.93	5263.3	3954.4	1016.3	458.835	1530.97	554.043	1275.39	567.338	1222.26	435.274	140.978	265.88	153.841	273.082	157.124	149.435	124.129	122.084	3022.99	797.968	2297.66	820.642	3724.03	924.095	3225.59	820.404
ENSMUSG00000021614	Vcan	protein_coding	TYPE_I	L8	389.861	1333.38	370.182	1462.63	372.489	1190.16	451.718	1108.2	222.125	2060.77	262.95	2439.56	246.387	4117.94	410.217	2682.79	23.9873	397.512	41.8086	417.023	38.7926	236.341	21.397	427.113	70.8136	492.22	83.4014	724.027	114.823	461.019	107.469	467.795
ENSMUSG00000021624	Cd180	protein_coding	TYPE_I	L35	301.42	653.494	193.916	558.326	257.256	63.4284	258.377	48.0563	2539.88	3358.61	1574.7	3070.71	1909.21	472.435	2477.02	335.586	284.857	1067.36	343.889	647.437	182.907	38.6373	121.953	39.9406	1996.25	1554.47	2221.81	1164.96	1531.71	820.023	1927.49	644.069
ENSMUSG00000021638	Ocln	protein_coding	TYPE_I	L33	1007.44	714.27	933.953	808.941	943.673	788.843	939.42	925.13	103.031	35.4873	175.485	20.6314	136.254	12.7603	67.658	10.4229	907.22	273.52	710.019	254.948	792.272	433.564	762.693	423.849	2.30535	17.1436	7.09584	20.095	1.28157	2.78022	1.55933	7.46178
ENSMUSG00000021639	Gtf2h2	protein_coding	TYPE_I	L36	240.253	213.516	270.835	183.62	283.34	214.042	241.494	197.461	321.59	220.756	274.356	197	290.638	292.392	275.262	245.428	340.511	263.973	362.369	227.814	330.154	266.55	306.916	307.559	392.232	316.222	358.674	321.452	390.127	374.955	354.147	361.944
ENSMUSG00000021640	Naip1	protein_coding	TYPE_I	L8	7.95988	11.1122	9.50228	11.1414	5.93782	15.584	4.7025	14.2207	174.299	25.2572	123.302	30.372	110.21	109.833	117.282	65.7609	57.6147	173.575	74.9739	113.733	38.4993	29.2108	19.6973	24.1228	41.2052	49.2827	61.4053	31.989	26.0951	41.2208	34.4643	54.3483
ENSMUSG00000021643	Serf1	protein_coding	TYPE_I	L30	63.3576	20.9226	68.2994	15.8365	64.6884	18.2021	54.2645	15.8467	31.9553	35.7567	40.2942	41.4673	43.1822	30.748	22.7931	4.81147	140.421	49.2351	149.883	46.6947	151.189	41.7297	144.995	53.9166	54.5914	60.3541	55.0011	61.0439	57.465	57.366	61.012	49.5512
ENSMUSG00000021670	Hmgcr	protein_coding	TYPE_I	L15	1071.93	1775.92	814.686	1601.82	1002.12	1319.41	938.783	1215.46	672.267	1303.7	621.636	1253.18	691.645	813.181	615.789	843.816	5459.54	1848.15	7996.2	2430.61	6882.62	4657.96	2615.51	4346.4	965.982	1084.89	830.43	1138.17	1011.89	982.863	935.62	938.082
ENSMUSG00000021676	Iqgap2	protein_coding	TYPE_I	L3	567.585	1064.93	407.581	1010.21	501.152	1045.79	443.712	940.078	1083.46	2267.66	946.34	2179.11	1014.35	2281.78	1037.18	2384.99	12794.6	11210.6	12616	9697.96	14323.9	10518	13598.2	11375.2	1430.29	1161.57	1116.41	1456.66	1638.24	977.366	1524.04	1096.62
ENSMUSG00000021684	Pde8b	protein_coding	TYPE_I	L27	1036.47	250.811	1036.44	306.464	1026.59	351.712	980.879	381.848	46.8427	23.7676	175.231	24.4283	128.742	4.70591	48.1903	2.25132	50.6853	46.342	60.2356	40.6994	39.433	17.8775	50.8045	25.8233	28.4387	41.7174	38.5271	31.5798	15.298	13.5627	17.3962	12.7497
ENSMUSG00000021687	Scamp1	protein_coding	TYPE_I	L19	1119.74	1046.02	1072.32	1167.68	1247.74	1443.41	1212.92	1503.59	705.444	1039.13	627.683	1441.93	544.825	1503.76	632.581	2040.46	1186.31	1315.2	1302.28	1501.73	1318.05	1947.36	1384.67	1880.6	216.146	287.772	241.172	417.125	242.217	289.737	235.478	408.877
ENSMUSG00000021690	Jmy	protein_coding	TYPE_I	L20	829.414	560.489	968.519	745.852	858.761	928.77	992.096	945.518	411.942	182.063	520.779	292.778	532.98	427.347	449.129	517.779	915.971	746.288	769.398	745.898	1015.58	936.214	1014.15	946.173	949.321	317.189	726.564	454.28	1154.43	528.228	1068.75	558.491
ENSMUSG00000021696	Elovl7	protein_coding	TYPE_I	L24	217.763	200.32	239.099	200.106	243.291	203.157	238.735	183.543	131.722	111.048	83.1466	163.906	94.5368	327.98	118.013	524.08	12.6424	63.3464	22.0617	65.9894	16.885	29.4613	25.6908	34.16	18.3233	15.9737	27.8191	30.2273	20.152	20.4715	24.3434	24.7696
ENSMUSG00000021697	Depdc1b	protein_coding	TYPE_I	L6	18.7129	76.945	16.0582	63.3096	23.2867	54.9724	12.8769	41.529	111.288	207.402	41.4797	151.874	124.717	190.684	72.9421	193.795	7.39481	22.8286	4.79458	17.1056	12.294	15.2633	7.36345	7.0219	721.909	197.456	467.407	211.1	999.157	203.585	826.866	170.513
ENSMUSG00000021701	Plk2	protein_coding	TYPE_I	L28	1835.8	1026.61	1536.21	875.527	1887.54	1292.06	1712.42	1195.32	162.813	233.242	248.794	287.088	176.456	183.697	166.222	130.464	642.915	139.292	520.275	136.757	520.302	261.472	566.577	244.644	134.496	126.228	200.162	166.02	162.23	371.465	147.057	356.702
ENSMUSG00000021702	Thbs4	protein_coding	TYPE_I	L24	107.377	17.1322	154.051	22.974	167.864	14.0529	167.249	8.99311	8.09885	2.03274	33.0374	1.64097	1.85684	17.1758	16.1842	3.75907	1.78028	6.90721	8.95307	8.2685	64.0223	5.19255	1.37168	11.2037	77.3316	513.492	71.7832	318.524	44.7627	108.135	29.5651	97.955
ENSMUSG00000021707	Dhfr	protein_coding	TYPE_I	L6	125.612	226.222	102.828	161.856	111.63	107.896	91.0537	113.224	140.494	377.13	131.547	252.489	251.687	210.763	107.754	196.286	1426.41	652.739	1552.14	578.967	1440.14	736.572	1492.72	753.47	1159.17	625.078	605.37	648.466	1416.83	603.5	991.56	577.513
ENSMUSG00000021709	Erbin	protein_coding	TYPE_I	L18	3136.73	3436.91	3202.12	3934.48	3407.69	5278.05	3294.64	4565.37	2920.68	2870.84	3032.33	3235.94	2817.27	3873.15	3095.7	4398.13	3490.87	3300.95	3122.41	3197.98	3668.76	3819.03	3627.09	4419.4	2307.37	2251.81	2448.1	2528.2	2259.62	2777.16	2306.33	3022.17
ENSMUSG00000021714	Cenpk	protein_coding	TYPE_I	L6	17.7286	50.2168	17.6598	38.143	17.2565	25.3844	11.3502	26.2351	115.706	124.222	56.3837	85.0296	143.732	93.1987	47.6701	109.472	29.6678	25.297	26.3142	25.2222	27.5186	12.4484	19.2601	15.5508	613.417	154.738	276.777	191.514	773.294	190.606	542.341	154.241
ENSMUSG00000021719	Rgs7bp	protein_coding	TYPE_I	L29	45.6649	23.315	73.6502	25.0309	60.6227	27.2187	72.3338	23.7274	9.80715	0.912746	18.5712	0.729402	0.586587	0.747866	15.9796	5.13946	48.7424	22.8141	52.0727	18.5366	56.921	15.1997	36.8262	12.0526	29.7225	12.6345	43.123	9.14964	36.0206	22.2541	30.9497	28.6514
ENSMUSG00000021725	Parp8	protein_coding	TYPE_I	L1	372.575	591.891	401.159	614.317	410.803	398.228	401.713	342.297	686.514	1358.38	609.925	1498.86	573.483	666.784	739.268	732.486	89.1758	469.146	154.441	413.594	87.8691	83.7987	68.9325	81.8086	531.206	933.102	733.935	894.937	444.351	535.796	559.345	554.963
ENSMUSG00000021728	Emb	protein_coding	TYPE_I	L16	1575.85	2782.71	1534.27	3435.44	2073.97	3711.4	1727.42	3672.5	1969.56	7013.41	2127.66	10429.4	2207.14	10953.1	2391.25	11894	47.8042	710.675	78.027	999.355	48.8352	301.735	41.3688	459.986	374.119	1866.58	552.028	2970.45	395.63	2440.75	444.11	2625.32
ENSMUSG00000021732	Fgf10	protein_coding	TYPE_I	L28	266.316	122.472	283.436	111.094	229.259	183.121	280.962	138.244	8.28651	1.23282	25.5569	0	11.9113	0.635538	3.43719	3.85192	0.603616	0	0	0	3.43536	0	0	0.639545	0.662388	0.217721	0.248256	0.740917	1.04795	0.450445	2.83214	0.805294
ENSMUSG00000021737	Psmd6	protein_coding	TYPE_I	L2	756.339	999.323	846.265	1008.01	827.674	1087.13	762.945	1158.99	669.801	913.602	582.198	944.202	664.618	872.907	580.311	876.035	1380.53	1221.03	1363.63	1342.45	1379.44	1222.43	1376.08	1324.31	951.857	819.479	712.745	842.287	1027.33	888.512	814.926	904.556
ENSMUSG00000021747	4930452B06Rik	protein_coding	TYPE_I	L28	53.2046	14.3744	57.9859	20.9071	64.2685	17.1218	45.1364	18.6885	3.37284	0.395063	19.4067	0.603495	12.0124	0	3.74619	0	35.4982	12.2401	35.7988	9.5507	21.875	12.2832	23.7237	11.9744	1.45308	0.798703	2.26702	0.128951	1.16681	2.32947	1.54157	1.68715
ENSMUSG00000021758	Ddx4	protein_coding	TYPE_I	L35	3.14623	3.78287	5.20728	3.39839	6.1989	1.87863	5.22353	0.704405	4.72096	4.94499	8.92368	2.94301	12.2908	11.3311	7.45479	6.75636	3.40931	1.92091	3.28501	2.30385	1.61568	1.84576	0.695022	4.23414	45.9244	11.7148	39.0162	15.6004	49.0434	9.27309	48.7044	6.59716
ENSMUSG00000021759	Plpp1	protein_coding	TYPE_I	L17	2018.6	3470.39	2104.85	3925.57	2075.01	4324.68	2116.2	4879.69	233.596	665.246	395.937	666.971	274.15	102.196	163.763	58.7481	527.573	1096.18	630.694	1207.23	540.791	939.12	461.988	960.36	1142.37	921.001	1108.56	1083.65	1298.61	993.383	1190.25	967.421
ENSMUSG00000021764	Ndufs4	protein_coding	TYPE_I	L4	682.832	709.009	803.95	652.552	725.74	522.173	684.482	565.577	454.184	782.218	643.928	714.526	528.427	539.722	406.492	773.406	1053.23	735.266	1109.67	755.558	996.378	850.756	866.182	810.284	365.861	462.512	309.967	508.978	410.788	400.774	345.472	374.706
ENSMUSG00000021767	Kat6b	protein_coding	TYPE_I	L33	907.559	535.065	838.939	640.228	881.385	828.736	867.078	767.854	498.133	305.573	560.363	380.912	469.741	532.839	473.721	599.914	834.152	440.02	670.336	445.486	865.983	721.472	742.819	838.673	610.505	466.727	682.685	481.372	543.095	632.506	632.839	720.813
ENSMUSG00000021770	Samd8	protein_coding	TYPE_I	L18	488.545	562.95	487.219	650.002	549.152	791.945	535.332	844.659	382.47	458.978	410.103	669.309	421.902	811.466	429.127	840.776	1433.69	636.217	1241.35	564.373	1478.54	806.52	1568.19	835.851	278.565	305.416	304.596	320.901	275.323	511.865	270.914	535.743
ENSMUSG00000021771	Vdac2	protein_coding	TYPE_I	L2	2426.12	3464.33	2589.79	3555.69	2801.24	2721.72	2639.3	2784.15	1938.87	4360.06	2369.12	5141.42	2247.12	3041.99	1962.31	2991.08	2428.37	3070.94	2654.81	3413.12	2435.27	2336.52	2187.97	2584.94	2761.23	3663.28	2248.94	4178.56	2930.98	3092.19	2536.84	3188.94
ENSMUSG00000021775	Nr1d2	protein_coding	TYPE_I	L33	1114.67	1341.4	1616.43	1392.73	1906.13	2092.74	2016	1770.37	701.528	88.5307	879.999	129.104	782.404	395.099	627.476	350.312	2204.7	1611.52	2645.19	1573.89	3004.06	2172.62	2378.45	2236.79	442.752	285.828	536.072	286.711	448.014	667.648	421.012	751.967
ENSMUSG00000021779	Thrb	protein_coding	TYPE_I	L34	344.054	233.274	332.495	302.136	355.133	308.582	351.565	308.874	30.5928	5.24363	103.235	6.16092	45.1177	9.55356	33.3179	10.3773	1799.91	781.584	1229.76	581.278	1674.08	892.778	1484.78	736.299	43.6178	53.8265	57.4972	47.1817	51.8546	60.9382	43.8959	71.2236
ENSMUSG00000021792	Fam213a	protein_coding	TYPE_I	L23	808.417	270.898	684.71	306.444	979.901	363.672	819.716	471.287	82012.6	599.04	20027.7	763.295	72017	31524	79288.5	70285.9	1886.06	805.347	2225.05	901.068	2105.8	976.726	1721.82	1295.14	2395.01	207.124	2164.13	397.294	4277.8	742.908	4324.11	572.535
ENSMUSG00000021798	Ldb3	protein_coding	TYPE_I	L22	1335.97	133.214	2068.28	213.386	1988.8	158.161	2397.7	123.156	261.737	40.8171	2252.89	2.65647	592.533	9.12663	478.209	26.3071	5.73522	7.12944	10.2149	3.66023	364.88	2.12412	5.75397	5.20186	9.90287	6.76439	20.1016	5.30539	12.8011	3.84498	12.9452	4.35202
ENSMUSG00000021806	Nid2	protein_coding	TYPE_I	L19	334.318	131.6	286.454	171.691	274.363	262.815	341.573	230.7	76.7564	31.2327	118.635	20.0359	75.5298	115.833	72.8641	50.1822	630.326	233.037	435.906	324.481	638.025	299.273	582.697	375.819	247.468	262.612	255.616	276.09	215.517	245.708	263.602	322.594
ENSMUSG00000021811	Dnajc9	protein_coding	TYPE_I	L6	375.331	482.111	421.045	417.13	410.682	389.557	372.861	394.023	1013.37	866.949	900.355	565.061	1098.71	590.606	1270.4	637.482	165.215	236.113	158.265	229.799	190.867	179.008	151.059	197.096	2040.43	1088.12	1408.36	1042.96	2408.36	1124.65	2080.05	1054.87
ENSMUSG00000021814	Anxa7	protein_coding	TYPE_I	L13	2363.61	3613.52	2440.36	3394.16	2593.46	3057.33	2415.95	3081.6	2198.71	2102.22	1768.86	2144.92	2578.1	2538.45	2583.58	2582.27	2871.83	4105.9	3061.83	4235.33	3230.48	3044.07	3058.53	3114.21	1839.66	1722.47	1567.11	1730.48	1984.75	1409.44	1820.14	1343.76
ENSMUSG00000021822	Plau	protein_coding	TYPE_I	L6	265.962	145.925	230.066	88.7332	326.616	124.928	284.766	116.318	94.0667	172.336	109.969	124.456	83.8058	112.888	60.9536	93.9083	58.8254	100.329	73.3083	68.9074	65.5146	46.6654	35.5965	56.7229	83.1692	224.213	114.752	127.196	75.7774	84.8395	91.7963	97.9747
ENSMUSG00000021823	Vcl	protein_coding	TYPE_I	L33	6608.63	3060.24	6669.54	2751.28	6236.03	3514.91	6220.83	3110.98	2090.39	1820.96	2119.42	2638.99	1760.37	3223.21	1791.09	4545.76	1383.24	1706.55	1376.39	1478.83	1341.15	1345.63	1232.13	1172.15	2275.54	1282.29	2096.37	1848.34	2677.06	1260.86	2422.6	1340.04
ENSMUSG00000021832	Psmc6	protein_coding	TYPE_I	L4	977.794	1514.88	1068.48	1413.9	1121.71	1421.17	1031.87	1323.86	909.007	1510.27	1032.57	1402.7	1110.13	1099.42	1037.43	1206.66	2480	2145.31	2572.16	1885.9	2645.09	1931.16	2297.24	2243.81	1758.64	1365.85	1172.68	1393.33	2099.42	1427.32	1731.87	1407.26
ENSMUSG00000021838	Samd4	protein_coding	TYPE_I	L20	1124.97	452.466	1222.98	489.144	1075.03	661.269	1128.59	703.601	248.481	2.53787	420.012	1.19075	243.586	37.8318	166.553	55.3224	184.805	347.727	177.91	357.684	202.438	192.946	117.619	196.111	184.404	62.1281	206.618	59.0611	187.092	79.3753	209.182	122.911
ENSMUSG00000021840	Mapk1ip1l	protein_coding	TYPE_I	L14	1154.32	1556.91	1141.05	1405.75	945.145	1313.2	958.186	1374.48	1157.8	2287.14	1078.96	2210.94	1119.6	1717.41	1074.89	1555.5	1984.12	2409.48	2147.48	2401.08	2019.72	2396.24	2063.83	1897.12	1591.77	1834.49	1531.01	1856.23	1852.24	1608.6	1584.91	1587.93
ENSMUSG00000021846	Peli2	protein_coding	TYPE_I	L19	427.431	411.336	456.012	591.75	426.664	701.762	473.459	774.885	97.7652	191.213	113.376	504.479	121.926	895.604	101.716	1075.15	945.809	425.74	835.257	556.387	973.88	769.238	1011.86	719.962	41.6344	69.7968	69.3042	128.136	54.5568	141.589	50.9129	199.959
ENSMUSG00000021871	Pnp	protein_coding	TYPE_I	L7	952.756	3758.61	869.988	2868.33	1060.38	1223.45	868.42	1198.71	1759.28	3495.32	573.238	2793.31	2009.93	1281.99	1210.75	976.058	2832.28	4437.3	2725.58	3709.52	2826.34	3134.87	3334.34	2472.55	3010.13	2198.7	2036.28	2022.46	4077.14	775.162	3207.77	651.619
ENSMUSG00000021876	Rnase4	protein_coding	TYPE_I	L34	6641.31	3386.27	6536.58	2858.29	6726.54	3194.3	5822.46	3754.32	585.583	212.719	1784.17	288.553	946.316	474.231	580.378	386.577	42637.8	31607.9	53743.7	42611.9	56395.1	41896.3	72981.6	36924.2	170.675	305.149	249.986	372.817	179.674	252.215	150.613	475.067
ENSMUSG00000021877	Arf4	protein_coding	TYPE_I	L8	1819.49	2877.56	2028.54	2550.1	2086.35	2698.74	2131.09	2737.53	1752.33	1980.35	1546.03	1743.41	1768.92	1747.3	1709.83	1211.77	2637.21	3993.37	2481.09	3674.37	2265.45	4240.83	2195.84	4422.25	1211.37	1957.39	1264.34	1778.63	1248.87	1764.8	1106.84	1705.63
ENSMUSG00000021880	Rnase6	protein_coding	TYPE_I	L35	164.61	211.93	151.644	238.344	148.054	61.0761	155.82	54.1226	1619.63	949.828	1073.32	1116.97	1211.6	268.147	1473.52	249.663	53.3363	114.4	67.6086	117.251	28.0264	7.42473	12.6675	10.4886	641.957	399.879	747.073	262.698	473.497	244.955	603.779	195.561
ENSMUSG00000021886	Gpr65	protein_coding	TYPE_I	L5	77.9654	546.315	73.404	466.695	92.9084	289.11	83.0504	271.722	590.196	2265.31	447.048	2094.22	509.524	1436.8	588.24	1370.04	135.75	699.227	188.028	468.458	109.97	104.766	66.9861	107.284	440.414	1478.61	568.482	1364.73	366.935	885.681	451.948	887.171
ENSMUSG00000021895	Arhgef3	protein_coding	TYPE_I	L32	3371.21	3005.66	3151.94	3239.51	3048.94	2779.87	3208.25	3055.08	3775.87	2578.74	3038.34	2293.87	3176.47	2343.77	3977.31	2710.37	1152.08	1376.67	1256.29	1326.38	1232.51	1304.91	1296.02	1240.65	1443.21	1602.87	1726.05	1255.36	1079.13	1183.46	1344.88	1296.4
ENSMUSG00000021903	Galnt15	protein_coding	TYPE_I	L17	1017.7	2599.97	1055.9	3646.89	1065.4	4087.11	1348.59	4821.6	44.0741	15.8999	181.175	13.7049	69.3991	13.7847	55.6927	19.1214	141.04	252.912	110.178	320.555	187.859	316.566	166.604	275.363	70.5129	150.674	80.5634	159.165	72.9181	181.378	76.1791	270.742
ENSMUSG00000021928	Ebpl	protein_coding	TYPE_I	L27	179.863	100.829	146.35	69.1792	142.609	67.3545	133.391	99.3477	119.288	57.6333	94.2579	62.0299	122.143	37.1649	119.976	38.7537	1919.1	633.405	1952.97	680.57	1896.87	1233.24	2326.25	1160.02	62.7889	79.7682	75.7047	85.3543	63.2674	63.3756	55.7378	66.9938
ENSMUSG00000021929	Kpna3	protein_coding	TYPE_I	L4	501.197	859.265	586.88	729.109	590.162	655.657	639.387	595.074	637.593	1123.3	865.406	958.552	685.89	784.806	754.865	786.926	1481.61	1371.34	1391.64	1152.87	1603.99	1142.29	1397.8	1329.05	1519.33	1349.29	1160.53	1360.12	1769.06	1196.56	1390.21	1241.85
ENSMUSG00000021939	Ctsb	protein_coding	TYPE_I	L3	10038.5	16441.4	9533.85	13225.8	13880.8	11410.2	9797.2	11265.2	53535.6	25523.3	18088.1	21610.8	41261.7	21076.7	37104.9	26578.7	32460.7	31099.3	33985	23849.5	30434.1	15476.8	33840.9	12449.5	22135.9	40189.6	23529.8	32083.3	23261.6	28187.1	24350.5	29984.4
ENSMUSG00000021947	Cryl1	protein_coding	TYPE_I	L27	319.207	218.145	295.983	233.19	294.418	198.412	313.37	206.173	546.953	165.246	348.676	212.737	514.914	184.51	501.13	142.028	587.479	152.048	561.975	234.252	488.797	187.351	509.952	167.606	207.252	185.091	221.089	259.174	254.513	211.766	233.35	207.789
ENSMUSG00000021948	Prkcd	protein_coding	TYPE_I	L14	2252.2	3533.04	2002.67	3666.53	2384.46	3159.85	2217.52	3185.48	4940.98	7378.35	3909.09	8274.12	4181.11	7628.87	4675.67	6651.91	777.663	1511.43	817.714	1599.32	678.933	883.883	603.918	1082.3	2186.26	3264.86	3061.01	2971.24	1912.24	3142.75	2462.63	3192.34
ENSMUSG00000021950	Anxa8	protein_coding	TYPE_I	L30	648.896	428.499	720.793	504.712	966.403	590.213	874.201	624.504	43.0247	6.97876	199.889	10.5603	83.8453	56.7323	60.3628	18.6456	10.2632	22.7831	7.88135	28.5282	16.8224	17.5697	8.97292	16.3635	13.3774	31.5124	17.899	51.2169	30.2986	15.8872	22.8538	16.7767
ENSMUSG00000021957	Tkt	protein_coding	TYPE_I	L10	4222.02	3473.19	4308.28	4059.67	3617.5	4922.23	4154.74	4712.78	4689.75	8166.27	4148.21	11688.7	4249.54	12861.1	4434.01	12761.5	5221.27	3503.32	5080.12	4192.01	5247.23	3203.47	4632.12	3390.25	7131.53	6069.88	5438.12	7434.67	7945.21	6028.36	6640.85	6119.28
ENSMUSG00000021958	Pinx1	protein_coding	TYPE_I	L4	104.663	123.147	127.133	125.283	120.859	141.845	96.9085	147.067	243.681	312.633	223.596	299.302	204.173	288.955	219.605	180.183	93.7393	178.202	131.615	159.755	102.692	224.39	99.6606	229.412	231.549	269.654	239.379	277.518	235.497	363.574	210.391	344.326
ENSMUSG00000021959	Lats2	protein_coding	TYPE_I	L32	2067.21	1634.87	2184.81	1522.39	1835.29	1684.08	2142.95	1785.15	1189.11	805.897	1198.29	1133.9	1009.07	1339.15	1148.88	1257.2	534.638	727.047	508.053	751.327	650.146	626.296	651.736	563.692	972.385	644.346	1124.68	645.415	1003.29	805.483	1226.95	901.267
ENSMUSG00000021965	Ska3	protein_coding	TYPE_I	L6	21.1708	96.0345	14.6549	74.1212	21.3352	62.7126	14.6914	52.6586	24.8099	184.525	37.9711	129.308	69.6289	91.4778	17.6759	90.4313	4.46685	33.5568	5.65236	28.9959	5.50372	10.5377	1.50253	17.8269	407.764	269.19	229.385	308.826	495.364	472.509	421.191	360.848
ENSMUSG00000021972	Hmbox1	protein_coding	TYPE_I	L33	2440.32	1768.18	2497.63	1802.31	2283.78	1650.56	2366.7	1543.43	832.338	835.69	929.696	908.11	768.906	786.997	766.867	816.683	971.608	976.364	919.773	948.217	944.408	1007.98	966.154	957.747	822.9	842.523	981.994	900.07	764.516	894.144	869.798	854.908
ENSMUSG00000021981	Cab39l	protein_coding	TYPE_I	L29	794.667	686.313	822.065	647.602	792.281	569.196	825.773	585.458	848.478	559.103	835.94	494.86	757.145	489.193	804.245	463.666	2358.61	1239.78	2380.13	1154.06	2380.09	1264.16	2199.2	1317.19	819.487	676.803	705.167	582.222	908.89	619.924	775.86	605.224
ENSMUSG00000021990	Spata13	protein_coding	TYPE_I	L12	964.636	2213.46	849.808	2068.09	855.771	1356.97	913.623	1304	2274.59	4200	1808.68	4224.31	2240.06	3097.75	1976.96	3353.02	1952.74	1843.61	1783.32	1925.33	2307.83	1551.5	2333.94	1563.33	2389.09	2178.52	2292.1	2246.92	2819.12	2024.2	2974.61	1866.77
ENSMUSG00000021996	Esd	protein_coding	TYPE_I	L12	1289.43	1729.15	1323.42	1863.82	1522.52	2295.27	1191.3	2504.12	2709.38	3625.68	1747.49	3909.47	1936.76	4568.09	2803.42	6741.12	4545.94	3577.84	4558.8	3731.57	4642	2044.64	4913.39	2097.33	1110.77	1335.12	886.736	1837.58	1242.87	1168.48	1054.21	1145.48
ENSMUSG00000021998	Lcp1	protein_coding	TYPE_I	L3	4952.84	12491.6	4445.73	11492	5812.97	10689.9	5550.22	10289.9	18392.4	38635.8	15463.4	39128	17006.6	42753.7	20514.5	44860.1	4618.15	9466.42	4934.84	7781.59	4201.56	3517.73	3903.12	4058.28	11414.1	21876	15208.8	20372.5	9928.03	15558.8	11814.8	16435.5
ENSMUSG00000022010	Tsc22d1	protein_coding	TYPE_I	L33	3790.9	2488.48	4278.46	2603.82	3897.99	4566.08	3829.92	4604.99	11766.3	7971.44	9515.89	8100.06	7107.44	21105.9	12798	42735.3	921.131	638.501	796.029	711.591	726.501	565.312	562.349	607.267	1103.29	777.896	1358.66	907.575	1367.2	981.839	1284.07	1102.6
ENSMUSG00000022013	Dnajc15	protein_coding	TYPE_I	L6	211.886	362.484	266.169	283.21	250.785	252.515	249.445	257.765	368.835	774.383	550.353	591.411	423.563	531.287	344.083	580.599	499.371	520.707	719.075	512.392	598.488	521.606	537.159	556.147	303.55	695.287	296.066	642.388	315.986	505.807	282.669	509.774
ENSMUSG00000022014	Epsti1	protein_coding	TYPE_I	L5	246.113	894.182	203.725	554.048	232.577	273.47	176.635	181.453	1942.12	3537.31	1433.66	2198.59	1400.22	1198.19	1075.47	811.641	288.269	800.935	310.267	475.628	181.699	144.713	98.3662	97.0547	1291.7	2067.59	1337.68	1300.77	1006.71	1204.54	883.556	990.902
ENSMUSG00000022018	Rgcc	protein_coding	TYPE_I	L18	631.235	2463.66	801.355	2643.77	844.766	3185.6	710.709	3487.31	125.041	66.0208	270.016	113.973	316.93	264.92	133.191	165.832	0.603616	14.3513	1.63466	41.1895	11.7341	18.8155	2.52947	24.2866	616.223	105.06	442.451	123.548	888.879	231.475	748.635	136.388
ENSMUSG00000022021	Diaph3	protein_coding	TYPE_I	L6	84.8175	172.393	74.7979	119.95	101.357	76.5932	69.5182	70.7236	4305.43	326.182	1804.72	219.854	2965.3	934.874	3069.19	2231.67	12.0113	79.2976	20.6618	69.1991	21.4997	15.3365	12.5789	35.6029	1265.98	419.613	777.126	457.177	1836.39	403.105	1456.98	342.15
ENSMUSG00000022033	Pbk	protein_coding	TYPE_I	L6	46.1252	103.36	38.4457	68.165	40.6409	30.0347	26.6206	31.409	35.1901	139.899	58.8505	78.4847	211.512	69.0196	24.8031	68.4357	7.90673	33.5704	8.28293	31.7697	24.5434	12.5115	6.90622	16.232	763.522	207.714	449.347	216.837	1076.05	188.575	849.609	165.304
ENSMUSG00000022034	Esco2	protein_coding	TYPE_I	L6	38.6731	119.636	32.3801	83.152	29.6346	48.8588	19.6735	34.1619	1347.92	266.498	474.209	179.75	1228.64	538.956	1203.58	905.198	17.6839	62.8525	12.5665	41.3938	34.7869	12.2729	14.087	19.5931	1586.54	386.554	797.451	432.859	2021.66	404.936	1500.19	324.617
ENSMUSG00000022035	Ccdc25	protein_coding	TYPE_I	L1	441.021	914.892	477.164	845.538	475.693	544.791	415.324	518.465	229.804	615.941	293.741	536.857	299.266	270.242	278.163	234.56	1195.68	1175.22	1183.93	1010.61	1092.55	952.34	1122.9	963.961	569.947	578.592	409.023	606.231	648.546	490.445	492.018	422.878
ENSMUSG00000022040	Ephx2	protein_coding	TYPE_I	L23	522.123	202.01	331.593	134.393	250.475	61.7669	498.094	215.469	75.4959	9.24257	336.792	5.24787	143.762	8.19433	80.5766	9.02466	11981.5	6257.25	11701.9	10498.9	12498.1	8704.47	13900	7951.7	105.626	94.4541	108.516	143.247	118.672	53.0271	128.138	74.4289
ENSMUSG00000022048	Dpysl2	protein_coding	TYPE_I	L34	1532.68	726.541	1906.35	665.309	1536.28	639.642	1573.06	715.403	607.697	483.49	815.262	446.25	747.803	214.749	495.844	182.744	158.696	180.941	141.032	221.169	132.627	151.085	123.661	138.445	175.877	257.19	258.076	241.043	158.762	208.796	157.408	215.974
ENSMUSG00000022051	Bnip3l	protein_coding	TYPE_I	L34	2577.65	1745.14	2416.96	2037.87	2860.97	2455.39	2734.84	2665.99	178578	3643.82	71860	4981.47	138101	45482.8	137421	88641	2634.77	2153.48	2293.23	2674.64	2547.07	2712.4	2500.03	3024.8	4094.92	1131.53	3732.8	1484.61	6469.69	1702.5	5376.17	1529.4
ENSMUSG00000022053	Ebf2	protein_coding	TYPE_I	L23	49.6352	11.7268	63.8986	16.5859	47.1516	10.236	85.5782	9.86461	10.5898	0	34.2879	0	11.8402	1.11282	7.14848	0	2.14409	0.256538	0.497955	0.278054	2.69825	0	0	0	0	0.115201	0.248256	0	3.59586	0	0.268766	1.48269
ENSMUSG00000022057	Adamdec1	protein_coding	TYPE_I	L31	125.763	79.8582	122.575	110.851	138.461	141.365	128.416	123.528	30.5827	11.9938	64.4329	3.383	40.8385	44.1531	37.263	23.8291	154.462	97.036	267.322	86.6412	192.607	61.939	151.525	88.3341	462.736	287.796	600.168	161.448	345.049	424.437	324.695	515.707
ENSMUSG00000022066	Gm21685	protein_coding	TYPE_I	L14	3.17036	1.92751	0.769914	0.845157	2.06264	4.22844	2.01195	0.954525	1.05191	5.45904	0	1.37901	2.18697	1.00051	1.17412	0	20.6024	1.64845	1.2775	8.7228	20.7074	2.52378	8.10247	0.639545	14.5725	5.94384	6.11098	1.94321	1.42771	5.86431	0.74731	0.883876
ENSMUSG00000022070	Bora	protein_coding	TYPE_I	L6	70.6692	136.378	61.054	119.055	58.5988	83.3334	54.6362	79.2308	128.077	317.235	122.507	245.032	212.122	171.886	121.411	168.419	44.4946	91.399	32.7147	69.7496	29.8446	49.5386	33.1795	57.3264	690.511	462.059	371.837	558.471	807.777	470.967	635.065	479.036
ENSMUSG00000022074	Tnfrsf10b	protein_coding	TYPE_I	L15	144.874	127.644	168.389	174.087	166.522	710.446	154.539	527.917	42.402	44.7967	52.5191	65.4975	46.2739	76.4888	22.6731	73.0003	23.086	59.8768	24.4733	51.2971	11.2383	56.6901	18.9911	59.4184	36.6383	73.0305	40.9745	83.8001	34.2654	78.2794	37.4094	78.2575
ENSMUSG00000022089	Bin3	protein_coding	TYPE_I	L14	523.284	773.488	484.573	889.615	539.537	847.735	487.001	959.19	1012.17	1826.47	802.388	2311.3	1061.14	2216.76	1125.23	2385.58	584.477	987.245	602.845	1029.53	520.516	778.821	526.48	824.109	756.316	1024.54	741.525	1115.14	747.965	812.322	737.004	898.158
ENSMUSG00000022090	Pdlim2	protein_coding	TYPE_I	L32	2504.28	2344.73	2571.32	2439.34	2393.76	2257.68	2178.88	2324.64	847.401	852.436	1006.6	902.067	777.446	894.897	865.132	772.769	59.4629	152.17	77.6457	158.651	42.9041	53.5326	49.1545	48.3266	549.693	696.432	715.261	582.627	468.281	521.631	569.555	507.764
ENSMUSG00000022091	Sorbs3	protein_coding	TYPE_I	L20	3411.86	4689.7	4080.61	6114.32	3371.85	5628.24	3345.14	5590.11	876.404	63.6143	1812.58	50.0173	1003.75	154.271	887.856	126.629	1691.74	1704.65	2063.4	2902.99	1811.94	2763.97	2338	1899.66	445.863	800.024	635.603	903.234	452.427	978.646	482.582	1411.48
ENSMUSG00000022092	Ppp3cc	protein_coding	TYPE_I	L35	256.977	380.416	242.406	319.507	247.96	358.795	274.001	333.909	877.258	758.408	697.775	371.38	703.044	535.957	847.965	585.066	100.019	237.536	125.468	207.053	67.7706	163.162	93.9766	174.034	552.16	1099.66	649.393	738.686	380.744	1088.79	482.196	1049.1
ENSMUSG00000022094	Slc39a14	protein_coding	TYPE_I	L12	622.256	1618.5	491.297	1416.25	556.085	4247.05	492.544	4063.03	180.128	281.936	295.9	273.973	176.317	420.797	207.022	352.561	7019.53	16119.2	7993.78	18917.9	7969.02	45200.5	11206	40599.1	160.415	484.309	231.985	495.312	148.591	781.157	157.152	1086.2
ENSMUSG00000022099	Dmtn	protein_coding	TYPE_I	L27	330.229	120.151	328.074	113.356	279.921	105.596	297.043	92.9969	1583.22	13.5777	601.426	14.2162	1904.81	321.665	2150.77	815.583	32.1451	29.2036	20.8026	20.2392	92.9079	17.2487	41.0736	20.4881	8614.91	102.235	6047.03	282.768	12269.4	759.183	11832.9	159.749
ENSMUSG00000022102	Dok2	protein_coding	TYPE_I	L6	212.145	624.414	199.837	570.193	178.068	353.659	207.09	412.463	1125.54	3077.69	966.376	2992.52	860.059	1798.32	888.07	1675.18	230.595	828.903	285.554	876.338	157.73	226.699	106.701	276.214	284.315	1289.34	425.929	1405.8	267.884	719.916	303.665	812.63
ENSMUSG00000022108	Itm2b	protein_coding	TYPE_I	L7	16863.5	23142.2	17931.7	24022.4	17510.2	12914.9	17435.9	13060.6	22524.3	22069.6	15917.9	25800.3	19334.6	26109.3	21814.1	35045.1	29868.4	19084.7	32529.7	20799.7	28723.6	12546	28309.3	11508.3	8804.63	13375.9	9625.28	13948.4	7997.89	8438.07	8149.11	8893.41
ENSMUSG00000022114	Spry2	protein_coding	TYPE_I	L21	467.11	342.646	435.992	357.117	471.451	572.78	495.391	558.451	145.55	88.5996	195.484	74.7018	151.035	197.392	125.466	176.359	52.0972	63.3257	49.729	83.9605	51.0003	59.6877	54.8677	79.225	58.6072	58.857	77.0954	82.5134	58.6745	100.836	59.8004	123.847
ENSMUSG00000022119	Rbm26	protein_coding	TYPE_I	L2	733.77	850.156	730.079	927.685	767.904	939.155	750.929	772.46	1094.05	1017.62	1002.23	1177.72	962.825	1022.01	1087.11	1135.05	843.79	952.777	793.637	854.457	874.344	916.237	832.979	1009.4	1284.2	1395.06	1183.57	1454.23	1239.49	1364.67	1213.97	1392
ENSMUSG00000022122	Ednrb	protein_coding	TYPE_I	L33	1567.21	362.201	1776.99	685.588	1481.64	1201.72	1668.67	1340.02	2569.13	9.41196	1553.21	16.9676	1990.63	688.551	2924	336.397	572.017	774.356	618.384	760.288	462.729	572.767	405.314	677.879	32.132	21.5854	78.4627	35.7269	87.6223	139.724	65.6289	160.835
ENSMUSG00000022123	Scel	protein_coding	TYPE_I	L34	1311.07	899.345	1504.16	716.06	1480.54	850.861	1488.43	809.305	192.61	1.38874	499.913	3.47344	265.879	45.0097	101.412	11.5538	7.36581	2.88966	2.36735	1.46767	3.89698	3.16897	0.457227	4.44574	20.8942	17.7479	16.595	9.33335	14.8656	24.7337	15.2312	35.2444
ENSMUSG00000022126	Acod1	protein_coding	TYPE_I	L14	8.90869	2259.9	11.292	2065.18	45.3619	164.428	25.3417	104.511	37.272	6781.82	54.2772	6861.93	77.5091	485.003	91.4344	461.099	50.1848	2228.52	64.0476	1762.82	11.7982	56.583	2.41699	79.585	11.2052	1434.99	32.3609	1771.26	36.3988	111.472	22.6372	78.002
ENSMUSG00000022132	Cldn10	protein_coding	TYPE_I	L30	329.352	483.491	386.037	518.935	349.611	521.515	331.922	620.598	81.5161	2.73134	94.9109	4.55511	83.4329	48.2947	99.294	26.0768	2.86682	0.621854	4.719	0.264023	3.43536	0.866878	5.2912	2.34803	22.8809	22.0775	31.5177	14.9687	25.2216	38.1797	28.5084	39.3758
ENSMUSG00000022136	Dnajc3	protein_coding	TYPE_I	L7	3310.19	4168.13	3091.67	3852.52	3228.98	3955.96	3036.14	3886.8	1512.19	2354.58	1797.76	2081.78	1608.6	2045.95	1586.52	1767.31	9522.24	8101.49	7431.99	7149.83	7402.19	13737.5	8134.47	15202.9	1686	2489.28	1847.54	2189.6	1603.36	2676.3	1511.77	2650.04
ENSMUSG00000022146	Osmr	protein_coding	TYPE_I	L12	1279.2	2577.04	1532.78	2756	1553.44	4060.39	1502.74	3521.27	99.6106	11.0711	249.305	14.0296	77.9566	54.4819	67.3028	18.1256	221.344	1443.19	318.079	1168.02	267.415	1487.56	297.426	1353.49	397.819	756.703	539.018	858.392	454.113	824.618	407.913	1328.91
ENSMUSG00000022148	Fyb	protein_coding	TYPE_I	L3	541.265	2273.97	470.456	2401.49	577.672	1410.32	555.163	1099.61	4562.23	13917.9	3654.26	15176.6	3308.5	8508.61	3979.3	10501.6	857.115	3563.7	1075.57	3220.1	672.271	454.694	395.472	407.967	2600.23	5671.66	3452.93	6210.24	2154.41	3187.28	2375.15	3266.02
ENSMUSG00000022150	Dab2	protein_coding	TYPE_I	L11	1106.66	1275.31	1079.12	1143.18	1180.08	2404	1136.17	1989.48	1237.42	467.899	1029.25	545.606	1080.51	3814.11	966.358	1283.32	1183.76	1404.58	1292.47	1202.84	1523.25	1658.6	1178.42	1466.48	289.797	415.236	373.131	523.996	340.608	850.718	311.255	1106.12
ENSMUSG00000022177	Haus4	protein_coding	TYPE_I	L6	175.871	203.61	162.229	187.451	149.707	160.841	142.712	162.079	287.175	376.633	236.343	326.811	307.335	372.565	228.223	394.555	311.654	144.006	302.613	197.829	341.545	185.761	292.941	192.61	856.582	577.006	578.732	657.426	905.881	679.154	806.689	612.058
ENSMUSG00000022180	Slc7a8	protein_coding	TYPE_I	L3	114.818	396.822	75.8638	317.225	136.575	169.943	111.955	144.554	373.197	2301.84	301.096	2176.49	365.144	471.888	368.782	380.46	473.6	1250.39	676.71	1008.08	514.418	416.329	382.639	337.742	481.238	651.583	612.094	600.468	422.417	563.564	505.86	614.446
ENSMUSG00000022184	Fbxo4	protein_coding	TYPE_I	L12	249.1	341.623	264.611	421.238	264.242	576.341	280.53	638.917	192.422	270.761	223.209	306.643	213.422	316.325	228.593	267.285	299.087	329.682	294.689	336.211	316.593	394.043	289.641	361.548	128.064	231.927	123.765	221.699	115.722	326.655	128.409	321.512
ENSMUSG00000022186	Oxct1	protein_coding	TYPE_I	L29	1918.29	1505.62	2349.42	1431.82	2248.59	1065.5	2597.32	914.341	917.001	1409.91	2499.57	1454.88	1406.85	900.009	1153.67	719.906	280.586	755.647	366.023	658.94	425.811	158.122	196.042	183.871	1467.98	1707.39	1396.18	1670.86	1479.23	1084.03	1325.87	1117.41
ENSMUSG00000022197	Pdzd2	protein_coding	TYPE_I	L33	11145.5	6350.26	9357.46	6583.48	8533.59	6697.44	9964.04	6053.96	430.531	36.0373	1160.35	38.5814	574.286	52.1022	353.627	94.5	75.1183	65.9499	60.5435	75.0848	77.8801	39.4655	33.2034	28.3634	195.987	118.814	258.683	135.973	132.145	115.321	195.321	143.138
ENSMUSG00000022203	Efs	protein_coding	TYPE_I	L28	238.181	109.912	198.352	89.1905	201.044	83.7925	221.138	76.8551	16.1901	0	51.2379	0.571177	26.9368	7.59728	14.8351	0	9.26851	4.5285	4.62506	7.90514	13.999	5.44843	6.24238	1.88756	23.8241	26.5943	38.2783	28.248	46.5203	32.6849	28.0073	50.0409
ENSMUSG00000022205	Sub1	protein_coding	TYPE_I	L4	1087.03	1910.78	1325.21	1964.42	1416.54	1880.22	1264.09	1795.1	3737.47	2920.52	2407.64	2979.21	3688.47	2806.89	3481.01	3208.3	1283.85	1134.67	1414.1	1235.41	1227.15	1076.08	1158.44	1171.29	1542.47	2735.79	1323.06	2608.49	1626.9	3149.92	1401.36	2314.49
ENSMUSG00000022206	Npr3	protein_coding	TYPE_I	L33	1350.83	767.105	2056.94	1566.78	1359.26	5229.8	1385.6	4272	178.804	1.73225	574.069	0.910269	90.8559	6.44887	42.8436	3.94636	140.859	98.6527	116.328	84.6671	134.533	68.31	81.3382	53.2623	14.2588	11.6877	14.3986	10.7743	11.0149	22.2513	15.367	28.7203
ENSMUSG00000022216	Psme1	protein_coding	TYPE_I	L7	1857.15	5346.37	1818.41	4933.99	1807.46	1558.43	1444.13	1416.4	3164.76	6973.05	2571.01	7110.5	2886.05	2423.81	2569.42	2150.74	3106.16	5754.01	3013.58	6714.19	2740.28	1625.09	2477.42	1495.47	2019.57	4599.4	2070.93	4720.12	1766.3	2207.15	1526.65	1863.05
ENSMUSG00000022217	Emc9	protein_coding	TYPE_I	L28	189.402	79.0726	151.631	75.5814	178.306	79.1268	179.673	76.2815	142.263	60.5451	113.181	39.2983	123.283	46.8631	80.362	31.9601	420.69	82.139	389.869	120.257	322.482	117.084	325.04	83.5397	251.195	63.4951	152.381	76.9031	286.043	67.0135	175.677	62.5122
ENSMUSG00000022225	Cma1	protein_coding	TYPE_I	L37	52.9201	6.68303	82.6304	9.10615	39.2766	11.8313	40.0049	6.05043	463.373	8.3058	287.346	12.0906	243.859	75.8809	751.895	64.7942	7.8166	0.52944	9.34139	2.47122	5.77028	2.45796	0.457227	3.68781	12.0575	2.0275	27.0503	4.47065	11.1848	12.3295	15.7533	9.13043
ENSMUSG00000022235	Cmbl	protein_coding	TYPE_I	L28	368.853	145.6	330.125	121.199	315.417	158.428	356.699	218.9	27.6441	1.36795	74.8956	0.285588	28.1828	1.9928	20.1602	8.45521	2648.95	940.93	3305.94	1073.12	2631.12	1583.57	3081.33	1531.47	95.0149	62.4128	106.087	53.8669	96.6775	37.9572	93.4322	31.2189
ENSMUSG00000022237	Ankrd33b	protein_coding	TYPE_I	L33	1646.12	1830.38	1964.37	1969.18	1856.77	1908.46	2007.31	2103.67	476.87	271.622	545.537	543.61	576.209	1351.22	680.604	1493.8	1083.21	495.634	1000.85	743.04	809.582	605.88	813.055	420.583	107.854	146.246	148.075	153.769	116.555	386.375	151.377	429.611
ENSMUSG00000022246	Rai14	protein_coding	TYPE_I	L13	1714.19	2061.59	1720.31	2242.08	1904.07	2975.26	1725.22	2907.28	305.27	268.227	458.346	261.988	335.053	578.647	235.693	271.484	1402.74	1161.28	1481.34	1144.92	1534.59	1705.83	1528.9	2055.66	592.822	1150.77	767.325	1207.09	605.277	811.572	627.226	1107.08
ENSMUSG00000022261	Sdc2	protein_coding	TYPE_I	L27	1362.7	607.21	1290.65	558.526	1224.84	610.385	1250.88	604.825	89.0293	72.5479	368.458	111.843	134.434	52.9159	82.8118	26.3756	8195.96	3234.7	8311.13	2859.17	8041.11	5084.09	8090.6	5021.65	149.111	185.93	168.345	261.753	131.217	112.954	122.415	161.898
ENSMUSG00000022265	Ank	protein_coding	TYPE_I	L22	535.463	245.664	623.183	248.572	586.226	365.875	693.49	452.012	2511.38	155.703	1196.93	146.137	1830.47	604.619	1876.1	814.379	1022.68	571.456	1013.23	429.878	1012.72	757.763	1050.87	791.751	1267.29	154.61	1037.9	141.167	1758.21	301.451	1760.69	288.023
ENSMUSG00000022270	Fam134b	protein_coding	TYPE_I	L18	991.201	1392.93	967.563	1749.18	978.711	1862.16	1154.87	2033.48	1100.49	589.887	1347.59	738.532	1048.35	1376.26	1152.41	1269.09	2695.04	6374.06	2848.98	6456.74	2873.59	9193.18	2049.78	8737.18	497.828	355.557	696.577	303.411	379.788	490.512	494.748	500.094
ENSMUSG00000022272	Myo10	protein_coding	TYPE_I	L33	3495.7	1421.96	2990.3	1532.39	2605.47	1369.09	2709.36	1315.65	194.599	383.394	474.925	625.098	260.102	89.0511	153.087	103.882	1672.87	2260.6	1581.17	2565.91	1759.12	1962.2	1686.89	1631.92	665.923	2127.67	835.424	2170.77	627.429	987.647	803.159	1119.58
ENSMUSG00000022280	Rnf19a	protein_coding	TYPE_I	L18	1344.81	1461.63	1253.63	1728.65	1295.53	2286.66	1350.18	2129.4	490.837	627.533	606.838	725.011	606.964	920.74	579.793	966.887	1012.41	1252.93	1081.5	1328.84	1215.39	1819.55	1138.05	2225.76	1557.84	722.639	1215.95	811.485	2246.44	982.553	1814.82	993.528
ENSMUSG00000022283	Pabpc1	protein_coding	TYPE_I	L2	4787.14	6610.16	5045.48	6850.84	5378.1	6170.94	4827.01	6249.63	514641	34129.2	173295	37294.1	277678	103547	327730	208378	9337.99	17496.9	9538.78	18152.7	10059.8	13272.8	9614.4	13561.7	26069.5	21062	23703.9	21985.4	32923.9	19275.3	32037.5	18299.6
ENSMUSG00000022285	Ywhaz	protein_coding	TYPE_I	L12	3736.05	6607.18	4165.79	6670.02	4101.19	7139.6	3848.44	7070.68	10388.6	10377	9419.5	10855.7	10426.4	13253.8	11331.1	13310.4	3837.34	5339.57	4027.03	5560.74	3793.6	4316.3	3761.57	4529.88	4833.08	6804.06	5534.3	6710.46	4695.55	6569.52	4848.94	6945.99
ENSMUSG00000022292	Rrm2b	protein_coding	TYPE_I	L29	610.917	511.659	625.203	474.607	675.948	450.217	763.071	394.67	642.686	293.857	629.277	296.81	530.527	322.211	707.385	390.141	198.561	188.515	163.219	134.94	186.384	116.343	161.704	160.628	402.767	266.99	440.509	244.223	353.033	277.525	365.677	350.464
ENSMUSG00000022306	Zfpm2	protein_coding	TYPE_I	L28	111.275	49.1694	108.229	53.2368	108.223	64.1974	119.203	47.5793	8.92607	1.0628	34.0553	1.13215	17.2464	2.31354	7.49237	0.469833	51.1569	44.8109	34.5186	65.6299	26.9424	47.3771	33.8745	37.368	19.5646	17.5657	22.3896	20.1651	25.9163	19.0381	16.9677	22.9846
ENSMUSG00000022309	Angpt1	protein_coding	TYPE_I	L29	944.962	444.912	1056.84	358.426	1017.26	580.611	1157.13	515.229	469.118	350.689	687.293	482.095	243.646	560.414	389.24	926.503	43.2246	70.6623	71.9576	48.5667	66.082	12.7615	34.916	10.1299	110.016	145.933	145.667	245.692	120.822	95.3136	108.424	114.258
ENSMUSG00000022322	Shcbp1	protein_coding	TYPE_I	L6	31.6714	186.638	26.7162	130.278	23.8432	68.47	21.4351	58.0873	45.1142	376.538	51.158	245.343	120.559	146.541	41.4512	154.723	19.3499	83.3637	14.2951	53.2415	19.6174	16.5527	17.2986	14.2708	740.632	515.946	358.987	489.412	904.457	585.81	662.889	485.26
ENSMUSG00000022324	Matn2	protein_coding	TYPE_I	L24	243.149	101.483	267.254	94.2009	249.587	157.998	293.058	141.601	31.0094	27.8093	78.109	4.51092	72.0431	11.8854	18.3042	11.7972	80.8811	158.226	76.6971	139.286	76.601	127.031	51.1749	113.042	125.323	122.405	118.998	130.371	123.291	280.688	146.588	395.855
ENSMUSG00000022330	Osr2	protein_coding	TYPE_I	L24	25.7524	3.18909	32.8089	4.94406	25.778	7.63125	32.9097	5.49913	0.486402	0.48497	10.2665	1.40123	6.7437	3.51769	0	1.4095	0	0.256538	0.497955	1.20365	0.941116	0.61543	0	1.24802	0.263564	0.268587	0	0.494226	0	0.346211	0	0.187105
ENSMUSG00000022332	Khdrbs3	protein_coding	TYPE_I	L6	283.086	154.4	302.702	151.194	273.285	222.098	285.716	201.139	11.879	3.67508	162.984	3.70814	39.7098	5.6356	31.7517	7.31664	608.433	301.93	567.144	333.612	631.029	423.086	564.657	405.179	150.317	63.9742	172.72	60.1712	139.31	82.2718	138.388	75.2659
ENSMUSG00000022340	Sybu	protein_coding	TYPE_I	L33	101.551	35.5682	89.1935	58.4019	88.4468	80.5791	92.8603	92.327	6.55801	0	30.9399	0	14.6436	0.784552	2.14068	2.34916	126.426	216.395	126.937	157.927	174.74	303.488	160.269	337.722	7.25691	0.960278	14.2367	0.740917	7.33402	4.36664	4.35941	5.87449
ENSMUSG00000022346	Myc	protein_coding	TYPE_I	L10	174.152	444.197	209.02	384.467	196.052	817.921	205.229	666.07	1518.26	1515.94	1506.29	1202.15	1797.47	1730.21	2389.14	1402.14	177.407	1070.82	157.271	1057.55	141.795	628.032	111.059	578.053	1534.6	2405.49	1505.61	2205.03	1387.92	2115.27	1555.82	1938.98
ENSMUSG00000022351	Sqle	protein_coding	TYPE_I	L26	797.196	734.569	662.215	588.047	763.22	596.633	719.365	547.229	224.757	248.376	246.665	200.545	266.293	214.748	182.223	142.73	3112.9	3841.73	4414.06	4014.62	3929.35	7573.62	2377.24	6930.32	521.155	234.306	344.695	257.113	564.988	235.174	427.003	225.236
ENSMUSG00000022353	Mtss1	protein_coding	TYPE_I	L27	1416.48	712.607	1278.37	710.622	1340.21	869.286	1344.49	850.258	2252.12	188.007	2118.83	251.009	2411.66	850.98	2840.64	848.506	3641.47	5208.99	5046.58	5288.7	5441.81	8639.96	4736.67	7197.14	1352.06	663.36	1558.82	690.368	1157.22	1037.82	1458.88	1029.15
ENSMUSG00000022358	Fbxo32	protein_coding	TYPE_I	L20	881.832	500.451	848.018	676.004	1008.6	528.236	1079.08	570.38	357.459	66.8217	464.241	65.8322	393.52	149.291	331.369	235.719	262.818	218.942	158.651	223.092	329.068	193.565	204.615	211.565	188.205	160.464	236.805	172.707	135.046	261.537	168.031	320.123
ENSMUSG00000022360	Atad2	protein_coding	TYPE_I	L6	310.149	678.006	328.966	519.091	323.568	360.61	314.843	313.301	487.024	1154.45	525.415	766.881	669.847	585.317	461.664	602.182	186.635	451.71	160.81	315.212	264.491	154.738	195.727	228.148	3626.21	1720.66	2171.94	1700.65	4289.09	1411.62	3479.57	1256.5
ENSMUSG00000022361	Zhx1	protein_coding	TYPE_I	L29	982.349	917.808	1126.85	918.589	1076.08	1004.64	1100.86	866.113	947.42	855.068	999.192	867.648	945.55	885.964	939.614	858.897	1499.14	1247.41	1486.24	1016.37	1589.57	1176.96	1667.21	1271.32	815.649	792.564	862.578	811.357	840.434	833.475	846.011	823.508
ENSMUSG00000022364	Tbc1d31	protein_coding	TYPE_I	L36	143.992	154.225	148.453	140.861	152.687	98.1761	170.165	83.7841	181.781	349.652	203.979	273.507	241.158	222.473	195.998	275.54	360.386	270.446	275.735	160.06	343.387	177.647	272.055	239.572	806.36	475.676	516.871	445.215	1042.32	427.043	900.212	370.729
ENSMUSG00000022367	Has2	protein_coding	TYPE_I	L9	23.1597	16.1793	18.8847	11.2242	25.7718	80.5809	26.4816	38.7023	0	0	8.61015	0	3.03002	0	1.07034	0	0	1.01238	0.497955	1.59434	0	1.36602	0	2.86621	16.7522	30.5878	18.2638	14.0806	9.6319	24.9884	8.7635	21.9258
ENSMUSG00000022371	Col14a1	protein_coding	TYPE_I	L27	1738.92	132.096	1732.18	120.649	1901.9	228.048	1728.72	185.839	119.253	0.379567	259.147	2.08836	126.755	9.97806	89.5082	5.67845	3265.32	1325.71	2962.5	1670.46	2395.72	714.228	2574.92	477.695	1415.76	467.159	1733.99	518.632	1372.91	274.793	1382.75	281.721
ENSMUSG00000022372	Sla	protein_coding	TYPE_I	L8	666.592	3675.4	630.139	3566.71	732.855	3260.8	823.573	3391.05	3151.6	9998.31	2937.09	10404.2	3272.82	10703.9	3646.58	12199.8	268.918	1887.18	324.815	1623.12	183.12	577.095	141.982	646.489	1492.97	4724.96	2085.85	4176.5	1348.11	3378.35	1592.79	3335.31
ENSMUSG00000022378	Fam49b	protein_coding	TYPE_I	L3	609.134	2027.25	597.943	1966.41	729.774	1527.74	748.834	1453.24	3932.36	6979.59	2825.94	7039.92	3481.32	5902.29	3806	5618.64	403.852	1334.26	511.446	1056.15	417.847	450.21	335.156	607.435	1600.91	3022.99	1879.87	3048.85	1555.69	2412.14	1592.53	2452.56
ENSMUSG00000022383	Ppara	protein_coding	TYPE_I	L33	127.203	110.77	104.351	101.388	78.3987	76.133	119.464	110.007	3.56302	1.49035	43.5399	0.62468	5.27518	0.456696	4.81652	2.00246	2474.22	1656.45	2343.19	1794.88	3150.9	2145.16	3055	2122.42	5.5266	1.23905	3.21442	2.11215	1.99638	3.35486	2.55765	2.75912
ENSMUSG00000022385	Gtse1	protein_coding	TYPE_I	L6	34.8833	169.967	34.6424	122.32	41.2944	89.0785	26.1953	72.547	96.5121	377.074	69.2801	249.732	144.883	160.71	44.5475	140.79	22.0606	91.5868	28.3997	89.5756	26.6132	48.2143	17.2803	46.7791	998.539	596.885	602.473	617.929	1111.33	656.509	1013.66	530.504
ENSMUSG00000022387	Brd1	protein_coding	TYPE_I	L18	1375.5	1402.82	1444.95	1616.81	1300.44	2007.48	1398.49	2002.65	1366.54	1297.37	1485.24	1398.76	1324.51	1805.88	1437.08	1716.89	962.267	965.541	959.043	1194.47	1099.16	1401.92	1024.12	1374.89	1217.92	1237.65	1466.52	1250.48	1315.93	1483.63	1415.14	1472.13
ENSMUSG00000022389	Tef	protein_coding	TYPE_I	L33	3207.04	3783.81	3718.32	3582.89	4317.02	4673.27	4312.53	4672.37	606.893	226.622	1086	285.073	797.657	432.928	592.429	530.502	2182.45	2396.25	3284.38	2950.45	2584.51	3412.48	2661.1	3067.17	633.704	413.763	770.581	548.601	528.711	814.182	608.09	918.994
ENSMUSG00000022391	Rangap1	protein_coding	TYPE_I	L6	1056.48	1236.43	1134.34	994.088	994.858	947.428	932.95	954.143	1484.14	1677.82	1088.39	1140.49	1417.19	929.219	1003.61	847.402	1132.99	1482.79	1348.62	1608	1090.86	1747.97	1129.86	1945.26	3040.24	2122.35	2202.09	1913.36	3436.56	1861.93	3315.86	1689.16
ENSMUSG00000022403	St13	protein_coding	TYPE_I	L7	1547.85	1458.92	1592.96	1226.39	1517.77	1344.5	1551.52	1302.51	1389.07	1963.2	1724.81	1759.21	1368.06	1569.88	1492.68	1080.04	5661.19	3484.29	5850.97	3493.69	5658.52	2818.54	5105.54	2898.05	1535.83	1950.94	1491.26	1912.96	1512.02	1775.57	1372.45	1869.26
ENSMUSG00000022415	Syngr1	protein_coding	TYPE_I	L27	189.475	62.1219	188.072	82.1207	273.661	156.87	222.09	172.909	559.2	3.69207	228.184	10.4511	357.871	193.017	319.178	362.716	15.271	4.06113	16.803	7.50971	26.1159	11.5312	25.228	29.5045	197.611	15.5985	130.511	34.2561	264.711	48.9234	249.503	50.6541
ENSMUSG00000022416	Cacna1i	protein_coding	TYPE_I	L37	146.547	44.725	122.838	17.0475	89.9827	22.4386	144.214	16.864	1064.12	105.571	711.808	31.7013	878.542	111.604	1464.17	183.902	22.0042	7.39835	13.6564	5.69864	9.99636	6.81445	17.0387	4.72176	582.963	229.9	710.828	71.9261	443.009	273.639	787.011	304.463
ENSMUSG00000022419	Deptor	protein_coding	TYPE_I	L20	1240.46	1067.84	1225.39	1179.48	1204.53	1722.42	1421.93	1669.64	282.032	64.6086	419.665	173.697	308.583	235.221	220.388	190.012	7873.83	2021.02	7145.82	1998.49	8810.95	2986.57	8384.64	3229.93	246.875	160.385	383.016	209.311	255.384	364.041	259.732	574.485
ENSMUSG00000022422	Dscc1	protein_coding	TYPE_I	L6	15.8451	34.5135	11.5359	26.3431	10.7875	23.1738	8.00013	17.3541	29.9163	62.9693	34.0656	47.0889	41.1385	34.4236	23.0267	54.4656	6.09745	11.4094	1.1367	10.4227	7.1194	4.82317	2.76727	7.35248	289.936	109.181	142.504	123.036	328.437	115.774	238.595	111.332
ENSMUSG00000022428	Cby1	protein_coding	TYPE_I	L27	286.978	161.91	328.061	160.923	290.044	145.569	279.588	137.987	142.204	170.741	260.938	195.264	186.265	194.228	179.419	274.283	187.999	130.04	241.109	144.423	193.051	144.187	218.699	143.328	261.073	178.267	210.44	205.74	278.464	150.055	251.417	165.612
ENSMUSG00000022433	Csnk1e	protein_coding	TYPE_I	L20	2093.58	1548.17	2005.55	1853.19	1904.87	2212.13	1895.42	2297.6	989.248	986.556	1173.76	1370.95	1088.97	2107.21	1029.92	2677.78	421.797	503.833	394.795	547.262	400.246	588.917	323.382	594.636	501.819	700.968	650.378	762.304	433.228	882.746	505.164	972.923
ENSMUSG00000022438	Parvb	protein_coding	TYPE_I	L19	1921.84	1360.15	1843.14	1475.46	1779.06	1689.56	1747.44	1694.62	13686.8	11856.7	6913.67	10534.5	7649.18	13074.2	13087.7	19750	249.179	576.304	305.656	623.977	306.602	243.045	231.029	238.088	2110.3	735.653	1758.77	1289.11	2545.54	704.347	2522.53	748.925
ENSMUSG00000022439	Parvg	protein_coding	TYPE_I	L3	319.029	700.099	279.342	733.082	288.293	742.557	303.615	699.834	1426.16	2246.59	1401.66	2415.67	1641.09	2246.48	1638.94	2375.16	143.707	848.827	190.544	763.851	77.621	217.2	84.362	198.613	1974.56	2659.22	2485.13	2555.96	1644.45	2095.16	1914.32	2088
ENSMUSG00000022442	Ttll1	protein_coding	TYPE_I	L28	238.025	113.922	230.711	88.5933	244.383	101.52	218.063	95.2827	262.071	275.457	286.599	346.151	202.964	343.832	271.563	654.502	110.221	81.5157	120.349	71.9035	98.324	83.4518	89.0686	66.4386	124.236	98.0858	142.599	90.4035	141.749	72.8918	166.861	73.5248
ENSMUSG00000022462	Slc38a2	protein_coding	TYPE_I	L18	2115.52	2699.2	2486.41	2542.93	2347.08	3897.88	2644.18	4028.19	2464.53	2313.33	2590.89	2452.59	2841.21	4788.61	2953.08	4762.94	4440.19	6444.08	3338.18	5419.09	6232.02	10419.4	5041.82	8194.4	2382.04	2057.24	2557.45	1882.39	2808.71	2975.55	2915.43	2968.65
ENSMUSG00000022469	Rapgef3	protein_coding	TYPE_I	L17	1244.93	1923.61	1467.67	2190.69	1240.86	1990.61	1300.28	1939.3	146.208	12.2597	338.246	15.4852	302.588	58.3269	146.208	58.7945	160.084	257.158	183.713	313.319	198.979	162.292	187.068	155.316	245.697	394.553	356.156	403.634	241.992	391.553	274.712	448.283
ENSMUSG00000022475	Hdac7	protein_coding	TYPE_I	L32	5106.74	2543.53	5020.08	2523.97	4601.44	3029.71	4676.67	3139.09	2452.04	1245.21	2913.62	882.603	3266.97	1371.56	2267.7	1555.92	425.456	453.302	486.021	550.381	510.322	420.504	441.291	320.109	1989.91	1776.51	2488.51	1556.45	1635.38	2450.16	2031.28	2513.78
ENSMUSG00000022479	Vdr	protein_coding	TYPE_I	L10	197.23	241.029	191.07	301.582	205.503	366.416	216.033	336.411	27.6324	337.458	81.0015	690.633	39.37	882.306	21.8319	538.943	7.00201	378.896	20.0385	461.94	9.43645	144.279	11.0507	211.893	35.9148	661.1	54.9417	1118.55	36.1223	801.819	33.387	1104.57
ENSMUSG00000022483	Col2a1	protein_coding	TYPE_I	L18	3.04344	1.61968	11.455	3.8176	2.9016	7.77391	4.45786	10.4043	0	0.209998	1.6404	2.30265	0	2.00884	0.580405	4.14681	0	0	0.497955	0.802098	0	1.51245	0	0.608472	0	1.54867	0.496511	3.69144	1.54848	5.0837	0.268766	3.54444
ENSMUSG00000022488	Nckap1l	protein_coding	TYPE_I	L3	1211.51	3231.21	1063.42	3310.89	1398.52	2831.57	1409.39	2673.94	6545.92	8067.26	4915.65	9215.54	5639.8	8547.07	6222.25	9077.59	758.203	2997.73	1013.9	2430.15	628.497	692.149	469.875	728.748	4325.18	6905.92	5569.44	6386.98	3722.77	5355.1	4505.32	5497.72
ENSMUSG00000022489	Pde1b	protein_coding	TYPE_I	L14	312.776	479.192	284.707	664.583	308.113	709.903	346.817	763.322	668.808	604.655	529.634	1056.09	595.935	1904.37	711.486	2109.13	127.538	283.366	184.506	339.019	105.39	250.244	115.801	226.42	537.236	732.269	739.004	926.142	475.115	1078.23	575.587	1334.16
ENSMUSG00000022491	Glycam1	protein_coding	TYPE_I	L24	61.1383	1.87094	118.411	3.77081	12.3156	0.120031	13.7307	0.0962054	0	0	802.913	0	0	0.784552	3.74619	0	0	0	0	0	7.00323	0	0	0	2.11547	1.2719	3.55393	1.32865	1.0714	5.07494	1.28198	6.45677
ENSMUSG00000022500	Litaf	protein_coding	TYPE_I	L15	934.715	2380.6	934.21	2359.6	1067.01	2866.6	957.783	2942.96	2075.77	4005.62	1585.03	4836.34	1491.99	5723.15	2229.73	6801.2	2009.68	4509.35	1998.18	4292.92	2095.87	5866.51	3131.1	4835.86	501.711	1785.94	665.693	1895.94	544.769	1589.22	583.03	1668.75
ENSMUSG00000022501	Prm1	protein_coding	TYPE_I	L7	0.444676	15.2089	0	12.1709	0.354776	0.254245	0.315122	0.298566	0	60.1292	0	49.7817	4.37395	0	6.33921	0	0	12.7969	0	3.63217	0	0	0	0	0	8.0819	0.637001	7.86043	0.642838	0.325664	0	0
ENSMUSG00000022503	Nubp1	protein_coding	TYPE_I	L6	532.386	701.876	520.938	630.857	509.735	504.902	492.38	499.687	685.469	851.903	555.252	804.396	594.147	475.135	685.526	444.927	523.917	760.408	541.848	922.946	513.915	745.137	530.472	700.254	817.809	801.473	765.336	762.628	721.149	760.243	775.993	745.715
ENSMUSG00000022504	Ciita	protein_coding	TYPE_I	L7	797.197	4501.56	836.221	3910.64	541.005	264.899	625.298	137.458	1753.1	1695.29	1512.46	1573.15	1222.23	356.455	1869.75	247.515	203.978	1449.56	466.72	1481.98	79.5374	38.2007	91.107	51.4522	2902.38	2236.74	3886.5	1625.94	2040.33	1297.43	2940.25	1463.87
ENSMUSG00000022508	Bcl6	protein_coding	TYPE_I	L15	732.704	948.77	837.452	955.08	813.263	891.552	814.32	874.38	1606.31	1375.14	1445.87	1586.05	1590.15	1186.68	1619.45	1055.81	330.492	820.929	762.014	852.148	773.302	446.428	375.411	523.786	755.157	806.004	1196.68	732.534	680.03	692.549	856.804	706.936
ENSMUSG00000022514	Il1rap	protein_coding	TYPE_I	L12	403.296	416.37	374.816	487.477	388.355	1073.15	432.842	1127.98	326.314	558.766	381.013	1378.82	379.559	3610.9	668.558	4322.82	3233.42	1532.38	3124.89	1520.29	3416.56	1847.47	3592.9	1928.96	161.909	190.008	178.569	188.676	165.727	303.77	165.873	332.663
ENSMUSG00000022533	Atp13a3	protein_coding	TYPE_I	L19	2743.05	3585.09	2732.32	3583.29	2753.42	4890.72	3280.44	4703.73	1468.68	1940.37	1879.61	2001.31	1693.09	1680.38	1362.07	1773.4	6078.28	4182.45	5300.08	3838.15	6115.88	4486.51	5923.37	4897.26	2301.03	1908.6	1707.64	2032.07	2628.49	2207.3	2241.41	2508.66
ENSMUSG00000022534	Mefv	protein_coding	TYPE_I	L14	68.1445	752.881	76.1692	807.748	133.072	277.712	149.752	321.829	296.042	2165.15	295.672	2217.84	318.768	1154.32	487.998	1164.09	69.7647	695.828	116.236	585.279	48.2753	114.232	68.3205	133.993	203.546	1147.36	294.561	1239.76	237.233	537.183	282.554	655.821
ENSMUSG00000022537	Tmem44	protein_coding	TYPE_I	L33	1370.57	665.503	1337.69	865.143	1042.28	561.699	1106.55	482.622	60.7313	1.28184	149.722	0.805547	88.9076	1.63255	39.7683	3.38208	145.271	42.5263	122.492	102.415	126.015	82.9699	77.9167	72.2338	64.8377	18.4295	68.6937	24.3287	76.2967	28.673	72.4227	30.7695
ENSMUSG00000022548	Apod	protein_coding	TYPE_I	L5	309.9	5530.88	263.729	1722.69	258.875	3037.11	278.199	2309.73	20.306	10.8259	43.3481	3.58206	22.8646	2.19227	7.6118	5.8191	0.51349	35.0708	1.1367	6.78597	9.96803	14.4064	0.457227	19.4571	15.1301	30.3414	13.0894	13.9763	13.9971	166.872	6.2173	205.896
ENSMUSG00000022553	Maf1	protein_coding	TYPE_I	L19	1321.01	1011.32	1314.37	1220.73	1244.07	1394.54	1293.69	1597.94	1598.98	1032.06	1270.42	1369.65	1609.03	1876.31	1699.89	2087.14	513.745	525.955	547.539	738.172	548.049	649.973	559.482	644.315	1198.68	900.774	1207.56	1020.92	1332.17	1209.37	1387.12	1206.83
ENSMUSG00000022564	Grina	protein_coding	TYPE_I	L14	2124.42	4950.1	2107.08	6883.08	2258.96	5260.2	2537.42	5700.17	46327.4	11280.3	11762.1	19322.7	38921.7	35134	45733	56006.7	5083.65	11947.3	4833.02	12876.3	4780.05	6520.26	5233.38	5893.03	8100.53	3727.38	6613.8	5352.24	11475.9	3211.85	10803.5	2834.24
ENSMUSG00000022565	Plec	protein_coding	TYPE_I	L15	5969.85	6728.94	6441.47	6659.03	6498.24	5034.95	6370.3	4604.38	3522.85	3751.83	3496.37	4056.41	3331.41	4280.77	3134.38	3963.51	3445.36	6376.05	2738.57	8162.58	3719.99	11467.2	4545.99	9548.83	2462.29	3020.86	3290.7	2682.55	2131.59	2611.81	2698.79	2740.94
ENSMUSG00000022574	Naprt	protein_coding	TYPE_I	L28	286.439	199.895	218.826	164.787	216.804	143.309	219.123	164.493	125.217	94.875	119.877	72.1563	150.837	67.2085	144.846	59.1454	3224.97	1181.79	2963.28	1501.22	2976.23	1732.32	3868.29	1369.31	267.406	125.238	217.723	137.215	346.175	86.8691	315.979	90.4579
ENSMUSG00000022575	Gsdmd	protein_coding	TYPE_I	L7	992.485	2489.81	941.287	2299.21	953.749	924.496	864.755	774.505	1362.56	3985.52	1206.51	4042.33	1272.15	1448.6	1245.25	1242.6	1266.61	2829.62	1371.6	2446.91	1064.25	895.509	932.207	747.592	778.133	2028.93	1002.54	1978.14	650.716	683.568	657.723	643.707
ENSMUSG00000022584	Ly6c2	protein_coding	TYPE_I	L7	250.505	5587.49	114.423	6095.05	313.683	1003.66	172.921	981.116	1416.06	25115	507.35	25266.5	944.287	3915.77	597.154	3453.23	51.4564	2338.93	55.2696	1586.47	38.0213	126.977	26.0448	135.931	547.212	8982.57	370.504	6161.9	518.094	1334.67	421.948	550.755
ENSMUSG00000022586	Ly6i	protein_coding	TYPE_I	L6	53.074	2811.33	28.9437	2494.7	104.252	96.5849	54.581	53.3073	160.745	6740.23	69.2175	7121.53	57.903	101.921	5.97436	48.1728	10.1699	601.385	9.25036	605.32	3.88805	4.8462	0	3.10357	10.2793	900.101	16.5332	1352.58	11.6242	35.964	3.96965	8.14466
ENSMUSG00000022587	Ly6e	protein_coding	TYPE_I	L5	15367.8	33765.7	14030.5	31571.1	13915	13663	11768.3	11697.8	29709.3	48162.9	24016.7	51977.1	27104.6	21696.2	27458	14862.1	15526.3	37232.8	15142.9	27718.9	13351.6	9826.45	8869.81	5022.89	16134.6	30345.3	19541.8	25014.1	14005	16717.9	14344.4	13821.2
ENSMUSG00000022595	Lypd2	protein_coding	TYPE_I	L34	412.472	208.839	472.481	246.701	424.112	159.398	382.005	138.182	15.3427	0	90.9804	0	31.132	0.24485	13.9138	0	0	0	0	0	0	0	0	0	0	0	0.496511	0	0	0	0.50202	0
ENSMUSG00000022602	Arc	protein_coding	TYPE_I	L6	27.3839	19.3234	27.7037	18.9261	41.3901	28.3322	41.0786	20.6577	13.254	35.6911	57.5922	17.8752	54.3534	44.521	12.5291	21.358	5.64352	11.8248	8.32978	7.88217	5.77028	9.60869	1.60948	13.494	25.1082	32.4703	40.3928	19.4364	40.0494	43.1021	32.5886	39.4274
ENSMUSG00000022604	Cep97	protein_coding	TYPE_I	L27	244.891	278.702	264.73	246.89	254.474	291.146	280.059	254.55	395.869	249.622	397.923	183.738	594.8	505.149	360.291	656.518	143.399	146.088	176.735	133.482	170.557	156.961	170.199	169.754	500.103	419.492	485.639	421.296	522.11	613.636	469.352	657.129
ENSMUSG00000022607	Ptk2	protein_coding	TYPE_I	L33	2007.6	1206.31	1919.21	1196.21	1911.29	1569.2	1810.61	1413.28	308.928	57.8001	390.705	58.0933	379.944	200.511	294.907	185.474	814.393	1010.12	679.845	939.186	822.406	1013.84	719.806	996.642	426.466	357.455	405.869	328.718	454.086	424.358	391.663	472.018
ENSMUSG00000022610	Mapk12	protein_coding	TYPE_I	L20	813.023	550.438	878.991	625.446	799.799	725.515	841.399	728.015	343.173	8.1159	404.275	9.1651	301.286	51.0167	372.383	54.8742	147.528	78.8057	158.512	111.255	148.382	124.314	143.652	97.3207	105.596	53.6731	133.041	54.4298	128.401	156.536	156.221	166.451
ENSMUSG00000022615	Tymp	protein_coding	TYPE_I	L34	246.336	211.621	301.491	203.373	289.693	207.484	300.843	186.408	9.96535	3.79792	30.6445	4.31308	16.1428	2.35056	4.50753	6.50969	1193.84	104.653	1164.73	260.475	977.129	479.083	3610	883.663	9.00783	3.90816	5.80835	3.89066	4.0143	5.63261	5.9067	4.27595
ENSMUSG00000022623	Shank3	protein_coding	TYPE_I	L20	2987.58	3226.76	3727.08	3709.23	2845.46	4521.29	3211.44	3995.3	255.93	9.63679	614.312	15.5672	297.395	25.9772	197.571	13.9776	383.177	821.011	422.807	827.802	439.741	712.051	408.658	570.524	707.595	690.123	947.032	856.607	797.841	949.833	778.451	1197.23
ENSMUSG00000022651	Retnlg	protein_coding	TYPE_I	L12	457.409	6298.7	353.466	9218.72	626.828	19615.3	1070.04	24223.2	1543.06	19901.4	1156.27	36186.2	2842.66	69303.1	3896.44	85929.1	34.5002	398.317	50.9413	671.005	44.076	1258.42	69.5856	1449.53	124.183	1633.17	233.701	2105.33	321.112	2767.63	439.817	3194.42
ENSMUSG00000022656	Nectin3	protein_coding	TYPE_I	L34	2344.24	1003.95	2393.19	918.363	2314.25	1204.39	2355.1	1230.39	166.843	1.44259	595.057	0.87277	267.356	9.27464	119.932	5.19745	2166.17	813.89	2153.92	761.615	2182.6	1148.53	2236.11	1155.72	54.0122	43.8568	68.7822	54.8631	58.1594	68.0119	63.7584	96.2335
ENSMUSG00000022657	Cd96	protein_coding	TYPE_I	L35	75.7439	78.7918	74.3359	47.3863	68.086	58.9039	64.0337	48.1734	476.509	315.365	437.662	157.571	447.518	276.066	343.699	422.92	20.1579	37.0149	26.4079	27.267	11.2383	10.1661	13.2555	15.7463	178.359	123.324	257.459	98.3795	128.279	145.875	146.232	160.71
ENSMUSG00000022661	Cd200	protein_coding	TYPE_I	L7	2234.35	4644.7	2590.32	4360.72	2545.65	3048.53	2465.47	3343.53	617.966	78.3403	916.864	56.9519	557.909	145.776	494.731	129.323	54.4468	58.7397	72.4167	56.759	66.7997	50.4436	36.83	44.8051	435.917	550.768	568.661	485.342	346.208	556.907	431.826	634.922
ENSMUSG00000022663	Atg3	protein_coding	TYPE_I	L4	723.717	963.783	818.02	937.478	882.298	1037.37	780.789	1109.77	890.522	1439.38	1023.4	1626.36	956.461	2080.68	1151.99	2034.7	2910.19	1414.59	3436.72	1429.91	3150.78	1629.4	2732.8	1562.95	658.586	902.488	717.443	924.464	686.764	838.94	691.952	895.442
ENSMUSG00000022665	Ccdc80	protein_coding	TYPE_I	L24	1128.55	582.606	1035.07	583.472	968.227	678.69	1259.14	523.318	198.245	36.6032	624.908	69.3716	185.03	401.557	291.028	451.122	753.266	1830.73	822.987	1838.44	804.996	1024.28	558.591	937.248	661.432	168.862	753.648	175.214	672.25	187.974	517.408	207.96
ENSMUSG00000022667	Cd200r1	protein_coding	TYPE_I	L6	52.6603	93.1125	39.9218	83.162	92.2237	99.6733	88.5001	87.2509	171.134	142.3	120.329	204.519	155.971	269.487	168.718	306.616	40.3802	163.855	49.033	103.666	48.8694	36.822	36.0832	42.9668	104.188	227.331	99.0974	259.111	100.495	108.743	97.8059	125.047
ENSMUSG00000022672	Prkdc	protein_coding	TYPE_I	L29	497.221	395.039	499.662	345.211	473.918	362.372	479.337	297.628	574.381	332.332	595.972	259.382	537.581	243.974	586.543	246.483	358.419	370.339	345.387	309.982	285.91	315.809	281.797	311.548	1000.4	562.164	829.344	549.57	926.936	505.651	869.667	473.124
ENSMUSG00000022673	Mcm4	protein_coding	TYPE_I	L6	518.138	1021.14	482.771	846.239	505.045	829.078	459.224	732.44	882.354	1953.94	785.985	1431.98	1090.96	1231.19	678.057	1149.7	150.72	518.721	185.898	446.239	214.858	284.144	156.833	333.504	4826.81	2327.85	2787.44	2462.97	5176.21	2395.06	4267.82	2346.63
ENSMUSG00000022674	Ube2v2	protein_coding	TYPE_I	L30	158.786	148.115	168.179	141.967	151.301	162.051	178.625	149.912	172.244	138.263	177.813	94.0098	165.959	175.668	222.698	74.9687	285.79	150.973	400.201	126.789	207.493	165.885	189.121	201.107	169.236	135.702	151.415	114.354	307.321	178.829	201.146	131.099
ENSMUSG00000022676	Snai2	protein_coding	TYPE_I	L28	161.573	30.5158	148.485	25.0396	198.099	29.9987	148.309	31.0154	5.66683	0.305156	41.5289	0	12.7479	0.839075	2.18591	0	179.469	162.838	232.534	168.995	172.485	184.311	146.333	197.923	25.8406	18.5334	31.5822	16.7841	27.5298	13.5255	25.9787	17.7001
ENSMUSG00000022687	Boc	protein_coding	TYPE_I	L33	880.01	505.152	868.992	513.216	765.552	517.194	782.514	508.27	47.2921	0.911712	100.793	1.25805	58.4004	3.03707	30.3248	2.87757	16.1788	18.3053	19.7284	31.6516	29.1001	23.4764	6.2112	22.5272	60.8924	83.0652	74.7857	75.3371	79.1972	76.578	52.1875	134.717
ENSMUSG00000022696	Sidt1	protein_coding	TYPE_I	L35	185.908	287.248	149.57	194.196	138.327	163.611	136.447	142.982	750.096	582.091	544.492	223.797	499.541	413.055	571.679	481.337	20.5184	77.6855	22.1767	31.8324	9.70301	9.30809	12.0794	11.4845	415.596	606.361	560.865	305.214	305.344	477.281	332.655	423.462
ENSMUSG00000022701	Ccdc191	protein_coding	TYPE_I	L29	278.729	203.816	270.702	217.406	284.754	176.974	271.942	135.383	107.972	79.8309	125.794	69.9167	104.218	39.6492	100.866	50.8904	175.186	178.811	210.635	150.212	154.262	148.19	177.267	178.101	131.521	123.014	130.274	101.111	124.951	79.7867	116.925	65.1147
ENSMUSG00000022706	Mrpl40	protein_coding	TYPE_I	L6	331.849	363.999	306.228	333.537	355.267	313.79	319.533	329.39	334.696	516.349	297.612	450.816	336.671	404.801	314.99	326.55	543.521	468.657	567.44	447.469	501.017	471.525	538.336	441.123	512.449	514.08	351.567	497.723	568.021	532.33	475.353	462.832
ENSMUSG00000022708	Zbtb20	protein_coding	TYPE_I	L27	3043.7	1824.51	3603.32	1807.11	3206.13	1880.06	3322.71	1666.34	1494.83	266.551	2167.6	351.921	1393.65	553.022	1734.23	620.778	6059.11	3615.68	5012.92	3476.58	6171.81	4024.46	6610.45	4474.29	939.562	828.14	1254.66	679.397	838.102	751.049	1020.77	840.057
ENSMUSG00000022723	Crybg3	protein_coding	TYPE_I	L17	1224.16	1848.68	1368.44	2115.85	1312.83	1828.53	1239.13	1387.95	494.17	808.02	676.13	1175.13	483.154	1202.62	490.602	1023.72	461.026	586.015	380.407	596.858	453.663	543.822	216.518	400.184	162.903	375.832	231.159	476.22	134.816	309.227	166.873	318.057
ENSMUSG00000022747	St3gal6	protein_coding	TYPE_I	L34	960.98	620.99	1029.45	609.208	1056.49	803.368	1053.12	791.464	964.143	385.29	741.451	361.261	975.917	1090.3	803.189	1378.95	282.684	225.819	376.433	151.221	358.183	176.76	483.775	449.941	1464.64	358.976	1002.52	342.087	2007.35	383.667	1364.25	283.265
ENSMUSG00000022752	Tomm70a	protein_coding	TYPE_I	L2	833.116	1062.72	904.003	997.609	875.411	1007.94	917.025	1052.43	1050.57	1524.64	1070.8	1454.66	941.573	1108.53	867.657	1004.4	3344.81	3393.02	3647.79	3423.28	3940.59	2899.64	4155.27	3391.86	1494.81	1712.4	1096.19	1696.27	1554.26	1464.79	1213.66	1492.11
ENSMUSG00000022754	Tmem45a	protein_coding	TYPE_I	L6	196.69	106.472	206.163	82.8178	232.991	133.525	188.442	94.4639	5.9336	0.152578	21.3436	0	27.4304	2.81212	4.32659	1.4095	24.3881	31.2933	18.3884	38.3926	27.1732	35.7056	78.3387	45.8926	7.80285	10.4184	9.33588	11.6143	7.60988	8.63015	5.86892	11.5955
ENSMUSG00000022756	Slc7a4	protein_coding	TYPE_I	L33	275.674	116.794	279.542	103.629	288.063	130.468	266.494	113.37	39.9952	0.209998	71.379	2.78586	52.3226	1.33765	25.0346	3.84652	24.7842	12.3655	27.9459	10.6673	16.6184	10.3767	24.5385	5.03166	80.3888	23.2233	49.8031	29.1493	91.8907	23.9752	80.4611	25.9894
ENSMUSG00000022766	Serpind1	protein_coding	TYPE_I	L26	386.413	239.47	37.908	22.0783	40.6031	34.7736	39.0921	249.54	4.0469	2.2262	11.427	4.1369	13.061	5.73585	2.8701	4.96888	20684.5	7412.89	21621.6	6953.22	19959.8	6751.36	20430.8	4988.52	3.13032	3.88438	3.8055	2.97591	2.23411	1.94643	0.50202	4.90622
ENSMUSG00000022769	Sdf2l1	protein_coding	TYPE_I	L6	200.49	458.857	208.35	317.128	222.082	205.514	168.711	226.201	305.179	967.138	315.459	601.3	271.481	590.46	285.434	350.338	986.059	1158.85	402.793	869.852	253.227	2236.27	495.517	2460.04	313.981	825.393	350.176	691.406	258.892	978.193	247.744	759.763
ENSMUSG00000022773	Ypel1	protein_coding	TYPE_I	L28	55.4977	16.1753	51.8583	19.5109	44.9841	14.3637	40.4104	14.0208	23.4592	13.781	34.5546	8.27484	16.358	21.5103	7.29749	18.3502	12.6198	5.33837	20.6773	5.8589	14.1242	10.4844	10.951	11.3912	10.406	12.0202	9.00626	13.5625	11.2463	7.75019	9.49592	7.93511
ENSMUSG00000022774	Ncbp2	protein_coding	TYPE_I	L29	774.587	506.566	839.334	366.981	819.829	356.961	781.04	325.169	490.75	539.494	565.671	398.378	552.618	386.129	502.674	299.541	561.49	390.138	635.682	357.385	530.327	339.522	541.68	305.451	586.288	555.196	520.731	514.309	645.573	440.648	586.939	429.895
ENSMUSG00000022793	B4galt4	protein_coding	TYPE_I	L27	723.947	439.781	811.368	431.451	762.266	463.151	712.497	466.743	94.0969	67.8675	230.827	78.7054	140.093	45.8098	76.2839	27.8695	94.0403	123.683	98.7306	106.225	87.9375	63.9755	85.877	53.6724	116.522	131.295	149.225	136.346	102.544	86.0193	105.097	102.4
ENSMUSG00000022797	Tfrc	protein_coding	TYPE_I	L24	1069.12	1074.44	919.467	874.152	1537.08	1523.48	1501.25	1468.83	3294.66	426.335	1007.16	361.252	5585.09	1012.73	4317.52	1432.96	553.483	494.746	511.846	564.442	739.381	987.174	420.202	1238.84	17300.4	1128.55	10428.6	1609.38	29102	2242.88	23505.5	1633.33
ENSMUSG00000022799	Arhgap31	protein_coding	TYPE_I	L20	5681.91	5988.49	5650.22	6306.34	5358.39	6609.44	5491.4	6239.82	756.502	1265.96	1322.45	1695.18	894.719	1629.15	779.737	1907.63	566.26	1040.99	565.269	1104.37	625.729	786.355	502.393	692.717	434.447	754.608	540.7	930.264	422.423	1085.18	443.145	1114.37
ENSMUSG00000022817	Itgb5	protein_coding	TYPE_I	L27	2453.52	961.357	2328.9	908.711	2158.45	1206.76	2171.98	1278.09	1817.59	1404.02	1688.64	1383.22	1158.79	3231.07	1740.89	5628.17	2519.57	1525.34	2603.13	1645.22	2475.29	1580.41	2381.85	1448.22	497.48	385.137	666.431	394.267	420.845	452.713	483.141	514.394
ENSMUSG00000022824	Muc13	protein_coding	TYPE_I	L18	18.4766	11.0969	16.4449	63.55	53.8802	73.3206	14.0568	59.555	145.592	214.104	75.8954	244.126	82.1214	379.3	186.897	500.589	3.37874	9.31005	1.07416	18.1559	2.49424	17.624	0	14.3964	98.6193	122.856	66.5593	301.695	82.6315	171.938	101.102	208.484
ENSMUSG00000022831	Hcls1	protein_coding	TYPE_I	L3	872.476	3426.7	753.18	3132.67	874.668	2087.7	941.16	2035	5568.01	14801.1	4840.5	14652.5	5534.85	10365.5	6277.39	10890.9	538.319	3154.31	784.272	3257.38	433.472	633.682	325.589	645.621	3145.46	7096.86	4198.81	6763.03	2636.25	4846.97	3285.31	4645.2
ENSMUSG00000022836	Mylk	protein_coding	TYPE_I	L34	8940.84	3437.32	8010.92	3135.93	7517.48	3476.47	6967.65	2936.26	1787.76	1911.43	1789.48	2125.21	1164.54	1792.83	1608.1	3007.26	4491.86	2512.82	4287.86	2955.37	4188.64	3679.85	3960.01	2863.1	1087.28	1277.22	1359.87	1283.76	1288.93	810.237	1086.64	1115.04
ENSMUSG00000022840	Adcy5	protein_coding	TYPE_I	L33	639.855	130.314	661.965	157.886	557.209	303.453	621.307	359.906	132.408	92.6305	238.914	138.871	138.738	172.373	125.868	329.142	92.5062	40.9159	78.1811	38.0716	105.79	47.9424	100.637	32.0507	109.205	51.6589	184.528	69.1662	105.847	92.667	123.813	124.627
ENSMUSG00000022842	Ece2	protein_coding	TYPE_I	L3	74.252	144.088	64.2286	112.932	74.3568	80.5219	75.5858	72.4515	86.163	143.776	65.7441	127.241	56.1432	109.373	36.8985	44.0902	128.032	283.121	149.986	248.428	88.4379	213.974	127.326	183.751	71.6654	118.069	59.4653	105.673	71.7646	83.8897	62.2952	89.0042
ENSMUSG00000022861	Dgkg	protein_coding	TYPE_I	L34	51.4925	32.5602	62.2856	44.9487	73.4566	126.606	83.5002	123.166	108.518	99.4413	106.887	132.917	121.336	397.247	155.42	372.856	3.56057	12.3954	6.38505	12.6975	6.85285	16.757	5.74843	20.019	29.6862	37.2882	44.9884	56.5883	26.6524	77.2224	46.9729	82.5204
ENSMUSG00000022864	D16Ertd472e	protein_coding	TYPE_I	L1	205.458	348.685	187.462	372.642	183.294	380.328	232.5	380.531	279.801	540.741	242.813	466.1	253.246	559.082	314.611	898.202	210.44	372.541	183.529	368.452	139.011	465.859	196.638	424.008	228.372	375.149	207.123	432.032	174.617	513.656	203.796	552.385
ENSMUSG00000022865	Cxadr	protein_coding	TYPE_I	L34	1447.24	1290.53	1274.59	1060.42	1621.93	1127.41	1095.7	749.438	125.858	14.7064	525.239	15.5121	269.921	44.1795	67.5282	17.22	3501.11	2554.62	3266.68	2093.99	3071.09	2974.99	1850.51	2779.2	34.4255	31.4109	75.8198	45.3446	43.2461	15.9076	34.9136	29.2055
ENSMUSG00000022867	Usp25	protein_coding	TYPE_I	L7	1540.1	2258.87	1469.27	2120.26	1544.73	1678.91	1447.65	1429.25	10646.2	3998.64	4257.94	3952.26	8924.53	4803.38	6233.25	5180.22	1451.27	2258.94	1369.31	1719.35	1455.42	1206.66	1195.73	1243.24	4461.39	2023.08	3007.92	1971.72	5476.94	1620.84	3753.41	1372.59
ENSMUSG00000022868	Ahsg	protein_coding	TYPE_I	L38	4707.05	2403.85	82.6776	281.511	74.3643	82.0839	182.248	3484.24	100.633	47.0319	160.719	52.0516	76.4781	73.6617	81.4661	118.84	344161	330613	385445	427766	328248	619353	349275	557504	41.3773	27.094	67.5071	47.0391	47.8036	38.0037	38.1346	23.7016
ENSMUSG00000022875	Kng1	protein_coding	TYPE_I	L38	1543.94	1476.15	14.0496	83.9033	13.1275	18.9833	49.7054	1235.63	30.3782	11.844	15.7087	13.0644	32.152	21.9816	26.1658	39.1943	120424	84688.8	128228	91795.6	130364	248015	148570	244288	10.1304	8.19256	23.4838	9.90877	14.1058	15.6193	16.3254	9.54307
ENSMUSG00000022876	Samsn1	protein_coding	TYPE_I	L2	192.585	845.262	155.856	747.595	243.094	871.261	206.776	697.177	1204.1	2612.19	859.273	2693.57	944.715	3322.85	1086.04	2884.6	58.9975	382.563	68.8424	243.07	47.8389	108.206	41.0002	176.983	773.751	911.767	676.84	990.784	785.237	1002.91	737.243	1044.54
ENSMUSG00000022877	Hrg	protein_coding	TYPE_I	L38	494.234	277.365	4.54657	26.37	3.14668	6.36584	13.11	291.555	16.3828	4.56795	12.5807	6.60341	7.9581	7.71517	17.1242	12.3585	42981.6	39326.9	52970.1	69602.1	46656	87863	69152.6	62303.1	4.123	3.12726	8.66645	6.57247	5.56879	4.4508	5.39324	2.91395
ENSMUSG00000022881	Rfc4	protein_coding	TYPE_I	L6	89.6332	161.977	79.4048	122.747	89.8292	118.786	74.7025	129.488	77.1722	185.4	71.3675	126.458	135.225	87.483	75.8395	82.6112	43.7333	56.4247	60.2597	51.999	62.3874	46.3803	36.0593	45.4187	679.793	293.346	357.483	299.399	774.479	316.597	577.642	276.18
ENSMUSG00000022884	Eif4a2	protein_coding	TYPE_I	L34	6407.56	5565.79	6790.2	5253.24	7010.31	5386.08	7123.63	4709.57	7748.73	4291.83	7672.21	4168.94	7146.51	3921	8084.19	3911.93	8922.72	3744.26	8647.92	3419.52	8869.09	3512.39	8305.93	4188.66	5568.4	4309.48	5757.6	3761.21	5144.06	4233.79	5090.78	4258.68
ENSMUSG00000022885	St6gal1	protein_coding	TYPE_I	L27	1398.23	608.168	1180.72	526.79	1044.32	948.209	1223.28	942.685	3773.61	217.763	2925.17	137.199	3875.7	1061.27	4942.67	829.478	5656.06	6023.11	5386.79	4993.76	6448.63	10271.2	6899.82	8531.12	1903.3	1635.89	2324.34	842.374	1344.97	2393.55	1867.27	1993.98
ENSMUSG00000022887	Masp1	protein_coding	TYPE_I	L24	113.596	35.0125	62.8278	18.7047	59.5485	51.6164	58.4604	60.558	5.42701	1.72408	13.1438	1.25456	11.3846	1.1462	3.62613	1.43878	4006.52	3272.06	3273.79	3819.75	3594.42	5165.14	3581.13	4124.33	6.00737	14.0296	7.60768	20.2578	5.42676	27.4947	2.28888	22.6201
ENSMUSG00000022893	Adamts1	protein_coding	TYPE_I	L13	2673.78	1875.4	2104.18	2209.17	3329.45	9233.06	2745.4	6277.02	90.05	13.8441	257.754	8.62544	165.023	49.4931	79.0662	22.375	396.806	1448.53	358.393	1232.1	509.896	1794.52	325.309	1191.42	152.108	476.472	232.673	532.647	221.846	1098.2	193.643	1154.89
ENSMUSG00000022895	Ets2	protein_coding	TYPE_I	L18	3056.4	2831.65	3482.42	3633.46	3329.32	6244.9	3371.31	5848.11	737.615	1158.54	1286.67	1770.01	1537.96	3204.12	789.75	2539.73	1064.14	2796.31	1223.09	3191.9	1392.61	4928.58	1132.11	4080.92	574.552	720.223	837.519	886.059	612.814	1356.99	607.746	1371.2
ENSMUSG00000022901	Cd86	protein_coding	TYPE_I	L7	131.117	359.322	112.274	398.552	141.438	261.242	144.475	221.421	471.334	622.248	339.714	730.854	360.793	740.933	487.127	507.654	221.64	398.317	257.176	280.87	175.035	149.581	107.151	125.985	831.561	1152.39	967.736	908.281	702.749	1546.77	819.063	1263.2
ENSMUSG00000022902	Stfa2	protein_coding	TYPE_I	L11	23.7308	14.4959	2.4554	149.796	4.41557	4684.74	9.73093	3229.93	9.55301	66.5889	3.98193	789.648	21.0153	25267.5	67.6726	17019.7	0.51349	3.02814	2.4142	13.928	1.41167	349.825	3.5876	223.416	0.925952	5.93934	0	66.1042	2.18941	843.891	3.29638	614.696
ENSMUSG00000022906	Parp9	protein_coding	TYPE_I	L7	886.496	4891.99	614.862	4587.24	806.381	841.087	554.599	521.525	1197.45	4058.81	756.132	3826.88	1082.65	1039.46	627.952	704.962	2325.8	5455.5	1749.31	3938.38	1925.86	1690.22	1476.05	1326.31	1310.24	3248.27	722.212	2947.86	1283.73	987.097	519.575	691.115
ENSMUSG00000022914	Brwd1	protein_coding	TYPE_I	L19	1362.82	1105.75	1404.27	1268.28	1398.67	1715.9	1345.59	1354.41	1443.29	485.908	1512.05	562.617	1194.46	681.625	1603.42	769.804	1293.77	995.506	1116.51	1154.17	1275.86	1647.7	1426.59	1693.2	1496.39	741.294	1891.68	696.972	1251.23	1054.69	1632.33	964.116
ENSMUSG00000022938	Fam3b	protein_coding	TYPE_I	L26	13.0516	12.6684	8.44641	8.63486	14.306	11.332	14.2703	6.36749	7.87921	16.221	4.4048	14.8594	2.73467	4.21495	2.14068	0	2.3839	35.0148	9.93596	26.5907	6.04577	5.72819	1.60948	10.1706	1.72515	14.068	1.61682	8.6871	2.06863	1.15045	0.496299	0.509667
ENSMUSG00000022945	Chaf1b	protein_coding	TYPE_I	L6	76.367	229.635	84.709	196.381	73.8453	155.703	69.2868	134.615	125.895	548.005	127.148	389.633	197.611	361.075	103.895	282.892	47.3485	187.144	61.8574	172.999	68.9127	158.053	31.712	161.197	1292.89	596.554	693.548	721.228	1439.77	655.544	1160.11	627.999
ENSMUSG00000022946	Dopey2	protein_coding	TYPE_I	L33	1665.15	1298.31	1288.7	1247.87	1589.27	1762.09	1473.86	1547.46	3024.67	1548.5	1265.13	1643.34	2757	2820.64	2469.4	3098.83	1892.9	1649.66	1611.05	1363.63	1868.12	1865.24	1603.13	1299.48	1424.54	839.288	1172.8	803.426	1474.46	771.813	1434.18	703.031
ENSMUSG00000022947	Cbr3	protein_coding	TYPE_I	L20	255.117	144.537	223.796	178.554	271.13	371.101	234.007	334.191	24.5675	36.3021	60.6062	100.396	72.5545	102.526	71.2438	119.054	23.1471	148.198	33.2725	171.473	22.3098	21.9568	15.667	34.4172	30.9821	72.5	44.3835	84.6977	39.2471	57.6549	40.8669	70.2324
ENSMUSG00000022951	Rcan1	protein_coding	TYPE_I	L18	831.513	961.567	801.201	863.572	746.69	1405.09	693.941	1417.39	284.776	608.286	404.131	694.062	283.881	334.584	263.325	261.988	518.598	2420.71	704.061	1698.96	579.404	695.944	495.037	650.954	301.028	788.87	370.449	755.958	345.571	390.748	319.628	402.651
ENSMUSG00000022952	Runx1	protein_coding	TYPE_I	L12	661.611	794.712	678.523	734.097	749.652	891.589	702.883	922.767	1238.36	1521.41	1091.1	1396.68	1194.13	1506.38	1145.08	1475.69	77.1351	507.87	94.158	492.226	62.8148	625.773	48.0317	602.494	761.595	966.44	908.703	1085.57	876.646	836.335	935.879	863.259
ENSMUSG00000022956	Atp5o	protein_coding	TYPE_I	L16	1650.98	1331.07	2094.95	1322.48	1986.99	1223.71	1984.47	1366.35	1606.69	1871.92	2121.72	1879.54	1686.94	1197.82	1562.27	1172.75	3290.85	2059.3	3448.37	2397.99	3140.64	2284.73	3205.82	2269.18	1810.25	1696.47	1362.62	1889.15	2127.79	1718.24	1760.05	1514.75
ENSMUSG00000022960	Donson	protein_coding	TYPE_I	L3	148.581	233.644	170.894	210.328	178.149	222.58	160.918	173.62	420.457	328.574	353.966	239.817	419.201	357.704	403.03	275.532	68.4418	164.603	72.3906	112.553	87.5459	114.171	55.4782	108.98	831.225	358.986	569.111	321.827	980.542	408.465	737.018	323.877
ENSMUSG00000022964	Tmem50b	protein_coding	TYPE_I	L34	1807.34	1491.82	1945.81	1474.75	2028.54	1672.42	1931.36	1648.45	1176.29	1417.3	1313.82	1496.64	1185.59	1405.99	1159.99	1376.14	245.652	414.32	320.059	419.503	243.211	325.257	233.691	379.07	408.214	765.031	568.741	718.005	394.37	715.291	408.485	622.886
ENSMUSG00000022965	Ifngr2	protein_coding	TYPE_I	L3	1116.29	932.188	1110.37	889.066	1186.66	881.855	1094.68	902.274	1355.04	1757.81	1332.21	1957.34	1379.39	1900.13	1267.86	1350.87	766.252	1516.54	829	1662.84	610.634	1332.42	674.487	1253.82	711.065	999.588	960.674	969.089	698.658	998.16	746.422	992.796
ENSMUSG00000022973	Synj1	protein_coding	TYPE_I	L14	1106.56	1802.58	1101.44	2018.75	1101.9	1745.03	1129.13	1617.04	1114.52	2537.68	1003.5	3041.13	1091.68	2457.53	1266.24	2656.02	555.161	1165.44	618.05	994.144	559.3	802.708	504.002	691.548	1828.98	1439.5	1703.97	1722.45	2042.43	1172.14	2233.63	1225.85
ENSMUSG00000022982	Sod1	protein_coding	TYPE_I	L33	4830.78	3431.11	4702.78	3349.23	4376.91	3842.46	4228.96	4710.32	3326.92	3045.53	2859.45	3069.68	3399.97	2610.94	3616.11	3948.26	20822.8	8260.96	21355.6	11422.3	20501.3	12594.1	22989.2	12809.2	3303.11	2815.08	2618.42	3627.41	3787.09	2528.62	3487.11	2380.96
ENSMUSG00000022995	Enah	protein_coding	TYPE_I	L31	851.888	761.868	1027.39	764.816	993.302	960.319	957.025	929.293	73.2759	58.7118	376.985	47.2602	124.122	532.653	61.6709	436.248	49.016	40.6289	53.2041	37.6371	69.3713	58.9971	46.7981	104.043	75.6474	74.5801	113.174	96.8704	64.4538	159.063	78.5071	240.231
ENSMUSG00000023015	Racgap1	protein_coding	TYPE_I	L6	215.023	630.128	207.721	489.257	209.947	307.01	171.652	282.244	684.678	1738.5	610.966	1159.01	997.76	1127.44	592.134	1231.92	42.0091	281.411	55.1078	246.766	76.7483	77.626	30.6445	92.0696	3096.41	2059	1876.32	2012.27	3583.55	2201.89	3213.69	1931.79
ENSMUSG00000023019	Gpd1	protein_coding	TYPE_I	L23	1446.74	403.433	2021.29	471.56	987.567	490.852	1780.88	554.934	488.078	25.4674	2011.54	35.6123	346.024	40.6168	94.1455	45.6529	11611	6018.8	11195.8	7500.44	14617.8	9414.26	14756.7	9712.26	180.044	70.7209	277.789	89.22	247.704	125.837	285.616	150.36
ENSMUSG00000023026	Dip2b	protein_coding	TYPE_I	L20	1018.72	938.033	992.201	1183.99	999.271	1213.41	1004.57	1184.43	1118.24	606.613	1086.3	949.082	1128.72	1519.55	1184.51	1737.96	418.543	597.231	368.935	693.649	420.804	531.835	445.632	550.465	879.667	963.462	1211.29	1129.62	766.41	1451.95	1065.96	1490.03
ENSMUSG00000023027	Atf1	protein_coding	TYPE_I	L14	591.222	725.532	564.98	774.431	590.578	963.03	627.67	1007.19	949.668	1254.14	861.946	1443.71	934.04	1997.47	963.851	2067.05	882.094	811.062	1035.89	910.967	1065.02	1029.66	961.903	1096.58	1258.74	867.816	982.583	928.217	1422.72	1053.48	1294.25	1104.6
ENSMUSG00000023030	Slc11a2	protein_coding	TYPE_I	L18	790.874	740.617	733.418	685.137	803.722	751.803	789.897	792.466	405.211	486.84	397.508	462.101	387.647	242.441	321.955	244.133	1579.03	1627.37	1009.78	1516.98	1201.82	2220.37	1504.23	1776.67	1775.46	482.551	1274.93	581.082	2120.35	480.411	1866.65	465.938
ENSMUSG00000023032	Slc4a8	protein_coding	TYPE_I	L18	298.887	371.693	319.03	396.292	363.961	547.098	360.967	480.675	158.815	329.636	178.676	277.326	126.518	169.41	128.711	165.321	37.9979	167.225	70.7456	167.131	49.4204	104.643	45.7901	80.8316	413.384	492.774	577.227	417.016	352.437	705.765	382.664	693.296
ENSMUSG00000023036	Pcdhga8	protein_coding	TYPE_I	L27	47.8552	38.3885	40.8454	32.9889	46.7947	42.2318	54.8045	33.9587	2.77788	29.0308	3.88499	10.4459	3.6166	3.96475	0	0.499118	2.80726	3.32679	4.37487	4.84082	3.69298	3.28902	1.60948	1.95917	14.57	31.4673	12.8709	20.9302	9.9394	13.5617	8.82265	11.72
ENSMUSG00000023043	Krt18	protein_coding	TYPE_I	L3	1680.55	2212.74	1360.54	1969.62	1787.71	1916.03	1338.32	2363.16	183.725	15.2603	486.419	30.3679	842.242	70.8622	153.68	20.9739	5791.08	9185.45	5947.77	10203.4	5305.24	13491.3	5866.41	11060.2	21.5834	85.7256	64.3254	153.364	17.4189	36.9313	7.1944	122.553
ENSMUSG00000023045	Soat2	protein_coding	TYPE_I	L14	74.4629	159.313	29.923	149.378	47.1834	259.51	59.8426	280.296	101.527	351.278	75.249	348.79	123.925	809.946	176.267	759.245	2223.79	1582.63	1521.88	1825.19	2493.85	5733.17	2162.08	5531.76	226.614	251.692	188.403	284.467	376.962	214.08	353.704	222.327
ENSMUSG00000023046	Igfbp6	protein_coding	TYPE_I	L32	2840.76	3260.68	3231.19	3845.45	2447.41	4823.44	2398.55	4737.74	541.995	25.6193	1519.09	51.4847	617.147	257.969	601.197	248.659	45.1883	15.1183	60.5356	22.6805	95.575	22.3417	52.3884	16.747	112.68	54.9824	142.206	47.0998	110.27	33.5778	125.315	35.3455
ENSMUSG00000023050	Map3k12	protein_coding	TYPE_I	L27	349.018	210.731	406.133	201.881	366.723	183.736	376.186	155.952	233.404	141.266	265.844	169.68	242.147	139.28	198.595	191.231	74.3993	59.4119	94.0846	63.0197	80.0647	51.6842	66.5306	58.9277	96.5275	96.646	139.701	99.2774	96.9124	96.2449	104.501	90.1391
ENSMUSG00000023055	Calcoco1	protein_coding	TYPE_I	L33	2904.64	1810.11	3076.4	2052.7	2840.13	2041.89	2880.43	2072.78	2216.43	494.969	2124.28	766.542	2472.64	1836.24	2561.27	2689.78	1666.46	965.876	1614.01	1295.68	1877.56	1431.01	1826.21	1714.52	1137.17	661.375	1349.93	718.107	1268.4	927.521	1477.81	1006.47
ENSMUSG00000023067	Cdkn1a	protein_coding	TYPE_I	L15	1159.86	6701.03	1341.47	8329.71	1181.21	8080.15	1113.72	9086.76	381.77	1733.77	483.528	1579.26	419.593	1464.75	362.361	864.086	344.904	2249.31	247.649	2868.78	384.618	4775.64	264.795	5318.61	119.655	867.052	174.351	1073.4	164.27	846.457	135.977	951.647
ENSMUSG00000023068	Nus1	protein_coding	TYPE_I	L13	920.192	1583.85	1030.87	1598.79	1014.6	1942.51	1039.26	1898.54	827.632	1409.36	880.422	1813.63	745.777	1318	788.709	1049.5	1577.12	1980.18	1377.51	2070.42	1418.65	2301.95	1407.65	2445.64	664.32	987.062	608.144	1154.18	681.64	1206.33	591.34	1154.61
ENSMUSG00000023074	Mospd1	protein_coding	TYPE_I	L13	248.054	321.37	237.34	373.825	278.556	380.392	272.076	366.871	412.78	347.248	324.849	437.055	438.471	502.92	438.308	426.492	320.064	276.871	326.061	231.314	344.863	233.139	319.5	241.027	441.179	224.702	280.412	237.629	613.989	193.282	475.149	199.835
ENSMUSG00000023078	Cxcl13	protein_coding	TYPE_I	L8	223.461	1869.55	109.505	1850.21	86.0133	718.003	239.936	547.308	1182.52	98.137	740.334	145.705	1204.77	940.022	2315.87	1019.64	222.424	6318.47	182.321	6688.72	163.371	1624.53	129.703	2615.13	1043.76	1585.46	1542.17	1347.27	850.747	3459.2	1148.66	5994.28
ENSMUSG00000023084	Lrrc71	protein_coding	TYPE_I	L31	579.507	403.725	636.957	481.112	580.494	461.71	592.531	360.312	15.7677	5.22346	131.009	10.21	44.5782	10.5437	19.5472	31.6804	9.71915	4.7492	21.0243	6.51494	5.05103	9.86223	6.68679	6.6088	6.82047	6.87615	9.94016	9.21454	5.54152	9.52764	7.68558	10.4002
ENSMUSG00000023087	Noct	protein_coding	TYPE_I	L14	208.945	602.181	256.899	555.526	239.297	815.501	262.211	761.41	283.469	764.856	311.21	977.614	353.484	948.488	346.106	772.811	253.273	641.217	1147.15	477.99	1039.37	1684.34	649.486	1099.69	1208.41	403.266	847.742	453.153	1387.01	365.464	1636.99	384.308
ENSMUSG00000023088	Abcc1	protein_coding	TYPE_I	L12	1063.48	844.209	976.539	935.404	1050.25	1192.01	1130.76	1212.14	676.763	706.931	695.571	902.136	675.948	847.849	635.698	664.913	189.996	439.55	236.019	589.88	184.612	245.151	129.893	256.912	860.937	998.225	918.749	1179.32	815.908	1153.07	805.142	1157.32
ENSMUSG00000023092	Fhl1	protein_coding	TYPE_I	L34	13741.3	4366.03	14668.5	5136.82	14033.2	6601.4	13732.2	6145.71	3428.12	2710.5	4278.18	2965.96	2224	4486.11	3030.48	9242.91	262.881	321.399	299.823	363.55	564.602	200.116	217.533	224.095	317.796	210.62	409.489	319.05	327.762	424.192	305.747	458.955
ENSMUSG00000023094	Msrb2	protein_coding	TYPE_I	L28	309.324	88.5843	315.306	88.0227	294.736	148.711	283.778	135.623	129.922	53.1693	203.527	50.6498	169.809	112.161	134.834	120.88	268.59	91.4814	288.59	69.6137	237.253	186.558	253.782	185.047	101.827	34.0565	93.6559	33.4851	96.9474	65.3905	110.191	63.9183
ENSMUSG00000023132	Gzma	protein_coding	TYPE_I	L35	547.726	1942.93	675.009	959.662	268.975	695.102	243.511	604.912	2461.55	7529.05	1982.33	2704.11	1241.67	2818.14	568.927	2118.71	90.3784	408.191	85.4282	191.373	19.1305	66.6355	16.0044	91.7622	229.963	913.174	272.805	485.128	164.73	676.036	150.755	797.045
ENSMUSG00000023147	Wrb	protein_coding	TYPE_I	L34	244.944	161.697	312.146	153.243	265.896	156.309	286.373	161.142	105.42	64.3422	132.767	72.7611	95.8887	68.6372	109.635	70.5924	103.385	107.483	100.756	81.0874	86.304	71.5475	110.359	86.1679	103.772	100.815	97.558	92.192	97.0947	100.049	93.8106	102.062
ENSMUSG00000023150	Ivns1abp	protein_coding	TYPE_I	L27	3960.73	2216.69	4416.22	2637.26	4741.31	4702.51	5211.62	3954.97	3015.41	1830.52	4110.03	1905.43	3577.01	2726.25	3508.33	2710.92	3040.31	4787.57	2926.24	4217.34	3178.16	3933.08	2965.76	4584.11	4219.64	3885.68	4287.28	3790.38	4142.66	5077.31	4046.92	4965.07
ENSMUSG00000023169	Slc38a1	protein_coding	TYPE_I	L6	771.545	984.748	757.133	981.661	704.587	965.071	826.458	960.631	2890.4	2000.68	2603.4	1829.5	2747.99	2185.82	3114.31	2246.79	201.299	526.389	221.465	502.564	163.189	238.387	160.535	245.735	2166.39	2305.63	2430.64	2175.05	1866.19	3020.11	2181.21	3060.51
ENSMUSG00000023186	Vwa5a	protein_coding	TYPE_I	L7	1748.42	3480.47	1684.4	2884.22	1919.52	1378.39	1770.5	1135.09	1120.05	1739.77	988.235	1731.2	1013.07	937.18	1213.65	845.573	1295.07	1947.97	1387.39	1438.82	1327.21	901.43	1228.1	862.824	544.238	1150.41	651.264	1065.63	572.244	494.667	525.258	478.597
ENSMUSG00000023206	Il15ra	protein_coding	TYPE_I	L1	293.709	1301.45	329.11	1253.23	272.338	376.732	302.857	316.353	157.204	2746.21	240.954	3056.58	207.535	604.375	141.335	607.117	1256.47	2121.45	1435.51	1942.18	1347.71	1381.33	1543.51	1526.41	198.749	1586.29	228.161	1583.7	135.695	438.877	136.621	404.745
ENSMUSG00000023224	Serping1	protein_coding	TYPE_I	L7	9591.47	22603.2	9024.32	19094.4	8727.79	8473.53	7947.29	7883.43	682.022	463.419	1612.9	291.385	626.837	58.8389	442.739	68.0628	44083.1	81205.1	47998.4	77055.8	43441	66587.5	60345.8	54491	1895.55	8206.53	2317.64	7416.84	1734.31	2840.74	1592.05	4610.93
ENSMUSG00000023232	Serinc2	protein_coding	TYPE_I	L18	351.726	253.877	326.675	264.354	379.345	326.066	295.9	399.98	43.1089	4.99145	130.19	7.15159	55.0791	59.0565	53.7427	120.603	303.471	531.286	251.769	668.698	238.51	593.154	371.503	487.24	6.37348	7.51956	6.58312	7.46407	8.94347	6.49883	4.25346	16.1761
ENSMUSG00000023243	Kcnk5	protein_coding	TYPE_I	L18	190.876	328.663	189.266	251.553	181.358	476.631	175.151	401.406	194.113	357.411	243.362	152.642	247.616	90.8887	305.021	126.082	894.762	299.946	956.125	317.187	661.897	451.138	858.157	374.837	329.767	352.254	310.77	247.418	308.747	264.031	326.302	253.163
ENSMUSG00000023249	Parp3	protein_coding	TYPE_I	L7	1369.29	2361.13	1290.28	2212.19	1329.82	1179.78	1249.95	1034.87	1187.28	1476.78	1047.47	1457.67	855.769	804.286	941.793	736.719	1304.94	2304.06	1288.86	2076.52	1258.74	1526.43	1158.91	1449.17	763.636	1086.3	1104.54	917.325	560.686	611.863	652.939	614.954
ENSMUSG00000023272	Creld2	protein_coding	TYPE_I	L6	584.894	937.753	583.091	727.619	635.881	485.011	486.332	506.789	311.486	732.509	376.828	508.298	308.468	451.354	384.283	322.873	1897.01	2122.3	622.17	1775.18	411.657	3380.74	544.195	3933.94	576.975	2101.83	642.26	1272.47	419.508	2555.69	452.343	1589.96
ENSMUSG00000023277	Twf2	protein_coding	TYPE_I	L6	773.923	967.96	810.351	833.974	774.265	665.539	860.28	641.871	1426.03	2204.04	1241.28	2068.11	1196.96	1730.97	1351.92	1668.96	122.834	495.397	196.026	406.004	182.16	133.751	93.7554	136.7	676.53	1242.9	911.942	1122.38	580.842	830.526	702.198	802.26
ENSMUSG00000023307	2005-03-01	protein_coding	TYPE_I	L14	757.684	1342.12	821.284	1227.01	788.843	1093.72	808.32	1169.07	10828.3	1368.34	3466.85	1448.36	9632.29	3508.27	8506.36	5398.07	2446.15	3124.42	2341.21	3414.24	2824.62	3441.87	2755.22	3759.92	2438.99	1124.55	1799.15	1203.77	3635.07	1065.51	2883.16	881.424
ENSMUSG00000023345	Poc1a	protein_coding	TYPE_I	L6	87.7189	182.036	95.8934	169.044	77.7496	213.384	86.7732	337.541	39.7015	211.541	79.7908	174.803	74.9032	106.7	48.0985	93.7151	50.893	79.8051	50.2426	88.698	60.9788	54.2693	57.5082	54.3755	400.531	294.516	210.755	303.741	433.516	276.549	391.793	245.658
ENSMUSG00000023353	Agap3	protein_coding	TYPE_I	L33	1451.75	895.121	1498.93	999.515	1414.65	1205.88	1353.84	1344.02	716.279	843.982	1026.68	995.402	757.764	904.728	734.042	1109.88	896.415	771.984	885.476	950.091	1014.89	821.703	1024.24	680.963	702.639	795.897	790.431	825.434	767.23	699.996	776.68	714.586
ENSMUSG00000023367	Tmem176a	protein_coding	TYPE_I	L6	4329.77	5831.41	4978.44	5383.98	5052.07	5885.52	4744.38	5823.36	1198.09	139.539	1868.41	160.773	1381.2	670.657	1360.38	499.394	5636.26	9893.25	7500.31	10198.8	5914.65	11073.8	8795.75	10133.6	1194.56	1417.58	1631.22	1481.94	1119.75	1478.27	1301.13	2188.34
ENSMUSG00000023411	Nfatc4	protein_coding	TYPE_I	L19	465.702	265.079	420.099	268.576	391.096	468.457	400.554	483.51	15.58	0.755565	57.8259	0.918787	32.5049	9.92741	18.568	6.1658	30.4855	33.0745	22.033	47.4259	31.7715	21.9666	12.9181	21.15	61.3322	89.3743	76.0134	99.4321	65.6205	269.95	58.7036	388.745
ENSMUSG00000023456	Tpi1	protein_coding	TYPE_I	L9	2550.93	2419.94	2629.16	2273.17	2981.99	1691.43	2934.29	2052.51	2197	6535.4	2982.15	6770.02	2183.91	4602.68	2233.14	4235.65	10713.5	9727.88	12165.7	12665.4	11272.1	10510.6	10911.7	10038.5	2163.74	4967.44	1620.16	5188.68	2380.38	3634.25	2052.33	3518.61
ENSMUSG00000023505	Cdca3	protein_coding	TYPE_I	L6	109.318	352.65	86.9897	273.131	121.093	169.613	77.4146	166.438	459.283	1125.94	219.07	823.562	824.227	550.339	320.352	684.353	88.7319	194.685	77.6856	210.845	115.578	95.7251	64.32	95.4391	4960.46	1742.37	3004.36	1855.2	6209.44	2131.99	5391.49	1654.31
ENSMUSG00000023764	Sfi1	protein_coding	TYPE_I	L34	579.101	642.737	608.233	616.002	607.119	498.614	602.135	440.909	603.936	368.041	606.037	336.882	516.931	270.07	673.734	268.809	362.114	478.199	479.615	497.541	496.744	480.109	470.916	340.281	685.109	600.156	944.153	424.119	535.463	461.514	666.332	390.845
ENSMUSG00000023800	Tiam2	protein_coding	TYPE_I	L10	119.979	71.7564	109.12	115.549	129.838	208.109	127.136	249.738	399.671	113.261	260.516	261.265	300.702	645.468	402.65	827.181	407.09	47.0346	298.032	74.5036	410.847	212.783	619.927	132.813	41.2511	29.1298	42.6078	51.7444	50.8277	56.7435	45.773	72.8615
ENSMUSG00000023832	Acat2	protein_coding	TYPE_I	L22	330.817	240.268	348.503	217.823	381.463	269.996	320.359	259.511	125.397	98.3203	153.097	69.8946	145.154	65.4921	151.431	63.4499	1325.04	296.763	1718.66	381.941	1856.57	734.321	1046.74	709.42	189.392	102.184	142.108	93.0806	204.724	118.996	171.995	101.807
ENSMUSG00000023845	Lnpep	protein_coding	TYPE_I	L14	822.035	1909.33	834.211	1831.77	848.261	1572.58	882.506	1368.14	1288.21	2831.32	1375.48	2689.62	1099.31	2331.55	1188.62	2884.41	832.988	1226.11	573.944	1211.42	821.11	697.748	785.822	731.986	1387.94	1977.79	1441.57	1869.91	1176.52	1637.38	1303.49	1593.65
ENSMUSG00000023852	Chd1	protein_coding	TYPE_I	L2	1319.58	1757.12	1441.87	1902.86	1361	2221.79	1421.91	1878.24	2594.22	2075.63	2437.62	2212.61	3169.65	2389.98	3077.62	2368.11	2244.15	2620.45	2433.32	2597.72	2392.51	2655.24	2225.06	2614.98	2553.04	2087.04	2253.72	2158.76	2542.04	2500.14	2455.84	2436.94
ENSMUSG00000023892	Zfp51	protein_coding	TYPE_I	L4	192.445	256.708	208.293	265.473	200.168	336.189	220.756	286.373	364.357	282.755	292.308	282.211	291.952	365.275	311.196	390.663	166.533	195.733	182.882	134.573	154.74	204.222	130.982	254.003	224.007	225.583	226.679	228.901	231.062	313.314	218.02	317.05
ENSMUSG00000023903	Mmp25	protein_coding	TYPE_I	L8	43.5624	256.113	42.1572	403.051	60.5817	826.749	98.786	740.554	103.075	935.62	80.7026	1976.43	142.415	4101.99	231.716	3988.08	8.5699	52.2452	8.56185	77.2975	7.84758	113.03	11.3955	92.1638	47.7621	165.838	59.4836	235.7	77.0354	317.365	101.868	369.531
ENSMUSG00000023905	Tnfrsf12a	protein_coding	TYPE_I	L15	389.838	538.433	426.653	384.143	364.684	776.953	375.611	809.978	65.0432	19.9579	111.101	24.7517	59.2654	46.103	59.678	31.9669	109.468	943.819	96.6478	773.705	186.348	1948.83	171.73	1874.44	21.1388	50.9458	39.8825	55.2773	27.4788	81.0229	30.4802	89.4651
ENSMUSG00000023909	Paqr4	protein_coding	TYPE_I	L33	449.79	387.824	515.328	361.759	440.923	270.539	433.21	257.354	90.9799	307.12	172.949	209.002	131.49	115.541	80.6974	100.957	58.0688	143.849	68.164	136.234	78.9553	78.2837	58.2918	64.9257	282.701	334.374	210.701	336.517	335.487	200.64	271.071	199.499
ENSMUSG00000023912	Slc25a27	protein_coding	TYPE_I	L32	217.026	116.927	217.964	128.649	215.741	172.641	224.415	147.591	72.0515	12.893	103.178	16.1567	129.06	88.684	105.975	97.161	75.2443	44.7695	109.793	59.461	87.7708	75.0364	74.8156	108.095	45.9919	29.5457	59.7468	33.1682	39.1064	49.7288	35.3504	62.6637
ENSMUSG00000023919	Cenpq	protein_coding	TYPE_I	L6	80.6572	130.651	87.4083	110.582	93.9319	133.668	92.3447	116.207	1885.69	277.205	835.389	238.676	1842.02	734.286	2595.09	1212.07	121.724	69.8559	140.121	81.2332	114.04	74.1981	107.507	82.7762	765.461	308.671	494.169	333.684	988.944	403.093	756.82	363.415
ENSMUSG00000023927	Satb1	protein_coding	TYPE_I	L37	404.585	523.499	416.245	423.395	332.276	631.056	393.939	533.182	2842.19	1851.77	3462.06	1435.94	5849.76	3086.11	2183.13	3717.16	104.173	261.148	101.588	194.376	53.3516	111.178	52.8083	154.401	1115.19	1940.35	1622.73	1663.38	903.286	2816.51	1170.43	2690.69
ENSMUSG00000023940	Sgol1	protein_coding	TYPE_I	L6	22.6794	141.344	27.7351	95.499	32.5669	53.3848	23.7485	45.4608	43.1046	283.015	42.1523	198.059	128.332	120.78	46.8076	116.603	12.9772	70.421	11.9435	44.138	12.1615	16.2091	8.78467	16.0734	1278.91	469.832	710.127	520.212	1659.05	545.26	1390.82	452.503
ENSMUSG00000023942	Slc29a1	protein_coding	TYPE_I	L33	1971.18	1248.1	1619.76	1324.96	1439.4	1343.61	1480.54	1321.73	532.621	798.431	763.158	768.868	705.397	766.376	470.796	405.926	9444.21	2569	9296.26	2614.39	7669.41	2448.97	7650.09	2470.36	2925.97	1408.68	2101.74	1588.08	3211.36	1451.37	2929.96	1490.88
ENSMUSG00000023947	Nfkbie	protein_coding	TYPE_I	L15	251.67	619.472	222.073	543.556	205.914	320.748	219.131	275.574	830.756	1014.29	726.964	997.144	700.826	641.65	827.017	433.217	153.226	535.777	177.054	548.403	107.612	266.8	127.362	243.037	826.7	999.261	1080.81	829.547	671.702	830.765	758.965	755.837
ENSMUSG00000023951	Vegfa	protein_coding	TYPE_I	L27	19662.6	4767.43	17870.6	4248.57	18353.2	7869.37	16301.9	7655.05	1366.49	49.786	4272.48	105.762	2076.98	435.131	862.167	188.563	7187.64	2354.49	6727.07	2932.21	7741.25	4391.13	6526.59	3821.14	1136.21	674.78	1285.79	659.394	1201.92	1015.91	1067.64	824.539
ENSMUSG00000023952	Gtpbp2	protein_coding	TYPE_I	L7	1967.65	3434.64	1959.94	3468.78	1836.98	1989.01	1921.2	1960.61	3228.81	2851.59	2122.51	2633.72	3130.43	2338.97	3813.04	3600.74	1506.28	2151.77	1321.88	1979.74	1373.41	2006.46	1454.69	1817.11	5709.14	2346.25	4902.12	2184.11	7516.12	1953.89	7572.74	1555.73
ENSMUSG00000023959	Clic5	protein_coding	TYPE_I	L32	16735.5	23659.7	16832.7	21766	17217.9	8753.12	15505.7	8797.75	831.398	534.543	2994.17	604.076	1514.04	15.5014	572.595	33.0682	59.3307	153.554	70.2604	163.2	84.77	27.4948	38.1353	24.363	780.564	930.094	983.78	857.48	750.34	262.462	701.561	346.433
ENSMUSG00000023960	Enpp5	protein_coding	TYPE_I	L34	1395.11	1588.13	1347.78	1587.27	1431.96	802.739	1432.64	772.646	255.009	340.712	429.31	500.583	258.78	210.039	147.676	266.328	902.41	1206.75	1048.45	1041.78	782.341	683.863	752.526	540.391	299.65	585.347	326.043	674.563	273.222	242.624	252.633	359.848
ENSMUSG00000023961	Enpp4	protein_coding	TYPE_I	L7	1001.37	2280.74	1047.34	1930.78	1003.51	862.923	1031.07	767.008	207.524	810.671	361.379	747.972	252.377	293.956	165.73	233.842	468.873	1616.4	465.291	1088.72	482.896	616.32	330.839	528.874	481.262	747.639	434.891	740.133	541.721	298.113	432.525	372.094
ENSMUSG00000023963	Cyp39a1	protein_coding	TYPE_I	L34	332.5	314.876	383.515	309.517	372.143	343.62	376.745	360.951	105.593	13.4206	167.726	16.3789	137.989	30.6554	124.524	40.7037	1399.93	1224.34	1395.01	1283.76	1534.91	1425.66	1289.42	1794.17	92.6876	47.4197	151.64	41.5659	91.9617	82.5641	104.021	91.1281
ENSMUSG00000023982	Guca1a	protein_coding	TYPE_I	L6	17.4195	56.8618	9.93308	54.4548	16.251	18.9977	14.4066	16.9297	25.2298	192.207	44.0128	232.836	35.2495	51.3942	45.7852	42.7258	41.0453	117.888	80.8583	101.389	47.4235	27.9373	60.7548	33.96	12.816	98.3845	26.5524	131.091	15.0584	27.2842	15.0898	25.4716
ENSMUSG00000023988	Bysl	protein_coding	TYPE_I	L15	281.871	310.153	333.114	243.22	274.885	328.693	282.989	296.454	392.603	572.452	369.442	446.123	347.836	451.413	359.244	336.025	343.913	642.397	381.38	670.801	369.296	639.461	394.305	550.27	593.305	488.438	483.667	470.207	608.301	595.438	558.981	523.511
ENSMUSG00000023991	Foxp4	protein_coding	TYPE_I	L18	1136	866.278	1128.17	959.662	990.404	1217.06	1049.52	1203.67	1126.5	1227.02	1385.77	1528.74	1078.21	1210.4	1138.79	903.893	825.848	1464.22	741.879	1640.68	903.342	1836.63	994.419	1587.35	865.992	1794.56	1356.86	1616.14	696.816	1654.13	990.85	1680.94
ENSMUSG00000023992	Trem2	protein_coding	TYPE_I	L6	68.7416	117.867	59.1369	180.579	297.033	131.575	100.472	138.742	150.329	69.2583	129.57	149.412	170.401	211.031	176.448	178.545	23.5094	34.7484	46.6946	53.9687	47.3937	73.3752	27.2061	51.3305	15.2308	22.7525	19.7443	53.7556	39.1002	32.5644	23.6986	38.669
ENSMUSG00000023993	Treml1	protein_coding	TYPE_I	L20	75.1393	34.108	56.9282	61.0544	81.4813	108.155	67.3531	104.214	3752.9	4127.23	2020.09	4703.92	2145.08	8267.54	3980.11	13166.9	9.17352	9.29897	8.74949	19.7187	11.5748	15.1908	14.7508	15.4852	119.964	162.572	218.339	328.487	135.769	175.044	166.816	157.939
ENSMUSG00000024007	Ppil1	protein_coding	TYPE_I	L6	290.227	374.397	299.53	302.09	290.96	256.37	272.582	235.851	457.19	792.404	430.612	689.673	541.406	667.525	537.453	722.815	298.955	267.695	285.245	257.582	277.375	310.466	243.157	261.267	686.457	744.688	518.103	675.827	678.901	713.878	631.46	676.389
ENSMUSG00000024008	Cpne5	protein_coding	TYPE_I	L32	83.0811	9.8578	87.5868	14.3871	103.2	56.7665	101.117	42.6085	67.7487	1.71208	80.8714	2.1309	64.9856	12.7698	56.3818	4.7569	1.1461	0	1.1524	1.42373	0	0.251448	1.50253	0	23.7783	12.0685	28.9586	5.51615	11.8739	22.6135	17.9254	16.4919
ENSMUSG00000024013	Fgd2	protein_coding	TYPE_I	L35	515.318	470.496	509.425	428.423	471.943	211.8	611.303	186.368	2899.78	1263.31	2016.42	1210.2	2957.86	852.012	4029.52	834.589	328.093	729.123	480.98	621.733	261.268	110.8	219.619	87.1748	1895.73	1654.89	2436.96	1350.6	1540.8	1167.38	2287.62	1110.68
ENSMUSG00000024014	Pim1	protein_coding	TYPE_I	L14	861.535	3971.98	694.394	4031.26	879.862	2837.19	769.738	3215.85	6866.46	7706.37	2668.52	8341.09	6719.94	11405.6	5920.5	11225.3	780.899	2089.44	551.937	2431.88	551.266	1571.26	587.184	1572.04	3040.15	4359.77	2256.55	4383.77	4291.4	4987.87	4156.96	4547.76
ENSMUSG00000024018	Ccdc167	protein_coding	TYPE_I	L30	293.042	170.325	260.673	140.295	300.337	187.78	271.103	167.589	286.297	204.314	235.88	173.68	188.565	177.35	153.894	220.007	278.369	167.927	181.763	131.256	173.26	364.614	222.576	436.813	298.035	261.807	319.222	182.902	274.066	318.221	295.548	246.257
ENSMUSG00000024026	Glo1	protein_coding	TYPE_I	L34	1037.22	633.78	945.337	532.007	932.367	634.187	896.405	760.708	3418.23	310.065	1100.92	287.661	3096.37	765.959	2525.54	1175.11	8208.9	2381.71	6791.14	2710.03	8146.1	3774.89	9259.99	3439.27	1295.9	426.471	842.011	526.015	1796.66	492.126	1212.95	495.239
ENSMUSG00000024030	Abcg1	protein_coding	TYPE_I	L35	912.366	964.64	699.45	841.628	1000.05	714.164	960.264	657.637	1285.09	1325.1	1304.08	1371.13	1329.48	857.18	1056.55	720.885	333.086	1273.48	444.277	1074.82	317.242	284.286	245.354	201.658	867.635	2322.23	1157.95	1925	779	906.577	866.33	1042.29
ENSMUSG00000024042	Sik1	protein_coding	TYPE_I	L17	1920.71	2565.9	1453.72	3249.6	2534.89	5955.26	2197.5	5681.56	849.059	1108.98	989.279	1492.13	1131.98	1414.7	1232.88	1386.22	981.99	1924.21	748.039	2812.41	2140.42	3476.18	1510.87	2299.81	523.366	1514.59	886.197	1591.68	564.381	2011.18	750.439	1960.38
ENSMUSG00000024044	Epb41l3	protein_coding	TYPE_I	L34	320.695	103.804	305.961	115.637	330.89	118.051	295.124	114.48	90.4834	3.26302	139.219	9.57657	119.211	25.0915	35.426	5.00675	197.366	503.783	309.373	402.016	234.147	152.939	168.236	129.506	611.646	1257.94	689.408	1064.65	612.514	720.698	717.314	766.145
ENSMUSG00000024049	Myom1	protein_coding	TYPE_I	L22	1897.41	525.296	2434.33	680.404	2481.05	872.424	2917.26	786.417	375.274	288.774	2275.72	394.935	644.592	417.262	544.115	560.241	51.5563	138.4	70.06	164.289	502.605	192.284	49.6341	545.963	163.465	183.628	210.276	311.431	180.576	161.942	198.626	199.281
ENSMUSG00000024052	Lpin2	protein_coding	TYPE_I	L17	3143.15	6834.98	3562.28	8469.51	3498.33	9545.01	3310.22	10928.8	1784.67	1881.97	1281.61	2028.58	1971.89	1215.38	1740.16	1587.58	6878.61	10354.6	5502.48	12413.5	7519.81	7363.19	5789.93	7394.71	3239.42	1757.52	2605.27	2329.66	4590.24	1342.37	3701.66	1201.17
ENSMUSG00000024054	Smchd1	protein_coding	TYPE_I	L35	995.396	1837.96	970.803	1606.53	1054.49	1202.44	1027.21	969.047	2291.94	3159.18	1733.06	2361.88	1859.25	1775.73	1838.59	1736.98	614.63	1083.02	589.909	814.362	602.468	610.292	580.309	671.222	3172.62	3453.19	2453.51	2867.24	3070.85	2661.95	2662.99	2417.26
ENSMUSG00000024056	Ndc80	protein_coding	TYPE_I	L6	44.07	194.569	50.1949	141.403	45.8188	85.3009	30.7015	68.7571	174.113	398.487	130.567	257.187	210.915	197.503	117.875	247.794	14.3036	80.7556	15.3195	59.2769	17.4865	19.0205	15.2136	18.195	830.924	454.218	456.448	478.328	990.882	482.812	814.011	411.69
ENSMUSG00000024063	Lbh	protein_coding	TYPE_I	L28	5570.79	1706.18	5396.97	1433.3	4077.19	1348.74	4557.21	1137.22	4954.25	2653	5414.4	1821.01	4747.83	1590.7	5656.21	1742.83	593.931	911.41	691.476	738.471	463.436	407.345	391.871	358.105	2835.69	2911.98	4282.23	2364.67	2357.61	2300.62	2888.1	2393.32
ENSMUSG00000024065	Ehd3	protein_coding	TYPE_I	L20	504.229	374.865	426.837	299.59	399.572	393.688	385.86	374.909	576.129	532.431	566.363	398.55	489.797	520.085	567.578	847.307	3178.7	1329.78	3587.91	1309.37	3018.99	1037.85	2649.01	764.51	444.903	629.305	564.69	637.305	380.785	582.196	421.423	661.63
ENSMUSG00000024066	Xdh	protein_coding	TYPE_I	L14	5053.37	39367.1	5434.56	38068.3	5268.96	13871.7	5341.46	13061.9	2272.88	9921.99	2021.8	10392.9	1797.39	7056.93	2112.71	6676.92	7147.98	22155.7	6127.39	23073.3	5813.24	5940.17	5894.57	4592.01	529.378	5235.36	647.19	5094.35	561.764	1690.59	494.617	2217.37
ENSMUSG00000024067	Dpy30	protein_coding	TYPE_I	L30	349.384	312.047	389.39	280.727	404.229	270.676	363.844	291.998	339.211	339.676	400.321	264.096	396.997	262.363	323.184	265.339	491.686	339.921	601.348	326.933	522.052	397.829	492.51	390.525	664.281	460.756	507.094	520.652	767.014	506.813	649.647	456.384
ENSMUSG00000024074	Crim1	protein_coding	TYPE_I	L33	2661.11	2310.96	2454.83	1928.83	2311.84	1886.99	2485.28	1623.62	479.526	143.426	774.326	81.1003	493.469	136.471	367.812	156.406	576.218	606.873	532.053	594.649	552.693	594.315	541.837	621.597	464.444	428.773	524.729	418.479	425.709	388.19	374.413	475.556
ENSMUSG00000024076	Vit	protein_coding	TYPE_I	L23	56.6017	14.7395	69.7092	20.3463	61.8588	20.0995	89.731	20.5108	10.3558	0.950876	31.9065	0.301748	4.23154	1.15857	8.21882	3.49382	4.04192	0.952493	1.2775	2.09915	4.3586	1.18752	2.0667	2.45311	9.77612	0.472693	5.62193	2.29626	8.08533	2.13194	5.35773	0.491778
ENSMUSG00000024079	Eif2ak2	protein_coding	TYPE_I	L5	808.926	2312.63	511.033	1915.88	772.18	704.865	482.321	378.677	716.663	2060.18	276.779	1604.1	564.962	646.447	296.932	386.828	941.42	1897.32	716.03	1154.73	919.354	617.721	471.72	531.761	1462.88	1596.11	394.415	1167.4	1552.58	753.746	468.776	466.435
ENSMUSG00000024084	Qpct	protein_coding	TYPE_I	L29	200.068	125.459	171.8	125.394	207.466	83.222	161.354	91.5412	103.129	54.9971	78.4557	85.7414	93.9105	54.6998	85.463	43.432	470.49	208.708	476.677	229.836	505.741	394.646	447.421	467.948	20.2406	30.7132	22.3439	37.3701	17.1974	17.5141	12.5115	17.1828
ENSMUSG00000024085	Man2a1	protein_coding	TYPE_I	L14	1979.57	5903.64	1887.48	5997.9	1973.29	4852.37	2046.49	4336.36	2574.68	7507.62	1937.38	9051.23	2366.03	7431.9	2717.25	6883.59	6711.69	12403.4	7033.07	11887.9	7037.42	17257.4	7855.24	16927	1456.25	4960.23	1664.32	5243.89	1399.77	4087.9	1362.98	4823.87
ENSMUSG00000024087	Cyp1b1	protein_coding	TYPE_I	L11	240.562	266.759	248.549	336.719	191.351	606.141	277.361	501.982	21.4842	4.84535	143.654	6.25023	69.4912	31.4301	35.463	9.76864	23.6011	198.83	40.1476	261.068	33.1206	121.585	17.697	156.51	857.887	1499.09	1141.97	1548.65	971.031	2482.36	873.383	4225.93
ENSMUSG00000024096	Ralbp1	protein_coding	TYPE_I	L29	2384.8	2327.63	2590.97	2326.04	2463.51	2241.22	2386.02	2209.22	3470.87	1502.91	2099.57	1670.68	3009.46	2207.99	3143.94	2944.57	839.832	1087.87	814.506	1016.22	825.507	669.317	801.445	669.952	1566.46	1197.67	1428.48	1195.05	1593.85	989.021	1531.76	1023.3
ENSMUSG00000024112	Cacna1h	protein_coding	TYPE_I	L24	129.318	60.705	275.212	90.403	273.706	58.8958	369.799	47.8366	101.198	11.1276	265.029	10.2658	66.6483	40.255	138.911	39.8464	4.10462	5.12619	6.94556	3.86149	6.96008	6.27804	11.1632	14.125	248.68	809.429	342.959	387.05	157.538	1326.96	242.267	1030.27
ENSMUSG00000024121	Atp6v0c	protein_coding	TYPE_I	L15	358.147	631.697	373.666	724.414	511.974	543	382.551	630.517	910.279	1664.53	515.27	2072.56	751.433	1293	793.59	1216.11	590.813	946.467	557.593	1151.43	584.536	1192.2	673.064	1180.41	606.283	949.507	653.965	1097.4	689.662	745.755	695.667	764.439
ENSMUSG00000024136	Dnase1l2	protein_coding	TYPE_I	L34	158.521	69.728	192.899	61.7126	170.553	56.841	196.302	64.8871	92.6268	39.0038	124.186	33.8688	105.919	56.9023	115.884	46.9511	32.6586	23.062	39.0157	18.148	38.9445	27.3445	43.8616	16.5901	76.2034	48.7118	118.409	37.4796	95.5296	53.8229	95.8579	47.3358
ENSMUSG00000024140	Epas1	protein_coding	TYPE_I	L20	50513.2	26622.1	49256.6	33948.7	43022.9	46523.1	45477.6	46823.6	2263.78	390.761	6458.23	245.188	3259.95	331.118	1305.81	396.395	5834.33	9381.6	6295.32	11121.6	7167.2	18054	6538.3	14062.7	1262.96	2023.84	1700.76	2320.08	1208.71	2013.28	1419.46	3180.19
ENSMUSG00000024164	C3	protein_coding	TYPE_I	L6	27003.4	69281.6	17171.2	62059.4	21895.9	42473	21863.3	36788.1	5309.25	38027.8	7506.82	45790.6	4165	13183.8	4584.37	10570.3	630954	767099	584998	797598	627784	1.30514e+06	913782	1.01079e+06	8901.51	65730.6	12179.2	57611.9	8039.29	21837.5	8087.12	31215.4
ENSMUSG00000024165	Hn1l	protein_coding	TYPE_I	L6	424.531	740.428	393.946	552.935	460.431	460.346	402.659	430.252	492.83	808.547	477.35	609.093	590.443	560.621	599.354	385.634	1472.03	1316.34	1161.98	992.904	1164.35	1254.31	1115.43	1154.34	1043.76	989.046	833.767	921.853	1162.63	795.967	961.111	770.103
ENSMUSG00000024168	Tmem204	protein_coding	TYPE_I	L32	3089.75	1541.1	3398.39	1515.88	2983.3	1909.31	2974.76	2209.74	107.096	3.78223	326.007	1.28459	139.979	2.9566	60.9362	6.05643	412.051	274.515	483.001	354.012	436.854	267.303	408.795	263.591	254.52	188.199	333.435	180.735	277.409	179.471	253.711	234.367
ENSMUSG00000024169	Ift140	protein_coding	TYPE_I	L27	640.954	412.601	573.119	450.181	592.922	437.952	617.633	390.875	4059.94	346.115	1773.03	339.837	3002.48	998.404	3117.74	2132.67	395.364	317.42	379.13	300.268	379.19	297.317	352.981	250.486	4560.08	795.353	3556.02	781.308	5413.36	1032.09	5391.23	799.106
ENSMUSG00000024174	Pot1b	protein_coding	TYPE_I	L36	493.746	706.138	463.659	684.789	510.176	376.113	526.607	328.866	1052.86	1523.21	856.52	1479.79	820.185	931.164	880.768	650.932	246.855	352.824	351.738	273.899	210.659	139.533	185.025	165.404	928.792	920.823	954.903	782.099	963.771	686.185	935.529	757.238
ENSMUSG00000024177	Nme4	protein_coding	TYPE_I	L28	35.4267	15.811	40.7812	15.2836	33.245	21.3602	39.0501	14.6168	51.6672	17.5388	51.4157	23.6269	44.5814	61.6951	43.7675	24.5394	46.3297	46.4359	74.0013	43.5102	35.6879	35.2882	44.0091	30.058	242.422	78.3413	167.309	107.041	314.139	114.01	238.693	132.397
ENSMUSG00000024190	Dusp1	protein_coding	TYPE_I	L12	6915.69	4570.05	4149.74	4806.33	3979.68	8237.18	5882.6	9247.77	1353.58	4949.94	1234.07	7495.87	2247.82	11128.9	2052.63	10286.2	2815.54	2598.38	837.129	2559.86	1983.8	1517.68	2058.89	1238.36	694.234	2553.58	649.3	3174.66	1009.54	2720.23	908.661	3049.74
ENSMUSG00000024193	Phf1	protein_coding	TYPE_I	L32	1586.51	1005.71	1543.93	1257.15	1321.57	1262.5	1476.73	1340.09	2369.52	923.485	2325.88	1132.1	1977.27	1833.58	2246.65	1995.03	1009.44	607.717	788.687	704.156	921.631	756.201	1018.59	690.227	1340.93	827.065	1951.17	731.205	1373.67	1119.77	1616.34	1095.05
ENSMUSG00000024206	Rfx2	protein_coding	TYPE_I	L34	428.583	223.921	452.733	254.015	410.179	279.248	449.537	263.79	2139.75	87.7692	1235.28	123.174	1551.61	630.425	2357.85	1931.98	36.0325	34.9668	33.4785	37.6875	72.8633	61.6093	60.3783	50.0111	931.013	100.855	801.838	145.562	1330.11	151.051	1359.09	104.862
ENSMUSG00000024219	Anks1	protein_coding	TYPE_I	L32	1922.45	1586.25	2007.51	2002.43	1839.9	1863.75	1850.17	1852.05	720.249	990.697	867.702	989.363	895.812	928.562	693.062	1003.45	591.505	873.326	540.383	894.706	654.062	643.52	597.494	638.979	594.175	1007.41	733.088	1078.31	556.129	690.491	612.059	709.281
ENSMUSG00000024222	Fkbp5	protein_coding	TYPE_I	L12	336.096	5562.29	364.003	6317.68	406.533	5249.45	373.92	5474.36	448.37	7919.83	659.259	8975.11	966.979	6118.2	484.603	6223.09	1470.38	8772.55	1090.62	9751.35	1891.09	6579.86	1141.77	6563.98	474.375	4054.41	630.261	4134	517.28	3419.89	547.367	4514.02
ENSMUSG00000024228	Nudt12	protein_coding	TYPE_I	L34	216.313	127.955	181.489	107.228	183.292	123.514	197.395	128.206	21.3874	4.83544	82.6521	4.82793	58.9537	8.33037	31.3951	7.21008	2170.61	1157.47	2153.08	982.926	2200.16	1393.91	2119.45	1486.78	122.626	30.9054	81.8752	41.6434	141.978	25.4048	109.94	38.1037
ENSMUSG00000024232	Bambi	protein_coding	TYPE_I	L33	336.523	270.188	319.521	295.211	320.587	275.095	322.024	297.978	30.1157	272.698	109.702	225.087	57.9255	33.7061	40.2961	16.8606	141.206	85.3318	148.15	109.965	138.7	94.2615	109.861	107.514	71.5997	56.5075	92.6965	64.1677	82.5739	49.1375	77.3011	48.183
ENSMUSG00000024235	Map3k8	protein_coding	TYPE_I	L12	292.148	820.981	294.121	1060.11	286.453	965.402	283.251	941.694	441.818	1182.25	420.044	1624.83	317.398	1015.84	524.611	993.337	172.09	562.815	193.53	550.289	143.679	379.267	138.692	416.272	308.35	762.154	372.725	923.15	243.726	668.444	313.09	734.379
ENSMUSG00000024238	Zeb1	protein_coding	TYPE_I	L33	2464.78	1411.6	2709.96	1436.31	2308.14	1613.84	2334.11	1378.48	825.282	350.527	1076.06	383.392	973.868	768.841	888.439	912.212	834.056	726.168	760.961	541.715	950.903	726.033	881.588	735.29	1073.39	661.039	1067.55	605.968	1064.33	921.949	1111.86	885.402
ENSMUSG00000024245	Tmem178	protein_coding	TYPE_I	L27	270.764	99.4331	227.361	110.029	204.697	94.7884	216.422	119.612	9.55049	0	32.3318	0.537401	14.074	0	5.50071	0	21.3057	9.69161	4.2679	13.436	14.5947	9.01007	9.22354	13.7313	9.49219	4.1387	3.72714	5.04078	1.99857	4.00756	5.05059	2.80937
ENSMUSG00000024269	Tpgs2	protein_coding	TYPE_I	L29	280.044	137.806	310.828	127.848	298.948	145.132	271.428	138.811	313.491	185.87	287.093	153.98	292.354	186.884	268.986	192.844	262.531	123.02	287.436	101.23	277.136	133.893	268.23	164.163	231.319	193.286	225.071	205.336	247.679	219.248	221.012	227.661
ENSMUSG00000024286	Ccny	protein_coding	TYPE_I	L18	1412.62	1859.3	1452.75	1916.07	1441.17	2159.47	1561.02	2131.5	1182.88	1087.45	1169.99	1312.18	1128.03	1578.58	1371.9	1638.58	2254.05	1559.22	2046.02	1569.84	2184.31	1959.5	2262.7	1900.45	1052.05	968.042	1035.21	1098.13	1050.9	1212.74	1025.32	1331.06
ENSMUSG00000024290	Rock1	protein_coding	TYPE_I	L4	1417.02	2015.09	1678.88	2095.69	1715.4	2248.14	1693.26	1893.23	1754	2266.32	1840.96	2368.46	1984.9	2016.8	1881.54	2131.03	1533.15	1558.4	1422.27	1433.95	1581.07	1179.74	1371.16	1351.79	2494.24	1716.31	2137.89	1682.83	2982.5	1776.5	2519.21	1777.89
ENSMUSG00000024299	Adamts10	protein_coding	TYPE_I	L27	5367.23	1420.98	4711.63	1676.45	4312.92	2582.13	4535.55	2344.84	1493.69	1053.49	1708.63	843.677	1225.53	1060.72	1375.51	1172.5	412.361	279.758	496.617	315.537	356.28	337.602	340.08	213.179	1142.57	1059.11	1745.89	906.925	1003.95	1119.42	1194.38	1220
ENSMUSG00000024300	Myo1f	protein_coding	TYPE_I	L7	924.313	2524.59	813.507	2204.72	1106.44	1694.09	1063.17	1557.34	3396.06	8499.75	2370.27	7630.49	2557	5978.05	3056.11	5746.34	348.6	1286.08	489.381	1092.54	249.662	261.128	190.354	306.109	975.941	2737.68	1384.18	2342.29	1040.06	1328.72	1135.5	1402.99
ENSMUSG00000024301	Kifc5b	protein_coding	TYPE_I	L6	34.3414	73.0066	35.7436	56.2245	31.9192	42.9687	29.7955	35.96	45.8051	133.782	54.9245	92.3993	63.1215	75.4197	56.7141	56.3655	19.1632	43.4531	17.3949	31.7903	36.7495	25.7475	10.833	15.8642	609.483	242.033	364.826	273.473	645.553	314.411	688.975	238.636
ENSMUSG00000024302	Dtna	protein_coding	TYPE_I	L34	834.745	840.178	889.93	854.693	927.729	818.107	903.051	783.475	42.4962	16.2047	198.538	15.2738	83.6543	33.0428	29.1729	26.7701	14.4242	14.9699	20.2863	13.9314	40.4604	10.612	13.1302	9.6896	16.28	23.4867	32.5275	26.8058	31.3365	17.678	26.0252	23.006
ENSMUSG00000024308	Tapbp	protein_coding	TYPE_I	L7	4018.62	12892.4	3818.13	12188.3	3408.42	2818.37	3003.38	2615.76	5062.75	9633.92	3812.02	10752.7	3866.46	3772.2	3604.15	3003.51	4104.75	12109.9	4008.04	12841.5	3098.71	3151.33	3285.75	2158.55	3103.82	7498.6	3319.93	7031.95	2625.81	3000.14	2350.4	2522.51
ENSMUSG00000024312	Wdr46	protein_coding	TYPE_I	L15	271.1	216.528	257.987	201.61	265.347	306.967	273.252	306.775	494.869	379.701	391.729	339.896	344.242	387.365	504.836	332.288	594.434	744.896	685.083	813.192	578.507	875.804	694.325	753.752	643.898	555.885	533.338	553.303	606.109	720.627	642.835	672.379
ENSMUSG00000024330	Col11a2	protein_coding	TYPE_I	L18	76.3656	59.2376	81.0759	70.2807	64.2203	125.404	74.066	122.869	172.206	91.6547	176.389	90.2212	159.295	265.006	160.294	308.394	42.6242	63.8566	43.6878	69.8075	22.0164	57.6162	22.7999	41.8433	162.857	200.878	261.083	164.307	118.24	200.771	180.564	196.292
ENSMUSG00000024338	Psmb8	protein_coding	TYPE_I	L7	1542.1	7729.9	1395.02	7087.55	1100.98	1058.74	822.289	866.366	2626.17	7197.09	2142.38	7342.93	2289.56	1739.6	1950.59	1424.89	1462.93	4392.75	1433.96	4672.83	910.997	622.841	656.72	391.988	1857.33	5736.15	2287.22	5477.37	1271.74	2804.21	1316.01	2384.04
ENSMUSG00000024339	Tap2	protein_coding	TYPE_I	L7	1908.72	7403.12	1839.6	6720.03	1402.63	1660.76	1350.2	1316.5	2441.17	5814.8	2106.08	5882.16	2162.05	2134.58	1890.39	1815.42	1091.43	2769.74	1080.06	2833.74	741.243	968.939	697.188	734.058	1690.58	4051.25	2029.8	3824.07	1214.39	2052.23	1318.72	1902.22
ENSMUSG00000024349	Tmem173	protein_coding	TYPE_I	L3	543.415	1671.37	447.928	1321.73	583.909	854.425	512.218	754.857	1814.84	3245.18	1422.21	2824.69	1429.12	1316.31	1839.3	1265.29	193.933	1242.78	260.708	1027.77	183.667	269.741	146.644	301.263	1087.77	2578.16	1449.1	2137.04	847.149	1553.3	1083.2	1570.77
ENSMUSG00000024353	Mzb1	protein_coding	TYPE_I	L37	171.632	38.4724	163.37	45.6753	209.731	50.0842	188.913	37.7654	884.373	18.15	797.911	18.3912	1058.73	105.391	1211.51	98.9911	14.6368	11.4285	13.7972	8.43583	15.8455	13.6868	11.7218	13.3286	759.035	1861.63	929.314	904.607	481.838	2744.43	567.561	1653.63
ENSMUSG00000024359	Hspa9	protein_coding	TYPE_I	L10	2794.97	2895.61	3062.57	2896.45	3093.93	4079.96	3202.56	4278.31	2292.6	3440.92	3443.34	3336.11	2789.11	2993.96	2480.07	2334.6	14251	9411.21	15020.9	11511.8	16104	13216.7	14113.6	13593.2	3719.46	3464.02	2626.87	3712.38	3800.71	4450.65	3290.81	4710.14
ENSMUSG00000024371	C2	protein_coding	TYPE_I	L7	174.529	462.196	155.274	345.463	133.582	100.775	121.856	89.4558	36.3304	21.8538	55.8332	17.9798	57.6585	24.3177	49.0976	14.1717	591.809	1064.6	508.924	895.614	432.129	414.72	580.127	285.689	57.3855	272.602	58.1751	221.024	45.7291	93.0157	40.664	61.7948
ENSMUSG00000024376	Epb41l4a	protein_coding	TYPE_I	L34	476.99	470.312	522.232	489.898	532.127	535	467.559	548.156	69.9805	1.33281	196.965	0.729402	103.688	7.80004	49.4918	1.46807	19.0745	15.3609	20.0047	14.588	24.8918	19.1632	26.3931	26.1395	4.44143	5.45577	9.06839	8.33962	5.57098	12.6925	3.30496	16.3288
ENSMUSG00000024378	Stard4	protein_coding	TYPE_I	L27	935.81	677.795	866.559	567.075	880.351	571.849	830.214	541.085	373.912	343.176	400.477	324.601	387.533	328.984	265.078	310.145	3888.68	1082.42	4369.13	1555.5	4391.07	3073.13	3297.5	3533.18	651.988	313.607	480.342	399.524	706.622	338.422	576.201	328.276
ENSMUSG00000024395	Lims2	protein_coding	TYPE_I	L20	1559.12	1411.63	1787.65	1558.13	1438.01	1272.19	1506.52	1312.86	161.2	10.0491	431.673	8.10111	203.643	28.2404	138.376	23.5495	1940.6	1090.41	1876.63	1238.3	1752.56	1618.7	2004.54	1579.82	52.5261	71.5579	81.4652	73.2143	71.58	76.465	69.9853	102.86
ENSMUSG00000024397	Aif1	protein_coding	TYPE_I	L5	109.433	535.9	91.0964	430.596	103.65	59.168	75.0925	51.9997	116.518	1342.96	112.823	1299.11	93.7973	122.085	86.1368	67.5523	249.55	719.946	352.34	623.27	165.766	75.305	123.677	81.8705	405.6	918.099	511.059	967.77	344.719	264.931	402.93	276.147
ENSMUSG00000024401	Tnf	protein_coding	TYPE_I	L13	47.1549	357.087	39.8572	348.804	31.6657	70.419	17.0001	72.1197	143.094	927.408	105.156	920.923	56.6301	204.215	58.4959	204.712	21.1849	211.422	42.9266	235.743	8.51321	33.6451	6.42509	47.2059	184.393	402.799	185.263	472.366	130.844	184.865	124.174	133.03
ENSMUSG00000024404	Riok3	protein_coding	TYPE_I	L12	1927.53	2727.8	1817.6	3121.81	2137.96	3975.64	1990.18	4037.28	40343.6	3244.45	13855.9	4141.95	29581.8	14845.5	25314.6	28588.1	1986.62	2321.19	1869.46	2468.61	1969.89	2477.77	1943.42	2646.78	2287.53	1577.5	1975.2	1908.63	3018.05	1901.11	2571.84	1868.09
ENSMUSG00000024411	Aqp4	protein_coding	TYPE_I	L21	155.269	135.494	168.232	148.591	179.809	168.387	190.856	167.003	15.1752	0	55.9356	0	21.6139	0	10.1682	0.939666	9.11726	24.7058	21.8193	29.0187	32.4387	45.5943	27.6689	55.5686	3.17824	0.722188	4.1588	0	3.13784	1.26664	2.05277	1.71759
ENSMUSG00000024414	Mrpl27	protein_coding	TYPE_I	L6	471.921	454.316	404.355	388.851	397.972	346.466	348.104	375.594	189.77	357.021	203.441	352.056	217.669	267.102	200.443	272.649	780.264	760.729	950.02	834.979	786.768	748.591	783.915	751.663	254.057	338.462	198.901	345.36	299.568	302.639	236.237	287.096
ENSMUSG00000024420	Zfp521	protein_coding	TYPE_I	L28	360.548	108.545	354.033	124.693	332.541	158.183	397.012	147.692	49.7763	3.27142	155.518	6.77709	45.6008	39.6428	40.1009	118.544	33.8337	18.4524	27.3908	16.7968	36.8851	22.6716	24.7836	11.2303	135.786	95.1479	168.03	87.4821	128.737	117.276	127.072	154.563
ENSMUSG00000024421	Lama3	protein_coding	TYPE_I	L33	3873.62	872.296	3092.78	900.447	3527.63	830.819	2767.35	652.21	251.037	4.64317	571.359	2.63357	311.923	4.36254	200.364	15.2311	42.6191	28.268	71.9682	37.7239	45.7185	14.1996	53.1921	7.45422	48.1707	52.2279	56.7153	32.9527	33.0545	17.7637	49.12	19.328
ENSMUSG00000024424	Ttc39c	protein_coding	TYPE_I	L8	159.297	308.487	119.603	357.729	153.212	230.465	140.481	250.178	58.0712	436.449	76.8403	546.385	60.9216	352.407	44.5738	223.732	1593	1149.2	1726.72	1543.3	1478.38	1418.78	1368.03	1465.03	29.4773	263.466	33.7088	347.423	28.3774	134.673	25.914	124.912
ENSMUSG00000024426	Atat1	protein_coding	TYPE_I	L29	425.754	306.922	417.835	278.145	414.146	220.912	393.14	209.665	217.094	183.104	327.913	177.81	246.161	200.766	274.708	220.576	1147.82	346.359	995.682	278.36	1166.54	420.944	1286.11	403.76	345.374	447.379	487.277	269.338	293.55	575.709	395.843	410.008
ENSMUSG00000024427	Spry4	protein_coding	TYPE_I	L12	548.326	999.477	514.419	918.801	579.621	3262.48	683.464	2969.04	40.2081	18.2817	84.5489	12.9988	36.314	9.21625	27.6978	5.49275	400.918	209.056	350.032	195.252	335.351	480.344	233.645	306.81	68.2506	84.9569	89.6833	89.9214	72.7675	155.629	93.2959	168.654
ENSMUSG00000024429	Gnl1	protein_coding	TYPE_I	L15	928.781	1009.96	873.94	1031.22	836.864	849.299	881.427	869.671	781.307	762.391	911.287	854.228	852.227	909.367	810.495	883.196	575.262	881.714	562.318	1213.18	548.762	893.919	637.776	888.423	504.339	647.627	599.789	670.659	452.715	654.993	508.874	724.962
ENSMUSG00000024451	Arap3	protein_coding	TYPE_I	L32	5728.84	3381.79	6448.92	3720.45	5094.84	4306.99	5469.75	3670.19	779.59	901.754	1375.75	1330.68	904.774	2171.66	826.468	2500.68	773.752	739.148	804.013	893.825	745.419	717.563	657.37	604.114	587.177	598.943	701.426	670.662	684.059	732.072	691.907	814.185
ENSMUSG00000024472	Dcp2	protein_coding	TYPE_I	L5	1044.48	1851.99	1011.07	1633.59	999.596	864.89	972.011	752.189	710.656	1244.97	648.916	1139.93	724.065	689.007	597.82	620.376	596.112	892.112	467.005	666.766	545.034	410.498	400.809	466.622	968.179	1140.44	826.064	1061.93	954.598	745.184	839.02	817.448
ENSMUSG00000024486	Hbegf	protein_coding	TYPE_I	L6	853.162	484.299	701.826	385.834	698.116	1290.05	716.011	1059.21	87.7434	15.551	201.382	24.8274	107.953	83.0557	43.3069	45.6591	69.9692	113.624	79.6853	115.953	66.7149	185.167	70.4997	153.841	53.9264	109.404	49.614	85.2362	50.8636	280.201	55.0552	284.402
ENSMUSG00000024501	Dpysl3	protein_coding	TYPE_I	L26	1756	589.835	1591.58	578.317	1436.33	1202.17	1397.42	963.055	286.05	5.32083	377.301	4.61409	260.976	139.138	217.662	49.3999	121.632	236.874	168.631	293.407	167.493	442.429	140.922	580.62	406.196	479.386	462.828	466.522	467.415	704.99	434.696	901.881
[truncated: 3,618 more rows]

## Sheet: LUNG + Type II
Supplementary Table 14. Average normalised read counts for all genes in control and Toxoplasma gondii infected Wildtype and IFN receptor KO mice
					LUNG								BLOOD								LIVER								SPLEEN
[truncated: 3,124 more rows]

## Sheet: LUNG + Type I and II
Supplementary Table 14. Average normalised read counts for all genes in control and Toxoplasma gondii infected Wildtype and IFN receptor KO mice
[truncated: 2,360 more rows]

[truncated: 4 more sheets: BLOOD + Type I, BLOOD + Type II, BLOOD + Type I and II, ALL]
