# Supplementary material for: Transcriptional profiling unveils type I and II interferon networks in blood and tissues across diseases
Source: Nat Commun. 2019 Jun 28;10:2887. doi: 10.1038/s41467-019-10601-6 (PMC6599044; doi:10.1038/s41467-019-10601-6)
Supplement: Supplementary file 17 — Supplementary Data 15 [file 41467_2019_10601_MOESM17_ESM.xlsx]

## Sheet: Sheet1
Supplementary Data 15. Differential gene expression in uninfected (control) and Toxoplasma gondii infected (disease) Wildtype and IFN receptor KO mice in lung
Ensembl ID	Gene	Gene biotype	Lung modules	Blood modules	LUNG
					Wildtype disease vs. Wildtype controls			Ifnar-/- controls vs. Wildtype controls			Ifnar-/- disease vs. Wildtype controls			Ifngr-/- controls vs. Wildtype controls			Ifngr-/- disease vs. Wildtype controls			Ifnar-/- x Ifngr-/- controls vs. Wildtype controls			Ifnar-/- x Ifngr-/- disease vs. Wildtype controls
					Log2 Fold Change	p-value	FDR p-value	Log2 Fold Change	p-value	FDR p-value	Log2 Fold Change	p-value	FDR p-value	Log2 Fold Change	p-value	FDR p-value	Log2 Fold Change	p-value	FDR p-value	Log2 Fold Change	p-value	FDR p-value	Log2 Fold Change	p-value	FDR p-value
ENSMUSG00000000001	Gnai3	protein_coding	L2	B4	0.729313	7.76e-05	0.000490316	0.0870101	0.673336	1	0.802682	1.37e-05	0.000102967	0.224767	0.275894	1	1.17607	1.83e-10	4.92e-09	0.249111	0.227227	1	1.01418	1.46e-07	2.8e-06
ENSMUSG00000000003	Pbsn	protein_coding	-	-	NA	NA	NA	NA	NA	NA	NA	NA	NA	NA	NA	NA	NA	NA	NA	NA	NA	NA	NA	NA	NA
ENSMUSG00000000028	Cdc45	protein_coding	L6	B10	1.80312	2.81e-11	6.63e-10	-0.143928	0.640608	1	1.32962	1e-06	1e-05	-0.10209	0.739518	1	0.672028	0.013713	0.0405394	-0.368585	0.233084	1	0.557755	0.0507646	0.126241
ENSMUSG00000000031	H19	lincRNA	-	-	-9.92287	2.97e-39	1.58e-36	0.0859105	0.911821	1	-7.91508	2.16e-28	3.91e-26	0.344269	0.657198	1	-9.50922	9.89e-38	1.46e-34	0.266697	0.731006	1	-8.64351	4.23e-30	2.85e-27
ENSMUSG00000000037	Scml2	protein_coding	-	-	-1.81231	0.000210255	0.00117067	-0.165358	0.744629	1	-1.5349	0.00154425	0.006362	-0.695745	0.176231	1	-1.63008	0.00068826	0.00348984	-0.13306	0.792365	1	-1.98986	0.00013897	0.0010574
ENSMUSG00000000049	Apoh	protein_coding	L38	B21	-0.611757	0.323791	0.482976	-6.80071	2.2e-21	2.3e-18	-4.17492	2.14e-11	5.44e-10	-6.86369	7.39076e-22	8.07524e-19	-6.26822	4e-23	8.7e-21	-4.97032	9.24341e-13	4.32712e-10	-0.31183	0.629928	0.759463
ENSMUSG00000000056	Narf	protein_coding	-	-	-0.263278	0.257364	0.410446	0.106676	0.680817	1	-0.183127	0.430963	0.578699	0.289033	0.264424	1	-0.126774	0.585147	0.708827	0.316533	0.221696	1	0.0306389	0.899583	0.945766
ENSMUSG00000000058	Cav2	protein_coding	L27	B4	-0.361507	0.179994	0.315759	0.0315052	0.91666	1	-0.439612	0.103041	0.200258	-0.00347813	0.990782	1	-0.533912	0.0476886	0.109766	0.225818	0.453187	1	-0.444053	0.115217	0.233981
ENSMUSG00000000078	Klf6	protein_coding	L13	B4	1.20665	6.8e-12	1.77e-10	0.00164802	0.993314	1	1.21242	5.42e-12	1.52e-10	0.21807	0.267337	1	1.01881	6.9e-09	1.37e-07	0.289547	0.140806	1	1.01816	3.08e-08	7.1e-07
ENSMUSG00000000085	Scmh1	protein_coding	-	B32	-0.760151	0.000130633	0.000773626	-0.0123654	0.955485	1	-0.454551	0.0220953	0.0591641	-0.0702905	0.750927	1	-0.279262	0.159086	0.278811	-0.0963353	0.663629	1	-0.228973	0.269675	0.431643
ENSMUSG00000000088	Cox5a	protein_coding	L9	B3	0.383938	0.0194959	0.055462	0.78281	1.96e-05	0.00114634	0.231481	0.159528	0.279829	0.615723	0.000785375	0.0380151	0.0671894	0.682943	0.784958	0.699182	0.000137108	0.00738123	0.262503	0.126871	0.250998
ENSMUSG00000000093	Tbx2	protein_coding	L33	B27	-1.50596	8.15e-05	0.000512219	-0.18122	0.670731	1	-1.3723	0.000330561	0.00168497	-0.380066	0.372588	1	-0.816017	0.0327363	0.0816348	-0.328597	0.440773	1	-0.690124	0.0840098	0.185281
ENSMUSG00000000094	Tbx4	protein_coding	L20	-	-0.544378	0.298547	0.456016	-0.0562687	0.923094	1	-0.44239	0.398233	0.546544	-0.399008	0.493646	1	-0.214	0.68276	0.784951	-0.247503	0.671118	1	-0.272943	0.617745	0.750028
ENSMUSG00000000103	Zfy2	protein_coding	-	-	NA	NA	NA	NA	NA	NA	NA	NA	NA	NA	NA	NA	NA	NA	NA	NA	NA	NA	NA	NA	NA
ENSMUSG00000000120	Ngfr	protein_coding	L26	B29	-2.77962	3.26e-06	2.94e-05	-0.289377	0.65347	1	-2.83306	2.39e-06	2.2e-05	0.175424	0.784859	1	-2.11579	0.000323683	0.00185173	-0.0122715	0.98478	1	-1.89588	0.00203516	0.00987673
ENSMUSG00000000125	Wnt3	protein_coding	-	-	-1.8177	0.1717	NA	-0.976668	0.484128	NA	-1.42534	0.27869	NA	-1.59016	0.261537	NA	-0.505461	0.690156	NA	-0.875638	0.528051	NA	-0.216254	0.868722	NA
ENSMUSG00000000126	Wnt9a	protein_coding	L33	-	-1.52273	2.14e-11	5.14e-10	0.101011	0.684706	1	-1.42683	3.71e-10	7.64e-09	-0.176581	0.478286	1	-0.603634	0.00700369	0.0236659	-0.0715823	0.773682	1	-0.347317	0.137468	0.266587
ENSMUSG00000000127	Fer	protein_coding	L29	B6	-0.108602	0.665172	0.784895	0.0257452	0.926791	1	-0.17669	0.481794	0.625735	0.0607758	0.828133	1	-0.444127	0.0770562	0.159646	0.0632435	0.821314	1	-0.728585	0.0056619	0.0225324
ENSMUSG00000000131	Xpo6	protein_coding	L15	-	0.315699	0.0200576	0.0567779	0.00266567	0.986002	1	0.436858	0.00129421	0.00545223	-0.00647593	0.965978	1	0.628211	3.63e-06	3.76e-05	0.0518369	0.732792	1	0.68004	1.63e-06	2.32e-05
ENSMUSG00000000134	Tfe3	protein_coding	L15	B6	0.0874952	0.518515	0.667083	-0.0318485	0.833613	1	0.143455	0.290046	0.436523	-0.0429641	0.77667	1	0.029339	0.828575	0.892497	-0.0987083	0.514897	1	0.0183237	0.897177	0.944582
ENSMUSG00000000142	Axin2	protein_coding	L33	B37	-1.08573	2.13e-05	0.000156388	-0.314943	0.268606	1	-0.888106	0.000506008	0.00243669	-0.396147	0.163961	1	-1.05925	3.34e-05	0.000266309	-0.283688	0.318819	1	-0.985017	0.000225757	0.00158891
ENSMUSG00000000148	Brat1	protein_coding	-	-	-0.447409	0.00648196	0.022318	-0.14116	0.441369	1	-0.427856	0.00932186	0.029141	-0.0947862	0.604525	1	-0.569052	0.000536816	0.00282646	-0.0816776	0.655523	1	-0.570092	0.00093123	0.0051661
ENSMUSG00000000149	Gna12	protein_coding	-	-	-0.897124	8.59e-12	2.19e-10	0.00873586	0.952415	1	-0.837334	1.89e-10	4.11e-09	-0.197516	0.177323	1	-0.53861	4e-05	0.000311646	-0.16802	0.251195	1	-0.44486	0.00118293	0.00631014
ENSMUSG00000000154	Slc22a18	protein_coding	L30	B4	-0.307204	0.248847	0.401165	-0.474776	0.111558	1	-0.643112	0.0162712	0.0460561	-0.410163	0.16818	1	-1.02116	0.000139042	0.000911656	-0.448558	0.132188	1	-0.478874	0.086256	0.18907
ENSMUSG00000000157	Itgb2l	protein_coding	L13	B17	3.94387	1.97e-13	6.63e-12	-2.66343	0.000250986	0.0126404	3.79713	1.51e-12	4.62e-11	0.0576475	0.925006	1	6.59609	7.34e-35	7.42e-32	-0.881562	0.163589	1	4.38538	3.95e-15	3.83e-13
ENSMUSG00000000159	Igsf5	protein_coding	-	-	0.00372412	0.990019	0.997249	-0.12496	0.707131	1	0.189818	0.523684	0.662969	-0.00508255	0.987794	1	0.631756	0.0335257	0.0831648	-0.27886	0.401884	1	1.05485	0.000679805	0.00397958
ENSMUSG00000000167	Pih1d2	protein_coding	-	-	0.300381	0.354785	0.515112	0.189444	0.601347	1	0.694724	0.0321178	0.0798226	0.146723	0.685437	1	0.852822	0.00839986	0.0274285	0.21326	0.556022	1	0.718167	0.0338624	0.0926593
ENSMUSG00000000168	Dlat	protein_coding	-	B4	-0.303734	0.041656	0.102183	0.248555	0.134624	1	-0.331619	0.026356	0.0682421	0.132513	0.424949	1	-0.400959	0.00716882	0.0241066	0.343175	0.0386425	0.811041	-0.296001	0.0577727	0.139375
ENSMUSG00000000171	Sdhd	protein_coding	-	B12	0.0405765	0.786075	0.870691	0.102326	0.540245	1	0.0626847	0.675117	0.785514	0.0626164	0.707725	1	-0.0695769	0.641665	0.753408	0.178064	0.286283	1	0.144813	0.354212	0.52156
ENSMUSG00000000182	Fgf23	protein_coding	L10	-	2.07641	0.00755026	0.0254398	-1.14258	0.252548	1	2.69102	0.000498134	0.0024019	2.67453	0.00145244	0.0656788	6.05908	1.83e-15	1.22e-13	-0.229525	0.803254	1	5.91504	6.12e-14	4.7e-12
ENSMUSG00000000183	Fgf6	protein_coding	-	-	-2.83186	0.105348	NA	-0.0763608	0.964799	NA	-1.42252	0.415899	NA	0.0880091	0.959445	NA	-2.57081	0.141523	NA	0.0470255	0.978322	NA	-2.67413	0.124926	NA
ENSMUSG00000000184	Ccnd2	protein_coding	L36	B10	0.331385	0.0952625	0.1958	-0.0816083	0.713209	1	0.0677986	0.732949	0.829811	-0.204927	0.356009	1	-0.555286	0.00521318	0.0185645	-0.171493	0.439885	1	-0.596915	0.00409037	0.0173778
ENSMUSG00000000194	Gpr107	protein_coding	-	-	0.126759	0.255182	0.408214	-0.0819895	0.51093	1	0.0357784	0.748414	0.841402	-0.063078	0.612571	1	-0.176213	0.114097	0.216629	-0.0795243	0.523403	1	-0.139713	0.231263	0.387753
ENSMUSG00000000197	Nalcn	protein_coding	-	-	-0.357616	0.594025	0.730252	-0.156052	0.833682	NA	-0.470992	0.484881	0.628752	-0.0752585	0.919	1	-0.388292	0.562349	0.689239	0.238193	0.746678	1	-0.292818	0.67576	0.795083
ENSMUSG00000000202	Btbd17	protein_coding	L15	-	0.204915	0.834677	0.902774	0.109536	0.91935	NA	0.668469	0.493439	0.636468	1.23503	0.242825	1	1.27205	0.187406	0.31574	0.75512	0.478428	NA	1.36391	0.17377	0.31654
ENSMUSG00000000204	Slfn4	protein_coding	L3	B17	4.54198	1.45e-31	3.29e-29	-1.55656	0.000383662	0.0185043	4.71648	6.64e-34	2.11e-31	0.82504	0.0572492	0.942964	5.02336	3.11e-38	5.32e-35	0.0166057	0.969526	1	3.82146	4.85e-21	1.16e-18
ENSMUSG00000000214	Th	protein_coding	-	-	-0.57945	NA	NA	0.298305	NA	NA	-0.572609	NA	NA	0.110522	NA	NA	-0.594242	NA	NA	0.259323	NA	NA	-0.530229	NA	NA
ENSMUSG00000000215	Ins2	protein_coding	-	-	-0.108284	0.913115	NA	-0.0112367	0.989862	NA	-0.108154	0.913203	NA	-0.0391264	0.964712	NA	-0.0629114	0.949461	NA	-0.0162447	0.985345	NA	-0.073667	0.937715	NA
ENSMUSG00000000216	Scnn1g	protein_coding	L32	B24	-0.630704	0.0957741	0.196641	-0.0220066	0.958441	1	-0.656937	0.0827695	0.168871	-0.0217679	0.958889	1	0.172311	0.64897	0.758948	-0.236304	0.575802	1	0.0585338	0.882388	0.934944
ENSMUSG00000000223	Drp2	protein_coding	-	-	-1.41646	2.29e-07	2.67e-06	0.353211	0.228269	1	-1.12496	3.62e-05	0.000242775	-0.253511	0.39108	1	-1.62784	3.22e-09	6.82e-08	0.012303	0.966664	1	-2.30988	2.24e-14	1.88e-12
ENSMUSG00000000244	Tspan32	protein_coding	L37	B28	-0.111381	0.610208	0.742932	-0.243972	0.318476	1	-0.174817	0.424444	0.572611	-0.379955	0.120159	1	-0.238389	0.275352	0.417891	-0.106636	0.662101	1	-0.347296	0.129404	0.254616
ENSMUSG00000000247	Lhx2	protein_coding	L5	-	0.0797297	0.901612	0.942898	-2.72651	0.00930982	0.315175	-1.52974	0.0480356	0.109938	0.268674	0.699983	1	-2.9175	0.00167204	0.00728146	-1.87587	0.0369233	0.791939	-0.3034	0.662215	0.784793
ENSMUSG00000000248	Clec2g	protein_coding	L6	B4	-1.36739	0.0247807	0.067238	-0.129333	0.842033	1	-0.796319	0.182777	0.310151	-0.063052	0.922092	1	-2.69283	5.07e-05	0.000382168	-0.0294715	0.963568	1	-2.19398	0.00118667	0.00632718
ENSMUSG00000000253	Gmpr	protein_coding	L33	B35	-2.15553	1.06e-12	3.14e-11	0.267369	0.420958	1	-1.79312	2.84e-09	4.79e-08	0.153821	0.643311	1	-1.06862	0.000354488	0.00199951	0.184931	0.577753	1	-0.914235	0.00347772	0.0152533
ENSMUSG00000000263	Glra1	protein_coding	-	-	NA	NA	NA	NA	NA	NA	NA	NA	NA	NA	NA	NA	NA	NA	NA	NA	NA	NA	NA	NA	NA
ENSMUSG00000000266	Mid2	protein_coding	L33	B24	-0.544286	0.056064	0.12976	0.180377	0.570428	1	-0.403649	0.156531	0.275769	-0.019554	0.950953	1	-0.570422	0.0452371	0.10528	0.096241	0.762075	1	-0.71612	0.0162376	0.0521476
ENSMUSG00000000275	Trim25	protein_coding	L5	-	1.04278	3.54e-11	8.22e-10	-0.365584	0.0382061	0.845479	1.15813	1.92e-13	6.91e-12	-0.0423964	0.809831	1	0.537534	0.00064427	0.00329462	-0.271414	0.123668	1	0.361259	0.0283563	0.0805782
ENSMUSG00000000276	Dgke	protein_coding	L33	B32	-0.715346	0.0160711	0.0473	-0.0691906	0.834618	1	-0.521335	0.0793393	0.163401	-0.131192	0.692141	1	-0.204333	0.491173	0.629198	0.0245751	0.940865	1	-0.170273	0.58324	0.722893
ENSMUSG00000000278	Scpep1	protein_coding	L7	B4	0.984414	1.6e-09	2.84e-08	-0.194147	0.288495	1	1.0052	7.3e-10	1.4e-08	0.00598465	0.973861	1	-0.088148	0.589805	0.712677	-0.0678278	0.710505	1	-0.151694	0.375296	0.543101
ENSMUSG00000000282	Mnt	protein_coding	L18	B32	-0.0428147	0.819698	0.893279	-0.0473975	0.821401	1	0.183635	0.328141	0.476644	0.0582847	0.781036	1	0.427941	0.0224525	0.0605143	0.0789013	0.706752	1	0.466972	0.0172286	0.0546748
ENSMUSG00000000290	Itgb2	protein_coding	L7	B7	1.93619	5.36e-20	4.04e-18	-0.183404	0.438137	1	1.91369	1.43e-19	1.08e-17	0.42035	0.0753297	1	1.48168	2.45e-12	9.53e-11	0.0896513	0.704562	1	1.39601	2.73e-10	9.87e-09
ENSMUSG00000000295	Hddc2	protein_coding	-	-	-0.272151	0.300737	0.458078	-0.182871	0.533575	1	0.00898105	0.972724	0.985815	0.0183573	0.949957	1	0.331977	0.20414	0.336258	-0.18187	0.535275	1	0.503505	0.065281	0.152823
ENSMUSG00000000296	Tpd52l1	protein_coding	-	B25	-1.60195	8.33e-05	0.000522382	0.353799	0.407309	1	-0.930001	0.0193181	0.0531498	0.5234	0.217424	1	-0.481281	0.215781	0.350622	0.263352	0.53725	1	-0.265398	0.513057	0.663979
ENSMUSG00000000301	Pemt	protein_coding	-	B23	-0.640066	0.10567	0.212388	-2.12245	2.19e-06	0.000148192	-2.67972	3.62e-11	8.87e-10	-2.00603	6.99898e-06	0.000508704	-2.90011	7.6e-13	3.19e-11	-2.36637	1.38692e-07	1.47123e-05	-0.357064	0.387357	0.55449
ENSMUSG00000000303	Cdh1	protein_coding	-	B26	0.300534	0.479973	0.633955	-0.0830644	0.860997	1	0.483058	0.256236	0.398406	0.066201	0.889007	1	0.234052	0.582255	0.706171	-0.0918119	0.84653	1	0.249171	0.575184	0.716087
ENSMUSG00000000305	Cdh4	protein_coding	L27	-	-1.98	1.96e-10	4.04e-09	-0.177608	0.595239	1	-1.52279	7.64e-07	7.86e-06	-0.20975	0.529609	1	-0.512322	0.0876712	0.176727	-0.199352	0.5505	1	-0.91875	0.00373019	0.0161525
ENSMUSG00000000308	Ckmt1	protein_coding	L24	B26	-0.322639	0.668579	0.787524	0.256757	0.758349	1	-0.0711565	0.924776	0.955532	0.590918	0.47884	1	0.266578	0.72348	0.817073	0.3371	0.686252	1	0.781309	0.320001	0.486668
ENSMUSG00000000317	Bcl6b	protein_coding	L14	-	0.314383	0.210663	0.356227	0.123131	0.660823	1	-0.14654	0.56003	0.694295	-0.175804	0.531123	1	0.624728	0.0128216	0.0384165	-0.161389	0.565377	1	0.343241	0.191151	0.338878
ENSMUSG00000000318	Clec10a	protein_coding	L10	B7	1.02493	0.00659124	0.02264	-0.0273884	0.948337	1	0.854299	0.0236802	0.0626601	-0.126122	0.765308	1	2.7113	5.75e-13	2.47e-11	0.567213	0.177943	1	2.48205	2.71e-10	9.82e-09
ENSMUSG00000000320	Alox12	protein_coding	L34	B35	-0.394246	0.216793	0.363253	-0.141262	0.691618	1	0.132705	0.677271	0.787114	0.225711	0.525536	1	0.517451	0.104149	0.201925	-0.0544959	0.8783	1	0.708185	0.0333268	0.0915436
ENSMUSG00000000325	Arvcf	protein_coding	L33	B19	-2.1119	4.65e-17	2.59e-15	-0.0160753	0.954063	1	-2.03598	6.03e-16	3.14e-14	-0.348678	0.211645	1	-1.4869	3e-09	6.42e-08	-0.318189	0.254388	1	-1.52357	6.38e-09	1.75e-07
ENSMUSG00000000326	Comt	protein_coding	-	B4	-0.606292	0.00170533	0.00722894	-0.274364	0.203704	1	-0.996176	2.64e-07	3e-06	-0.305713	0.15657	1	-0.848417	1.14e-05	0.000103063	-0.255517	0.236388	1	-0.56615	0.00508958	0.0207047
ENSMUSG00000000339	Rtca	protein_coding	L14	-	0.21394	0.24802	0.400143	-0.0284589	0.890833	1	0.38306	0.0386015	0.092552	-0.0399838	0.846897	1	0.518949	0.0049913	0.0179151	-0.0557995	0.787712	1	0.68846	0.000365328	0.00239098
ENSMUSG00000000340	Dbt	protein_coding	-	B31	-0.00753698	0.969546	0.985559	-0.105187	0.633714	1	0.0219368	0.911569	0.947615	-0.190586	0.387737	1	0.319988	0.104563	0.202596	-0.0670311	0.761223	1	0.244512	0.235832	0.393395
ENSMUSG00000000346	Dazap2	protein_coding	-	B34	0.216375	0.247032	0.39897	-0.0528907	0.800126	1	0.496974	0.00783988	0.0252384	0.0458884	0.826106	1	0.58072	0.00188805	0.00802393	0.0229985	0.912327	1	0.736945	0.000162482	0.00120937
ENSMUSG00000000355	Mcts1	protein_coding	L6	B12	0.477435	0.0187794	0.0537578	0.218295	0.336799	1	0.191863	0.346044	0.495255	0.116233	0.608905	1	0.127136	0.531952	0.663644	0.202761	0.372044	1	0.122701	0.564266	0.706682
ENSMUSG00000000359	Rem1	protein_coding	L27	B30	-0.948477	0.0379144	0.0948273	0.576577	0.254876	1	-1.32993	0.0037323	0.0134419	-0.0716644	0.887621	1	-0.935388	0.0405297	0.0966999	0.0558559	0.912277	1	-1.4096	0.00327553	0.0145223
ENSMUSG00000000365	Rnf17	protein_coding	-	-	0.625039	0.254184	0.407104	0.054878	0.929872	1	-0.522295	0.369346	0.518855	-0.29687	0.637485	1	-0.749928	0.196829	0.327714	0.0454257	0.941636	1	-1.84119	0.00682625	0.0262315
ENSMUSG00000000374	Trappc10	protein_coding	-	B31	0.103064	0.471112	0.626189	-0.00184474	0.990796	1	0.274795	0.0546637	0.12169	-0.0164028	0.918258	1	0.505357	0.000403354	0.00222501	0.0502426	0.753247	1	0.572832	0.000125591	0.000970703
ENSMUSG00000000378	Ccm2	protein_coding	-	B40	-0.121924	0.290562	0.447221	0.0667004	0.604457	1	-0.199515	0.0845418	0.171759	-0.0486679	0.705293	1	-0.132476	0.250428	0.389839	0.0199195	0.876979	1	-0.0722798	0.549091	0.693444
ENSMUSG00000000381	Wap	protein_coding	-	-	0.045275	0.963457	NA	0	1	NA	0	1	NA	0.0704724	0.936184	NA	0.0342273	0.97237	NA	0	1	NA	0	1	NA
ENSMUSG00000000384	Tbrg4	protein_coding	L15	-	0.232894	0.0945518	0.194655	0.0934509	0.548981	1	0.215549	0.122379	0.228403	-0.000602228	0.996916	1	0.531535	0.000129834	0.000860938	0.131928	0.396753	1	0.551933	0.000145387	0.00109893
ENSMUSG00000000385	Tmprss2	protein_coding	L33	B24	-1.27517	1.62e-06	1.58e-05	-0.33615	0.257202	1	-1.17328	1.03e-05	8.01e-05	0.0655237	0.825118	1	-0.851478	0.0013539	0.00610421	-0.223555	0.451041	1	-1.04284	0.000175633	0.00129006
ENSMUSG00000000386	Mx1	protein_coding	L5	B14	2.40476	1.16e-07	1.44e-06	-1.99398	0.0001	0.00535665	1.18234	0.00922736	0.0288862	-0.347168	0.493625	1	-1.43673	0.00166145	0.00724526	-1.91329	0.000184171	0.00969668	-3.46053	1.75e-12	1.01e-10
ENSMUSG00000000392	Fap	protein_coding	L14	-	0.17526	0.7185	0.823573	0.154327	0.775713	1	0.73039	0.132297	0.242819	-0.116296	0.830131	1	0.43288	0.37246	0.517341	0.353968	0.512615	1	-0.162502	0.749633	0.846624
ENSMUSG00000000394	Gcg	protein_coding	-	-	0.9899	0.417903	0.578069	-0.131032	0.924225	NA	2.09604	0.0805984	0.165488	-1.30168	0.368327	1	1.49724	0.214531	0.349055	-1.25639	0.386507	1	-0.952689	0.488092	0.642973
ENSMUSG00000000399	Ndufa9	protein_coding	-	B12	-0.262728	0.10376	0.209266	0.0308911	0.863998	1	-0.462516	0.00423394	0.0149481	0.0148826	0.934199	1	-0.534349	0.000943668	0.00453442	0.0994039	0.581294	1	-0.406951	0.0160459	0.0517206
ENSMUSG00000000402	Egfl6	protein_coding	L28	B27	-1.48092	0.000198949	0.00111589	-0.56583	0.202062	1	-1.65617	3.21e-05	0.000218007	0.315732	0.476221	1	-1.57265	7.79e-05	0.000553502	-0.0801354	0.856555	1	-1.79016	1.71e-05	0.000179079
ENSMUSG00000000409	Lck	protein_coding	L35	B41	1.74055	1.3e-10	2.76e-09	-0.00849888	0.977651	1	0.92549	0.000642297	0.00299433	-0.57233	0.0596611	0.966011	0.502825	0.0637657	0.13755	-0.494313	0.103802	1	0.242851	0.392152	0.559119
ENSMUSG00000000411	Tssk3	protein_coding	-	-	-1.2108	0.387646	NA	-0.877997	0.556545	NA	-1.05463	0.451719	NA	-1.23954	0.408486	NA	-1.81749	0.202018	NA	-0.315528	0.830632	NA	-0.331483	0.81534	NA
ENSMUSG00000000416	Cttnbp2	protein_coding	L27	-	-2.62976	5.63e-12	1.48e-10	-0.226346	0.588917	1	-2.00432	1.29e-07	1.57e-06	-0.0549875	0.895438	1	-1.82804	1.33e-06	1.56e-05	-0.25649	0.540183	1	-1.97009	6.76e-07	1.07e-05
ENSMUSG00000000420	Galnt1	protein_coding	L2	B34	0.736615	6.5e-05	0.000419628	-0.0670043	0.745361	1	0.514036	0.00533742	0.0182212	0.165589	0.421893	1	0.598604	0.00117295	0.00542041	0.0682886	0.740545	1	0.516138	0.00745732	0.0281231
ENSMUSG00000000435	Myf5	protein_coding	-	-	-1.08743	0.397101	NA	-0.194197	0.868336	NA	-1.06522	0.40673	NA	-0.138464	0.905947	NA	-0.858698	0.504093	NA	-0.0525403	0.964242	NA	-1.02194	0.407366	NA
ENSMUSG00000000439	Mkrn2	protein_coding	-	-	-0.221866	0.0858936	0.180797	-0.0315945	0.82658	1	-0.0922917	0.475111	0.619555	0.0590398	0.681364	1	-0.0359707	0.780082	0.858156	-0.0379767	0.792045	1	0.0638815	0.635473	0.764021
ENSMUSG00000000440	Pparg	protein_coding	L37	B32	-0.87673	0.00038227	0.00197608	-0.0145561	0.957608	1	-0.8484	0.000599058	0.00281819	0.127223	0.641487	1	-0.539021	0.028322	0.0728008	0.414802	0.128467	1	-0.596513	0.0205657	0.062839
ENSMUSG00000000441	Raf1	protein_coding	-	-	0.272654	0.0161148	0.0474104	0.0183564	0.884862	1	0.417049	0.000232786	0.00124455	0.0119694	0.924729	1	0.368046	0.00115573	0.00535532	0.0199004	0.875205	1	0.407684	0.000578095	0.00348853
ENSMUSG00000000486	2001-09-01	protein_coding	L35	B41	0.558077	0.00423365	0.0157379	-0.194279	0.374376	1	0.0650955	0.73923	0.834286	-0.425971	0.051545	0.89106	0.0984323	0.614326	0.732076	-0.235986	0.280409	1	-0.0844829	0.679546	0.797285
ENSMUSG00000000489	Pdgfb	protein_coding	L27	B15	-1.23727	0.00473817	0.017222	-0.114576	0.81443	1	-2.13621	1.1e-06	1.09e-05	-0.211627	0.664624	1	-2.27942	1.99e-07	2.86e-06	-0.328651	0.500795	1	-2.20213	1.53e-06	2.2e-05
ENSMUSG00000000530	Acvrl1	protein_coding	L32	B18	-1.28325	0.00035642	0.00186094	-0.0406237	0.919305	1	-1.32644	0.000223828	0.00120419	-0.283797	0.479105	1	-1.41337	8.41e-05	0.000592454	-0.238788	0.551512	1	-1.49768	6.7e-05	0.000573842
ENSMUSG00000000531	Grasp	protein_coding	-	-	-0.914881	0.000432662	0.00219982	-0.0884802	0.759981	1	-0.440291	0.089941	0.18032	-0.148229	0.60867	1	-0.419587	0.105796	0.20461	-0.0965428	0.7388	1	-0.360372	0.184109	0.329955
ENSMUSG00000000532	Acvr1b	protein_coding	L18	B32	0.193912	0.339813	0.499937	-0.0336663	0.882134	1	0.445932	0.0281407	0.0717633	-0.0417763	0.85399	1	0.803334	7.59e-05	0.000541643	0.0466988	0.837007	1	0.905324	2e-05	0.000205175
ENSMUSG00000000538	Tom1l2	protein_coding	L33	B29	-0.722007	0.000375833	0.00194809	0.0257589	0.909512	1	-0.676774	0.000858939	0.00383065	-0.114872	0.612255	1	-0.734784	0.00029477	0.00171011	-0.0020942	0.992627	1	-0.724005	0.000649354	0.00383466
ENSMUSG00000000544	Gpa33	protein_coding	-	-	-0.238935	0.849785	0.911408	1.32811	0.316419	NA	1.20762	0.325048	NA	0.0759918	0.955152	1	-0.267712	0.831605	NA	-0.0885639	0.94804	NA	-1.2712	0.350301	0.518098
ENSMUSG00000000552	Zfp385a	protein_coding	L3	B7	-0.336718	0.0788864	0.169396	-0.109338	0.609064	1	-0.152545	0.425878	0.573813	-0.0460829	0.8289	1	-0.282415	0.139917	0.252754	0.131418	0.537218	1	-0.163292	0.414544	0.579334
ENSMUSG00000000555	Itga5	protein_coding	L15	B6	0.287995	0.102383	0.207072	0.0430807	0.827014	1	0.352564	0.0455775	0.105567	-0.00543471	0.978	1	0.681735	0.000109196	0.000741346	0.104822	0.594772	1	0.489964	0.00785101	0.0292751
ENSMUSG00000000560	Gabra2	protein_coding	-	-	-0.633061	0.702685	NA	0.0865462	0.956602	NA	-0.576702	0.728052	NA	1.06722	0.503869	NA	-0.665283	0.688351	NA	0.616965	0.698796	NA	-0.33304	0.838398	NA
ENSMUSG00000000561	Wdr77	protein_coding	L18	B1	-0.0988276	0.534116	0.681106	0.241563	0.172308	1	-0.148661	0.350944	0.500248	0.254321	0.149898	1	0.319607	0.0432826	0.101745	0.333034	0.059312	1	0.364052	0.0277698	0.079236
ENSMUSG00000000562	Adora3	protein_coding	L10	B18	1.87039	5.46e-06	4.63e-05	-0.00329211	0.994551	1	2.12332	2.38e-07	2.74e-06	1.49343	0.00102959	0.0484036	2.57941	2.6e-10	6.91e-09	0.800776	0.0842649	1	2.93008	4.27e-12	2.27e-10
ENSMUSG00000000563	Atp5f1	protein_coding	L16	B12	0.35463	0.0128733	0.0395668	0.176376	0.268537	1	0.239781	0.0927806	0.185028	0.295324	0.0637731	0.994891	0.22411	0.116011	0.219138	0.262625	0.0993126	1	0.341215	0.0221114	0.0663661
ENSMUSG00000000567	Sox9	protein_coding	L10	-	-0.486553	0.309745	0.467846	0.0860227	0.869953	1	-0.437505	0.362794	0.512372	1.71279	0.000763818	0.037287	0.176722	0.706519	0.804481	0.36204	0.486394	1	0.562805	0.248147	0.407576
ENSMUSG00000000568	Hnrnpd	protein_coding	L14	B4	0.266703	0.0524792	0.123245	0.116865	0.447329	1	0.332792	0.0155591	0.0443684	0.0867895	0.572354	1	0.452082	0.00100485	0.0047645	0.137549	0.370917	1	0.384463	0.0074968	0.0282208
ENSMUSG00000000579	Dynlt1c	protein_coding	-	B36	-0.0456205	0.894378	0.938476	0.133287	0.727741	1	0.340001	0.32138	0.469525	-0.116655	0.760838	1	-0.133516	0.697579	0.796915	0.104789	0.784131	1	-0.32884	0.361901	0.529371
ENSMUSG00000000581	C1d	protein_coding	L4	B8	0.407356	0.0386553	0.0962598	-0.020101	0.927419	1	0.401875	0.0415054	0.0980226	0.162551	0.460297	1	0.381021	0.0530275	0.119274	-0.0414285	0.850989	1	0.308449	0.13447	0.262172
ENSMUSG00000000594	Gm2a	protein_coding	L6	B7	-0.0333181	0.888827	0.935446	-0.0286095	0.914432	1	0.255366	0.28394	0.429919	0.125852	0.636346	1	-0.393176	0.0991065	0.194175	0.0928169	0.727334	1	-0.180678	0.468524	0.627118
ENSMUSG00000000600	Krit1	protein_coding	L1	B32	0.44247	0.0472466	0.113114	0.220456	0.376423	1	0.441425	0.0478389	0.109624	0.15411	0.536264	1	0.535638	0.0162794	0.046626	0.226205	0.363971	1	0.264032	0.257667	0.418034
ENSMUSG00000000605	Clcn4	protein_coding	L29	-	-0.399902	0.00376122	0.0142454	-0.0636095	0.679849	1	-0.492961	0.000358935	0.00180516	-0.0576308	0.708341	1	-0.38425	0.00535191	0.0189794	-0.0374143	0.808138	1	-0.443606	0.0021246	0.0102298
ENSMUSG00000000606	Vmn2r88	protein_coding	-	-	NA	NA	NA	NA	NA	NA	NA	NA	NA	NA	NA	NA	NA	NA	NA	NA	NA	NA	NA	NA	NA
ENSMUSG00000000617	Grm6	protein_coding	L26	B41	-2.59446	0.000241906	0.00132435	-0.572433	0.388547	1	-1.6355	0.0112489	0.033946	-0.151761	0.813554	1	-0.021396	0.970399	0.984537	-0.648891	0.327526	1	0.0289232	0.961778	0.981061
ENSMUSG00000000627	Sema4f	protein_coding	L28	B41	-1.36608	3.53e-05	0.000246373	-0.0824467	0.822245	1	-1.53325	3.6e-06	3.17e-05	-0.0242508	0.947282	1	-1.39373	2.43e-05	0.000202308	-0.205522	0.575482	1	-1.4895	1.65e-05	0.000173569
ENSMUSG00000000628	Hk2	protein_coding	L15	B6	1.02481	0.00128684	0.00566035	0.390021	0.272663	1	1.01311	0.00146375	0.00606637	0.431038	0.225277	1	1.12398	0.00041427	0.00227787	0.553029	0.11973	1	1.15761	0.000503427	0.00312188
ENSMUSG00000000631	Myo18a	protein_coding	L19	B30	-0.334962	0.0233947	0.0641234	-0.0174807	0.915673	1	-0.411445	0.00537751	0.018344	0.0291055	0.860017	1	-0.256901	0.0820288	0.167573	-0.00162908	0.992125	1	-0.259567	0.0929824	0.199909
ENSMUSG00000000632	Sez6	protein_coding	-	-	-0.924211	0.525222	NA	-0.235693	0.861519	NA	-0.461538	0.751324	NA	0.723781	0.593116	NA	-0.926769	0.524228	NA	0.291242	0.829614	NA	-0.818031	0.561842	NA
ENSMUSG00000000673	Haao	protein_coding	L37	B38	-1.1249	0.0015612	0.00669986	-1.8868	2.25e-06	0.000151382	-2.64925	1.7e-13	6.15e-12	-1.88265	2.29976e-06	0.000180938	-2.68895	6.54e-14	3.27e-12	-1.59298	6.23903e-05	0.0036608	-0.700422	0.0592817	0.142136
ENSMUSG00000000682	Cd52	protein_coding	L6	B14	1.68258	2.35e-11	5.63e-10	-0.0529554	0.850838	1	1.71898	8.7e-12	2.35e-10	0.152226	0.588617	1	1.16282	3.89e-06	4e-05	-0.017147	0.951436	1	1.22899	3.04e-06	4.02e-05
ENSMUSG00000000686	Abhd15	protein_coding	L15	B37	-0.446162	0.142932	0.265534	-0.33891	0.31905	1	-0.357336	0.241208	0.380639	-0.311648	0.357875	1	-0.61818	0.0426342	0.100635	0.039517	0.906788	1	-0.106578	0.736778	0.837688
ENSMUSG00000000690	Hoxb6	protein_coding	-	-	-0.869295	0.0207351	0.0583041	0.0986088	0.811441	1	-0.806942	0.0321488	0.0798651	0.150081	0.715762	1	-1.02395	0.00651025	0.0222764	-0.248946	0.548459	1	-0.904216	0.0217476	0.0655233
ENSMUSG00000000693	Loxl3	protein_coding	L3	B35	-0.00659381	0.971078	0.986197	-0.222109	0.275791	1	-0.153122	0.401073	0.549541	-0.271958	0.181492	1	-0.546355	0.00277111	0.0110338	-0.278361	0.171752	1	-0.857158	8.19e-06	9.68e-05
ENSMUSG00000000701	Tcl1b5	protein_coding	-	-	0	1	NA	0	1	NA	0	1	NA	0	1	NA	0.0369418	0.970179	NA	0	1	NA	0	1	NA
ENSMUSG00000000706	Btn1a1	protein_coding	-	-	0.331837	0.74881	0.845464	-1.89134	0.14875	1	1.08402	0.278642	0.42384	0.0397526	0.972287	1	-0.42724	0.694792	0.794753	-1.97306	0.131978	1	-1.44911	0.238251	0.396306
ENSMUSG00000000708	Kat2b	protein_coding	-	B31	0.271179	0.0828881	0.176172	-0.013537	0.938305	1	0.368821	0.0183603	0.0510075	0.0502529	0.773718	1	-0.181769	0.245444	0.38396	0.0856314	0.624208	1	-0.21555	0.188021	0.335208
ENSMUSG00000000711	Rab5b	protein_coding	L34	B32	-0.294741	0.163857	0.294629	0.141753	0.548847	1	-0.346098	0.102161	0.19904	-0.207015	0.381387	1	-0.438643	0.0382803	0.092317	0.150557	0.524269	1	-0.380361	0.0857982	0.188282
ENSMUSG00000000724	Cryba1	protein_coding	-	-	0	1	NA	0	1	NA	0.120102	0.903265	NA	0.0704724	0.936184	NA	0.0937232	0.924439	NA	0	1	NA	0.120672	0.897706	NA
ENSMUSG00000000730	Dnmt3l	protein_coding	L10	-	-0.693283	0.222209	0.369821	0.566994	0.349549	1	-0.78867	0.169931	0.293556	-0.530506	0.396837	1	-0.00506894	0.992677	0.998068	-0.251076	0.685705	1	0.324572	0.571242	0.712963
ENSMUSG00000000731	Aire	protein_coding	-	-	-2.47148	0.00206088	0.00851696	-1.40205	0.090407	1	-1.76659	0.0206657	0.0560866	-0.329674	0.671182	1	-2.58657	0.00127341	0.00579308	-1.03721	0.197086	1	-2.37424	0.00453821	0.0188502
ENSMUSG00000000732	Icosl	protein_coding	L18	B38	-0.911734	9.81e-05	0.000602597	-0.188667	0.469702	1	-0.760973	0.00115049	0.00492714	-0.2707	0.299467	1	-0.547756	0.0190928	0.053043	-0.118638	0.64922	1	-0.535126	0.0286168	0.0811571
ENSMUSG00000000738	Spg7	protein_coding	-	B8	-0.521191	0.00119516	0.00529987	0.0271898	0.879509	1	-0.674431	2.86e-05	0.000197012	-0.0230984	0.897475	1	-0.574937	0.000350346	0.00197929	0.0129675	0.94234	1	-0.586549	0.000494582	0.00307619
ENSMUSG00000000739	Sult5a1	protein_coding	L34	B25	0.708382	0.0623278	0.140924	0.0421736	0.920859	1	0.82139	0.0306836	0.0769827	-0.0979183	0.817555	1	-0.100772	0.791153	0.865577	-0.260192	0.540152	1	-0.474463	0.233604	0.390706
ENSMUSG00000000740	Rpl13	protein_coding	L8	B1	-0.164304	0.345777	0.506166	0.161419	0.407097	1	-0.175215	0.314756	0.463107	0.255242	0.189829	1	-0.0478906	0.783438	0.860314	0.0240402	0.901741	1	0.226475	0.213846	0.367375
ENSMUSG00000000743	Chmp1a	protein_coding	-	B3	-0.0445051	0.750916	0.846741	-0.0863124	0.581911	1	0.0622995	0.656844	0.772099	-0.0656044	0.675377	1	0.0242653	0.862536	0.916457	-0.0827933	0.59725	1	0.1564	0.28587	0.449692
ENSMUSG00000000751	Rpa1	protein_coding	-	B12	0.251686	0.11087	0.22025	-0.130053	0.461716	1	0.0946839	0.549046	0.685158	-0.10393	0.556086	1	-0.00164198	0.991705	0.997598	-0.120645	0.494532	1	-0.0702183	0.670938	0.791611
ENSMUSG00000000753	Serpinf1	protein_coding	L22	B21	-1.94466	9.88e-08	1.24e-06	-0.491801	0.226102	1	-2.90136	2.42e-15	1.15e-13	-0.671492	0.0983907	1	-2.17687	2.47e-09	5.41e-08	-0.577362	0.155293	1	-1.22144	0.00134472	0.00701017
ENSMUSG00000000759	Tubgcp3	protein_coding	-	B32	0.048104	0.677015	0.793867	-0.0625595	0.62833	1	0.173044	0.134111	0.245338	-0.0395958	0.758974	1	0.128295	0.266154	0.40741	0.022063	0.86425	1	0.0874135	0.469177	0.627589
ENSMUSG00000000766	Oprm1	protein_coding	-	-	-0.275763	0.870264	NA	-0.281793	0.871515	NA	-0.603813	0.721046	NA	0.816145	0.636927	NA	-0.380571	0.821608	NA	0.447774	0.796145	NA	0.0404316	0.981149	NA
ENSMUSG00000000776	Polr3d	protein_coding	L8	-	-0.297181	0.0705842	0.155312	0.0432234	0.813242	1	-0.256734	0.118948	0.223621	0.151476	0.405907	1	0.180259	0.2694	0.411161	0.0456265	0.802761	1	0.142097	0.40587	0.571453
ENSMUSG00000000782	Tcf7	protein_coding	L37	B37	-1.57993	1.2e-07	1.48e-06	-0.0992129	0.765207	1	-1.44115	1.38e-06	1.33e-05	-0.37729	0.256166	1	-0.525075	0.0777205	0.160708	-0.177268	0.593595	1	-0.434855	0.162322	0.301383
ENSMUSG00000000787	Ddx3x	protein_coding	L18	B32	0.285969	0.265275	0.418647	-0.129518	0.651484	1	0.40458	0.115013	0.218061	-0.0346364	0.903847	1	0.791864	0.00203577	0.00852934	0.183268	0.522684	1	0.737802	0.00597403	0.0235333
ENSMUSG00000000791	Il12rb1	protein_coding	L7	B14	4.24089	1.28e-39	7.13e-37	-0.266186	0.478014	1	3.63079	2.03e-29	4.07e-27	-0.530693	0.158655	1	1.53793	2.24e-06	2.46e-05	-0.193253	0.604326	1	1.28099	0.000166686	0.00123424
ENSMUSG00000000792	Slc5a5	protein_coding	-	-	-1.41579	0.00634599	0.0219242	0.457599	0.389922	NA	-1.37788	0.00838953	0.0267075	0.0890888	0.867887	1	-1.22803	0.0158623	0.0456669	-0.481948	0.380473	1	-1.13024	0.0346636	0.0943106
ENSMUSG00000000794	Kcnn3	protein_coding	L34	B4	-0.667929	0.191877	0.331374	-0.159744	0.77901	1	-0.838636	0.101655	0.198346	0.260164	0.647272	1	0.960265	0.0599074	0.131228	0.315459	0.579033	1	0.428793	0.421516	0.584995
ENSMUSG00000000804	Usp32	protein_coding	-	B34	0.429656	0.118209	0.231057	0.00179572	0.995337	1	0.577569	0.0357154	0.0868485	0.186974	0.542654	1	0.594241	0.0306803	0.0774909	0.157013	0.609213	1	0.404631	0.159329	0.297484
ENSMUSG00000000805	Car4	protein_coding	L31	B5	-1.14543	0.0697048	0.153655	0.197896	0.777836	1	-0.75695	0.230646	0.368708	0.110038	0.875338	1	-0.576104	0.361575	0.507393	-0.142867	0.838604	1	-0.656873	0.318974	0.485728
ENSMUSG00000000811	Txnrd3	protein_coding	L33	B30	-1.18282	9.21e-05	0.000569493	-0.105625	0.753399	1	-0.797312	0.00830628	0.0264728	-0.0881458	0.793057	1	-0.114217	0.704343	0.802497	-0.109033	0.745623	1	-0.0641634	0.838464	0.90777
ENSMUSG00000000817	Fasl	protein_coding	L35	B41	2.12913	2.94e-10	5.89e-09	-0.0966085	0.805447	1	1.81507	8.78e-08	1.1e-06	-0.467094	0.237734	1	1.30758	0.000121152	0.000812335	0.108924	0.778798	1	0.854958	0.0168769	0.0537484
ENSMUSG00000000823	Zfp512b	protein_coding	-	B32	-0.86546	4.88e-05	0.00032707	-0.287159	0.227344	1	-0.607009	0.00438544	0.0153899	-0.272651	0.251524	1	-0.240395	0.25864	0.399343	-0.249532	0.294019	1	-0.178915	0.421439	0.584991
ENSMUSG00000000826	Dnajc5	protein_coding	-	-	0.228865	0.0816639	0.17406	-0.0122862	0.933393	1	0.472678	0.00032267	0.00165118	-0.0523435	0.721709	1	0.606124	3.95e-06	4.05e-05	0.0492959	0.737271	1	0.690628	4.96e-07	8.13e-06
ENSMUSG00000000827	Tpd52l2	protein_coding	-	B13	-0.135131	0.267075	0.420701	0.0872729	0.521009	1	-0.251931	0.0388292	0.0930377	0.0737385	0.587341	1	-0.00794402	0.947928	0.971008	0.0207204	0.878867	1	0.0952011	0.454259	0.614365
ENSMUSG00000000838	Fmr1	protein_coding	L1	-	0.684906	0.0103887	0.0331312	-0.104489	0.726634	1	0.555928	0.0375904	0.0905775	0.0242517	0.935286	1	0.539362	0.0435978	0.102303	0.177747	0.551699	1	0.405872	0.14649	0.279228
ENSMUSG00000000861	Bcl11a	protein_coding	L37	B28	-2.96553	9.03e-16	4.25e-14	-0.218775	0.578401	1	-2.4064	3.96e-11	9.66e-10	-0.390787	0.320896	1	-2.2051	9.46e-10	2.26e-08	0.240138	0.540462	1	-2.57132	1.81e-11	8.56e-10
ENSMUSG00000000869	Il4	protein_coding	L26	B34	0.391757	0.613219	0.745521	1.771	0.0248241	0.636159	0.718075	0.34867	0.497933	2.18432	0.00477722	0.176411	2.12302	0.00314509	0.0122334	2.39736	0.00187717	0.0781876	1.83267	0.0145667	0.0479726
ENSMUSG00000000876	Pxmp4	protein_coding	L34	-	-0.691744	0.000430995	0.0021924	-0.187341	0.392579	1	-0.625977	0.0014534	0.00603247	-0.246032	0.261266	1	-0.696148	0.000393378	0.00217863	-0.193918	0.375938	1	-0.568598	0.00564477	0.0224803
ENSMUSG00000000881	Dlg3	protein_coding	L34	-	-0.385238	0.00931086	0.0303491	-0.0257664	0.876096	1	-0.266308	0.0723276	0.151875	0.0336447	0.838422	1	-0.269122	0.0688805	0.146198	-0.0669064	0.685434	1	-0.332317	0.0319745	0.0885515
ENSMUSG00000000884	Gnb1l	protein_coding	-	-	-1.0674	0.000160738	0.000926512	-0.0944912	0.759477	1	-0.750931	0.00761218	0.024621	-0.154734	0.615251	1	-0.410383	0.13869	0.251294	-0.0173842	0.954899	1	-0.417807	0.15095	0.285809
ENSMUSG00000000889	Dbh	protein_coding	L22	-	-2.21065	0.148883	0.273943	1.31184	0.409158	1	-1.91538	0.210006	0.343525	1.27574	0.422078	1	-0.581713	0.698709	0.797796	1.54006	0.332337	1	-0.94223	0.543485	0.689219
ENSMUSG00000000901	Mmp11	protein_coding	L27	B38	-2.60078	5.59e-21	4.64e-19	-0.244128	0.425867	1	-2.44992	8.63e-19	6.01e-17	-0.254091	0.407103	1	-2.00637	3.4e-13	1.52e-11	-0.429065	0.161725	1	-1.71447	2.69e-09	8.04e-08
ENSMUSG00000000902	Smarcb1	protein_coding	-	B8	-0.473355	0.00254948	0.0102314	-0.0913768	0.601782	1	-0.588702	0.00017868	0.000993295	-0.182885	0.296122	1	-0.642949	4.19e-05	0.00032416	-0.214918	0.219726	1	-0.633077	0.000116169	0.000908672
ENSMUSG00000000903	Vpreb3	protein_coding	L31	B38	-0.588284	0.202243	0.345243	0.323019	0.528953	1	-0.589288	0.201697	0.33342	0.182522	0.722009	1	-0.652976	0.156913	0.275862	0.22138	0.666106	1	-0.650111	0.177612	0.321533
ENSMUSG00000000915	Hip1r	protein_coding	L18	B40	0.237427	0.215429	0.361682	-0.125955	0.556675	1	0.364754	0.0570375	0.126098	-0.0297872	0.889398	1	0.355286	0.0637265	0.137492	-0.10313	0.630249	1	0.330361	0.0992396	0.209731
ENSMUSG00000000916	Nsun5	protein_coding	-	-	-0.387188	0.00246739	0.00995609	0.1567	0.267769	1	-0.398959	0.00189721	0.00756908	-0.0865229	0.541296	1	0.0482054	0.703153	0.801552	-0.0487482	0.730881	1	-0.0210256	0.874194	0.930239
ENSMUSG00000000934	Top1mt	protein_coding	-	-	-0.499674	0.0130925	0.0400784	-0.0211042	0.924622	1	-0.750143	0.000229505	0.00123086	-0.0498883	0.822498	1	-0.384929	0.0548001	0.122246	-0.218587	0.328161	1	-0.590294	0.00526042	0.0212599
ENSMUSG00000000938	Hoxa10	protein_coding	-	-	0	1	NA	0	1	NA	0	1	NA	0	1	NA	0	1	NA	0.99584	0.513763	NA	0	1	NA
ENSMUSG00000000942	Hoxa4	protein_coding	L27	-	-1.30995	0.00067077	0.00320812	-0.323062	0.448373	1	-1.38036	0.00035294	0.00178105	-0.623742	0.143726	1	-1.12231	0.00346261	0.0132687	-0.595986	0.162547	1	-1.45921	0.000304816	0.00205742
ENSMUSG00000000948	Gm38393	protein_coding	L27	-	-0.0832112	0.914356	0.951338	-0.243643	0.776693	1	0.128427	0.868098	0.921838	0.242077	0.776382	1	0.726205	0.344325	0.489871	0.354717	0.677116	1	0.432008	0.590519	0.728759
ENSMUSG00000000957	Mmp14	protein_coding	L3	B18	0.0272427	0.911018	0.949024	-0.446705	0.101116	1	0.0725579	0.765998	0.853439	-0.257927	0.343607	1	0.298197	0.221114	0.357042	-0.440841	0.10562	1	0.206968	0.416717	0.581208
ENSMUSG00000000958	Slc7a7	protein_coding	L6	B4	-0.267998	0.438302	0.596641	-0.16442	0.670026	1	-0.62064	0.0730375	0.153161	-0.164469	0.669812	1	-1.00474	0.0037214	0.0140998	-0.228929	0.552945	1	-1.06726	0.00322956	0.0143547
ENSMUSG00000000959	Oxa1l	protein_coding	-	-	-0.256599	0.0124173	0.0383869	0.00713875	0.950274	1	-0.180543	0.0788778	0.162647	-0.114532	0.316772	1	-0.222408	0.0300004	0.0760937	-0.057739	0.613802	1	-0.121232	0.258269	0.418713
ENSMUSG00000000976	Heatr6	protein_coding	-	-	0.174066	0.257869	0.411021	-0.0709661	0.680434	1	0.0773703	0.615614	0.740323	-0.100382	0.559698	1	-0.0958642	0.533652	0.665163	0.0249078	0.884865	1	-0.185353	0.250628	0.410029
ENSMUSG00000000982	Ccl3	protein_coding	L13	B18	3.11272	5.48e-13	1.7e-11	0.336067	0.489881	1	2.73047	2.6e-10	5.49e-09	0.563351	0.245043	1	1.97672	4.87e-06	4.88e-05	-0.554527	0.260629	1	1.97894	1.17e-05	0.000130512
ENSMUSG00000000983	Wfdc18	protein_coding	L13	B25	1.42358	0.0323991	0.083571	-0.871336	0.327748	1	1.6241	0.0144589	0.041789	1.70719	0.0161666	0.443806	1.89137	0.00378296	0.014294	-0.111877	0.889465	1	2.034	0.00251868	0.0117229
ENSMUSG00000001014	Icam4	protein_coding	-	-	-2.02243	0.0030586	0.0119479	-0.569579	0.440777	1	-1.93805	0.00462097	0.0160919	-0.402524	0.584338	1	-1.45461	0.0304876	0.0770918	-0.405402	0.581935	1	-1.30068	0.0640245	0.150652
ENSMUSG00000001016	Ilf2	protein_coding	-	-	0.042745	0.704105	0.813303	0.071669	0.568935	1	-0.0530347	0.638123	0.758929	0.0209395	0.867697	1	0.310799	0.0056519	0.0198531	-0.0873765	0.487598	1	0.237657	0.0432371	0.111804
ENSMUSG00000001017	Chtop	protein_coding	-	B1	0.0537967	0.559391	0.701614	0.108863	0.290587	1	-0.112946	0.221221	0.357319	0.020532	0.841933	1	-0.0217034	0.813802	0.881978	0.0831965	0.419053	1	0.0145672	0.879911	0.933452
ENSMUSG00000001018	Snapin	protein_coding	-	B31	-0.663136	4.27e-07	4.72e-06	0.140695	0.334932	1	-0.556428	2.22e-05	0.000157552	0.126476	0.385672	1	-0.543002	3.37e-05	0.000268765	0.0267902	0.854334	1	-0.460431	0.000779049	0.00444796
ENSMUSG00000001020	S100a4	protein_coding	L6	B7	0.279436	0.41874	0.578683	0.266103	0.490131	1	0.0823847	0.812755	0.88467	0.358263	0.350425	1	0.270349	0.433412	0.575714	0.342556	0.372633	1	0.772425	0.0311864	0.0868733
ENSMUSG00000001021	S100a3	protein_coding	-	-	-1.56709	0.0447336	0.108172	-0.319669	0.695986	NA	-1.83959	0.0222255	0.0594398	0.400013	0.615412	1	-2.34679	0.00431855	0.0158776	-0.746842	0.367942	NA	-0.882534	0.262201	0.423289
ENSMUSG00000001023	S100a5	protein_coding	-	B30	0.052145	0.976266	NA	0	1	NA	0	1	NA	1.62215	0.354567	NA	1.16692	0.504457	NA	0	1	NA	1.41301	0.421031	NA
ENSMUSG00000001025	S100a6	protein_coding	L10	B7	0.0886673	0.713503	0.82031	0.0868372	0.747527	1	0.42788	0.076417	0.158781	0.194028	0.47194	1	1.06653	9.99e-06	9.22e-05	0.0658988	0.807004	1	1.19451	2.22e-06	3.04e-05
ENSMUSG00000001027	Scn4a	protein_coding	L22	B38	-4.34664	3.12e-23	3.32e-21	0.126449	0.782427	1	-3.09153	2.67e-13	9.37e-12	0.0351605	0.938779	1	-2.83563	1.3e-11	4.46e-10	0.428022	0.349408	1	-2.99508	1.12e-11	5.54e-10
ENSMUSG00000001029	Icam2	protein_coding	L34	B4	-0.298066	0.376309	0.53719	0.0426908	0.909597	1	-0.188631	0.57556	0.707084	-0.269197	0.474016	1	-1.29522	0.000121571	0.000814162	-0.309634	0.410237	1	-1.41073	6.24e-05	0.000540041
ENSMUSG00000001034	Mapk7	protein_coding	-	B9	-0.182287	0.299373	0.456769	-0.00843038	0.965722	1	-0.0838328	0.633297	0.754845	-0.185335	0.344809	1	-0.162158	0.355616	0.501374	-0.154119	0.432203	1	-0.202007	0.271655	0.4336
ENSMUSG00000001036	Epn2	protein_coding	L19	B30	-0.632679	0.0032145	0.0124887	-0.0892909	0.709637	1	-0.729004	0.000688557	0.00317468	-0.136688	0.568645	1	-0.435778	0.0423588	0.100134	-0.122669	0.608958	1	-0.455461	0.0424816	0.110352
ENSMUSG00000001039	B9d1	protein_coding	L30	-	-0.776379	0.000336788	0.00177194	0.000363709	0.998789	1	-0.833154	0.000127115	0.000735539	0.25037	0.293545	1	-0.860992	6.99e-05	0.000503969	-0.0130602	0.956467	1	-0.936869	3.85e-05	0.00035901
ENSMUSG00000001052	Sec24b	protein_coding	-	B33	0.254162	0.0274828	0.0729699	0.15781	0.220947	1	0.408339	0.000397441	0.00197291	-0.00158123	0.990214	1	0.443119	0.000119323	0.000802009	0.0682206	0.59668	1	0.35747	0.00301545	0.013561
ENSMUSG00000001053	N4bp3	protein_coding	L27	B40	-1.3371	0.000247906	0.00135332	0.148865	0.713901	1	-1.31386	0.000319201	0.00163683	-0.0330365	0.935156	1	-0.641843	0.0780579	0.16115	-0.103982	0.797925	1	-0.781	0.0403557	0.106298
ENSMUSG00000001054	Rmnd5b	protein_coding	-	-	-0.155974	0.155077	0.282367	-0.0406241	0.740272	1	-0.143692	0.191159	0.320435	-0.0849469	0.487375	1	0.059098	0.588691	0.711617	-0.0674626	0.581518	1	0.0756547	0.508551	0.660125
ENSMUSG00000001056	Nhp2	protein_coding	L8	B12	0.212327	0.303775	0.461203	-0.0390473	0.865822	1	0.0870387	0.673834	0.78469	0.184197	0.424198	1	0.48348	0.0190069	0.0528566	-0.15336	0.506961	1	0.537385	0.0126658	0.0428399
ENSMUSG00000001062	Vps9d1	protein_coding	-	-	-0.160937	0.279631	0.435253	0.0395581	0.811837	1	0.0932335	0.530798	0.669229	-0.0155079	0.92557	1	0.0332713	0.822762	0.888166	0.0410059	0.804903	1	0.0466525	0.764106	0.858022
ENSMUSG00000001065	Zfp276	protein_coding	-	-	0.11772	0.428005	0.587471	0.245481	0.138846	1	0.307408	0.03844	0.0922481	0.0188276	0.909661	1	0.149701	0.313112	0.457205	0.187863	0.257173	1	0.259398	0.0946284	0.202214
ENSMUSG00000001076	C1ql4	protein_coding	-	-	-0.821186	0.63274	NA	-0.423866	0.800106	NA	-0.798436	0.642193	NA	-0.436632	0.794219	NA	-0.835049	0.627009	NA	-0.431889	0.796405	NA	-0.0191114	0.99106	NA
ENSMUSG00000001082	Mfsd10	protein_coding	L15	B18	-0.00355521	0.984643	0.994766	0.0701541	0.73388	1	0.12186	0.509483	0.650701	-0.0186223	0.928058	1	0.325415	0.0775206	0.160399	-0.0639179	0.756798	1	0.393721	0.0411161	0.10778
ENSMUSG00000001089	Luzp1	protein_coding	L18	B7	0.0863346	0.660532	0.781369	0.194708	0.375332	1	0.242473	0.217415	0.352787	0.155713	0.478264	1	0.722622	0.000234832	0.00141294	0.0439718	0.841327	1	0.66723	0.00116287	0.00622054
ENSMUSG00000001095	Slc13a2	protein_coding	L10	-	-0.226161	0.655468	0.777562	-0.671211	0.240153	1	-0.257314	0.612891	0.737831	-0.0513948	0.927103	1	0.732883	0.143181	0.257124	-0.514959	0.364318	1	0.901215	0.0844021	0.185944
ENSMUSG00000001098	Kctd10	protein_coding	L19	-	-0.502957	0.00077657	0.00365534	-0.0311272	0.852315	1	-0.33549	0.0249666	0.0653403	-0.150902	0.366768	1	0.139126	0.352294	0.498176	-0.124976	0.454783	1	0.213868	0.171529	0.31369
ENSMUSG00000001100	Poldip2	protein_coding	-	-	-0.497116	0.00058797	0.00286661	0.0231084	0.886059	1	-0.486411	0.000779757	0.0035314	-0.0652605	0.685593	1	-0.218164	0.130696	0.240199	-0.042489	0.792145	1	-0.256894	0.0891077	0.19356
ENSMUSG00000001103	Sebox	protein_coding	-	-	1.49007	0.242131	0.393301	-1.15112	0.442922	1	-1.27691	0.360209	0.509596	0.945628	0.496005	1	-1.48108	0.288568	0.431853	0.496142	0.72637	1	-0.714246	0.618342	0.750358
ENSMUSG00000001105	Ift20	protein_coding	L30	B2	-0.510395	0.00394504	0.0148287	0.122218	0.535794	1	-0.553235	0.00180197	0.00725556	0.140084	0.477573	1	-0.26562	0.133006	0.243377	-0.0688954	0.727157	1	-0.172122	0.351977	0.519569
ENSMUSG00000001119	Col6a1	protein_coding	L26	B27	-1.47104	0.00113705	0.00507858	-0.206119	0.682393	1	-1.66076	0.000239092	0.00127275	-0.312951	0.534407	1	-0.615541	0.173247	0.297343	-0.310681	0.537378	1	-0.98542	0.0369332	0.0991077
ENSMUSG00000001120	Pcbp3	protein_coding	L33	-	-1.291	6.04e-08	7.96e-07	-0.0909766	0.73095	1	-1.47772	6.32e-10	1.23e-08	-0.243262	0.35783	1	-0.949444	6.44e-05	0.000470695	-0.209431	0.428635	1	-0.912501	0.000243299	0.00169879
ENSMUSG00000001123	Lgals9	protein_coding	L5	B18	1.26494	3.28e-11	7.67e-10	-0.74513	0.000483389	0.0229032	1.04282	4.56e-08	6.08e-07	-0.400346	0.0605668	0.971063	-0.119906	0.529829	0.661922	-0.95418	7.89928e-06	0.000548719	-0.492657	0.0136225	0.0453851
ENSMUSG00000001127	Araf	protein_coding	-	-	-0.290903	0.00158771	0.00679707	-0.070863	0.49099	1	-0.127404	0.166617	0.28918	-0.146132	0.155284	1	-0.0516559	0.574276	0.699127	-0.0607358	0.5547	1	-0.150108	0.119001	0.239581
ENSMUSG00000001128	Cfp	protein_coding	L8	B4	1.08168	4.9e-06	4.19e-05	-0.127583	0.630351	1	1.14177	1.42e-06	1.37e-05	-0.293218	0.268726	1	1.34791	1.23e-08	2.31e-07	0.0100881	0.969622	1	1.45549	4.01e-09	1.16e-07
ENSMUSG00000001131	Timp1	protein_coding	L3	B5	1.47701	0.00605695	0.0210847	-0.621192	0.300787	1	1.10335	0.0403912	0.0959215	1.08615	0.0697083	1	3.57203	3.11e-11	9.86e-10	-0.593326	0.322844	1	3.026	7.16e-08	1.49e-06
ENSMUSG00000001134	Uxt	protein_coding	-	B3	0.462285	0.0112022	0.0352639	0.289697	0.155658	1	0.46422	0.0110241	0.0333863	0.143635	0.481291	1	0.654493	0.000315879	0.00181082	0.158695	0.436912	1	0.732477	0.00011483	0.000900048
ENSMUSG00000001138	Cnnm3	protein_coding	L32	-	-0.536516	0.000216801	0.00120244	-0.05532	0.732086	1	-0.380385	0.00873817	0.027647	-0.0520553	0.746995	1	-0.167834	0.24552	0.384003	-0.0175588	0.913366	1	-0.0814605	0.590042	0.728445
ENSMUSG00000001143	Lman2l	protein_coding	-	-	-0.425773	0.0622088	0.140724	0.0376968	0.88234	1	-0.475392	0.0375019	0.090388	-0.0207864	0.934932	1	-0.448579	0.0493887	0.112814	0.0608382	0.811131	1	-0.461491	0.0533412	0.131148
ENSMUSG00000001150	Mcm3ap	protein_coding	-	-	-0.287431	0.00909498	0.0297556	-0.108639	0.377455	1	-0.18325	0.0964599	0.190642	-0.176998	0.150108	1	0.10489	0.339645	0.484793	-0.189646	0.12331	1	-0.0110602	0.923414	0.959615
ENSMUSG00000001151	Pcnt	protein_coding	L33	B32	0.228536	0.0642668	0.144495	-0.00789828	0.954411	1	0.425228	0.000575127	0.00271943	0.056944	0.679997	1	0.395503	0.00135587	0.0061094	0.0671866	0.626554	1	0.366826	0.00449886	0.0187207
ENSMUSG00000001155	Ftcd	protein_coding	-	B21	-1.25445	0.0752805	0.163346	-6.47771	4.26e-14	1.1e-11	-4.28685	2.45e-09	4.17e-08	-6.89618	2.34454e-15	9.75969e-13	-6.86667	7.18e-19	8.26e-17	-5.46445	2.3559e-11	7.8049e-09	-0.559003	0.447033	0.608129
ENSMUSG00000001156	Mxd1	protein_coding	L12	B16	2.34985	9.47e-21	7.61e-19	0.239933	0.393924	1	2.68092	1.59e-26	2.3e-24	0.309778	0.270818	1	2.46623	1.07e-22	2.24e-20	0.488116	0.082659	1	2.50431	1.65e-21	4.39e-19
ENSMUSG00000001157	Gmcl1	protein_coding	-	B38	-0.210207	0.170435	0.303572	0.131988	0.43951	1	-0.294569	0.0555736	0.123426	0.101643	0.550944	1	-0.253999	0.097427	0.191628	0.302693	0.0752714	1	-0.314666	0.0502861	0.125318
ENSMUSG00000001158	Snrnp27	protein_coding	-	B8	0.10387	0.47412	0.629091	0.251899	0.11991	1	-0.0476473	0.743372	0.837541	0.318488	0.0487839	0.865149	-0.160465	0.269536	0.411312	0.0788576	0.626609	1	-0.00275274	0.985546	0.993969
ENSMUSG00000001166	Oas1c	protein_coding	L5	-	-0.340445	0.0929518	0.192092	-0.352182	0.120894	1	-0.483615	0.0177012	0.0494671	-0.218178	0.333387	1	-0.71419	0.000457551	0.0024706	-0.446359	0.049265	0.946362	-1.03883	1.54e-06	2.21e-05
ENSMUSG00000001168	Oas1h	protein_coding	-	-	0.107522	0.913355	NA	0	1	NA	0	1	NA	0	1	NA	0	1	NA	0	1	NA	0	1	NA
ENSMUSG00000001173	Ocrl	protein_coding	-	B4	-0.33732	0.03377	0.0864932	-0.0545758	0.758351	1	-0.268466	0.0912969	0.182528	0.0277085	0.875713	1	-0.151159	0.340795	0.48602	0.00932622	0.958033	1	-0.364442	0.0283876	0.0806254
ENSMUSG00000001175	Calm1	protein_coding	-	B13	0.235185	0.0286963	0.0755521	0.115521	0.33646	1	0.143745	0.181277	0.30836	0.145829	0.224916	1	0.0376531	0.726177	0.81918	0.0882493	0.462754	1	0.144126	0.199899	0.35022
ENSMUSG00000001211	Agpat3	protein_coding	-	B41	-0.34141	0.00727097	0.024673	-0.0650187	0.647281	1	-0.359119	0.00477217	0.0165587	-0.172433	0.224894	1	-0.178294	0.160742	0.281049	-0.0772101	0.586808	1	-0.0965178	0.46787	0.62683
ENSMUSG00000001225	Slc26a3	protein_coding	L24	B26	-3.64696	9.39e-05	0.000580174	0.271005	0.770267	1	-2.58619	0.00364797	0.0131787	0.00684183	0.994122	1	-1.93336	0.0252549	0.0664157	0.730923	0.429328	1	-2.73531	0.0033077	0.0146394
ENSMUSG00000001227	Sema6b	protein_coding	L18	B18	0.694463	0.0297819	0.0779443	0.153924	0.666703	1	1.26505	7.43e-05	0.000456538	0.20586	0.564216	1	2.29895	5.47e-13	2.36e-11	0.369178	0.300916	1	2.52424	3.42e-14	2.78e-12
ENSMUSG00000001228	Uhrf1	protein_coding	L6	B10	2.03901	3.71e-08	5.05e-07	-0.321933	0.438699	1	1.52575	3.86e-05	0.000257219	-0.139577	0.736604	1	0.843207	0.0230374	0.0617016	-0.584742	0.159965	1	0.600107	0.121943	0.24377
ENSMUSG00000001229	Dpp9	protein_coding	-	B13	0.118518	0.382377	0.543591	-0.128799	0.396249	1	0.0897127	0.508739	0.650014	-0.136719	0.367512	1	0.319834	0.0183136	0.0512849	-0.16493	0.277186	1	0.230468	0.104208	0.217412
ENSMUSG00000001240	Ramp2	protein_coding	L32	B27	-0.177169	0.556289	0.699294	0.235236	0.484065	1	0.137399	0.648168	0.765954	0.00108145	0.997433	1	-0.673737	0.0252772	0.0664584	0.025148	0.940367	1	-0.721012	0.0220251	0.0661446
ENSMUSG00000001247	Lsr	protein_coding	-	B7	-0.258901	0.208922	0.35408	-0.316171	0.169899	1	-0.389308	0.0590927	0.129776	-0.242603	0.291808	1	-0.512434	0.0129301	0.0386892	-0.42523	0.0649021	1	-0.320324	0.137247	0.266204
ENSMUSG00000001248	Gramd1a	protein_coding	L15	B40	0.240274	0.0661745	0.147826	0.127698	0.382529	1	0.23815	0.068739	0.146261	-0.0817813	0.576054	1	0.463749	0.000387054	0.0021495	-0.00990295	0.946015	1	0.315767	0.0209274	0.0637228
ENSMUSG00000001249	Hpn	protein_coding	L20	B4	-0.672403	0.00852872	0.0281736	-0.983397	0.00059759	0.0278925	-0.832309	0.00115481	0.0049399	-0.789477	0.00572439	0.204462	-0.581943	0.0226928	0.0609844	-1.01233	0.000406419	0.020027	-0.0131866	0.960546	0.980469
ENSMUSG00000001260	Gabrg1	protein_coding	-	-	0	1	NA	0.0819908	0.925781	NA	0	1	NA	0	1	NA	0.0272727	0.977983	NA	0	1	NA	0	1	NA
ENSMUSG00000001270	Ckb	protein_coding	L27	B30	-2.03051	1.57e-08	2.3e-07	-0.0272011	0.945762	1	-2.01252	2.12e-08	3.03e-07	-0.317527	0.427157	1	-1.4043	9.05e-05	0.000630391	-0.341101	0.393679	1	-1.18794	0.00153316	0.00782647
ENSMUSG00000001280	Sp1	protein_coding	-	B32	0.0431394	0.769112	0.859872	-0.0688079	0.675377	1	0.0824319	0.574943	0.706633	-0.0905858	0.5813	1	0.185837	0.205899	0.338447	0.085097	0.604333	1	0.0992307	0.518474	0.668344
ENSMUSG00000001281	Itgb7	protein_coding	L35	B13	1.58689	2.56e-11	6.1e-10	0.00187286	0.994388	1	1.32799	2.41e-08	3.39e-07	-0.274993	0.301811	1	-0.361724	0.129278	0.238302	-0.0174293	0.947796	1	-0.526447	0.0348787	0.0947606
ENSMUSG00000001285	Myg1	protein_coding	-	B8	-0.265092	0.00970712	0.0314306	0.0551161	0.628507	1	-0.297347	0.00388489	0.0138924	0.00551675	0.961267	1	-0.340844	0.000878945	0.0042724	-0.170413	0.135872	1	-0.240056	0.0252585	0.0736867
ENSMUSG00000001288	Rarg	protein_coding	L34	B7	-0.803595	0.000849993	0.00394658	0.187276	0.485944	1	-0.879245	0.000263757	0.00138677	-0.0346198	0.897517	1	-1.02073	2.27e-05	0.000191403	0.0591339	0.825866	1	-1.0122	5.91e-05	0.000516799
ENSMUSG00000001289	Pfdn5	protein_coding	-	B35	-0.332967	0.0332503	0.0853779	0.042052	0.809768	1	-0.144565	0.355271	0.504862	0.0399956	0.818851	1	-0.203608	0.192774	0.322802	-0.109619	0.530362	1	-0.0366289	0.822703	0.89734
ENSMUSG00000001300	Efnb2	protein_coding	L33	B4	-2.22173	6.75e-09	1.06e-07	0.121016	0.776906	1	-1.93844	4.23e-07	4.59e-06	0.0481274	0.910276	1	-0.459233	0.230398	0.367873	0.0363776	0.932121	1	-0.446809	0.264224	0.425506
ENSMUSG00000001305	Rrp15	protein_coding	L2	B13	-0.0357362	0.863144	0.919576	-0.0408359	0.860172	1	-0.137077	0.509797	0.650916	0.0809359	0.726017	1	0.778425	0.000155386	0.00100137	-0.0741701	0.748769	1	0.678127	0.00164109	0.00827777
ENSMUSG00000001313	Rnd2	protein_coding	L33	-	-1.44149	7.33e-05	0.00046664	0.211422	0.598384	1	-0.936041	0.00978669	0.0303168	-0.0426375	0.915438	1	-0.69096	0.0556646	0.123728	-0.0462426	0.908346	1	-0.618578	0.101442	0.213174
ENSMUSG00000001323	Srr	protein_coding	L29	-	-0.809468	0.00356388	0.0136083	-0.103265	0.73879	1	-1.05466	0.000149628	0.000847487	-0.122884	0.691408	1	-1.15866	3.07e-05	0.00024827	-0.0889902	0.773774	1	-1.12372	0.000111662	0.000878526
ENSMUSG00000001333	Sync	protein_coding	L22	-	-3.13355	4.22e-14	1.6e-12	0.20365	0.644539	1	-3.33395	2.2e-15	1.06e-13	0.14927	0.735104	1	-3.28213	2.83e-15	1.8e-13	0.27722	0.529647	1	-3.49001	3.15e-15	3.1e-13
ENSMUSG00000001334	Fndc5	protein_coding	L22	B20	-2.26443	6.85e-05	0.000438984	0.993174	0.113493	1	-1.90067	0.000820604	0.00368707	0.75134	0.231216	1	-2.40428	2.38e-05	0.00019868	1.01934	0.104257	1	-2.35507	7.52e-05	0.000631304
ENSMUSG00000001348	Acp5	protein_coding	L6	B28	0.451871	0.017294	0.0502088	-0.423982	0.0465407	0.950979	0.0480111	0.800715	0.876267	0.071629	0.735758	1	-0.158048	0.405903	0.550234	-0.0873996	0.680808	1	-0.159967	0.421428	0.584991
ENSMUSG00000001349	Cnn1	protein_coding	L27	B35	-2.34538	6.16e-07	6.56e-06	0.38748	0.458698	1	-2.48223	1.34e-07	1.62e-06	-0.0609219	0.907264	1	-1.98874	2.33e-05	0.000195322	-0.00653428	0.990031	1	-2.15275	1.18e-05	0.000131862
ENSMUSG00000001366	Fbxo9	protein_coding	-	B34	-0.49612	0.0930993	0.192288	0.126598	0.700896	1	-0.480502	0.103956	0.201662	0.103057	0.754471	1	-0.482998	0.102019	0.19862	0.0826643	0.801942	1	-0.484114	0.117059	0.236881
ENSMUSG00000001376	Vps50	protein_coding	-	-	0.171938	0.422741	0.58214	0.0802047	0.737967	1	-0.0134737	0.949984	0.972623	0.216558	0.365668	1	-0.0739273	0.730486	0.822496	0.0773378	0.746879	1	-0.378723	0.0922444	0.198752
ENSMUSG00000001380	Hars	protein_coding	-	B13	0.158766	0.284825	0.440792	0.0624051	0.706997	1	0.0400504	0.787611	0.867082	0.037891	0.819308	1	0.237283	0.109668	0.210286	-0.00524619	0.974785	1	0.221021	0.154414	0.290852
ENSMUSG00000001383	Zmat2	protein_coding	-	B9	0.194714	0.0749443	0.162793	0.166803	0.172451	1	0.199483	0.0683962	0.145699	0.136986	0.261949	1	0.0222241	0.839021	0.89974	0.00732409	0.952253	1	0.110842	0.332753	0.499336
ENSMUSG00000001403	Ube2c	protein_coding	L6	B34	1.15246	0.0066042	0.0226784	0.253236	0.59306	1	0.686562	0.106033	0.204587	0.836825	0.0768094	1	-0.502275	0.238386	0.376468	-0.0513489	0.913771	1	-0.347907	0.434515	0.596774
ENSMUSG00000001415	Smg5	protein_coding	-	-	0.0214054	0.84999	0.911533	0.0131626	0.917158	1	-0.0592765	0.600862	0.728539	-0.0210114	0.868034	1	0.017542	0.87678	0.925884	0.0310121	0.80628	1	-0.00981006	0.933965	0.966312
ENSMUSG00000001416	Cct3	protein_coding	L2	B12	0.363245	0.0178992	0.0516804	0.0733708	0.668897	1	0.136568	0.373709	0.522768	0.0504188	0.768773	1	0.343248	0.0252468	0.0664101	-0.0873472	0.610714	1	0.309732	0.0535523	0.131554
ENSMUSG00000001418	Glmp	protein_coding	-	B13	-0.115758	0.426877	0.58611	-0.0579806	0.721797	1	-0.26592	0.0682401	0.145437	-0.0145188	0.928905	1	-0.605762	3.29e-05	0.000263381	-0.197458	0.225348	1	-0.595096	9.69e-05	0.000781975
ENSMUSG00000001419	Mef2d	protein_coding	L18	B32	-0.215982	0.263835	0.417594	0.169389	0.432715	1	0.132338	0.493483	0.636488	-0.031868	0.882661	1	0.657292	0.000666035	0.00339186	0.187472	0.385161	1	0.738097	0.000257345	0.00178218
ENSMUSG00000001420	Tmem79	protein_coding	L24	-	-0.649391	0.0084852	0.0280613	0.166046	0.543989	1	-0.556569	0.0241887	0.0636796	0.130652	0.632677	1	-0.655338	0.00784132	0.0259258	0.0455646	0.867774	1	-0.720576	0.00531019	0.0213965
ENSMUSG00000001424	Snd1	protein_coding	L6	B13	0.179735	0.242788	0.393894	-0.21702	0.207444	1	0.0807094	0.600104	0.728016	-0.144796	0.399997	1	-0.234019	0.128536	0.237249	-0.228255	0.18476	1	-0.228039	0.156828	0.294189
ENSMUSG00000001435	Col18a1	protein_coding	L6	B4	-0.99892	0.014289	0.0429269	-0.677928	0.135935	1	-1.77726	1.32e-05	0.000100122	-0.761231	0.0940531	1	-0.955714	0.0190731	0.0530076	-0.683786	0.132566	1	-0.904579	0.0337594	0.0924658
ENSMUSG00000001436	Slc19a1	protein_coding	-	-	-0.565606	0.0299428	0.0783026	-0.234047	0.420029	1	-0.575389	0.0275636	0.070639	-0.228228	0.430703	1	-0.122111	0.637411	0.750726	-0.183646	0.526124	1	-0.253156	0.351356	0.518919
ENSMUSG00000001440	Kpnb1	protein_coding	-	-	0.394317	0.00014096	0.000826381	0.0677531	0.55881	1	0.318663	0.002108	0.00827919	0.103509	0.371492	1	0.286189	0.00573429	0.0200885	0.041634	0.719349	1	0.22001	0.0423534	0.110114
ENSMUSG00000001441	Npepps	protein_coding	-	B5	0.122706	0.329618	0.489276	0.269682	0.0550978	1	0.263099	0.0366097	0.0886373	0.196914	0.161165	1	0.495618	8.01e-05	0.000566741	0.266864	0.0575682	1	0.380134	0.00384245	0.0165332
ENSMUSG00000001444	Tbx21	protein_coding	L35	B15	1.90893	9.85e-05	0.000604342	0.159128	0.771561	1	1.19524	0.0148918	0.0428063	-1.21754	0.0277019	0.62807	0.357896	0.466588	0.608134	-0.906657	0.100287	1	0.171122	0.739229	0.839535
ENSMUSG00000001445	Mrpl10	protein_coding	-	B8	-0.271019	0.0259549	0.069861	-0.0300133	0.825103	1	-0.413951	0.000698836	0.0032134	-0.0832142	0.539586	1	-0.470229	0.000113569	0.000767158	-0.106059	0.434716	1	-0.370389	0.00367524	0.0159607
ENSMUSG00000001467	Cyp51	protein_coding	L6	B30	0.0575275	0.809734	0.886684	-0.140087	0.599913	1	-0.545839	0.022625	0.0603103	0.0324907	0.903083	1	-0.567703	0.0176521	0.0497745	-0.095795	0.719715	1	-0.486649	0.0517986	0.128271
ENSMUSG00000001472	Tcf25	protein_coding	-	-	0.0258668	0.838231	0.904908	-0.0610616	0.666398	1	0.295486	0.0196811	0.0539748	-0.0304253	0.829882	1	0.337633	0.00768373	0.0255366	-0.0155559	0.912532	1	0.372028	0.00497569	0.0203172
ENSMUSG00000001473	Tubb6	protein_coding	L8	B4	0.149738	0.626078	0.755618	0.134013	0.696097	1	-0.228278	0.458063	0.604146	0.240579	0.482952	1	0.921675	0.0026792	0.0107294	0.00462995	0.989234	1	0.521752	0.104159	0.217396
ENSMUSG00000001482	Def8	protein_coding	L15	B6	0.256942	0.202866	0.345968	-0.102984	0.648248	1	0.447189	0.0266601	0.0688878	-0.167952	0.456692	1	-0.106156	0.599084	0.71986	-0.213646	0.343956	1	-0.0499723	0.812958	0.890261
ENSMUSG00000001493	Meox1	protein_coding	L28	-	-2.24122	5.48e-09	8.78e-08	-0.150631	0.723337	1	-2.5903	1.92e-11	4.95e-10	-0.337386	0.427855	1	-1.46308	0.000131188	0.000868098	-0.387894	0.362119	1	-1.93153	1.48e-06	2.14e-05
ENSMUSG00000001494	Sost	protein_coding	L34	-	-2.68565	0.000956706	0.00436504	0.342218	0.680982	NA	-2.97381	0.000370295	0.00185599	-0.0234054	0.977617	1	-3.04546	0.000225396	0.00136392	-0.0158639	0.984838	1	-2.25128	0.00695686	0.0266083
ENSMUSG00000001496	Nkx2-1	protein_coding	L33	-	-0.422725	0.177061	0.312037	0.154265	0.658915	1	-0.36263	0.246913	0.387737	0.106331	0.760919	1	-0.255194	0.415056	0.559087	0.127511	0.715205	1	-0.094297	0.773273	0.864288
ENSMUSG00000001497	Pax9	protein_coding	L24	B25	-2.28581	2.2e-06	2.06e-05	0.761976	0.14516	1	-1.87483	9.53e-05	0.000566369	0.523605	0.316904	1	-1.51297	0.00148445	0.00659115	0.773285	0.13913	1	-1.97723	8.39e-05	0.00069441
ENSMUSG00000001504	Irx2	protein_coding	L34	B25	-0.332329	0.259103	0.41227	0.0875118	0.78999	1	-0.339635	0.248937	0.390061	0.196432	0.549792	1	0.118916	0.6861	0.787527	0.215134	0.512487	1	0.223559	0.467358	0.626326
ENSMUSG00000001506	Col1a1	protein_coding	L6	B27	-3.16329	1.76e-13	5.99e-12	-0.22895	0.632194	1	-3.34593	6.74e-15	2.98e-13	-0.440273	0.35735	1	-2.22824	2.09e-07	2.98e-06	-0.517776	0.279059	1	-2.45003	4.72e-08	1.04e-06
ENSMUSG00000001507	Itga3	protein_coding	L18	B26	0.245283	0.379255	0.54009	-0.106937	0.731413	1	-0.133738	0.631689	0.753368	-0.202847	0.514973	1	-0.00466376	0.986662	0.994903	-0.266269	0.39274	1	-0.0563551	0.846788	0.91294
ENSMUSG00000001508	Sgca	protein_coding	L22	-	-3.55326	4.76e-06	4.08e-05	0.630079	0.452962	1	-2.62545	0.000636575	0.00296952	0.346391	0.679956	1	-2.49603	0.00111971	0.00522548	0.841222	0.316186	1	-2.66073	0.000903687	0.00502915
ENSMUSG00000001510	Dlx3	protein_coding	L24	-	-4.57444	0.0075341	0.0253928	0.790268	0.648917	NA	-3.28352	0.0529363	0.118561	0.407929	0.814218	1	-2.04756	0.22345	0.359873	0.185468	0.914925	1	-1.69769	0.321087	0.487636
ENSMUSG00000001517	Foxm1	protein_coding	L6	B10	1.50943	1.52e-10	3.2e-09	0.0124044	0.96284	1	1.16929	7.49e-07	7.71e-06	-0.0650199	0.80683	1	0.495557	0.0364885	0.0889645	-0.403275	0.131771	1	0.370405	0.135559	0.263733
ENSMUSG00000001518	Itfg2	protein_coding	-	-	-0.467616	0.000987689	0.00448763	-0.2215	0.161772	1	-0.571404	6.19e-05	0.000389702	-0.135388	0.390351	1	-0.293288	0.0380131	0.0918549	-0.180153	0.253888	1	-0.19033	0.198262	0.347939
ENSMUSG00000001520	Nrip2	protein_coding	-	-	-2.77433	8.6e-05	0.000537491	0.250846	0.706605	NA	-3.45564	9.59e-06	7.55e-05	-0.467406	0.490117	1	-3.14231	1.55e-05	0.000135695	-0.296458	0.660454	1	-2.62242	0.000354649	0.00233392
ENSMUSG00000001521	Tulp3	protein_coding	-	B28	-0.438062	0.0258283	0.0696184	0.0448011	0.838069	1	-0.402327	0.0407881	0.0967401	-0.0293222	0.893554	1	-0.602231	0.0021913	0.00907486	0.0170105	0.93813	1	-0.594546	0.00386367	0.0165995
ENSMUSG00000001524	Gtf2h4	protein_coding	-	B10	-0.23549	0.237892	0.388202	0.0302607	0.891776	1	-0.525298	0.00887745	0.0279945	-0.0170128	0.938938	1	-0.531878	0.00783586	0.0259181	-0.128517	0.56365	1	-0.572202	0.00639436	0.0248766
ENSMUSG00000001525	Tubb5	protein_coding	L6	B10	0.432036	0.0258836	0.0697184	-0.132947	0.539621	1	0.00946718	0.961072	0.979327	-0.12623	0.560258	1	-0.291921	0.132332	0.242512	-0.282983	0.191698	1	-0.478345	0.0183809	0.057563
ENSMUSG00000001542	Ell2	protein_coding	L2	B34	0.425837	0.0748956	0.162719	0.210118	0.4317	1	0.416779	0.0814406	0.166678	0.131646	0.622156	1	0.463511	0.0524646	0.118224	0.215052	0.420773	1	0.403787	0.106263	0.22055
ENSMUSG00000001552	Jup	protein_coding	L33	B4	-1.37049	1.16e-09	2.11e-08	0.000771384	0.997552	1	-1.35173	1.95e-09	3.42e-08	-0.193168	0.442355	1	-1.1102	8.18e-07	1.01e-05	-0.191209	0.447004	1	-0.978644	3.22e-05	0.000309365
ENSMUSG00000001555	Fkbp10	protein_coding	L10	B14	-0.99731	0.00180073	0.00757166	-0.155027	0.663307	1	-1.10085	0.000576266	0.00272423	-0.177412	0.618237	1	-0.230108	0.470629	0.611914	-0.339527	0.34043	1	-0.482784	0.147926	0.281246
ENSMUSG00000001558	Klhl10	protein_coding	-	-	-1.47206	0.0653055	0.14637	0.100085	0.90448	NA	-1.62374	0.0459053	0.106068	-0.0706262	0.932517	1	-1.45981	0.0658738	0.141279	-0.11942	0.886512	1	-2.09309	0.0166711	0.0532411
ENSMUSG00000001566	Mnx1	protein_coding	-	-	0.0489345	0.960505	NA	0	1	NA	0	1	NA	0	1	NA	0	1	NA	0	1	NA	0	1	NA
ENSMUSG00000001569	Nom1	protein_coding	-	-	0.0404573	0.798163	0.879316	-0.0782493	0.658426	1	0.220789	0.162806	0.28421	-0.0636232	0.718926	1	0.489766	0.00191653	0.00812629	-0.0433661	0.806269	1	0.604145	0.000251264	0.00174429
ENSMUSG00000001576	Ergic1	protein_coding	L15	B5	-0.630817	0.0006106	0.00295867	-0.11783	0.566346	1	-0.820749	8.45e-06	6.75e-05	-0.111976	0.585626	1	-0.220301	0.23082	0.368244	-0.178671	0.384502	1	-0.233278	0.225148	0.380567
ENSMUSG00000001583	Tnk1	protein_coding	L19	B34	-0.228348	0.677401	0.794144	-0.182476	0.765126	1	0.0680354	0.90134	0.941653	-0.0265779	0.965276	1	0.345665	0.528589	0.660809	-0.19378	0.75101	1	0.383029	0.503751	0.655911
ENSMUSG00000001588	Acap1	protein_coding	L35	B40	0.264871	0.244448	0.39597	-0.192952	0.448504	1	0.0324999	0.886543	0.932818	-0.586163	0.0214303	0.536623	0.494871	0.0295577	0.0752889	-0.162895	0.522073	1	0.174225	0.46414	0.623438
ENSMUSG00000001604	Tcea3	protein_coding	L28	B26	-1.96411	2.04e-06	1.94e-05	0.0325265	0.943586	1	-1.61861	9.01e-05	0.000539552	-0.0395354	0.93145	1	-1.28784	0.00181037	0.00775463	-0.155106	0.735802	1	-1.08647	0.0117867	0.0404461
ENSMUSG00000001622	Csn3	protein_coding	-	B25	0	1	NA	0	1	NA	0	1	NA	0	1	NA	0	1	NA	0	1	NA	0	1	NA
ENSMUSG00000001627	Ifrd1	protein_coding	L15	B35	1.22593	2.88e-11	6.78e-10	0.224305	0.276868	1	1.11692	1.37e-09	2.49e-08	0.260648	0.206114	1	1.37003	1.03e-13	5.03e-12	0.20409	0.322351	1	1.2798	3.06e-11	1.38e-09
ENSMUSG00000001630	Stk38l	protein_coding	-	-	0.0326577	0.828606	0.898926	0.0343452	0.838636	1	0.0224307	0.881956	0.930209	-0.0282604	0.866798	1	-0.0928676	0.53824	0.66893	0.0822728	0.625192	1	-0.00470368	0.976228	0.988795
ENSMUSG00000001632	Brpf1	protein_coding	L18	B33	0.458877	0.0101108	0.032444	-0.105466	0.597438	1	0.840158	2.46e-06	2.26e-05	-0.0529978	0.790557	1	0.957218	7.84e-08	1.23e-06	0.0829868	0.677428	1	0.938909	4.71e-07	7.76e-06
ENSMUSG00000001642	Akr1b3	protein_coding	-	B12	-0.745518	1.13e-06	1.13e-05	-0.139936	0.412907	1	-0.875981	1.11e-08	1.68e-07	-0.0298355	0.861307	1	-0.942535	7.67e-10	1.87e-08	-0.107077	0.530802	1	-0.894604	2.41e-08	5.72e-07
ENSMUSG00000001655	Hoxc13	protein_coding	-	-	NA	NA	NA	NA	NA	NA	NA	NA	NA	NA	NA	NA	NA	NA	NA	NA	NA	NA	NA	NA	NA
ENSMUSG00000001656	Hoxc11	protein_coding	-	-	NA	NA	NA	NA	NA	NA	NA	NA	NA	NA	NA	NA	NA	NA	NA	NA	NA	NA	NA	NA	NA
ENSMUSG00000001657	Hoxc8	protein_coding	-	-	-2.96928	0.0800412	NA	-0.237036	0.885581	NA	-2.21803	0.191135	NA	0.104318	0.949537	NA	-2.97753	0.0792057	NA	0.103409	0.949973	NA	-2.78417	0.0965637	NA
ENSMUSG00000001661	Hoxc6	protein_coding	-	-	-3.72072	3.93e-05	0.000270701	-0.344502	0.687322	NA	-3.38253	0.000141184	0.00080541	-0.0709623	0.933464	1	-4.28885	6.23e-06	6.08e-05	0.0497026	0.953334	1	-3.81726	7.13e-05	0.000603767
ENSMUSG00000001663	Gstt1	protein_coding	L28	B21	-1.02743	0.0119894	0.0373009	-0.166617	0.714716	1	-1.35129	0.000956199	0.00419534	-0.17859	0.695187	1	-1.6279	6.92e-05	0.000499688	-0.415203	0.36239	1	-1.38107	0.00123587	0.00654685
ENSMUSG00000001665	Gstt3	protein_coding	L34	B4	-0.714004	0.0280682	0.0741885	-0.0943188	0.794635	1	-0.557939	0.0861213	0.174235	-0.0939784	0.795276	1	-0.413766	0.202608	0.33461	-0.343352	0.343544	1	-0.365066	0.282325	0.44572
ENSMUSG00000001666	Ddt	protein_coding	-	B9	0.275912	0.171299	0.304683	0.108331	0.631984	1	0.0752225	0.711183	0.814384	0.098272	0.662704	1	-0.112939	0.577714	0.702388	-0.232933	0.30634	1	0.119372	0.572691	0.714071
ENSMUSG00000001670	Tat	protein_coding	L17	B21	-0.797567	0.124188	0.239838	-4.97465	3.17e-17	1.53e-14	-2.41271	3.48e-06	3.08e-05	-5.40522	6.67148e-20	4.92721e-17	-1.28299	0.0134202	0.0398284	-4.89019	8.92308e-17	1.3725e-13	0.253885	0.639228	0.766749
ENSMUSG00000001672	Marveld3	protein_coding	-	-	0.609998	0.118052	0.23087	-0.0772752	0.859441	1	0.343015	0.380043	0.528732	0.138311	0.750863	1	0.307482	0.431033	0.57378	-0.0562464	0.897378	1	0.266819	0.513421	0.664336
ENSMUSG00000001674	Ddx18	protein_coding	-	B8	0.119811	0.394115	0.554766	0.0596636	0.704396	1	0.0909965	0.5181	0.658591	-0.0143034	0.927465	1	0.292716	0.0370096	0.0898897	0.0544548	0.728893	1	0.238756	0.104144	0.217393
ENSMUSG00000001687	Ubl3	protein_coding	-	-	-0.261802	0.0404256	0.0998753	0.0815801	0.567499	1	-0.0988267	0.439163	0.586795	-0.0571955	0.688513	1	0.258174	0.0430116	0.101257	-0.0140413	0.921608	1	0.404203	0.00244647	0.0114471
ENSMUSG00000001700	Gramd3	protein_coding	L3	B37	0.522376	0.0482598	0.115059	-0.0732126	0.804564	1	0.348338	0.188152	0.316748	-0.154422	0.601612	1	0.616013	0.0198109	0.0546547	-0.139909	0.636259	1	0.37737	0.172465	0.314747
ENSMUSG00000001707	Eef1e1	protein_coding	L6	B12	0.595635	0.0281764	0.0744466	0.412183	0.174137	1	0.072407	0.790739	0.869191	0.202361	0.504805	1	0.259756	0.339285	0.484438	0.124407	0.68221	1	0.400789	0.158293	0.296132
ENSMUSG00000001729	Akt1	protein_coding	-	B6	-0.0889339	0.510566	0.659934	-0.0771912	0.609431	1	0.00440312	0.974016	0.986337	-0.06249	0.679083	1	0.306415	0.0233131	0.0622898	-0.0623742	0.679675	1	0.36543	0.00968954	0.0346249
ENSMUSG00000001739	Cldn15	protein_coding	L30	B17	-1.31946	0.000581097	0.00284096	-0.0157488	0.970519	1	-1.10677	0.00389685	0.0139261	-0.245424	0.564726	1	-0.838789	0.0283851	0.0728942	-0.0908602	0.831144	1	-1.08404	0.00681344	0.026191
ENSMUSG00000001741	Il16	protein_coding	L14	B40	0.0152649	0.947377	0.972306	-0.115001	0.65636	1	-0.0927804	0.688444	0.796142	-0.270916	0.294542	1	-0.014869	0.948735	0.97145	-0.0283034	0.912766	1	0.00610971	0.979845	0.990619
ENSMUSG00000001750	Tcirg1	protein_coding	L7	B11	1.16818	4.45e-15	1.94e-13	-0.101529	0.543014	1	1.27532	1.13e-17	7.11e-16	0.11887	0.475843	1	0.190255	0.20218	0.334069	-0.200673	0.229262	1	0.114404	0.463531	0.622875
ENSMUSG00000001751	Naglu	protein_coding	L5	B4	-0.429586	0.0429165	0.104618	-0.23069	0.330296	1	-0.563725	0.00800031	0.025669	-0.0256008	0.913797	1	-0.965695	5.66e-06	5.57e-05	-0.302784	0.201248	1	-1.05461	2.26e-06	3.09e-05
ENSMUSG00000001755	Coasy	protein_coding	-	-	-0.205755	0.172448	0.306086	-0.167211	0.321376	1	-0.246151	0.103187	0.200437	-0.303735	0.0715777	1	-0.218066	0.147931	0.263397	-0.267728	0.11233	1	-0.0803573	0.610172	0.744381
ENSMUSG00000001761	Smo	protein_coding	L28	B4	-1.40979	1.83e-08	2.64e-07	-0.101234	0.716639	1	-1.44285	8.69e-09	1.34e-07	-0.19626	0.481587	1	-1.09667	1.17e-05	0.00010518	-0.270334	0.332498	1	-1.14606	1.2e-05	0.00013352
ENSMUSG00000001763	Tspan33	protein_coding	-	B34	-0.425913	0.332723	0.492289	-0.225906	0.644602	1	0.332107	0.448299	0.595569	0.518631	0.286692	1	-0.394251	0.369453	0.514204	0.0472503	0.922912	1	-0.166451	0.716731	0.823314
ENSMUSG00000001767	Crnkl1	protein_coding	-	B9	0.241071	0.138206	0.259385	0.104594	0.56531	1	0.271309	0.0954854	0.189098	0.141766	0.435083	1	0.302632	0.0625132	0.135546	0.0168097	0.926365	1	0.211811	0.213027	0.366381
ENSMUSG00000001768	Rin2	protein_coding	L18	B4	0.0746513	0.731287	0.833066	0.0676169	0.780697	1	0.635761	0.0034412	0.0125501	-0.0221673	0.927271	1	1.04165	1.63e-06	1.87e-05	-0.0484098	0.842009	1	1.14498	4.65e-07	7.68e-06
ENSMUSG00000001773	Folh1	protein_coding	L1	-	3.33248	2.35e-12	6.53e-11	-0.729766	0.19362	1	3.45239	3.76e-13	1.29e-11	-0.671385	0.22723	1	0.861849	0.0738914	0.154603	0.107016	0.843887	1	0.340876	0.502574	0.655147
ENSMUSG00000001774	Chordc1	protein_coding	L7	B8	0.574154	0.145761	0.269651	0.436459	0.321476	1	0.0759348	0.847528	0.907893	0.246222	0.575965	1	-0.063317	0.87261	0.922967	0.257195	0.559097	1	-0.381328	0.355758	0.522993
ENSMUSG00000001783	Rtcb	protein_coding	-	-	0.186555	0.0651656	0.146142	-0.0292075	0.796419	1	0.239905	0.0177643	0.0496187	0.0716504	0.52625	1	0.0488485	0.629243	0.744302	-0.0566538	0.616636	1	0.133548	0.206968	0.358735
ENSMUSG00000001785	Pwp1	protein_coding	L12	-	0.119944	0.354034	0.514413	-0.0566089	0.696382	1	0.0689017	0.595347	0.723866	0.0731723	0.612493	1	0.320263	0.0130758	0.0390358	0.0190336	0.89534	1	0.308476	0.0224014	0.0670433
ENSMUSG00000001786	Fbxo7	protein_coding	-	B34	0.155534	0.478204	0.632348	-0.052848	0.829427	1	0.0475982	0.828376	0.89506	-0.0587778	0.810468	1	-0.258098	0.239903	0.378092	-0.163937	0.503961	1	-0.161014	0.483312	0.639324
ENSMUSG00000001794	Capns1	protein_coding	-	B18	-0.158844	0.226577	0.375279	0.0407667	0.781241	1	-0.0938868	0.474833	0.619374	-0.0587111	0.689174	1	-0.295677	0.0244004	0.0646045	-0.168535	0.251015	1	-0.252614	0.0659824	0.154134
ENSMUSG00000001802	Lrp3	protein_coding	L27	B21	-1.46386	5.1e-08	6.81e-07	-0.0198413	0.946624	1	-1.45449	6.63e-08	8.53e-07	-0.404828	0.172647	1	-0.721673	0.00673586	0.0229038	-0.111326	0.707169	1	-0.911254	0.0011113	0.00599935
ENSMUSG00000001804	Dsg4	protein_coding	-	-	0	1	NA	0	1	NA	0	1	NA	0	1	NA	0	1	NA	0	1	NA	0	1	NA
ENSMUSG00000001815	Evx2	protein_coding	-	-	0.101251	0.918391	NA	0	1	NA	0	1	NA	0.24651	0.779451	NA	0.0289537	0.976626	NA	0.0750337	0.932063	NA	0.0559331	0.952483	NA
ENSMUSG00000001819	Hoxd13	protein_coding	-	-	-0.0773753	0.937589	NA	-0.0460543	0.95827	NA	-0.0620446	0.949937	NA	-0.0575726	0.947847	NA	-0.088423	0.9287	NA	0.0110111	0.990018	NA	-0.0634314	0.946117	NA
ENSMUSG00000001823	Hoxd12	protein_coding	-	-	NA	NA	NA	NA	NA	NA	NA	NA	NA	NA	NA	NA	NA	NA	NA	NA	NA	NA	NA	NA	NA
ENSMUSG00000001827	Folr1	protein_coding	-	B25	-1.41746	0.0366941	0.0924216	-0.612569	0.403978	NA	-2.32338	0.00135788	0.00568488	0.176582	0.804977	1	-1.10824	0.0965631	0.190367	-0.772654	0.293487	1	-1.71095	0.0180013	0.0566283
ENSMUSG00000001829	Clpb	protein_coding	L30	B9	-0.397611	0.00452378	0.0165901	0.0527197	0.735299	1	-0.470166	0.000813511	0.00365964	-0.0491677	0.752372	1	-0.417225	0.00286842	0.0113607	0.0285676	0.854525	1	-0.375478	0.0104005	0.0365999
ENSMUSG00000001833	2007-09-01	protein_coding	L4	-	0.275972	0.233869	0.383665	0.241379	0.351303	1	0.0882691	0.703441	0.808632	0.230292	0.373815	1	0.149991	0.517633	0.651484	0.259432	0.316409	1	-0.0451289	0.852333	0.915986
ENSMUSG00000001844	Zdhhc4	protein_coding	-	-	-0.318993	0.151255	0.277317	-0.150261	0.544999	1	-0.00278501	0.989998	0.996006	-0.24412	0.325284	1	0.162255	0.4646	0.606062	-0.141494	0.568521	1	0.309918	0.181525	0.326782
ENSMUSG00000001847	Rac1	protein_coding	-	B35	0.154865	0.145895	0.269818	0.165024	0.165677	1	0.206811	0.0521771	0.117302	0.0468787	0.693714	1	0.275275	0.00972374	0.0309017	0.0343551	0.772906	1	0.349944	0.00167287	0.00841395
ENSMUSG00000001855	Nup214	protein_coding	-	-	-0.0321159	0.84892	0.910852	-0.0903242	0.631786	1	0.126127	0.45439	0.600858	-0.111707	0.553197	1	0.313389	0.0627627	0.135909	-0.0986701	0.6005	1	0.202428	0.250603	0.410029
ENSMUSG00000001864	Aif1l	protein_coding	L22	-	-2.73855	6.21e-07	6.6e-06	0.0609817	0.919059	1	-2.19525	5.92e-05	0.000374598	0.877446	0.142888	1	-0.733871	0.174357	0.298717	0.290752	0.627735	1	-1.02779	0.0691293	0.15986
ENSMUSG00000001865	Cpa3	protein_coding	L24	B4	-1.25403	0.0134345	0.0408802	0.13251	0.810532	1	0.304337	0.53963	0.676945	-0.123124	0.823919	1	-0.739753	0.139915	0.252754	0.364447	0.508087	1	-0.394228	0.450191	0.610359
ENSMUSG00000001870	Ltbp1	protein_coding	L27	B4	-0.784816	0.000893763	0.00412139	0.00312406	0.990548	1	-1.04041	1.08e-05	8.37e-05	0.00528568	0.984006	1	-0.243901	0.301565	0.445091	-0.232544	0.377938	1	-0.380103	0.123712	0.246336
ENSMUSG00000001891	Ugp2	protein_coding	-	B9	-0.0747465	0.715528	0.821835	0.152909	0.504484	1	-0.223618	0.275821	0.420469	0.161871	0.47972	1	-0.203271	0.321668	0.466308	0.241797	0.291084	1	-0.118755	0.579809	0.719888
ENSMUSG00000001901	Kcnh6	protein_coding	-	-	-1.8175	0.0428432	0.104495	0.937723	0.306043	NA	-1.63051	0.0686406	0.146108	0.357994	0.697688	1	-0.524889	0.537006	0.667845	0.545855	0.552879	1	-0.680199	0.446666	0.607738
ENSMUSG00000001909	Trmt1	protein_coding	-	-	-0.386663	0.010627	0.033722	-0.106163	0.529767	1	-0.287449	0.0576432	0.127165	-0.133085	0.430429	1	0.100851	0.50385	0.639719	-0.0887867	0.598921	1	0.119696	0.448277	0.609206
ENSMUSG00000001910	Nacc1	protein_coding	L15	B11	0.0742955	0.477128	0.631481	-0.0147748	0.899432	1	0.116921	0.263506	0.406709	-0.0947167	0.417578	1	0.0840411	0.421069	0.564972	-0.120603	0.302261	1	0.0788394	0.47074	0.629054
ENSMUSG00000001911	Nfix	protein_coding	L27	B4	-0.881825	2.4e-05	0.000174437	-0.0888602	0.702959	1	-0.821226	8.37e-05	0.000506508	-0.231033	0.321456	1	-1.07913	2.36e-07	3.32e-06	-0.0868125	0.709456	1	-1.09522	5.31e-07	8.63e-06
ENSMUSG00000001918	Slc1a5	protein_coding	L20	B28	0.0406338	0.832685	0.901684	-0.0704496	0.743099	1	-0.0553495	0.773565	0.857783	-0.200266	0.351478	1	0.279986	0.145404	0.260086	0.108148	0.614787	1	0.233378	0.245841	0.405047
ENSMUSG00000001924	Uba1	protein_coding	L14	B11	0.536219	0.000153639	0.000890748	-0.0286437	0.856519	1	0.366036	0.00979001	0.030321	-0.0833268	0.598849	1	0.130921	0.355515	0.501295	-0.0629048	0.691287	1	0.0425183	0.774202	0.864947
ENSMUSG00000001930	Vwf	protein_coding	L33	B35	-0.760059	0.0132332	0.0403857	-0.218773	0.522968	1	-0.384491	0.2101	0.343628	-0.168291	0.62315	1	0.12317	0.688041	0.789225	0.0793909	0.816681	1	-0.309338	0.334759	0.501493
ENSMUSG00000001942	Siae	protein_coding	L27	B31	-0.562312	0.0294793	0.077276	-0.0832064	0.772695	1	-0.831965	0.00130816	0.00549954	-0.00460272	0.98724	1	-1.32406	3.26e-07	4.44e-06	-0.0146205	0.959495	1	-1.46478	7.06e-08	1.47e-06
ENSMUSG00000001943	Vsig2	protein_coding	L33	B26	-0.106625	0.774608	0.863232	0.0291128	0.94412	1	0.446707	0.230021	0.367974	-0.0516214	0.901076	1	0.738847	0.0469955	0.108565	0.0123104	0.976352	1	0.596103	0.125257	0.248593
ENSMUSG00000001946	Esam	protein_coding	L20	B35	-0.290317	0.24936	0.401709	0.0705152	0.80218	1	-0.0728594	0.772509	0.85734	-0.162403	0.563962	1	0.224998	0.371895	0.516814	-0.11004	0.695845	1	0.122188	0.642813	0.769849
ENSMUSG00000001948	Spa17	protein_coding	L30	B35	-0.714926	0.0315825	0.0818242	0.66885	0.0688823	1	-0.365289	0.271206	0.415333	0.390232	0.288799	1	-0.425868	0.198855	0.330146	0.376137	0.306774	1	-0.429876	0.215393	0.369155
ENSMUSG00000001962	Fam50a	protein_coding	-	B9	-0.220089	0.169369	0.302041	0.140299	0.4321	1	-0.289023	0.0716493	0.150807	0.165129	0.354504	1	-0.150845	0.345712	0.491309	0.170129	0.340307	1	-0.146735	0.380895	0.548707
ENSMUSG00000001964	Emd	protein_coding	-	-	0.150716	0.30037	0.457641	-0.112524	0.489915	1	0.185078	0.203763	0.335986	-0.109267	0.502031	1	0.30801	0.0340973	0.0842346	-0.0898061	0.581241	1	0.390602	0.0101836	0.0360472
ENSMUSG00000001983	Taco1	protein_coding	-	-	-0.228321	0.364487	0.524769	-0.0544433	0.846364	1	-0.557131	0.0276469	0.0708034	-0.0939296	0.737869	1	-0.711999	0.00483883	0.0174553	-0.139088	0.620533	1	-0.76588	0.00384961	0.0165578
ENSMUSG00000001985	Grik3	protein_coding	-	-	-3.69996	1.22e-06	1.21e-05	0.0352351	0.957373	NA	-2.82003	5.24e-05	0.000335858	-0.52815	0.428213	1	-2.38258	0.000278071	0.00162804	0.171009	0.794193	NA	-2.23368	0.00116766	0.00624178
ENSMUSG00000001986	Gria3	protein_coding	L33	-	0.00470637	0.987386	0.996014	0.0526238	0.874192	1	0.0773114	0.795137	0.872255	-0.00818943	0.980335	1	-0.0185278	0.950362	0.972335	-0.0240671	0.942267	1	-0.294879	0.343916	0.511462
ENSMUSG00000001988	Npas1	protein_coding	-	-	0.474994	0.745968	NA	0.378507	0.780722	NA	0.25111	0.863905	NA	0.307969	0.820891	NA	0.48134	0.742784	NA	0	1	NA	0.759935	0.593349	NA
ENSMUSG00000001995	Sipa1l2	protein_coding	L20	B32	-1.09497	7.67e-05	0.000486122	-0.176095	0.568713	1	-0.760363	0.00602135	0.0202143	-0.356983	0.247928	1	0.0446616	0.871729	0.922334	-0.181499	0.556876	1	0.0777515	0.788042	0.873758
ENSMUSG00000001998	Ap4e1	protein_coding	L18	B32	0.993402	1.55e-05	0.00011852	-0.105337	0.68275	1	1.2399	6.88e-08	8.82e-07	-0.0671102	0.794355	1	1.58066	5.87e-12	2.14e-10	-0.0500471	0.845906	1	1.34547	2.11e-08	5.07e-07
ENSMUSG00000001999	Blvra	protein_coding	L6	B13	0.426293	0.011464	0.0359662	-0.180659	0.340688	1	0.29798	0.0778405	0.161114	0.0778285	0.679953	1	0.199222	0.23784	0.375933	-0.0988217	0.601374	1	0.210002	0.234455	0.391642
ENSMUSG00000002006	Pdzd4	protein_coding	-	B40	-1.34312	0.000223291	0.00123455	0.0371424	0.926198	1	-1.29161	0.000394254	0.00195928	0.00502766	0.989987	1	-0.894484	0.0133587	0.0396937	-0.029445	0.941446	1	-1.04474	0.00589584	0.0232773
ENSMUSG00000002007	Srpk3	protein_coding	L37	B28	-4.55055	3.12e-16	1.56e-14	-0.0439429	0.940881	1	-4.34072	5.96e-15	2.67e-13	-0.158113	0.789565	1	-3.81638	2.74e-12	1.05e-10	0.191513	0.746387	1	-4.12446	9.15e-13	5.66e-11
ENSMUSG00000002010	Idh3g	protein_coding	-	-	-0.457974	0.0005259	0.00260391	0.27508	0.0617598	1	-0.42568	0.00127842	0.00539798	0.129735	0.378281	1	-0.479087	0.000285442	0.00166382	0.258458	0.0791471	1	-0.424351	0.00213061	0.0102523
ENSMUSG00000002012	Pnck	protein_coding	L27	-	-2.23512	1.7e-08	2.47e-07	0.00724714	0.986532	1	-1.87791	1.93e-06	1.81e-05	-0.0780544	0.855649	1	-1.07254	0.00568529	0.0199578	0.214638	0.616385	1	-0.986754	0.01506	0.0491639
ENSMUSG00000002014	Ssr4	protein_coding	L9	B13	0.155203	0.249356	0.401709	-0.0747632	0.620089	1	0.206483	0.125584	0.232962	0.0943988	0.530559	1	0.241238	0.0731724	0.153374	-0.0567729	0.706375	1	0.37667	0.00745673	0.0281231
ENSMUSG00000002015	Bcap31	protein_coding	-	B3	-0.294289	0.0172628	0.050131	0.157749	0.25285	1	-0.344282	0.00538308	0.0183582	0.207586	0.132123	1	-0.386611	0.00175979	0.00758623	-0.045789	0.740053	1	-0.268419	0.0378613	0.101077
ENSMUSG00000002017	Fam98a	protein_coding	-	-	0.0127416	0.937198	0.965668	0.270303	0.134175	1	-0.172168	0.288122	0.434363	0.110129	0.541671	1	-0.0276388	0.864251	0.91799	0.214064	0.235402	1	-0.0625857	0.711517	0.819961
ENSMUSG00000002020	Ltbp2	protein_coding	L33	B34	-2.5914	6.44e-13	1.98e-11	-0.367509	0.359606	1	-2.27536	2.69e-10	5.67e-09	-0.150642	0.707222	1	-0.658733	0.0669309	0.143017	-0.178706	0.655928	1	-0.987109	0.00864429	0.0316152
ENSMUSG00000002028	Kmt2a	protein_coding	-	B32	-0.129206	0.419541	0.579546	-0.0603296	0.735928	1	-0.137568	0.390183	0.53869	-0.0540804	0.76236	1	-0.175127	0.273882	0.416257	-0.0507747	0.776503	1	-0.274803	0.10072	0.212024
ENSMUSG00000002031	Ift46	protein_coding	-	B9	-0.555851	2.65e-06	2.45e-05	-0.139843	0.288842	1	-0.458913	0.000107028	0.000628971	-0.0323161	0.805807	1	-0.349217	0.00307603	0.0120153	-0.201147	0.126907	1	-0.236148	0.0557337	0.13556
ENSMUSG00000002032	Tmem25	protein_coding	L28	-	-1.20082	0.0122922	0.0380641	-0.609389	0.252384	1	-1.47928	0.00214693	0.00841274	-0.784271	0.140764	1	-1.81574	0.000167784	0.00106795	-0.486843	0.359673	1	-1.12786	0.0244578	0.0718361
ENSMUSG00000002033	Cd3g	protein_coding	L35	B41	1.59818	9.04e-08	1.15e-06	-0.00306046	0.992726	1	0.64174	0.0323731	0.0802607	-0.36493	0.277675	1	0.337318	0.260792	0.40175	-0.499179	0.138224	1	-0.0214642	0.945558	0.972585
ENSMUSG00000002043	Trappc6a	protein_coding	-	B3	-0.804649	6.4e-05	0.000413879	-0.0513897	0.818108	1	-0.764892	0.000147943	0.000839868	-0.00481025	0.982794	1	-0.657667	0.00105291	0.00495912	-0.0728731	0.744148	1	-0.636326	0.00247963	0.0115718
ENSMUSG00000002052	Supt6	protein_coding	L18	B9	-0.0669638	0.583017	0.721055	-0.136853	0.315687	1	0.101314	0.406197	0.55463	-0.133223	0.328464	1	0.196349	0.10722	0.206645	-0.0767331	0.573542	1	0.177436	0.164037	0.303657
ENSMUSG00000002055	Spag5	protein_coding	L6	B10	2.25231	3.82e-14	1.45e-12	0.0496407	0.882733	1	1.83644	7.3e-10	1.4e-08	0.0729587	0.827951	1	1.06449	0.000367263	0.0020587	-0.304606	0.367191	1	0.713569	0.0226444	0.0676377
ENSMUSG00000002057	Foxn1	protein_coding	-	-	-1.11307	0.376999	0.537848	-0.138216	0.903989	NA	-0.87779	0.48605	0.629716	0.284761	0.80383	1	-1.11338	0.376949	0.52166	-0.222211	0.846236	NA	-1.04845	0.385732	0.553273
ENSMUSG00000002058	Unc119	protein_coding	-	B18	-0.111564	0.552775	0.696323	-0.240039	0.253806	1	0.165057	0.379498	0.528305	-0.120618	0.565481	1	0.601896	0.00130569	0.00591931	-0.126754	0.546071	1	0.680925	0.000504248	0.00312578
ENSMUSG00000002059	Rab34	protein_coding	L20	B27	-1.15943	2.7e-05	0.00019369	-0.11558	0.707007	1	-0.952124	0.000565011	0.00267844	-0.230003	0.454401	1	-0.395006	0.151515	0.268551	-0.204652	0.505681	1	-0.247428	0.390194	0.557265
ENSMUSG00000002064	Sdf2	protein_coding	-	B1	-0.0332407	0.802432	0.882201	-0.0219566	0.882492	1	-0.058463	0.660296	0.774644	0.0424189	0.77484	1	-0.219003	0.0994644	0.194704	-0.102156	0.491552	1	-0.162434	0.242938	0.402179
ENSMUSG00000002068	Ccne1	protein_coding	L6	B10	2.62885	2.36e-18	1.47e-16	-0.32093	0.358921	1	2.1614	7.94e-13	2.55e-11	-0.609448	0.0828548	1	1.12238	0.000219159	0.00133283	-0.278881	0.422953	1	0.981724	0.00201137	0.00978546
ENSMUSG00000002076	Hsf2bp	protein_coding	-	-	1.49017	0.0126549	0.0390056	0.970378	0.145727	1	1.42377	0.0176813	0.0494254	1.00186	0.130836	1	1.37836	0.0211317	0.0575622	0.435215	0.520492	1	1.6028	0.00974635	0.0347717
ENSMUSG00000002083	Bbc3	protein_coding	L33	B35	-0.463108	0.0895119	0.186697	0.188685	0.533918	1	-0.491657	0.0718954	0.151225	-0.0713575	0.814135	1	-0.321694	0.237403	0.375446	-0.176336	0.561751	1	-0.243252	0.393076	0.559936
ENSMUSG00000002100	Mybpc3	protein_coding	L22	B20	-2.90524	6.12e-07	6.52e-06	1.30713	0.0426861	0.904195	-2.24833	0.000111205	0.000651454	0.968635	0.133134	1	-2.26603	9.73e-05	0.000672601	1.80218	0.0051953	0.184613	-2.62902	1.53e-05	0.000163413
ENSMUSG00000002102	Psmc3	protein_coding	L8	B12	0.232631	0.0791945	0.169883	0.0216819	0.88369	1	0.158053	0.233247	0.371677	0.035828	0.80889	1	0.027896	0.833317	0.895781	-0.103845	0.48354	1	0.118392	0.393092	0.559936
ENSMUSG00000002103	Acp2	protein_coding	L5	B6	0.609864	0.00988381	0.0318718	-0.162513	0.5387	1	0.431967	0.0677449	0.144606	0.00963642	0.970903	1	-0.363862	0.12415	0.231287	-0.123813	0.639424	1	-0.337535	0.172617	0.314806
ENSMUSG00000002104	Rapsn	protein_coding	L27	-	-1.40784	0.00966394	0.0313172	0.281361	0.635983	1	-1.66532	0.00240729	0.00928232	0.313547	0.597364	1	-1.45439	0.00746146	0.0249171	0.483953	0.414611	1	-1.08624	0.0550604	0.13427
ENSMUSG00000002105	Slc39a13	protein_coding	-	-	-1.01561	5.38e-14	2.01e-12	-0.018316	0.902756	1	-0.857885	2.1e-10	4.53e-09	-0.0510689	0.733145	1	-0.790412	4.34e-09	8.96e-08	-0.174707	0.244006	1	-0.736472	1.75e-07	3.27e-06
ENSMUSG00000002107	Celf2	protein_coding	-	-	0.439231	0.0187032	0.0536132	0.0334891	0.872616	1	0.349973	0.0610786	0.133307	0.00602636	0.976976	1	0.352278	0.0593067	0.13013	0.189005	0.365275	1	0.18393	0.346549	0.514442
ENSMUSG00000002108	Nr1h3	protein_coding	L5	B18	0.161328	0.749426	0.845977	-0.21148	0.706967	1	-0.256287	0.611959	0.737205	-0.323982	0.564659	1	-0.661375	0.190537	0.319778	-0.196888	0.726328	1	-0.748412	0.156245	0.293553
ENSMUSG00000002109	Ddb2	protein_coding	L27	B37	-0.343368	0.0649683	0.145771	-0.0658601	0.751022	1	-0.259026	0.164159	0.286234	-0.060654	0.769789	1	-0.129261	0.486182	0.625115	-0.00770028	0.970365	1	-0.186224	0.338102	0.505079
ENSMUSG00000002111	Spi1	protein_coding	L3	B18	1.84288	4.31e-15	1.88e-13	-0.126884	0.63011	1	2.09466	4.75e-19	3.41e-17	0.425016	0.105815	1	1.73443	1.54e-13	7.28e-12	0.414511	0.114797	1	1.90029	9.91e-15	9.04e-13
ENSMUSG00000002129	Sf3a1	protein_coding	-	B10	-0.153096	0.129146	0.246709	0.0524049	0.641687	1	-0.144464	0.152793	0.270839	-0.0830884	0.460484	1	-0.155356	0.123274	0.229983	-0.056218	0.617654	1	-0.177401	0.0929588	0.199877
ENSMUSG00000002147	Stat6	protein_coding	-	-	0.237162	0.14467	0.268129	-0.0101585	0.955431	1	0.128937	0.427897	0.5758	-0.0118622	0.947955	1	-0.00146198	0.992827	0.998174	0.0533103	0.769251	1	-0.0238875	0.888303	0.938735
ENSMUSG00000002190	Clgn	protein_coding	-	-	0.0745494	0.909469	0.947976	-0.474005	0.535017	1	-0.423155	0.537735	0.675064	-0.203019	0.78235	1	-0.783344	0.258643	0.399343	0.470945	0.504142	1	-1.35439	0.0832732	0.183958
ENSMUSG00000002204	Napsa	protein_coding	L33	B30	0.320971	0.102853	0.207809	-0.387201	0.0783626	1	0.462998	0.0186255	0.0515958	0.161806	0.461766	1	0.718014	0.000262689	0.00155362	-0.0344524	0.8755	1	0.92194	7.4e-06	8.86e-05
ENSMUSG00000002205	Vrk3	protein_coding	-	-	0.231025	0.156154	0.283706	-0.0324962	0.85854	1	0.136652	0.402084	0.55057	-0.034004	0.851911	1	0.199776	0.219974	0.355771	-0.00999238	0.956261	1	0.192898	0.257607	0.417995
ENSMUSG00000002210	Smg9	protein_coding	L15	-	-0.0911714	0.588953	0.726161	-0.110104	0.559569	1	-0.00911541	0.956941	0.976951	-0.201301	0.28574	1	0.128739	0.444539	0.58661	-0.233665	0.215697	1	0.139995	0.426884	0.589582
ENSMUSG00000002221	Paxip1	protein_coding	-	B33	0.347875	0.0428598	0.104524	0.0188472	0.92191	1	0.476248	0.00557085	0.0189019	-0.0525061	0.78467	1	0.727642	2.22e-05	0.000187494	-0.0492194	0.797909	1	0.728356	4.91e-05	0.000441638
ENSMUSG00000002222	Rmnd5a	protein_coding	L20	B34	-0.200422	0.287927	0.444032	0.0934232	0.657447	1	-0.0392199	0.835267	0.899874	-0.0342609	0.870809	1	0.240656	0.20168	0.333392	0.181466	0.388926	1	0.292569	0.137716	0.266932
ENSMUSG00000002227	Mov10	protein_coding	L7	B14	0.600318	0.00549631	0.0194481	-0.172575	0.476087	1	0.24873	0.250615	0.391916	-0.247064	0.307435	1	-0.72833	0.000794464	0.00392881	-0.208603	0.388881	1	-0.900172	7.59e-05	0.000636567
ENSMUSG00000002228	Ppm1j	protein_coding	L14	B41	0.502139	0.0864028	0.181602	-0.0853016	0.795142	1	-0.0672957	0.819209	0.889091	0.0322996	0.921461	1	0.854882	0.00343763	0.0131889	-0.0957668	0.77045	1	0.289969	0.344214	0.511805
ENSMUSG00000002233	Rhoc	protein_coding	L12	B7	0.898863	0.00014198	0.000830941	-0.125557	0.634546	1	0.753053	0.00143793	0.00597608	-0.017841	0.94613	1	1.517	1.34e-10	3.71e-09	-0.281605	0.286408	1	1.57462	1.81e-10	6.83e-09
ENSMUSG00000002240	Prr27	protein_coding	-	-	NA	NA	NA	NA	NA	NA	NA	NA	NA	NA	NA	NA	NA	NA	NA	NA	NA	NA	NA	NA	NA
ENSMUSG00000002249	Tead3	protein_coding	L18	B26	-1.01986	1.52e-07	1.84e-06	-0.0576857	0.789411	1	-0.957558	8.43e-07	8.6e-06	-0.216135	0.316966	1	-0.132181	0.493933	0.631205	-0.101403	0.638623	1	-0.180579	0.371872	0.539374
ENSMUSG00000002250	Ppard	protein_coding	L18	B18	-0.235549	0.118659	0.231661	0.0167166	0.920966	1	0.0504482	0.738015	0.833211	-0.0773752	0.645879	1	0.293752	0.0508119	0.11533	-0.041761	0.804174	1	0.341412	0.0299917	0.0842838
ENSMUSG00000002257	Def6	protein_coding	L3	B41	1.10455	2.52e-07	2.91e-06	0.0245999	0.918552	1	1.12957	1.36e-07	1.64e-06	-0.0547432	0.819865	1	1.19271	2.53e-08	4.44e-07	-0.0785408	0.744058	1	1.24816	2.43e-08	5.77e-07
ENSMUSG00000002265	Peg3	protein_coding	L13	-	0.256053	0.572443	0.712643	0.12361	0.806845	1	1.07861	0.0173943	0.0487628	0.104269	0.836589	1	1.84693	4.64e-05	0.000353948	0.298111	0.555362	1	1.52448	0.00129197	0.00679058
ENSMUSG00000002266	Zim1	protein_coding	L23	-	-1.97803	0.000226505	0.0012502	-0.120571	0.835714	1	-1.32587	0.0124786	0.0369749	-0.52921	0.363888	1	-1.0373	0.0487129	0.111581	-0.104721	0.856906	1	-1.48795	0.00741458	0.0279997
ENSMUSG00000002274	Metrn	protein_coding	L28	B8	-0.592588	0.00851422	0.0281451	0.198101	0.425669	1	-0.758705	0.000821795	0.00369168	-0.0087435	0.971969	1	-0.635266	0.00475373	0.0172154	0.121653	0.624554	1	-0.426288	0.0698274	0.161143
ENSMUSG00000002279	Lmf1	protein_coding	-	B8	-0.463821	0.0179355	0.0517691	-0.121001	0.579629	1	-0.758157	0.000118881	0.000691858	-0.133456	0.54062	1	-0.803304	4.34e-05	0.000334477	-0.0966271	0.657827	1	-0.792131	0.000119916	0.00093447
ENSMUSG00000002280	Narfl	protein_coding	-	-	-0.107564	0.396112	0.556448	0.00172242	0.990293	1	0.117373	0.354027	0.503609	-0.0606018	0.66807	1	0.0596502	0.63678	0.750302	-0.112596	0.426525	1	0.136238	0.302657	0.467824
ENSMUSG00000002289	Angptl4	protein_coding	L15	B5	1.71616	1.42e-08	2.09e-07	0.0259545	0.938845	1	1.87744	5.49e-10	1.09e-08	-0.453995	0.179844	1	2.1906	4.47e-13	1.97e-11	0.0387523	0.908783	1	2.27816	5.84e-13	3.7e-11
ENSMUSG00000002297	Dbf4	protein_coding	L6	B10	1.60845	1.14e-11	2.85e-10	0.080577	0.763723	1	1.57889	2.8e-11	7.02e-10	0.134462	0.614735	1	1.28851	5.59e-08	9.11e-07	0.0548679	0.837614	1	1.02475	3.69e-05	0.000346702
ENSMUSG00000002307	Daxx	protein_coding	L7	B14	1.47677	1.44e-30	2.78e-28	-0.260546	0.0727251	1	1.17015	9.76e-20	7.47e-18	-0.182264	0.208076	1	0.130638	0.312095	0.45608	-0.341134	0.0187583	0.508743	0.0420366	0.756158	0.851791
ENSMUSG00000002308	Cd320	protein_coding	-	-	-0.308056	0.254329	0.407278	0.0769688	0.798071	1	-0.510921	0.0597586	0.130975	0.0190437	0.949472	1	-0.572032	0.0346191	0.0852581	0.0116812	0.969015	1	-0.501759	0.0766869	0.172759
ENSMUSG00000002319	Ipo4	protein_coding	L10	B31	-0.394552	0.00851895	0.0281567	-0.022205	0.894419	1	-0.449616	0.00275938	0.0104494	-0.0768877	0.64561	1	0.0334565	0.822974	0.888269	-0.165081	0.323938	1	-0.169615	0.27899	0.441604
ENSMUSG00000002320	Tm9sf1	protein_coding	-	-	0.00861163	0.936216	0.965177	-0.273847	0.0233021	0.61337	-0.0347252	0.747339	0.840625	-0.11634	0.333464	1	0.0904034	0.400243	0.545028	-0.112822	0.348575	1	0.152425	0.17521	0.318463
ENSMUSG00000002324	Rec8	protein_coding	L28	NA	-1.75512	3.66e-10	7.19e-09	-0.0990265	0.748275	1	-1.45816	1.82e-07	2.14e-06	-0.212283	0.491355	1	-1.80453	1.13e-10	3.23e-09	-0.192891	0.531879	1	-1.95827	2.87e-11	1.31e-09
ENSMUSG00000002325	Irf9	protein_coding	L5	B33	0.807812	0.00125219	0.00552812	-0.685683	0.0143899	0.432386	0.682192	0.00644164	0.0214278	-0.244268	0.382762	1	-0.348259	0.164604	0.286291	-1.22198	1.32033e-05	0.000872146	-1.37517	1.65e-07	3.09e-06
ENSMUSG00000002326	Gmpr2	protein_coding	-	B13	0.133836	0.394752	0.555253	0.0674291	0.701493	1	-0.0884235	0.575293	0.70691	0.0471936	0.788167	1	-0.295154	0.061329	0.133683	-0.0804754	0.647494	1	-0.462317	0.00524441	0.0212027
ENSMUSG00000002329	Mdp1	protein_coding	-	B40	-0.514408	5.76e-05	0.000378125	0.00990898	0.944486	1	-0.532495	3.25e-05	0.000220697	-0.0614265	0.665691	1	-0.661434	2.35e-07	3.32e-06	-0.19216	0.17735	1	-0.800336	2.61e-09	7.84e-08
ENSMUSG00000002332	Dhrs1	protein_coding	-	B9	-0.594187	0.00202218	0.00838176	-0.152697	0.477271	1	-0.691074	0.000334723	0.00170149	-0.0631712	0.76857	1	-0.432856	0.0244115	0.0646261	-0.210575	0.326972	1	-0.362622	0.0714605	0.163904
ENSMUSG00000002341	Ncan	protein_coding	-	-	-0.84292	0.336682	0.496517	0.423452	0.653103	NA	-1.31067	0.144326	NA	-0.448774	0.638805	1	-2.74795	0.00437582	NA	-0.083043	0.930295	NA	-1.66052	0.0798632	0.178196
ENSMUSG00000002342	Tmem161a	protein_coding	-	-	-0.499608	6.42e-05	0.000415083	0.0926942	0.504697	1	-0.499626	6.64e-05	0.000414661	-0.101066	0.467125	1	-0.37499	0.00263676	0.0105938	-0.0600603	0.665719	1	-0.313199	0.0164387	0.0526603
ENSMUSG00000002343	Armc6	protein_coding	-	-	-0.473738	0.108731	0.217017	0.12823	0.696248	1	-0.696155	0.0188557	0.0521036	-0.0249622	0.939416	1	-0.609934	0.0389889	0.0937641	-0.0237029	0.942492	1	-0.467568	0.130222	0.255787
ENSMUSG00000002345	Borcs8	protein_coding	-	B34	-0.582076	0.00243527	0.00984038	-0.145192	0.497492	1	-0.687412	0.000355695	0.0017917	-0.203852	0.340407	1	-0.695177	0.000294967	0.00171081	-0.163345	0.444989	1	-0.82275	4.43e-05	0.000405988
ENSMUSG00000002346	Slc25a42	protein_coding	L33	B31	-0.96922	8.04e-07	8.33e-06	0.123392	0.571547	1	-0.907871	3.87e-06	3.38e-05	-0.350067	0.109089	1	-0.499914	0.0106176	0.0331264	0.104056	0.633134	1	-0.329849	0.10691	0.221488
ENSMUSG00000002365	Snx9	protein_coding	-	B32	-0.332658	0.00212336	0.00874987	-0.14599	0.227339	1	-0.283246	0.00896998	0.0282133	-0.102232	0.39689	1	0.0625555	0.561907	0.688863	-0.137401	0.255306	1	0.0209888	0.852559	0.916143
ENSMUSG00000002372	Ranbp3	protein_coding	-	-	-0.202736	0.0491695	0.11685	-0.0143661	0.900669	1	-0.148858	0.149001	0.265814	-0.149534	0.19375	1	-0.104712	0.308941	0.452692	-0.195211	0.0901066	1	-0.0778569	0.469823	0.62816
ENSMUSG00000002379	Ndufa11	protein_coding	-	B3	-0.500309	0.00585721	0.0204828	0.21612	0.285438	1	-0.58675	0.00124868	0.00529456	0.226436	0.26276	1	-0.536552	0.00311555	0.0121354	0.00913219	0.964014	1	-0.364769	0.0546222	0.133563
ENSMUSG00000002384	Bmp8b	protein_coding	-	-	-0.258874	0.724056	0.827829	-0.0756535	0.925194	1	0.334634	0.638999	0.759726	0.677978	0.373493	1	0.561508	0.420701	0.564626	0.299445	0.701072	1	-0.102044	0.892875	0.941836
ENSMUSG00000002393	Nr2f6	protein_coding	L27	B21	-0.819611	0.000163656	0.000941434	0.133115	0.582183	1	-1.0193	2.92e-06	2.63e-05	0.0166945	0.944977	1	-0.778491	0.000339675	0.0019288	0.0277151	0.908799	1	-0.518404	0.022444	0.067149
ENSMUSG00000002395	Use1	protein_coding	-	B1	-0.259496	0.0585093	0.134252	-0.0383122	0.802552	1	-0.0572316	0.676451	0.786408	0.0693916	0.650265	1	-0.0331541	0.80879	0.878427	0.00089663	0.995328	1	0.187517	0.190462	0.338118
ENSMUSG00000002396	Ocel1	protein_coding	L27	-	-0.506121	0.022714	0.0626927	0.168754	0.494823	1	-0.486264	0.0287876	0.0731029	-0.032102	0.896697	1	-0.749655	0.000750395	0.0037459	0.000226283	0.99927	1	-0.721847	0.00194005	0.00951327
ENSMUSG00000002409	Dyrk1b	protein_coding	L33	B31	-1.19894	5.63e-09	9.01e-08	-0.196858	0.388588	1	-1.07364	1.83e-07	2.15e-06	-0.188805	0.407771	1	-1.10211	8.03e-08	1.26e-06	-0.050807	0.823642	1	-0.998879	3.37e-06	4.41e-05
ENSMUSG00000002413	Braf	protein_coding	-	B32	0.160073	0.501823	0.652838	0.0139252	0.958296	1	0.383409	0.107663	0.207052	0.149699	0.573848	1	0.607898	0.0107148	0.0333828	0.139081	0.601355	1	0.45451	0.0680802	0.157926
ENSMUSG00000002416	Ndufb2	protein_coding	L34	-	-0.646765	0.00201481	0.00835673	0.309654	0.179785	1	-0.672122	0.00138662	0.00579317	0.22257	0.334472	1	-0.718277	0.000601312	0.00310151	0.227265	0.324727	1	-0.600975	0.00611091	0.0239906
ENSMUSG00000002428	Hltf	protein_coding	L29	B31	0.237754	0.293129	0.449968	0.0648664	0.797472	1	0.138204	0.541379	0.6784	0.130157	0.606371	1	0.111471	0.622113	0.738442	0.184554	0.465029	1	-0.114852	0.62752	0.757598
ENSMUSG00000002455	Prpf6	protein_coding	-	-	-0.117842	0.272315	0.426651	-0.0858706	0.47436	1	-0.0923911	0.389813	0.538313	0.00381708	0.974587	1	-0.169405	0.11446	0.217058	-0.0721075	0.54768	1	-0.154598	0.168724	0.309828
ENSMUSG00000002458	Rgs19	protein_coding	L3	-	0.569863	0.014346	0.0430756	-0.0786123	0.762939	1	0.481078	0.0388739	0.0930846	-0.0358429	0.890505	1	0.49151	0.0346941	0.0853748	0.0829803	0.749883	1	0.497919	0.0407715	0.107074
ENSMUSG00000002459	Rgs20	protein_coding	-	-	0.323887	0.703018	0.812621	0.233533	0.803878	NA	0.303249	0.722548	0.822226	-1.40507	0.167748	1	1.08686	0.19208	0.32193	0.340353	0.715441	NA	0.490639	0.577392	0.717952
ENSMUSG00000002475	Abhd3	protein_coding	L34	B4	-0.335902	0.207888	0.352877	-0.282359	0.343548	1	-0.553656	0.0388843	0.0930894	-0.458772	0.123863	1	-0.670638	0.0121838	0.036939	-0.280094	0.346703	1	-0.569522	0.0419791	0.109466
ENSMUSG00000002477	Snrpd1	protein_coding	L4	B13	0.706737	2.01e-05	0.000148789	0.0239655	0.897649	1	0.503061	0.00246687	0.00948572	0.253273	0.172129	1	0.43889	0.00817131	0.0267725	-0.100824	0.58849	1	0.493406	0.0044667	0.0186275
ENSMUSG00000002486	Tchp	protein_coding	-	B31	-0.478246	0.00283457	0.0111912	0.140542	0.429136	1	-0.380555	0.0176374	0.0493322	-0.0264001	0.881929	1	-0.500481	0.00176489	0.0076053	0.0879015	0.620712	1	-0.555211	0.000948423	0.0052387
ENSMUSG00000002489	Tiam1	protein_coding	L28	B4	-1.0547	4.99e-09	8.08e-08	-0.0530882	0.791207	1	-0.761576	2.38e-05	0.000167207	-0.0251504	0.900101	1	-0.587398	0.00108333	0.0050781	0.173351	0.386632	1	-0.569043	0.00248858	0.0116041
ENSMUSG00000002496	Tsc2	protein_coding	L33	-	-0.960439	2.18e-13	7.28e-12	-0.0728406	0.617736	1	-0.867591	3.45e-11	8.5e-10	-0.11965	0.412195	1	-0.788984	1.61e-09	3.64e-08	-0.0832425	0.568355	1	-0.923795	1.52e-11	7.27e-10
ENSMUSG00000002500	Rpl3l	protein_coding	L24	B20	-2.50919	4.51e-05	0.000306026	0.799309	0.234614	1	-1.91051	0.0018041	0.00725889	0.45079	0.502789	1	-2.14669	0.000452964	0.00245358	1.02865	0.125938	1	-1.86885	0.003436	0.0151109
ENSMUSG00000002504	Slc9a3r2	protein_coding	L33	B4	-0.339145	0.35536	0.515555	0.205927	0.614938	1	-0.234564	0.522673	0.662005	-0.055755	0.891666	1	-0.99463	0.00672226	0.0228751	-0.1024	0.802483	1	-1.099	0.00416983	0.0176271
ENSMUSG00000002524	Puf60	protein_coding	-	-	-0.238749	0.0360109	0.0910713	-0.0277805	0.827135	1	-0.295208	0.00958597	0.0298114	-0.0782777	0.538152	1	-0.286529	0.0118411	0.036077	-0.180056	0.157037	1	-0.240312	0.0436303	0.112529
ENSMUSG00000002546	Golga2	protein_coding	-	-	-0.402689	0.00182622	0.00766616	-0.00491115	0.972845	1	-0.130798	0.311165	0.459375	-0.00679935	0.962394	1	0.0894572	0.488045	0.626718	0.0230225	0.87317	1	0.131689	0.329081	0.495418
ENSMUSG00000002550	Uck1	protein_coding	-	-	-0.771982	8.13e-09	1.26e-07	0.0921738	0.535281	1	-0.636935	1.98e-06	1.85e-05	-0.205256	0.167849	1	-0.589749	1e-05	9.26e-05	-0.0523822	0.724675	1	-0.465176	0.000870674	0.00487624
ENSMUSG00000002565	Scin	protein_coding	L26	-	0.381506	0.386393	0.547464	0.08513	0.863018	1	0.555421	0.207208	0.340176	0.946536	0.0512196	0.890801	0.246184	0.576418	0.701119	1.02171	0.0353115	0.771196	-0.171936	0.711565	0.819976
ENSMUSG00000002578	Ikzf4	protein_coding	L15	B37	0.205787	0.458167	0.614262	-0.398992	0.200239	1	0.173591	0.53194	0.669942	-0.568545	0.0679819	1	0.278937	0.31418	0.458403	-0.510375	0.101356	1	0.183324	0.527399	0.676024
ENSMUSG00000002580	Mien1	protein_coding	L6	B12	-0.30464	0.0965013	0.197872	-0.00759722	0.970372	1	-0.556361	0.00247368	0.00950901	-0.0467094	0.819227	1	-0.688519	0.000177487	0.00112001	-0.111607	0.585315	1	-0.660306	0.000595014	0.00357461
ENSMUSG00000002588	Pon1	protein_coding	L34	B21	-0.315015	0.40975	0.570149	-0.61003	0.152533	1	-0.210823	0.581179	0.711744	-1.03972	0.0147786	0.416695	0.108776	0.775866	0.855254	-0.816565	0.0555128	1	0.430919	0.280463	0.443452
ENSMUSG00000002602	Axl	protein_coding	L5	B4	0.354421	0.233023	0.382744	-0.255373	0.441632	1	0.02115	0.943273	0.968033	-0.140827	0.671292	1	-0.171503	0.56393	0.690429	-0.0290195	0.930313	1	-0.37891	0.22275	0.37774
ENSMUSG00000002603	Tgfb1	protein_coding	L15	B35	0.0272199	0.908258	0.947416	0.0591818	0.822536	1	0.0612856	0.795337	0.872389	0.0669086	0.799754	1	0.12207	0.605189	0.724531	0.0786762	0.765514	1	0.249292	0.312616	0.47872
ENSMUSG00000002608	Ccdc97	protein_coding	-	-	-0.16037	0.132614	0.251237	0.00773532	0.948209	1	-0.0698056	0.513006	0.65396	-0.19563	0.100565	1	0.00316337	0.976283	0.98771	-0.0846515	0.477121	1	-0.00189601	0.986422	0.994632
ENSMUSG00000002617	Zfp40	protein_coding	L29	-	-0.387821	0.34031	0.500411	0.117701	0.794932	1	-0.573114	0.159407	0.279706	0.150245	0.739899	1	-0.672849	0.0983109	0.19298	0.372412	0.410358	1	-0.902132	0.0343167	0.0936079
ENSMUSG00000002625	Akap8l	protein_coding	L34	B38	-0.93363	2.91e-13	9.5e-12	-0.157926	0.267871	1	-0.866935	1.26e-11	3.32e-10	-0.123308	0.386583	1	-0.794325	5.06e-10	1.28e-08	-0.0996876	0.484008	1	-0.800655	2.15e-09	6.54e-08
ENSMUSG00000002633	Shh	protein_coding	L34	B26	-0.842887	0.116047	0.22802	-0.31001	0.602944	1	-1.10313	0.0401218	0.0954245	-0.117572	0.843427	1	-0.966647	0.071529	0.150654	-0.0837795	0.888082	1	-0.921459	0.100255	0.211241
ENSMUSG00000002635	Pdcd2l	protein_coding	-	-	-0.141021	0.30539	0.462764	0.0372724	0.807922	1	-0.143594	0.2986	0.446013	0.149407	0.326321	1	0.0793519	0.561422	0.688497	-0.00540875	0.97181	1	0.0654684	0.647777	0.773641
ENSMUSG00000002658	Gtf2f1	protein_coding	L8	B9	0.572228	2.79e-05	0.000199549	0.0290165	0.849665	1	0.54264	7.18e-05	0.000443284	0.136832	0.3705	1	0.568424	3.13e-05	0.000252043	-0.0869812	0.569937	1	0.553176	0.000107171	0.000848732
ENSMUSG00000002660	Clpp	protein_coding	-	-	-0.493466	0.00184955	0.00775131	0.015974	0.927846	1	-0.505809	0.00144735	0.00601072	-0.186638	0.290212	1	-0.294942	0.0620258	0.134818	-0.251212	0.155116	1	-0.121612	0.46176	0.621115
ENSMUSG00000002661	Alkbh7	protein_coding	L28	B8	-1.04567	0.000131196	0.000776361	0.0798236	0.790883	1	-1.085	7.73e-05	0.000472844	0.149691	0.618143	1	-1.36751	6.39e-07	8.11e-06	-0.048223	0.872764	1	-1.07271	0.000182647	0.00133388
ENSMUSG00000002664	Pspn	protein_coding	-	-	-0.797964	0.648059	NA	-0.0343748	0.984465	NA	-0.415403	0.811903	NA	-0.515077	0.770447	NA	-0.00140555	0.999356	NA	-0.147036	0.933625	NA	-0.437304	0.80378	NA
ENSMUSG00000002668	Dennd1c	protein_coding	L5	B40	0.575219	0.0119128	0.0371078	-0.168545	0.510553	1	0.389109	0.0891976	0.179137	-0.148591	0.561544	1	0.49729	0.0296975	0.0755583	0.0424201	0.868298	1	0.31144	0.193137	0.341115
ENSMUSG00000002679	Med6	protein_coding	-	-	-0.155668	0.338005	0.497821	0.0123276	0.9458	1	0.030201	0.852493	0.911047	0.00577293	0.974549	1	0.202506	0.210468	0.344116	-0.208731	0.25051	1	0.239225	0.157432	0.294983
ENSMUSG00000002688	Prkd1	protein_coding	L33	-	-1.06816	1.54e-09	2.73e-08	-0.0821629	0.674834	1	-1.07986	1.12e-09	2.07e-08	-0.152279	0.436461	1	-0.839238	1.9e-06	2.13e-05	-0.0390918	0.841596	1	-0.868219	2.6e-06	3.51e-05
ENSMUSG00000002699	Lcp2	protein_coding	L3	B18	2.878	1.01e-39	5.77e-37	-0.107275	0.661842	1	2.72622	8.32e-36	2.98e-33	0.215181	0.379151	1	1.50412	5.78e-12	2.13e-10	0.0824048	0.736494	1	1.52242	2.62e-11	1.2e-09
ENSMUSG00000002718	Cse1l	protein_coding	-	B29	0.471983	0.0270245	0.07198	0.129321	0.587895	1	0.236026	0.269212	0.413031	0.222208	0.351477	1	0.32113	0.132506	0.242743	0.230046	0.334811	1	0.132408	0.553298	0.697026
ENSMUSG00000002728	Naa20	protein_coding	L4	B9	0.56976	3.68e-05	0.000255394	0.215815	0.162935	1	0.60332	1.26e-05	9.62e-05	0.134601	0.383805	1	0.245246	0.0761212	0.158211	0.0919442	0.552299	1	0.21961	0.129189	0.254454
ENSMUSG00000002731	Prkra	protein_coding	-	B7	-0.595499	0.00425056	0.0157956	0.0200494	0.931033	1	-0.747012	0.000351291	0.00177435	-0.00275428	0.990503	1	-0.903176	1.52e-05	0.000132767	-0.0454656	0.844359	1	-0.843116	0.000115343	0.000903137
ENSMUSG00000002732	Fkbp7	protein_coding	L30	-	-1.16952	7.17e-05	0.000458086	0.183081	0.57563	1	-0.8914	0.00245893	0.00946337	0.144124	0.659328	1	-0.489953	0.094981	0.187948	-0.0319978	0.922093	1	-0.543251	0.0768667	0.17313
ENSMUSG00000002733	Plekha3	protein_coding	-	-	0.0476509	0.69312	0.804797	0.137449	0.308194	1	-0.0520205	0.667458	0.779893	0.0534864	0.69143	1	0.153052	0.204163	0.336265	0.118215	0.380337	1	0.230443	0.0675977	0.15709
ENSMUSG00000002741	Ykt6	protein_coding	L15	B9	0.0240179	0.854131	0.913544	0.0150572	0.917885	1	0.135685	0.299049	0.446443	-0.047249	0.746208	1	0.339975	0.00918438	0.0294867	-0.0768835	0.598571	1	0.375527	0.00593568	0.0233903
ENSMUSG00000002748	Baz1b	protein_coding	-	-	0.307702	0.0376565	0.094362	0.165684	0.316727	1	0.105963	0.47434	0.619021	0.0662469	0.688887	1	0.0609188	0.680753	0.78317	0.0868928	0.599511	1	-0.21398	0.167261	0.30788
ENSMUSG00000002763	Pex6	protein_coding	L27	B40	-0.798738	0.0191775	0.0547059	-0.0269302	0.94355	1	-0.927305	0.00657009	0.0217735	-0.260753	0.492992	1	-1.11683	0.00106145	0.0049892	-0.161786	0.670563	1	-1.10479	0.0019542	0.00956216
ENSMUSG00000002767	Mrpl2	protein_coding	-	B9	-0.0704978	0.673387	0.791111	0.0370407	0.842834	1	-0.0651698	0.697201	0.8033	0.0405361	0.827942	1	-0.0129535	0.938191	0.964949	-0.056091	0.763966	1	0.149926	0.390584	0.557612
ENSMUSG00000002768	Mea1	protein_coding	-	B11	-0.305251	0.0164929	0.0483365	-0.0275708	0.846101	1	-0.484458	0.000148939	0.000844446	-0.0357449	0.801042	1	-0.405217	0.00145797	0.00648914	-0.243063	0.0874011	1	-0.379656	0.00440306	0.0184259
ENSMUSG00000002769	Gnmt	protein_coding	L20	B21	-0.64913	0.212545	0.35818	-3.66078	3.68e-10	4.55e-08	-2.52217	1.36e-06	1.32e-05	-3.52209	1.54756e-09	2.18713e-07	-1.92058	0.000229289	0.00138408	-3.29516	1.56345e-08	2.10421e-06	-0.104146	0.848111	0.913765
ENSMUSG00000002771	Grin2d	protein_coding	-	-	-0.797656	0.00673837	0.0230847	-0.190783	0.557889	1	-0.675146	0.0219307	0.0587945	-0.157301	0.627751	1	-0.628997	0.0317053	0.0795732	-0.0632035	0.845446	1	-0.116593	0.701584	0.812769
ENSMUSG00000002778	Kdelr1	protein_coding	-	B6	-0.313701	0.00398101	0.0149443	-0.00410702	0.973061	1	-0.282417	0.00958313	0.0298067	-0.0795183	0.513001	1	-0.374565	0.000583888	0.00302907	-0.121989	0.315877	1	-0.30243	0.00796087	0.0296106
ENSMUSG00000002781	Tmem143	protein_coding	L27	-	-1.03585	0.000421688	0.00215311	0.143092	0.660579	1	-1.14972	9.46e-05	0.000562812	-0.0342512	0.916294	1	-1.56073	1.21e-07	1.83e-06	0.282922	0.384767	1	-1.48713	1.48e-06	2.14e-05
ENSMUSG00000002791	Pdxk-ps	transcribed_unprocessed_pseudogene	-	-	-0.462357	0.554424	0.697639	-0.786633	0.378409	NA	-1.17964	0.156855	0.276226	-0.275488	0.746362	1	0.135775	0.857392	0.912933	-0.168867	0.842484	NA	-0.307278	0.704417	0.81466
ENSMUSG00000002797	Ggct	protein_coding	L1	-	1.56885	1.46e-12	4.2e-11	0.235377	0.346586	1	1.52936	5.46e-12	1.53e-10	-0.0502295	0.841094	1	0.265373	0.235236	0.373093	-0.120968	0.629966	1	0.199745	0.393776	0.560491
ENSMUSG00000002799	Jag2	protein_coding	L33	B25	-0.530581	0.245944	0.397802	0.0522942	0.918227	1	-0.608456	0.183455	0.310876	0.154329	0.76185	1	-0.531691	0.244915	0.383217	0.0535214	0.916308	1	-0.602636	0.207281	0.359196
ENSMUSG00000002803	Btbd6	protein_coding	-	B31	-0.97701	7e-13	2.13e-11	0.0307709	0.836262	1	-0.751044	3.2e-08	4.4e-07	-0.0572036	0.700368	1	-0.57912	1.63e-05	0.000142253	-0.194267	0.193087	1	-0.455186	0.0012141	0.00644938
ENSMUSG00000002804	Nudt14	protein_coding	L28	B8	-0.830616	0.000127958	0.000759751	-0.0792512	0.742001	1	-0.640835	0.00311482	0.011561	-0.088778	0.711915	1	-0.876861	5.21e-05	0.000391746	-0.311769	0.195847	1	-0.860176	0.00015245	0.001144
ENSMUSG00000002808	Epdr1	protein_coding	L28	-	-1.30768	4.65e-06	4e-05	0.12061	0.702677	1	-1.22413	1.84e-05	0.000132781	0.13273	0.674185	1	-1.0365	0.000270722	0.00159307	0.173648	0.582343	1	-1.11689	0.000181128	0.00132424
ENSMUSG00000002812	Flii	protein_coding	L18	-	0.134314	0.210141	0.355611	0.0115701	0.923096	1	0.219942	0.0401919	0.0955505	-0.0405005	0.735346	1	0.210956	0.0489628	0.112026	-0.0404742	0.735555	1	0.147282	0.18885	0.33632
ENSMUSG00000002814	Top3a	protein_coding	L18	B31	0.0768429	0.782106	0.868143	-0.349025	0.261734	1	0.478017	0.0851055	0.172714	-0.243821	0.432343	1	0.325739	0.240534	0.378656	-0.144909	0.640684	1	0.494755	0.0880932	0.191982
ENSMUSG00000002820	Atg4d	protein_coding	-	B8	0.00380253	0.985406	0.995139	-0.0203687	0.930142	1	-0.0638357	0.759022	0.848647	-0.0717546	0.75731	1	-0.242591	0.243529	0.381937	0.0321563	0.889836	1	-0.212048	0.329911	0.496388
ENSMUSG00000002825	Qtrt1	protein_coding	-	-	-0.109732	0.610864	0.743411	0.180509	0.452341	1	0.097454	0.651159	0.767692	-0.139803	0.561342	1	0.503366	0.0187803	0.0523643	-0.0673425	0.779606	1	0.48024	0.0321506	0.0889103
ENSMUSG00000002831	Plin4	protein_coding	L22	B20	-0.518702	0.436274	0.594765	-0.148776	0.840566	1	-0.180829	0.786077	0.865904	-0.368138	0.618641	1	0.317508	0.633644	0.747955	0.945996	0.200776	1	0.195401	0.778669	0.867694
ENSMUSG00000002833	Hdgfrp2	protein_coding	-	-	-0.331733	0.00251042	0.0101101	-0.0144971	0.905769	1	-0.213344	0.052035	0.117054	-0.11923	0.330008	1	-0.0645265	0.555597	0.684119	-0.146955	0.230266	1	-0.185132	0.106569	0.221046
ENSMUSG00000002835	Chaf1a	protein_coding	L6	B10	1.00834	7.04e-05	0.000450024	-0.0923092	0.74635	1	0.624639	0.014053	0.0408015	0.102289	0.719076	1	0.212494	0.403904	0.548598	-0.229851	0.420753	1	0.134641	0.613459	0.747071
ENSMUSG00000002844	Adprh	protein_coding	L15	B13	0.148442	0.401088	0.561195	-0.0355304	0.857397	1	0.0492886	0.780596	0.862223	-0.0698066	0.723899	1	0.00646258	0.970843	0.984808	-0.127386	0.5194	1	0.00904924	0.960983	0.980687
ENSMUSG00000002845	Tmem39a	protein_coding	-	-	0.0310356	0.820834	0.893865	0.04126	0.787717	1	0.0424434	0.757145	0.847401	0.105787	0.48874	1	0.219006	0.109109	0.20943	0.0714716	0.640341	1	0.258877	0.0702869	0.161942
ENSMUSG00000002846	Timmdc1	protein_coding	-	B9	-0.16056	0.583352	0.721313	0.224963	0.490481	1	-0.55023	0.0610698	0.133301	0.195967	0.547783	1	-0.613152	0.0366089	0.0891797	0.1434	0.66023	1	-0.683312	0.0261708	0.0757402
ENSMUSG00000002847	Pla1a	protein_coding	L14	B17	3.51151	1.13e-21	1.03e-19	-0.756355	0.0700981	1	3.18127	4.65e-18	3.04e-16	-0.518164	0.212131	1	2.45781	2.26e-11	7.36e-10	-0.125365	0.761938	1	2.49623	7.78e-11	3.2e-09
ENSMUSG00000002870	Mcm2	protein_coding	L6	B10	0.898182	0.000518017	0.00257379	-0.296784	0.306092	1	0.410197	0.11337	0.215598	-0.241622	0.404257	1	0.262755	0.310383	0.454026	-0.465218	0.108757	1	0.153351	0.571433	0.713084
ENSMUSG00000002871	Tpra1	protein_coding	L33	-	-0.780738	2.65e-07	3.05e-06	-0.00545073	0.974255	1	-0.86809	1.11e-08	1.68e-07	-0.109105	0.51816	1	-0.863199	1.26e-08	2.37e-07	-0.115279	0.49491	1	-0.925265	5.81e-09	1.62e-07
ENSMUSG00000002881	Nab1	protein_coding	L4	-	0.56356	0.000377911	0.00195797	0.204579	0.248589	1	0.357981	0.024052	0.0634012	0.145358	0.412175	1	0.425434	0.00728621	0.0244274	0.105313	0.552544	1	0.329627	0.0468752	0.118665
ENSMUSG00000002885	Adgre5	protein_coding	L34	B4	-0.738941	0.000214146	0.00119002	-0.121781	0.585024	1	-0.586059	0.00332639	0.0122055	-0.112172	0.614967	1	-0.530872	0.00782316	0.0258838	-0.0802927	0.718816	1	-0.513159	0.0139497	0.0463473
ENSMUSG00000002897	Il17ra	protein_coding	L15	B37	0.633264	5.05e-05	0.000336524	-0.171104	0.328301	1	0.726061	3.37e-06	2.99e-05	0.0472359	0.786949	1	1.33766	1.01e-17	1.01e-15	0.0916495	0.600022	1	1.35256	1.13e-16	1.4e-14
ENSMUSG00000002900	Lamb1	protein_coding	-	B26	-1.18724	0.000170984	0.000977204	-0.240369	0.495309	1	-1.09526	0.000526119	0.00252206	-0.241979	0.492401	1	-0.52146	0.0986756	0.19345	-0.207659	0.555777	1	-0.765034	0.020496	0.0627047
ENSMUSG00000002908	Kcnn1	protein_coding	L27	-	-1.86526	0.000180607	0.00102504	0.139055	0.795699	1	-2.05006	4.68e-05	0.000303698	-0.162136	0.763054	1	-1.59461	0.0012293	0.00562927	0.135066	0.801246	1	-1.94375	0.000206819	0.00147834
ENSMUSG00000002910	Arrdc2	protein_coding	L18	B25	0.458106	0.00974092	0.0315091	0.0234277	0.906163	1	0.966213	4.7e-08	6.23e-07	-0.0248133	0.900521	1	0.899364	3.61e-07	4.87e-06	-0.0598208	0.763366	1	1.06429	8.24e-09	2.21e-07
ENSMUSG00000002930	Ppp1r17	protein_coding	-	-	0	1	NA	0	1	NA	0	1	NA	0.0704724	0.936184	NA	0	1	NA	0	1	NA	0	1	NA
ENSMUSG00000002944	Cd36	protein_coding	L34	B34	-0.272564	0.369684	0.53072	0.184317	0.586872	1	0.01204	0.968391	0.983466	0.273563	0.419963	1	-0.0906282	0.765489	0.847785	0.410408	0.226309	1	-0.198224	0.532581	0.680361
ENSMUSG00000002948	Map2k7	protein_coding	-	B31	-0.487395	0.00119312	0.00529185	-0.00874493	0.958422	1	-0.274929	0.0674848	0.144186	-0.101424	0.545251	1	-0.118808	0.428501	0.571523	-0.0487929	0.771063	1	-0.0783183	0.617872	0.750102
ENSMUSG00000002949	Timm44	protein_coding	-	-	-0.265748	0.0120797	0.037541	0.0345155	0.769981	1	-0.118876	0.261642	0.404408	-0.0217234	0.853796	1	-0.0683875	0.517069	0.650997	-0.0165641	0.888332	1	-0.054063	0.62476	0.75578
ENSMUSG00000002957	Ap2a2	protein_coding	-	B6	-0.0295026	0.837313	0.904514	-0.0167278	0.917048	1	0.000627585	0.996516	1	0.0447318	0.780486	1	0.239694	0.0950328	0.188017	0.0424662	0.791373	1	0.252883	0.0921869	0.198684
ENSMUSG00000002963	Pnkp	protein_coding	L14	B17	0.149444	0.421139	0.580843	-0.112965	0.586835	1	0.40105	0.0308146	0.0772503	-0.113483	0.584799	1	0.84221	5.54e-06	5.48e-05	-0.0177617	0.931839	1	0.781094	5.61e-05	0.000494567
ENSMUSG00000002968	Med25	protein_coding	-	B9	-0.43524	0.00278646	0.0110317	0.149536	0.356808	1	-0.267187	0.0663894	0.142306	-0.0338873	0.834602	1	-0.0536004	0.7121	0.808473	0.119566	0.461106	1	0.0213605	0.888184	0.938735
ENSMUSG00000002980	Bcam	protein_coding	L33	B4	-0.677387	0.0234307	0.0642064	-0.0500012	0.880886	1	-0.65654	0.0280536	0.0715644	-0.0047931	0.988539	1	-1.02726	0.00058874	0.00304901	-0.203823	0.541316	1	-1.1102	0.000381284	0.00247786
ENSMUSG00000002981	Clptm1	protein_coding	-	-	-0.139758	0.251692	0.404473	-0.0835472	0.539889	1	-0.208032	0.0882149	0.177581	-0.097968	0.472026	1	-0.204875	0.0928678	0.18482	-0.131597	0.334182	1	-0.144907	0.255859	0.416062
ENSMUSG00000002983	Relb	protein_coding	L15	B35	0.598532	0.00605093	0.0210669	-0.213904	0.381263	1	0.586036	0.00721906	0.0235242	-0.377888	0.121904	1	0.844161	0.000107	0.000728046	-0.306374	0.209784	1	0.761729	0.000829629	0.00468302
ENSMUSG00000002984	Tomm40	protein_coding	L8	B13	-0.109262	0.495676	0.64756	-0.00493528	0.978025	1	-0.164895	0.304683	0.452211	-0.0887251	0.620206	1	0.0629293	0.694246	0.794292	-0.0652576	0.715586	1	0.13502	0.420066	0.584066
ENSMUSG00000002985	Apoe	protein_coding	L37	B4	-1.34032	0.000129276	0.000766581	-0.901961	0.0209752	0.575975	-1.77812	3.82e-07	4.18e-06	-0.771117	0.0484255	0.863453	-1.1575	0.000946965	0.00454732	-0.795375	0.0417821	0.84715	-0.388229	0.288762	0.453164
ENSMUSG00000002992	Apoc2	protein_coding	-	-	-1.1619	0.139074	0.260497	-3.30884	0.00351467	0.136876	-2.97015	0.00284364	0.0107084	-1.36947	0.125385	1	-3.18682	0.00135557	0.00610927	-3.39268	0.00276537	0.109265	-0.287261	0.700997	0.812383
ENSMUSG00000002996	Hbp1	protein_coding	L19	-	0.0790559	0.63216	0.759913	-0.0685418	0.710481	1	0.38452	0.0198675	0.0543695	0.116546	0.52759	1	0.570873	0.000541015	0.00284587	0.0884196	0.631829	1	0.671878	9.86e-05	0.000792909
ENSMUSG00000002997	Prkar2b	protein_coding	L34	B36	-0.837974	0.0140904	0.0424416	0.191476	0.614569	1	-0.340553	0.318069	0.466436	-0.065878	0.862473	1	-0.156344	0.646437	0.757062	0.529356	0.163622	1	-0.129745	0.71577	0.822752
ENSMUSG00000003031	Cdkn1b	protein_coding	L33	B37	0.0884894	0.528339	0.675546	-0.0329009	0.833979	1	0.142016	0.311759	0.460038	0.0606389	0.698916	1	0.159299	0.256065	0.39642	0.221138	0.158214	1	0.251494	0.0864287	0.189249
ENSMUSG00000003032	Klf4	protein_coding	L31	B4	0.612217	0.0499686	0.11843	0.54545	0.117706	1	0.975436	0.00178765	0.0072005	0.745235	0.0325301	0.682655	1.07127	0.000602242	0.00310543	0.746958	0.0321349	0.733043	1.28632	8.12e-05	0.000674375
ENSMUSG00000003033	Ap1m1	protein_coding	-	-	0.0537993	0.671519	0.789722	-0.14506	0.30698	1	-0.0349567	0.783142	0.86394	-0.154547	0.275976	1	0.107273	0.397524	0.542654	-0.0665925	0.638727	1	0.0628205	0.635892	0.76432
ENSMUSG00000003037	Rab8a	protein_coding	L3	-	0.588399	3.54e-06	3.15e-05	-0.0524851	0.712144	1	0.400375	0.00162557	0.00664652	0.0106183	0.940414	1	0.129069	0.309715	0.453558	-0.0918883	0.518117	1	0.183132	0.168235	0.309174
ENSMUSG00000003038	Hmgn2	protein_coding	L3	B9	0.829143	1.81e-06	1.74e-05	-0.0564858	0.7716	1	0.878177	4.31e-07	4.67e-06	0.291245	0.133726	1	0.727018	2.85e-05	0.000232126	0.0639112	0.74235	1	0.620926	0.000631987	0.00375242
ENSMUSG00000003039	Fam32a	protein_coding	-	B35	-0.115041	0.334127	0.493825	-0.0877993	0.509691	1	-0.0369523	0.756458	0.847135	-0.103521	0.436627	1	-0.0956471	0.421786	0.565655	-0.175305	0.187992	1	-0.00164672	0.98945	0.99647
ENSMUSG00000003051	Elf3	protein_coding	L12	B26	0.792653	0.0865643	0.181858	-0.000653862	0.998988	1	0.806974	0.0810561	0.166151	0.416395	0.419135	1	0.71507	0.122086	0.228342	0.0259295	0.959895	1	0.708011	0.142879	0.2742
ENSMUSG00000003053	Cyp2c29	protein_coding	-	B21	-0.587897	0.463127	0.618665	-6.94494	2.21e-14	5.94e-12	-4.34989	6.38e-08	8.24e-07	-7.16401	3.50179e-15	1.43167e-12	-6.72972	1.53e-16	1.23e-14	-5.46955	9.47498e-10	1.85486e-07	-0.634937	0.447189	0.608173
ENSMUSG00000003062	Stard3nl	protein_coding	-	B12	0.0605716	0.727435	0.830288	0.125936	0.51662	1	-0.0223741	0.897672	0.939609	0.125728	0.516976	1	-0.609732	0.000468069	0.00251638	0.0721721	0.710058	1	-0.559683	0.00215338	0.0103475
ENSMUSG00000003068	Stk11	protein_coding	-	-	-0.331826	0.0260466	0.070047	0.0220595	0.894619	1	-0.172351	0.247712	0.388717	-0.100265	0.547086	1	0.0711692	0.632791	0.747107	-0.076732	0.644968	1	0.212515	0.172435	0.314724
ENSMUSG00000003070	Efna2	protein_coding	-	-	-1.23239	0.0209533	0.0587684	-0.103566	0.85936	1	-1.48721	0.00581143	0.0196163	-0.177647	0.760909	1	-1.20331	0.0238106	0.0633372	0.167412	0.77361	1	-1.52746	0.00669464	0.025808
ENSMUSG00000003072	Atp5d	protein_coding	-	B13	-0.380092	0.00658721	0.0226312	0.122669	0.432185	1	-0.427782	0.00224368	0.00873945	-0.00718749	0.963289	1	-0.450741	0.00127189	0.0057897	0.0119436	0.939042	1	-0.297601	0.0419171	0.109367
ENSMUSG00000003099	Ppp5c	protein_coding	-	-	-0.117878	0.361497	0.521583	-0.00575458	0.968201	1	-0.0977899	0.449364	0.596699	-0.140702	0.329623	1	-0.0930194	0.471239	0.612277	-0.117196	0.416888	1	-0.0633215	0.639253	0.766749
ENSMUSG00000003119	Cdk12	protein_coding	-	B32	0.41921	0.00633458	0.0218889	-0.147989	0.389613	1	0.581219	0.000153744	0.000868938	0.0165022	0.923454	1	0.494895	0.00126315	0.00575968	0.100791	0.557262	1	0.287633	0.0733765	0.167326
ENSMUSG00000003123	Lipe	protein_coding	L7	B17	0.535296	0.0202964	0.0573263	0.243805	0.344137	1	0.760053	0.000982802	0.00430102	-0.38021	0.140361	1	-0.200571	0.384785	0.530051	0.371225	0.149648	1	-0.321875	0.182368	0.327682
ENSMUSG00000003131	Pafah1b2	protein_coding	-	-	0.214411	0.0568774	0.131205	0.103241	0.412361	1	0.155761	0.167	0.289687	0.0560356	0.656143	1	0.251572	0.025383	0.0666672	0.162478	0.196588	1	0.27659	0.0187988	0.0585976
ENSMUSG00000003134	Tbc1d8	protein_coding	L18	B18	0.293993	0.224348	0.372698	-0.0467496	0.862752	1	1.44326	2.37e-09	4.06e-08	-0.018787	0.944595	1	2.39379	3.89e-23	8.56e-21	-0.0624717	0.817276	1	2.44384	3.85e-22	1.12e-19
ENSMUSG00000003135	Cnot11	protein_coding	-	B9	0.195198	0.19744	0.339053	-0.0204584	0.904015	1	0.361439	0.0170037	0.0478187	-0.122626	0.469477	1	0.523885	0.000523024	0.00276367	0.0254249	0.880679	1	0.596365	0.000159158	0.00118811
ENSMUSG00000003153	Slc2a3	protein_coding	L14	B35	1.01618	0.00126404	0.00557398	-0.114467	0.74542	1	1.39269	9.89e-06	7.76e-05	0.146621	0.677157	1	2.26552	6.27e-13	2.67e-11	0.440899	0.210361	1	2.21019	1.88e-11	8.82e-10
ENSMUSG00000003154	Foxj2	protein_coding	L19	B32	-0.358886	0.0437948	0.106351	-0.0237142	0.905039	1	-0.0748589	0.673997	0.784746	-0.19883	0.317202	1	0.117792	0.507557	0.642686	-0.0563483	0.776768	1	0.161013	0.386447	0.554031
ENSMUSG00000003161	Sri	protein_coding	-	-	0.15007	0.237096	0.387335	0.0740029	0.602068	1	0.209106	0.0995755	0.195335	0.0236268	0.86773	1	0.314765	0.0130907	0.039054	-0.027474	0.846501	1	0.21391	0.107033	0.221686
ENSMUSG00000003166	Dgcr2	protein_coding	-	-	-0.335374	0.0028077	0.011103	0.0834692	0.50476	1	-0.288324	0.0102733	0.0315426	-0.155946	0.212949	1	-0.100951	0.36734	0.512665	-0.0375584	0.764101	1	0.0126735	0.913836	0.953656
ENSMUSG00000003184	Irf3	protein_coding	-	-	-0.151358	0.43751	0.595883	0.0665089	0.76005	1	-0.371732	0.0567352	0.12558	-0.0379785	0.861534	1	-0.472284	0.015454	0.0447231	-0.0879896	0.686201	1	-0.528223	0.00963329	0.0344577
ENSMUSG00000003190	Bcl2l12	protein_coding	-	B9	-0.643512	0.00454108	0.0166384	-0.0239146	0.924485	1	-0.733004	0.00126022	0.00533228	-0.140097	0.578565	1	-0.809644	0.000359354	0.00202093	-0.1324	0.599753	1	-1.03736	1.35e-05	0.000147036
ENSMUSG00000003198	Zfp959	protein_coding	-	-	0.301888	0.12607	0.242415	0.260678	0.237273	1	0.143489	0.469429	0.614345	0.312446	0.154978	1	0.253533	0.19858	0.329826	0.405067	0.0650872	1	0.266677	0.196508	0.345656
ENSMUSG00000003199	Mpnd	protein_coding	L28	-	-0.80604	0.000544833	0.00268893	0.0881753	0.734291	1	-0.953418	4.42e-05	0.000288396	-0.126481	0.626391	1	-0.935957	5.96e-05	0.000439464	-0.156379	0.547351	1	-0.957202	8.75e-05	0.000719617
ENSMUSG00000003200	Sh3gl1	protein_coding	-	-	-0.100073	0.426597	0.585934	0.0276419	0.844174	1	-0.0926908	0.461954	0.60777	-0.0726776	0.605121	1	0.0115051	0.927087	0.958632	-0.0506906	0.718456	1	-0.0583989	0.657314	0.78077
ENSMUSG00000003206	Ebi3	protein_coding	L14	B18	1.97865	3.59e-10	7.07e-09	-0.0624154	0.862095	1	1.90165	1.74e-09	3.09e-08	0.0518498	0.884621	1	1.3026	3.86e-05	0.00030212	0.189424	0.595525	1	1.28573	0.000100908	0.000807226
ENSMUSG00000003208	Ccdc94	protein_coding	-	-	-0.130237	0.511524	0.660667	-0.00998169	0.964057	1	-0.0296101	0.881448	0.930189	-0.0589498	0.789773	1	0.256805	0.193152	0.323141	-0.193206	0.383665	1	0.322757	0.117895	0.238214
ENSMUSG00000003226	Ranbp2	protein_coding	L14	B32	0.552135	0.0679989	0.150783	0.120328	0.721693	1	0.63923	0.0346134	0.0847369	0.178251	0.5977	1	0.707384	0.0193715	0.053649	0.165067	0.625078	1	0.413191	0.191415	0.339052
ENSMUSG00000003227	Edar	protein_coding	-	-	0.100185	0.842617	0.90712	-0.0908592	0.871857	1	0.399186	0.428349	0.576234	-0.408046	0.469712	1	0.4783	0.341461	0.486699	-0.164258	0.770501	1	0.735845	0.160643	0.299123
ENSMUSG00000003228	Grk5	protein_coding	L20	B18	0.0712396	0.670734	0.789089	-0.134585	0.472577	1	-0.117185	0.48464	0.628558	-0.212177	0.257359	1	-0.273067	0.103346	0.20071	-0.16141	0.388895	1	-0.322647	0.0658253	0.153845
ENSMUSG00000003233	Dvl3	protein_coding	-	B32	-0.526673	0.000786332	0.0036937	-0.0179221	0.918336	1	-0.254449	0.104499	0.202488	-0.193306	0.268806	1	0.107001	0.493271	0.630649	0.0260168	0.881564	1	0.0600597	0.713305	0.821154
ENSMUSG00000003234	Abcf3	protein_coding	-	-	-0.124696	0.481514	0.63533	-0.0179194	0.927869	1	-0.223429	0.207644	0.340612	-0.0331819	0.866803	1	-0.267379	0.131291	0.241057	0.0565493	0.774986	1	-0.289539	0.118357	0.238832
ENSMUSG00000003235	Eif2b5	protein_coding	-	-	-0.175195	0.211595	0.357261	0.054073	0.729891	1	-0.207924	0.13862	0.251413	0.0722415	0.644264	1	-0.138247	0.323945	0.46868	0.00674928	0.965614	1	-0.129613	0.376859	0.544502
ENSMUSG00000003269	Cyth2	protein_coding	-	-	-0.266029	0.0560775	0.129778	0.0114795	0.941133	1	-0.117516	0.398754	0.547157	-0.0581421	0.708224	1	0.0607796	0.661813	0.768626	-0.0222364	0.886206	1	0.179429	0.216897	0.370864
ENSMUSG00000003271	Sult2b1	protein_coding	L24	B10	-0.55112	0.134339	0.253728	0.428468	0.292601	1	-0.837147	0.0237813	0.0628443	0.520028	0.200663	1	-0.479504	0.191886	0.321727	0.0600722	0.882954	1	-0.444306	0.248016	0.407414
ENSMUSG00000003273	Car11	protein_coding	L34	-	-1.79732	0.000388729	0.00200449	0.313016	0.567831	1	-1.97073	0.000116193	0.000677456	0.181123	0.740919	1	-1.53076	0.00231597	0.00949206	0.244295	0.655625	1	-1.86577	0.000454929	0.00287644
ENSMUSG00000003279	Dlgap1	protein_coding	-	-	-2.01923	0.000146632	0.000855102	0.791267	0.11122	1	-2.03856	0.000168035	0.000939445	0.120499	0.811773	1	-1.39891	0.0047639	0.0172382	0.923292	0.0612978	1	-1.49151	0.00500353	0.0204054
ENSMUSG00000003282	Plag1	protein_coding	-	-	-0.719623	0.138874	0.260296	-0.0317761	0.95288	1	-0.257522	0.594971	0.723568	0.0526342	0.921828	1	0.0711362	0.882602	0.929905	0.137554	0.797557	1	-0.052368	0.917306	0.955696
ENSMUSG00000003283	Hck	protein_coding	L3	B11	1.42091	7.5e-07	7.85e-06	-0.24704	0.4416	1	1.27104	9.62e-06	7.57e-05	0.0204693	0.949135	1	0.334845	0.243841	0.382076	-0.199045	0.535175	1	0.318114	0.289599	0.454135
ENSMUSG00000003299	Mrpl4	protein_coding	-	B12	-0.465011	0.00121225	0.00536709	-0.000264531	0.998683	1	-0.543292	0.000160536	0.000902366	-0.174262	0.27681	1	-0.310111	0.0306701	0.0774739	-0.226391	0.15802	1	-0.278353	0.0637853	0.150166
ENSMUSG00000003308	Keap1	protein_coding	-	B9	0.312676	0.0130505	0.0399981	-0.0593928	0.673783	1	0.228016	0.070564	0.149102	-0.139324	0.323121	1	-0.0840743	0.505049	0.640707	-0.117795	0.403624	1	0.118521	0.368707	0.536244
ENSMUSG00000003309	Ap1m2	protein_coding	-	B24	-0.48995	0.0587397	0.134646	-0.0695603	0.809883	1	-0.437296	0.091757	0.183244	0.0988554	0.732117	1	-0.367233	0.156221	0.274918	-0.202136	0.484541	1	-0.334523	0.216927	0.370886
ENSMUSG00000003316	Glg1	protein_coding	-	B33	-0.218721	0.0220191	0.0611729	-0.113443	0.287971	1	-0.111097	0.244834	0.3852	-0.0459748	0.666478	1	-0.0709566	0.457213	0.599062	-0.0122419	0.908643	1	-0.159735	0.109774	0.225827
ENSMUSG00000003341	Atp8b3	protein_coding	-	-	1.35431	0.183532	0.320467	0.821954	0.470254	NA	1.56315	0.123694	0.230206	-1.77037	0.18223	1	2.74165	0.00481844	0.0173902	-0.97468	0.45844	1	2.09523	0.0398989	0.105421
ENSMUSG00000003344	Btbd2	protein_coding	L27	-	-0.947461	0.000366098	0.00190409	-0.149805	0.613358	1	-1.02153	0.000123473	0.000716144	-0.273094	0.356935	1	-1.28726	1.31e-06	1.54e-05	-0.253315	0.39287	1	-1.36007	1.04e-06	1.57e-05
ENSMUSG00000003345	Csnk1g2	protein_coding	-	B35	-0.679973	6.92e-07	7.29e-06	0.0883237	0.563291	1	-0.546462	6.65e-05	0.000414811	-0.123972	0.417289	1	-0.378034	0.00573126	0.0200811	-0.0451238	0.767801	1	-0.256717	0.0728312	0.166315
ENSMUSG00000003346	Abhd17a	protein_coding	L27	B1	-0.851224	1.48e-06	1.45e-05	0.125668	0.5228	1	-0.993846	2.05e-08	2.94e-07	-0.0404948	0.836853	1	-0.920394	1.93e-07	2.78e-06	-0.0591955	0.763491	1	-0.684055	0.000214711	0.00152476
ENSMUSG00000003348	Mob3a	protein_coding	L14	B35	0.685288	0.000126345	0.000751149	0.0541421	0.786739	1	0.434454	0.0151863	0.0435009	0.0697363	0.727299	1	0.506388	0.00462297	0.0168152	0.160459	0.422282	1	0.436695	0.0195484	0.060318
ENSMUSG00000003352	Cacnb3	protein_coding	L6	B14	-1.01107	0.000519251	0.00257754	-0.0447431	0.89031	1	-1.05405	0.000300329	0.00155152	-0.127805	0.693569	1	-0.418938	0.149549	0.265724	-0.225899	0.486337	1	-0.647254	0.0334009	0.0916812
ENSMUSG00000003354	Ccdc65	protein_coding	L30	-	-0.459716	0.0863482	0.181521	0.280644	0.344262	1	-0.581758	0.0307419	0.077103	0.119502	0.68713	1	-0.558972	0.0370572	0.0899364	0.0403049	0.892135	1	-0.467444	0.0957872	0.204218
ENSMUSG00000003355	Fkbp11	protein_coding	L10	B4	-0.764913	0.0356104	0.0902279	-0.35543	0.379579	1	-1.02834	0.005056	0.0173968	0.495984	0.214877	1	0.433452	0.227362	0.36427	-0.228341	0.571142	1	0.408467	0.276786	0.439295
ENSMUSG00000003360	Ddx23	protein_coding	-	-	-0.147587	0.175941	0.310672	-0.101358	0.405784	1	-0.0964557	0.376677	0.525744	-0.133604	0.272818	1	0.039915	0.714047	0.810072	-0.0751478	0.537375	1	0.0436835	0.701512	0.812727
ENSMUSG00000003363	Pld3	protein_coding	-	B9	-0.197206	0.289323	0.445824	-0.0833234	0.688654	1	-0.442133	0.017626	0.0493066	0.468804	0.0239801	0.577313	-0.410401	0.027484	0.0711157	-0.0368565	0.859276	1	-0.514884	0.00821265	0.0303615
ENSMUSG00000003378	Grik5	protein_coding	L33	B35	-0.946052	1.81e-05	0.000135412	-0.111772	0.648826	1	-0.628323	0.00436564	0.015335	-0.247121	0.313925	1	-0.237512	0.279537	0.422481	-0.213299	0.384814	1	-0.166204	0.469418	0.627801
ENSMUSG00000003379	Cd79a	protein_coding	L37	B28	-4.44629	4.58e-40	2.69e-37	-0.285452	0.437722	1	-4.41153	2.44e-39	1.23e-36	-0.740676	0.0441137	0.817139	-2.87641	3.8e-18	4e-16	-0.231648	0.528781	1	-3.14375	1.36e-19	2.6e-17
ENSMUSG00000003380	Rabac1	protein_coding	L20	B1	-0.399921	0.0426041	0.104034	0.0595078	0.787056	1	-0.295728	0.133822	0.245011	-0.0116523	0.957811	1	0.0874441	0.657328	0.765298	-0.0600808	0.78506	1	0.449031	0.0293327	0.0827978
ENSMUSG00000003382	Etv3	protein_coding	L15	B32	0.225361	0.182942	0.319705	-0.101456	0.591997	1	0.401561	0.0176418	0.0493384	-0.078018	0.680054	1	0.678004	6.06e-05	0.000445842	-0.0113778	0.952043	1	0.754109	1.99e-05	0.00020444
ENSMUSG00000003402	Prkcsh	protein_coding	-	B13	-0.0683345	0.530471	0.677608	-0.0428559	0.724954	1	-0.167032	0.125829	0.233358	-0.1263	0.299485	1	-0.202356	0.0632936	0.136744	-0.172772	0.156138	1	-0.22043	0.0533285	0.13113
ENSMUSG00000003410	Elavl3	protein_coding	-	-	-0.843128	0.481661	NA	0.735548	0.561279	NA	-1.94176	0.123636	NA	-1.57611	0.236851	NA	-0.399565	0.735302	NA	0.232868	0.854867	NA	0.082317	0.94609	NA
ENSMUSG00000003411	Rab3b	protein_coding	-	B30	-1.47078	0.011611	0.0363211	0.404961	0.513876	1	-0.87617	0.126915	0.234965	0.413303	0.504183	1	-0.0881866	0.8751	0.9245	0.209365	0.736094	1	0.204095	0.72688	0.830601
ENSMUSG00000003418	St8sia6	protein_coding	L23	B28	-1.62881	2.66e-06	2.45e-05	0.145432	0.702132	1	-1.44117	3.23e-05	0.000219111	0.149559	0.693784	1	-1.07646	0.00173853	0.00751355	0.25196	0.507034	1	-1.3027	0.000312948	0.00209962
ENSMUSG00000003420	Fcgrt	protein_coding	L37	B4	-0.733999	0.00104889	0.0047291	-0.072556	0.771654	1	-0.633687	0.00467106	0.016246	-0.203455	0.415743	1	-0.719139	0.00132125	0.00598323	-0.0284752	0.909301	1	-0.776981	0.000910656	0.0050667
ENSMUSG00000003421	Nosip	protein_coding	-	-	0.0409063	0.730981	0.832876	-0.00617521	0.962995	1	-0.0631933	0.596112	0.724366	-0.0486777	0.714242	1	-0.21743	0.0679752	0.144705	-0.0670174	0.614447	1	-0.189409	0.128844	0.253928
ENSMUSG00000003423	Pih1d1	protein_coding	-	B8	-0.344925	0.00598691	0.0208821	0.120978	0.386079	1	-0.467418	0.000207658	0.00113145	0.0128653	0.926507	1	-0.415309	0.000931641	0.00449023	-0.117608	0.400273	1	-0.42697	0.00117022	0.00625257
ENSMUSG00000003429	Rps11	protein_coding	-	B1	-0.0458632	0.724762	0.828512	0.110213	0.448987	1	0.0226165	0.862171	0.918354	0.126387	0.385164	1	-0.1346	0.301436	0.445041	0.0515061	0.723456	1	0.0422987	0.756145	0.851791
ENSMUSG00000003435	Supt5	protein_coding	-	-	-0.156173	0.0846416	0.178902	-0.0482833	0.633389	1	-0.146558	0.105844	0.204353	-0.137981	0.172715	1	-0.0774732	0.392018	0.537184	-0.114855	0.256462	1	-0.145333	0.125005	0.248221
ENSMUSG00000003436	Dll3	protein_coding	-	-	0.103757	0.950082	NA	0.783029	0.647823	NA	-0.663522	0.691522	NA	1.00867	0.555235	NA	0.224286	0.891992	NA	0.131845	0.938953	NA	-0.555161	0.74405	NA
ENSMUSG00000003437	Paf1	protein_coding	-	B9	-0.319533	0.00190914	0.00797148	0.129345	0.259605	1	-0.285315	0.00562826	0.0190763	0.0704246	0.539028	1	-0.128645	0.210476	0.344116	0.016603	0.88495	1	-0.198246	0.06543	0.153094
ENSMUSG00000003438	Timm50	protein_coding	-	B12	-0.168876	0.333177	0.492834	0.022984	0.906092	1	-0.305004	0.0811975	0.166357	-0.095091	0.625366	1	-0.29235	0.0939448	0.186479	-0.16211	0.405687	1	-0.142562	0.434762	0.597005
ENSMUSG00000003444	Med29	protein_coding	-	-	-0.172136	0.238597	0.389079	0.158685	0.327514	1	-0.170484	0.245063	0.385487	0.0883229	0.584817	1	-0.128422	0.377666	0.522383	0.00449714	0.977892	1	-0.0805199	0.597656	0.734086
ENSMUSG00000003452	Bicd1	protein_coding	L11	-	0.810709	0.0532965	0.124716	0.321447	0.492632	1	0.815645	0.051983	0.116951	0.131912	0.778303	1	1.20775	0.00394356	0.0147702	0.210026	0.653949	1	1.14162	0.00912152	0.0330125
ENSMUSG00000003458	Ncstn	protein_coding	-	B4	0.0174605	0.895972	0.939683	-0.157909	0.290382	1	0.172036	0.19766	0.328507	-0.108163	0.468662	1	0.21148	0.113078	0.215209	-0.148952	0.318451	1	0.190847	0.171616	0.313755
ENSMUSG00000003464	Pex19	protein_coding	-	-	-0.511229	2.66e-05	0.000191968	-0.0357268	0.792444	1	-0.495807	4.7e-05	0.000304478	-0.1806	0.183412	1	-0.607139	6.09e-07	7.8e-06	-0.0257941	0.849237	1	-0.597937	2.7e-06	3.62e-05
ENSMUSG00000003469	Phyhip	protein_coding	L24	B34	-3.92435	4.69e-09	7.63e-08	0.313748	0.653898	1	-2.95109	6.04e-06	5e-05	0.624928	0.371209	1	-2.32926	0.000280539	0.00163997	0.498257	0.476079	1	-2.17942	0.00114515	0.00614731
ENSMUSG00000003476	Crhr2	protein_coding	L22	-	-3.86281	5.37e-09	8.62e-08	0.216556	0.757466	1	-3.44969	1.5e-07	1.8e-06	0.482807	0.490702	1	-3.85787	5.01e-09	1.02e-07	0.476748	0.496222	1	-3.88752	2.23e-08	5.32e-07
ENSMUSG00000003477	Inmt	protein_coding	L34	B23	-1.08441	0.0309072	0.0803474	0.170225	0.760941	1	-0.782654	0.119305	0.224123	-0.0599002	0.914741	1	-1.30163	0.00958125	0.0305188	-0.133474	0.811448	1	-1.4701	0.00509543	0.0207238
ENSMUSG00000003484	Cyp4f18	protein_coding	L3	B29	0.953503	0.000583193	0.00284816	-0.155259	0.617295	1	1.01469	0.000252952	0.0013366	0.338315	0.27485	1	1.21812	1.1e-05	0.000100237	0.460576	0.137047	1	1.39963	1.34e-06	1.95e-05
ENSMUSG00000003500	Impdh1	protein_coding	L28	B9	-1.67037	3.09e-08	4.28e-07	0.0304794	0.927836	1	-1.62396	7.38e-08	9.39e-07	-0.176139	0.600711	1	-1.27261	2.45e-05	0.000204007	-0.160045	0.634397	1	-1.19298	0.000154745	0.00115857
ENSMUSG00000003505	Psg18	protein_coding	-	-	0	1	NA	0	1	NA	0	1	NA	0.134495	0.878551	NA	0	1	NA	0	1	NA	0	1	NA
ENSMUSG00000003518	Dusp3	protein_coding	L34	B7	-0.519976	0.00344814	0.0132458	0.212094	0.285384	1	-0.70055	8.2e-05	0.000497294	0.122728	0.536433	1	-0.612855	0.000566668	0.0029577	0.0225724	0.909487	1	-0.630561	0.000696965	0.00406755
ENSMUSG00000003526	Prodh	protein_coding	L20	B4	-0.138514	0.592493	0.729112	-0.293841	0.309685	1	-0.19335	0.45524	0.601553	-0.411861	0.154407	1	-0.0238111	0.926659	0.958369	-0.197044	0.495453	1	0.250096	0.354952	0.522277
ENSMUSG00000003527	Dgcr14	protein_coding	-	B9	-0.319838	0.0273868	0.0727572	-0.248304	0.125652	1	-0.154531	0.286482	0.432831	-0.208917	0.19628	1	-0.10192	0.480617	0.620038	-0.179839	0.266189	1	-0.188027	0.214557	0.368209
ENSMUSG00000003528	Slc25a1	protein_coding	L23	B7	-1.24351	8.19e-13	2.46e-11	0.0663057	0.731692	1	-1.30789	5.48e-14	2.1e-12	-0.480242	0.0131107	0.380926	-1.69504	2.06e-22	4.08e-20	-0.232232	0.230027	1	-1.43262	3.47e-15	3.4e-13
ENSMUSG00000003531	Dgcr6	protein_coding	-	B4	-1.06748	1.56e-07	1.87e-06	0.132882	0.554554	1	-1.04271	3.15e-07	3.51e-06	0.0624764	0.780974	1	-0.865428	1.97e-05	0.000168837	-0.0337781	0.880653	1	-0.522759	0.0135161	0.0450832
ENSMUSG00000003534	Ddr1	protein_coding	-	B26	-0.684191	0.034501	0.0879329	-0.0603923	0.867173	1	-0.686841	0.0338351	0.083097	-0.0672443	0.852251	1	-0.817929	0.0114933	0.0352587	-0.132722	0.713195	1	-0.8264	0.0145946	0.0480504
ENSMUSG00000003541	Ier3	protein_coding	L21	B18	-1.35263	0.000309274	0.0016425	-0.439162	0.293575	1	-1.39662	0.000195959	0.00107562	-0.330698	0.428945	1	-0.111843	0.765352	0.847785	-0.310305	0.457961	1	0.0964089	0.805554	0.885754
ENSMUSG00000003545	Fosb	protein_coding	NA	B4	-2.05476	3.66e-09	6.09e-08	-1.72461	9.08e-06	0.000556527	-2.08529	2.25e-09	3.88e-08	-1.1064	0.00425235	0.160656	-0.353845	0.306435	0.45003	-0.809504	0.0363085	0.78265	-0.74617	0.0393589	0.104345
ENSMUSG00000003546	Klc4	protein_coding	L34	-	-0.799047	6.05e-05	0.000393705	-0.0352217	0.873895	1	-0.488009	0.0142242	0.0412073	-0.0474843	0.830468	1	-0.458534	0.0210868	0.0574611	-0.0817036	0.712684	1	-0.374113	0.0720236	0.164865
ENSMUSG00000003549	Ercc1	protein_coding	-	-	-0.141363	0.314868	0.47346	0.00335642	0.982948	1	-0.438626	0.00194637	0.00773602	-0.118081	0.45181	1	-0.431424	0.00221678	0.00916328	-0.170141	0.279112	1	-0.569936	0.000120257	0.000936175
ENSMUSG00000003555	Cyp17a1	protein_coding	-	-	-0.105792	0.888328	0.935093	-2.9732	0.00069021	0.0317429	-2.91959	0.000208215	0.0011342	-3.98266	1.21668e-05	0.000846686	-5.22834	4.18e-09	8.64e-08	-4.34689	3.36449e-06	0.000254214	-0.587726	0.45591	0.615611
ENSMUSG00000003559	As3mt	protein_coding	L29	B12	-0.653763	0.00159618	0.00682693	-0.171279	0.458189	1	-0.824526	7.15e-05	0.000441554	-0.215954	0.349273	1	-1.11386	8.17e-08	1.28e-06	-0.248904	0.28094	1	-1.15312	1.18e-07	2.31e-06
ENSMUSG00000003573	Homer3	protein_coding	L27	B35	-1.2315	1.22e-08	1.82e-07	-0.0740103	0.758382	1	-1.05294	1.11e-06	1.09e-05	-0.208439	0.386267	1	-1.19381	3.27e-08	5.61e-07	-0.144928	0.546897	1	-1.31603	6.01e-09	1.67e-07
ENSMUSG00000003575	Crtc1	protein_coding	L27	B32	-1.28807	2.05e-14	8.15e-13	-0.136069	0.465314	1	-1.0954	7.71e-11	1.78e-09	-0.195209	0.294494	1	-0.750933	7.17e-06	6.9e-05	-0.0809788	0.663535	1	-0.805708	4.34e-06	5.51e-05
ENSMUSG00000003581	Rnf215	protein_coding	L33	-	-0.720838	1.51e-06	1.48e-05	0.0527868	0.75184	1	-0.658658	1.12e-05	8.69e-05	-0.137964	0.408595	1	-0.588554	8.43e-05	0.000593315	-0.192748	0.24856	1	-0.673195	1.76e-05	0.000182921
ENSMUSG00000003585	Sec14l2	protein_coding	L34	B23	-0.832219	0.0626286	0.141436	-1.01068	0.0425946	0.903274	-1.56774	0.000461269	0.00224215	-1.07756	0.0306035	0.661631	-1.47722	0.000959141	0.00458991	-1.14054	0.0221321	0.569406	-0.583525	0.211441	0.364282
ENSMUSG00000003604	Aven	protein_coding	-	B8	0.114205	0.509418	0.659004	0.124039	0.521486	1	-0.141382	0.418157	0.566537	0.137548	0.475351	1	-0.210754	0.225531	0.362279	0.0249772	0.897276	1	-0.219342	0.229459	0.385822
ENSMUSG00000003617	Cp	protein_coding	L11	B7	1.58757	3.24e-10	6.45e-09	-0.0949811	0.73638	1	1.44706	1e-08	1.53e-07	0.00838609	0.976285	1	0.562055	0.0260487	0.0680919	-0.149719	0.595644	1	0.438904	0.0964851	0.205395
ENSMUSG00000003623	Crot	protein_coding	-	B23	-0.197557	0.430904	0.590012	-0.664153	0.0178841	0.508927	-0.756409	0.00259647	0.0099086	-0.768715	0.00612097	0.215932	-0.975022	0.000103313	0.000707282	-0.638283	0.0228178	0.582178	-0.48393	0.0651413	0.15259
ENSMUSG00000003644	Rps6ka1	protein_coding	L15	B11	0.217356	0.300177	0.45753	-0.118746	0.612622	1	0.217529	0.299883	0.447418	-0.181359	0.439253	1	0.0107938	0.958972	0.978171	-0.0542737	0.816934	1	-0.0468827	0.830828	0.902787
ENSMUSG00000003657	Calb2	protein_coding	L11	-	1.21822	0.442602	0.600521	0.425973	0.799984	NA	-0.314514	0.846434	0.907222	0.294084	0.861096	1	1.3464	0.395263	0.540231	-0.294814	0.861665	1	-0.596119	0.720135	0.825448
ENSMUSG00000003660	Snrnp200	protein_coding	-	-	0.070924	0.383118	0.544374	-0.200121	0.0279542	0.689145	0.0549628	0.499409	0.641896	-0.114654	0.207343	1	0.098793	0.224219	0.360797	-0.0821927	0.36611	1	0.062914	0.459508	0.61925
ENSMUSG00000003662	Ciao1	protein_coding	-	B9	-0.208766	0.256367	0.409339	-0.03028	0.882828	1	-0.435508	0.0180942	0.0503943	-0.0400836	0.845211	1	-0.605578	0.00100858	0.0047781	-0.0252608	0.902097	1	-0.667777	0.000534541	0.0032749
ENSMUSG00000003665	Has1	protein_coding	L13	B5	1.24222	0.0625049	0.141254	-0.59182	0.428234	1	1.04284	0.118217	0.2227	0.408762	0.581369	1	2.03716	0.0022195	0.00917284	0.600667	0.417546	1	1.6596	0.0169599	0.0539675
ENSMUSG00000003680	Taf6l	protein_coding	-	B9	0.309288	0.0558697	0.129467	0.13068	0.47032	1	0.212804	0.189062	0.317879	0.11786	0.51442	1	-0.0337531	0.834973	0.897039	0.0453936	0.801949	1	0.0454986	0.788356	0.873895
ENSMUSG00000003721	Insig2	protein_coding	-	B8	-0.0491039	0.826139	0.897205	-0.0963788	0.699648	1	-0.202333	0.365802	0.515343	-0.176372	0.480073	1	-0.251718	0.260284	0.401078	-0.0896573	0.719589	1	-0.0273861	0.906736	0.949693
ENSMUSG00000003731	Kpna6	protein_coding	-	-	-0.202122	0.0235863	0.0645094	-0.0184963	0.852851	1	-0.159809	0.0737542	0.154258	-0.110687	0.266692	1	-0.0989158	0.267225	0.408628	0.00601598	0.95184	1	-0.101252	0.278029	0.440602
ENSMUSG00000003746	Man1a	protein_coding	-	B28	-0.219395	0.265089	0.418623	-0.256603	0.243564	1	-0.295241	0.133909	0.245109	-0.129153	0.556943	1	-0.133058	0.498955	0.635489	0.121011	0.581918	1	-0.0730892	0.722494	0.827282
ENSMUSG00000003752	Itpkc	protein_coding	L12	-	-0.056219	0.812156	0.888066	0.00323582	0.99023	1	0.115095	0.626584	0.749417	-0.14494	0.583318	1	0.916992	9.99e-05	0.000687329	-0.0978157	0.711261	1	0.776342	0.00163719	0.00826482
ENSMUSG00000003762	Coq8b	protein_coding	L11	B13	0.104689	0.686485	0.80034	0.12457	0.66718	1	0.0854686	0.741895	0.836544	0.0768327	0.790749	1	0.799501	0.00201675	0.00846082	0.0710856	0.80612	1	0.706691	0.00905569	0.0328314
ENSMUSG00000003778	Brd8	protein_coding	-	B32	-0.03168	0.784492	0.869443	-0.0422127	0.744523	1	0.0879477	0.447832	0.595144	-0.0565883	0.661953	1	0.0328588	0.776536	0.855781	-0.0787008	0.54333	1	-0.0924473	0.445649	0.606822
ENSMUSG00000003779	Kif20a	protein_coding	L6	B10	1.72717	7.32e-11	1.61e-09	0.0957905	0.748615	1	1.45727	4.07e-08	5.48e-07	0.0135413	0.96383	1	0.666688	0.0122815	0.0371796	-0.577791	0.0552334	1	0.493061	0.0769794	0.173315
ENSMUSG00000003808	Farsa	protein_coding	L14	-	0.33185	0.0149075	0.0444398	-0.0845609	0.580311	1	0.218065	0.110337	0.210952	0.026126	0.863971	1	0.214533	0.115562	0.218589	-0.024219	0.873951	1	0.123195	0.388227	0.555355
ENSMUSG00000003809	Gcdh	protein_coding	-	B23	-0.595666	0.0151009	0.0449474	-0.65683	0.0165251	0.478948	-1.08061	1.09e-05	8.46e-05	-0.664566	0.0152388	0.426518	-1.02136	3.15e-05	0.00025339	-0.630831	0.0212643	0.554365	-0.453044	0.0770794	0.173472
ENSMUSG00000003810	Mast2	protein_coding	-	B35	-0.239461	0.270679	0.424756	0.109823	0.650986	1	-0.164046	0.450562	0.597574	-0.0305161	0.899961	1	0.0984188	0.650546	0.760031	8.43674e-05	0.999723	1	0.0514928	0.820719	0.895974
ENSMUSG00000003812	Dnase2a	protein_coding	L6	B7	0.00168486	0.993491	0.999384	-0.183344	0.427508	1	-0.0532246	0.796837	0.873637	0.116076	0.614579	1	-0.163744	0.428049	0.571297	-0.0465609	0.840096	1	-0.0966451	0.654732	0.778948
ENSMUSG00000003813	Rad23a	protein_coding	-	B34	-0.374787	0.298787	0.456262	-0.0270728	0.946359	1	-0.705647	0.0505273	0.114391	0.0293012	0.941942	1	-0.8142	0.0240322	0.0637968	-0.14138	0.725327	1	-0.841823	0.025631	0.0745264
ENSMUSG00000003814	Calr	protein_coding	L6	B13	0.398779	0.0245636	0.0666963	-0.123552	0.533153	1	-0.0182422	0.918101	0.951157	-0.204955	0.301213	1	-0.428733	0.0156704	0.0452141	-0.44091	0.0261671	0.64105	-0.52782	0.00444576	0.0185578
ENSMUSG00000003824	Syce2	protein_coding	L6	B10	1.09693	0.00014232	0.000832505	-0.343435	0.30261	1	1.0638	0.00023349	0.00124777	0.220338	0.498093	1	0.617473	0.033198	0.0825545	-0.0912177	0.781465	1	0.585658	0.0536694	0.131813
ENSMUSG00000003847	Nfat5	protein_coding	L20	B32	-0.295022	0.221893	0.369499	0.0291208	0.914032	1	-0.16075	0.505693	0.647425	-0.0187533	0.944572	1	0.190793	0.429438	0.572343	0.111652	0.678916	1	-0.00677531	0.978593	0.990063
ENSMUSG00000003848	Nob1	protein_coding	-	-	-0.0570817	0.685912	0.799956	0.159892	0.309622	1	-0.0135516	0.923632	0.954972	0.0910121	0.562502	1	0.432262	0.00205877	0.00861433	0.0689939	0.661024	1	0.5175	0.000417913	0.0026734
ENSMUSG00000003849	Nqo1	protein_coding	L20	-	-1.31394	0.000198954	0.00111589	-0.0371572	0.924339	1	-0.921489	0.00894805	0.0281771	0.077489	0.842816	1	0.423628	0.226062	0.362868	-0.00532912	0.989126	1	0.55359	0.130095	0.25562
ENSMUSG00000003863	Ppfia3	protein_coding	L24	-	-2.10529	6.68e-05	0.000430043	0.402456	0.47895	1	-1.75696	0.000826621	0.00370961	0.306633	0.589428	1	-1.82197	0.00049742	0.00265235	0.179575	0.752267	1	-1.95582	0.000389048	0.00251689
ENSMUSG00000003865	Gys1	protein_coding	L24	B7	-0.542469	0.105917	0.212736	0.137711	0.712868	1	-0.451211	0.178724	0.304932	0.108635	0.771551	1	-0.654055	0.0512537	0.116155	0.337861	0.366458	1	-0.862385	0.0139964	0.0464618
ENSMUSG00000003868	Ruvbl2	protein_coding	-	B13	-0.284458	0.136825	0.257235	0.0831038	0.69698	1	-0.453133	0.0179534	0.0500553	-0.0217994	0.918623	1	-0.371506	0.0520128	0.117468	-0.0988616	0.643295	1	-0.429184	0.0319832	0.0885543
ENSMUSG00000003872	Lin7b	protein_coding	-	-	-0.839287	0.308685	0.466461	0.126874	0.886234	NA	-0.275265	0.734926	0.830791	0.0136195	0.987729	1	-0.355593	0.66027	0.767476	0.561685	0.521588	1	0.0558232	0.946842	0.973196
ENSMUSG00000003873	Bax	protein_coding	L3	B12	0.315188	0.0303689	0.0791998	-0.253906	0.120644	1	0.156848	0.282343	0.428121	-0.321408	0.0491845	0.869436	-0.141279	0.333026	0.477776	-0.276024	0.0912362	1	-0.0507207	0.739744	0.839934
ENSMUSG00000003882	Il7r	protein_coding	L3	B37	0.750836	0.0118563	0.0369958	-0.033441	0.920221	1	0.387491	0.194619	0.324522	0.405801	0.22322	1	0.770959	0.00975516	0.0309617	0.199594	0.549459	1	0.435617	0.162831	0.302108
ENSMUSG00000003923	Tfam	protein_coding	-	B1	-0.214671	0.122997	0.237999	-0.109193	0.482651	1	-0.270876	0.0521972	0.117324	-0.0397713	0.797644	1	-0.0457079	0.742006	0.831044	-0.0811562	0.60125	1	-0.00102866	0.994352	0.999231
ENSMUSG00000003929	Zfp81	protein_coding	-	B31	-0.382808	0.146204	0.270208	-0.0431125	0.883294	1	-0.368812	0.162008	0.283323	0.10801	0.712456	1	-0.227147	0.387775	0.532981	0.14424	0.622642	1	-0.492184	0.0743958	0.168961
ENSMUSG00000003934	Efnb3	protein_coding	L34	B21	-0.928209	0.0362385	0.0915256	1.16216	0.015124	0.450844	-0.887555	0.0459017	0.106068	0.537356	0.263468	1	-0.864184	0.0502825	0.114421	1.59257	0.000832427	0.0386325	-1.06822	0.0219966	0.0660822
ENSMUSG00000003948	Mmd	protein_coding	L27	B36	-0.577035	0.0345235	0.0879803	0.0576204	0.849893	1	-0.745789	0.00634307	0.0211537	-0.199715	0.51193	1	-0.581097	0.0332329	0.0826044	0.257373	0.39764	1	-0.28662	0.31497	0.481237
ENSMUSG00000003949	Hlf	protein_coding	L33	B27	-0.802419	0.0260341	0.0700331	0.363186	0.365308	1	-0.68185	0.0586241	0.128925	0.386848	0.334743	1	-0.730435	0.0426547	0.100652	0.439845	0.272757	1	-0.734403	0.0513313	0.127369
ENSMUSG00000003955	Fam162a	protein_coding	L16	B8	-1.09041	2.56e-05	0.000185285	0.155875	0.588411	1	-1.24701	1.55e-06	1.48e-05	0.253808	0.37791	1	-0.965136	0.000191644	0.00119349	0.0593657	0.836712	1	-0.834858	0.00203703	0.00987733
ENSMUSG00000003970	Rpl8	protein_coding	-	B1	-0.320552	0.055479	0.12877	-0.0449585	0.810046	1	-0.262964	0.116187	0.219845	-0.0361686	0.846656	1	0.0360037	0.829662	0.893364	-0.145262	0.437375	1	0.161404	0.356368	0.52362
ENSMUSG00000003974	Grm3	protein_coding	-	-	-0.144193	0.883987	NA	-0.110077	0.900473	NA	-0.128862	0.896248	NA	0.0064499	0.994153	NA	-0.15524	0.875169	NA	-0.117034	0.894218	NA	-0.128882	0.890778	NA
ENSMUSG00000003992	Ssbp2	protein_coding	-	B34	-0.274554	0.271462	0.425658	-0.111186	0.690004	1	-0.095286	0.702694	0.807911	0.0400765	0.885523	1	-0.357824	0.151772	0.268921	0.124473	0.654731	1	-0.380128	0.145669	0.278105
ENSMUSG00000004018	Fancl	protein_coding	-	B12	-0.0510414	0.825685	0.89682	0.154407	0.549872	1	-0.310618	0.183178	0.310524	0.145099	0.57324	1	-0.508714	0.0290967	0.074348	0.058691	0.820177	1	-0.535263	0.0287408	0.0814382
ENSMUSG00000004031	Brinp2	protein_coding	L19	-	-0.948405	0.251259	0.404002	0.593334	0.500555	NA	-0.564858	0.491061	0.634322	0.0973854	0.912494	1	0.872987	0.271405	0.413445	-0.361026	0.687474	1	0.562778	0.498408	0.651829
ENSMUSG00000004032	Gstm5	protein_coding	L16	B34	-1.13138	0.000157918	0.000911405	0.269361	0.416459	1	-1.06967	0.000358728	0.00180452	0.297036	0.369809	1	-0.716449	0.0162943	0.0466626	0.182468	0.581978	1	-0.774968	0.0131041	0.0439744
ENSMUSG00000004035	Gstm7	protein_coding	L28	B22	-1.44381	0.000160707	0.000926512	-0.192507	0.649148	1	-1.51939	7.47e-05	0.000458925	-0.401285	0.343075	1	-1.34858	0.000412889	0.0022714	-0.146537	0.728894	1	-0.986936	0.0132747	0.0444397
ENSMUSG00000004038	Gstm3	protein_coding	L24	-	-0.469806	0.428919	0.58803	-1.5256	0.0227065	0.608418	-2.91831	2.77e-06	2.51e-05	-2.02942	0.00260129	0.107116	-3.39376	6.55e-08	1.05e-06	-1.94969	0.00380366	0.143353	-1.07842	0.0839561	0.185186
ENSMUSG00000004040	Stat3	protein_coding	L15	B18	0.905941	9.92e-07	1.01e-05	0.0580206	0.779224	1	1.1037	2.5e-09	4.25e-08	0.0044336	0.982908	1	1.42419	1.43e-14	8.03e-13	0.0550657	0.790182	1	1.44635	7.86e-14	5.92e-12
ENSMUSG00000004043	Stat5a	protein_coding	L14	-	0.0668543	0.646855	0.771416	-0.233101	0.15446	1	0.0807217	0.580609	0.71135	0.10036	0.537682	1	-0.0342399	0.8145	0.882471	0.00822282	0.959784	1	-0.1035	0.49843	0.651829
ENSMUSG00000004044	Ptrf	protein_coding	L33	B35	-1.0421	0.000972012	0.00442606	0.189919	0.590164	1	-1.16671	0.000221894	0.00119669	-0.0122454	0.972297	1	-1.80578	1.1e-08	2.09e-07	-0.0502046	0.886784	1	-1.90024	8.82e-09	2.35e-07
ENSMUSG00000004054	Map3k11	protein_coding	-	-	-0.486735	0.000681738	0.00325311	0.0868751	0.586962	1	-0.395763	0.00575771	0.0194646	-0.133471	0.404007	1	-0.49349	0.00057127	0.00297892	-0.0582171	0.715859	1	-0.438949	0.00340082	0.0149763
ENSMUSG00000004056	Akt2	protein_coding	-	B35	-0.307461	0.0099826	0.0321225	-0.0874975	0.511682	1	-0.304229	0.0108352	0.032904	-0.166712	0.211045	1	-0.160891	0.177281	0.30263	0.0063327	0.962094	1	-0.114843	0.357252	0.524447
ENSMUSG00000004069	Dnaja3	protein_coding	-	-	-0.247764	0.278377	0.433656	0.105635	0.678883	1	-0.483737	0.0345139	0.0845305	-0.0706675	0.781824	1	-0.595026	0.00928127	0.0297252	-0.0157659	0.950734	1	-0.504484	0.0349522	0.0949094
ENSMUSG00000004070	Hmox2	protein_coding	L3	B9	0.0751346	0.498607	0.650136	-0.00226303	0.985468	1	0.13983	0.208245	0.341248	0.0900729	0.4674	1	0.157294	0.156083	0.274762	-0.131738	0.289132	1	0.25611	0.0272277	0.0780392
ENSMUSG00000004071	Cdip1	protein_coding	L33	B39	-0.945584	9.01e-13	2.68e-11	-0.116352	0.429781	1	-0.731407	3.23e-08	4.45e-07	-0.16203	0.27126	1	-0.300517	0.0226445	0.060881	-0.0716527	0.62656	1	-0.322338	0.0194897	0.0601777
ENSMUSG00000004085	Zak	protein_coding	L32	B7	-0.824547	5.2e-05	0.000345489	0.199167	0.38094	1	-0.611657	0.00268167	0.0101918	0.0780387	0.731354	1	-0.521411	0.0104445	0.0327058	0.162299	0.475203	1	-0.488343	0.0218428	0.0657408
ENSMUSG00000004096	Cwc15	protein_coding	L4	B13	0.16065	0.122431	0.237245	0.112065	0.335368	1	0.196314	0.0593331	0.130188	0.154264	0.183943	1	0.179556	0.0840208	0.170841	-0.0623461	0.592255	1	0.255848	0.0185879	0.0580744
ENSMUSG00000004098	Col5a3	protein_coding	L11	B38	-4.0537	5.66e-28	8.64e-26	-0.185952	0.64229	1	-3.92737	2.52e-26	3.59e-24	-0.477358	0.233222	1	-3.11193	1.17e-17	1.15e-15	-0.107424	0.788364	1	-3.14861	1.56e-16	1.93e-14
ENSMUSG00000004099	Dnmt1	protein_coding	L6	B10	0.523542	0.00214858	0.0088395	-0.180941	0.343362	1	0.103235	0.545522	0.681872	-0.117263	0.538888	1	0.167577	0.326164	0.470963	-0.14972	0.432822	1	0.0100206	0.955251	0.977224
ENSMUSG00000004100	Ppan	protein_coding	L15	B9	-0.371151	0.0475661	0.113677	0.0947293	0.649738	1	-0.289635	0.122371	0.228403	-0.133638	0.521981	1	0.548185	0.00321488	0.0124612	-0.136538	0.513251	1	0.341201	0.0799381	0.178311
ENSMUSG00000004105	Angptl2	protein_coding	L33	B20	-2.05036	1.92e-11	4.64e-10	0.0109147	0.974417	1	-1.70765	2.24e-08	3.19e-07	-0.149149	0.661223	1	-0.949771	0.00184626	0.00787799	0.0253657	0.940586	1	-0.926782	0.003659	0.0158992
ENSMUSG00000004110	Cacna1e	protein_coding	L37	B29	-2.78394	2.21e-15	9.97e-14	0.00894685	0.981164	1	-2.66107	3.67e-14	1.45e-12	-0.353486	0.351443	1	-2.24594	8.88e-11	2.58e-09	0.37275	0.324256	1	-2.61402	1.05e-12	6.37e-11
ENSMUSG00000004113	Cacna1b	protein_coding	L30	B7	-0.927147	0.0662369	0.14793	-0.0883872	0.873461	1	-0.90681	0.0732786	0.153538	-0.0553804	0.92028	1	-0.288368	0.562992	0.689927	0.246296	0.655286	1	-0.897997	0.0890508	0.193528
ENSMUSG00000004127	Trmt10a	protein_coding	-	-	-0.0849708	0.70208	0.811906	0.169584	0.492431	1	-0.417636	0.0630836	0.136729	-0.139543	0.573428	1	0.0438951	0.842709	0.902296	0.120556	0.625141	1	-0.0275488	0.905555	0.949211
ENSMUSG00000004151	Etv1	protein_coding	L34	B4	-0.631036	0.0629777	0.14207	-0.0340869	0.928107	1	-0.452035	0.182846	0.310151	-0.0162609	0.965639	1	-0.778056	0.0219155	0.0593257	0.12669	0.737063	1	-1.19137	0.000833546	0.00470077
ENSMUSG00000004187	Kifc2	protein_coding	L34	B39	-1.29699	1.79e-06	1.72e-05	0.0991699	0.741992	1	-1.17237	1.59e-05	0.000117758	-0.197416	0.512455	1	-1.11836	3.7e-05	0.000291238	-0.152105	0.613808	1	-1.13776	6.13e-05	0.000531599
ENSMUSG00000004207	Psap	protein_coding	L5	B13	0.643466	7.65e-05	0.000485104	-0.0510095	0.779081	1	0.784558	1.42e-06	1.37e-05	0.380962	0.0361463	0.726575	-0.10747	0.508925	0.643807	0.0778187	0.668673	1	-0.135078	0.427264	0.589894
ENSMUSG00000004221	Ikbkg	protein_coding	-	-	0.604137	5.01e-06	4.27e-05	-0.0377113	0.799333	1	0.600455	5.78e-06	4.83e-05	-0.0345632	0.815593	1	0.396674	0.00273604	0.0109235	0.0611072	0.680047	1	0.360065	0.00934057	0.0336563
ENSMUSG00000004231	Pax2	protein_coding	-	-	-0.575055	0.560614	NA	-0.510562	0.561864	NA	-0.573752	0.561503	NA	2.59952	0.00320046	NA	-0.57576	0.560134	NA	-0.511007	0.561523	NA	-0.369227	0.694024	NA
ENSMUSG00000004233	Wars2	protein_coding	-	B31	-0.182369	0.469119	0.624447	0.00120608	0.996577	1	-0.288679	0.252817	0.394203	-0.133913	0.633756	1	-0.457431	0.0697843	0.147657	0.0990261	0.724258	1	-0.557624	0.0349542	0.0949094
ENSMUSG00000004263	Atn1	protein_coding	-	-	-0.341331	0.181883	0.318401	0.574365	0.0406594	0.874061	-0.413726	0.107633	0.207028	0.0559575	0.842944	1	-0.00788475	0.975184	0.986973	0.0438744	0.876746	1	0.221512	0.402274	0.567917
ENSMUSG00000004264	Phb2	protein_coding	L15	-	-0.106209	0.438759	0.59698	0.0133639	0.930521	1	-0.163071	0.234963	0.373486	-0.105011	0.493172	1	-0.014757	0.914266	0.950641	-0.100552	0.51183	1	0.0631932	0.659379	0.782444
ENSMUSG00000004266	Ptpn6	protein_coding	L3	-	1.50577	5.13e-10	9.85e-09	-0.244051	0.367829	1	1.31973	5.14e-08	6.76e-07	-0.0717787	0.791018	1	0.388157	0.109325	0.209719	0.0721022	0.790078	1	0.479898	0.0582958	0.14033
ENSMUSG00000004267	Eno2	protein_coding	-	-	-0.955612	0.00715881	0.0243538	0.184237	0.638777	1	-0.786446	0.0268615	0.0692793	0.109171	0.78075	1	-0.542269	0.124895	0.232285	0.382065	0.329314	1	-0.565778	0.126351	0.250307
ENSMUSG00000004268	Emg1	protein_coding	-	B1	0.0308498	0.816591	0.891	-0.0226066	0.879229	1	-0.277821	0.0373661	0.0900956	0.0657211	0.658072	1	-0.11044	0.406504	0.55075	-0.0727541	0.624688	1	0.0190435	0.89114	0.940553
ENSMUSG00000004270	Lpcat3	protein_coding	-	B5	-0.21789	0.268787	0.422512	-0.129058	0.557733	1	-0.0609978	0.756882	0.847329	-0.128919	0.557976	1	0.0777276	0.692977	0.793287	-0.188913	0.390783	1	0.143585	0.485534	0.641098
ENSMUSG00000004285	Atp6v1f	protein_coding	-	B2	-0.0598332	0.675288	0.792451	-0.102526	0.520975	1	-0.0199159	0.889171	0.934504	0.0628398	0.693501	1	-0.310303	0.0299426	0.0760165	-0.165921	0.29882	1	-0.0545579	0.714973	0.822258
ENSMUSG00000004296	Il12b	protein_coding	L7	-	0.278205	0.707242	0.815596	-0.687729	0.406952	1	0.558944	0.450194	0.59723	-0.250326	0.761079	1	0.70849	0.3375	0.482571	-0.684805	0.408236	1	-0.0768449	0.921002	0.95786
ENSMUSG00000004317	Clcn5	protein_coding	L10	B4	0.7778	0.000113566	0.000684596	-0.0542535	0.810682	1	0.790202	8.92e-05	0.000535238	0.319031	0.156923	1	1.1279	2.06e-08	3.67e-07	0.1767	0.433798	1	1.06157	4.5e-07	7.47e-06
ENSMUSG00000004319	Clcn3	protein_coding	-	B36	0.0331481	0.888225	0.93507	-0.020852	0.936926	1	0.158175	0.502454	0.644801	0.156436	0.552478	1	0.30909	0.189785	0.318837	0.135218	0.607668	1	0.283277	0.25049	0.409928
ENSMUSG00000004328	Hif3a	protein_coding	L18	B5	3.81671	2.42e-28	3.91e-26	0.377647	0.333096	1	3.88673	2.52e-29	4.95e-27	0.282176	0.469192	1	3.27005	3.22e-21	5.11e-19	0.277938	0.476225	1	3.22149	4.46e-19	7.92e-17
ENSMUSG00000004341	Gpx6	protein_coding	-	-	-1.29344	0.461517	0.617342	-1.51644	0.386718	NA	-2.63716	0.133574	0.244698	-2.18575	0.211918	1	-2.695	0.125261	0.232849	-2.1777	0.213607	1	-1.45375	0.409276	0.574515
ENSMUSG00000004344	Gpx5	protein_coding	-	-	-0.0782793	0.936862	NA	-0.0460543	0.95827	NA	-0.0629486	0.949208	NA	-0.0575726	0.947847	NA	-0.089327	0.927973	NA	-0.0530114	0.951973	NA	-0.0638932	0.945725	NA
ENSMUSG00000004347	Pde1c	protein_coding	L22	-	-1.93617	3.64e-05	0.000252833	0.864656	0.0818535	1	-1.30794	0.00461815	0.0160846	1.58078	0.00138617	0.063094	-1.53906	0.000852792	0.00416625	1.32819	0.00730545	0.24504	-2.08809	2.53e-05	0.000251699
ENSMUSG00000004356	Utp20	protein_coding	L15	B32	0.0325977	0.846767	0.909512	-0.144061	0.445422	1	-0.0984254	0.560205	0.694365	0.0603422	0.748669	1	0.514119	0.0022504	0.0092744	-0.0435003	0.817517	1	0.259401	0.141011	0.271503
ENSMUSG00000004359	Spic	protein_coding	L1	-	2.08529	5.88e-06	4.95e-05	-0.776466	0.148449	1	2.12444	3.97e-06	3.46e-05	0.0960454	0.853855	1	0.102789	0.826387	0.890788	-0.692834	0.194151	1	-0.0695525	0.887679	0.93847
ENSMUSG00000004360	9330159F19Rik	protein_coding	L34	-	-1.3061	0.000929889	0.00426137	0.0627741	0.885054	1	-0.908176	0.0209	0.0566325	0.169488	0.695743	1	-1.38228	0.000456556	0.00246703	0.0482067	0.911543	1	-1.75625	2.51e-05	0.000249539
ENSMUSG00000004364	Cul3	protein_coding	-	-	0.303168	0.106689	0.214	0.137834	0.511684	1	0.432226	0.0214536	0.057759	0.130481	0.534346	1	0.644939	0.000595672	0.00307655	0.278674	0.184407	1	0.584824	0.00290863	0.0131711
ENSMUSG00000004366	Sst	protein_coding	-	-	1.16166	0.473285	NA	0.244805	0.873187	NA	0.701848	0.664365	NA	0.232041	0.879844	NA	0.431359	0.789712	NA	0.48698	0.751267	NA	0	1	NA
ENSMUSG00000004371	Il11	protein_coding	L11	-	-0.63325	0.292482	0.44921	-0.0397291	0.952163	1	-1.01038	0.0975217	0.192342	-0.214184	0.74641	1	1.92292	0.00102443	0.0048408	-0.614092	0.358587	1	0.780721	0.204579	0.355995
ENSMUSG00000004383	Large	protein_coding	-	B4	-0.430815	0.028187	0.0744483	-0.11002	0.615531	1	-0.441504	0.0246483	0.0646595	-0.132051	0.546358	1	-0.572732	0.00353583	0.0135003	-0.0832876	0.703617	1	-0.551938	0.00724087	0.0274652
ENSMUSG00000004393	Ddx56	protein_coding	L15	-	-0.231017	0.147667	0.272231	-0.0284325	0.873193	1	-0.260987	0.102457	0.199472	0.0153128	0.931383	1	0.0492566	0.756951	0.841544	0.00535922	0.975972	1	0.0644086	0.698963	0.811428
ENSMUSG00000004394	Tmed4	protein_coding	-	-	-0.415472	0.000685964	0.00327123	-0.048496	0.722501	1	-0.305545	0.0125598	0.0371756	-0.037915	0.78107	1	-0.265446	0.0298469	0.0758383	-0.0067005	0.960833	1	-0.156392	0.221162	0.376088
ENSMUSG00000004415	Col26a1	protein_coding	-	-	-0.70825	0.166058	0.297534	-0.141763	0.800123	NA	-0.257517	0.610681	0.736105	0.526502	0.335767	1	-0.231878	0.643838	0.755391	-0.372151	0.508254	1	-0.216513	0.680583	0.797929
ENSMUSG00000004446	Bid	protein_coding	L3	-	1.03553	1.15e-10	2.47e-09	-0.0669071	0.713057	1	0.926085	8.84e-09	1.36e-07	0.0928742	0.607594	1	0.301897	0.0617528	0.134418	0.00191154	0.991589	1	0.341671	0.0433276	0.111937
ENSMUSG00000004451	Ralb	protein_coding	L2	B6	-0.0660399	0.60399	0.738088	-0.100575	0.480007	1	-0.146088	0.251815	0.393155	-0.0738005	0.603864	1	0.333347	0.00871155	0.0282261	-0.204348	0.151274	1	0.276182	0.0377952	0.100948
ENSMUSG00000004455	Ppp1cc	protein_coding	L14	NA	0.339134	0.225664	0.3742	0.262729	0.400608	1	0.374103	0.181407	0.30855	0.325909	0.297027	1	0.122852	0.660752	0.767744	0.180073	0.564543	1	0.310177	0.289168	0.453614
ENSMUSG00000004460	Dnajb11	protein_coding	L6	B13	0.505401	5.1e-05	0.000339721	-0.0999482	0.474755	1	0.314554	0.0118003	0.0352422	-0.0740171	0.596181	1	0.217304	0.081756	0.167216	-0.284125	0.0422681	0.850656	0.216556	0.0973136	0.206717
ENSMUSG00000004462	Tbccd1	protein_coding	-	-	-0.294053	0.108877	0.217252	-0.118072	0.564187	1	-0.416552	0.0235978	0.0624794	0.0456057	0.823112	1	-0.389289	0.0337964	0.0836854	-0.13719	0.502418	1	-0.356881	0.0631813	0.149251
ENSMUSG00000004473	Clec11a	protein_coding	L37	-	-2.62615	2.25e-14	8.88e-13	0.299944	0.421958	1	-3.22659	3.91e-20	3.1e-18	-0.29882	0.424589	1	-2.86129	1.1e-16	9.09e-15	-0.126785	0.734632	1	-2.80088	1.09e-14	9.73e-13
ENSMUSG00000004500	Zfp324	protein_coding	-	-	-0.473726	0.127281	0.244116	-0.0301099	0.930679	1	-0.626948	0.0440115	0.102637	-0.0738447	0.830949	1	-0.967942	0.0018873	0.00802228	-0.114859	0.739983	1	-1.01075	0.00195246	0.00955774
ENSMUSG00000004508	Gab2	protein_coding	L18	B18	0.753435	0.00361707	0.0137723	-0.231842	0.423225	1	1.19448	3.95e-06	3.45e-05	-0.124124	0.667974	1	1.17566	5.58e-06	5.51e-05	-0.167251	0.563347	1	1.3135	1.21e-06	1.79e-05
ENSMUSG00000004530	Coro1c	protein_coding	L15	B6	0.113695	0.422178	0.581688	-0.0577184	0.715549	1	0.135124	0.340236	0.488969	-0.0170301	0.914336	1	0.127243	0.36895	0.513747	-0.160793	0.310013	1	0.117164	0.428986	0.59138
ENSMUSG00000004535	Tax1bp1	protein_coding	L4	B34	0.588793	0.0266394	0.0711513	0.11793	0.690995	1	0.736532	0.0055546	0.0188554	0.273509	0.356518	1	0.982304	0.000216769	0.0013218	0.109245	0.712691	1	0.749964	0.00691681	0.0264796
ENSMUSG00000004540	Psg17	protein_coding	L5	-	1.48982	0.0363295	0.0917152	-0.194508	0.807864	NA	0.541882	0.449473	0.59673	-0.147853	0.852902	1	-0.670213	0.355055	0.500833	-0.489337	0.541922	1	-1.1743	0.125618	0.249158
ENSMUSG00000004542	Psg19	protein_coding	-	-	0.862595	0.608701	NA	-0.194614	0.904432	NA	0.969197	0.565145	NA	-0.471777	0.770929	NA	-0.147564	0.930154	NA	-0.341908	0.832916	NA	-0.409713	0.805106	NA
ENSMUSG00000004552	Ctse	protein_coding	L14	B34	0.0386033	0.933525	0.963271	-0.785304	0.130196	1	0.362907	0.432659	0.580515	0.569093	0.268423	1	0.708309	0.124939	0.232329	0.143873	0.780064	1	0.982751	0.0414515	0.10846
ENSMUSG00000004558	Ndrg2	protein_coding	L20	B21	-0.937449	0.0184715	0.0530554	-0.0430499	0.922703	1	-0.965915	0.0152066	0.0435476	-0.194578	0.660981	1	-0.969592	0.0148156	0.043242	0.0688709	0.876637	1	-0.441964	0.287794	0.451927
ENSMUSG00000004561	Mettl17	protein_coding	-	B31	-0.531056	5.27e-05	0.000349788	-0.0696344	0.633187	1	-0.289187	0.0274571	0.0704471	-0.18175	0.212466	1	-0.311111	0.0172735	0.0489432	-0.164995	0.25806	1	-0.30989	0.0236993	0.0700303
ENSMUSG00000004562	Arhgef40	protein_coding	L33	B21	-1.7219	6.99e-12	1.82e-10	-0.125504	0.653373	1	-1.64877	5.23e-11	1.25e-09	-0.267404	0.338636	1	-0.974689	9.98e-05	0.000686748	-0.101515	0.71637	1	-1.12529	1.76e-05	0.000183559
ENSMUSG00000004565	Pnpla6	protein_coding	-	B31	-0.454043	0.000132442	0.000782924	-0.0837508	0.527513	1	-0.326216	0.00604657	0.0202806	-0.129268	0.329081	1	-0.410895	0.0005367	0.00282646	-0.100856	0.446482	1	-0.514808	3.49e-05	0.000330254
ENSMUSG00000004567	Mcoln1	protein_coding	-	B32	-0.410571	0.000619842	0.00299774	-0.097742	0.465215	1	-0.252262	0.0354703	0.0863871	-0.0666903	0.617707	1	-0.197337	0.0991552	0.194253	-0.134339	0.315224	1	-0.167045	0.182346	0.327677
ENSMUSG00000004568	Arhgef18	protein_coding	L33	B38	-0.657938	0.00167002	0.00709899	-0.0853773	0.714899	1	-0.877421	2.79e-05	0.0001932	-0.193863	0.406826	1	-0.721671	0.00056472	0.00294961	-0.117002	0.616631	1	-0.819585	0.000181572	0.00132645
ENSMUSG00000004591	Pkn2	protein_coding	-	B34	0.487588	0.0683428	0.151396	0.193297	0.517713	1	0.55096	0.0394476	0.0941436	0.174784	0.558538	1	0.453571	0.0899528	0.180474	0.230177	0.441055	1	0.276003	0.323781	0.490357
ENSMUSG00000004609	Cd33	protein_coding	L18	B18	2.33163	2.75e-12	7.59e-11	-0.133625	0.720409	1	2.95771	7.43e-19	5.19e-17	0.653212	0.0795806	1	4.12991	3.1e-35	3.3e-32	0.998299	0.00735542	0.246068	4.16248	6.77e-33	7.75e-30
ENSMUSG00000004610	Etfb	protein_coding	-	B8	-0.301744	0.275636	0.430412	0.503433	0.100387	1	-0.277736	0.316533	0.464829	0.0825048	0.788285	1	-0.275548	0.31876	0.463382	0.244666	0.425319	1	0.129348	0.653416	0.777908
ENSMUSG00000004612	Nkg7	protein_coding	L35	B15	2.26651	2.55e-08	3.57e-07	0.197177	0.664511	1	1.38857	0.000648964	0.00302097	-0.709569	0.119404	1	0.815882	0.0451603	0.105145	-0.788949	0.0835368	1	0.521998	0.220258	0.375041
ENSMUSG00000004613	Lim2	protein_coding	-	-	NA	NA	NA	NA	NA	NA	NA	NA	NA	NA	NA	NA	NA	NA	NA	NA	NA	NA	NA	NA	NA
ENSMUSG00000004626	Stxbp2	protein_coding	-	B18	0.338394	0.014589	0.0436964	-0.0943059	0.543107	1	0.525923	0.000146958	0.000834706	0.0391405	0.800521	1	0.521655	0.000164997	0.00105383	-0.0218662	0.887793	1	0.466586	0.00127563	0.00672011
ENSMUSG00000004630	Pcp2	protein_coding	-	-	-0.293784	0.811634	NA	-0.767664	0.573085	NA	-0.106128	0.931321	NA	0.656358	0.615168	NA	0.0965125	0.936774	NA	-0.0448932	0.97301	NA	-0.876635	0.501897	NA
ENSMUSG00000004631	Sgce	protein_coding	L34	B35	-0.85483	0.00109103	0.00489884	0.0885764	0.761552	1	-0.887375	0.000702126	0.00322586	0.0462838	0.873996	1	-0.812195	0.00190986	0.00810576	-0.0300522	0.918003	1	-0.995488	0.000277383	0.00190311
ENSMUSG00000004633	Chn2	protein_coding	-	B9	0.0807947	0.663196	0.783199	-0.0349788	0.866312	1	-0.0574951	0.757546	0.847637	-0.387099	0.0633196	0.991733	0.233745	0.206461	0.3391	-0.176468	0.396009	1	0.299207	0.122103	0.24396
ENSMUSG00000004637	Wwox	protein_coding	-	-	-0.279704	0.142802	0.265399	-0.182271	0.392776	1	-0.0668938	0.72576	0.824389	0.0663011	0.754192	1	0.0172509	0.927579	0.958874	-0.0608199	0.774608	1	0.0350971	0.859837	0.920852
ENSMUSG00000004642	Slbp	protein_coding	L6	B10	0.778792	1.46e-05	0.000111992	-0.0497223	0.805295	1	0.480575	0.00759944	0.0245905	-0.00967629	0.961676	1	0.263957	0.142524	0.256214	0.0150787	0.940328	1	0.217363	0.248552	0.407929
ENSMUSG00000004651	Tyr	protein_coding	-	-	-0.346968	0.725514	NA	-0.194603	0.825026	NA	-0.346459	0.7259	NA	-0.279437	0.750891	NA	-0.347234	0.725312	NA	0.0432866	0.960779	NA	-0.193465	0.836706	NA
ENSMUSG00000004654	Ghrhr	protein_coding	-	-	1.35296	0.188422	0.326886	-1.42618	0.282264	NA	1.4236	0.167369	0.290237	0.497222	0.665299	1	2.58024	0.0101011	0.0318189	-0.209933	0.861079	1	3.02838	0.00334201	0.014757
ENSMUSG00000004655	Aqp1	protein_coding	L20	B34	-1.0795	0.00425425	0.0158041	0.0951158	0.821353	1	-0.147235	0.696598	0.802795	-0.0879855	0.834544	1	0.918732	0.0149679	0.0435834	-0.0364644	0.931016	1	1.04196	0.00828235	0.0305403
ENSMUSG00000004661	Arid3b	protein_coding	-	B38	-0.524631	0.00335966	0.0129844	-0.155153	0.436889	1	-0.447229	0.012469	0.0369561	-0.140593	0.480607	1	-0.275753	0.122423	0.22874	-0.0510147	0.797973	1	-0.436783	0.0195411	0.060318
ENSMUSG00000004665	Cnn2	protein_coding	L29	B35	-0.75057	0.00879714	0.0289313	-0.088011	0.783198	1	-0.97	0.000710925	0.00326022	-0.0714462	0.823243	1	-0.723905	0.0115091	0.0352835	-0.239601	0.453814	1	-0.813088	0.00663614	0.02563
ENSMUSG00000004667	Polr2e	protein_coding	-	-	-0.603392	1.28e-07	1.57e-06	0.0266172	0.834106	1	-0.577761	4.43e-07	4.78e-06	0.0866524	0.494553	1	-0.35713	0.00171552	0.00743291	-0.0728703	0.566367	1	-0.276806	0.0202192	0.0620283
ENSMUSG00000004668	Abca13	protein_coding	L11	B17	5.07575	4.92e-27	7e-25	-0.0870554	0.873967	1	5.97032	8.55e-37	3.45e-34	0.0563062	0.917442	1	5.32487	1.33e-29	6.44e-27	0.729505	0.172726	1	5.05148	6.88e-25	2.97e-22
ENSMUSG00000004677	Myo9b	protein_coding	L14	-	0.177207	0.0633857	0.14285	-0.0240313	0.821992	1	0.190578	0.0459934	0.106228	0.0249368	0.815213	1	0.299382	0.0016975	0.00737356	-0.000960558	0.99282	1	0.309258	0.00193961	0.00951313
ENSMUSG00000004698	Hdac9	protein_coding	-	B29	0.483434	0.14229	0.264899	0.148168	0.687362	1	0.551631	0.0941683	0.187097	0.199756	0.587063	1	0.713441	0.0302092	0.0765534	0.371688	0.312015	1	0.692244	0.0442736	0.113739
ENSMUSG00000004707	Ly9	protein_coding	L35	-	1.44807	7.8e-07	8.12e-06	-0.381724	0.246233	1	0.93567	0.00143086	0.00595006	-0.106251	0.74628	1	-0.496389	0.0920649	0.183766	-0.235783	0.473192	1	-0.716437	0.020336	0.0623034
ENSMUSG00000004709	Cd244	protein_coding	L3	B18	1.62974	3.43e-08	4.7e-07	0.15137	0.647562	1	1.55192	1.5e-07	1.8e-06	0.710806	0.0312725	0.667723	1.73896	3.88e-09	8.06e-08	0.831504	0.0117431	0.355162	1.70407	3.35e-08	7.68e-07
ENSMUSG00000004730	Adgre1	protein_coding	L6	B4	2.36639	1.57e-09	2.77e-08	-0.65992	0.132258	1	2.08528	1.04e-07	1.29e-06	0.318867	0.466141	1	-0.338678	0.38839	0.533595	0.230041	0.599121	1	-0.407984	0.320304	0.486813
ENSMUSG00000004748	Mtfp1	protein_coding	L28	-	-1.19905	0.00563573	0.0198264	0.401797	0.400383	1	-1.69719	0.000102622	0.000605646	0.127861	0.789109	1	-1.60698	0.000218666	0.00133117	0.57615	0.227336	1	-1.36559	0.00264047	0.0121784
ENSMUSG00000004768	Rab23	protein_coding	-	-	-0.325511	0.0235186	0.0643781	0.168151	0.292543	1	-0.208205	0.14766	0.263976	-0.0274971	0.86339	1	0.0623886	0.662486	0.769087	0.0608976	0.703067	1	0.086639	0.562562	0.705204
ENSMUSG00000004771	Rab11a	protein_coding	-	B3	0.397408	0.00459846	0.0168047	0.222041	0.156848	1	0.321972	0.0217957	0.0585098	0.133719	0.393694	1	0.31019	0.0269671	0.0700066	0.363587	0.0202906	0.535933	0.441938	0.00257666	0.0119515
ENSMUSG00000004788	Eif2b2	protein_coding	L15	B13	0.0193695	0.897429	0.940521	-0.0319548	0.849205	1	0.154721	0.303229	0.450745	0.0142182	0.932462	1	0.305759	0.0414106	0.0983067	-0.103999	0.535935	1	0.482865	0.00206014	0.00996765
ENSMUSG00000004789	Dlst	protein_coding	L12	-	0.0775645	0.570141	0.710968	0.238561	0.118027	1	0.257838	0.0590694	0.129745	0.118081	0.439059	1	0.457373	0.000804156	0.00396791	0.216145	0.156621	1	0.48238	0.000725565	0.00420045
ENSMUSG00000004791	Pgf	protein_coding	L12	B4	0.0793205	0.820423	0.893606	-0.0338525	0.930915	1	0.180318	0.606	0.732171	0.103233	0.790897	1	1.38403	6.66e-05	0.000484224	0.0368214	0.924742	1	1.32423	0.000260897	0.0018046
ENSMUSG00000004798	Ulk2	protein_coding	L34	-	-0.382253	0.065079	0.146005	0.157581	0.495737	1	-0.44468	0.0319557	0.0795277	0.0354009	0.878361	1	-0.50232	0.0153498	0.0444739	0.169276	0.464222	1	-0.721359	0.000881173	0.0049266
ENSMUSG00000004814	Ccl24	protein_coding	L26	B4	-2.19716	0.000406163	0.00208127	-0.975923	0.152505	1	-0.627291	0.305422	0.452973	1.01546	0.132544	1	2.5553	2.55e-05	0.000210879	0.219344	0.745856	1	3.00358	2.1e-06	2.9e-05
ENSMUSG00000004815	Dgkq	protein_coding	-	-	-0.21568	0.129382	0.247077	0.0373485	0.813988	1	-0.0849008	0.550617	0.686271	-0.107497	0.498204	1	-0.149302	0.29328	0.436803	-0.0218594	0.890433	1	-0.227014	0.127126	0.251405
ENSMUSG00000004821	Tmed11	protein_coding	-	-	0	1	1	0	1	NA	0	1	1	0	1	1	0	1	1	0	1	NA	0	1	1
ENSMUSG00000004837	Grap	protein_coding	L20	B40	-0.550114	0.00420474	0.0156482	0.0699896	0.744269	1	-0.537851	0.0051464	0.0176532	-0.23243	0.278784	1	-0.409312	0.0331205	0.0824081	-0.208436	0.331455	1	-0.393326	0.0502912	0.125318
ENSMUSG00000004842	Pou1f1	protein_coding	-	-	0	1	NA	0	1	NA	0	1	NA	0	1	NA	0	1	NA	0	1	NA	0	1	NA
ENSMUSG00000004843	Chmp2b	protein_coding	-	-	-0.10261	0.442631	0.600521	0.0600805	0.687305	1	-0.0566529	0.671904	0.783335	0.106942	0.472988	1	-0.0891605	0.504386	0.640217	0.13835	0.353311	1	0.0933388	0.503784	0.655911
ENSMUSG00000004846	Plod3	protein_coding	L7	B7	0.527952	0.0124428	0.038445	-0.158798	0.501459	1	0.29263	0.166139	0.2886	-0.0683374	0.772269	1	-0.178112	0.399463	0.544363	-0.142276	0.546912	1	-0.246374	0.26517	0.426699
ENSMUSG00000004849	Ap1s1	protein_coding	L6	B13	-0.136771	0.357971	0.518194	-0.0833821	0.616129	1	-0.350908	0.0186377	0.0516233	0.0339931	0.837755	1	-0.52469	0.000431688	0.00235904	-0.214548	0.197138	1	-0.512003	0.00103647	0.00565402
ENSMUSG00000004864	Mapk13	protein_coding	L12	B17	1.4952	4.17e-06	3.64e-05	0.0583603	0.872481	1	2.00219	7.02e-10	1.36e-08	0.501308	0.167172	1	2.00027	7.23e-10	1.77e-08	0.106184	0.770136	1	2.10876	5.11e-10	1.77e-08
ENSMUSG00000004865	Srpk1	protein_coding	-	B37	0.189979	0.255561	0.408651	0.156941	0.400722	1	0.00281367	0.986578	0.994149	0.0435855	0.815439	1	-0.180844	0.279479	0.422456	0.0744182	0.690264	1	-0.414749	0.0178519	0.0562586
ENSMUSG00000004872	Pax3	protein_coding	-	-	-0.015588	0.9893	NA	0.170418	0.870797	NA	-0.156373	0.892919	NA	0.138031	0.895223	NA	0.090461	0.937995	NA	0.395972	0.705676	NA	-0.0377986	0.972846	NA
ENSMUSG00000004880	Lbr	protein_coding	L14	B35	0.884698	1.71e-06	1.65e-05	0.0923458	0.655307	1	1.04077	1.81e-08	2.62e-07	0.0342262	0.868553	1	1.5182	2.08e-16	1.63e-14	0.127966	0.536039	1	1.45653	4.7e-14	3.71e-12
ENSMUSG00000004885	Crabp2	protein_coding	L24	-	-5.04332	6.9e-09	1.08e-07	0.693114	0.446375	1	-4.47634	1.89e-07	2.21e-06	0.451881	0.619604	1	-2.80504	0.000753648	0.00375961	-0.101461	0.911321	1	-2.92388	0.000782195	0.00446258
ENSMUSG00000004891	Nes	protein_coding	L20	B27	0.127054	0.749718	0.846135	0.208737	0.638396	1	-0.0730091	0.854562	0.912699	0.104042	0.814799	1	-0.238341	0.549571	0.67847	-0.113589	0.79817	1	-0.299954	0.471165	0.629475
ENSMUSG00000004892	Bcan	protein_coding	L34	-	0.247138	0.434981	0.593817	-0.343354	0.334564	1	0.369943	0.242694	0.382463	0.047607	0.892855	1	-1.0531	0.00103475	0.00488439	-0.271804	0.443853	1	-1.929	2.21e-08	5.29e-07
ENSMUSG00000004894	Hapln2	protein_coding	-	-	-0.617121	0.708129	NA	-0.356817	0.820811	NA	-1.51103	0.358487	NA	-0.412154	0.793686	NA	-0.583605	0.723391	NA	-0.591975	0.706944	NA	-0.329013	0.83924	NA
ENSMUSG00000004895	Prcc	protein_coding	-	B9	-0.19099	0.0978247	0.199777	0.129302	0.314154	1	-0.131049	0.256688	0.398885	-0.0163239	0.898851	1	-0.113361	0.324676	0.469466	-0.0143047	0.911389	1	-0.0910196	0.450284	0.610413
ENSMUSG00000004896	Rrnad1	protein_coding	-	-	-0.424939	0.000116652	0.000700615	-0.0671983	0.584199	1	-0.230022	0.0369066	0.0892007	-0.0293028	0.810818	1	-0.179148	0.102669	0.199605	-0.0332026	0.786413	1	-0.142482	0.215204	0.368932
ENSMUSG00000004897	Hdgf	protein_coding	L10	B13	-0.106292	0.492778	0.645469	0.0433548	0.802311	1	-0.184447	0.234132	0.372592	0.0306393	0.859529	1	0.12881	0.405664	0.549956	-0.0258199	0.881468	1	0.265679	0.100964	0.212403
ENSMUSG00000004902	Slc25a18	protein_coding	L20	-	-0.0377533	0.960534	0.98076	-0.206737	0.806951	1	0.761893	0.316673	0.464829	-0.290678	0.731015	1	1.8429	0.0151304	0.0439529	0.0289596	0.972635	1	2.12766	0.00711681	0.0270843
ENSMUSG00000004929	Thop1	protein_coding	L24	B8	-0.916475	0.000975554	0.0044413	0.333704	0.280353	1	-1.05607	0.000148388	0.00084175	0.157815	0.609689	1	-0.817657	0.0032355	0.012528	0.113487	0.713609	1	-0.984407	0.000712616	0.00414305
ENSMUSG00000004931	Apba3	protein_coding	-	B8	-0.270663	0.190061	0.328957	0.0898073	0.696712	1	-0.375643	0.0694023	0.147348	-0.0187392	0.935161	1	-0.220302	0.285806	0.429328	0.0895958	0.697232	1	-0.22832	0.290506	0.455075
ENSMUSG00000004933	Matk	protein_coding	L6	B31	-1.67779	1.85e-08	2.67e-07	-0.390157	0.222021	1	-0.749931	0.00949825	0.0295966	0.631344	0.042916	0.805378	0.351801	0.210683	0.344303	0.519602	0.0965016	1	0.717056	0.0142896	0.0472503
ENSMUSG00000004934	Pias4	protein_coding	-	-	-0.179551	0.227573	0.376329	0.099225	0.549658	1	-0.0670236	0.6526	0.768698	0.0271841	0.86965	1	-0.23819	0.10929	0.20967	0.0184755	0.911274	1	-0.196803	0.206412	0.358098
ENSMUSG00000004936	Map2k1	protein_coding	L3	B29	0.445451	0.00121817	0.00538939	-0.0291082	0.85032	1	0.210658	0.126657	0.234639	0.0717544	0.641323	1	0.228019	0.0979156	0.192299	0.096646	0.530437	1	0.268226	0.0627033	0.148355
ENSMUSG00000004937	Sgta	protein_coding	-	B9	-0.254197	0.0545917	0.12711	-0.0356593	0.809252	1	-0.254455	0.0545335	0.121469	-0.167037	0.258081	1	-0.449933	0.000672484	0.00342	-0.133625	0.365682	1	-0.481829	0.000504354	0.00312578
ENSMUSG00000004939	Nmrk2	protein_coding	L24	-	-2.85009	0.100854	0.204577	1.6303	0.34074	NA	-2.39191	0.168579	0.291924	1.29871	0.447872	1	-2.86057	0.0996205	0.194872	1.09857	0.520825	1	-1.83177	0.28948	0.45398
ENSMUSG00000004945	Tmem242	protein_coding	-	B12	-0.536619	0.000331033	0.00174551	0.12793	0.441714	1	-0.433502	0.00375124	0.0134991	-0.00312721	0.984992	1	-0.375505	0.0118275	0.0360407	-0.0216495	0.896453	1	-0.276076	0.0769143	0.173203
ENSMUSG00000004947	Dtx2	protein_coding	L12	B5	0.789116	3.8e-06	3.35e-05	0.115208	0.547701	1	0.628039	0.000240605	0.00128019	-0.0404613	0.832755	1	0.282107	0.0992446	0.194359	0.0973957	0.610974	1	0.443416	0.0131677	0.0441269
ENSMUSG00000004948	Zp3	protein_coding	-	-	0.0615296	0.971875	NA	0.464665	0.792342	NA	0.258113	0.882408	NA	0.574517	0.74481	NA	-0.146389	0.933177	NA	0.253934	0.885596	NA	0.789561	0.653388	NA
ENSMUSG00000004951	Hspb1	protein_coding	L18	B6	0.392263	0.335613	0.495509	0.288624	0.525225	1	0.545277	0.180745	0.307621	-0.0971526	0.830676	1	1.34812	0.000933846	0.00449793	-0.171921	0.705149	1	1.31589	0.00199181	0.0097068
ENSMUSG00000004952	Rasa4	protein_coding	L5	B14	1.21964	0.00267502	0.0106586	-0.0632241	0.889107	1	1.27682	0.00166995	0.00679668	0.229951	0.611848	1	-0.661912	0.103775	0.201421	0.126901	0.779492	1	-0.725197	0.088243	0.192156
ENSMUSG00000004961	Syt5	protein_coding	L33	B34	-0.643165	0.166754	0.298292	0.120874	0.815169	1	-0.346933	0.455527	0.601752	0.198902	0.700292	1	0.0251708	0.956742	0.976798	0.0141539	0.978163	1	-0.0113435	0.981342	0.991475
ENSMUSG00000004980	Hnrnpa2b1	protein_coding	L5	-	0.378409	0.020574	0.0579743	0.0561296	0.758604	1	0.0813274	0.61876	0.742779	0.141088	0.439782	1	0.00947421	0.95377	0.974794	0.100077	0.583713	1	-0.201899	0.237503	0.395493
ENSMUSG00000004988	Fxyd4	protein_coding	L26	-	-0.0207497	0.981939	0.993035	-0.283707	0.779491	1	0.434869	0.634432	0.755875	3.3994	0.000652275	0.0324649	0.807772	0.375423	0.51996	0.62314	0.535102	1	0.807214	0.395072	0.561463
ENSMUSG00000004994	Ccdc130	protein_coding	-	B9	-0.146101	0.312672	0.471211	0.0192634	0.905001	1	-0.230041	0.113647	0.216032	-0.0318772	0.843063	1	-0.399208	0.00595424	0.0207016	-0.0641056	0.69111	1	-0.411918	0.00687604	0.0263697
ENSMUSG00000004996	Mri1	protein_coding	-	-	-0.723181	1.53e-08	2.24e-07	-0.11005	0.435701	1	-0.638888	6.06e-07	6.36e-06	0.0248057	0.859656	1	-0.421538	0.000872298	0.00424567	0.0391317	0.780503	1	-0.269237	0.0420846	0.109641
ENSMUSG00000005034	Prkacb	protein_coding	-	B32	-0.282028	0.00661523	0.022707	0.0549031	0.635736	1	-0.276702	0.00777447	0.0250511	-0.0672259	0.56182	1	-0.331368	0.00141521	0.00633181	-0.0238614	0.836874	1	-0.442525	4.74e-05	0.000429631
ENSMUSG00000005043	Sgsh	protein_coding	L27	B39	-1.9753	1.24e-29	2.16e-27	-0.141144	0.463366	1	-1.87211	9.55e-27	1.41e-24	-0.306633	0.111133	1	-1.38548	1.34e-15	9.12e-14	-0.185996	0.333723	1	-1.4897	2.65e-16	3.17e-14
ENSMUSG00000005045	Chd5	protein_coding	L33	-	-1.90737	0.000724376	0.00343793	-0.40216	0.516597	1	-1.42481	0.0112422	0.0339361	0.0681286	0.912223	1	-0.505267	0.364332	0.510036	-0.164359	0.790558	1	-0.354009	0.542809	0.688816
ENSMUSG00000005054	Cstb	protein_coding	L8	B5	0.83305	8.5e-06	6.88e-05	-0.071816	0.731982	1	0.666517	0.00037158	0.00186159	0.551856	0.00829183	0.275468	0.391812	0.0364074	0.088835	-0.061291	0.769934	1	0.526285	0.00718378	0.0272984
ENSMUSG00000005057	Sh2b2	protein_coding	L14	B5	0.0704714	0.807264	0.885507	0.0209148	0.948343	1	0.223574	0.438985	0.586705	0.23849	0.45835	1	0.440069	0.126394	0.234366	0.317247	0.323842	1	0.474339	0.115137	0.23386
ENSMUSG00000005069	Pex5	protein_coding	-	B1	-0.362977	0.0189481	0.0541663	-0.182012	0.292211	1	-0.145565	0.346543	0.495756	-0.238603	0.16706	1	-0.0884395	0.566794	0.692637	-0.129368	0.453642	1	-0.0281822	0.861489	0.921931
ENSMUSG00000005078	Jkamp	protein_coding	-	B8	-0.569944	0.000709493	0.00337219	-0.113885	0.543541	1	-0.742412	1.12e-05	8.65e-05	-0.0971292	0.60377	1	-0.880262	1.82e-07	2.64e-06	-0.115142	0.538694	1	-0.812333	4.31e-06	5.47e-05
ENSMUSG00000005087	Cd44	protein_coding	L10	B18	1.08375	1.6e-08	2.34e-07	-0.145745	0.496938	1	1.11368	6.4e-09	1.02e-07	0.347992	0.104537	1	1.07567	2.04e-08	3.65e-07	0.287399	0.180101	1	0.984579	9.15e-07	1.4e-05
ENSMUSG00000005089	Slc1a2	protein_coding	L21	-	-1.079	0.0359463	0.0909481	-1.03296	0.0714803	1	-2.31193	8.34e-06	6.68e-05	-0.871328	0.127912	1	-2.62746	4.16e-07	5.55e-06	-1.08197	0.0589736	1	-0.962881	0.0731296	0.16683
ENSMUSG00000005102	Eif2ak4	protein_coding	-	B32	0.000508248	0.997831	1	0.0804163	0.700263	1	0.254999	0.172453	0.297013	0.0638444	0.759686	1	0.718205	0.000116835	0.000787189	0.0772246	0.711455	1	0.575239	0.00318556	0.0142004
ENSMUSG00000005103	Wdr1	protein_coding	L3	-	0.568838	0.000311102	0.00165106	0.0552517	0.754111	1	0.364713	0.0208229	0.0564442	0.0815822	0.643644	1	0.311507	0.048338	0.111019	0.00392719	0.982237	1	0.212965	0.196858	0.346138
ENSMUSG00000005107	Slc2a9	protein_coding	L5	B31	-0.0473594	0.854	0.91354	-0.42739	0.138537	1	-0.120384	0.640466	0.760696	-0.297671	0.300925	1	-0.504159	0.0506844	0.115111	-0.327384	0.255611	1	-0.283679	0.292748	0.457226
ENSMUSG00000005124	Wisp1	protein_coding	L11	-	-3.37663	6.6e-23	6.81e-21	-0.477429	0.182124	1	-3.33304	3.94e-22	3.74e-20	-0.512823	0.151291	1	-1.03498	0.00128652	0.00584315	-0.276079	0.439102	1	-1.84189	6.97e-08	1.46e-06
ENSMUSG00000005125	Ndrg1	protein_coding	L13	B35	0.443844	0.0690742	0.152657	0.0177028	0.948277	1	0.538872	0.027316	0.0701743	0.0976154	0.720441	1	1.03425	2.25e-05	0.000189624	0.234868	0.389148	1	1.14048	7.78e-06	9.25e-05
ENSMUSG00000005131	4930550C14Rik	protein_coding	-	-	-0.464439	0.28194	0.437658	0.248346	0.601738	1	-0.0755972	0.860402	0.916865	0.147372	0.756548	1	0.152409	0.721091	0.815431	-0.0452761	0.924433	1	-0.0465142	0.917335	0.955696
ENSMUSG00000005142	Man2b1	protein_coding	L35	B4	0.110967	0.489909	0.642857	-0.188113	0.295248	1	0.304683	0.0579798	0.127757	-0.0588222	0.743308	1	0.280365	0.0809816	0.165958	0.0276989	0.877442	1	0.31292	0.0625504	0.148173
ENSMUSG00000005148	Klf5	protein_coding	L20	B24	-0.374031	0.396087	0.556448	0.0131795	0.978583	1	-0.18525	0.674242	0.784908	0.241935	0.621908	1	-0.0600145	0.891608	0.93571	0.196688	0.688534	1	-0.127212	0.78229	0.870306
ENSMUSG00000005150	Wdr83	protein_coding	-	-	-0.338937	0.0300765	0.0786076	0.0112504	0.948448	1	-0.369944	0.0182252	0.0506931	0.0391107	0.821711	1	-0.372267	0.0171106	0.0485682	-0.0132983	0.939015	1	-0.419124	0.0104946	0.0368688
ENSMUSG00000005161	Prdx2	protein_coding	L29	B34	-0.535334	0.0999378	0.203204	-0.0863291	0.812097	1	-0.678612	0.0370584	0.0894986	0.199634	0.582441	1	-1.1937	0.000245247	0.00146593	-0.112333	0.757065	1	-1.18236	0.000512231	0.00316618
ENSMUSG00000005198	Polr2a	protein_coding	L19	B33	-0.0965455	0.510904	0.660296	-0.145909	0.37409	1	0.103848	0.479454	0.623425	-0.194584	0.235803	1	0.274994	0.06102	0.133135	-0.119722	0.465732	1	0.159761	0.298081	0.463121
ENSMUSG00000005202	Shbg	protein_coding	-	-	0	1	NA	0	1	NA	0	1	NA	0	1	NA	0	1	NA	0.0750337	0.932063	NA	0	1	NA
ENSMUSG00000005204	Senp3	protein_coding	-	-	-0.149857	0.0575958	0.13261	-0.0301509	0.732387	1	-0.17045	0.0311937	0.0779894	0.00846988	0.923255	1	-0.0142844	0.856003	0.912046	-0.00647867	0.94132	1	0.0481541	0.558879	0.701817
ENSMUSG00000005220	Corin	protein_coding	L22	B20	-0.856016	0.230508	0.380043	1.1343	0.150878	1	-0.121854	0.864338	0.919472	1.56726	0.0471042	0.848921	-0.839557	0.239492	0.377713	1.80405	0.0222843	0.571275	-1.07674	0.148567	0.28223
ENSMUSG00000005225	Plekha8	protein_coding	L19	B4	0.269066	0.0869921	0.182551	0.250404	0.154123	1	0.74502	2.01e-06	1.88e-05	0.112534	0.521717	1	0.850883	5.3e-08	8.67e-07	0.207051	0.23828	1	0.785264	1.59e-06	2.27e-05
ENSMUSG00000005232	G6pc2	protein_coding	-	-	-0.729763	0.673089	NA	0.529576	0.75495	NA	0.332916	0.847475	NA	0.0247702	0.98834	NA	1.82681	0.29142	NA	-0.783571	0.64268	NA	1.78713	0.300045	NA
ENSMUSG00000005233	Spc25	protein_coding	L6	B10	2.02359	2.82e-08	3.93e-07	0.200637	0.627449	1	1.49532	4.39e-05	0.000286702	0.426096	0.299288	1	0.657609	0.0738456	0.154522	-0.12422	0.764912	1	0.484182	0.209257	0.361534
ENSMUSG00000005237	Dnah2	protein_coding	L31	B4	-0.484241	0.235888	0.386009	0.0958874	0.833169	1	-0.016323	0.968115	0.983359	-0.0112731	0.980242	1	0.478912	0.240513	0.37865	0.0780578	0.863837	1	0.143119	0.737247	0.838138
ENSMUSG00000005251	Ripk4	protein_coding	L20	B24	-0.0326584	0.902773	0.943746	0.214886	0.471402	1	0.153964	0.564654	0.698126	0.153535	0.606732	1	0.399049	0.135033	0.246162	0.266767	0.371054	1	0.629555	0.0240686	0.0708839
ENSMUSG00000005262	Ufd1l	protein_coding	L13	-	0.27419	0.105867	0.212672	-0.106834	0.573431	1	0.501009	0.00312473	0.01159	-0.0342456	0.856647	1	0.511385	0.00254286	0.0102722	-0.105904	0.576603	1	0.574586	0.00118255	0.00630961
ENSMUSG00000005267	Zfp287	protein_coding	-	B31	-0.0568993	0.811754	0.887795	-0.111429	0.676608	1	-0.2475	0.30163	0.449203	-0.0590837	0.82462	1	-0.661248	0.00586094	0.020442	-0.174387	0.51374	1	-0.738145	0.00336069	0.0148281
ENSMUSG00000005268	Prlr	protein_coding	L23	B23	-0.970161	0.0784683	0.168657	-2.73214	1.04e-05	0.000626411	-3.13215	2.05e-08	2.94e-07	-2.81519	5.47502e-06	0.000409642	-2.61148	2.51e-06	2.73e-05	-2.18423	0.000397242	0.0196197	-0.39115	0.496506	0.650278
ENSMUSG00000005299	Letm1	protein_coding	-	-	0.0189294	0.880461	0.929847	0.101533	0.47039	1	0.0655529	0.602747	0.729626	-0.0157664	0.910724	1	0.141802	0.259429	0.400206	-0.0851316	0.545242	1	0.188852	0.151074	0.285997
ENSMUSG00000005312	Ubqln1	protein_coding	-	-	0.0866582	0.403912	0.564013	0.131035	0.258839	1	-0.0168038	0.8716	0.923768	0.031606	0.78527	1	0.07875	0.447983	0.590173	0.157653	0.173982	1	0.126447	0.244171	0.40341
ENSMUSG00000005320	Fgfr4	protein_coding	L27	-	-3.81159	4.96e-36	1.86e-33	-0.0528147	0.8739	1	-3.53831	2.22e-31	5.26e-29	-0.404924	0.223824	1	-2.27212	3.41e-14	1.8e-12	-0.143592	0.666107	1	-2.6161	8.85e-17	1.11e-14
ENSMUSG00000005338	Cadm3	protein_coding	L24	B39	-1.72319	5.81e-05	0.000380584	-0.0437457	0.925976	1	-1.94888	6.26e-06	5.15e-05	-0.252879	0.591315	1	-1.45578	0.00064268	0.00328724	0.166178	0.723674	1	-1.90384	2.36e-05	0.000236673
ENSMUSG00000005339	Fcer1a	protein_coding	-	B12	-0.27425	0.660261	0.781103	0.213554	0.753244	1	0.716709	0.23586	0.374474	0.901648	0.171414	1	0.626645	0.297853	0.441659	0.711192	0.284227	1	1.62396	0.00826409	0.0305024
ENSMUSG00000005354	Txn2	protein_coding	-	B12	-0.287157	0.030512	0.0794554	0.00297848	0.983969	1	-0.400594	0.00257547	0.00984029	-0.05652	0.702868	1	-0.289432	0.0291624	0.07447	-0.0395251	0.789696	1	-0.100033	0.4709	0.629175
ENSMUSG00000005355	Casp14	protein_coding	L24	-	-0.995047	0.316919	0.475545	0.260955	0.768366	1	-0.988505	0.320093	0.468208	0.165867	0.851507	1	-0.995063	0.316922	0.46132	0.139889	0.874552	1	-0.960247	0.309307	0.474986
ENSMUSG00000005357	Slc1a6	protein_coding	-	-	-1.33493	0.28574	NA	0.112928	0.931345	NA	-1.6182	0.20363	NA	0.296144	0.820308	NA	-0.055987	0.962981	NA	0.0629407	0.961667	NA	-0.878151	0.492054	NA
ENSMUSG00000005360	Slc1a3	protein_coding	L28	-	-0.807913	0.0434383	0.105609	-0.0822681	0.853617	1	-0.765622	0.0556881	0.123591	-0.0935594	0.83378	1	-0.807323	0.0435689	0.102265	0.0772564	0.862413	1	-0.959366	0.0217991	0.0656611
ENSMUSG00000005362	Crbn	protein_coding	-	-	0.625165	0.00151728	0.00653339	-0.109502	0.620085	1	0.577872	0.00339262	0.0124096	0.0839223	0.703496	1	0.37254	0.0588906	0.129383	0.201026	0.361816	1	0.374967	0.0690882	0.159849
ENSMUSG00000005364	Il5ra	protein_coding	L37	B29	-2.31335	2.74e-09	4.67e-08	-0.415932	0.313508	1	-3.02661	1.52e-13	5.5e-12	-0.297134	0.469411	1	-2.40412	6.32e-10	1.57e-08	0.217723	0.593881	1	-2.85456	1.5e-11	7.2e-10
ENSMUSG00000005370	Msh6	protein_coding	-	-	0.240278	0.126821	0.243506	0.109879	0.532608	1	0.17854	0.257359	0.399621	-0.0528172	0.764198	1	0.165444	0.293081	0.436537	0.0396232	0.8219	1	-0.0403055	0.806986	0.88661
ENSMUSG00000005371	Fbxo11	protein_coding	L18	B32	-0.0832143	0.736407	0.836559	0.263292	0.340152	1	0.244035	0.323481	0.471882	0.110538	0.688811	1	0.657722	0.00775625	0.0257186	0.274464	0.319995	1	0.532445	0.0392814	0.104163
ENSMUSG00000005373	Mlxipl	protein_coding	L23	B4	-1.49885	0.0102972	0.032922	-0.797855	0.219133	1	-2.14941	0.00023813	0.00126824	-1.4207	0.0287361	0.642171	-2.20144	0.00016648	0.0010627	-0.525443	0.41822	1	-0.906549	0.13704	0.265938
ENSMUSG00000005374	Tbl2	protein_coding	-	-	0.499415	0.000422025	0.00215435	0.170607	0.282424	1	0.295769	0.0373178	0.0899987	0.0611152	0.700022	1	-0.0104978	0.941111	0.967057	0.172647	0.276162	1	-0.0884466	0.552588	0.696324
ENSMUSG00000005378	Wbscr22	protein_coding	-	-	-0.0541283	0.649366	0.772814	0.0613943	0.644205	1	-0.120528	0.313094	0.461322	-0.054536	0.68136	1	0.0421825	0.722409	0.816422	-0.0690764	0.603501	1	0.0279469	0.822285	0.897042
ENSMUSG00000005397	Nid1	protein_coding	L7	B30	0.354763	0.29904	0.456435	-0.191039	0.616342	1	0.291961	0.392758	0.540867	-0.361222	0.343445	1	0.474471	0.164847	0.28658	-0.115177	0.762584	1	0.50378	0.15828	0.296132
ENSMUSG00000005410	Mcm5	protein_coding	L6	B10	1.80391	2.11e-11	5.07e-10	-0.218604	0.469686	1	1.31581	1.05e-06	1.05e-05	-0.134065	0.657055	1	0.553239	0.040334	0.0963523	-0.47624	0.115577	1	0.542247	0.0546327	0.133563
ENSMUSG00000005413	Hmox1	protein_coding	L12	B18	1.32332	6.84e-06	5.65e-05	-0.577685	0.0792661	1	1.34515	4.82e-06	4.11e-05	0.030319	0.926509	1	0.969595	0.000981469	0.00468163	-0.536846	0.1028	1	1.04349	0.000691076	0.00403833
ENSMUSG00000005417	Mprip	protein_coding	L20	-	-0.796083	4.66e-13	1.47e-11	-0.0386794	0.753051	1	-0.658863	2.13e-09	3.68e-08	-0.0931153	0.448777	1	-0.363652	0.000945787	0.00454362	-0.175371	0.153742	1	-0.339563	0.00315946	0.0141033
ENSMUSG00000005442	Cic	protein_coding	-	B33	-0.176111	0.247821	0.399877	-0.17618	0.301008	1	-0.0100237	0.947556	0.97094	-0.108826	0.522737	1	0.153766	0.312699	0.456783	-0.0498101	0.76988	1	0.261157	0.101067	0.212524
ENSMUSG00000005447	Pafah1b3	protein_coding	L6	B29	-0.383746	0.0725606	0.158837	0.00910065	0.96949	1	-0.514739	0.0164157	0.0463707	0.184282	0.437005	1	-1.10835	2.76e-07	3.83e-06	-0.0311973	0.895608	1	-1.06976	2.26e-06	3.09e-05
ENSMUSG00000005465	Il27ra	protein_coding	L35	B38	0.0477092	0.908305	0.947416	-0.181525	0.694456	1	-0.843369	0.0422019	0.0992786	-0.515339	0.264955	1	-1.038	0.0123908	0.0374335	-0.341209	0.460345	1	-1.252	0.00394711	0.0168788
ENSMUSG00000005469	Prkaca	protein_coding	L28	-	-0.890153	1.94e-12	5.46e-11	0.0350571	0.803218	1	-0.916828	4.51e-13	1.52e-11	-0.136146	0.333193	1	-0.884974	2.51e-12	9.76e-11	0.0416469	0.76709	1	-0.757375	1.02e-08	2.65e-07
ENSMUSG00000005470	Asf1b	protein_coding	L6	B10	2.23032	1.57e-10	3.3e-09	-0.132677	0.736474	1	1.67366	1.65e-06	1.57e-05	-0.0951009	0.808895	1	0.761365	0.0297388	0.0756376	-0.0651262	0.868505	1	0.704838	0.0543435	0.133109
ENSMUSG00000005474	Myl10	protein_coding	-	-	-2.6591	0.00583312	0.020411	0.066739	0.945512	NA	-1.80604	0.0522305	0.117387	-0.53449	0.586845	1	-4.1085	0.00013314	0.000878662	0.57241	0.554879	1	-2.43174	0.0146604	0.0482186
ENSMUSG00000005481	Ddx39	protein_coding	L3	B12	0.941117	1.24e-07	1.53e-06	0.0887606	0.656545	1	0.773453	1.42e-05	0.000106413	0.156358	0.432767	1	0.656447	0.000228111	0.00137772	-0.0688809	0.730118	1	0.504012	0.00684899	0.0262968
ENSMUSG00000005483	Dnajb1	protein_coding	L7	B3	0.187065	0.297891	0.455137	0.312821	0.119106	1	0.0728652	0.685427	0.7941	0.207189	0.30184	1	0.212185	0.237528	0.375574	0.14783	0.461524	1	0.268575	0.152838	0.288641
ENSMUSG00000005493	Msh4	protein_coding	-	-	-0.229438	0.833464	NA	-0.511473	0.674081	NA	0.946564	0.366677	NA	-0.454996	0.704628	NA	-0.976838	0.388593	NA	-0.62092	0.609775	NA	0.308287	0.780642	NA
ENSMUSG00000005501	Usp40	protein_coding	-	-	-0.144097	0.519311	0.667769	-0.101465	0.684651	1	-0.246262	0.271112	0.415286	-0.0474048	0.849416	1	-0.56268	0.0119344	0.0363117	-0.147832	0.553971	1	-0.697928	0.0028922	0.0131134
ENSMUSG00000005503	Evx1	protein_coding	-	-	0	1	NA	0	1	NA	0.116343	0.906279	NA	0	1	NA	0.279282	0.777494	NA	0	1	NA	0.0628862	0.946585	NA
ENSMUSG00000005505	Kbtbd4	protein_coding	-	-	-0.117907	0.275206	0.430033	0.0168421	0.888905	1	-0.134809	0.214113	0.348779	-0.0196072	0.87037	1	-0.227854	0.0350328	0.0860386	-0.0298604	0.804095	1	-0.138134	0.222337	0.377346
ENSMUSG00000005506	Celf1	protein_coding	-	B31	0.200512	0.0549597	0.127733	0.0575615	0.62233	1	0.102092	0.328932	0.477419	0.0695756	0.551294	1	0.277938	0.00777566	0.025765	0.175218	0.133414	1	0.221341	0.0427819	0.110953
ENSMUSG00000005510	Ndufs3	protein_coding	-	B12	-0.138196	0.336434	0.496274	0.0178292	0.911607	1	-0.153335	0.28665	0.432937	-0.0185792	0.907836	1	-0.26349	0.0668882	0.142967	0.0658454	0.681558	1	0.0695141	0.643546	0.770283
ENSMUSG00000005514	Por	protein_coding	L19	B18	0.760143	0.0021339	0.00878857	0.0112833	0.967453	1	1.17464	2.08e-06	1.94e-05	-0.165029	0.550657	1	1.46414	3.31e-09	6.97e-08	-0.0428261	0.876923	1	1.595	7.1e-10	2.38e-08
ENSMUSG00000005533	Igf1r	protein_coding	L20	B16	-0.647615	0.000821431	0.00383418	-0.0799547	0.711455	1	-0.322377	0.0957576	0.18957	-0.144736	0.503047	1	0.115693	0.549636	0.67847	-0.146603	0.497594	1	0.199749	0.323213	0.489869
ENSMUSG00000005534	Insr	protein_coding	L20	B4	-0.00108445	0.99417	0.99963	-0.0347479	0.834102	1	0.235641	0.112278	0.213814	0.00389036	0.981282	1	0.372769	0.0119382	0.0363183	0.200549	0.226326	1	0.366302	0.0181788	0.0570532
ENSMUSG00000005540	Fcer2a	protein_coding	L37	B38	-4.35437	1.24e-10	2.64e-09	-0.461984	0.535517	1	-4.63257	8.72e-12	2.35e-10	-0.220706	0.767188	1	-3.98499	3.61e-09	7.55e-08	-0.105972	0.886959	1	-4.39079	5.29e-10	1.82e-08
ENSMUSG00000005547	Cyp2a5	protein_coding	L33	B21	0.288011	0.618411	0.749842	0.480109	0.455251	1	0.632809	0.273752	0.41809	0.193896	0.762998	1	0.348888	0.546237	0.676221	0.0659034	0.91837	1	0.697403	0.248001	0.407414
ENSMUSG00000005553	Atp4a	protein_coding	-	-	-0.73556	0.477184	0.631481	-0.365289	0.741346	1	-1.80337	0.115313	0.21849	-0.571341	0.606683	1	-0.193355	0.843641	0.902772	-0.168124	0.876129	1	0.115349	0.908614	0.950764
ENSMUSG00000005566	Trim28	protein_coding	-	-	-0.394033	0.00111169	0.00497791	0.0517964	0.700944	1	-0.407169	0.000761192	0.00345578	-0.0560625	0.677572	1	-0.242497	0.0445728	0.104105	-0.0141117	0.916655	1	-0.242353	0.0550628	0.13427
ENSMUSG00000005575	Ube2m	protein_coding	L8	B34	-0.0477841	0.749604	0.846134	0.16337	0.328431	1	-0.0574856	0.701282	0.806621	0.0229562	0.890758	1	0.058554	0.695442	0.79519	0.0266389	0.873414	1	0.10211	0.514026	0.664756
ENSMUSG00000005580	Adcy9	protein_coding	L33	B32	-0.78645	9.91e-05	0.000607365	-0.226154	0.315279	1	-0.753822	0.000192763	0.00106185	-0.137983	0.539575	1	-0.53494	0.00798353	0.0263125	-0.0853313	0.704422	1	-0.526065	0.0126787	0.0428772
ENSMUSG00000005583	Mef2c	protein_coding	L28	B38	-1.80609	4.7e-11	1.07e-09	0.00665432	0.982614	1	-1.60716	4.74e-09	7.68e-08	0.0670389	0.826176	1	-1.57586	9.05e-09	1.75e-07	0.293967	0.335464	1	-1.77274	6.62e-10	2.24e-08
ENSMUSG00000005609	Ctr9	protein_coding	-	-	-0.232544	0.0660251	0.147563	-0.00372089	0.978982	1	-0.284533	0.0247364	0.0648601	0.0792357	0.574075	1	-0.20178	0.11039	0.211489	-0.0419431	0.766369	1	-0.289076	0.0290343	0.082097
ENSMUSG00000005610	Eif4g2	protein_coding	-	-	0.160077	0.183894	0.320928	0.129671	0.33555	1	0.0406824	0.735611	0.831258	0.109942	0.414185	1	0.250518	0.0375425	0.0908166	0.21664	0.107607	1	0.188244	0.135094	0.263053
ENSMUSG00000005611	Mrvi1	protein_coding	L22	B35	-1.44438	4.38e-06	3.8e-05	0.314588	0.367369	1	-0.681271	0.0298338	0.0752416	0.0970719	0.780924	1	-0.326756	0.296523	0.440305	0.213308	0.541059	1	-0.41824	0.201516	0.35194
ENSMUSG00000005615	Pcyt1a	protein_coding	-	-	-0.287633	0.0732456	0.160039	0.0323423	0.856903	1	-0.228795	0.154289	0.272793	0.0648819	0.717439	1	-0.153223	0.339755	0.484859	-0.00707115	0.968548	1	-0.159151	0.343152	0.510548
ENSMUSG00000005621	Zfp592	protein_coding	L18	B33	-0.162097	0.151368	0.277489	0.0606261	0.630897	1	-0.0471692	0.676395	0.786408	-0.155862	0.216886	1	0.193097	0.0868048	0.175266	0.0272009	0.829257	1	0.171215	0.146733	0.279605
ENSMUSG00000005625	Psmd4	protein_coding	L15	B34	0.195782	0.227247	0.375981	-0.00189942	0.991641	1	0.192863	0.234403	0.372889	-0.00394176	0.982646	1	0.160374	0.322563	0.467199	-0.108052	0.551181	1	0.264328	0.118964	0.239529
ENSMUSG00000005628	Tmod4	protein_coding	-	-	-1.71093	0.000121603	0.000727299	0.467017	0.335351	1	-1.17935	0.00766455	0.0247579	0.554508	0.252014	1	-1.65954	0.000185541	0.001162	0.617635	0.201997	1	-2.31081	1.1e-06	1.64e-05
ENSMUSG00000005640	Insrr	protein_coding	L7	-	2.11054	1.66e-09	2.94e-08	-0.088661	0.831873	1	1.49301	2.57e-05	0.000180243	0.280497	0.488437	1	-0.182068	0.62526	0.740972	-0.0695668	0.866655	1	-0.925229	0.0257184	0.0747238
ENSMUSG00000005649	Cabp5	protein_coding	-	-	0.192613	0.886871	NA	0	1	NA	0.0158916	0.990627	NA	0	1	NA	0	1	NA	0	1	NA	0	1	NA
ENSMUSG00000005656	Snx6	protein_coding	L6	B13	0.503609	0.00111705	0.004999	0.0108814	0.949851	1	0.210344	0.17406	0.29883	0.148404	0.390355	1	-0.00841121	0.956647	0.976786	0.0636313	0.712822	1	-0.0973245	0.54788	0.692682
ENSMUSG00000005667	Mthfd2	protein_coding	L7	B1	2.05486	4.72e-09	7.67e-08	-0.527864	0.181338	1	1.37086	9.52e-05	0.000566124	0.155339	0.692536	1	0.850798	0.0154922	0.0448104	-0.165378	0.674389	1	0.58162	0.113683	0.231601
ENSMUSG00000005672	Kit	protein_coding	L33	B17	-1.34844	9.7e-07	9.88e-06	-0.166077	0.588875	1	-1.1457	3.16e-05	0.000215423	-0.380642	0.215454	1	-0.86047	0.00176945	0.00761795	-0.247252	0.421024	1	-0.884334	0.00211916	0.0102079
ENSMUSG00000005674	Tomm40l	protein_coding	L29	B8	-0.579501	0.00758588	0.025541	0.0428772	0.859365	1	-0.737843	0.00068809	0.00317384	-0.127805	0.597411	1	-1.14203	1.53e-07	2.24e-06	-0.190248	0.431993	1	-1.232	6.5e-08	1.37e-06
ENSMUSG00000005677	Nr1i3	protein_coding	-	B23	-1.62156	0.00426405	0.0158255	-3.86456	1.89e-09	2.1e-07	-3.7789	5.52e-11	1.31e-09	-3.66829	9.97745e-09	1.21507e-06	-5.3646	1.44e-19	1.87e-17	-3.9356	9.32302e-10	1.84185e-07	-0.777179	0.188897	0.336323
ENSMUSG00000005681	Apoa2	protein_coding	L38	B21	-0.570111	0.339965	0.500065	-6.2125	2.19e-20	1.65e-17	-3.95673	3.85e-11	9.4e-10	-6.39528	1.67261e-21	1.66498e-18	-6.32489	9.26e-26	2.78e-23	-4.89471	2.12838e-13	1.38886e-10	-0.188589	0.762387	0.856806
ENSMUSG00000005682	Pan2	protein_coding	-	B31	-0.246565	0.213217	0.359073	-0.137191	0.535335	1	0.0444087	0.822562	0.891163	-0.211977	0.338061	1	0.469159	0.0177145	0.0499125	-0.149451	0.499406	1	0.514273	0.0129174	0.0435046
ENSMUSG00000005683	Cs	protein_coding	-	-	-0.165126	0.180071	0.315869	0.219704	0.11034	1	-0.208539	0.0905897	0.181343	0.0756978	0.58222	1	-0.348107	0.00471991	0.0171041	0.315145	0.0219608	0.566353	-0.379771	0.00321475	0.0142999
ENSMUSG00000005686	Ampd3	protein_coding	L18	B6	1.47338	2.17e-09	3.76e-08	0.170018	0.537095	1	1.53248	4.83e-10	9.74e-09	0.120133	0.66266	1	2.01748	2.43e-16	1.89e-14	0.238166	0.387052	1	2.09684	3.58e-16	4.18e-14
ENSMUSG00000005687	Bcas2	protein_coding	-	-	-0.198737	0.144775	0.268282	0.00324952	0.982961	1	-0.18939	0.16519	0.28732	0.067665	0.655887	1	-0.00177965	0.989559	0.996557	0.0852369	0.57472	1	0.0513784	0.718038	0.824075
ENSMUSG00000005696	Sh2d1a	protein_coding	L35	B41	2.31153	1.34e-12	3.88e-11	-0.00537975	0.988617	1	1.38442	2.61e-05	0.000182612	-0.809606	0.0368741	0.736678	0.950017	0.00399781	0.0149213	-0.228369	0.546569	1	0.790265	0.022343	0.0668857
ENSMUSG00000005698	Ctcf	protein_coding	-	B39	-0.105758	0.290973	0.447553	-0.036389	0.745153	1	-0.118953	0.235446	0.374039	-0.0704045	0.529053	1	-0.0428252	0.668669	0.773282	-0.00944927	0.932674	1	-0.143011	0.172365	0.314671
ENSMUSG00000005699	Pard6a	protein_coding	-	-	-0.24495	0.348576	0.508873	0.0287889	0.921165	1	-0.348658	0.18411	0.311629	-0.154909	0.594465	1	-0.646982	0.0137928	0.0407383	0.0546958	0.850541	1	-0.868748	0.00172902	0.00865645
ENSMUSG00000005705	Agrp	protein_coding	L31	-	-1.30931	0.0140803	0.042417	0.234936	0.678947	NA	-0.541644	0.298646	0.446035	0.209148	0.711713	1	0.469322	0.354906	0.500737	0.291894	0.60588	1	0.0762333	0.886567	0.937766
ENSMUSG00000005716	Pvalb	protein_coding	L24	B27	-6.86963	6.12e-07	6.52e-06	0.564123	0.681843	1	-2.19997	0.0843779	0.171504	0.470524	0.732396	1	-6.26969	2.94e-06	3.12e-05	1.45037	0.291743	1	-7.14291	7e-07	1.11e-05
ENSMUSG00000005718	Tfap4	protein_coding	L33	B32	-1.01152	7.1e-06	5.85e-05	0.00180424	0.994153	1	-0.594137	0.00788063	0.025349	-0.135157	0.582795	1	-0.725404	0.00113776	0.00529302	-0.228329	0.355021	1	-0.545619	0.0192499	0.0596705
ENSMUSG00000005732	Ranbp1	protein_coding	L4	B13	0.587285	0.000991424	0.00450281	0.148383	0.45744	1	0.403947	0.0237149	0.062722	0.217126	0.276221	1	0.39825	0.0256011	0.0670895	-0.0530171	0.790758	1	0.430748	0.0209745	0.0637902
ENSMUSG00000005763	Cd247	protein_coding	L35	B41	1.03141	1.68e-05	0.000126708	-0.0789153	0.769357	1	0.369893	0.123925	0.230598	-0.500156	0.0637239	0.994891	0.149688	0.53347	0.665011	-0.456569	0.0906052	1	0.0166486	0.947264	0.973325
ENSMUSG00000005774	Rfx5	protein_coding	-	B39	0.577515	0.0123034	0.0380791	-0.0831523	0.747338	1	0.455475	0.0484595	0.110715	-0.142358	0.581143	1	-0.591454	0.0105519	0.0329676	-0.080101	0.756229	1	-0.537875	0.0262072	0.0757819
ENSMUSG00000005779	Psmb4	protein_coding	L8	B12	0.519764	0.00157882	0.0067628	-0.0545489	0.766888	1	0.479086	0.0035942	0.0130078	-0.0676827	0.712913	1	0.226267	0.169072	0.292012	-0.141743	0.441099	1	0.360669	0.0360493	0.0972143
ENSMUSG00000005800	Mmp8	protein_coding	L13	B17	5.45337	6.7e-32	1.58e-29	-0.310269	0.55042	1	5.88935	6.35e-37	2.66e-34	0.415873	0.422179	1	6.01001	2.21e-38	4.39e-35	1.19789	0.0206135	0.54133	5.77689	8.95e-33	9.76e-30
ENSMUSG00000005802	Slc30a4	protein_coding	L12	B39	0.34353	0.203165	0.346261	0.14706	0.625828	1	0.501596	0.0631538	0.136828	0.174235	0.563266	1	0.838638	0.00187449	0.0079709	0.29977	0.319938	1	0.736848	0.0089821	0.0325965
ENSMUSG00000005803	Sqrdl	protein_coding	-	B6	-0.030285	0.867816	0.922193	-0.169975	0.403485	1	0.0797319	0.661303	0.775453	-0.0599076	0.76823	1	0.236137	0.194055	0.324189	-0.00107016	0.9958	1	0.4068	0.0323654	0.0894177
ENSMUSG00000005804	Bloc1s6	protein_coding	-	B9	0.265678	0.0031458	0.0122592	-0.0294829	0.771055	1	0.239044	0.00810687	0.0259415	-0.0791548	0.433134	1	-0.135176	0.135352	0.246634	0.0294938	0.769971	1	-0.0281186	0.766592	0.85978
ENSMUSG00000005813	Metap1	protein_coding	-	-	0.313284	0.000788429	0.00370203	0.041432	0.692735	1	0.268525	0.00412613	0.0146302	0.0638432	0.541	1	0.333537	0.00034433	0.00195126	0.0529409	0.612745	1	0.303859	0.00185351	0.00918133
ENSMUSG00000005823	Gpr108	protein_coding	-	B9	-0.0599511	0.646406	0.771127	-0.100823	0.490291	1	-0.0576811	0.65918	0.773945	-0.0644451	0.658882	1	-0.186708	0.153144	0.270841	-0.13537	0.354129	1	-0.15055	0.270968	0.432878
ENSMUSG00000005824	Tnfsf14	protein_coding	L14	B16	1.15978	0.000334433	0.00176145	0.389811	0.28302	1	1.24271	0.000122313	0.000710526	0.51302	0.156085	1	1.60775	6.11e-07	7.82e-06	0.647854	0.073026	1	1.93457	8.58e-09	2.3e-07
ENSMUSG00000005836	Gata6	protein_coding	L27	B4	-0.866498	0.0236628	0.0646801	0.0275556	0.948507	1	-0.737322	0.0542132	0.120864	-0.0342909	0.935936	1	-0.348067	0.362967	0.508639	-0.0220513	0.958779	1	-0.219768	0.582611	0.722308
ENSMUSG00000005846	Rsl1d1	protein_coding	L4	B9	0.360723	0.0420647	0.103035	0.223397	0.260092	1	0.355348	0.0453292	0.10512	0.187266	0.344911	1	0.805898	5.43e-06	5.38e-05	0.114644	0.563313	1	0.777375	2.74e-05	0.000268223
ENSMUSG00000005864	Cnga2	protein_coding	L18	-	1.05013	0.0027827	0.0110187	0.00416246	0.991703	1	0.874499	0.0132066	0.0387392	-0.401702	0.319768	1	1.17086	0.00082708	0.00405669	0.235136	0.552848	1	1.34213	0.000234824	0.00164564
ENSMUSG00000005871	Apc	protein_coding	-	B32	-0.301527	0.15198	0.27821	0.0117916	0.960001	1	-0.165243	0.432419	0.580268	0.0855202	0.716	1	0.189121	0.368708	0.513679	-0.032052	0.891559	1	-0.00338802	0.987715	0.995454
ENSMUSG00000005873	Reep5	protein_coding	-	B12	-0.221614	0.0527436	0.123727	0.108081	0.397618	1	-0.321415	0.00500637	0.0172448	0.078196	0.540358	1	-0.319146	0.00527963	0.0187531	0.0997764	0.434717	1	-0.1528	0.201557	0.35194
ENSMUSG00000005881	Ergic3	protein_coding	-	B7	-0.744257	5.62e-11	1.27e-09	-0.156562	0.2163	1	-0.791329	3.44e-12	9.94e-11	-0.120781	0.339675	1	-0.766169	1.49e-11	5.03e-10	-0.25142	0.0470722	0.910739	-0.816797	6.46e-12	3.31e-10
ENSMUSG00000005882	Uqcc1	protein_coding	-	-	-0.467295	0.00029279	0.00156367	0.117824	0.411482	1	-0.498732	0.000115132	0.000671976	0.0303957	0.83208	1	-0.404489	0.00168862	0.00734213	0.094666	0.509006	1	-0.348189	0.00983264	0.0350433
ENSMUSG00000005883	Spo11	protein_coding	L35	B19	1.43253	0.00349041	0.0133768	-0.135139	0.809125	1	1.33267	0.00670756	0.0221597	-1.30304	0.0251105	0.594981	0.420952	0.395542	0.540512	-1.06764	0.0642381	1	-0.518266	0.328296	0.494829
ENSMUSG00000005886	Ncoa2	protein_coding	-	B32	-0.0167641	0.918045	0.954003	-0.0894519	0.623357	1	0.0790751	0.627482	0.750249	-0.046899	0.796685	1	0.186966	0.250847	0.390328	0.0267727	0.883068	1	0.0131155	0.938639	0.968679
ENSMUSG00000005891	Prl4a1	protein_coding	-	-	NA	NA	NA	NA	NA	NA	NA	NA	NA	NA	NA	NA	NA	NA	NA	NA	NA	NA	NA	NA	NA
ENSMUSG00000005892	Trh	protein_coding	-	-	0.0741584	0.958089	NA	-1.02617	0.504491	NA	1.00762	0.472018	NA	-1.57134	0.310425	NA	1.23348	0.377212	NA	-0.146395	0.923037	NA	1.30948	0.363764	NA
ENSMUSG00000005893	Nr2c2	protein_coding	-	B31	-0.112007	0.416872	0.576976	-0.0148089	0.923484	1	-0.0608992	0.659031	0.773945	-0.0104282	0.946043	1	0.164972	0.231305	0.368711	0.0870995	0.571854	1	0.194669	0.176885	0.320647
ENSMUSG00000005897	Nr2c1	protein_coding	-	B31	-0.498471	0.0130889	0.0400735	0.0443732	0.842663	1	-0.508057	0.0115803	0.0347299	0.0127288	0.954544	1	-0.509485	0.0111446	0.0344417	0.0415835	0.852313	1	-0.512596	0.0147785	0.0485095
ENSMUSG00000005899	Smpd4	protein_coding	-	-	-0.416264	0.0136213	0.0413168	-0.0634599	0.736123	1	-0.278351	0.0990446	0.194551	-0.153096	0.416039	1	-0.188561	0.263048	0.40416	-0.0477426	0.79974	1	-0.193861	0.271507	0.433422
ENSMUSG00000005907	Pex1	protein_coding	-	-	-0.35415	0.00733064	0.0248387	-0.0671412	0.647884	1	-0.232673	0.0783523	0.161833	-0.129244	0.37823	1	-0.175501	0.181622	0.308523	-0.0620985	0.671995	1	-0.244026	0.0769773	0.173315
ENSMUSG00000005917	Otx1	protein_coding	L22	-	-0.376811	0.407856	0.567974	0.452729	0.364916	1	-0.119553	0.792424	0.870337	0.313506	0.530197	1	-0.296992	0.512619	0.64719	0.419715	0.400381	1	-0.133818	0.777587	0.867163
ENSMUSG00000005936	Kctd20	protein_coding	-	B16	-0.0083454	0.949599	0.973626	-0.00901211	0.951312	1	0.119414	0.365796	0.515343	-0.0446646	0.76208	1	0.214955	0.10323	0.200504	0.0161867	0.912633	1	0.313853	0.0229074	0.0681622
ENSMUSG00000005947	Itgae	protein_coding	L37	B37	-0.755944	0.122057	0.236681	0.121242	0.823416	1	-0.731344	0.134887	0.246434	0.179888	0.740444	1	-0.573034	0.240745	0.378908	0.0751333	0.889997	1	-1.03524	0.0430044	0.111391
ENSMUSG00000005949	Ctns	protein_coding	-	B18	-0.13657	0.282188	0.437983	0.00875356	0.950771	1	0.0272979	0.829793	0.896029	0.103359	0.464346	1	0.234986	0.0628723	0.136067	0.0700355	0.620485	1	0.29671	0.0247623	0.0724978
ENSMUSG00000005950	P2rx5	protein_coding	L33	-	-0.649129	0.150753	0.276584	0.129663	0.796179	1	-0.622071	0.168821	0.292207	0.0651196	0.896749	1	-0.393207	0.383355	0.528376	0.140361	0.77969	1	-0.613989	0.193473	0.34155
ENSMUSG00000005951	Shpk	protein_coding	-	-	-0.826777	1.58e-06	1.54e-05	-0.406624	0.0334048	0.773824	-0.614778	0.000349958	0.00176882	-0.303299	0.110243	1	-0.755648	1.05e-05	9.61e-05	-0.310795	0.10227	1	-0.533242	0.00291485	0.0131941
ENSMUSG00000005952	Trpv1	protein_coding	-	-	-2.04907	0.0691147	0.15271	0.337618	0.775337	NA	-2.10101	0.0642409	0.138548	-0.586455	0.622898	1	-1.81337	0.104189	0.201977	0.489817	0.678233	NA	-1.4782	0.200295	0.350647
ENSMUSG00000005958	Ephb3	protein_coding	L33	B24	-1.34834	3.59e-06	3.18e-05	-0.177349	0.58429	1	-1.14825	7.92e-05	0.000482869	-0.225421	0.486698	1	-0.899365	0.00196713	0.00829427	-0.27246	0.400593	1	-0.877753	0.00387316	0.016634
ENSMUSG00000005968	Tuft1	protein_coding	L7	-	0.0888379	0.620619	0.75134	0.0189834	0.924636	1	-0.0970972	0.589176	0.718644	-0.0888939	0.657679	1	-0.541473	0.00262888	0.0105659	-0.131134	0.513589	1	-0.583116	0.00198225	0.0096746
ENSMUSG00000005973	Rcn1	protein_coding	L36	B25	0.106898	0.609988	0.742855	-0.0128389	0.956283	1	-0.236379	0.259734	0.402241	-0.155575	0.506501	1	-1.20891	8.73e-09	1.7e-07	-0.201615	0.3894	1	-1.47165	2.29e-11	1.06e-09
ENSMUSG00000005980	Dnase1	protein_coding	-	B25	-0.546067	0.508301	0.657983	-0.0422371	0.961822	NA	-0.350092	0.670098	0.781827	1.13914	0.163427	1	0.405593	0.598839	0.719683	0.450352	0.595145	1	-2.80788	0.0101487	0.0359433
ENSMUSG00000005981	Trap1	protein_coding	-	B13	-0.409815	0.0224532	0.0621358	-0.112169	0.575924	1	-0.560218	0.00182257	0.00732127	-0.135177	0.50011	1	-0.686879	0.000131286	0.000868363	-0.101625	0.612215	1	-0.700986	0.000191655	0.00138903
ENSMUSG00000005982	Naa60	protein_coding	-	B9	-0.030428	0.814472	0.889663	0.0359584	0.80404	1	0.0223259	0.863376	0.919108	-0.124013	0.39213	1	0.0858212	0.507646	0.642686	-0.0544349	0.707178	1	0.1736	0.20008	0.350431
ENSMUSG00000005983	1700037C18Rik	protein_coding	-	-	-0.432859	0.0257293	0.0694169	0.0927364	0.665066	1	-0.187894	0.331768	0.480562	0.0359894	0.866188	1	-0.398817	0.0391687	0.094054	-0.114115	0.595271	1	-0.431697	0.0337935	0.0925148
ENSMUSG00000005986	Ankrd13d	protein_coding	-	B31	-0.60036	0.00347944	0.0133437	0.193824	0.390254	1	-0.36286	0.0767377	0.159247	0.145471	0.517984	1	0.00654667	0.974174	0.98634	0.445274	0.0468578	0.909041	-0.0653033	0.758405	0.85326
ENSMUSG00000005994	Tyrp1	protein_coding	-	-	-0.083014	0.933345	0.963271	0.0218101	0.980326	NA	0.00154505	0.998758	1	-0.0386875	0.965111	1	-0.107937	0.913408	0.950105	0.0279045	0.974832	1	-0.0732444	0.938079	0.968319
ENSMUSG00000006005	Tpr	protein_coding	L6	B33	0.159407	0.487968	0.640965	0.0527066	0.837371	1	0.253559	0.269965	0.414015	0.12284	0.63233	1	0.3059	0.183174	0.310589	-0.0656873	0.7981	1	-0.000705644	0.997657	1
ENSMUSG00000006007	Pdc	protein_coding	-	-	NA	NA	NA	NA	NA	NA	NA	NA	NA	NA	NA	NA	NA	NA	NA	NA	NA	NA	NA	NA	NA
ENSMUSG00000006010	BC003331	protein_coding	L4	-	-0.115802	0.578151	0.717207	0.210105	0.366147	1	-0.0498036	0.811032	0.883453	0.109773	0.636751	1	0.0484944	0.815749	0.883161	0.0732216	0.752825	1	-0.0607265	0.78033	0.868748
ENSMUSG00000006014	Prg4	protein_coding	L10	B4	-0.104844	0.857591	0.915962	0.605783	0.35066	1	0.760338	0.192774	0.322222	-0.670636	0.302438	1	1.72851	0.00304517	0.0119283	-0.0617104	0.924316	1	1.60355	0.00846886	0.0310928
ENSMUSG00000006019	Dhx34	protein_coding	-	-	-0.182862	0.220537	0.367808	-0.139243	0.404164	1	-0.338803	0.0237786	0.0628443	-0.226065	0.175128	1	-0.550724	0.00023603	0.0014192	-0.101246	0.54334	1	-0.487517	0.00188772	0.00932055
ENSMUSG00000006021	Kptn	protein_coding	L28	B12	-0.666864	0.0106034	0.033665	-0.0259838	0.928711	1	-0.976339	0.000194311	0.00106832	-0.168567	0.561584	1	-1.09856	2.69e-05	0.000220973	-0.154133	0.595676	1	-1.2607	4.45e-06	5.63e-05
ENSMUSG00000006024	Napa	protein_coding	-	B34	0.0812589	0.615597	0.747451	0.0761698	0.673682	1	0.182753	0.258859	0.40136	0.0318518	0.860181	1	0.279116	0.0844283	0.171481	0.0507427	0.77903	1	0.29707	0.0790832	0.176938
ENSMUSG00000006050	Sra1	protein_coding	L12	-	0.0189802	0.881183	0.930352	0.019333	0.891685	1	0.177284	0.162688	0.284094	-0.00938418	0.947255	1	0.341339	0.00708434	0.0238876	-0.0789956	0.577915	1	0.409954	0.00198497	0.00968004
ENSMUSG00000006056	Calcoco2	protein_coding	L34	-	-0.895025	0.450851	0.607833	0.20321	0.874528	NA	-0.487673	0.680771	0.789916	-0.0883749	0.945271	1	-0.0089394	0.993964	0.998685	0.335942	0.793913	1	-0.184523	0.880478	0.933525
ENSMUSG00000006057	Atp5g1	protein_coding	L9	B8	-0.473151	0.0374008	0.0938634	0.413034	0.103225	1	-0.552759	0.0151053	0.0433078	0.282482	0.26508	1	-0.58097	0.0106019	0.0331006	0.31265	0.217422	1	-0.499878	0.03552	0.0961037
ENSMUSG00000006058	Snf8	protein_coding	-	B8	0.113465	0.339019	0.498962	0.0347879	0.793383	1	0.162166	0.17226	0.296802	-0.0014486	0.991284	1	0.0246629	0.835361	0.897246	-0.123085	0.354415	1	0.104751	0.398821	0.564523
ENSMUSG00000006095	Tbcb	protein_coding	L9	B13	0.0625407	0.605394	0.739029	-0.0653885	0.629525	1	0.0213436	0.860291	0.916791	0.0628025	0.642077	1	-0.0239793	0.842959	0.902407	-0.223045	0.100087	1	0.169515	0.180239	0.325028
ENSMUSG00000006127	Inpp5k	protein_coding	L20	B25	-0.438936	0.011671	0.0364939	0.0057159	0.976541	1	-0.0221775	0.898563	0.940166	-0.0298936	0.877747	1	0.0809374	0.6416	0.753408	-0.0458991	0.813312	1	0.115733	0.524502	0.673272
ENSMUSG00000006134	Crkl	protein_coding	-	B32	0.207683	0.028973	0.0761843	-0.0189124	0.859216	1	0.133843	0.160298	0.280981	-0.0499185	0.639046	1	0.0987853	0.298982	0.442625	0.0589502	0.579427	1	0.0881469	0.376162	0.543942
ENSMUSG00000006143	Upk3bl	protein_coding	L3	-	1.66988	0.0224417	0.0621211	1.1536	0.155208	NA	1.21674	0.0983562	0.193545	1.47718	0.067074	1	0.340097	0.647238	0.757761	-0.511615	0.544098	1	0.41814	0.589614	0.728152
ENSMUSG00000006154	Eps8l1	protein_coding	L34	B38	-0.795448	0.162533	0.292777	0.311003	0.62334	1	-0.929198	0.102858	0.200059	0.209845	0.740354	1	-0.812974	0.153457	0.271258	0.207913	0.742665	1	-0.940377	0.113898	0.231959
ENSMUSG00000006169	Clint1	protein_coding	L2	B33	0.407673	5.3e-06	4.5e-05	-0.0656962	0.513004	1	0.469717	1.58e-07	1.88e-06	0.0328456	0.743098	1	0.412728	4e-06	4.1e-05	0.0419624	0.675536	1	0.407136	1.38e-05	0.000149592
ENSMUSG00000006179	Prss16	protein_coding	L13	B19	2.60309	5.03e-05	0.000335319	0.0503574	0.945626	1	2.7808	1.48e-05	0.000110244	0.54742	0.450072	1	3.32056	2.12e-07	3.02e-06	0.272155	0.709659	1	2.82862	2.22e-05	0.000225382
ENSMUSG00000006191	Cdkal1	protein_coding	-	-	-0.334942	0.0174301	0.0505142	0.0621807	0.690747	1	-0.473586	0.000848892	0.00379498	0.0426337	0.784326	1	-0.435997	0.00197152	0.00830993	-0.0655245	0.675211	1	-0.592452	6.74e-05	0.000576307
ENSMUSG00000006200	Rhox6	protein_coding	-	-	NA	NA	NA	NA	NA	NA	NA	NA	NA	NA	NA	NA	NA	NA	NA	NA	NA	NA	NA	NA	NA
ENSMUSG00000006204	5430419D17Rik	protein_coding	-	-	-3.48553	0.0464458	NA	0.129418	0.941542	NA	-1.38789	0.42467	NA	-0.181323	0.918168	NA	-1.24648	0.472878	NA	0.356669	0.839833	NA	-2.37212	0.177626	NA
ENSMUSG00000006205	Htra1	protein_coding	L33	B27	-1.2713	2.28e-05	0.000166603	-0.119277	0.721391	1	-1.13344	0.000159192	0.000896169	-0.240516	0.472073	1	-1.27856	2.04e-05	0.000173584	-0.332303	0.320553	1	-1.29023	3.95e-05	0.000366373
ENSMUSG00000006215	Zbtb17	protein_coding	-	B9	-0.235801	0.0988664	0.201455	-0.0491807	0.757814	1	-0.104666	0.463976	0.609507	-0.111693	0.483186	1	0.0279294	0.844484	0.903413	-0.124316	0.435552	1	0.099377	0.504693	0.656795
ENSMUSG00000006216	Clcnkb	protein_coding	-	-	3.08124	0.0262026	0.0703261	1.02365	0.50255	NA	2.85759	0.039827	NA	1.90061	0.204955	1	2.89803	0.0366476	NA	2.65198	0.0748135	NA	2.6998	0.0595061	0.142469
ENSMUSG00000006218	Fam131c	protein_coding	-	-	-0.774054	0.0521112	0.122619	-0.0370436	0.931558	1	-0.489345	0.21627	0.35134	-0.00272831	0.99491	1	-0.348564	0.370128	0.514734	-0.315715	0.467824	1	-0.0451448	0.910992	0.95213
ENSMUSG00000006219	Fblim1	protein_coding	L3	B4	-0.0922194	0.806328	0.884778	0.275407	0.511534	1	-0.258319	0.492342	0.635431	0.135794	0.74618	1	0.0407624	0.913694	0.950269	0.168665	0.687666	1	-0.137389	0.726752	0.830496
ENSMUSG00000006221	Hspb7	protein_coding	L22	B20	-0.880435	0.234989	0.385017	0.793669	0.33379	1	-0.616056	0.405967	0.554451	0.596097	0.467895	1	-0.51477	0.487402	0.626245	0.958807	0.242952	1	-0.638455	0.408956	0.574217
ENSMUSG00000006235	Epor	protein_coding	L27	B35	-2.09845	5.7e-06	4.81e-05	-0.501633	0.322336	1	-1.61007	0.000465692	0.00226118	-0.315897	0.53212	1	-1.31559	0.00399243	0.0149066	-0.375569	0.457962	1	-1.38139	0.00392926	0.016815
ENSMUSG00000006241	Ccdc159	protein_coding	L29	-	-0.849958	0.00709877	0.0241819	-0.281703	0.421779	1	-0.682273	0.0306765	0.0769827	-0.244569	0.484574	1	-0.739359	0.0188901	0.0526176	-0.104646	0.764711	1	-0.634205	0.0542925	0.133001
ENSMUSG00000006262	Mob1b	protein_coding	-	-	0.0803055	0.778439	0.86592	0.025603	0.935981	1	0.150692	0.597574	0.725819	0.0288576	0.927845	1	0.395584	0.165581	0.287563	0.271505	0.394102	1	0.292524	0.326815	0.493368
ENSMUSG00000006269	Atp6v1b1	protein_coding	L28	-	-3.04844	5.65e-08	7.49e-07	-0.113719	0.851825	1	-2.54295	5.17e-06	4.38e-05	0.0660943	0.913454	1	-1.52333	0.00563697	0.0198132	0.0455897	0.940256	1	-2.07503	0.000337281	0.00224022
ENSMUSG00000006270	Vax1	protein_coding	-	-	-0.0773753	0.937589	NA	-0.0460543	0.95827	NA	-0.0620446	0.949937	NA	-0.0575726	0.947847	NA	-0.088423	0.9287	NA	0.0110111	0.990018	NA	-0.0634314	0.946117	NA
ENSMUSG00000006273	Atp6v1b2	protein_coding	L14	B18	0.706534	1.22e-09	2.2e-08	-0.00110893	0.993203	1	0.678115	5.49e-09	8.82e-08	0.328432	0.0114984	0.349146	0.359196	0.0020113	0.00844274	0.176864	0.173814	1	0.422372	0.000515262	0.00317805
ENSMUSG00000006276	Eps15l1	protein_coding	-	-	-0.0523216	0.655527	0.777592	0.0276353	0.833029	1	-0.0536959	0.647352	0.765478	-0.113369	0.387054	1	-0.167031	0.154454	0.272586	-0.0265923	0.839198	1	-0.296583	0.0157773	0.0509696
ENSMUSG00000006281	Tep1	protein_coding	L36	B30	-0.0778509	0.721558	0.82592	-0.137725	0.572638	1	-0.235192	0.281933	0.427586	-0.0287271	0.906271	1	-0.687271	0.00167307	0.0072845	-0.0553223	0.82065	1	-0.872172	0.000138775	0.00105627
ENSMUSG00000006288	Ttc5	protein_coding	-	B38	-0.45471	0.000430076	0.00218959	-0.0669296	0.641825	1	-0.363146	0.00495975	0.0171107	-0.0388155	0.786909	1	-0.326236	0.0113392	0.0348878	-0.134404	0.350058	1	-0.418787	0.00194048	0.00951333
ENSMUSG00000006289	Osgep	protein_coding	-	-	-0.610321	5.92e-07	6.33e-06	-0.0110376	0.935196	1	-0.668028	5.09e-08	6.7e-07	-0.0867291	0.522441	1	-0.773614	2.55e-10	6.8e-09	-0.10766	0.427686	1	-0.778957	1.29e-09	4.11e-08
ENSMUSG00000006299	Aamp	protein_coding	-	-	-0.480783	0.000365924	0.00190362	-0.191556	0.203781	1	-0.492321	0.000265111	0.00139257	-0.118405	0.431846	1	-0.314168	0.0198025	0.0546384	-0.178865	0.235213	1	-0.337135	0.0168527	0.0537085
ENSMUSG00000006301	Tmbim1	protein_coding	L20	B6	-0.0887544	0.54904	0.693227	0.0116721	0.943788	1	-0.0851755	0.565352	0.698716	0.0149957	0.927803	1	0.11126	0.452413	0.594916	-0.0164238	0.920959	1	0.239099	0.122545	0.244631
ENSMUSG00000006304	Arpc2	protein_coding	L2	B18	0.748374	7.03e-11	1.56e-09	-0.0258391	0.840578	1	0.739752	1.17e-10	2.62e-09	0.131248	0.306576	1	0.691267	1.72e-09	3.86e-08	0.0377999	0.768471	1	0.777457	9.32e-11	3.76e-09
ENSMUSG00000006307	Kmt2b	protein_coding	L18	B33	-0.0728904	0.687183	0.800828	-0.108091	0.59314	1	0.207382	0.251865	0.393185	-0.159964	0.429036	1	0.504059	0.00532839	0.0189142	-0.063628	0.753077	1	0.506132	0.00745976	0.0281277
ENSMUSG00000006310	Zbtb32	protein_coding	L35	B30	1.25716	0.000813548	0.00380204	-0.0241099	0.954404	1	0.637463	0.0905726	0.181325	-0.243379	0.564013	1	0.243252	0.518718	0.65237	-0.0244011	0.95381	1	0.253868	0.519558	0.669402
ENSMUSG00000006311	Etv2	protein_coding	-	-	0	1	NA	0	1	NA	0.0352374	0.97156	NA	0	1	NA	0.143424	0.884654	NA	0	1	NA	0	1	NA
ENSMUSG00000006313	Upk1a	protein_coding	L19	-	-0.866277	0.119785	0.233343	0.1908	0.754811	1	-0.380649	0.491899	0.635109	0.862338	0.155025	1	0.754811	0.167147	0.289502	-0.315424	0.607569	1	0.763489	0.18096	0.32597
ENSMUSG00000006315	Tmem147	protein_coding	-	B12	-0.34937	0.0720149	0.157883	-0.0179921	0.933839	1	-0.408016	0.0358579	0.0871497	0.0373494	0.863036	1	-0.364572	0.0603797	0.132028	-0.108325	0.617183	1	-0.187576	0.355407	0.522745
ENSMUSG00000006333	Rps9	protein_coding	L9	B1	0.00242475	0.987482	0.996014	0.00546192	0.974773	1	0.110357	0.475181	0.61961	0.087374	0.612908	1	0.13452	0.384015	0.529254	-0.0657542	0.703426	1	0.241741	0.134654	0.262419
ENSMUSG00000006335	Tfpt	protein_coding	-	-	-0.0159478	0.908027	0.947379	-0.0273408	0.859579	1	-0.0380662	0.783598	0.864113	-0.175467	0.25595	1	0.00100203	0.994195	0.998826	-0.234977	0.129549	1	0.0126372	0.930253	0.964197
ENSMUSG00000006342	Susd2	protein_coding	L31	B35	-0.722853	0.0627747	0.141668	-0.0223509	0.958785	1	-0.85063	0.0287276	0.0729903	-0.20333	0.638281	1	-0.865207	0.025958	0.0679269	-0.120559	0.780435	1	-0.91943	0.0237044	0.0700364
ENSMUSG00000006344	Ggt5	protein_coding	L6	B16	1.57925	1.01e-07	1.27e-06	-0.167476	0.614871	1	1.56452	1.33e-07	1.62e-06	0.241335	0.467144	1	0.965501	0.00114325	0.00531414	0.177222	0.593567	1	1.08136	0.000490578	0.00305378
ENSMUSG00000006345	Ggt1	protein_coding	L13	B17	2.30349	2.14e-08	3.07e-07	-0.224169	0.629871	1	1.97115	1.69e-06	1.61e-05	-0.170334	0.713458	1	4.15396	4.5e-24	1.14e-21	-0.0835791	0.856967	1	3.93326	4.28e-20	8.84e-18
ENSMUSG00000006356	Crip2	protein_coding	L33	B24	-0.929674	0.000261738	0.00141733	0.0769976	0.78658	1	-0.895811	0.000435846	0.00213728	-0.125733	0.658398	1	-0.951639	0.00018636	0.00116614	-0.166193	0.558961	1	-0.889106	0.000840445	0.00473358
ENSMUSG00000006360	Crip1	protein_coding	L6	B7	-0.0377206	0.860881	0.918134	-0.0191467	0.93654	1	-0.112345	0.601767	0.729158	0.0707142	0.768661	1	-0.764391	0.000386332	0.00214757	-0.16746	0.486219	1	-0.713133	0.00154433	0.00787379
ENSMUSG00000006362	Cbfa2t3	protein_coding	L33	B30	-1.06511	0.00255017	0.0102324	0.181698	0.644353	1	-0.885554	0.0121178	0.036045	-0.0656018	0.867637	1	-0.597247	0.0905263	0.181347	0.0693196	0.860205	1	-0.623554	0.0909376	0.1966
ENSMUSG00000006369	Fbln1	protein_coding	L27	B27	-3.09387	6.02e-12	1.58e-10	0.121235	0.808355	1	-3.54011	3.9e-15	1.8e-13	-0.232997	0.641133	1	-2.40233	8.87e-08	1.37e-06	-0.0179559	0.971344	1	-2.70024	8.99e-09	2.39e-07
ENSMUSG00000006373	Pgrmc1	protein_coding	L34	B21	-0.364558	0.0228176	0.0628878	-0.015113	0.932677	1	-0.28628	0.0738683	0.154424	-0.0980834	0.583469	1	-0.152496	0.340762	0.48602	-0.0361941	0.839652	1	0.0977361	0.559242	0.70212
ENSMUSG00000006378	Gcat	protein_coding	L27	B10	-0.774663	0.0282045	0.0744802	-0.309576	0.431221	1	-1.33916	0.000159655	0.000898097	-0.139592	0.722273	1	-0.981068	0.00547818	0.019347	-0.29944	0.446221	1	-0.702519	0.0569564	0.137947
ENSMUSG00000006386	Tek	protein_coding	L33	B27	-1.12574	1.45e-05	0.000111107	-0.170501	0.55636	1	-0.842662	0.00116862	0.00498931	-0.204112	0.481283	1	-1.50237	7.16e-09	1.42e-07	-0.172959	0.550673	1	-1.67074	7.55e-10	2.51e-08
ENSMUSG00000006389	Mpl	protein_coding	L20	B35	-1.13862	0.00365596	0.0138996	-0.176136	0.678656	1	-0.0259463	0.945615	0.969535	-0.127749	0.762473	1	0.805131	0.0312361	0.0785705	0.0122961	0.976749	1	0.773075	0.0479556	0.120892
ENSMUSG00000006390	Elovl1	protein_coding	L28	B13	-0.826046	2.01e-06	1.91e-05	-0.213403	0.271746	1	-1.05716	1.21e-09	2.21e-08	0.133645	0.491124	1	-0.766248	1.04e-05	9.53e-05	-0.187209	0.334923	1	-0.904129	6.58e-07	1.05e-05
ENSMUSG00000006392	Med8	protein_coding	-	B13	0.160394	0.200144	0.34255	0.0421786	0.763385	1	0.218053	0.0817941	0.167278	0.0194979	0.889173	1	0.346223	0.00559921	0.0197023	-0.0539197	0.700334	1	0.389697	0.00287281	0.0130502
ENSMUSG00000006395	Hyi	polymorphic_pseudogene	-	-	-1.15085	1.62e-08	2.36e-07	-0.147927	0.511939	1	-1.17056	1e-08	1.53e-07	-0.171175	0.447363	1	-0.725718	0.00033947	0.00192815	-0.274964	0.222929	1	-0.737776	0.000508647	0.00314742
ENSMUSG00000006398	Cdc20	protein_coding	L6	B10	1.13638	9.81e-05	0.000602482	0.179209	0.58389	1	0.816402	0.00521928	0.0178591	0.0735774	0.821993	1	0.076542	0.793944	0.867541	-0.0663346	0.839533	1	0.104055	0.734284	0.836055
ENSMUSG00000006403	Adamts4	protein_coding	L12	-	2.07309	6.15e-06	5.15e-05	-1.21552	0.0194179	0.544336	1.99657	1.34e-05	0.000101386	-0.297758	0.562646	1	5.3797	7.02e-32	4.59e-29	-1.04956	0.042825	0.856261	4.79317	1.16e-23	3.85e-21
ENSMUSG00000006411	Nectin4	protein_coding	-	B4	0.0629836	0.813872	0.889177	-0.0701786	0.814392	1	0.238394	0.372851	0.522106	0.100616	0.736158	1	0.342984	0.199443	0.330827	-0.0141786	0.962149	1	0.43492	0.119633	0.24041
ENSMUSG00000006412	Pfdn2	protein_coding	-	-	-0.324211	0.0104493	0.0332921	-0.00282482	0.984026	1	-0.301087	0.0176183	0.0492987	0.0720508	0.608471	1	-0.0471592	0.708366	0.805676	-0.109433	0.437962	1	0.0200228	0.879377	0.933289
ENSMUSG00000006418	Rnf114	protein_coding	L7	B14	0.877276	6.2e-08	8.13e-07	-0.142444	0.432333	1	0.869981	8.01e-08	1.01e-06	-0.207258	0.253139	1	-0.133504	0.410645	0.554534	-0.352004	0.0523974	0.974288	-0.208538	0.219278	0.373817
ENSMUSG00000006423	C330007P06Rik	protein_coding	L29	B32	-0.218797	0.282319	0.438156	-0.0399497	0.860494	1	-0.216018	0.288706	0.435037	0.0685034	0.762955	1	-0.475581	0.0195026	0.0539284	0.0298447	0.895489	1	-0.670861	0.00165156	0.00831589
ENSMUSG00000006435	Neurl1a	protein_coding	L20	B35	-1.80666	8.81e-07	9.05e-06	0.139857	0.729795	1	-1.63246	8.86e-06	7.03e-05	0.00408755	0.991945	1	-1.25787	0.000573494	0.00298841	0.0572243	0.887604	1	-0.990524	0.00944016	0.0339138
ENSMUSG00000006442	Srm	protein_coding	L10	B13	-0.116745	0.678316	0.794782	-0.0498206	0.874058	1	-0.377785	0.180407	0.307188	-0.0119531	0.969636	1	0.324581	0.247997	0.386787	-0.15418	0.623759	1	0.273334	0.352316	0.519834
ENSMUSG00000006445	Epha2	protein_coding	L18	B4	0.326733	0.382296	0.543576	-0.0070917	0.98644	1	0.348049	0.352048	0.501468	-0.218701	0.600204	1	0.684866	0.0670167	0.143104	-0.0858121	0.837061	1	0.780554	0.045791	0.116682
ENSMUSG00000006456	Rbm14	protein_coding	L18	B9	0.233874	0.252363	0.405066	0.0376189	0.869265	1	-0.0531458	0.795245	0.872331	0.000260541	0.99909	1	-0.0941819	0.645207	0.756179	0.0641786	0.778689	1	-0.0843651	0.693473	0.807705
ENSMUSG00000006457	Actn3	protein_coding	L24	B27	-6.29274	3.34e-13	1.08e-11	-0.0829538	0.92946	1	-2.94431	0.000531766	0.00254418	0.647013	0.489843	1	-6.29769	3.01e-13	1.37e-11	0.528157	0.572965	1	-6.57065	4.14e-13	2.71e-11
ENSMUSG00000006462	A530013C23Rik	lincRNA	-	-	-0.496004	0.466841	0.622347	-0.569491	0.452608	1	0.804516	0.233967	0.37241	-0.225632	0.764679	1	2.33998	0.000502473	0.0026748	-0.216537	0.774017	1	2.80169	6.4e-05	0.000551939
ENSMUSG00000006463	Zdhhc24	protein_coding	-	B31	-0.0898116	0.722542	0.826551	-0.118144	0.676005	1	-0.185023	0.465144	0.6105	-0.0399405	0.887471	1	-0.497141	0.0497804	0.113499	-0.0786554	0.78063	1	-0.374994	0.157096	0.294619
ENSMUSG00000006464	Bbs1	protein_coding	L20	-	-0.450221	0.058567	0.134344	0.0348744	0.895396	1	-0.35967	0.130968	0.240969	-0.113475	0.668755	1	-0.133812	0.573121	0.698104	0.0375686	0.887297	1	-0.322351	0.195096	0.343938
ENSMUSG00000006469	Slc34a3	protein_coding	-	-	-0.0892117	0.928071	NA	0.0201465	0.98174	NA	-0.0125789	0.989844	NA	-0.0542625	0.950847	NA	-0.0986212	0.920511	NA	0.138151	0.875301	NA	-0.0630024	0.946492	NA
ENSMUSG00000006471	Ndor1	protein_coding	-	B39	-0.279076	0.252323	0.405036	-0.0498459	0.854726	1	0.0435959	0.858039	0.915248	-0.0595164	0.826902	1	0.439321	0.0712301	0.150152	-0.0564759	0.835632	1	0.559785	0.0279014	0.0795222
ENSMUSG00000006476	Nsmf	protein_coding	-	-	-0.471457	0.000290871	0.00155631	-0.0927139	0.523143	1	-0.334978	0.010053	0.0309992	-0.298573	0.0398079	0.770416	-0.3796	0.00349584	0.0133798	-0.206516	0.154978	1	-0.353671	0.00932921	0.033626
ENSMUSG00000006488	Prl7a1	protein_coding	-	-	NA	NA	NA	NA	NA	NA	NA	NA	NA	NA	NA	NA	NA	NA	NA	NA	NA	NA	NA	NA	NA
ENSMUSG00000006490	Prl8a9	protein_coding	-	-	NA	NA	NA	NA	NA	NA	NA	NA	NA	NA	NA	NA	NA	NA	NA	NA	NA	NA	NA	NA	NA
ENSMUSG00000006494	Pdk1	protein_coding	-	B37	-0.517102	0.0145807	0.0436771	-0.0704377	0.765619	1	-0.341624	0.106574	0.205507	-0.0979082	0.67848	1	-0.583633	0.00583108	0.020357	0.108187	0.646786	1	-0.388151	0.0794712	0.177494
ENSMUSG00000006498	Ptbp1	protein_coding	-	-	0.201165	0.0794994	0.170377	-0.122606	0.339325	1	0.025398	0.824874	0.892927	-0.128012	0.318288	1	0.201452	0.0790346	0.162728	-0.129511	0.31272	1	0.14379	0.230744	0.387138
ENSMUSG00000006517	Mvd	protein_coding	L10	B13	-0.346091	0.226986	0.375657	-0.0751056	0.814203	1	-0.543702	0.05818	0.128114	0.291459	0.360687	1	-0.473136	0.0986578	0.193449	-0.0215829	0.946116	1	-0.418749	0.16236	0.301406
ENSMUSG00000006519	Cyba	protein_coding	L3	B13	1.04961	1.92e-06	1.84e-05	-0.0838705	0.733781	1	1.06143	1.48e-06	1.42e-05	0.3621	0.141604	1	0.695472	0.00160863	0.00705095	-0.04998	0.839348	1	0.855901	0.000204689	0.00146678
ENSMUSG00000006522	Itih3	protein_coding	L33	B23	0.115178	0.803478	0.882776	-4.12034	3.2e-15	1.1e-12	-2.96969	1.73e-10	3.79e-09	-3.6188	3.41946e-12	7.90792e-10	-3.21747	4.62e-12	1.73e-10	-3.26782	3.08377e-10	7.5932e-08	-0.285983	0.554345	0.697814
ENSMUSG00000006526	Tmem110	protein_coding	L33	-	-0.554977	0.000478725	0.0024036	-0.0120002	0.945976	1	-0.348596	0.0282129	0.0718883	-0.100704	0.569422	1	-0.0982946	0.534924	0.666039	-0.0293067	0.868495	1	-0.0693357	0.675711	0.795083
ENSMUSG00000006527	Sfmbt1	protein_coding	-	-	0.390001	0.076882	0.166087	-0.200054	0.418097	1	0.485024	0.0278385	0.0711873	0.0432752	0.860616	1	0.596819	0.0067323	0.0228952	-0.00839318	0.97285	1	0.462057	0.0449499	0.114919
ENSMUSG00000006529	Itih1	protein_coding	L31	B21	-0.79247	0.157209	0.285228	-4.13554	5.49e-11	8.26e-09	-3.43763	1.07e-09	2e-08	-3.25984	1.95976e-07	1.86953e-05	-3.16148	1.9e-08	3.42e-07	-3.28664	1.57316e-07	1.6443e-05	-0.57689	0.32406	0.49052
ENSMUSG00000006538	Ihh	protein_coding	-	B26	0.253384	0.674434	0.791668	1.03956	0.109213	1	0.196777	0.746418	0.839924	-0.0348526	0.958762	1	0.438287	0.46279	0.604304	0.172499	0.796571	1	1.0772	0.0782017	0.175429
ENSMUSG00000006542	Prkag3	protein_coding	L33	-	-3.31113	9.29e-08	1.18e-06	-0.289849	0.669932	1	-3.34378	7.4e-08	9.4e-07	-0.13499	0.842571	1	-3.07747	6.41e-07	8.12e-06	-0.257723	0.704629	1	-2.64725	3.99e-05	0.000369583
ENSMUSG00000006546	Cryba2	protein_coding	-	-	-0.0373228	0.975266	NA	0.103256	0.924429	NA	0.0745449	0.950622	NA	0.14957	0.890768	NA	0.15861	0.895252	NA	-0.201411	0.853129	NA	-0.0802724	0.944441	NA
ENSMUSG00000006567	Atp7b	protein_coding	L32	B26	1.07376	0.000294804	0.00157327	0.078143	0.813632	1	1.09282	0.000229799	0.00123154	0.350846	0.289588	1	0.995997	0.000785908	0.00389865	0.268639	0.417508	1	0.854606	0.00585712	0.0231484
ENSMUSG00000006570	Defb2	protein_coding	-	-	NA	NA	NA	NA	NA	NA	NA	NA	NA	NA	NA	NA	NA	NA	NA	NA	NA	NA	NA	NA	NA
ENSMUSG00000006574	Slc4a1	protein_coding	L33	B34	-6.9633	2.15e-19	1.52e-17	-1.60185	0.0505326	0.997396	-7.22666	3.13e-20	2.5e-18	1.3796	0.0917353	1	-2.89979	8.96e-05	0.000625281	-0.365981	0.654759	1	-2.54267	0.000988616	0.0054279
ENSMUSG00000006575	Rundc3a	protein_coding	-	B34	-0.335295	0.440355	0.598548	0.0846283	0.860468	1	-0.0554337	0.898283	0.940051	0.292945	0.540542	1	0.654922	0.126469	0.234429	-0.229244	0.635284	1	0.643256	0.151101	0.285999
ENSMUSG00000006576	Slc4a3	protein_coding	L28	B20	-1.66158	8.31e-05	0.000521294	0.183494	0.696007	1	-1.43466	0.000678178	0.00313855	-0.0899503	0.848122	1	-1.40405	0.000875816	0.00426092	0.166007	0.72371	1	-1.63872	0.000204841	0.00146692
ENSMUSG00000006585	Cdt1	protein_coding	L6	B10	0.876522	0.00017757	0.00100905	-0.41438	0.118025	1	0.800556	0.000629467	0.00294254	-0.241142	0.360229	1	0.583563	0.0126785	0.0380916	-0.191037	0.468649	1	0.603107	0.0137664	0.0458115
ENSMUSG00000006586	Runx1t1	protein_coding	L33	-	-1.3204	0.000227566	0.00125496	-0.101604	0.797437	1	-1.10541	0.00201471	0.0079601	-0.175408	0.657491	1	-0.87235	0.0143321	0.0420294	-0.162886	0.680637	1	-0.7992	0.0320321	0.088636
ENSMUSG00000006587	Snai3	protein_coding	L14	B41	0.311523	0.536206	0.682517	0.197812	0.724714	1	-0.00275027	0.995676	0.999455	0.262655	0.638718	1	0.1049	0.835259	0.897216	0.33128	0.553709	1	0.170497	0.746433	0.844639
ENSMUSG00000006589	Aprt	protein_coding	L9	B13	0.734012	4.62e-06	3.98e-05	0.00575202	0.974476	1	0.649298	5.16e-05	0.000330916	0.206653	0.249075	1	0.519603	0.00118914	0.00548041	-0.000162826	0.999277	1	0.590423	0.000427488	0.0027278
ENSMUSG00000006599	Gtf2h1	protein_coding	-	-	0.272329	0.0454874	0.109705	0.119586	0.43259	1	0.317347	0.0198708	0.0543695	0.179818	0.236989	1	0.502414	0.000217779	0.0013265	0.0342485	0.822138	1	0.4175	0.00333313	0.0147349
ENSMUSG00000006611	Hfe	protein_coding	L37	B4	-1.10143	4.64e-05	0.00031361	-0.136156	0.651526	1	-0.917212	0.000694306	0.0031972	-0.0325387	0.91401	1	-0.922935	0.000637553	0.00326327	-0.0253317	0.93301	1	-0.971495	0.000590008	0.00355125
ENSMUSG00000006638	Abhd1	processed_transcript	-	-	-0.818707	9.76e-05	0.000599761	-0.334734	0.149223	1	-0.574801	0.00606491	0.0203329	-0.351732	0.127733	1	-0.618113	0.00297063	0.0116982	-0.381125	0.0998857	1	-0.429959	0.048015	0.121029
ENSMUSG00000006641	Slc5a6	protein_coding	L33	-	-0.587381	0.0111204	0.0350305	-0.0310182	0.903928	1	-0.769126	0.000942059	0.00414416	-0.00345246	0.989257	1	-0.634003	0.00610338	0.0211253	0.359379	0.159837	1	-0.699883	0.00392235	0.0167949
ENSMUSG00000006642	Tcf23	protein_coding	L17	B4	3.8543	1.09e-16	5.89e-15	0.486393	0.35046	1	3.9524	1.82e-17	1.13e-15	0.171514	0.742219	1	2.65906	1.08e-08	2.06e-07	0.588205	0.258254	1	3.14005	9.75e-11	3.9e-09
ENSMUSG00000006649	Nphs1	protein_coding	-	-	-0.750498	0.411083	0.571473	0.500201	0.588872	NA	-0.251551	0.776779	0.859741	-0.961923	0.346159	1	-0.819083	0.368117	0.513302	-0.183158	0.848867	1	-0.0386576	0.965839	0.983105
ENSMUSG00000006651	Aplp1	protein_coding	L30	B26	-0.764902	0.0105889	0.0336386	0.0439337	0.894734	1	-1.23851	4.05e-05	0.000268211	-0.214364	0.518844	1	-1.06928	0.000364338	0.00204482	-0.0825258	0.803746	1	-1.28505	4.65e-05	0.00042242
ENSMUSG00000006673	Qrich1	protein_coding	-	-	0.189163	0.0699455	0.154085	0.0164787	0.887862	1	0.304736	0.00351596	0.0127745	0.00262794	0.982035	1	0.332479	0.00142399	0.00635699	0.0513243	0.660128	1	0.385322	0.000409007	0.00262303
ENSMUSG00000006675	P4htm	protein_coding	L33	-	-1.03097	0.00163319	0.00696311	-0.16423	0.651493	1	-0.769903	0.01857	0.0514992	-0.22307	0.539293	1	-0.480872	0.140133	0.253062	-0.0423597	0.907143	1	-0.405227	0.234563	0.391765
ENSMUSG00000006676	Usp19	protein_coding	-	-	-0.254002	0.0155779	0.0461153	0.0411134	0.725998	1	-0.173264	0.0990579	0.19456	-0.0415651	0.723042	1	0.051642	0.62254	0.738676	0.0501044	0.669203	1	0.0411533	0.707679	0.817184
ENSMUSG00000006678	Pola1	protein_coding	L6	B10	0.917337	0.00921464	0.0300783	-0.176233	0.655156	1	0.328059	0.352716	0.502098	0.091211	0.816817	1	-0.0248547	0.943887	0.968763	-0.00906964	0.981637	1	-0.313416	0.396745	0.563021
ENSMUSG00000006699	Cdc42	protein_coding	-	-	0.386265	0.000135589	0.000799255	0.0112785	0.920643	1	0.218012	0.031321	0.0782637	0.0658252	0.560799	1	0.153046	0.130593	0.240056	0.0554175	0.624394	1	0.181913	0.0857839	0.188269
ENSMUSG00000006705	Pknox1	protein_coding	-	-	-0.152591	0.384831	0.545964	0.0117339	0.952287	1	-0.376119	0.0326075	0.0807428	-0.246606	0.208843	1	-0.141561	0.419866	0.563866	-0.19339	0.324383	1	-0.274795	0.134934	0.262831
ENSMUSG00000006711	D130043K22Rik	protein_coding	L30	-	-0.11251	0.744968	0.842707	-0.0831646	0.829491	1	-0.384897	0.268331	0.411993	-0.202005	0.600678	1	-0.468219	0.177139	0.302471	0.0958869	0.803239	1	-0.486511	0.180869	0.32588
ENSMUSG00000006715	Gmnn	protein_coding	L6	B10	0.885523	3.81e-05	0.000263583	-0.000667625	0.997802	1	0.787146	0.00025829	0.00136254	-0.00656182	0.97835	1	0.24647	0.253809	0.393971	-0.147054	0.544365	1	0.235632	0.297368	0.462265
ENSMUSG00000006717	Acot13	protein_coding	L30	-	-0.734768	0.000926911	0.00425027	0.316347	0.199368	1	-0.858087	0.000113883	0.000665622	0.193592	0.43215	1	-0.78734	0.000385499	0.00214491	0.234174	0.342066	1	-0.506098	0.0289831	0.0820131
ENSMUSG00000006720	Zfp184	protein_coding	-	B21	-1.03238	0.00273362	0.0108449	-0.285055	0.450173	1	-1.01562	0.00335987	0.0123061	0.169079	0.649474	1	-1.01552	0.00308742	0.0120386	-0.201846	0.590991	1	-0.952701	0.00822078	0.0303768
ENSMUSG00000006724	Cyp27b1	protein_coding	L12	-	0.849519	0.288143	0.444305	0.923823	0.293328	1	2.12915	0.00672043	0.0221956	0.27561	0.757323	1	3.37003	1.46e-05	0.000128376	0.137886	0.87805	1	3.23901	6.03e-05	0.000525492
ENSMUSG00000006728	Cdk4	protein_coding	-	B10	-0.393638	0.0503667	0.119164	-0.0992611	0.658661	1	-0.521299	0.00959412	0.0298254	-0.0508642	0.820853	1	-0.555279	0.00577887	0.0202065	-0.211892	0.345673	1	-0.665949	0.00155678	0.00792405
ENSMUSG00000006731	B4galnt1	protein_coding	L15	B40	0.116989	0.494232	0.646596	-0.246985	0.197019	1	-0.0648346	0.705002	0.809559	-0.13839	0.469426	1	-0.0859158	0.615721	0.733228	-0.191076	0.318027	1	0.207539	0.246106	0.405366
ENSMUSG00000006732	Mettl1	protein_coding	L8	-	-0.366129	0.0638693	0.143742	-0.180348	0.413494	1	-0.555918	0.00510751	0.0175415	-0.00116351	0.995772	1	-0.0144918	0.941254	0.967159	-0.110632	0.615102	1	0.0269518	0.895808	0.943704
ENSMUSG00000006736	Tspan31	protein_coding	-	B7	-0.153409	0.42221	0.581688	-0.0527642	0.804862	1	-0.395905	0.0385237	0.0924253	-0.140901	0.509337	1	-0.550891	0.00397581	0.0148585	-0.219994	0.303049	1	-0.487001	0.0149288	0.0488324
ENSMUSG00000006740	Kif5b	protein_coding	-	-	0.148151	0.56787	0.709102	0.10653	0.713071	1	0.195553	0.450902	0.597779	0.15253	0.59849	1	0.399512	0.123446	0.230227	0.0872775	0.763195	1	0.191385	0.480333	0.636911
ENSMUSG00000006763	Saal1	protein_coding	-	-	0.0286415	0.847839	0.910089	-0.153988	0.358722	1	-0.229565	0.127442	0.23572	0.0279953	0.866348	1	-0.396049	0.00841079	0.0274478	-0.119982	0.472928	1	-0.41249	0.0089916	0.0326248
ENSMUSG00000006764	Tph2	protein_coding	-	-	-0.435658	0.667741	NA	0.101096	0.911203	NA	-0.0706518	0.94453	NA	0.260942	0.77356	NA	-0.389843	0.700986	NA	-0.157303	0.862205	NA	-0.209064	0.828529	NA
ENSMUSG00000006777	Krt23	protein_coding	L28	-	-1.9701	0.000260529	0.00141179	-0.222528	0.71004	1	-1.92776	0.000354595	0.00178738	-0.00498889	0.993347	1	-1.70362	0.00157225	0.00691879	-0.186951	0.754728	1	-1.83697	0.00111383	0.00600876
ENSMUSG00000006782	Cnp	protein_coding	L35	B28	-0.126327	0.573735	0.713701	-0.130248	0.603686	1	-0.419107	0.0622314	0.135218	-0.189725	0.449451	1	-1.06392	2.26e-06	2.49e-05	-0.156425	0.532929	1	-1.22073	2.2e-07	4e-06
ENSMUSG00000006784	Ttc25	protein_coding	L30	B4	-0.150643	0.740299	0.838942	0.0730986	0.885203	1	-0.118244	0.794786	0.872047	-0.0477398	0.924871	1	-0.330935	0.466599	0.608134	0.0844764	0.867458	1	-0.625818	0.188143	0.335347
ENSMUSG00000006800	Sulf2	protein_coding	L24	B14	-0.0420328	0.893327	0.937897	-0.0206659	0.952907	1	0.181457	0.562636	0.696251	-0.0407032	0.907385	1	-0.0512929	0.870006	0.921421	0.063617	0.855709	1	-0.0834199	0.799063	0.88107
ENSMUSG00000006818	Sod2	protein_coding	L12	B5	1.76667	3.09e-19	2.11e-17	0.20028	0.363684	1	1.58102	1.04e-15	5.22e-14	0.121046	0.582943	1	0.926527	2.61e-06	2.81e-05	0.297869	0.176545	1	0.989286	1.59e-06	2.27e-05
ENSMUSG00000006850	Tmco6	protein_coding	-	B31	-0.259017	0.400344	0.560502	0.0918107	0.789202	1	-0.226089	0.463151	0.608856	-0.0129001	0.970027	1	-0.600599	0.0514306	0.116473	0.0407202	0.905591	1	-0.441674	0.170647	0.312408
ENSMUSG00000006906	Stambp	protein_coding	-	B31	-0.0877319	0.460962	0.616745	-0.0996114	0.454537	1	-0.073464	0.537864	0.675187	-0.0238592	0.857251	1	-0.159277	0.180592	0.307172	-0.127496	0.337787	1	-0.137457	0.270072	0.432005
ENSMUSG00000006920	Ezh1	protein_coding	L34	B39	-0.362798	0.00429977	0.0159371	0.0298579	0.833287	1	-0.350542	0.00583219	0.0196625	0.0341285	0.809749	1	-0.440623	0.000524345	0.00276933	0.0304032	0.83022	1	-0.420956	0.00154481	0.00787379
ENSMUSG00000006930	Hap1	protein_coding	L5	B4	1.25053	7.9e-05	0.000498322	-0.305569	0.389201	1	0.867331	0.00622193	0.020806	-0.0383411	0.913827	1	-0.21269	0.503054	0.638926	-0.429663	0.226029	1	-0.51364	0.122447	0.244492
ENSMUSG00000006931	P3h4	protein_coding	L28	B24	-1.33505	1.11e-05	8.74e-05	-0.0486567	0.885434	1	-1.40115	4.1e-06	3.56e-05	0.126239	0.708298	1	-0.63857	0.0349658	0.0858984	0.00378236	0.99106	1	-0.727827	0.0216241	0.0652782
ENSMUSG00000006932	Ctnnb1	protein_coding	L34	-	-0.744071	8.71e-12	2.22e-10	-0.134693	0.26879	1	-0.784742	6.1e-13	2e-11	0.0138744	0.909291	1	-0.102317	0.347665	0.493169	-0.0741766	0.542479	1	-0.0306663	0.787818	0.873677
ENSMUSG00000006941	Eif1b	protein_coding	-	-	-0.258979	0.0461181	0.110946	0.14432	0.318167	1	-0.350864	0.0070758	0.0231558	-0.0128102	0.929387	1	-0.17446	0.178271	0.304015	0.0265556	0.854287	1	-0.00829835	0.951164	0.975275
ENSMUSG00000006948	Klk4	protein_coding	-	-	0	1	NA	0	1	NA	0	1	NA	0	1	NA	0	1	NA	0	1	NA	0	1	NA
ENSMUSG00000006958	Chrd	protein_coding	-	-	-0.0375804	0.852449	0.912811	-0.256305	0.260259	1	0.159388	0.429788	0.577715	-0.271262	0.231149	1	0.0481603	0.810882	0.879882	-0.0345946	0.878022	1	0.083567	0.691839	0.806615
ENSMUSG00000006998	Psmd2	protein_coding	L14	B12	0.470469	0.000126652	0.000752775	-0.0591448	0.66673	1	0.37829	0.00206496	0.00813172	0.0278408	0.839265	1	0.2502	0.0415503	0.0985636	-0.0671661	0.624727	1	0.266403	0.0380106	0.101428
ENSMUSG00000007021	Syngr3	protein_coding	-	-	0.154525	0.805597	0.884187	0.291984	0.674574	1	0.120567	0.848325	0.90835	0.242549	0.726572	1	-0.431665	0.496651	0.633503	0.21439	0.757715	1	-0.667016	0.320325	0.486814
ENSMUSG00000007029	Vars	protein_coding	L15	B28	0.439071	0.00294523	0.0115742	-0.103017	0.53316	1	0.455009	0.00206767	0.00814093	-0.127667	0.439693	1	0.313984	0.0334894	0.0831303	-0.0923467	0.576242	1	0.319989	0.0382972	0.102038
ENSMUSG00000007030	Vwa7	protein_coding	L34	B30	-1.26821	0.000113973	0.000686865	0.00583081	0.987165	1	-1.09806	0.000833191	0.00373283	0.103474	0.774856	1	-0.37019	0.255024	0.395414	0.0657755	0.855821	1	-0.552706	0.105083	0.218834
ENSMUSG00000007033	Hspa1l	protein_coding	-	-	-1.17273	0.00463535	0.016918	0.222832	0.620318	1	-1.29291	0.00196977	0.00781088	-0.00165968	0.997059	1	-0.530237	0.192916	0.322927	0.544439	0.223564	1	-0.565335	0.185882	0.332378
ENSMUSG00000007034	Slc44a4	protein_coding	L31	B26	0.00775726	0.98805	0.996427	-0.0345666	0.952202	1	0.261544	0.613517	0.738401	0.320517	0.578039	1	0.490744	0.34304	0.488606	0.146182	0.799795	1	0.473057	0.38159	0.549362
ENSMUSG00000007035	Msh5	protein_coding	-	-	-0.764907	0.00203562	0.0084293	-0.170028	0.534917	1	-0.215212	0.381284	0.529961	-0.0990615	0.716386	1	-0.301515	0.218537	0.354014	0.169261	0.533289	1	-0.513039	0.0469304	0.118775
ENSMUSG00000007036	Abhd16a	protein_coding	-	-	0.289775	0.0509627	0.120375	-0.024505	0.882701	1	0.39422	0.00793201	0.0254952	-0.142478	0.390887	1	-0.43336	0.00356695	0.0136028	-0.0803408	0.628516	1	-0.461147	0.00304436	0.0136614
ENSMUSG00000007038	Neu1	protein_coding	L15	B5	0.132915	0.441846	0.599755	-0.122055	0.527987	1	0.212536	0.218923	0.354589	0.084495	0.661604	1	0.392287	0.0230571	0.0617394	-0.0569116	0.768354	1	0.436109	0.015705	0.0507934
ENSMUSG00000007039	Ddah2	protein_coding	L28	B8	-1.94007	5e-14	1.88e-12	-0.0249103	0.930683	1	-1.67563	7.61e-11	1.76e-09	-0.129074	0.652163	1	-1.41273	3.87e-08	6.55e-07	-0.156497	0.584754	1	-1.44033	8.52e-08	1.74e-06
ENSMUSG00000007041	Clic1	protein_coding	L3	B12	0.851614	3.44e-11	8e-10	-0.0228531	0.873759	1	0.826787	1.26e-10	2.82e-09	0.113052	0.43158	1	0.552091	1.75e-05	0.000151116	-0.0713561	0.619778	1	0.511407	0.00014244	0.00107956
ENSMUSG00000007050	Lsm2	protein_coding	L14	B9	0.341089	0.0918783	0.190401	0.470314	0.0369004	0.828278	0.159627	0.432947	0.580731	0.173283	0.443113	1	0.119887	0.554362	0.682968	0.164666	0.466788	1	0.34213	0.105867	0.219971
ENSMUSG00000007080	Pole	protein_coding	L6	B10	1.46729	1.7e-09	2.99e-08	-0.375623	0.174517	1	1.07118	1.16e-05	8.9e-05	-0.417741	0.13019	1	0.521607	0.0330366	0.0822269	-0.612965	0.0270857	0.657568	0.298722	0.24418	0.40341
ENSMUSG00000007097	Atp1a2	protein_coding	L34	B20	-2.71817	6.54e-06	5.44e-05	0.0630997	0.924958	1	-2.12242	0.000430708	0.00211536	-0.185128	0.782283	1	-2.12665	0.000419118	0.00230225	0.162758	0.808039	1	-2.41842	0.000122016	0.000947609
ENSMUSG00000007107	Atp1a4	protein_coding	-	-	-1.62981	0.132294	0.2509	-0.133534	0.899377	NA	0.321763	0.732338	0.829289	-0.298234	0.777511	1	1.53689	0.0855902	0.17335	0.312652	0.759615	1	0.764626	0.421987	0.585433
ENSMUSG00000007122	Casq1	protein_coding	L24	-	-6.61505	3.67e-21	3.12e-19	0.347953	0.636725	1	-6.1154	1.1e-18	7.61e-17	0.338293	0.646092	1	-5.48968	6.71e-16	4.87e-14	0.429451	0.559932	1	-5.78219	7.37e-16	8.15e-14
ENSMUSG00000007207	Stx1a	protein_coding	-	B37	-0.785877	0.0077658	0.0260586	0.11947	0.714692	1	-0.837118	0.00469252	0.0163129	-0.164673	0.61474	1	-0.546729	0.0630103	0.136304	-0.0258224	0.937046	1	-0.662967	0.0316466	0.0878763
ENSMUSG00000007209	Ceacam9	protein_coding	-	-	-0.0792038	0.936117	NA	-0.0460543	0.95827	NA	-0.063873	0.948463	NA	-0.0575726	0.947847	NA	-0.0902515	0.92723	NA	-0.0530114	0.951973	NA	-0.0643655	0.945324	NA
ENSMUSG00000007216	Zfp775	protein_coding	-	-	-0.654567	0.00284228	0.0112177	-0.145402	0.550043	1	-0.50122	0.0223166	0.0596272	-0.0375876	0.87664	1	-0.781398	0.000370381	0.00207141	-0.107506	0.657742	1	-0.530004	0.0207392	0.0632678
ENSMUSG00000007279	Scube2	protein_coding	L33	-	-4.32937	1.23e-09	2.22e-08	-0.478896	0.543147	1	-4.29598	1.66e-09	2.97e-08	-0.50718	0.519581	1	-3.52016	7.48e-07	9.28e-06	-0.634713	0.420302	1	-4.25555	1.04e-08	2.7e-07
ENSMUSG00000007338	Mrpl49	protein_coding	-	B8	-0.403465	0.0779848	0.167821	0.153738	0.546907	1	-0.679092	0.00307912	0.0114476	0.0504121	0.843372	1	-0.819953	0.000348801	0.00197157	-0.038947	0.878751	1	-0.853104	0.00038053	0.00247436
ENSMUSG00000007379	Dennd2c	protein_coding	-	B36	-1.44493	6.57e-05	0.000423184	-0.130422	0.745364	1	-1.27338	0.000435216	0.00213466	0.0669735	0.867398	1	-0.959113	0.00785504	0.0259545	0.071188	0.859162	1	-0.95321	0.0115691	0.0398608
ENSMUSG00000007411	Mark3	protein_coding	-	-	0.195899	0.047042	0.112754	0.116612	0.290658	1	0.397156	5.64e-05	0.000358577	0.101583	0.356625	1	0.332984	0.000722733	0.00362902	0.0652643	0.554053	1	0.353692	0.000598531	0.00359103
ENSMUSG00000007415	Gatad1	protein_coding	-	B35	-0.0258366	0.884873	0.933	0.157777	0.428524	1	-0.0625692	0.726053	0.824482	0.0179942	0.928045	1	0.0620072	0.728051	0.820544	0.125245	0.529571	1	0.15875	0.394618	0.561171
ENSMUSG00000007440	Pcdha11	protein_coding	-	-	-0.792859	0.639848	NA	0.715316	0.663004	NA	-0.796136	0.638373	NA	-0.545735	0.739011	NA	-0.714937	0.673158	NA	-0.0466348	0.977311	NA	-2.13871	0.200243	NA
ENSMUSG00000007457	2310003L06Rik	protein_coding	-	-	NA	NA	NA	NA	NA	NA	NA	NA	NA	NA	NA	NA	NA	NA	NA	NA	NA	NA	NA	NA	NA
ENSMUSG00000007458	M6pr	protein_coding	L1	B13	0.560148	2.33e-09	4.02e-08	-0.00197468	0.984998	1	0.502435	8.58e-08	1.08e-06	0.120445	0.250893	1	0.0777949	0.407268	0.551447	-0.0495949	0.636659	1	0.137785	0.160544	0.299076
ENSMUSG00000007476	Lrrc8a	protein_coding	L17	-	0.472057	0.00525069	0.0187046	0.406974	0.0312895	0.745339	0.511618	0.00250868	0.00962818	0.0152565	0.935818	1	0.396219	0.0191229	0.0531061	-0.0388722	0.837664	1	0.448929	0.0111377	0.0386448
ENSMUSG00000007480	Mc5r	protein_coding	-	-	0.196968	0.828022	0.898431	0.12178	0.903206	NA	0.510836	0.571932	NA	-3.02575	0.0110993	0.338824	0.440126	0.625118	NA	-1.37169	0.194703	NA	0.391777	0.676952	0.795941
ENSMUSG00000007564	Ppp2r1a	protein_coding	L18	-	-0.264018	0.0687648	0.152172	-0.0361261	0.823646	1	-0.0780567	0.590518	0.719689	-0.0916502	0.571753	1	0.136488	0.3465	0.492177	-0.110904	0.493859	1	0.166293	0.272763	0.434888
ENSMUSG00000007570	Fance	protein_coding	-	-	-0.65318	1.75e-05	0.000131672	-0.0706306	0.675504	1	-0.572079	0.000172917	0.000963665	0.00743538	0.964727	1	-0.11279	0.454307	0.596556	-0.0623074	0.711456	1	-0.0889028	0.57332	0.714637
ENSMUSG00000007589	Tinf2	protein_coding	-	B9	0.324424	0.0224851	0.0621733	-0.119197	0.455749	1	0.328078	0.0212059	0.0572657	-0.0102574	0.948617	1	0.486218	0.00060928	0.00313676	0.077807	0.624846	1	0.584998	7.99e-05	0.000665879
ENSMUSG00000007591	Tssk4	protein_coding	-	-	-0.91854	0.0552717	0.128367	-0.0857197	0.869976	1	-1.18044	0.0152502	0.04365	0.122272	0.813925	1	-0.999595	0.0368903	0.0897089	0.191637	0.71218	1	-0.871363	0.0822751	0.182351
ENSMUSG00000007594	Hapln4	protein_coding	-	-	-1.32537	0.0645276	0.144967	-1.35275	0.0934431	1	-3.23937	0.000191364	0.00105535	-1.62908	0.0448905	0.824854	-1.3525	0.0582112	0.128208	-1.17688	0.137451	1	-0.517535	0.473972	0.631732
ENSMUSG00000007603	Dus3l	protein_coding	-	-	-0.490184	0.00420099	0.0156367	-0.155626	0.415544	1	-0.2761	0.106783	0.20582	-0.210763	0.269914	1	0.0810139	0.635215	0.749132	-0.0793963	0.677597	1	0.174136	0.329526	0.495956
ENSMUSG00000007610	Gtpbp3	protein_coding	-	B8	-0.295905	0.051374	0.121147	-0.104551	0.537396	1	-0.420725	0.0057926	0.0195647	-0.0753449	0.65585	1	-0.782881	2.96e-07	4.08e-06	-0.13972	0.409355	1	-0.753293	2.57e-06	3.47e-05
ENSMUSG00000007613	Tgfbr1	protein_coding	L14	B31	-0.0679607	0.789942	0.873284	-0.0849159	0.765732	1	0.00832125	0.973984	0.986337	0.132361	0.64211	1	0.521396	0.0408171	0.0972761	0.209386	0.462204	1	0.360238	0.176599	0.320337
ENSMUSG00000007617	Homer1	protein_coding	L3	B4	0.719137	0.00289611	0.0114046	0.398209	0.140656	1	0.68893	0.00438686	0.0153925	0.482913	0.0731403	1	0.702154	0.00361536	0.0137544	0.669405	0.0128786	0.382522	0.69142	0.00615095	0.0241099
ENSMUSG00000007646	Rad51c	protein_coding	L6	-	0.714096	0.061331	0.139355	0.658855	0.121121	1	0.0817526	0.832874	0.898173	0.556358	0.19	1	0.0395249	0.918352	0.952927	-0.0559427	0.896795	1	0.0191194	0.962283	0.981488
ENSMUSG00000007653	Gabrb2	protein_coding	-	-	-0.419399	0.671541	NA	0.0786948	0.928888	NA	-0.404068	0.682882	NA	-0.0841433	0.923979	NA	-0.215857	0.827302	NA	-0.0899959	0.918699	NA	-0.338887	0.718383	NA
ENSMUSG00000007655	Cav1	protein_coding	L34	B27	-0.544693	0.131983	0.250477	0.0802508	0.842332	1	-0.560959	0.120832	0.226168	0.00347907	0.99312	1	-0.928227	0.0102605	0.0322205	0.0769508	0.848735	1	-1.03131	0.00636055	0.0247794
ENSMUSG00000007656	Arpp19	protein_coding	-	B13	-0.0630626	0.600575	0.735499	0.230921	0.0857677	1	-0.148141	0.219509	0.355121	0.131565	0.327412	1	-0.0565303	0.638621	0.751594	0.0823833	0.540019	1	-0.0111547	0.92943	0.96378
ENSMUSG00000007659	Bcl2l1	protein_coding	L18	B34	1.51265	2.38e-08	3.37e-07	0.129855	0.668061	1	1.3786	3.65e-07	4.01e-06	0.0530401	0.860952	1	1.11299	4.02e-05	0.000312334	-0.118344	0.695984	1	1.25268	9.81e-06	0.000112452
ENSMUSG00000007670	Khsrp	protein_coding	-	B33	-0.192375	0.0525055	0.123294	-0.00119698	0.991382	1	-0.186113	0.060963	0.1331	-0.169699	0.125678	1	-0.0068307	0.945017	0.969411	-0.0549353	0.619939	1	0.0425612	0.681289	0.798511
ENSMUSG00000007682	Dio2	protein_coding	L15	-	0.454075	0.534049	0.681059	0.320347	0.692285	1	1.74918	0.0164517	0.0464589	0.00724974	0.992857	1	2.36783	0.00115877	0.00536605	0.158173	0.845095	1	2.10449	0.00563387	0.022466
ENSMUSG00000007721	Ccdc124	protein_coding	-	B11	-0.0152562	0.903847	0.944486	0.307231	0.0289306	0.704903	-0.0389483	0.758304	0.848107	0.186999	0.183412	1	0.039788	0.752328	0.838129	0.0751462	0.593737	1	0.126564	0.337287	0.504257
ENSMUSG00000007739	Cct4	protein_coding	L6	B12	0.310552	0.0242681	0.0660703	0.277384	0.0718141	1	0.140951	0.306934	0.454397	0.304515	0.0479935	0.857106	0.224051	0.104083	0.201826	0.209661	0.173544	1	0.202139	0.160964	0.299393
ENSMUSG00000007777	0610009B22Rik	protein_coding	-	-	-0.21851	0.320696	0.479483	0.104468	0.669795	1	-0.234898	0.286912	0.433188	0.158236	0.517173	1	-0.342658	0.119558	0.224597	0.0175399	0.94291	1	-0.130554	0.57026	0.712125
ENSMUSG00000007783	Cpt1c	protein_coding	L29	-	-1.14617	7.19e-05	0.000458616	-0.13933	0.663478	1	-1.26542	1.24e-05	9.49e-05	-0.28974	0.3655	1	-1.4579	4.7e-07	6.15e-06	-0.20596	0.519995	1	-1.95837	1.52e-10	5.84e-09
ENSMUSG00000007805	Twist2	protein_coding	-	-	-2.06947	1.45e-05	0.000111466	-0.512646	0.31571	1	-2.45427	5.54e-07	5.86e-06	-0.448808	0.377659	1	-1.94225	4.02e-05	0.000312943	-0.289802	0.568279	1	-1.81606	0.000252237	0.00175052
ENSMUSG00000007812	Zfp655	protein_coding	-	B31	0.269563	0.124461	0.240264	0.0327663	0.867449	1	0.21514	0.220577	0.356511	0.202083	0.302436	1	0.345761	0.0486272	0.111522	0.161973	0.408737	1	0.11871	0.517954	0.667786
ENSMUSG00000007815	Rhoa	protein_coding	-	-	0.0453561	0.627814	0.756869	0.0586933	0.57467	1	0.0850663	0.363293	0.512882	0.0017031	0.987006	1	0.0702724	0.452506	0.594998	-0.00277311	0.978845	1	0.185739	0.0576045	0.139076
ENSMUSG00000007817	Zmiz1	protein_coding	L18	B33	-0.191132	0.286119	0.442295	-0.146703	0.463788	1	0.0775077	0.665314	0.778471	-0.206223	0.303029	1	0.275256	0.124371	0.231586	-0.130318	0.51513	1	0.37194	0.0470607	0.119056
ENSMUSG00000007827	Ankrd26	protein_coding	L29	B31	-0.190188	0.518911	0.667517	0.244402	0.457043	1	-0.356239	0.227777	0.365417	0.155454	0.636062	1	-0.198397	0.500866	0.637059	0.170849	0.603084	1	-0.44854	0.146361	0.279104
ENSMUSG00000007833	Aldh16a1	protein_coding	-	-	-0.390713	0.0163474	0.0479777	-0.105325	0.561971	1	-0.335507	0.0393774	0.0940065	-0.0742362	0.682317	1	-0.272765	0.0932464	0.185491	-0.130539	0.472047	1	-0.210203	0.216369	0.370347
ENSMUSG00000007836	Hnrnpa0	protein_coding	L15	B1	-0.275658	0.116909	0.229439	-0.0813925	0.678586	1	-0.194855	0.26785	0.411453	-0.124577	0.525756	1	-0.028613	0.870612	0.921711	-0.0940979	0.631784	1	0.276944	0.131485	0.257718
ENSMUSG00000007837	Prrg2	protein_coding	-	B17	-0.548529	0.00146238	0.00632676	-0.0442243	0.817675	1	-0.451826	0.00881489	0.0278263	-0.100417	0.60025	1	-0.409346	0.0172955	0.048999	-0.179125	0.350582	1	-0.328347	0.0681021	0.157957
ENSMUSG00000007850	Hnrnph1	protein_coding	-	B31	-0.155175	0.46168	0.617453	0.0808898	0.731255	1	-0.243423	0.248269	0.389233	0.0841639	0.720805	1	-0.0277389	0.895307	0.938396	0.105971	0.652729	1	-0.310658	0.158778	0.296728
ENSMUSG00000007867	Ift43	protein_coding	L31	B7	-0.581128	0.0136887	0.0414775	0.0490312	0.851988	1	-0.609281	0.00980753	0.0303644	-0.0496889	0.849991	1	-0.464301	0.0486862	0.11154	-0.263236	0.316864	1	-0.475352	0.0537505	0.13197
ENSMUSG00000007872	Id3	protein_coding	L20	B37	-1.18811	3.82e-05	0.000264167	-0.241489	0.453278	1	-1.23917	1.75e-05	0.000127593	-0.570528	0.0764512	1	-0.21455	0.456845	0.598889	-0.564938	0.0793883	1	-0.369862	0.21991	0.374643
ENSMUSG00000007877	Tcap	protein_coding	L22	B20	-2.15353	0.0131673	0.0402116	0.749579	0.434111	1	-1.58531	0.0679459	0.144963	0.907627	0.343579	1	-1.67215	0.0541702	0.121194	1.04956	0.273413	1	-1.89864	0.035888	0.0968706
ENSMUSG00000007880	Arid1a	protein_coding	-	B33	-0.298013	0.0292146	0.0767316	0.0871739	0.568016	1	-0.207616	0.128776	0.237731	-0.168995	0.268414	1	-0.172761	0.20604	0.338608	0.0493012	0.746732	1	-0.241988	0.0904263	0.195769
ENSMUSG00000007888	Crlf1	protein_coding	L33	-	-3.3354	1.02e-13	3.64e-12	-0.280699	0.567403	1	-3.53214	4.77e-15	2.18e-13	-0.242175	0.621583	1	-0.979899	0.0262332	0.0684292	-0.492702	0.315595	1	-0.873187	0.0580813	0.139917
ENSMUSG00000007891	Ctsd	protein_coding	L14	B18	0.505434	0.00186018	0.00779303	0.0279419	0.877704	1	0.416339	0.0103814	0.0318122	0.675834	0.000196218	0.0112874	0.146538	0.367037	0.512436	0.0590409	0.745043	1	0.231537	0.172897	0.31524
ENSMUSG00000007892	Rplp1	protein_coding	L9	B1	-0.0490021	0.725226	0.828835	0.190774	0.220784	1	-0.0796069	0.568042	0.700585	0.232346	0.135844	1	0.0379491	0.785446	0.861668	0.083902	0.590228	1	0.266552	0.0674602	0.156815
ENSMUSG00000007907	Cabs1	protein_coding	-	-	NA	NA	NA	NA	NA	NA	NA	NA	NA	NA	NA	NA	NA	NA	NA	NA	NA	NA	NA	NA	NA
ENSMUSG00000007908	Hmgcll1	protein_coding	L29	-	-0.552536	0.294496	0.451394	-0.0252933	0.965579	1	-0.715529	0.174995	0.300042	0.0404571	0.944943	1	-1.0729	0.0420431	0.0994935	0.174997	0.765131	1	-1.15528	0.0362837	0.0976624
ENSMUSG00000007944	Ttc9b	protein_coding	-	-	-0.375344	0.764773	NA	1.80918	0.135339	NA	0.0865511	0.943695	NA	1.72986	0.152128	NA	1.06675	0.352481	NA	0.92328	0.460154	NA	1.12078	0.345587	NA
ENSMUSG00000007946	Phox2a	protein_coding	L10	-	0.54829	0.579054	0.717938	0.853143	0.426722	NA	0.327228	0.74364	0.837692	0.207644	0.848963	1	0.718226	0.464129	0.60566	0.397023	0.714538	NA	0.306176	0.767528	0.860153
ENSMUSG00000007950	Abhd8	protein_coding	-	B41	-0.435964	0.0372313	0.0935461	-0.00586098	0.979954	1	-0.655804	0.0017851	0.00719154	-0.200782	0.389467	1	-0.604206	0.00390722	0.0146564	0.00298067	0.989797	1	-0.506609	0.0207605	0.0632906
ENSMUSG00000007987	Ift22	protein_coding	L36	B9	-0.248325	0.260344	0.41378	-0.0392752	0.87329	1	-0.559813	0.0114467	0.0344223	0.0286413	0.907275	1	-1.04546	2.45e-06	2.66e-05	-0.0280698	0.909184	1	-1.07731	3.62e-06	4.7e-05
ENSMUSG00000007989	Fzd3	protein_coding	-	-	-0.576402	0.10775	0.215548	0.0870492	0.826467	1	-0.394186	0.271217	0.415333	-0.0178307	0.964157	1	-0.0470737	0.894764	0.938003	0.0539294	0.891876	1	0.020594	0.955874	0.977477
ENSMUSG00000008028	1700008O03Rik	protein_coding	-	-	-0.39625	0.604543	0.738345	-0.604217	0.483673	NA	-0.854367	0.280915	0.426508	-0.0531247	0.948943	1	-0.81999	0.292192	0.435563	-0.537897	0.528581	NA	-0.271466	0.732635	0.834926
ENSMUSG00000008035	Mid1ip1	protein_coding	L34	-	-0.844059	1.02e-06	1.04e-05	-0.03184	0.868802	1	-1.03227	2.34e-09	4.02e-08	0.0541578	0.778662	1	-0.638522	0.000216146	0.00131934	-0.0719171	0.709052	1	-0.79702	1.02e-05	0.000116157
ENSMUSG00000008036	Ap2s1	protein_coding	L9	B12	0.340998	0.0263326	0.0705788	0.0941894	0.583413	1	0.275125	0.0733474	0.153653	0.121708	0.478135	1	0.0319211	0.835408	0.897246	-0.0919006	0.592757	1	0.11916	0.458342	0.618043
ENSMUSG00000008090	Fgfrl1	protein_coding	L33	B34	-1.65625	4.86e-09	7.89e-08	-0.0861019	0.784012	1	-1.58306	2.27e-08	3.22e-07	-0.266751	0.395809	1	-1.37627	1.1e-06	1.31e-05	0.0063232	0.983932	1	-1.2268	3.28e-05	0.000313515
ENSMUSG00000008129	4930432K21Rik	protein_coding	-	-	-1.22026	0.00503369	0.0181063	-0.086501	0.853682	1	-1.0664	0.0142294	0.0412167	-0.412181	0.381651	1	-1.14622	0.00797029	0.0262728	-0.454758	0.336024	1	-0.879088	0.0508552	0.126379
ENSMUSG00000008136	Fhl2	protein_coding	L22	B20	-1.29527	0.0121015	0.0375935	1.00615	0.0786712	1	-1.21388	0.0187336	0.0518243	0.609362	0.286997	1	-1.05726	0.0403316	0.0963523	1.4156	0.0133207	0.392404	-1.26588	0.0189329	0.0588793
ENSMUSG00000008140	Emc10	protein_coding	-	-	-0.640236	4.29e-05	0.000293138	0.0573898	0.742227	1	-0.660751	2.46e-05	0.000172533	-0.104854	0.547883	1	-0.697638	8.25e-06	7.8e-05	-0.162457	0.352033	1	-0.707104	1.58e-05	0.000167252
ENSMUSG00000008153	Clstn3	protein_coding	L30	-	-2.1908	2.87e-06	2.62e-05	0.528222	0.297191	1	-1.52592	0.000995847	0.00434783	-0.199466	0.69477	1	-2.74973	6.53e-09	1.3e-07	-0.0262801	0.958739	1	-2.27153	3.87e-06	4.98e-05
ENSMUSG00000008167	Fbxw9	protein_coding	-	-	-0.600117	0.0013601	0.00594152	-0.039464	0.849781	1	-0.414957	0.0267369	0.069024	0.00808075	0.969002	1	-0.508942	0.00649353	0.0222227	-0.0434892	0.834509	1	-0.551581	0.00489378	0.0200435
ENSMUSG00000008193	Spib	protein_coding	L37	B28	-2.70311	3.97e-11	9.11e-10	-0.228604	0.614044	1	-2.93079	9.1e-13	2.88e-11	-0.788526	0.0821297	1	-2.40024	4.18e-09	8.64e-08	0.0945179	0.83475	1	-2.63891	6.96e-10	2.34e-08
ENSMUSG00000008200	Fnbp4	protein_coding	L14	B32	0.380544	0.0976917	0.199647	-0.0260388	0.919235	1	0.723102	0.00164738	0.0067159	0.0146198	0.954588	1	0.784842	0.000633646	0.00324552	0.0138988	0.956829	1	0.754787	0.00167446	0.00841827
ENSMUSG00000008206	Cers4	protein_coding	L33	B38	-1.28721	8.13e-13	2.45e-11	0.00116804	0.995345	1	-1.2338	6.96e-12	1.93e-10	-0.071155	0.722235	1	-1.01816	1.42e-08	2.64e-07	-0.0402063	0.840818	1	-1.18625	2.82e-10	1.02e-08
ENSMUSG00000008226	Scrn3	protein_coding	L29	-	-0.717106	0.00568661	0.0199655	-0.0369834	0.898176	1	-0.797747	0.00212053	0.00831958	0.000183634	0.999493	1	-0.563564	0.0296047	0.0753913	0.0220569	0.939133	1	-0.513464	0.0581302	0.140005
ENSMUSG00000008301	Phax	protein_coding	-	-	0.0310301	0.791624	0.874468	0.123396	0.346824	1	0.0761969	0.517152	0.657827	0.135321	0.300884	1	0.0411491	0.725713	0.818824	-0.0701504	0.593325	1	0.136332	0.266512	0.428226
ENSMUSG00000008305	Tle1	protein_coding	L20	B37	-0.296602	0.141318	0.263544	-0.0133979	0.952553	1	-0.0969275	0.630708	0.752811	-0.105223	0.640209	1	0.123474	0.539812	0.670284	-0.0350955	0.876112	1	0.102918	0.625146	0.755976
ENSMUSG00000008307	1700109H08Rik	protein_coding	L18	B32	0.545241	0.210048	0.355541	-0.287733	0.554943	1	1.38781	0.00138835	0.00579715	-0.214105	0.659831	1	1.96882	5.56e-06	5.5e-05	-0.047991	0.921352	1	1.89464	2.85e-05	0.000277852
ENSMUSG00000008318	Relt	protein_coding	L3	B4	1.31935	6.71e-13	2.06e-11	-0.0268203	0.897356	1	1.60107	2.66e-18	1.78e-16	0.197413	0.339346	1	1.54125	4.21e-17	3.74e-15	0.290115	0.160108	1	1.61985	2.66e-17	3.58e-15
ENSMUSG00000008333	Snrpb2	protein_coding	L4	B8	0.819984	3.16e-07	3.59e-06	0.280831	0.118257	1	0.756068	2.49e-06	2.28e-05	0.352804	0.0492155	0.869436	0.582606	0.000282794	0.00165098	0.264317	0.141154	1	0.651436	0.000103344	0.000822831
ENSMUSG00000008348	Ubc	protein_coding	L14	B12	-0.204932	0.265767	0.41906	-0.102418	0.618674	1	-0.022477	0.90285	0.942643	-0.180477	0.380376	1	0.121961	0.507566	0.642686	-0.400186	0.0518786	0.96891	0.193401	0.314975	0.481237
ENSMUSG00000008373	Prpf31	protein_coding	L3	B13	0.537901	0.000153284	0.000888917	-0.0478792	0.763897	1	0.382714	0.0071627	0.0233748	-0.014489	0.927456	1	0.0396521	0.780642	0.858686	-0.131741	0.408452	1	0.0588844	0.692701	0.80734
ENSMUSG00000008384	Sertad1	protein_coding	L15	B3	0.301035	0.109165	0.217713	-0.165162	0.432752	1	0.11025	0.55801	0.692494	0.187232	0.3724	1	0.434466	0.0206753	0.0565129	-0.107811	0.608217	1	0.402575	0.040407	0.106409
ENSMUSG00000008393	Carhsp1	protein_coding	L18	B34	0.692655	0.00578439	0.020268	0.0619553	0.82515	1	0.857672	0.000632591	0.00295464	-0.024978	0.929022	1	0.826856	0.000985106	0.00469394	0.0409067	0.884017	1	0.936574	0.000357549	0.00234625
ENSMUSG00000008398	Elk3	protein_coding	L29	B33	-1.05088	1.15e-05	9.05e-05	0.0256861	0.923454	1	-1.05211	1.13e-05	8.75e-05	-0.148693	0.578068	1	-1.37701	9.15e-09	1.77e-07	-0.154974	0.562138	1	-1.5681	4.03e-10	1.42e-08
ENSMUSG00000008429	Herpud2	protein_coding	-	-	0.211579	0.061987	0.140417	0.087092	0.492494	1	0.312111	0.00592701	0.0199458	-0.0570277	0.653043	1	0.376375	0.000879295	0.00427317	0.0591096	0.64105	1	0.473284	6.32e-05	0.000545637
ENSMUSG00000008435	Rdh13	protein_coding	L18	-	-0.290104	0.319293	0.478195	0.0586502	0.856748	1	0.232457	0.424296	0.57248	-0.0338989	0.91688	1	0.101231	0.727786	0.820287	0.0599072	0.853654	1	0.583725	0.0546286	0.133563
ENSMUSG00000008438	Adam21	protein_coding	-	-	0.468156	0.603237	NA	0.680553	0.489071	NA	0.433109	0.632749	NA	-1.47249	0.180477	NA	-0.55473	0.553271	NA	0.0784613	0.937615	NA	0.511177	0.58495	NA
ENSMUSG00000008450	Nutf2	protein_coding	L6	B13	0.255183	0.269276	0.423164	0.519782	0.0436979	0.913287	0.0797803	0.730198	0.827794	0.0558541	0.828653	1	-0.227908	0.324669	0.469466	0.265342	0.303508	1	0.121839	0.614176	0.747557
ENSMUSG00000008461	Fut1	protein_coding	L24	-	-2.33547	0.000650006	0.00311989	0.143758	0.8245	1	-2.65064	0.000248314	0.00131554	0.609702	0.337319	1	-2.3487	0.00053165	0.00280258	0.960876	0.12792	1	-2.00493	0.00406361	0.0172994
ENSMUSG00000008475	Arpc5	protein_coding	L2	-	0.766366	3.96e-15	1.75e-13	-0.0972736	0.373736	1	0.773603	2.24e-15	1.07e-13	0.0901403	0.409045	1	0.816499	5.64e-17	4.86e-15	0.0409131	0.708	1	0.895468	1.61e-18	2.73e-16
ENSMUSG00000008482	Rnf151	protein_coding	-	-	-1.01639	0.469206	NA	0.368525	0.800213	NA	-0.47766	0.730297	NA	0.383245	0.791788	NA	-0.644958	0.640736	NA	0.156846	0.914393	NA	-0.518171	0.716454	NA
ENSMUSG00000008489	Elavl2	protein_coding	-	-	-0.815982	0.579164	0.717959	0.703176	0.652353	NA	-1.09094	0.4599	0.605882	0.285055	0.855176	1	-1.42083	0.336133	0.481282	0.203476	0.89638	NA	-1.81896	0.23415	0.391305
ENSMUSG00000008496	Pou2f2	protein_coding	L6	B28	1.12178	0.000390518	0.00201327	-0.464436	0.189874	1	0.611866	0.0532707	0.119146	-0.11757	0.739577	1	-1.39677	1.14e-05	0.000103129	-0.189391	0.59246	1	-1.50034	6.78e-06	8.21e-05
ENSMUSG00000008540	Mgst1	protein_coding	L31	B13	0.0955124	0.630207	0.758492	-0.445127	0.0447316	0.922589	0.126157	0.524869	0.663978	-0.335731	0.129968	1	-0.053665	0.786781	0.862644	-0.228158	0.30344	1	0.377565	0.0687144	0.159136
ENSMUSG00000008575	Nfib	protein_coding	L34	B26	-0.936658	0.00249476	0.0100577	0.15717	0.649294	1	-1.0284	0.000901549	0.0039982	0.0728585	0.833036	1	-0.807727	0.0091057	0.0292766	-0.0208177	0.951972	1	-0.882848	0.0064021	0.0249025
ENSMUSG00000008590	Htr3b	protein_coding	-	-	-0.577297	0.732569	NA	-0.36393	0.823257	NA	0.18259	0.91403	NA	-0.270909	0.868114	NA	-0.507649	0.763868	NA	0.192043	0.906462	NA	0.0768291	0.963336	NA
ENSMUSG00000008601	Rab25	protein_coding	L30	B24	-1.09402	0.0231074	0.0635335	0.153213	0.77491	1	-0.92413	0.0549952	0.122239	0.342048	0.523102	1	-0.879639	0.0676546	0.144233	0.0338622	0.949607	1	-0.59723	0.234951	0.392213
ENSMUSG00000008604	Ubqln4	protein_coding	-	-	-0.541615	6.83e-05	0.000438304	0.128	0.398155	1	-0.530777	9.7e-05	0.000575704	0.0909647	0.547926	1	-0.26947	0.0470906	0.108727	0.0449601	0.766607	1	-0.233587	0.100039	0.210903
ENSMUSG00000008658	Rbfox1	protein_coding	L24	-	-2.3325	8.96e-05	0.000556495	0.423884	0.512826	1	-1.92282	0.00118646	0.00505518	0.483103	0.455424	1	-2.51251	2.52e-05	0.000208825	1.03658	0.108828	1	-2.3393	0.000175166	0.00128787
ENSMUSG00000008668	Rps18	protein_coding	L9	B1	-0.0975419	0.395938	0.55634	-0.0234385	0.8552	1	-0.0711041	0.536104	0.673473	0.123988	0.33419	1	0.188713	0.100394	0.195989	-0.0927806	0.470046	1	0.349173	0.00364858	0.0158629
ENSMUSG00000008682	Rpl10	protein_coding	-	B1	-0.110236	0.490923	0.643654	-0.10159	0.570036	1	-0.0385812	0.809497	0.882233	0.0224393	0.900144	1	0.000438341	0.997814	1	-0.159746	0.371761	1	0.114459	0.49396	0.648204
ENSMUSG00000008683	Rps15a	protein_coding	L16	B1	0.0159808	0.916295	0.952792	-0.066878	0.693965	1	-0.016617	0.912994	0.948387	0.0751206	0.658388	1	0.0434013	0.775284	0.854783	-0.145975	0.390409	1	0.250655	0.114858	0.233395
ENSMUSG00000008690	Ncaph2	protein_coding	-	B10	-0.0256674	0.863566	0.919768	-0.177496	0.288005	1	-0.170936	0.252859	0.394203	-0.0881612	0.597381	1	-0.00105301	0.994374	0.998909	-0.10919	0.513117	1	0.0901063	0.563959	0.706396
ENSMUSG00000008730	Hipk1	protein_coding	L18	B34	0.316516	0.0855945	0.180267	0.0873685	0.671131	1	0.61173	0.000891454	0.00395739	0.031145	0.879683	1	0.866113	2.53e-06	2.75e-05	0.125247	0.542699	1	0.889476	3.81e-06	4.91e-05
ENSMUSG00000008734	Gprc5b	protein_coding	L21	B4	-0.235112	0.539326	0.68495	-0.0128544	0.975995	1	-0.15908	0.677926	0.787793	-0.0346758	0.935297	1	0.742216	0.0524894	0.118268	0.124422	0.770807	1	0.520209	0.193521	0.341605
ENSMUSG00000008763	Man1a2	protein_coding	-	-	0.275556	0.0607573	0.138232	0.0631817	0.700696	1	0.210165	0.15296	0.271048	0.182995	0.265003	1	0.408172	0.00544343	0.0192456	0.123596	0.451768	1	0.250753	0.102754	0.215318
ENSMUSG00000008789	Ceacam5	protein_coding	-	-	NA	NA	NA	NA	NA	NA	NA	NA	NA	NA	NA	NA	NA	NA	NA	NA	NA	NA	NA	NA	NA
ENSMUSG00000008813	Tppp2	protein_coding	-	-	0.0385753	0.968861	NA	0	1	NA	0	1	NA	0	1	NA	0	1	NA	0.0750337	0.932063	NA	0.190886	0.838866	NA
ENSMUSG00000008822	Acyp1	protein_coding	L29	-	-0.944171	0.00524729	0.0186954	-0.0354352	0.924803	1	-1.01461	0.00275981	0.0104494	-0.00353473	0.99248	1	-0.950483	0.00492117	0.0176977	0.00557096	0.988151	1	-0.970448	0.00611932	0.0240147
ENSMUSG00000008843	Cldn13	protein_coding	-	B34	-2.29582	0.030137	0.0787342	-1.88464	0.0983265	1	-1.92787	0.063885	0.138076	2.24344	0.0251558	0.594981	-1.28338	0.192583	0.322554	0.310324	0.762828	1	-1.20391	0.242253	0.401446
ENSMUSG00000008845	Cd163	protein_coding	L10	B4	2.58034	2.36e-09	4.05e-08	-0.212808	0.659886	1	2.41569	2.28e-08	3.23e-07	0.116157	0.809885	1	3.13281	4.13e-13	1.84e-11	0.628166	0.192808	1	2.34167	2.14e-07	3.92e-06
ENSMUSG00000008855	Hdac5	protein_coding	L33	B36	-0.758922	1.09e-06	1.1e-05	0.0321611	0.853133	1	-0.576816	0.000211387	0.00114895	-0.0302806	0.861603	1	-0.429365	0.00577076	0.0201909	0.0491149	0.777347	1	-0.319482	0.0495289	0.123824
ENSMUSG00000008859	Rala	protein_coding	-	-	-0.0985408	0.45578	0.612331	0.212497	0.149532	1	-0.24365	0.0656902	0.141044	0.133878	0.363644	1	-0.118726	0.36868	0.513679	0.117338	0.426121	1	-0.077884	0.573041	0.714399
ENSMUSG00000008874	Clec3a	protein_coding	-	-	-0.144233	0.883955	NA	0.0179682	0.983713	NA	-0.128902	0.896216	NA	-0.121595	0.890121	NA	-0.155281	0.875137	NA	-0.0530114	0.951973	NA	-0.128902	0.890761	NA
ENSMUSG00000008892	Vdac3	protein_coding	L4	B3	0.11879	0.408898	0.569101	0.297303	0.0642402	1	-0.145337	0.313151	0.461325	0.264989	0.0988952	1	-0.286286	0.046828	0.108211	0.190757	0.235101	1	-0.236389	0.116693	0.236202
ENSMUSG00000008932	Slc1a7	protein_coding	-	-	-1.63186	0.0603362	0.137507	0.271741	0.769498	NA	-1.45743	0.0932339	0.185727	-0.266019	0.775219	1	-1.14244	0.181843	0.308827	0.0343174	0.970525	1	-1.76088	0.0535302	0.131528
ENSMUSG00000008958	Vps72	protein_coding	-	-	-0.501077	9.23e-06	7.44e-05	0.00902459	0.942748	1	-0.522001	4.07e-06	3.53e-05	-0.188334	0.134087	1	-0.488748	1.48e-05	0.000130034	-0.15357	0.222009	1	-0.512321	1.49e-05	0.000160003
ENSMUSG00000008976	Gabpa	protein_coding	-	B31	0.0105256	0.953004	0.975893	0.0344291	0.863048	1	0.0666527	0.709096	0.812915	0.0154893	0.938108	1	0.392691	0.0276977	0.0715159	0.181208	0.363497	1	0.307736	0.0991153	0.209533
ENSMUSG00000008999	Bmp7	protein_coding	L28	B41	-2.31139	7.51e-10	1.4e-08	-0.0443667	0.912594	1	-2.2232	3.47e-09	5.77e-08	-0.145363	0.718962	1	-1.23438	0.000748625	0.00373886	-0.0616439	0.878692	1	-1.17641	0.00216646	0.0103964
ENSMUSG00000009013	Dynll1	protein_coding	L29	B3	0.0799754	0.798757	0.879717	0.454054	0.19468	1	-0.256262	0.414072	0.562754	0.290893	0.406063	1	-0.484675	0.122403	0.228724	0.1952	0.577193	1	-0.548776	0.0943427	0.201848
ENSMUSG00000009030	Pdcl	protein_coding	-	B31	-0.0876387	0.600018	0.735135	-0.174375	0.351006	1	-0.155042	0.354203	0.503762	-0.00972825	0.958415	1	-0.153992	0.35678	0.502632	-0.0647905	0.72857	1	-0.223884	0.200693	0.351128
ENSMUSG00000009035	Tmem184b	protein_coding	-	B4	-0.292458	0.0901544	0.187681	0.0488263	0.800071	1	-0.259462	0.132811	0.243572	-0.15727	0.414679	1	-0.499315	0.00381957	0.0143907	-0.164462	0.393714	1	-0.583136	0.00124123	0.00657215
ENSMUSG00000009047	Gm5965	protein_coding	-	-	NA	NA	NA	NA	NA	NA	NA	NA	NA	NA	NA	NA	NA	NA	NA	NA	NA	NA	NA	NA	NA
ENSMUSG00000009070	Rsph14	protein_coding	L31	-	-0.426414	0.11091	0.220309	0.180841	0.539984	1	-0.217867	0.414785	0.563343	0.218994	0.456131	1	-0.0458846	0.862431	0.916433	0.200405	0.49594	1	-0.282719	0.311123	0.477296
ENSMUSG00000009073	Nf2	protein_coding	-	-	-0.38874	5.44e-05	0.000359223	0.0315824	0.768893	1	-0.365058	0.000152316	0.000862049	-0.123139	0.251928	1	-0.175383	0.0682267	0.145077	-0.0557729	0.603814	1	-0.127565	0.204913	0.356387
ENSMUSG00000009075	Cabp7	protein_coding	-	-	-1.16012	0.0326051	0.0840174	-0.690396	0.241851	NA	-1.15713	0.0352653	0.0859915	0.907575	0.09057	1	-1.72774	0.00233407	0.00955567	-0.269986	0.634342	1	-1.01051	0.0730265	0.166628
ENSMUSG00000009076	Zmat5	protein_coding	L29	B8	-0.434969	0.0196656	0.0558338	0.0628555	0.762074	1	-0.513722	0.00598915	0.0201154	-0.0978925	0.63725	1	-0.659631	0.000410811	0.00226165	-0.19626	0.345168	1	-0.738295	0.000163243	0.00121385
ENSMUSG00000009079	Ewsr1	protein_coding	-	-	-0.0912996	0.465755	0.621305	-0.0218504	0.875895	1	0.00420192	0.973223	0.986017	-0.0234229	0.867011	1	0.197011	0.115345	0.218326	-0.131245	0.348213	1	0.031954	0.807123	0.886669
ENSMUSG00000009090	Ap1b1	protein_coding	-	-	-0.132538	0.36292	0.523156	-0.0959139	0.555852	1	-0.206269	0.157097	0.276614	-0.103811	0.523566	1	-0.0971616	0.504639	0.640464	-0.066126	0.684541	1	-0.170914	0.262029	0.423204
ENSMUSG00000009092	Derl3	protein_coding	L26	B25	-0.965707	0.0494419	0.117412	-0.423239	0.436658	1	-1.36364	0.00609274	0.02042	0.46525	0.387044	1	-1.31336	0.00782471	0.0258851	0.240065	0.65613	1	-1.11132	0.031249	0.0869949
ENSMUSG00000009093	Gstt4	protein_coding	-	-	0.536089	0.620667	0.75134	0.956611	0.409754	NA	0.0938443	0.932972	NA	-0.239938	0.844369	1	-0.319228	0.77696	NA	0.604454	0.606234	NA	0.510028	0.650288	0.775677
ENSMUSG00000009097	Tbx1	protein_coding	L33	-	-0.912309	0.000192098	0.00108354	-0.124593	0.646291	1	-0.907505	0.000213516	0.00115938	-0.078256	0.77277	1	-0.852354	0.000482897	0.00258484	-0.00169073	0.995022	1	-0.704253	0.00584087	0.0231001
ENSMUSG00000009108	Gnat2	protein_coding	-	-	-1.1011	0.251713	0.404475	0.399935	0.666818	1	-0.149984	0.865701	0.920123	0.892578	0.316463	1	0.721485	0.381525	0.526413	0.130531	0.889632	1	0.731043	0.395206	0.561584
ENSMUSG00000009112	Bcl2l13	protein_coding	-	-	-0.218714	0.123641	0.239055	-0.00558405	0.971922	1	-0.224328	0.114635	0.21752	-0.149763	0.345105	1	-0.142044	0.316926	0.46132	0.0800954	0.613275	1	0.0417881	0.778241	0.867583
ENSMUSG00000009114	2610028H24Rik	protein_coding	L34	-	-0.122521	0.594883	0.731031	0.188204	0.464264	1	0.0273992	0.905343	0.94428	0.139474	0.587437	1	-0.0447988	0.845756	0.904338	0.233724	0.363206	1	0.0580818	0.809398	0.888067
ENSMUSG00000009115	Spatc1l	protein_coding	-	-	0.582516	0.588647	0.725939	1.34684	0.243169	NA	-0.242252	0.828329	NA	1.70859	0.135092	1	0.329619	0.760658	NA	0.701918	0.548234	NA	0.669228	0.548526	0.692959
ENSMUSG00000009145	Dqx1	protein_coding	L32	B37	-0.0371472	0.875846	0.926871	-0.0981087	0.712204	1	0.0571856	0.810047	0.882727	-0.133908	0.614059	1	0.180763	0.44593	0.588096	-0.0180083	0.945899	1	0.037268	0.880794	0.933739
ENSMUSG00000009185	Ccl8	protein_coding	L6	B27	3.45492	4.52e-07	4.98e-06	-0.212125	0.781161	1	3.42071	5.88e-07	6.19e-06	1.63573	0.0313579	0.667723	2.36456	0.000556908	0.00291704	0.254903	0.737984	1	1.32928	0.0631278	0.149155
ENSMUSG00000009207	Lnpk1	protein_coding	L3	-	0.0901457	0.720199	0.824851	-0.125821	0.655109	1	-0.0338896	0.893089	0.937155	-0.0933839	0.739815	1	0.35608	0.156285	0.274995	0.221143	0.430734	1	0.235331	0.370761	0.5383
ENSMUSG00000009210	Prr29	protein_coding	L22	-	-0.733659	0.152939	0.279452	0.0557241	0.922073	1	-0.415427	0.417965	0.566346	-0.0338588	0.952588	1	-0.854699	0.0959601	0.189363	-0.120504	0.832515	1	-1.09377	0.0420081	0.109529
ENSMUSG00000009214	Tmem8c	protein_coding	L15	-	2.35464	4.59e-05	0.000310348	-1.76052	0.0543644	NA	0.517841	0.40916	0.557852	-1.08567	0.176448	1	3.76935	2.72e-11	8.73e-10	-0.151495	0.834001	1	3.27723	2.17e-08	5.19e-07
ENSMUSG00000009216	Fam163b	protein_coding	-	-	-0.970484	0.579724	NA	-0.18824	0.914942	NA	-0.14751	0.932858	NA	0.371461	0.833215	NA	-0.0664351	0.969697	NA	-0.531298	0.762978	NA	0.918118	0.60163	NA
ENSMUSG00000009246	Trpm5	protein_coding	L27	B26	-2.21918	0.000862298	0.00399319	0.592107	0.36536	1	-1.78485	0.00610997	0.0204685	0.147976	0.822126	1	-1.42585	0.0228819	0.061359	0.386065	0.555912	1	-1.67628	0.0126857	0.0428945
ENSMUSG00000009248	Ascl2	protein_coding	-	-	-0.394464	0.6134	0.745628	0.622238	0.44886	NA	-0.24149	0.75699	0.847355	0.555004	0.49756	1	1.03352	0.158957	0.278607	1.06574	0.185835	1	1.20803	0.112474	0.229799
ENSMUSG00000009281	Rarres2	protein_coding	L6	B27	-0.204308	0.373522	0.534453	-0.208432	0.416438	1	-0.350403	0.127034	0.235132	-0.337846	0.187771	1	-1.33575	6.15e-09	1.23e-07	-0.357349	0.163575	1	-1.21614	4.18e-07	6.98e-06
ENSMUSG00000009291	Pttg1ip	protein_coding	L17	B35	0.149088	0.560938	0.702977	-0.0425482	0.881901	1	0.315449	0.218598	0.354293	-0.0982654	0.731512	1	0.433249	0.0910553	0.182242	-0.0328093	0.908793	1	0.557201	0.0376406	0.10064
ENSMUSG00000009292	Trpm2	protein_coding	L14	B17	2.58064	1.5e-20	1.19e-18	0.253748	0.415508	1	3.21879	4.34e-31	1.01e-28	0.0579777	0.852436	1	1.78837	1.23e-10	3.47e-09	0.414781	0.182598	1	1.4954	2.66e-07	4.71e-06
ENSMUSG00000009293	Ube2g2	protein_coding	L18	B9	0.299196	0.00282549	0.011163	0.208026	0.0634977	1	0.252663	0.0118552	0.0353683	0.119424	0.286251	1	0.221385	0.0271146	0.0703485	0.149797	0.181203	1	0.257686	0.0139713	0.0464056
ENSMUSG00000009350	Mpo	protein_coding	L11	B18	3.00493	7.58e-06	6.21e-05	-0.124114	0.877416	1	5.81048	2.43e-18	1.64e-16	1.03311	0.172517	1	4.29376	1.2e-10	3.39e-09	1.59408	0.0329619	0.74247	4.15768	1.76e-09	5.46e-08
ENSMUSG00000009356	Lpo	protein_coding	-	B25	0.00558684	0.997437	NA	0.125595	0.943286	NA	-0.945818	0.587801	NA	0.258002	0.883802	NA	0.912806	0.597892	NA	1.00129	0.570446	NA	-0.068719	0.968814	NA
ENSMUSG00000009376	Met	protein_coding	L31	B18	0.415019	0.141702	0.264083	-0.112147	0.722306	1	0.389937	0.167451	0.290356	0.335322	0.287592	1	-0.121841	0.666306	0.771765	0.217387	0.49065	1	-0.223338	0.449749	0.609975
ENSMUSG00000009378	Slc16a12	protein_coding	L31	B36	-0.657922	0.104358	0.210313	-0.466052	0.302154	1	-0.743292	0.0668374	0.143051	-0.151313	0.73714	1	-0.510425	0.207257	0.340105	-0.0610201	0.892321	1	-0.323925	0.443736	0.605082
ENSMUSG00000009394	Syn2	protein_coding	L28	-	-1.13945	0.0267597	0.0714059	0.175051	0.759143	1	-1.03846	0.0435683	0.101822	-0.177418	0.756079	1	-1.47282	0.00423227	0.0156155	-0.0933692	0.870137	1	-1.20834	0.0246352	0.0722088
ENSMUSG00000009406	Elk1	protein_coding	-	B31	-0.0562191	0.684897	0.799187	-0.0960783	0.53571	1	0.0264628	0.848693	0.908616	-0.0381842	0.804786	1	0.0681503	0.621732	0.738248	0.00941499	0.951419	1	0.0274203	0.849788	0.914883
ENSMUSG00000009418	Nav1	protein_coding	-	B31	-0.702422	0.00268805	0.0106994	-0.0783126	0.764407	1	-0.551405	0.0184718	0.0512596	-0.0712657	0.785027	1	-0.3322	0.155586	0.274084	-0.179636	0.491791	1	-0.491072	0.0447409	0.114655
ENSMUSG00000009470	Tnpo1	protein_coding	-	-	0.548155	0.0102559	0.0328266	-0.00696757	0.976714	1	0.559735	0.00876753	0.0277174	0.0832568	0.727164	1	0.532234	0.0126789	0.0380916	0.210761	0.377076	1	0.48758	0.0289826	0.0820131
ENSMUSG00000009471	Myod1	protein_coding	-	-	-0.987295	0.377376	0.538286	-0.223017	0.82445	NA	-0.987042	0.377389	NA	0.0172951	0.986279	1	-0.987426	0.377369	NA	-0.00397879	0.996843	NA	-0.940575	0.378012	0.545858
ENSMUSG00000009487	Otog	protein_coding	-	-	0	1	NA	0	1	NA	0	1	NA	0	1	NA	0	1	NA	0.0750337	0.932063	NA	0	1	NA
ENSMUSG00000009535	Rnmt	protein_coding	-	-	0.28843	0.166754	0.298292	0.0256358	0.912537	1	0.379652	0.0688396	0.146391	0.131094	0.573725	1	0.703352	0.000730805	0.00366541	0.127961	0.58305	1	0.70393	0.00122625	0.00650338
ENSMUSG00000009545	Kcnq1	protein_coding	L34	B26	-1.33065	0.000624266	0.00301404	-0.0119144	0.978043	1	-0.998084	0.0102588	0.0315069	0.149088	0.730444	1	-0.660675	0.088911	0.17882	-0.0152055	0.971976	1	-0.723094	0.0749545	0.169825
ENSMUSG00000009549	Srp14	protein_coding	-	B2	-0.30648	0.0204974	0.057787	0.0569708	0.699551	1	-0.39154	0.00311578	0.0115627	0.0870177	0.555165	1	-0.395653	0.00277729	0.0110544	-0.039263	0.790252	1	-0.26567	0.0548082	0.133849
ENSMUSG00000009551	6330409D20Rik	protein_coding	-	-	0.574122	0.378067	0.539036	0.692431	0.333361	NA	1.1021	0.0863664	0.174635	0.721927	0.308912	1	0.819555	0.202675	0.334664	0.421802	0.558877	1	0.406793	0.551833	0.695793
ENSMUSG00000009555	Cdk9	protein_coding	L12	-	-0.278765	0.0633963	0.142857	-0.0409818	0.80697	1	0.00428396	0.977231	0.988174	-0.0828646	0.621095	1	0.377773	0.0116875	0.0356896	-0.0917647	0.584218	1	0.448312	0.0042183	0.0178024
ENSMUSG00000009563	Tor2a	protein_coding	L6	B9	0.0363072	0.817334	0.891556	-0.00511777	0.976777	1	0.0104841	0.946898	0.970356	-0.0537142	0.759711	1	0.323138	0.0393424	0.0943385	-0.124763	0.477979	1	0.338219	0.0392515	0.104096
ENSMUSG00000009566	Fpgs	protein_coding	-	-	-0.714028	0.00223105	0.00913481	-0.327913	0.208004	1	-0.951833	4.85e-05	0.000312552	-0.261361	0.314872	1	-0.327079	0.160128	0.28024	-0.350242	0.178443	1	-0.150573	0.536232	0.683425
ENSMUSG00000009569	Mkl2	protein_coding	L20	B32	-0.801856	2.01e-09	3.5e-08	-0.0937344	0.529532	1	-0.499137	0.000187524	0.00103649	-0.166308	0.264464	1	-0.249848	0.0610335	0.133143	-0.158093	0.288885	1	-0.26591	0.05674	0.137606
ENSMUSG00000009575	Cbx5	protein_coding	-	B10	0.149696	0.494145	0.646578	0.0355823	0.884353	1	-0.121766	0.578239	0.709551	-0.0190854	0.937808	1	-0.119285	0.585921	0.709416	0.167058	0.494576	1	-0.230467	0.314241	0.480437
ENSMUSG00000009580	Odam	protein_coding	-	-	NA	NA	NA	NA	NA	NA	NA	NA	NA	NA	NA	NA	NA	NA	NA	NA	NA	NA	NA	NA	NA
ENSMUSG00000009585	Apobec3	protein_coding	L14	-	1.88469	4.88e-26	6.28e-24	-0.11113	0.578475	1	1.87651	8.02e-26	1.05e-23	-0.157965	0.429528	1	0.712923	6.63e-05	0.000482862	-0.12712	0.524973	1	0.609271	0.00111565	0.00601715
ENSMUSG00000009588	St6galnac1	protein_coding	-	-	1.33314	0.437504	NA	-0.384778	0.827407	NA	1.71045	0.318593	NA	2.05248	0.243263	NA	0.733309	0.670368	NA	2.06638	0.240116	NA	-0.143875	0.934576	NA
ENSMUSG00000009596	Taf7l	protein_coding	-	-	0.131985	0.939959	NA	0	1	NA	1.82208	0.296725	NA	0	1	NA	2.40211	0.168405	NA	0	1	NA	1.86826	0.287341	NA
ENSMUSG00000009614	Sardh	protein_coding	L28	B21	-1.53683	4.73e-05	0.000318426	-1.47317	0.000474681	0.0225474	-2.64984	2.79e-12	8.16e-11	-1.59599	0.000152857	0.00899657	-2.52153	2.74e-11	8.77e-10	-1.49789	0.000379513	0.018874	-1.06563	0.00691566	0.0264796
ENSMUSG00000009621	Vav2	protein_coding	-	B28	-0.755881	3.6e-05	0.000250759	-0.262002	0.199447	1	-0.722693	7.88e-05	0.000480619	-0.26349	0.196661	1	-0.437541	0.0166318	0.0474394	-0.16986	0.405175	1	-0.554321	0.00374857	0.0162176
ENSMUSG00000009628	Tex15	protein_coding	L28	-	-0.915457	0.00898111	0.0294504	0.00199921	0.995896	1	-0.973528	0.0055622	0.0188783	0.0460456	0.90558	1	-0.463842	0.183734	0.311278	-0.0317609	0.934844	1	-0.737979	0.0437592	0.112759
ENSMUSG00000009630	Ppp2cb	protein_coding	-	B17	-0.034924	0.842241	0.90712	0.020842	0.915354	1	0.157181	0.370356	0.519748	0.0240183	0.902476	1	0.467977	0.00759674	0.0252929	-0.0169185	0.931233	1	0.624326	0.000658699	0.00388183
ENSMUSG00000009633	G0s2	protein_coding	L31	B17	-2.03382	3.47e-08	4.75e-07	-0.138342	0.736119	1	-1.9327	1.6e-07	1.9e-06	-0.280756	0.494022	1	-0.994336	0.00691291	0.0233985	-0.0652305	0.873733	1	-0.834107	0.0301785	0.0846944
ENSMUSG00000009640	Dmap1	protein_coding	-	-	-0.30551	0.0663602	0.148082	-0.145244	0.434482	1	-0.161117	0.333006	0.481696	-0.0923086	0.618579	1	-0.0156058	0.925034	0.957223	-0.219475	0.237454	1	0.0261587	0.880197	0.933497
ENSMUSG00000009646	Pla2g12b	protein_coding	-	-	-1.02786	0.049374	0.117263	-3.27064	4.32e-07	3.41e-05	-2.87109	2.92e-07	3.29e-06	-2.30594	0.000137979	0.00822666	-2.49154	4.46e-06	4.51e-05	-2.42705	6.93611e-05	0.00398299	-0.536613	0.322957	0.489545
ENSMUSG00000009647	Mcu	protein_coding	-	B4	-0.255621	0.200856	0.343498	0.113808	0.609692	1	-0.27926	0.162738	0.284159	0.0707372	0.750855	1	0.00919551	0.963237	0.980565	0.0209577	0.925096	1	0.117777	0.572385	0.713845
ENSMUSG00000009654	Oit3	protein_coding	-	-	-1.19014	0.000994051	0.00451116	-1.29383	0.00153615	0.0664678	-2.35551	9.6e-10	1.81e-08	-0.633499	0.110763	1	-1.83369	6.72e-07	8.47e-06	-1.11592	0.00573263	0.201488	-0.767784	0.0402655	0.106146
ENSMUSG00000009670	Tex11	protein_coding	L33	-	0.430026	0.500484	0.651648	0.493564	0.48592	1	0.367138	0.565729	0.698765	0.955121	0.175916	1	0.583711	0.359786	0.505713	0.819267	0.246144	1	0.251249	0.706424	0.816432
ENSMUSG00000009681	Bcr	protein_coding	L20	B36	-0.0806988	0.716684	0.822604	-0.0105063	0.966267	1	0.138572	0.533164	0.670765	-0.066959	0.787489	1	0.353444	0.111772	0.213542	-0.0408007	0.869533	1	0.355718	0.12587	0.24957
ENSMUSG00000009687	Fxyd5	protein_coding	L3	B18	1.5623	3.13e-14	1.21e-12	-0.00216194	0.992507	1	1.67269	4.33e-16	2.31e-14	0.294337	0.200734	1	1.26021	9.13e-10	2.19e-08	0.124868	0.587389	1	1.30342	1.38e-09	4.36e-08
ENSMUSG00000009731	Kcnd1	protein_coding	-	-	-0.382632	0.225305	0.373876	-0.102722	0.76924	1	-0.00127209	0.996762	1	0.0826485	0.811387	1	0.204251	0.51001	0.644849	-0.0931071	0.78953	1	0.116889	0.719568	0.825025
ENSMUSG00000009733	Tfcp2	protein_coding	L34	-	-0.740718	0.0751558	0.163161	0.160429	0.729113	1	-1.00464	0.0159435	0.0453018	0.1878	0.685087	1	-0.87875	0.0347849	0.0855242	0.0268369	0.953806	1	-1.17559	0.00698669	0.0266867
ENSMUSG00000009734	Pou6f2	protein_coding	-	-	-0.026294	0.978773	NA	0.255544	0.771583	NA	-0.0722654	0.941705	NA	0.0737334	0.933245	NA	-0.0984335	0.920656	NA	0.14191	0.871925	NA	-0.0643315	0.945361	NA
ENSMUSG00000009739	Pou6f1	protein_coding	L33	B39	-0.927381	0.000628124	0.00302883	-0.179068	0.553942	1	-0.748582	0.00577939	0.019529	-0.167662	0.57936	1	-0.365279	0.177557	0.303002	-0.163399	0.589074	1	-0.289966	0.306012	0.471455
ENSMUSG00000009741	Ubp1	protein_coding	L18	B32	0.207043	0.35387	0.51424	0.0456219	0.854935	1	0.656095	0.00329719	0.0121223	-0.0807987	0.746082	1	0.951837	2e-05	0.000171217	0.0734655	0.76841	1	0.943454	5.28e-05	0.000469836
ENSMUSG00000009772	Nuak2	protein_coding	L14	-	2.12079	1.98e-32	4.99e-30	-0.0776741	0.700399	1	2.0336	6.34e-30	1.33e-27	0.0832248	0.679192	1	0.765836	1.99e-05	0.000170199	0.0632817	0.75334	1	0.795478	2.26e-05	0.00022833
ENSMUSG00000009828	Ick	protein_coding	L17	B24	0.371248	0.0138099	0.0417726	0.0742086	0.660052	1	0.501695	0.000877985	0.00390384	0.0984254	0.559289	1	0.190731	0.206014	0.338592	0.0597296	0.723206	1	0.26044	0.0987217	0.208875
ENSMUSG00000009863	Sdhb	protein_coding	-	B12	0.0775478	0.62035	0.751278	0.351413	0.0444486	0.919777	0.0380631	0.807994	0.881272	0.182131	0.297572	1	-0.0530504	0.734729	0.825807	0.369717	0.0344182	0.758425	0.100685	0.538543	0.685332
ENSMUSG00000009876	Cox4i2	protein_coding	L27	-	-1.30092	0.00011755	0.000705636	-0.0143512	0.969564	1	-0.930174	0.00586678	0.0197671	-0.141194	0.707355	1	-0.4027	0.232268	0.369711	-0.249498	0.507203	1	-0.490133	0.16443	0.304261
ENSMUSG00000009894	Snap47	protein_coding	L28	-	-1.03834	6.46e-05	0.000416924	-0.150924	0.602133	1	-1.38203	1.13e-07	1.39e-06	-0.170388	0.555982	1	-1.05987	4.51e-05	0.000345765	-0.233736	0.419409	1	-1.06884	8.46e-05	0.000698734
ENSMUSG00000009900	Wnt3a	protein_coding	L27	-	-2.28663	6.06e-08	7.98e-07	-0.093371	0.841402	1	-2.25557	9.41e-08	1.17e-06	-0.0770979	0.868717	1	-1.50518	0.000338588	0.00192363	-0.255158	0.584548	1	-1.35565	0.00201617	0.00980671
ENSMUSG00000009905	Kdsr	protein_coding	L20	B39	-0.0739583	0.729797	0.832106	0.0156337	0.94789	1	0.183923	0.390232	0.538724	0.0973817	0.683658	1	0.334	0.118298	0.222549	0.109486	0.646918	1	0.436532	0.0508796	0.126412
ENSMUSG00000009907	Vps4b	protein_coding	-	-	0.353813	0.0131469	0.0401735	-0.058923	0.712139	1	0.483362	0.000705453	0.00323914	0.0272187	0.86453	1	0.476789	0.000827987	0.00406024	0.104825	0.511119	1	0.386215	0.00963371	0.0344577
ENSMUSG00000009927	Rps25	protein_coding	L16	B1	0.0260656	0.841126	0.906538	0.129334	0.373506	1	0.174984	0.178409	0.304602	0.202743	0.162888	1	0.402399	0.00196228	0.00827766	-0.0300152	0.836389	1	0.661818	1.12e-06	1.67e-05
ENSMUSG00000009941	Nxf2	protein_coding	-	-	-0.398622	0.560276	0.702444	-0.708756	0.363208	NA	-0.226356	0.740556	0.835528	-0.612031	0.424155	1	0.0453619	0.945909	0.970013	-0.744111	0.337446	1	-0.295732	0.677911	0.796509
ENSMUSG00000009995	Taz	protein_coding	-	B38	-0.564579	0.000275078	0.00148186	-0.0357254	0.836568	1	-0.397781	0.0103767	0.0318073	-0.0381011	0.825773	1	-0.443856	0.00420816	0.0155515	-0.0385044	0.823994	1	-0.45855	0.0047198	0.0194457
ENSMUSG00000010021	Kif19a	protein_coding	L31	B9	0.13975	0.538675	0.684501	0.00145718	0.995427	1	0.375287	0.0985902	0.193926	0.0173265	0.945587	1	0.10006	0.659688	0.767139	0.000897966	0.99718	1	-0.0458336	0.847302	0.913237
ENSMUSG00000010025	Aldh3a2	protein_coding	-	-	-0.204315	0.171696	0.305201	-0.158691	0.342247	1	-0.238926	0.110119	0.210623	-0.148536	0.373834	1	-0.0483927	0.746039	0.833879	-0.196743	0.238935	1	0.0252689	0.871542	0.928652
ENSMUSG00000010044	Zmynd10	protein_coding	L30	-	-0.616795	0.0722549	0.158274	0.254792	0.504513	1	-0.738987	0.0315179	0.0786407	0.148211	0.697794	1	-0.650456	0.057944	0.127746	0.138409	0.716951	1	-0.719276	0.0451414	0.115347
ENSMUSG00000010045	Tmem115	protein_coding	-	-	-0.290908	0.0462552	0.11115	-0.0764409	0.639043	1	-0.240414	0.0998298	0.195695	-0.225045	0.167254	1	-0.156894	0.281652	0.424825	-0.191661	0.239628	1	-0.0571968	0.707502	0.817087
ENSMUSG00000010047	Hyal2	protein_coding	L32	B4	-0.0256067	0.899766	0.941874	0.149046	0.511622	1	0.295054	0.146592	0.262675	-0.123091	0.587877	1	0.162087	0.425099	0.568693	-0.0755331	0.739489	1	0.279108	0.189002	0.33638
ENSMUSG00000010048	Ifrd2	protein_coding	-	B34	-0.350643	0.21465	0.360797	0.041834	0.894401	1	-0.5091	0.0719966	0.151366	0.207798	0.5092	1	0.112861	0.689071	0.790121	0.00608161	0.9846	1	0.0431557	0.883716	0.935968
ENSMUSG00000010051	Hyal1	protein_coding	L32	-	0.725334	0.00660491	0.0226784	-0.0983212	0.742437	1	0.989633	0.000209927	0.00114185	-0.0284582	0.924125	1	-0.0714447	0.78953	0.864439	0.0646956	0.828562	1	0.0571467	0.838189	0.90773
ENSMUSG00000010054	Tusc2	protein_coding	-	-	-0.496102	4.75e-05	0.000319752	0.116208	0.390128	1	-0.371665	0.0023235	0.00900457	0.0207951	0.877655	1	-0.54509	7.73e-06	7.38e-05	-0.0607402	0.653649	1	-0.443186	0.000514908	0.00317743
ENSMUSG00000010057	Nprl2	protein_coding	-	-	-0.574159	0.0218924	0.0608877	0.00306516	0.991235	1	-0.763642	0.00235564	0.00911164	-0.0306863	0.912368	1	-0.808899	0.0012533	0.00572032	0.00832388	0.976187	1	-1.10042	2.9e-05	0.000281723
ENSMUSG00000010064	Slc38a3	protein_coding	L24	B21	-1.14357	0.0879066	0.184104	-2.8	0.000171082	0.0088408	-4.02993	2.12e-09	3.68e-08	-3.01951	5.06585e-05	0.00317018	-6.13297	2.25e-19	2.78e-17	-2.48724	0.000836503	0.0387382	-0.627372	0.369568	0.537087
ENSMUSG00000010066	Cacna2d2	protein_coding	L22	B39	-3.09401	1.56e-07	1.88e-06	1.47891	0.0162868	0.474968	-1.90299	0.00086227	0.00384319	1.11048	0.0714022	1	-1.63567	0.00382388	0.0144021	1.8292	0.00293466	0.11553	-2.22364	0.000215046	0.00152619
ENSMUSG00000010067	Rassf1	protein_coding	L12	-	0.362193	0.0150411	0.0447925	0.124382	0.455446	1	0.522978	0.000446925	0.00218342	0.219762	0.186727	1	1.10031	1.34e-13	6.41e-12	0.126539	0.447428	1	1.15242	1.21e-13	8.86e-12
ENSMUSG00000010080	Epn3	protein_coding	L18	B24	0.617475	0.201161	0.343782	-0.0295285	0.956247	1	0.625059	0.195702	0.325911	-8.42878e-05	0.999875	1	1.09961	0.0228097	0.0612319	-0.0788615	0.883505	1	1.15038	0.0226154	0.0675601
ENSMUSG00000010086	Rnf112	protein_coding	L27	-	-3.38996	0.0189327	0.054129	0.133844	0.929168	NA	-3.70645	0.0111207	0.0336057	-0.498458	0.740873	1	-3.8978	0.00749612	0.025012	-0.403639	0.788842	1	-3.42095	0.0217204	0.06545
ENSMUSG00000010095	Slc3a2	protein_coding	L18	B18	0.202606	0.305027	0.462398	0.0840875	0.703241	1	0.322724	0.102305	0.199229	0.148011	0.502426	1	0.930383	2.45e-06	2.67e-05	0.217346	0.324694	1	0.918463	8.64e-06	0.000100913
ENSMUSG00000010097	Nxf1	protein_coding	-	-	-0.383026	2.43e-06	2.27e-05	-0.00440885	0.961237	1	-0.32377	6.83e-05	0.000424191	-0.0590276	0.515017	1	-0.131307	0.105591	0.204267	-0.114193	0.208106	1	-0.199564	0.018793	0.0585947
ENSMUSG00000010110	Stx5a	protein_coding	-	-	-0.0942774	0.401508	0.561631	-0.00495011	0.968562	1	0.0379306	0.735756	0.831321	-0.0294357	0.81457	1	0.111054	0.322458	0.467076	-0.0222524	0.859312	1	0.11447	0.329676	0.496085
ENSMUSG00000010122	Slc47a1	protein_coding	L22	B23	-1.25619	0.0192122	0.0547911	-0.243654	0.682436	1	-1.49131	0.00552701	0.0187876	-0.196125	0.741783	1	-1.47372	0.00604323	0.0209495	0.100763	0.865512	1	-0.755698	0.176858	0.320634
ENSMUSG00000010136	Pifo	protein_coding	L30	B29	-0.582671	0.00283191	0.0111845	0.550932	0.00995834	0.330364	-0.395492	0.0425837	0.100027	0.267509	0.21158	1	-0.190887	0.323341	0.468014	0.309874	0.148007	1	-0.271233	0.181519	0.326782
ENSMUSG00000010142	Tnfrsf13b	protein_coding	L37	B28	-0.842233	9.93e-06	7.94e-05	-0.352468	0.0962847	1	-0.513861	0.00687778	0.0226278	-0.290174	0.169595	1	-0.216913	0.25085	0.390328	0.0849239	0.686644	1	-0.0163549	0.933973	0.966312
ENSMUSG00000010154	Spire2	protein_coding	-	-	0.133983	0.638251	0.764546	0.316002	0.31955	1	0.0714795	0.802494	0.877466	0.100928	0.750706	1	-0.00489751	0.986296	0.994669	0.141625	0.655827	1	0.0577432	0.846526	0.912787
ENSMUSG00000010175	Prox1	protein_coding	-	B30	-0.872783	0.0381481	0.0952661	-0.066732	0.886535	1	-1.26023	0.00287114	0.0107973	-0.386753	0.408599	1	-0.896095	0.0332087	0.0825627	0.361552	0.438524	1	-0.435791	0.320907	0.487535
ENSMUSG00000010205	Raver1	protein_coding	L15	B33	0.0738061	0.564457	0.706303	0.00569959	0.968261	1	0.0541503	0.672707	0.784025	-0.204626	0.15324	1	0.0700946	0.584068	0.707867	-0.0497003	0.728544	1	0.0630139	0.638102	0.765809
ENSMUSG00000010277	2610507B11Rik	protein_coding	-	-	0.295231	0.0128401	0.0394756	-0.0245183	0.853396	1	0.267967	0.0239477	0.0631722	-0.0448879	0.735079	1	-0.385736	0.00115911	0.0053665	-0.0246123	0.852819	1	-0.488285	8.47e-05	0.000699412
ENSMUSG00000010290	AI597479	protein_coding	-	-	-0.358508	0.0212752	0.05946	0.192764	0.265788	1	-0.468692	0.00267848	0.0101848	0.0405832	0.814741	1	-0.357212	0.0216331	0.0587192	0.217109	0.209595	1	-0.210263	0.196125	0.345103
ENSMUSG00000010307	Tmem86a	protein_coding	L5	B5	-0.33195	0.198074	0.339915	-0.378803	0.188967	1	-0.26501	0.304432	0.451982	0.0434215	0.879896	1	0.09908	0.700193	0.799218	-0.264086	0.359066	1	0.0326804	0.903389	0.948145
ENSMUSG00000010311	Optc	protein_coding	-	-	-2.49592	0.000754289	0.00356563	0.0726812	0.926206	NA	-2.04386	0.00533588	0.0182188	-0.388875	0.621171	1	-1.18628	0.0976272	0.191903	-0.309239	0.694277	1	-1.46767	0.0514603	0.127647
ENSMUSG00000010342	Tex14	protein_coding	-	B7	1.29003	0.000824172	0.00384384	0.053636	0.90276	1	1.40841	0.000262372	0.00138084	-0.0787219	0.857541	1	-0.386781	0.329594	0.474458	-0.406121	0.360518	1	-0.701442	0.0961197	0.204808
ENSMUSG00000010358	Ifi35	protein_coding	L5	B9	1.11205	7.25e-07	7.62e-06	-0.123064	0.6242	1	0.79381	0.000407792	0.00201842	-0.0995209	0.691838	1	-0.493366	0.0282912	0.072747	-0.379394	0.131116	1	-0.86949	0.000223878	0.00157762
ENSMUSG00000010362	Rdm1	protein_coding	L34	B1	-0.674034	0.0159507	0.0470364	0.0929117	0.765503	1	-0.873832	0.00181645	0.00730196	0.0153175	0.960771	1	-0.968003	0.000544532	0.00286166	0.150184	0.629545	1	-0.929336	0.00151183	0.00773309
ENSMUSG00000010376	Nedd8	protein_coding	L16	B3	-0.0962412	0.38801	0.548872	0.112086	0.367875	1	-0.0957853	0.390831	0.539333	0.102901	0.407864	1	-0.245761	0.0275618	0.0712508	-0.103169	0.407634	1	-0.119353	0.306268	0.471713
ENSMUSG00000010392	Gosr1	protein_coding	-	-	0.140434	0.126268	0.242606	-0.128751	0.211546	1	0.234986	0.0105634	0.0322463	-0.110545	0.28222	1	0.0714825	0.436303	0.578215	-0.0772773	0.452384	1	0.11835	0.218125	0.372185
ENSMUSG00000010406	Mrpl52	protein_coding	L9	B8	0.0227374	0.896963	0.940205	0.204295	0.2973	1	-0.1049	0.550957	0.686457	0.232225	0.235545	1	0.28503	0.103871	0.201549	-0.00581639	0.976345	1	0.488189	0.00768936	0.0288084
ENSMUSG00000010435	Spaca7	protein_coding	-	-	NA	NA	NA	NA	NA	NA	NA	NA	NA	NA	NA	NA	NA	NA	NA	NA	NA	NA	NA	NA	NA
ENSMUSG00000010453	Kansl3	protein_coding	-	-	-0.0816501	0.576433	0.716201	0.108002	0.508397	1	0.172851	0.236893	0.375639	-0.0726599	0.656387	1	0.320881	0.0279853	0.0721105	0.0302442	0.853064	1	0.363263	0.0173718	0.0550337
ENSMUSG00000010461	Eya4	protein_coding	L6	-	-1.67325	0.000898177	0.00413674	0.233093	0.66069	1	-1.64848	0.00115102	0.00492816	-0.0155486	0.976677	1	-3.126	1.82e-08	3.29e-07	-0.225219	0.673796	1	-2.88322	6.55e-07	1.04e-05
ENSMUSG00000010476	Ebf3	protein_coding	L24	-	-3.43012	7.64e-08	9.87e-07	0.182846	0.779716	1	-2.53742	3.91e-05	0.000260058	-0.363161	0.579702	1	-2.46183	5.5e-05	0.000410143	0.588987	0.366165	1	-2.28296	0.000348479	0.00230059
ENSMUSG00000010492	Uckl1os	antisense	-	-	-1.00347	0.0125487	0.0387305	-0.00384116	0.993138	1	-0.842013	0.0362012	0.0878303	0.00745122	0.986682	1	-1.02261	0.01093	0.0339052	-0.101734	0.819819	1	-1.17328	0.00530156	0.0213772
ENSMUSG00000010505	Myt1	protein_coding	L19	-	-0.597116	0.638764	NA	-0.548228	0.690752	NA	0.575074	0.6439	NA	0.202931	0.880574	NA	1.24854	0.310125	NA	0.334843	0.803993	NA	1.25482	0.325035	NA
ENSMUSG00000010517	Faf1	protein_coding	-	B8	0.0488581	0.717032	0.822812	-0.0324549	0.829634	1	0.037063	0.78363	0.864113	-0.0116028	0.938583	1	0.258245	0.0549597	0.122528	-0.0249433	0.868523	1	0.323261	0.0216263	0.0652782
ENSMUSG00000010529	Gm266	protein_coding	-	-	1.98824	0.123646	0.239055	2.29146	0.0924444	NA	1.8108	0.168325	0.291599	2.9143	0.0266804	0.614822	2.45807	0.050624	0.114998	2.938	0.025707	NA	1.97929	0.136529	0.265283
ENSMUSG00000010538	Tsacc	protein_coding	-	-	-0.552063	0.256737	0.40973	0.176557	0.739522	1	-0.687371	0.162623	0.284002	-0.0911942	0.864045	1	-1.06697	0.0311544	0.0783942	0.296233	0.574626	1	-0.784501	0.127672	0.252249
ENSMUSG00000010554	Mettl16	protein_coding	-	-	-0.210401	0.358224	0.518428	0.159847	0.531561	1	-0.501732	0.0288055	0.0731298	0.0309246	0.903648	1	-0.349773	0.126746	0.234814	0.0344559	0.892734	1	-0.498579	0.0376585	0.100676
ENSMUSG00000010592	Dazl	protein_coding	-	-	-1.52759	0.196159	NA	-0.156916	0.897486	NA	-0.820041	0.474853	NA	-0.213168	0.860572	NA	-1.90956	0.112303	NA	-0.274182	0.821957	NA	-1.50796	0.219466	NA
ENSMUSG00000010601	Apol7a	protein_coding	L7	B21	1.66142	0.00459496	0.0167946	-3.28028	1.03e-06	7.53e-05	1.42326	0.0152151	0.0435664	-2.47997	0.000177667	0.0102461	-2.44644	3.77e-05	0.000295907	-3.02813	5.63327e-06	0.000408441	-0.862378	0.160657	0.299123
ENSMUSG00000010607	Pigyl	protein_coding	-	B8	-0.461286	0.0173397	0.0503223	-0.0566122	0.793027	1	-0.413712	0.0331128	0.0817116	0.0559449	0.794737	1	-0.0999241	0.604367	0.723781	-0.225092	0.297256	1	0.184811	0.35868	0.525937
ENSMUSG00000010608	Rbm25	protein_coding	L2	B32	0.109998	0.651625	0.774453	0.0306545	0.910319	1	0.320364	0.188503	0.317203	0.106195	0.696332	1	0.56923	0.0194316	0.0537948	0.110739	0.684039	1	0.32921	0.196154	0.345112
ENSMUSG00000010609	Psen2	protein_coding	L3	-	0.130294	0.536022	0.682473	-0.306033	0.19408	1	0.196873	0.349884	0.49925	-0.313324	0.183362	1	-0.451713	0.0321816	0.0805138	-0.228298	0.332286	1	-0.273663	0.214525	0.368202
ENSMUSG00000010651	Acaa1b	protein_coding	L33	B21	-1.75084	0.000404474	0.00207586	-2.65053	1.67e-06	0.00011678	-3.61094	4.81e-13	1.61e-11	-2.82668	3.25887e-07	2.91453e-05	-1.40989	0.00436485	0.0160202	-2.20396	6.56655e-05	0.00382173	-0.310174	0.547883	0.692682
ENSMUSG00000010660	Plcd1	protein_coding	L19	B4	-0.636031	0.00844754	0.027957	0.00174792	0.994818	1	-0.538603	0.0257837	0.0670462	0.000155004	0.99954	1	-0.246877	0.305653	0.449217	0.0442538	0.869304	1	-0.311378	0.216981	0.370952
ENSMUSG00000010663	Fads1	protein_coding	L28	B22	-1.09339	8.44e-13	2.53e-11	-0.193662	0.255992	1	-1.16976	2.05e-14	8.37e-13	-0.142863	0.401846	1	-0.869095	1.26e-08	2.37e-07	-0.189323	0.266688	1	-0.816071	3.25e-07	5.6e-06
ENSMUSG00000010721	Lmbr1	protein_coding	L31	B30	-0.398889	0.0528243	0.123864	0.0937893	0.682745	1	-0.390662	0.0582154	0.128166	0.0936186	0.682955	1	-0.227477	0.268593	0.410155	0.211331	0.35637	1	-0.3272	0.128767	0.253805
ENSMUSG00000010751	Tnfrsf22	protein_coding	-	B31	-0.627186	0.0159609	0.0470544	0.0293278	0.919029	1	-0.798744	0.00227355	0.00883875	-0.0584268	0.839355	1	-0.540959	0.037173	0.0901388	-0.262041	0.364931	1	-0.603378	0.0267578	0.0769623
ENSMUSG00000010755	Cars	protein_coding	L14	-	0.394129	0.0608475	0.138369	0.100054	0.670435	1	0.096968	0.645097	0.764033	0.0844533	0.719293	1	0.0251266	0.904943	0.944795	-0.0374033	0.873619	1	-0.160344	0.466633	0.625721
ENSMUSG00000010760	Phlda2	protein_coding	-	-	-1.13486	0.057573	0.132609	0.615525	0.331935	1	-0.254234	0.662854	0.776739	0.649867	0.304063	1	0.824917	0.14732	0.262624	0.376832	0.553499	1	1.14086	0.0540656	0.132615
ENSMUSG00000010796	Asz1	protein_coding	-	-	-2.13751	0.157971	0.286429	0.0694442	0.964307	NA	-0.568669	0.698176	NA	-0.262866	0.865679	1	-1.67156	0.262186	NA	-0.572242	0.713726	NA	-1.74018	0.258519	0.41906
ENSMUSG00000010797	Wnt2	protein_coding	L28	B4	-3.00723	1.61e-18	1.02e-16	-0.0252344	0.946382	1	-2.82563	1.53e-16	8.7e-15	-0.392767	0.295475	1	-2.11117	4.68e-10	1.19e-08	-0.324253	0.387748	1	-2.06395	5.99e-09	1.66e-07
ENSMUSG00000010803	Gabra1	protein_coding	-	-	-0.159901	0.926868	NA	-0.420158	0.811867	NA	-0.558797	0.748897	NA	-0.165739	0.925205	NA	-0.483099	0.781711	NA	0.313519	0.859051	NA	0.0506827	0.977001	NA
ENSMUSG00000010825	Grid2ip	protein_coding	-	-	-2.30516	0.172664	NA	-0.472453	0.77297	NA	-2.02558	0.230847	NA	-0.0580011	0.971776	NA	-3.13467	0.0636796	NA	-0.202427	0.901695	NA	-2.18363	0.190755	NA
ENSMUSG00000010830	Kdelr3	protein_coding	L9	B24	-2.14771	6.84e-07	7.23e-06	0.021059	0.96484	1	-1.46278	0.000687929	0.00317376	-0.191524	0.68853	1	-0.755792	0.0782462	0.161464	-0.48433	0.311214	1	-0.826833	0.0654787	0.153176
ENSMUSG00000010841	1700006E09Rik	protein_coding	-	-	0.0405592	0.967261	NA	0	1	NA	0	1	NA	0	1	NA	0	1	NA	0.203181	0.817436	NA	0.0628926	0.946579	NA
ENSMUSG00000010911	Apip	protein_coding	L6	B8	-0.21898	0.352258	0.512549	0.207087	0.429738	1	-0.533062	0.0241245	0.0635406	0.265818	0.310059	1	-0.520561	0.027264	0.0706334	0.047452	0.856473	1	-0.664349	0.00722865	0.0274483
ENSMUSG00000010914	Pdhx	protein_coding	-	-	0.00955764	0.952939	0.975871	0.198967	0.270842	1	0.103317	0.523771	0.663042	0.175303	0.331255	1	0.225018	0.163602	0.284883	0.296854	0.0997216	1	0.204254	0.227064	0.383033
ENSMUSG00000010936	Vac14	protein_coding	-	-	0.148809	0.218377	0.365184	-0.0418429	0.757443	1	0.191469	0.113663	0.216045	0.0127957	0.924548	1	0.265039	0.0280834	0.0723214	-0.097488	0.471512	1	0.320775	0.0110599	0.0384184
ENSMUSG00000011008	Mcoln2	protein_coding	L10	B29	-0.287196	0.302633	0.460108	-0.631353	0.0443772	0.919777	-0.525992	0.0607709	0.132766	0.112022	0.716843	1	1.70921	4.42e-10	1.13e-08	-0.125207	0.686516	1	1.52307	1.05e-07	2.1e-06
ENSMUSG00000011034	Slc5a1	protein_coding	L26	B27	-0.667198	0.10713	0.214663	-0.105391	0.818861	1	-0.707053	0.0882858	0.177659	1.24104	0.00663315	0.229752	0.36002	0.381616	0.526438	0.409204	0.372203	1	0.160977	0.708508	0.817839
ENSMUSG00000011052	1700049J03Rik	antisense	-	-	0	1	NA	0	1	NA	0	1	NA	0.20704	0.887211	NA	0.551882	0.722776	NA	0.226052	0.876906	NA	0.0976554	0.948608	NA
ENSMUSG00000011096	Akt1s1	protein_coding	-	-	-0.714236	2.33e-06	2.18e-05	-0.0436188	0.795326	1	-0.662818	1.2e-05	9.21e-05	-0.128834	0.443255	1	-0.411273	0.00634549	0.0218169	-0.0692158	0.68041	1	-0.239747	0.128111	0.252853
ENSMUSG00000011114	Tbrg1	protein_coding	L15	B13	0.260632	0.144908	0.268484	-0.0776646	0.697701	1	0.402564	0.0243521	0.0640489	-0.0729329	0.715174	1	0.322912	0.0708362	0.149464	-0.206717	0.301233	1	0.343105	0.0664397	0.15496
ENSMUSG00000011118	Panx3	protein_coding	-	-	0	1	NA	0	1	NA	0	1	NA	0	1	NA	0	1	NA	0.139056	0.874466	NA	0.0629064	0.946566	NA
ENSMUSG00000011148	Adssl1	protein_coding	L15	B6	-0.480627	0.0446756	0.10808	0.0986341	0.71182	1	-0.254036	0.288514	0.434806	0.212387	0.426004	1	0.268494	0.261023	0.401994	0.35276	0.186027	1	0.534079	0.0324266	0.0895437
ENSMUSG00000011154	Cfap161	protein_coding	L30	-	-0.582671	0.137296	0.257909	0.164635	0.70582	1	-0.74595	0.0575649	0.127049	0.143706	0.741658	1	-1.03161	0.00864586	0.0280697	-0.0450645	0.917739	1	-0.872553	0.0336291	0.092175
ENSMUSG00000011158	Brf1	protein_coding	-	-	-0.440312	5.09e-05	0.000339182	-0.0613562	0.612662	1	-0.160418	0.139543	0.252921	-0.144886	0.231542	1	0.0304472	0.778464	0.857096	-0.0660515	0.585411	1	0.0394889	0.727378	0.830983
ENSMUSG00000011171	Vipr2	protein_coding	L33	-	-1.7697	0.00101513	0.00459591	-0.179318	0.764397	1	-1.50654	0.00514065	0.0176389	-0.248001	0.67848	1	-0.655157	0.223066	0.359384	-0.14955	0.8026	1	-0.955265	0.0890927	0.19356
ENSMUSG00000011179	Odc1	protein_coding	L12	B35	0.742544	0.00324205	0.0125808	-0.105494	0.708278	1	0.54991	0.0292864	0.0741049	0.0961294	0.733028	1	2.28289	1.36e-19	1.77e-17	-0.109857	0.696763	1	1.83532	3.33e-12	1.79e-10
ENSMUSG00000011254	Thg1l	protein_coding	-	B10	0.185339	0.258142	0.411371	-0.106427	0.564577	1	-0.107173	0.517623	0.658222	-0.0432708	0.813566	1	-0.177255	0.282326	0.425365	-0.185995	0.313681	1	-0.122261	0.47922	0.635896
ENSMUSG00000011256	Adam19	protein_coding	L14	B39	0.495103	0.0305871	0.0796149	-0.0468621	0.854715	1	0.323643	0.157621	0.277316	0.226914	0.375011	1	0.852473	0.000195804	0.00121327	0.264666	0.300813	1	0.852031	0.000370624	0.00242026
ENSMUSG00000011257	Pabpc4	protein_coding	-	B34	-0.611207	0.00505377	0.0181614	0.19626	0.419395	1	-0.45049	0.0387944	0.0929847	0.128358	0.597339	1	-0.199451	0.359564	0.505511	0.284551	0.241493	1	-0.29674	0.192663	0.340461
ENSMUSG00000011263	Exoc3l2	protein_coding	L3	-	-0.563655	0.103487	0.208845	-0.150436	0.695675	1	-0.618849	0.0748776	0.156123	-0.193485	0.614246	1	-0.763249	0.0277346	0.0715725	0.0122992	0.974392	1	-0.62898	0.0829728	0.183507
ENSMUSG00000011267	Zfp296	protein_coding	-	B31	-0.248513	0.372806	0.533762	0.0975855	0.751808	1	-0.518183	0.0672146	0.143664	0.018626	0.951728	1	-0.96775	0.000702029	0.00354107	-0.12553	0.685349	1	-1.2332	5.64e-05	0.000496905
ENSMUSG00000011305	Plin5	protein_coding	L20	B17	-0.514514	0.273193	0.427676	0.286628	0.582272	1	0.0127131	0.978356	0.988817	-0.0788152	0.879894	1	0.208645	0.655513	0.763712	0.800115	0.123768	1	0.252145	0.605921	0.740906
ENSMUSG00000011306	Sugp1	protein_coding	-	-	-0.139604	0.203079	0.346176	-0.122782	0.317003	1	-0.129914	0.237063	0.375883	-0.0647353	0.596681	1	-0.191202	0.0811425	0.166221	-0.0572476	0.64004	1	-0.327771	0.00439383	0.018394
ENSMUSG00000011349	Dmrtc2	protein_coding	-	-	0.0471248	0.961965	NA	0	1	NA	0.0624555	0.949605	NA	0	1	NA	0.0360771	0.970877	NA	0	1	NA	0	1	NA
ENSMUSG00000011350	Gm5893	processed_transcript	-	-	0	1	NA	0	1	NA	0	1	NA	0	1	NA	0	1	NA	0	1	NA	0	1	NA
ENSMUSG00000011382	Dhdh	protein_coding	L29	B4	-0.906665	0.0139434	0.0420881	0.00223942	0.995651	1	-1.07368	0.00362356	0.0131055	-0.195503	0.634167	1	-1.44752	8.83e-05	0.000617671	0.00846293	0.983562	1	-1.18551	0.00212147	0.0102169
ENSMUSG00000011427	Zfp790	protein_coding	-	B31	-0.287222	0.16318	0.293666	-0.100162	0.663168	1	-0.420376	0.0417285	0.0984553	-0.0635973	0.781803	1	-0.614825	0.00288589	0.0114151	0.0908012	0.69233	1	-0.800028	0.000220388	0.00155734
ENSMUSG00000011463	Cpb1	protein_coding	L34	-	-2.93728	0.0170404	0.049636	-0.0182638	0.988945	1	-2.23157	0.0683441	0.14563	-0.214999	0.870436	1	-1.36595	0.261321	0.402398	-0.520157	0.693354	1	-2.12716	0.0932235	0.200315
ENSMUSG00000011486	Slc25a41	protein_coding	-	-	0.121553	0.936875	NA	0.174625	0.903301	NA	-0.138733	0.927893	NA	0.53217	0.711712	NA	-0.0873093	0.954617	NA	-0.337116	0.814237	NA	-0.00799254	0.995731	NA
ENSMUSG00000011589	Fsd1	protein_coding	-	-	-1.10018	0.527408	NA	0.550414	0.748376	NA	-1.60423	0.356669	NA	-0.255063	0.881702	NA	-1.69861	0.329105	NA	-0.532038	0.756061	NA	-0.334464	0.847168	NA
ENSMUSG00000011632	Pinlyp	protein_coding	L24	-	-5.15611	6.04e-05	0.000393705	0.730365	0.581856	1	-4.4133	0.000484615	0.00234231	0.664134	0.61653	1	-5.3344	3.49e-05	0.000277098	0.399997	0.763008	1	-5.59704	3.57e-05	0.000337451
ENSMUSG00000011658	Fuz	protein_coding	L28	B28	-1.27575	0.000183147	0.00103739	0.0693757	0.854892	1	-1.50697	1.02e-05	8.01e-05	-0.0818861	0.829093	1	-1.45193	2.08e-05	0.000176849	-0.0855718	0.82155	1	-1.65798	3.47e-06	4.53e-05
ENSMUSG00000011751	Sptbn4	protein_coding	-	-	-0.757061	0.127292	0.244116	0.352359	0.49776	1	-0.359445	0.461396	0.607283	0.106007	0.83898	1	0.580347	0.209035	0.342289	0.799216	0.115409	1	0.0534058	0.914052	0.953796
ENSMUSG00000011752	Pgam1	protein_coding	L8	B6	0.356421	0.0283122	0.0747021	0.00879286	0.961465	1	0.34635	0.0332256	0.0819179	0.159557	0.379701	1	0.23241	0.152788	0.270463	0.0159621	0.930057	1	0.211297	0.214119	0.367788
ENSMUSG00000011831	Evi5	protein_coding	-	B4	-0.477234	0.086998	0.182551	-0.172562	0.579361	1	-0.436746	0.117354	0.221482	-0.0612804	0.843889	1	-0.312521	0.262238	0.403194	-0.0872012	0.779334	1	-0.379372	0.193132	0.341115
ENSMUSG00000011832	Evi5l	protein_coding	-	-	-0.951343	7.88e-10	1.47e-08	-0.059531	0.728756	1	-0.800741	2.3e-07	2.65e-06	-0.160921	0.348289	1	-0.787959	3.29e-07	4.48e-06	-0.131692	0.442876	1	-0.882466	5.04e-08	1.1e-06
ENSMUSG00000011837	Snapc2	protein_coding	-	B9	-0.584925	0.00102277	0.00462316	0.0749602	0.704453	1	-0.697896	9.53e-05	0.000566492	-0.211015	0.286315	1	-0.75001	2.59e-05	0.000213659	-0.138329	0.484517	1	-0.674321	0.000305542	0.00205989
ENSMUSG00000011877	Git1	protein_coding	L18	B9	0.149812	0.481604	0.635376	0.0601755	0.800291	1	0.338167	0.112165	0.213691	-0.134931	0.57057	1	0.350921	0.0991864	0.194297	-0.119519	0.61539	1	0.453067	0.0417587	0.109102
ENSMUSG00000011884	Gltp	protein_coding	-	-	-0.456574	0.00450855	0.0165448	0.0400807	0.823296	1	-0.517839	0.00128468	0.00542154	0.0301399	0.866599	1	-0.897481	2.44e-08	4.29e-07	-0.0808371	0.652449	1	-0.79675	2.21e-06	3.03e-05
ENSMUSG00000011958	Bnip2	protein_coding	-	-	-0.0700991	0.504532	0.655295	0.12287	0.295075	1	-0.146128	0.164556	0.286837	0.0734885	0.530965	1	-0.0601286	0.566877	0.69266	0.00787602	0.946491	1	-0.124156	0.258558	0.419078
ENSMUSG00000011960	Ccnt1	protein_coding	-	B32	0.231793	0.098069	0.200201	0.095611	0.541824	1	0.308113	0.0279387	0.0713695	0.0118221	0.939842	1	0.533397	0.000137647	0.000903573	0.168992	0.280425	1	0.441703	0.0025516	0.0118521
ENSMUSG00000012017	Scarf2	protein_coding	L33	B4	-1.80277	7.72e-08	9.95e-07	-0.160982	0.666785	1	-1.7713	1.3e-07	1.58e-06	-0.300189	0.422031	1	-1.14882	0.000609488	0.00313697	-0.323658	0.386696	1	-1.10885	0.00155499	0.00791982
ENSMUSG00000012042	4930579F01Rik	protein_coding	-	-	-0.581398	0.728218	NA	-0.606937	0.70546	NA	-0.75936	0.649917	NA	-0.631026	0.694521	NA	-0.85261	0.610343	NA	0.1351	0.933195	NA	-0.425737	0.796371	NA
ENSMUSG00000012076	Brms1l	protein_coding	-	B31	-0.283121	0.160592	0.290148	0.0621642	0.782414	1	-0.412659	0.0412422	0.097567	0.132157	0.556583	1	-0.38092	0.0590659	0.129692	0.0763744	0.734199	1	-0.597415	0.00475199	0.0195607
ENSMUSG00000012114	Med15	protein_coding	L15	B5	0.169218	0.320184	0.478969	0.071786	0.706001	1	0.350953	0.0392289	0.0937526	-0.0885633	0.641641	1	0.435403	0.0104763	0.0327822	-0.0265309	0.889117	1	0.526142	0.00309524	0.0138599
ENSMUSG00000012117	Dhdds	protein_coding	-	B13	-0.0587125	0.660967	0.781539	0.063731	0.669992	1	-0.035417	0.791553	0.869768	0.0126089	0.932745	1	0.247358	0.0639929	0.137933	-0.0148108	0.921092	1	0.215894	0.122424	0.244492
ENSMUSG00000012123	Aim1l	protein_coding	L33	B36	-1.67844	1.7e-09	2.99e-08	-0.0333878	0.913432	1	-1.29836	2.97e-06	2.67e-05	-0.197915	0.519305	1	-0.950293	0.000582444	0.00302584	-0.0788788	0.797246	1	-0.985106	0.000665165	0.0039159
ENSMUSG00000012126	Ubxn11	protein_coding	-	B41	-0.162975	0.469201	0.624519	0.162788	0.516855	1	-0.0133685	0.952661	0.974059	0.182576	0.466752	1	0.147034	0.512894	0.647411	0.130089	0.604303	1	-0.0874024	0.710429	0.819162
ENSMUSG00000012187	Mogat1	protein_coding	-	-	-1.21871	0.061493	0.139588	0.149054	0.831377	1	-1.93987	0.0042944	0.015123	-0.449151	0.52507	1	-0.774443	0.226827	0.363729	0.796163	0.249923	1	-0.890169	0.187085	0.334007
ENSMUSG00000012211	Tex22	protein_coding	-	-	-0.000148268	0.999932	NA	-0.770771	0.661877	NA	-0.577199	0.741718	NA	0.0512191	0.976838	NA	-0.140274	0.936056	NA	-0.819178	0.642083	NA	0.0704191	0.968105	NA
ENSMUSG00000012282	Wnt8a	protein_coding	-	-	0.230945	0.894948	NA	0.632359	0.719711	NA	1.34471	0.440379	NA	0.860283	0.625587	NA	0.180956	0.917583	NA	0.943733	0.592463	NA	0	1	NA
ENSMUSG00000012296	Tjap1	protein_coding	L18	B9	-0.335302	0.0162421	0.0477299	0.0636537	0.681975	1	-0.216609	0.120697	0.226007	-0.0855667	0.581667	1	-0.0760369	0.584328	0.708104	-0.0547521	0.724532	1	-0.049204	0.735251	0.836603
ENSMUSG00000012350	Ehf	protein_coding	L12	B24	-0.296089	0.437323	0.595699	-0.430133	0.311902	1	-0.590428	0.121604	0.22721	0.448187	0.291559	1	-0.0816511	0.830354	0.89372	0.0814893	0.847972	1	-0.227119	0.568631	0.710479
ENSMUSG00000012396	Nanog	protein_coding	L26	-	-0.622279	0.693326	NA	-1.04394	0.530662	NA	-0.803578	0.611172	NA	-0.0533723	0.974346	NA	-0.535148	0.734326	NA	-0.285953	0.863287	NA	-1.17099	0.470324	NA
ENSMUSG00000012405	Rpl15	protein_coding	L9	B1	-0.124856	0.486077	0.639252	-0.0449379	0.822484	1	-0.214687	0.231251	0.369356	-0.0724447	0.717515	1	-0.178774	0.318557	0.463177	-0.228356	0.254341	1	0.079593	0.671011	0.791611
ENSMUSG00000012422	Tmem167	protein_coding	L2	B12	0.771276	2.85e-05	0.000203236	0.0706246	0.73221	1	0.535464	0.00370061	0.0133363	0.0386843	0.851226	1	0.367916	0.0460504	0.106801	0.159039	0.440543	1	0.414255	0.0317262	0.0880431
ENSMUSG00000012428	Steap4	protein_coding	L12	B16	0.192481	0.698904	0.809297	-0.11586	0.834436	1	-0.033888	0.945719	0.969535	0.0286327	0.958795	1	0.908652	0.0677662	0.144371	0.688392	0.214031	1	1.10097	0.0341103	0.0931817
ENSMUSG00000012429	Mplkip	protein_coding	L29	B8	-0.14183	0.622689	0.753036	-0.120819	0.707481	1	-0.599358	0.0384353	0.0922481	-0.0824036	0.797727	1	-1.1393	8.69e-05	0.000608733	0.0164373	0.959218	1	-1.03355	0.000670351	0.00393733
ENSMUSG00000012443	Kif11	protein_coding	L6	B10	2.44635	2.91e-10	5.84e-09	-0.0982795	0.82124	1	1.83813	2.21e-06	2.05e-05	0.0340305	0.937558	1	0.950244	0.0144973	0.042441	-0.467712	0.282915	1	0.60579	0.1362	0.264778
ENSMUSG00000012483	Rpa3	protein_coding	L6	B8	0.344236	0.108242	0.216343	0.0955574	0.69087	1	0.00100365	0.996289	0.99998	0.0967289	0.68645	1	-0.392011	0.0699126	0.147852	0.0494842	0.83668	1	-0.185881	0.410698	0.575594
ENSMUSG00000012519	Mlkl	protein_coding	L7	B11	2.56254	4.15e-34	1.29e-31	-0.244257	0.306071	1	2.12549	6.26e-24	7.14e-22	-0.137288	0.56373	1	-0.189524	0.373593	0.518324	-0.540177	0.0240087	0.604601	-0.902551	6.27e-05	0.000542267
ENSMUSG00000012520	Phox2b	protein_coding	-	-	-0.694025	0.657464	NA	0.148335	0.919951	NA	-0.424039	0.78652	NA	-0.39144	0.79064	NA	-0.612748	0.695588	NA	-0.357023	0.808657	NA	-1.04209	0.49461	NA
ENSMUSG00000012535	Tnpo3	protein_coding	-	-	0.057127	0.473856	0.628814	0.081416	0.361259	1	0.0553737	0.488221	0.631608	0.0993737	0.264152	1	0.14945	0.0605573	0.132351	0.0238861	0.788701	1	0.0873545	0.295009	0.459753
ENSMUSG00000012609	Ttll5	protein_coding	-	B33	-0.517209	0.00186927	0.00782966	0.121519	0.510314	1	-0.599364	0.000328714	0.00167709	-0.0482571	0.793758	1	-0.53812	0.00119884	0.0055194	-0.0476925	0.796263	1	-0.523662	0.00263486	0.0121574
ENSMUSG00000012640	Zfp715	protein_coding	L34	B32	-0.0879033	0.714475	0.821001	0.37966	0.156711	1	0.0317457	0.894897	0.938143	0.291394	0.27696	1	0.13579	0.57168	0.696769	0.390681	0.144914	1	-0.0405499	0.871767	0.928763
ENSMUSG00000012705	Retn	protein_coding	L23	B17	-4.09787	3.22e-07	3.65e-06	-0.132606	0.880569	1	-3.59273	7.28e-06	5.91e-05	-1.14091	0.196269	1	-3.14329	8.46e-05	0.000594971	-0.0317582	0.971294	1	-3.22521	0.000110438	0.000870088
ENSMUSG00000012777	Acpt	protein_coding	-	-	-0.234874	0.88296	NA	1.09625	0.505163	NA	0.978278	0.532115	NA	1.83127	0.259021	NA	1.44535	0.348261	NA	0.772507	0.640044	NA	0.589491	0.715241	NA
ENSMUSG00000012819	Cdh23	protein_coding	L12	B36	0.0698979	0.879625	0.92935	0.694723	0.172462	1	0.775139	0.0906816	0.181494	0.415867	0.414831	1	2.14664	2.17e-06	2.4e-05	0.822808	0.1051	1	2.12632	6.87e-06	8.29e-05
ENSMUSG00000012848	Rps5	protein_coding	-	B1	0.0444826	0.774628	0.863232	0.0430904	0.804004	1	0.0848478	0.584989	0.714676	0.0886192	0.609733	1	0.0384003	0.804763	0.875765	-0.0141886	0.934871	1	0.31428	0.0530156	0.130614
ENSMUSG00000012889	Podnl1	protein_coding	L6	B15	2.53778	2.97e-06	2.69e-05	-0.0987519	0.871053	1	1.52695	0.00499387	0.0172124	-0.280255	0.645073	1	0.619469	0.255474	0.395918	-0.387213	0.525003	1	0.546638	0.336849	0.503864
ENSMUSG00000013033	Adgrl1	protein_coding	L27	B41	-1.43951	2.1e-13	7.03e-12	0.0372736	0.864554	1	-1.33954	8.43e-12	2.28e-10	-0.143591	0.511103	1	-0.84243	1.68e-05	0.000146195	-0.0997428	0.64807	1	-0.925972	6.15e-06	7.52e-05
ENSMUSG00000013076	Amotl1	protein_coding	L20	B27	-0.676697	0.0138843	0.0419588	0.0816255	0.790378	1	-0.529826	0.0540729	0.120636	-0.0809229	0.79214	1	-0.590354	0.0318321	0.0798373	0.0122876	0.96808	1	-0.639931	0.0260596	0.0755368
ENSMUSG00000013083	2200002J24Rik	protein_coding	-	-	0.202782	0.901252	NA	1.50172	0.370634	NA	0.317125	0.845979	NA	0.533844	0.752743	NA	0.943802	0.556477	NA	-0.48579	0.776193	NA	1.94034	0.232003	NA
ENSMUSG00000013089	Etv5	protein_coding	L33	B7	-0.466443	0.041619	0.102118	-0.576737	0.0241771	0.625431	-0.586923	0.0103826	0.0318122	-0.190759	0.455637	1	-0.630916	0.00586005	0.020442	-0.165211	0.518207	1	-0.604307	0.0116083	0.0399676
ENSMUSG00000013091	Tmem190	protein_coding	-	-	0.351141	0.837118	NA	0.331454	0.841556	NA	0.649147	0.703982	NA	0.762623	0.646434	NA	1.53891	0.368263	NA	0.29657	0.858096	NA	0.829456	0.624496	NA
ENSMUSG00000013150	Gfod2	protein_coding	-	-	-0.565085	0.00937587	0.0305349	0.173664	0.472506	1	-0.738326	0.000716973	0.00328168	0.0523392	0.828532	1	-0.467236	0.0314228	0.0789622	0.0536866	0.824264	1	-0.460064	0.0430452	0.111459
ENSMUSG00000013155	Enkd1	protein_coding	-	B10	-0.151938	0.479187	0.633237	0.0823112	0.730541	1	-0.27176	0.208394	0.341457	-0.214806	0.370203	1	-0.11429	0.593593	0.715818	-0.19476	0.417022	1	-0.135976	0.545044	0.690321
ENSMUSG00000013158	4933405L10Rik	protein_coding	-	-	0.137985	0.934267	NA	0.0809154	0.962804	NA	-0.0342352	0.98373	NA	-0.275999	0.873729	NA	-0.0543167	0.974125	NA	-0.221439	0.898544	NA	-0.277337	0.871215	NA
ENSMUSG00000013160	Atp6v0d1	protein_coding	-	B3	0.103502	0.460937	0.616745	-0.00222722	0.98868	1	0.144831	0.302369	0.449925	0.130043	0.406941	1	0.218335	0.119674	0.224758	-0.00482568	0.975466	1	0.255523	0.08164	0.181277
ENSMUSG00000013236	Ptprs	protein_coding	L28	B4	-2.17001	6.04e-15	2.58e-13	-0.0487982	0.874803	1	-2.09543	4.95e-14	1.92e-12	-0.147223	0.634515	1	-1.54771	2.5e-08	4.39e-07	-0.0941273	0.761178	1	-1.75843	1.43e-09	4.52e-08
ENSMUSG00000013275	Slc41a1	protein_coding	L19	B31	0.0362433	0.853335	0.913353	-0.03729	0.864881	1	0.0604149	0.758047	0.848026	0.107957	0.621944	1	0.394313	0.0440985	0.103247	0.137948	0.528676	1	0.394091	0.0543697	0.133136
ENSMUSG00000013338	Fer1l4	protein_coding	L31	-	0.605118	0.290794	0.447368	0.211972	0.739851	1	1.02089	0.0744062	0.155344	0.370208	0.561101	1	0.846711	0.138825	0.251467	0.470431	0.460077	1	0.844647	0.157366	0.294909
ENSMUSG00000013353	4931406B18Rik	protein_coding	L12	-	1.05449	0.412032	0.57235	-0.360441	0.80799	NA	1.59745	0.207927	0.340969	-0.444207	0.763377	1	2.32986	0.0602164	0.131775	1.34677	0.324237	1	3.00541	0.0176691	0.0557902
ENSMUSG00000013367	Iglon5	protein_coding	-	-	-2.32399	0.000981942	0.0044667	0.314261	0.669866	1	-2.86815	9.06e-05	0.000542262	0.3678	0.617035	1	-1.66495	0.0151896	0.0440844	0.234544	0.750279	1	-1.89002	0.00925713	0.0333977
ENSMUSG00000013415	Igf2bp1	protein_coding	-	-	-1.08487	0.0566976	0.130869	-0.481187	0.445294	1	-1.56444	0.00645569	0.0214673	-0.200061	0.750106	1	-1.55394	0.00659471	0.0225031	-0.358764	0.568533	1	-1.87918	0.00183281	0.00909651
ENSMUSG00000013418	B4galnt2	protein_coding	-	B26	-0.661038	0.508429	0.658063	-1.12052	0.32974	1	-0.375384	0.704483	0.809241	4.03433	2.55699e-05	0.00171678	0.557757	0.549488	0.67847	0.556118	0.586328	1	-0.356954	0.726547	0.830344
ENSMUSG00000013419	Zfp651	protein_coding	L33	B27	-1.69603	1.77e-08	2.57e-07	0.0254397	0.93942	1	-1.29572	1.65e-05	0.000121451	-0.179262	0.59231	1	-0.665484	0.0265812	0.0691747	0.106376	0.750575	1	-0.495009	0.114598	0.232972
ENSMUSG00000013465	Nelfb	protein_coding	-	-	-0.393942	4.49e-05	0.000304979	-0.0239895	0.823693	1	-0.436648	6.33e-06	5.2e-05	-0.109147	0.31042	1	-0.305183	0.00154696	0.00682101	-0.107025	0.320154	1	-0.278182	0.00584398	0.0231085
ENSMUSG00000013483	Card14	protein_coding	L24	-	-2.87067	7.87e-09	1.22e-07	0.203962	0.678258	1	-1.55834	0.000766585	0.00347742	0.00132152	0.997857	1	-1.55286	0.00070526	0.00355414	0.125735	0.79807	1	-1.81419	0.000208534	0.0014865
ENSMUSG00000013495	Tmem175	protein_coding	L29	B31	-0.629205	0.00112163	0.00501457	-0.0149001	0.944765	1	-0.63969	0.000939862	0.00413674	-0.107142	0.61819	1	-0.768956	6.88e-05	0.000497369	-0.184748	0.390515	1	-0.8402	3.33e-05	0.000318044
ENSMUSG00000013523	Bcas1	protein_coding	L27	-	-0.967181	0.0343089	0.0875894	0.178184	0.725028	1	-1.15366	0.0118079	0.0352601	0.151239	0.76516	1	-1.14633	0.012177	0.0369247	0.411674	0.415853	1	-1.12208	0.0190135	0.0590736
ENSMUSG00000013539	Tango2	protein_coding	-	B9	0.252081	0.156047	0.283659	-0.033965	0.864495	1	0.350324	0.0487707	0.111243	-0.073993	0.709766	1	-0.0962399	0.5887	0.711617	0.0581335	0.769857	1	-0.0445441	0.81096	0.889008
ENSMUSG00000013562	4833413E03Rik	lincRNA	-	-	-0.704678	0.559364	0.701614	-1.00244	0.453425	NA	0.196972	0.866377	NA	-1.48545	0.27489	1	0.824473	0.471018	NA	-2.09139	0.138766	NA	0.144893	0.904747	0.948856
ENSMUSG00000013584	Aldh1a2	protein_coding	L24	B4	-0.290636	0.474026	0.629004	0.0109357	0.980722	1	-0.387449	0.340028	0.488766	-0.0960925	0.831842	1	-0.319471	0.431263	0.573863	-0.0830826	0.854342	1	-0.561887	0.185553	0.33192
ENSMUSG00000013593	Ndufs2	protein_coding	-	B8	-0.175261	0.227325	0.376082	0.0755877	0.641193	1	-0.0778178	0.591975	0.720871	-0.0258978	0.873124	1	0.297146	0.040499	0.0966425	0.144694	0.372182	1	0.484084	0.00141328	0.00731728
ENSMUSG00000013611	Snx31	protein_coding	L27	-	-2.13824	0.000621542	0.00300342	-0.886233	0.161743	1	-1.85476	0.00257534	0.00984029	-0.0559874	0.925464	1	-0.282934	0.602537	0.722446	-0.0788774	0.89554	1	-0.758331	0.195416	0.344263
ENSMUSG00000013622	Atraid	protein_coding	-	B9	-0.568745	0.00117193	0.00521302	-0.134812	0.490693	1	-0.399065	0.0227639	0.0606255	-0.0953141	0.625825	1	-0.169338	0.333126	0.477878	-0.138251	0.479545	1	0.0753826	0.680237	0.797751
ENSMUSG00000013629	Cad	protein_coding	L6	B10	-0.315681	0.181447	0.317748	-0.220474	0.403463	1	-0.52187	0.0273417	0.070224	-0.227198	0.389038	1	-0.217707	0.356515	0.502419	-0.14468	0.583314	1	-0.366281	0.138238	0.267605
ENSMUSG00000013643	Lypd8	protein_coding	L6	-	-0.728013	0.441012	0.599146	0.083898	0.935372	1	0.0801938	0.932039	0.960356	-0.634996	0.54105	1	-0.0461034	0.960869	0.979206	-0.486558	0.639291	1	-3.8588	0.000345195	0.00228302
ENSMUSG00000013646	Sh3bp5l	protein_coding	-	-	-0.579043	3.85e-05	0.000266256	-0.0782272	0.617798	1	-0.612974	1.36e-05	0.000102509	-0.157056	0.316142	1	-0.38349	0.00630083	0.0216801	-0.0875917	0.576103	1	-0.377797	0.0101572	0.0359594
ENSMUSG00000013653	1810065E05Rik	protein_coding	-	-	-0.0865164	0.930234	NA	-0.0460543	0.95827	NA	0.0514186	0.958502	NA	0.0691601	0.937373	NA	0.0269516	0.978242	NA	-0.0530114	0.951973	NA	-0.0651452	0.944668	NA
ENSMUSG00000013662	Atad1	protein_coding	-	-	0.512608	0.00951697	0.0309068	0.0937123	0.671638	1	0.4296	0.0298437	0.075258	0.189764	0.390387	1	0.452079	0.022205	0.059942	0.157029	0.477331	1	0.384372	0.063023	0.148969
ENSMUSG00000013663	Pten	protein_coding	-	-	0.382414	0.060196	0.137215	0.241541	0.288116	1	0.420373	0.0388619	0.0930746	0.121159	0.594121	1	0.640959	0.00162773	0.00712101	0.3603	0.112967	1	0.582334	0.00619034	0.024256
ENSMUSG00000013668	4933402N03Rik	protein_coding	-	-	NA	NA	NA	NA	NA	NA	NA	NA	NA	NA	NA	NA	NA	NA	NA	NA	NA	NA	NA	NA	NA
ENSMUSG00000013698	Pea15a	protein_coding	L28	-	-0.948482	9.97e-07	1.01e-05	0.100411	0.642735	1	-1.05753	4.95e-08	6.52e-07	-0.0436157	0.840309	1	-1.03159	1.03e-07	1.57e-06	-0.0969913	0.654118	1	-1.09232	7.18e-08	1.49e-06
ENSMUSG00000013701	Timm23	protein_coding	L8	B13	0.405225	0.0118894	0.0370552	0.00795095	0.964929	1	0.353938	0.0283164	0.0721066	0.0311145	0.863044	1	0.574244	0.000354632	0.00199951	0.113833	0.527874	1	0.659749	8.66e-05	0.000712656
ENSMUSG00000013707	Tnfaip8l2	protein_coding	L3	B16	1.17324	1.66e-07	1.99e-06	0.101061	0.688496	1	1.285	1e-08	1.53e-07	0.284644	0.257239	1	0.920089	4.11e-05	0.000318614	0.198578	0.429914	1	0.99642	2.14e-05	0.000217988
ENSMUSG00000013736	Trnt1	protein_coding	L2	-	0.727835	0.000613627	0.00297082	-0.0857594	0.718873	1	0.725022	0.000648412	0.00302016	0.185595	0.434812	1	0.715286	0.000759268	0.00378424	0.107095	0.652476	1	0.587947	0.00815463	0.0301909
ENSMUSG00000013766	Ly6g6e	protein_coding	L24	-	-1.47066	0.00030007	0.00159807	0.461051	0.292916	1	-1.09805	0.0066084	0.021894	0.277586	0.52666	1	-2.03437	8.68e-07	1.06e-05	0.424957	0.331981	1	-1.82715	2.41e-05	0.000240562
ENSMUSG00000013787	Ehmt2	protein_coding	-	-	-0.208253	0.0907131	0.188607	-0.00554906	0.96782	1	-0.167855	0.172898	0.297456	-0.0740705	0.5901	1	-0.318216	0.00974493	0.0309349	-0.00788309	0.954281	1	-0.327654	0.0109773	0.0381896
ENSMUSG00000013822	Elof1	protein_coding	-	B13	-0.34858	0.0248583	0.0674246	0.0807408	0.641473	1	-0.219197	0.158352	0.278271	-0.0308152	0.858918	1	-0.0260155	0.866825	0.919925	-0.130196	0.452936	1	0.113179	0.485383	0.641069
ENSMUSG00000013833	Med16	protein_coding	-	-	-0.590901	0.000991795	0.0045036	-0.202394	0.312127	1	-0.463036	0.00988619	0.0305483	-0.176037	0.378834	1	-0.185594	0.29986	0.443511	-0.201525	0.313929	1	-0.0879405	0.638583	0.766225
ENSMUSG00000013846	St3gal1	protein_coding	L12	-	0.35031	0.0191537	0.0546584	-0.106534	0.524111	1	0.248472	0.0966958	0.190984	-0.0856684	0.60837	1	0.732439	9.6e-07	1.16e-05	0.0199939	0.904804	1	0.691158	9.82e-06	0.000112456
ENSMUSG00000013858	Tmem259	protein_coding	-	-	-0.411699	0.003626	0.0137994	-0.0903125	0.567776	1	-0.278668	0.0489725	0.111598	-0.190764	0.22741	1	0.0852537	0.546315	0.676242	-0.146615	0.353589	1	0.245498	0.0966245	0.205635
ENSMUSG00000013878	Rnf170	protein_coding	-	-	-0.504665	0.0495778	0.11765	0.0307235	0.914541	1	-0.169067	0.510217	0.651303	0.115013	0.687496	1	0.00674414	0.978999	0.989587	0.0622755	0.827678	1	-0.419922	0.118113	0.23855
ENSMUSG00000013921	Clip3	protein_coding	L22	-	-1.32093	7.29e-05	0.000464676	0.226471	0.537388	1	-0.976602	0.0032928	0.0121103	-0.0364742	0.920919	1	-0.879248	0.00792287	0.0261475	0.2006	0.584687	1	-0.848438	0.0143951	0.0475237
ENSMUSG00000013928	Thap8	protein_coding	-	-	-0.332019	0.600955	0.735771	-1.19335	0.117738	NA	-0.277628	0.663534	0.777165	-0.507133	0.474808	1	-1.67155	0.0167582	0.0477204	0.164319	0.81039	1	-0.418483	0.530888	0.678834
ENSMUSG00000013936	Myl2	protein_coding	L24	B20	-1.62456	0.178915	0.314371	6.59487	1.75e-07	1.47e-05	0.359691	0.759286	0.848771	2.47953	0.050039	0.87856	-0.126514	0.914354	0.950689	8.00544	2.25699e-10	5.92709e-08	0.550467	0.650399	0.775728
ENSMUSG00000013973	Dedd	protein_coding	-	-	0.0400874	0.627875	0.756869	0.185667	0.0439443	0.915385	0.134602	0.104138	0.201913	0.0490023	0.594599	1	0.000107975	0.998957	1	0.0170344	0.853624	1	0.082212	0.341666	0.509107
ENSMUSG00000013974	Mcemp1	protein_coding	L13	B18	2.41038	2.54e-11	6.04e-10	-0.0216639	0.95729	1	2.54032	2.05e-12	6.16e-11	0.572614	0.156032	1	2.19542	1.23e-09	2.85e-08	0.425019	0.292615	1	2.24851	2.59e-09	7.79e-08
ENSMUSG00000013997	Nit1	protein_coding	-	-	-0.340871	0.00287309	0.0113256	0.0202858	0.873485	1	-0.344507	0.00264174	0.0100606	-0.113635	0.372216	1	-0.396359	0.000524646	0.00277026	-0.15901	0.212403	1	-0.314211	0.00863682	0.0315929
ENSMUSG00000014030	Pax5	protein_coding	L37	B28	-4.27226	2.12e-31	4.63e-29	-0.4217	0.291978	1	-4.6241	7.87e-36	2.87e-33	-0.914652	0.022349	0.553768	-2.57496	9.11e-13	3.76e-11	-0.218838	0.584322	1	-3.06118	6.12e-16	6.91e-14
ENSMUSG00000014039	Prdm15	protein_coding	-	B31	-0.124014	0.503094	0.653931	0.29349	0.154514	1	-0.263661	0.155942	0.275016	0.208661	0.311031	1	0.181379	0.325665	0.470342	0.191309	0.353358	1	-0.0303975	0.875212	0.930882
ENSMUSG00000014074	Rnf168	protein_coding	-	-	0.270481	0.0695462	0.153404	0.147051	0.377899	1	0.299949	0.0443936	0.103339	0.13389	0.421289	1	0.471596	0.001519	0.0067164	0.177826	0.285575	1	0.526594	0.000709766	0.00412858
ENSMUSG00000014075	Tctex1d2	protein_coding	L3	-	0.0538977	0.810172	0.886997	0.110772	0.658421	1	0.0433127	0.847332	0.907727	0.230867	0.354529	1	-0.0493349	0.825993	0.890468	0.137668	0.581831	1	-0.158479	0.501203	0.654184
ENSMUSG00000014077	Chp1	protein_coding	L18	B34	0.35925	0.0428878	0.10457	-0.06171	0.755728	1	0.701893	7.6e-05	0.000466135	-0.0810016	0.682959	1	1.01661	9.9e-09	1.9e-07	0.0280735	0.887426	1	1.22394	4.08e-11	1.77e-09
ENSMUSG00000014104	Sval2	protein_coding	-	-	NA	NA	NA	NA	NA	NA	NA	NA	NA	NA	NA	NA	NA	NA	NA	NA	NA	NA	NA	NA	NA
ENSMUSG00000014158	Trpv4	protein_coding	L21	B4	0.829013	0.000626896	0.00302419	0.0297601	0.912928	1	0.862297	0.000378176	0.00188867	0.20437	0.451342	1	0.818865	0.000727371	0.00365066	-0.104794	0.700292	1	0.810935	0.00137304	0.00713312
ENSMUSG00000014164	Klhl3	protein_coding	L33	-	-0.737068	0.0706285	0.15535	-0.163104	0.718384	1	-0.388085	0.34008	0.488805	-0.27157	0.547964	1	-0.601424	0.139105	0.2518	-0.0517	0.908793	1	-0.742142	0.0819525	0.18183
ENSMUSG00000014177	Tvp23b	protein_coding	-	B8	-0.260842	0.244954	0.396565	0.0941349	0.706882	1	-0.447131	0.0466128	0.107446	0.196788	0.431314	1	-0.472484	0.0352912	0.0866252	0.16232	0.516416	1	-0.435081	0.0639398	0.150483
ENSMUSG00000014195	Dnajc7	protein_coding	-	B28	-0.00708956	0.95027	0.974008	0.0424964	0.73804	1	0.0454268	0.689524	0.79701	0.0232859	0.854522	1	-0.208285	0.066988	0.143097	-0.0157356	0.901426	1	-0.228086	0.0552374	0.134653
ENSMUSG00000014198	Zfp385c	protein_coding	L24	-	-5.48325	5.39e-14	2.01e-12	0.023485	0.967651	1	-4.72035	1.33e-12	4.08e-11	0.514226	0.371888	1	-4.6885	3.08e-13	1.39e-11	0.308865	0.592457	1	-4.63184	1.48e-11	7.12e-10
ENSMUSG00000014226	Cacybp	protein_coding	L7	B12	0.846826	0.00097995	0.00445866	0.34156	0.234309	1	0.450524	0.0798205	0.164219	0.34839	0.224862	1	0.103305	0.68799	0.789208	0.277965	0.333041	1	0.16694	0.53485	0.682194
ENSMUSG00000014232	Cluap1	protein_coding	-	-	-0.33313	0.00267827	0.0106679	0.132675	0.277041	1	-0.338206	0.00246324	0.0094767	0.0699852	0.564778	1	-0.22309	0.0426761	0.10068	0.00697496	0.954468	1	-0.221516	0.0556578	0.135418
ENSMUSG00000014243	Zswim7	protein_coding	L10	-	-0.565563	0.0344304	0.0878312	-0.318589	0.284648	1	-0.0344039	0.896775	0.93918	-0.167736	0.570138	1	0.452436	0.0843387	0.171334	-0.328061	0.269344	1	0.746238	0.00631115	0.024631
ENSMUSG00000014245	Pigl	protein_coding	-	-	-0.670036	6.73e-06	5.57e-05	-0.167066	0.309854	1	-0.590143	7.63e-05	0.00046739	-0.084181	0.60643	1	-0.0998043	0.495285	0.63235	-0.177017	0.280633	1	-0.0769185	0.616143	0.748877
ENSMUSG00000014294	Ndufa2	protein_coding	L16	B1	-0.32401	0.0728106	0.159262	0.155397	0.440576	1	-0.314193	0.0821209	0.167838	0.162913	0.418499	1	-0.285787	0.113378	0.215596	0.0172132	0.93193	1	0.0753351	0.689579	0.804644
ENSMUSG00000014301	Pam16	protein_coding	-	B3	-0.239437	0.24662	0.398501	0.246687	0.282852	1	-0.40592	0.0505321	0.114391	0.0696601	0.761718	1	-0.474365	0.0219487	0.0593756	-0.0393206	0.864382	1	-0.399039	0.0656541	0.153508
ENSMUSG00000014303	Glis2	protein_coding	L33	B4	-1.68009	3.5e-10	6.92e-09	-0.158773	0.594526	1	-1.90042	1.35e-12	4.13e-11	-0.289869	0.331135	1	-1.59754	2.38e-09	5.22e-08	-0.217198	0.46649	1	-1.56496	2.27e-08	5.39e-07
ENSMUSG00000014313	Cox6c	protein_coding	L16	B34	-0.325788	0.0578165	0.132969	0.317281	0.0979139	1	-0.28393	0.0983471	0.193545	0.259518	0.175742	1	-0.215958	0.208386	0.341479	0.211523	0.269862	1	0.0205087	0.909025	0.951045
ENSMUSG00000014329	Bicc1	protein_coding	-	B26	-0.866234	0.00190104	0.00794529	-0.0474766	0.878738	1	-0.888156	0.00145894	0.00605207	-0.175958	0.571747	1	-0.46229	0.0972243	0.191364	-0.0989648	0.750446	1	-0.633335	0.0298444	0.0839419
ENSMUSG00000014349	Ube2z	protein_coding	-	-	-0.0776524	0.400408	0.560557	0.0983944	0.340096	1	-0.0458587	0.619774	0.743554	0.0325431	0.752196	1	-0.0961081	0.297768	0.441593	-0.0266413	0.796207	1	-0.0301338	0.75502	0.851109
ENSMUSG00000014351	Gip	protein_coding	-	-	0	1	NA	0	1	NA	0	1	NA	0	1	NA	0.37134	0.707138	NA	0	1	NA	0	1	NA
ENSMUSG00000014353	Tmem87b	protein_coding	L18	B4	0.575445	0.0117077	0.0365987	0.0639456	0.802153	1	0.861772	0.000159599	0.000898009	0.131582	0.60598	1	1.18025	2.3e-07	3.25e-06	0.161571	0.526509	1	1.10525	3.59e-06	4.66e-05
ENSMUSG00000014355	Anapc1	protein_coding	-	-	-0.162913	0.13613	0.256302	-0.0765594	0.53094	1	-0.243411	0.0260791	0.0676531	-0.0833621	0.494846	1	-0.292005	0.00756169	0.0251799	-0.0563891	0.644299	1	-0.454398	7.19e-05	0.000606999
ENSMUSG00000014361	Mertk	protein_coding	L17	B4	1.01027	1.89e-06	1.81e-05	0.0905408	0.702625	1	0.754509	0.000374912	0.00187532	0.0482839	0.838629	1	-0.114304	0.590284	0.713143	-0.0948752	0.689166	1	-0.310662	0.161957	0.300803
ENSMUSG00000014402	Tsg101	protein_coding	-	-	-0.154611	0.177835	0.313052	0.0254415	0.842626	1	-0.0594089	0.604811	0.731221	0.049131	0.700991	1	0.185184	0.10559	0.204267	0.0124688	0.922428	1	0.301149	0.011843	0.0405905
ENSMUSG00000014418	Hps5	protein_coding	-	B32	-0.0244831	0.918213	0.954006	0.0111911	0.966485	1	-0.0759274	0.750241	0.842817	0.0180249	0.946025	1	-0.349319	0.143071	0.256988	0.0184488	0.944764	1	-0.552761	0.026805	0.0770787
ENSMUSG00000014426	Map3k4	protein_coding	L27	-	-0.648483	8.16e-07	8.44e-06	-0.0541535	0.711315	1	-0.8208	5.03e-10	1.01e-08	-0.0919017	0.529507	1	-0.900321	8.2e-12	2.92e-10	-0.0287194	0.844227	1	-0.923237	2.34e-11	1.08e-09
ENSMUSG00000014444	Piezo1	protein_coding	-	B30	0.275892	0.0745788	0.162277	-0.107004	0.536261	1	0.462934	0.0027722	0.010487	-0.136963	0.428485	1	0.21097	0.172726	0.296701	-0.112774	0.514454	1	0.176368	0.275763	0.438253
ENSMUSG00000014453	Blk	protein_coding	L37	B28	-4.10736	1.47e-47	1.46e-44	-0.26321	0.374655	1	-3.9716	1.61e-44	1.49e-41	-0.468375	0.114222	1	-2.44426	1.35e-19	1.76e-17	0.000286949	0.999227	1	-2.69683	2.81e-21	7.07e-19
ENSMUSG00000014470	Rnf166	protein_coding	-	B35	-0.416596	0.0147058	0.0439658	-0.0235295	0.901695	1	-0.236688	0.165697	0.288056	-0.139862	0.462681	1	0.237284	0.163155	0.284263	-0.0838811	0.659605	1	0.381471	0.032001	0.0885823
ENSMUSG00000014496	Ankrd28	protein_coding	L15	B36	-0.0659687	0.761103	0.853687	-0.296674	0.221639	1	0.14446	0.505487	0.647273	-0.0706916	0.770487	1	0.779292	0.000318312	0.00182336	0.0459224	0.849656	1	0.640303	0.00468598	0.0193272
ENSMUSG00000014498	Ankrd52	protein_coding	L18	B33	0.0231683	0.873327	0.925514	-0.0986054	0.544022	1	0.149128	0.304835	0.452345	-0.115701	0.476253	1	0.421329	0.00369785	0.0140289	0.0751419	0.643479	1	0.439061	0.00382358	0.0164847
ENSMUSG00000014503	Pkd2l2	protein_coding	-	-	-1.75264	8.97e-05	0.000557193	0.247219	0.583741	1	-0.59489	0.156113	0.27523	0.517361	0.245458	1	-0.84237	0.0445871	0.104116	1.07021	0.0151695	0.435546	-1.06189	0.0178265	0.0561942
ENSMUSG00000014504	Srp19	protein_coding	L2	B12	0.473237	0.000901584	0.00414993	0.0138328	0.931099	1	0.401511	0.00492799	0.0170253	0.0822101	0.606425	1	0.476986	0.000814105	0.00400809	0.0162776	0.918861	1	0.579352	0.000100368	0.000804296
ENSMUSG00000014529	Tmbim7	protein_coding	-	-	0.0387344	NA	NA	0	NA	NA	0.0540651	NA	NA	0	NA	NA	0	NA	NA	0	NA	NA	0.0548617	NA	NA
ENSMUSG00000014542	Clec4f	protein_coding	L17	B23	-1.52286	0.0554743	0.12877	-6.37096	4.98e-11	7.55e-09	-5.10909	6.69e-10	1.3e-08	-6.38785	2.99955e-11	5.43093e-09	-4.10924	3.61e-07	4.87e-06	-5.8149	5.6752e-10	1.21e-07	-1.37961	0.0960468	0.204691
ENSMUSG00000014543	Klra17	protein_coding	L1	B17	4.2672	1.36e-13	4.77e-12	0.976972	0.134328	1	4.07331	1.68e-12	5.1e-11	1.34825	0.0369497	0.737543	2.91911	4.56e-07	5.99e-06	2.02	0.00163624	0.0700492	2.9222	1.21e-06	1.79e-05
ENSMUSG00000014547	Wdfy2	protein_coding	L3	B32	0.352617	0.11207	0.222075	-0.359295	0.150762	1	0.397457	0.0735553	0.153944	0.212801	0.390409	1	0.5069	0.0221309	0.0597638	0.215073	0.38565	1	0.207955	0.370756	0.5383
ENSMUSG00000014550	Rbsn	protein_coding	-	-	0.0276229	0.835853	0.903293	-0.0243581	0.870238	1	0.124501	0.350546	0.499841	0.0374811	0.801218	1	0.359917	0.00682254	0.0231525	0.0165014	0.911789	1	0.373762	0.00723864	0.0274636
ENSMUSG00000014551	Mrps25	protein_coding	L6	B8	-0.0861746	0.731515	0.833111	0.302214	0.280473	1	-0.462783	0.0662615	0.142092	0.285802	0.307079	1	-0.594847	0.0181379	0.050886	0.101828	0.716257	1	-0.769839	0.00354034	0.0154805
ENSMUSG00000014554	Dguok	protein_coding	L27	-	-0.702307	0.00262614	0.0104803	0.104452	0.687993	1	-0.757212	0.00119405	0.00508428	-0.033699	0.896905	1	-0.940276	5.69e-05	0.000423055	0.00474096	0.985457	1	-0.913063	0.000187886	0.00136517
ENSMUSG00000014592	Camta1	protein_coding	L19	-	0.234275	0.219263	0.366105	0.326185	0.125504	1	0.420827	0.0273073	0.0701668	0.113031	0.595634	1	0.352284	0.0643364	0.138539	0.46187	0.0297435	0.696949	0.464416	0.0196659	0.0605908
ENSMUSG00000014599	Csf1	protein_coding	L15	B17	0.48538	0.16901	0.301479	-0.206846	0.59953	1	0.105814	0.764351	0.852417	-0.189823	0.62986	1	-0.406526	0.249514	0.388716	-0.342864	0.384116	1	-0.562889	0.127234	0.251569
ENSMUSG00000014601	Strip1	protein_coding	-	-	-0.252411	0.0231456	0.0636005	0.0818317	0.509001	1	-0.120459	0.278591	0.423792	0.00834928	0.94623	1	-0.0920276	0.406603	0.55085	-0.00443281	0.971458	1	-0.162571	0.161791	0.300593
ENSMUSG00000014602	Kif1a	protein_coding	L12	B18	-0.201337	0.595246	0.731399	0.0731862	0.862461	1	0.0172355	0.96372	0.980672	0.440689	0.29607	1	0.28616	0.449458	0.591765	0.382991	0.363982	1	0.4291	0.277801	0.440399
ENSMUSG00000014603	Alx3	protein_coding	-	-	-0.0810783	0.934609	NA	0.0819908	0.925781	NA	-0.0657475	0.946953	NA	0.0064499	0.994153	NA	-0.092126	0.925723	NA	-0.0530114	0.951973	NA	-0.0651024	0.9447	NA
ENSMUSG00000014606	Slc25a11	protein_coding	-	B12	-0.381342	0.110754	0.220095	0.11136	0.676556	1	-0.462448	0.0532083	0.119066	0.0661366	0.804292	1	-0.727804	0.00234635	0.00959358	0.130244	0.625556	1	-0.695449	0.0054413	0.0218367
ENSMUSG00000014609	Chrne	protein_coding	-	B15	-1.93657	0.0120591	0.0374923	-0.318345	0.69202	1	-1.40149	0.063523	0.137521	-0.342378	0.668859	1	-1.04632	0.155446	0.274005	-0.83498	0.305298	1	-0.955926	0.214961	0.368655
ENSMUSG00000014633	Cmc2	protein_coding	-	B12	-0.0552616	0.817215	0.891468	0.07087	0.790542	1	-0.361122	0.133308	0.244272	0.0113208	0.96611	1	-0.604761	0.0119229	0.0362865	0.0283718	0.91525	1	-0.633108	0.0121196	0.0413837
ENSMUSG00000014668	Chfr	protein_coding	L14	-	0.387429	0.000127886	0.000759698	-0.0134274	0.90587	1	0.517721	3.1e-07	3.46e-06	0.0127717	0.910226	1	0.681499	1.42e-11	4.83e-10	-0.00523365	0.963184	1	0.677849	1.33e-10	5.13e-09
ENSMUSG00000014686	Ceacam16	protein_coding	L3	B32	0.782483	0.0498939	0.118289	-0.434135	0.345993	1	0.445138	0.269112	0.412934	0.144703	0.747025	1	2.21888	1.64e-08	2.99e-07	0.195462	0.663161	1	2.10142	2.95e-07	5.15e-06
ENSMUSG00000014704	Hoxa2	protein_coding	-	-	-1.2783	8.79e-06	7.1e-05	-0.486992	0.122335	1	-1.04933	0.000253902	0.00134131	-0.508327	0.105442	1	-0.484677	0.0842232	0.171159	-0.39447	0.208407	1	-0.63432	0.031939	0.088496
ENSMUSG00000014725	Adam28	protein_coding	L30	-	-0.741806	0.0708016	0.155641	0.123297	0.787293	1	-0.335969	0.412879	0.561475	0.134012	0.76923	1	-0.296881	0.469025	0.6104	0.181913	0.690455	1	-0.540523	0.207598	0.359447
ENSMUSG00000014747	Ankrd53	protein_coding	-	-	-0.203533	0.906201	NA	0.724339	0.668795	NA	0.34869	0.840052	NA	0.84738	0.6171	NA	0.981109	0.570303	NA	-0.320371	0.84945	NA	0.305202	0.858967	NA
ENSMUSG00000014748	Tex261	protein_coding	-	-	-0.353188	0.00866967	0.0285888	-0.102839	0.493882	1	-0.326855	0.0151862	0.0435009	-0.182946	0.22343	1	-0.287011	0.0328344	0.0818244	-0.0888399	0.554337	1	-0.216073	0.124559	0.247581
ENSMUSG00000014763	Fam120b	protein_coding	-	-	-0.167915	0.436274	0.594765	-0.0214385	0.929095	1	-0.297497	0.168151	0.291343	-0.0301528	0.90036	1	-0.305221	0.157089	0.276096	0.00823743	0.972715	1	-0.4396	0.0515045	0.127743
ENSMUSG00000014767	Tbp	protein_coding	-	B31	0.138143	0.390193	0.551006	0.088008	0.624503	1	0.273745	0.0886888	0.178357	0.127403	0.477647	1	0.481299	0.00267351	0.0107124	0.0697514	0.697795	1	0.432536	0.00991867	0.0352956
ENSMUSG00000014769	Psmb1	protein_coding	L4	B12	0.57081	2.24e-07	2.62e-06	0.0743395	0.547063	1	0.523875	2.04e-06	1.91e-05	0.155957	0.205918	1	0.2143	0.0520798	0.117583	-0.00396304	0.974387	1	0.389389	0.000735336	0.00424925
ENSMUSG00000014771	Pdcd2	protein_coding	-	-	0.0439928	0.758993	0.851988	0.320799	0.0438833	0.915385	-0.0682021	0.636656	0.757712	0.142637	0.370362	1	-0.110646	0.440961	0.582962	0.133871	0.401399	1	-0.0443184	0.768279	0.860429
ENSMUSG00000014773	Dll1	protein_coding	L12	B26	0.780275	0.00765321	0.025745	0.452483	0.166137	1	1.11393	0.000139998	0.000800078	0.32685	0.317151	1	2.34235	1.1e-15	7.64e-14	0.331575	0.310258	1	2.00843	4.88e-11	2.08e-09
ENSMUSG00000014776	Nol3	protein_coding	L27	-	-1.97347	3.54e-09	5.89e-08	0.156712	0.671485	1	-1.84578	3.37e-08	4.63e-07	0.129833	0.725223	1	-1.68274	4.44e-07	5.86e-06	0.0487399	0.895061	1	-1.79111	2.93e-07	5.12e-06
ENSMUSG00000014778	Fhod1	protein_coding	L32	-	-0.928105	4.01e-05	0.000275366	-0.0456479	0.856395	1	-0.79211	0.000456203	0.00222069	-0.297161	0.238812	1	-0.555184	0.0139671	0.0411548	-0.192555	0.445268	1	-0.701151	0.00299756	0.0134858
ENSMUSG00000014782	Plekhg4	protein_coding	L14	B11	3.75576	8e-26	1.02e-23	-0.163076	0.704714	1	3.5284	6.56e-23	6.78e-21	0.114682	0.784697	1	1.49549	4.03e-05	0.000313018	0.00774068	0.985417	1	1.10808	0.00380925	0.0164335
ENSMUSG00000014786	Slc9a5	protein_coding	-	-	-0.852566	4.54e-05	0.000307701	-0.314785	0.175443	1	-0.634861	0.00237169	0.00916391	-0.258719	0.264098	1	-0.197232	0.341194	0.486424	-0.365662	0.115246	1	-0.410716	0.0590407	0.141647
ENSMUSG00000014791	Elmo3	protein_coding	-	B37	-0.525201	0.0169049	0.0493169	-0.144834	0.555035	1	-0.439674	0.0455922	0.105576	-0.134785	0.582569	1	-0.485842	0.0270477	0.0701912	-0.244007	0.320024	1	-0.495988	0.0310066	0.0864884
ENSMUSG00000014813	Stc1	protein_coding	L27	-	-1.44845	0.00380022	0.0143604	0.0965613	0.86156	1	-1.21821	0.0148784	0.0427842	0.089695	0.871257	1	0.297066	0.549904	0.678727	0.103733	0.851346	1	-0.14779	0.776149	0.866403
ENSMUSG00000014837	4931428F04Rik	protein_coding	L27	-	-1.54469	4.24e-06	3.69e-05	-0.178459	0.630192	1	-1.62128	1.5e-06	1.44e-05	-0.326375	0.378522	1	-1.88547	2.21e-08	3.92e-07	-0.361107	0.330212	1	-2.0988	3.46e-09	1.02e-07
ENSMUSG00000014846	Tppp3	protein_coding	L27	B30	-1.73608	5.99e-05	0.000390716	-0.0132817	0.978022	1	-1.63787	0.00015298	0.000865367	-0.141669	0.768876	1	-1.7082	7.85e-05	0.000557007	-0.18698	0.698146	1	-1.7013	0.000167422	0.00123889
ENSMUSG00000014850	Msh3	protein_coding	-	B31	-0.286472	0.113454	0.224157	0.0138024	0.945446	1	-0.371846	0.0405383	0.0961988	0.01368	0.945824	1	-0.151719	0.400702	0.545416	-0.108727	0.589954	1	-0.247322	0.191411	0.339052
ENSMUSG00000014852	Adamts13	protein_coding	-	-	-1.02282	0.0204026	0.0575551	-0.74994	0.12562	1	-0.724136	0.0983382	0.193545	-0.670376	0.165867	1	-1.06697	0.015293	0.0443381	-0.684934	0.158379	1	-0.937478	0.0420453	0.109589
ENSMUSG00000014856	Tmem208	protein_coding	-	B8	-0.0575429	0.706912	0.815476	-0.0107434	0.94992	1	-0.22561	0.141457	0.255639	0.0275583	0.871792	1	-0.295047	0.0541167	0.121135	-0.110906	0.516733	1	-0.216492	0.176863	0.320634
ENSMUSG00000014859	E2f4	protein_coding	L14	B11	0.205729	0.125031	0.241059	0.171129	0.253716	1	0.125947	0.348272	0.497589	-0.0307671	0.837447	1	0.0318258	0.812491	0.881111	0.00829135	0.955916	1	-0.0130859	0.925762	0.961072
ENSMUSG00000014867	Surf4	protein_coding	L15	B18	0.461382	2.68e-05	0.000192698	-0.0713401	0.561878	1	0.476009	1.48e-05	0.000110433	0.0270228	0.825949	1	0.55291	4.81e-07	6.28e-06	-0.0887846	0.470232	1	0.622102	6.1e-08	1.3e-06
ENSMUSG00000014873	Surf2	protein_coding	-	B31	-0.318342	0.0428321	0.104479	-0.0300762	0.863774	1	-0.317201	0.0439423	0.102509	0.051308	0.7692	1	-0.185002	0.238188	0.376267	-0.06199	0.723413	1	-0.292412	0.0753713	0.170584
ENSMUSG00000014905	Dnajb9	protein_coding	-	B4	0.596139	0.00463203	0.0169085	0.0984097	0.676138	1	0.599344	0.0044322	0.015527	0.204884	0.383943	1	0.705561	0.00079997	0.00394861	0.266723	0.25703	1	0.707038	0.00131346	0.00687669
ENSMUSG00000014907	Naf1	protein_coding	-	-	-0.0245818	0.887577	0.934732	0.242687	0.209518	1	0.0272813	0.875579	0.926308	0.256778	0.182733	1	0.436765	0.0112877	0.0347726	0.309573	0.108266	1	0.431068	0.0169081	0.0538394
ENSMUSG00000014932	Yes1	protein_coding	L34	-	-0.369228	0.2463	0.398152	0.165	0.642275	1	-0.333139	0.295654	0.442624	0.21587	0.543229	1	0.173708	0.585082	0.708827	0.16797	0.636239	1	-0.0939525	0.777694	0.867241
ENSMUSG00000014956	Ppp1cb	protein_coding	-	B34	0.231882	0.37485	0.535851	0.0555718	0.84899	1	0.133415	0.609681	0.735294	0.0983643	0.736068	1	0.239939	0.358466	0.504528	0.307192	0.292466	1	0.296096	0.278418	0.440981
ENSMUSG00000014959	Gorasp2	protein_coding	L12	B6	-0.00416362	0.974984	0.988892	0.00870246	0.953245	1	0.0625205	0.637828	0.758618	0.0114288	0.938586	1	0.374804	0.00471025	0.0170719	-0.0308529	0.835292	1	0.486258	0.000454004	0.00287218
ENSMUSG00000014980	Tsen15	protein_coding	-	B8	-0.523172	0.00255133	0.0102328	0.000806116	0.996657	1	-0.462842	0.00771081	0.0248965	0.00333485	0.986135	1	-0.347794	0.0439519	0.10299	-0.0260287	0.892258	1	-0.427259	0.0184223	0.0576674
ENSMUSG00000015001	Oc90	protein_coding	-	-	NA	NA	NA	NA	NA	NA	NA	NA	NA	NA	NA	NA	NA	NA	NA	NA	NA	NA	NA	NA	NA
ENSMUSG00000015002	Efr3a	protein_coding	-	B31	0.333403	0.0138377	0.0418402	0.134797	0.373599	1	0.235329	0.082576	0.168598	0.0937205	0.535953	1	0.16653	0.219002	0.354585	0.111946	0.459801	1	0.0302104	0.831297	0.903001
ENSMUSG00000015013	Trappc2l	protein_coding	-	B3	-0.248055	0.0786459	0.16895	-0.02539	0.871828	1	-0.281859	0.0462214	0.106688	0.0264763	0.866036	1	-0.55425	8.9e-05	0.000622079	-0.182484	0.246561	1	-0.44073	0.00290856	0.0131711
ENSMUSG00000015016	Acsf3	protein_coding	-	-	-0.811777	1.91e-06	1.83e-05	-0.242707	0.199861	1	-0.836039	1e-06	1e-05	-0.34369	0.0692274	1	-0.691927	4.66e-05	0.000354912	-0.176414	0.350381	1	-0.63361	0.0003717	0.00242659
ENSMUSG00000015023	Ddx19a	protein_coding	-	-	-0.00964304	0.944103	0.970076	0.074013	0.630026	1	0.111043	0.419638	0.567885	0.0121139	0.937081	1	0.334317	0.014685	0.0429058	0.034208	0.823686	1	0.409819	0.00423506	0.01786
ENSMUSG00000015027	Galns	protein_coding	L3	B7	0.346234	0.0510628	0.120574	-0.0537661	0.787095	1	0.312272	0.0789069	0.162692	0.106795	0.590363	1	-0.105945	0.551624	0.680425	-0.116878	0.556938	1	-0.154998	0.405777	0.571453
ENSMUSG00000015053	Gata2	protein_coding	L32	B36	0.116691	0.682809	0.797883	0.233676	0.463634	1	0.352461	0.217088	0.352386	-0.205618	0.51908	1	-0.263343	0.356504	0.502419	-0.149123	0.640064	1	-0.329156	0.270365	0.432172
ENSMUSG00000015083	C8g	protein_coding	-	B21	-0.57281	0.30653	0.46397	-3.60562	1.94e-08	1.9e-06	-2.83761	5.95e-07	6.25e-06	-3.16153	6.32788e-07	5.4261e-05	-4.37351	5.81e-14	2.94e-12	-2.86733	5.84403e-06	0.000421611	-0.104701	0.857837	0.919527
ENSMUSG00000015085	Entpd2	protein_coding	L22	B24	-1.51846	1.61e-08	2.34e-07	0.216005	0.458418	1	-1.38451	2.63e-07	2.99e-06	0.034846	0.904807	1	-0.688013	0.00900978	0.0290484	0.125818	0.665775	1	-0.570051	0.038691	0.10286
ENSMUSG00000015087	Rabl6	protein_coding	-	-	-0.340939	0.00224299	0.00917841	0.0324254	0.79449	1	-0.272706	0.0145689	0.0420552	0.0230169	0.853169	1	-0.0775591	0.486066	0.625115	-0.0541419	0.663571	1	-0.0277034	0.812027	0.889539
ENSMUSG00000015090	Ptgds	protein_coding	-	B20	-1.31157	0.187042	0.325108	0.674064	0.53214	1	-1.03545	0.296978	0.444146	0.0152051	0.988779	1	-1.67439	0.0932004	0.185416	2.25009	0.0363805	0.783232	-0.441021	0.667574	0.789536
ENSMUSG00000015092	Edf1	protein_coding	L6	B9	-0.322168	0.0589447	0.134994	0.0862429	0.650676	1	-0.533335	0.00179199	0.00721671	-0.0265996	0.88891	1	-0.651056	0.00013683	0.000899009	-0.146228	0.44279	1	-0.598716	0.000801346	0.0045503
ENSMUSG00000015093	Clic3	protein_coding	L33	B27	-1.58676	9.01e-06	7.27e-05	-0.0271939	0.945579	1	-1.44387	5.35e-05	0.000341616	-0.0148773	0.970209	1	-0.690774	0.0530797	0.11938	-0.20345	0.609587	1	-0.487435	0.191598	0.339287
ENSMUSG00000015094	Npdc1	protein_coding	-	B24	-0.285556	0.206877	0.351394	0.105019	0.677588	1	-0.367408	0.104542	0.202502	-0.0726617	0.773613	1	-0.291198	0.197979	0.328988	-0.166549	0.509807	1	-0.36281	0.125202	0.248504
ENSMUSG00000015095	Fbxw5	protein_coding	-	-	-0.313933	0.0139732	0.0421331	-0.0735021	0.606327	1	-0.194912	0.12709	0.235205	-0.214859	0.131909	1	-0.175784	0.168198	0.290971	-0.131306	0.357123	1	-0.139117	0.297303	0.462259
ENSMUSG00000015112	Slc25a13	protein_coding	-	B4	0.406174	0.115981	0.227911	-0.51945	0.0740341	1	0.204144	0.430406	0.578196	-0.534849	0.0654207	1	-0.172805	0.504804	0.640601	-0.184324	0.524357	1	0.21835	0.419446	0.583503
ENSMUSG00000015120	Ube2i	protein_coding	-	-	-0.00824023	0.965498	0.983151	-0.066616	0.754353	1	0.150804	0.428592	0.576525	-0.0672268	0.752131	1	0.650475	0.000635011	0.00325176	-0.11542	0.587695	1	0.765749	0.000119969	0.000934563
ENSMUSG00000015126	Tsr3	protein_coding	-	-	-0.182198	0.268202	0.421852	0.103104	0.573806	1	-0.137225	0.405098	0.553627	-0.0305953	0.867381	1	0.0743824	0.649858	0.759747	-0.152418	0.406804	1	0.0830644	0.628284	0.75825
ENSMUSG00000015127	Unkl	protein_coding	L33	B37	-0.200451	0.173449	0.307361	-0.0121255	0.941226	1	-0.170083	0.248513	0.389454	-0.0574733	0.726514	1	-0.096129	0.5134	0.647808	-0.023801	0.884854	1	-0.0850946	0.580404	0.720391
ENSMUSG00000015133	Lrrk1	protein_coding	L18	-	0.208276	0.273114	0.427611	-0.155813	0.463323	1	0.169178	0.373453	0.522642	-0.0984169	0.643101	1	-0.128993	0.497397	0.634245	-0.242577	0.253538	1	-0.138176	0.48703	0.64208
ENSMUSG00000015134	Aldh1a3	protein_coding	L10	B27	-0.260839	0.553333	0.696687	-0.494679	0.314706	1	0.698856	0.11065	0.211421	-0.274361	0.575701	1	3.57275	2.41e-16	1.88e-14	-0.0901745	0.853913	1	3.23809	1.11e-12	6.67e-11
ENSMUSG00000015143	Actn1	protein_coding	L12	B36	0.495411	0.0297069	0.0777923	-0.0948664	0.709505	1	0.400656	0.0787521	0.162402	-0.0949463	0.709239	1	0.9045	7.19e-05	0.000516944	-0.126694	0.618816	1	0.809411	0.000680046	0.00397997
ENSMUSG00000015149	Sirt2	protein_coding	-	B11	-0.0613898	0.607974	0.741401	-0.0323715	0.808812	1	-0.120684	0.313654	0.461884	-0.0567433	0.67129	1	-0.19386	0.105306	0.203841	-0.122871	0.358384	1	-0.217407	0.0826188	0.182865
ENSMUSG00000015165	Hnrnpl	protein_coding	-	-	-0.0913259	0.451829	0.608692	-0.107054	0.430186	1	0.0345597	0.775879	0.859234	-0.105912	0.434958	1	0.209619	0.084005	0.170833	-0.00826408	0.95142	1	0.242668	0.0557974	0.135671
ENSMUSG00000015176	Nolc1	protein_coding	L2	B11	0.262739	0.154297	0.281358	0.1744	0.397577	1	0.180779	0.327356	0.475816	0.161776	0.432372	1	0.859809	3.03e-06	3.21e-05	0.0871385	0.67251	1	0.777611	5.41e-05	0.000479748
ENSMUSG00000015189	Casd1	protein_coding	L29	B39	-0.449205	0.0585401	0.134296	0.036972	0.889042	1	-0.594838	0.0123288	0.0365748	-0.0514812	0.845937	1	-0.548038	0.0210108	0.0573102	0.0807526	0.760492	1	-0.640147	0.00999503	0.0355115
ENSMUSG00000015202	Cnksr3	protein_coding	L18	-	0.219201	0.357832	0.518058	0.207686	0.435465	1	0.0685966	0.773897	0.857894	0.00300723	0.990992	1	0.212141	0.37334	0.518174	0.0313357	0.906373	1	0.197235	0.428859	0.591275
ENSMUSG00000015214	Mtmr1	protein_coding	-	B25	0.304779	0.0969963	0.198723	-0.0301875	0.883223	1	0.271962	0.1389	0.251818	0.00101754	0.996046	1	0.416095	0.0233832	0.062432	0.0915241	0.655725	1	0.32741	0.0881841	0.1921
ENSMUSG00000015217	Hmgb3	protein_coding	L10	B10	0.138741	0.675235	0.792429	-0.0789776	0.830994	1	0.334027	0.313059	0.461312	0.221344	0.548838	1	0.729567	0.0272655	0.0706334	0.0450468	0.902995	1	0.693534	0.0447138	0.1146
ENSMUSG00000015222	Map2	protein_coding	L27	B40	-0.86377	0.0121525	0.0377057	-0.15815	0.679603	1	-1.20596	0.000492012	0.0023756	0.099262	0.795013	1	-0.886794	0.00999803	0.0315657	-0.315483	0.410162	1	-1.22075	0.000736254	0.00425241
ENSMUSG00000015224	Cyp2j9	protein_coding	L29	-	-1.07512	0.0323737	0.0835244	-0.079433	0.886804	1	-1.01902	0.0426409	0.10014	-0.124518	0.823371	1	-1.65041	0.0010479	0.00493807	-0.21194	0.704106	1	-1.73441	0.000999407	0.00547533
ENSMUSG00000015242	Nipsnap3a	protein_coding	-	-	NA	NA	NA	NA	NA	NA	NA	NA	NA	NA	NA	NA	NA	NA	NA	NA	NA	NA	NA	NA	NA
ENSMUSG00000015243	Abca1	protein_coding	L13	B32	-0.646109	0.0187721	0.05375	-0.389275	0.204799	1	-0.323338	0.239517	0.378746	-0.263777	0.390105	1	0.103144	0.707389	0.805052	-0.211833	0.490082	1	-0.00404516	0.988767	0.995986
ENSMUSG00000015247	Nipsnap3b	protein_coding	L6	B8	0.451987	2.56e-06	2.38e-05	-0.118198	0.278957	1	0.39545	4.2e-05	0.000276443	-0.0538324	0.619129	1	0.21805	0.0236622	0.0630327	-0.0834497	0.442381	1	0.20778	0.0397644	0.105164
ENSMUSG00000015289	Lage3	protein_coding	-	-	-0.689934	0.000548892	0.00270314	0.0679757	0.758958	1	-0.736612	0.000233723	0.00124866	-0.0331466	0.880986	1	-0.883841	9.81e-06	9.06e-05	-0.248572	0.262873	1	-0.796806	0.000141242	0.00107219
ENSMUSG00000015290	Ubl4a	protein_coding	-	-	-0.369698	0.00436015	0.0161191	0.155492	0.281642	1	-0.459184	0.000411226	0.00203229	0.0588502	0.683496	1	-0.307539	0.0175734	0.0496277	-0.023026	0.8734	1	-0.387302	0.00432425	0.0181404
ENSMUSG00000015291	Gdi1	protein_coding	-	B39	-0.307415	0.00242868	0.00981892	-0.0159792	0.887807	1	-0.267733	0.00829891	0.0264534	-0.0697485	0.53788	1	-0.100288	0.32219	0.466788	-0.039236	0.728966	1	-0.154181	0.145799	0.278288
ENSMUSG00000015305	Sash1	protein_coding	L19	B4	-0.707089	0.00419295	0.0156094	-0.302673	0.272434	1	-0.214096	0.385868	0.534793	-0.404164	0.142774	1	0.291152	0.238148	0.376234	-0.253161	0.358598	1	0.315821	0.221022	0.375962
ENSMUSG00000015312	Gadd45b	protein_coding	L18	B8	-0.308028	0.196375	0.337584	-0.343132	0.197745	1	-0.382307	0.108976	0.20896	-0.300408	0.259273	1	-0.287316	0.228091	0.365098	-0.564284	0.0342115	0.757153	-0.257154	0.302288	0.467596
ENSMUSG00000015314	Slamf6	protein_coding	L35	B39	0.594457	0.036465	0.0919595	-0.318884	0.317079	1	-0.0454771	0.873255	0.924794	-0.463173	0.146113	1	-0.0396405	0.889277	0.934765	-0.120784	0.704185	1	-0.639752	0.0323748	0.0894332
ENSMUSG00000015316	Slamf1	protein_coding	L6	B36	2.24525	1.21e-12	3.55e-11	-0.0911089	0.799793	1	1.79421	1.48e-08	2.18e-07	-0.0356009	0.920754	1	1.36539	1.66e-05	0.000144118	-0.205073	0.568169	1	1.31569	7.15e-05	0.000604201
ENSMUSG00000015335	Zdhhc12	protein_coding	L14	-	0.213646	0.17354	0.307476	-0.174627	0.323486	1	0.233445	0.137815	0.250444	-0.0848017	0.629695	1	-0.00180722	0.990831	0.997296	-0.299608	0.0904315	1	0.136034	0.407997	0.573265
ENSMUSG00000015337	Endog	protein_coding	L33	B12	-0.759348	0.000442459	0.00224266	0.1554	0.517223	1	-0.604849	0.00513655	0.0176303	0.0359893	0.88074	1	-0.29523	0.170085	0.29334	-0.0208672	0.930733	1	-0.309742	0.169175	0.310425
ENSMUSG00000015340	Cybb	protein_coding	L7	B7	2.44674	2.01e-12	5.65e-11	-0.587214	0.130758	1	2.49493	7.39e-13	2.38e-11	0.34958	0.367994	1	0.412891	0.235427	0.373343	0.182262	0.638848	1	0.107355	0.767921	0.860238
ENSMUSG00000015341	Golga7	protein_coding	-	-	-0.154732	0.102627	0.207474	-0.0528304	0.618024	1	-0.223619	0.0185595	0.05149	-0.112465	0.287967	1	-0.236444	0.0126153	0.0379564	-0.0813289	0.442372	1	-0.196334	0.0478502	0.120708
ENSMUSG00000015342	Xk	protein_coding	-	B34	0.0241139	0.933877	0.963438	0.0837605	0.796205	1	0.0749905	0.79688	0.873637	0.199436	0.53566	1	-0.425595	0.146657	0.261766	0.585575	0.0671038	1	-0.305006	0.320288	0.486813
ENSMUSG00000015354	Pcolce2	protein_coding	L33	B27	-3.35048	3.07e-21	2.63e-19	-0.0987208	0.802391	1	-3.31964	7.17e-21	6.01e-19	-0.441925	0.262618	1	-2.91761	1.68e-16	1.34e-14	-0.464519	0.239005	1	-3.22009	3.38e-18	5.27e-16
ENSMUSG00000015355	Cd48	protein_coding	L35	B10	1.523	1.04e-07	1.3e-06	-0.0673745	0.833567	1	0.987509	0.000568168	0.00269225	0.17776	0.578791	1	0.113629	0.692043	0.792343	0.061022	0.84894	1	-0.054657	0.855513	0.917908
ENSMUSG00000015357	Clpx	protein_coding	-	-	0.136762	0.557228	0.700051	-0.0724172	0.780965	1	0.35717	0.125255	0.232506	-0.127527	0.624264	1	0.261461	0.261614	0.402599	-0.0716431	0.783186	1	0.365101	0.133803	0.261183
ENSMUSG00000015363	Trabd	protein_coding	L18	-	0.0915	0.557988	0.700671	-0.0472474	0.786787	1	0.134798	0.388292	0.536813	0.0137052	0.937404	1	0.285175	0.067656	0.144233	-0.0269145	0.877482	1	0.406703	0.012692	0.0429034
ENSMUSG00000015365	Mov10l1	protein_coding	L22	-	-0.751841	0.578078	0.717193	1.26429	0.382484	1	0.174583	0.89686	0.939225	0.90401	0.532456	1	-1.89751	0.164271	0.285847	1.4768	0.307463	1	-2.65201	0.0634514	0.149688
ENSMUSG00000015377	Dennd6b	protein_coding	-	B37	-0.269542	0.164415	0.295307	-0.0272727	0.899675	1	-0.116498	0.547915	0.684149	-0.273523	0.206416	1	-0.0771682	0.689973	0.790748	-0.0257796	0.905055	1	-0.0785569	0.69806	0.810903
ENSMUSG00000015396	Cd83	protein_coding	L8	B28	-0.668579	0.0195439	0.0555466	-0.274514	0.389961	1	-0.681394	0.01743	0.0488444	0.0243917	0.938991	1	-0.43892	0.124747	0.232128	0.0862634	0.786632	1	-0.660218	0.0274888	0.0786498
ENSMUSG00000015401	Tmem27	protein_coding	-	-	-0.265681	0.80325	0.882732	-1.53056	0.226947	NA	-2.02387	0.0932705	0.185727	0.108396	0.924524	1	-1.83909	0.115914	0.219029	-0.893782	0.458134	NA	-3.04561	0.0170366	0.0541817
ENSMUSG00000015405	Ace2	protein_coding	L31	-	-0.821541	0.00356166	0.0136043	0.186505	0.551585	1	-0.425945	0.130209	0.2399	0.0741579	0.812818	1	-0.26303	0.349064	0.494649	0.286644	0.359761	1	-0.304128	0.300828	0.465933
ENSMUSG00000015437	Gzmb	protein_coding	L35	B15	4.97509	3.39e-49	4.56e-46	-0.195306	0.606941	1	3.4305	2.96e-24	3.47e-22	-1.33563	0.000492017	0.025314	3.25336	5.59e-22	1.02e-19	-1.58186	3.97515e-05	0.0024181	2.99446	2.07e-17	2.86e-15
ENSMUSG00000015441	Gzmf	protein_coding	-	-	2.60817	0.0991729	0.20197	1.3028	0.438592	NA	2.74266	0.0829819	0.169195	-0.635552	0.710485	1	2.61416	0.0982225	0.192834	-0.597044	0.727331	1	2.42903	0.134621	0.262396
ENSMUSG00000015443	Gzmn	protein_coding	-	-	NA	NA	NA	NA	NA	NA	NA	NA	NA	NA	NA	NA	NA	NA	NA	NA	NA	NA	NA	NA	NA
ENSMUSG00000015451	C4a	processed_transcript	-	-	0.452024	0.145222	0.26889	-0.302038	0.396416	1	0.434708	0.163098	0.284586	-0.255352	0.468992	1	0.838243	0.00637248	0.0218792	0.114599	0.742234	1	0.811886	0.0115375	0.0397656
ENSMUSG00000015452	Ager	protein_coding	L33	B27	-1.32076	0.00456006	0.016683	-0.0602493	0.907546	1	-1.45753	0.00174646	0.00706148	-0.0582495	0.910602	1	-1.15936	0.0127759	0.0383319	-0.354982	0.49382	1	-1.15002	0.0180769	0.0567803
ENSMUSG00000015461	Atf6b	protein_coding	-	-	-0.183017	0.447813	0.605096	-0.073403	0.785192	1	-0.344335	0.153508	0.271758	-0.169734	0.528469	1	-0.420761	0.0810437	0.166065	-0.168363	0.531854	1	-0.502281	0.0464974	0.117996
ENSMUSG00000015467	Egfl8	protein_coding	-	-	-1.1161	0.000413083	0.00211342	0.381006	0.254955	1	-0.786972	0.0119918	0.0357277	-0.100454	0.766189	1	-0.867272	0.00527251	0.0187446	-0.0622797	0.853857	1	-0.816727	0.012508	0.0424506
ENSMUSG00000015468	Notch4	protein_coding	L33	B27	-0.376814	0.290595	0.447237	0.0137122	0.972503	1	-0.225235	0.527587	0.666265	-0.306148	0.441574	1	-0.713651	0.045357	0.105471	-0.229023	0.564832	1	-0.96735	0.00946339	0.0339812
ENSMUSG00000015474	Ppt2	protein_coding	-	B18	0.0263941	0.889199	0.935726	-0.10287	0.627838	1	0.134937	0.476561	0.620752	-0.0727957	0.730847	1	-0.673086	0.000423488	0.00231994	-0.0829944	0.6952	1	-0.421911	0.0343844	0.0936846
ENSMUSG00000015476	Prrt1	protein_coding	-	B19	-0.733594	0.0626078	0.141417	0.230264	0.596447	1	-0.593566	0.132038	0.242444	-0.346939	0.427134	1	-0.368236	0.347174	0.492724	0.134844	0.756472	1	-0.325242	0.427546	0.590247
ENSMUSG00000015478	Rnf5	protein_coding	L29	B31	-0.559399	0.0276898	0.0733153	-0.0883654	0.755217	1	-0.760473	0.00280328	0.0105941	-0.0990054	0.726726	1	-0.667885	0.0085767	0.0278909	-0.153249	0.588672	1	-0.590697	0.0262481	0.0758489
ENSMUSG00000015484	Fam163a	protein_coding	-	-	-1.82023	0.0768898	0.166087	-0.0545372	0.959553	NA	-0.833488	0.403518	0.552188	-0.130334	0.903374	1	-0.678727	0.491837	0.629698	-0.279991	0.795051	1	-0.939072	0.365909	0.533394
ENSMUSG00000015488	Cacfd1	protein_coding	-	B31	-0.49629	0.000218303	0.0012096	-0.0808583	0.589076	1	-0.39796	0.00304826	0.0113498	-0.0656675	0.660453	1	-0.258449	0.0536359	0.120301	-0.0814955	0.585845	1	-0.103394	0.460353	0.619987
ENSMUSG00000015501	Hivep2	protein_coding	-	B39	0.0341942	0.870245	0.923446	0.017528	0.940266	1	-0.0682934	0.744334	0.838215	-0.295248	0.206975	1	-0.00962746	0.963315	0.980575	-0.07667	0.743073	1	-0.110156	0.614878	0.748134
ENSMUSG00000015519	2310057J18Rik	protein_coding	-	B25	0	1	NA	0	1	NA	0	1	NA	0	1	NA	0	1	NA	0	1	NA	0	1	NA
ENSMUSG00000015522	Arnt	protein_coding	-	B5	-0.112946	0.373207	0.534169	-0.00496902	0.972036	1	0.164882	0.193445	0.323121	-0.0390292	0.782941	1	0.295695	0.0195558	0.0540382	0.00178463	0.98995	1	0.197973	0.135195	0.263182
ENSMUSG00000015533	Itga2	protein_coding	L13	B36	-0.497458	0.202068	0.34504	-0.292292	0.501506	1	-1.02294	0.00881954	0.0278331	-0.0295199	0.945839	1	-0.209767	0.590398	0.713165	-0.23024	0.596385	1	-0.613166	0.132601	0.259369
ENSMUSG00000015536	Mocs2	protein_coding	-	B8	-0.327172	0.0520634	0.122532	-0.135967	0.469846	1	-0.375354	0.0259915	0.0674663	-0.10963	0.559694	1	-0.343186	0.0415088	0.0984876	-0.238078	0.205688	1	-0.259064	0.141299	0.271875
ENSMUSG00000015542	Nat9	protein_coding	-	B9	-0.321505	0.0888297	0.18563	-0.118436	0.574481	1	-0.234759	0.214335	0.348966	-0.0628613	0.76528	1	-0.3828	0.0427104	0.100751	-0.202619	0.336692	1	-0.308571	0.118509	0.238991
ENSMUSG00000015568	Lpl	protein_coding	L12	B13	0.192264	0.639139	0.765449	0.240909	0.598262	1	0.477674	0.244023	0.384188	-0.0785355	0.863622	1	1.26872	0.0019718	0.00830993	0.834867	0.067839	1	1.22395	0.00428133	0.0180086
ENSMUSG00000015575	Atp6v0e	protein_coding	-	B3	0.3415	0.0160321	0.0472341	0.0273342	0.863248	1	0.34356	0.0154587	0.0441502	0.132362	0.403674	1	0.0477683	0.736395	0.827094	-0.0267883	0.86592	1	0.337027	0.0230473	0.0685015
ENSMUSG00000015579	Nkx2-5	protein_coding	L22	-	-2.12746	0.00143652	0.00623132	1.60216	0.0150355	0.449631	-1.20567	0.0583276	0.12835	1.54793	0.0186909	0.493005	-1.65117	0.0102657	0.032232	1.85575	0.00472951	0.171457	-1.54469	0.0221744	0.066501
ENSMUSG00000015597	Zfp318	protein_coding	-	B39	-0.466264	0.028722	0.0755938	-0.054849	0.817689	1	-0.343468	0.107175	0.206378	-0.0965209	0.684886	1	-0.273997	0.198309	0.329486	-0.0556879	0.814895	1	-0.494368	0.0266173	0.0766545
ENSMUSG00000015599	Ttbk1	protein_coding	-	B38	-0.526307	0.331711	0.491364	0.49925	0.378298	1	-1.07876	0.0614328	0.133883	0.155687	0.785574	1	-0.449092	0.40143	0.546207	0.475047	0.399838	1	-0.750484	0.195334	0.344146
ENSMUSG00000015605	Srf	protein_coding	L15	-	-0.457226	0.000354475	0.00185208	-0.00681303	0.96194	1	-0.575911	7.11e-06	5.79e-05	0.126332	0.37546	1	-0.1602	0.209777	0.343277	0.106587	0.454786	1	-0.149475	0.263481	0.424727
ENSMUSG00000015619	Gata3	protein_coding	L27	B41	-0.308304	0.228393	0.377304	-0.280847	0.326297	1	-0.764741	0.0029944	0.0111794	-0.000522052	0.998538	1	-1.28394	6.87e-07	8.63e-06	-0.223529	0.433879	1	-1.3194	1.18e-06	1.75e-05
ENSMUSG00000015627	Gata5	protein_coding	L27	B26	-1.83438	0.000316419	0.00167501	-0.3209	0.57026	1	-2.07965	4.58e-05	0.000298096	-0.136758	0.808744	1	-1.62958	0.00136233	0.00613475	-0.273924	0.627902	1	-2.20925	3.43e-05	0.000326297
ENSMUSG00000015647	Lama5	protein_coding	L18	B26	0.140131	0.717563	0.823048	-0.184451	0.6695	1	0.486204	0.20946	0.342766	-0.141264	0.743738	1	0.735774	0.0575191	0.126998	-0.155052	0.719738	1	0.767681	0.0579354	0.139639
ENSMUSG00000015652	Steap1	protein_coding	L10	-	-0.381249	0.475073	0.6297	-0.0454867	0.938681	1	-0.195469	0.714078	0.816099	0.492761	0.399574	1	0.235302	0.655915	0.764013	-0.12663	0.83035	1	0.0555412	0.920111	0.957369
ENSMUSG00000015653	Steap2	protein_coding	L12	B26	0.705715	0.033143	0.0851829	0.119049	0.747809	1	0.501809	0.130119	0.239813	0.490154	0.184851	1	0.273199	0.409872	0.553792	0.204376	0.580718	1	0.175627	0.61247	0.746376
ENSMUSG00000015656	Hspa8	protein_coding	L7	B13	0.953808	8.2e-06	6.66e-05	0.442974	0.0637625	1	0.579974	0.00669336	0.0221259	0.354942	0.137427	1	0.472531	0.0271469	0.0704065	0.164065	0.492339	1	0.452378	0.0430843	0.111535
ENSMUSG00000015659	Serac1	protein_coding	L20	-	-0.218597	0.306242	0.463717	-0.01811	0.939403	1	-0.140327	0.511838	0.652797	0.0125394	0.957889	1	0.0454713	0.830667	0.89384	0.137448	0.562377	1	-0.120574	0.589143	0.727649
ENSMUSG00000015665	Awat1	protein_coding	L8	-	0.368614	0.833148	0.901845	-0.948722	0.584673	NA	1.32398	0.448746	0.596092	5.23929	0.00269832	0.10973	0.210131	0.90442	0.944382	1.44772	0.406298	NA	-1.18405	0.49889	0.652095
ENSMUSG00000015668	Pdzd11	protein_coding	-	B9	-0.031949	0.875212	0.926748	0.035255	0.876734	1	-0.166626	0.413522	0.562246	0.00763514	0.973181	1	-0.514081	0.0116882	0.0356896	0.0374428	0.86907	1	-0.510879	0.0166927	0.053295
ENSMUSG00000015671	Psma2	protein_coding	L4	B12	0.727365	1.29e-08	1.93e-07	-0.0221089	0.877383	1	0.668664	1.74e-07	2.05e-06	0.0646306	0.651615	1	0.361121	0.0047782	0.0172843	-0.154221	0.281888	1	0.522506	9.43e-05	0.00076502
ENSMUSG00000015672	Mrpl32	protein_coding	L4	B34	0.455422	0.0307404	0.0799411	0.259514	0.271134	1	0.373017	0.0773427	0.16024	0.406341	0.0839888	1	0.309262	0.142501	0.256214	0.175227	0.457367	1	0.500673	0.0230568	0.0685121
ENSMUSG00000015697	Setdb1	protein_coding	-	B31	-0.014652	0.89094	0.936465	0.0794477	0.505792	1	0.0112709	0.916095	0.950004	0.0781688	0.512017	1	0.0174112	0.870445	0.921643	0.00328597	0.978038	1	-0.0911987	0.414958	0.579629
ENSMUSG00000015702	Anxa9	protein_coding	L24	B6	-0.690834	0.0236293	0.0646039	0.226446	0.504424	1	-0.886973	0.00375944	0.0135199	-0.00375313	0.991175	1	-1.19537	9.49e-05	0.00065766	0.0465471	0.890898	1	-1.36422	2.2e-05	0.000222825
ENSMUSG00000015709	Arnt2	protein_coding	L26	-	0.67311	0.138318	0.259572	0.568824	0.260968	1	0.408769	0.370221	0.519657	1.08172	0.031379	0.667723	-0.704083	0.127944	0.236451	0.105969	0.834942	1	-0.75617	0.119668	0.240412
ENSMUSG00000015711	Prune	protein_coding	-	-	-0.463068	0.00359708	0.0137122	-0.0782539	0.659045	1	-0.277429	0.081049	0.166151	-0.058885	0.739516	1	-0.0652318	0.680685	0.783134	0.0222885	0.899835	1	0.0485048	0.769834	0.861622
ENSMUSG00000015714	Cers2	protein_coding	-	B6	0.0729119	0.522474	0.670632	-0.116766	0.359765	1	0.0957563	0.401067	0.549541	-0.015621	0.902433	1	0.201664	0.0768208	0.159262	-0.0918375	0.471214	1	0.284829	0.0168618	0.053715
ENSMUSG00000015721	Nlrp5	protein_coding	-	-	0	1	NA	0	1	NA	0	1	NA	0	1	NA	0	1	NA	0	1	NA	0	1	NA
ENSMUSG00000015733	Capza2	protein_coding	L1	B13	1.3959	2.11e-16	1.09e-14	0.0915905	0.630009	1	1.34062	3.04e-15	1.42e-13	0.29342	0.122535	1	0.717625	2.42e-05	0.00020222	0.253381	0.182438	1	0.657861	0.000215	0.00152619
ENSMUSG00000015745	Plekho1	protein_coding	L6	B35	-0.47679	0.0162587	0.0477601	0.221427	0.317017	1	-0.241003	0.224384	0.361142	0.00370374	0.986648	1	-0.219984	0.267061	0.408487	0.104381	0.637161	1	-0.26694	0.198019	0.347592
ENSMUSG00000015747	Vps45	protein_coding	L6	B9	-0.0343448	0.897112	0.940319	-0.0711976	0.810423	1	-0.509303	0.0562036	0.124564	0.00986155	0.973452	1	-0.574827	0.0309069	0.0779049	-0.065516	0.825168	1	-0.692895	0.013061	0.0438785
ENSMUSG00000015748	Prpf3	protein_coding	-	-	0.140268	0.259641	0.412926	0.159056	0.252781	1	0.0541648	0.664198	0.777739	0.101863	0.463318	1	0.146108	0.239874	0.378092	0.0480479	0.729765	1	-0.0176473	0.892357	0.941612
ENSMUSG00000015749	Anp32e	protein_coding	-	B34	0.21048	0.162368	0.292549	-0.0712053	0.672611	1	0.148709	0.323817	0.472124	0.0368457	0.826781	1	0.089578	0.552124	0.680852	0.00756017	0.964195	1	0.105899	0.50157	0.654477
ENSMUSG00000015750	Aph1a	protein_coding	L15	B13	-0.0790384	0.692823	0.804493	-0.108176	0.628521	1	-0.0183563	0.926911	0.956896	-0.420819	0.0598835	0.966877	-0.537935	0.00720335	0.0241971	-0.515757	0.0211371	0.551717	-0.506636	0.0155248	0.0503527
ENSMUSG00000015755	Tab2	protein_coding	-	B33	0.188011	0.346443	0.506793	0.0286001	0.898026	1	0.413152	0.0385396	0.0924535	-0.0162818	0.941831	1	0.493443	0.0134441	0.0398737	-0.00935065	0.966576	1	0.487872	0.0194346	0.0600884
ENSMUSG00000015757	Ppil4	protein_coding	-	-	0.198166	0.37081	0.531836	0.29755	0.228908	1	0.44887	0.0426033	0.100062	0.195699	0.428669	1	0.620011	0.00506506	0.0181447	0.194723	0.431055	1	0.437449	0.0586976	0.140986
ENSMUSG00000015759	Cnih1	protein_coding	-	B12	0.106566	0.459377	0.615141	0.200089	0.213647	1	-0.00930191	0.948601	0.971697	0.226329	0.158964	1	-0.0573508	0.690624	0.791289	0.169758	0.291129	1	0.0982349	0.514375	0.665082
ENSMUSG00000015766	Eps8	protein_coding	L10	B4	0.715173	6.23e-05	0.000404772	-0.115803	0.563109	1	0.644918	0.000308459	0.00158724	0.249222	0.212123	1	0.881591	7.87e-07	9.74e-06	0.322922	0.105918	1	0.867122	3.4e-06	4.44e-05
ENSMUSG00000015776	Med22	protein_coding	-	-	-0.497966	0.00010296	0.00062877	-0.109712	0.443103	1	-0.552957	1.67e-05	0.000122358	-0.129806	0.363699	1	-0.362382	0.00464934	0.0168842	-0.11274	0.430296	1	-0.304165	0.0231984	0.0688455
ENSMUSG00000015787	Abo	protein_coding	-	-	-0.693839	0.483905	NA	0.460569	0.602476	NA	-0.64528	0.514939	NA	0.304144	0.730888	NA	-0.606276	0.540864	NA	0.365929	0.67901	NA	-0.557704	0.5537	NA
ENSMUSG00000015790	Surf1	protein_coding	-	-	-0.295587	0.0478885	0.114348	-0.0787718	0.636866	1	-0.291875	0.0509857	0.115207	-0.0562341	0.735809	1	-0.271116	0.0694058	0.147144	-0.119898	0.472232	1	-0.237816	0.12801	0.252697
ENSMUSG00000015804	Med28	protein_coding	-	B1	-0.27104	0.0853696	0.179943	0.131214	0.455411	1	-0.425875	0.00696695	0.0228805	0.0612311	0.727482	1	-0.54795	0.000511564	0.00271227	-0.0974359	0.579631	1	-0.50097	0.00240206	0.011288
ENSMUSG00000015806	Qdpr	protein_coding	L27	B12	-0.722075	0.00170831	0.00723758	-0.290955	0.257528	1	-1.07914	2.87e-06	2.59e-05	-0.3143	0.221129	1	-1.14844	6.23e-07	7.95e-06	-0.361907	0.158987	1	-0.805405	0.000824694	0.00465861
ENSMUSG00000015812	Gnrh1	protein_coding	-	-	0.0944179	0.780923	0.867166	0.590192	0.113932	1	0.546739	0.104646	0.202651	0.314799	0.400528	1	0.527943	0.115279	0.218238	0.397831	0.287788	1	0.256386	0.468095	0.626996
ENSMUSG00000015829	Tnr	protein_coding	L34	-	-0.671993	0.171916	0.305424	0.0611663	0.90978	1	-0.371997	0.447862	0.595144	0.0625288	0.907469	1	0.191727	0.691176	0.791677	-0.00510562	0.992447	1	0.148514	0.768871	0.860823
ENSMUSG00000015837	Sqstm1	protein_coding	L18	B34	0.138896	0.490005	0.642893	0.0274902	0.902685	1	0.3095	0.124002	0.230682	-0.00133178	0.995274	1	0.441241	0.0282958	0.0727504	-0.0283089	0.8998	1	0.657904	0.00176316	0.00880428
ENSMUSG00000015839	Nfe2l2	protein_coding	L13	B17	0.357548	0.00512154	0.018353	0.129257	0.365487	1	0.482961	0.00015625	0.000881386	0.243982	0.0874038	1	0.821667	1.21e-10	3.42e-09	0.103829	0.467182	1	0.765193	9.9e-09	2.6e-07
ENSMUSG00000015843	Rxrg	protein_coding	L22	-	-2.36477	2.6e-08	3.64e-07	-0.0718689	0.873893	1	-2.48582	7.2e-09	1.13e-07	-0.181585	0.688228	1	-3.16982	5.26e-13	2.29e-11	0.276501	0.539707	1	-2.82479	6.08e-10	2.06e-08
ENSMUSG00000015846	Rxra	protein_coding	L20	B4	-0.614394	6.41e-05	0.000414308	-0.181924	0.289191	1	-0.485134	0.0015992	0.00655195	-0.23676	0.167659	1	-0.225492	0.14191	0.255419	-0.145027	0.397978	1	-0.082449	0.607575	0.742245
ENSMUSG00000015850	Adamtsl4	protein_coding	L18	B18	0.320379	0.233534	0.383253	0.254611	0.396594	1	0.405897	0.131244	0.241346	-0.147395	0.623686	1	0.811982	0.00252548	0.0102086	-0.191281	0.524361	1	0.842005	0.00273792	0.0125646
ENSMUSG00000015852	Fcrls	protein_coding	L27	B30	-4.70203	2.87e-09	4.87e-08	-0.0490817	0.953827	1	-4.98249	4.96e-10	9.95e-09	0.387285	0.647556	1	-1.87158	0.014823	0.0432578	0.419448	0.620519	1	-2.62025	0.00112895	0.00608171
ENSMUSG00000015854	Cd5l	protein_coding	L6	B4	-1.61504	0.0100332	0.0322355	-2.50455	0.000344966	0.016767	-2.44417	0.000102916	0.000607055	-3.51558	5.92999e-07	5.12329e-05	-1.9105	0.00233327	0.00955414	-2.80853	6.10301e-05	0.00359077	-1.66949	0.0108199	0.0377913
ENSMUSG00000015869	Prpsap1	protein_coding	-	-	-0.27579	0.0356171	0.0902349	0.0794053	0.587496	1	-0.363182	0.00575668	0.0194641	-0.0838088	0.566938	1	-0.448897	0.00063072	0.00323277	-0.0319746	0.827097	1	-0.411458	0.00276848	0.0126769
ENSMUSG00000015879	Fam184b	protein_coding	-	-	-3.64758	0.000856555	0.00397222	-0.705474	0.494485	NA	-2.97265	0.00446401	0.0156237	-0.200701	0.843757	1	-2.71275	0.00717848	0.0241318	-0.510488	0.618628	1	-1.36298	0.170134	0.311656
ENSMUSG00000015880	Ncapg	protein_coding	L6	B10	2.72656	2.85e-13	9.33e-12	-0.0933603	0.825355	1	2.10933	1.71e-08	2.5e-07	0.228924	0.586123	1	1.32203	0.000419614	0.0023044	-0.362691	0.392541	1	0.980303	0.0124579	0.0423368
ENSMUSG00000015882	Lcorl	protein_coding	L6	B31	0.381777	0.211085	0.356691	-0.0845891	0.804436	1	0.305591	0.31727	0.465449	0.12181	0.720855	1	0.443056	0.146478	0.261542	0.0237169	0.944582	1	0.297161	0.351942	0.519569
ENSMUSG00000015889	Lta4h	protein_coding	-	-	-0.284688	0.0069796	0.0238291	-0.0718073	0.542292	1	-0.140211	0.184011	0.311556	0.0319149	0.786076	1	-0.0408359	0.698109	0.797355	-0.063492	0.589682	1	-0.0739709	0.50218	0.654992
ENSMUSG00000015890	Amdhd1	protein_coding	-	B23	-0.909407	0.127309	0.244116	-4.60696	7.14e-11	1.06e-08	-3.41486	2.27e-08	3.21e-07	-4.58799	6.08594e-11	1.03983e-08	-4.50432	5.17e-13	2.25e-11	-4.36446	3.85165e-10	8.82356e-08	-0.335642	0.589367	0.727887
ENSMUSG00000015932	Dstn	protein_coding	-	B18	-0.126681	0.509444	0.659004	0.13946	0.515676	1	-0.128513	0.503376	0.645441	0.233644	0.276084	1	0.182419	0.342044	0.487344	0.106845	0.618468	1	0.24525	0.221857	0.376818
ENSMUSG00000015937	H2afy	protein_coding	L3	-	0.551409	2.12e-09	3.69e-08	-0.0779481	0.450754	1	0.540027	4.64e-09	7.55e-08	-0.0264367	0.797762	1	0.324716	0.000424964	0.00232573	-0.0992329	0.336658	1	0.329661	0.000627347	0.00372728
ENSMUSG00000015942	Gtf2ird2	protein_coding	-	-	-0.339182	0.110358	0.219479	0.165716	0.482903	1	-0.263226	0.215797	0.35076	0.0353223	0.88107	1	0.0948455	0.653581	0.762374	-0.0112508	0.962037	1	0.041779	0.850282	0.915199
ENSMUSG00000015943	Bola1	protein_coding	-	-	-0.810744	0.00203778	0.00843519	0.0398973	0.890968	1	-0.749932	0.00438167	0.0153815	-0.0661606	0.820073	1	-0.547917	0.0362798	0.0886015	-0.318309	0.275445	1	-0.291796	0.285735	0.449584
ENSMUSG00000015944	Gatsl2	protein_coding	-	B4	-1.01318	7.42e-06	6.09e-05	0.109686	0.663087	1	-0.780916	0.000550252	0.00261996	-0.065824	0.793756	1	-0.721846	0.00138743	0.00622633	-0.0662131	0.792597	1	-0.684708	0.00374391	0.0162066
ENSMUSG00000015947	Fcgr1	protein_coding	L5	B18	3.79411	1.69e-35	5.69e-33	-1.28886	0.000268953	0.0133836	3.22037	5.22e-26	7.08e-24	0.161342	0.638992	1	0.44147	0.151392	0.268397	-0.924363	0.00821801	0.269296	-0.361224	0.265753	0.427366
ENSMUSG00000015950	Ncf1	protein_coding	L14	B13	2.11576	9.53e-10	1.75e-08	-0.303784	0.431894	1	2.17078	3.47e-10	7.21e-09	0.050865	0.895239	1	2.00348	6.94e-09	1.38e-07	0.184737	0.632456	1	1.81169	5.41e-07	8.76e-06
ENSMUSG00000015957	Wnt11	protein_coding	L20	B30	-0.539094	0.179573	0.315117	0.137181	0.758971	1	-0.172689	0.667042	0.779714	-0.0735839	0.869288	1	0.027449	0.945412	0.969637	0.0936789	0.834004	1	0.042851	0.918557	0.956448
ENSMUSG00000015961	Adss	protein_coding	-	-	0.35439	0.00343211	0.013202	0.165339	0.222431	1	0.309896	0.0105862	0.0322891	0.295864	0.0287144	0.642171	0.365309	0.00254697	0.0102833	0.184966	0.171921	1	0.355845	0.00496034	0.020265
ENSMUSG00000015962	1700016C15Rik	protein_coding	-	-	-1.52984	0.357949	NA	0.294641	0.863536	NA	-0.349962	0.832019	NA	0.342288	0.84167	NA	-0.839326	0.611509	NA	0.425221	0.804005	NA	-1.36385	0.42066	NA
ENSMUSG00000015966	Il17rb	protein_coding	L37	B19	-1.36871	0.00337252	0.0130231	-0.361527	0.480787	1	-1.85963	9.04e-05	0.000541465	0.452551	0.372598	1	-0.943913	0.0412415	0.0980372	0.0785194	0.877513	1	-0.84246	0.0816979	0.18137
ENSMUSG00000015968	Cacna1d	protein_coding	L11	B5	-1.12359	0.000394226	0.00203101	-0.166106	0.638503	1	-1.0022	0.00157315	0.0064595	-0.258859	0.464059	1	-0.589137	0.062939	0.13619	-0.248176	0.482725	1	-0.878458	0.00802433	0.0298
ENSMUSG00000015970	Chdh	protein_coding	L23	B19	-1.57652	0.000305527	0.00162449	-0.935653	0.0540245	1	-2.57218	5.57e-09	8.94e-08	0.562063	0.244799	1	-2.49856	1.31e-08	2.46e-07	-0.409689	0.397692	1	-0.75229	0.0980283	0.207753
ENSMUSG00000015971	Actr8	protein_coding	-	-	-0.301449	0.00135361	0.00591882	-0.101447	0.333761	1	-0.289956	0.00211296	0.00829428	-0.0870411	0.405311	1	-0.261339	0.00536409	0.0190105	-0.0837379	0.423871	1	-0.153288	0.118637	0.239018
ENSMUSG00000015980	Lrrc27	protein_coding	-	B17	-0.555017	0.0751985	0.163238	-0.125352	0.717801	1	-0.550943	0.077995	0.161262	0.159053	0.644936	1	0.214335	0.488336	0.626932	0.0553238	0.872862	1	0.244882	0.449099	0.609975
ENSMUSG00000015981	Stk32c	protein_coding	L35	B14	0.779145	0.00483948	0.0175316	-0.254074	0.422114	1	0.404791	0.146962	0.263147	-0.191242	0.542515	1	-0.0488179	0.861748	0.915839	-0.443427	0.162537	1	-0.516611	0.083551	0.184501
ENSMUSG00000015994	Fnta	protein_coding	-	-	-0.537904	3.38e-06	3.04e-05	0.201725	0.117219	1	-0.343667	0.00298604	0.0111557	0.18975	0.140203	1	-0.0821549	0.476213	0.616181	0.119867	0.35185	1	0.00793854	0.947531	0.973543
ENSMUSG00000016018	Skiv2l2	protein_coding	-	-	0.179919	0.284441	0.440316	0.091281	0.62713	1	0.0506765	0.763246	0.851484	0.158319	0.399103	1	0.11545	0.492143	0.629859	0.0786642	0.675384	1	-0.0966676	0.582725	0.722411
ENSMUSG00000016024	Lbp	protein_coding	L21	B7	0.350176	0.238731	0.389242	-0.259205	0.435006	1	0.800555	0.0070625	0.0231225	-0.13482	0.684619	1	0.951107	0.00136926	0.00615473	-0.239601	0.47047	1	0.979532	0.00161272	0.00815624
ENSMUSG00000016028	Celsr1	protein_coding	L20	B41	-0.129537	0.663632	0.783552	-0.210909	0.526021	1	-0.100864	0.734919	0.830791	0.111293	0.737783	1	0.138335	0.642224	0.753837	-0.135724	0.683168	1	0.0763315	0.806315	0.886293
ENSMUSG00000016087	Fli1	protein_coding	L1	B33	0.254353	0.124544	0.240384	0.232891	0.208268	1	0.239706	0.148171	0.264629	-0.0858825	0.643009	1	0.187524	0.257393	0.397949	0.107085	0.562924	1	-0.0373161	0.829734	0.901945
ENSMUSG00000016128	Stard13	protein_coding	L33	B4	-1.12368	1.71e-06	1.65e-05	-0.0684298	0.794048	1	-1.05528	7.03e-06	5.73e-05	-0.190076	0.468354	1	-0.181352	0.439593	0.581638	-0.193432	0.460559	1	-0.181393	0.459727	0.619472
ENSMUSG00000016150	Tenm1	protein_coding	-	-	-0.973719	0.57848	0.717537	0.497796	0.775142	NA	0.34534	0.843667	NA	0.225949	0.896809	1	0.185288	0.915723	NA	0.090658	0.958476	NA	-0.905753	0.605303	0.740442
ENSMUSG00000016179	Camk1g	protein_coding	-	-	-3.11686	0.00315087	0.0122729	0.730545	0.475464	NA	-1.47949	0.128684	0.237582	1.40344	0.167754	1	-2.32272	0.0200318	0.0551492	0.933163	0.360724	1	-2.4726	0.0194562	0.0601224
ENSMUSG00000016181	Diexf	protein_coding	-	-	-0.0754149	0.5689	0.709962	0.0482857	0.743823	1	-0.166084	0.211923	0.345998	0.0558659	0.704313	1	0.035909	0.785447	0.861668	0.0818623	0.578428	1	0.0867661	0.529855	0.678011
ENSMUSG00000016194	Hsd11b1	protein_coding	L34	B15	0.455762	0.0215552	0.0601032	-0.0384529	0.862276	1	0.523735	0.0082724	0.0263989	-0.193897	0.381706	1	0.36834	0.0632677	0.136715	-0.235761	0.287537	1	0.594262	0.0041583	0.0175918
ENSMUSG00000016200	Syt14	protein_coding	L19	B34	0.206966	0.651798	0.774533	-0.145927	0.776589	1	0.0676153	0.883267	0.931048	0.283418	0.577842	1	0.44017	0.335437	0.480426	0.344775	0.498397	1	-0.0257262	0.957342	0.978374
ENSMUSG00000016206	H2-M3	protein_coding	L7	-	1.54206	8.42e-30	1.48e-27	-0.152324	0.322017	1	1.43262	6.73e-26	8.9e-24	-0.505997	0.00103582	0.0485966	-0.569498	3.68e-05	0.000290116	-0.719369	3.45485e-06	0.000259222	-0.896812	7.2e-10	2.41e-08
ENSMUSG00000016239	Lonrf3	protein_coding	L18	B4	-0.176371	0.670551	0.788919	-0.768069	0.098426	1	0.00232104	0.995533	0.999402	-0.210532	0.648706	1	0.901657	0.0289713	0.0741096	-0.388682	0.40107	1	0.788167	0.0678229	0.157453
ENSMUSG00000016252	Atp5e	protein_coding	L9	B1	-0.411056	0.0227554	0.0627691	0.239094	0.235175	1	-0.448816	0.0129436	0.0380984	0.162237	0.420428	1	-0.555002	0.00210747	0.0087883	0.0643612	0.749339	1	-0.35825	0.0576838	0.139238
ENSMUSG00000016253	Nelfcd	protein_coding	-	-	-0.283607	0.0356943	0.0903905	-0.112424	0.456004	1	-0.198841	0.141118	0.25507	-0.172861	0.251246	1	0.0528476	0.694602	0.794595	-0.160491	0.286996	1	-0.0215609	0.878436	0.932656
ENSMUSG00000016255	Tubb1	protein_coding	L34	B36	-1.14743	0.00329506	0.0127584	-0.590744	0.174398	1	-0.068902	0.859574	0.916377	0.0700597	0.871771	1	0.705595	0.0696205	0.147459	-0.249612	0.565553	1	0.821995	0.0431078	0.111583
ENSMUSG00000016256	Ctsz	protein_coding	L6	B13	1.19041	1.92e-12	5.43e-11	-0.168531	0.373149	1	0.878522	2.06e-07	2.4e-06	0.471387	0.0126354	0.373275	0.132513	0.43359	0.575878	-0.129513	0.493612	1	0.136601	0.440207	0.601811
ENSMUSG00000016257	Slmo2	protein_coding	L2	B9	0.670343	4.2e-07	4.65e-06	0.108769	0.464794	1	0.565455	2.05e-05	0.00014602	0.138849	0.349629	1	0.56081	2.31e-05	0.000194402	0.0587064	0.692989	1	0.645863	3.13e-06	4.12e-05
ENSMUSG00000016262	Sertad4	protein_coding	L27	-	-2.97087	4.16e-13	1.33e-11	0.35573	0.411248	1	-2.88823	2.08e-12	6.23e-11	0.0744966	0.863467	1	-2.56657	1.89e-10	5.07e-09	0.164039	0.704897	1	-2.77998	8e-11	3.28e-09
ENSMUSG00000016283	H2-M2	protein_coding	L26	-	-0.168275	0.807655	0.885681	-0.922711	0.232374	1	-0.673051	0.332577	0.48142	0.900409	0.237679	1	-0.427407	0.536762	0.667691	0.426454	0.576756	1	-0.791594	0.274968	0.437515
ENSMUSG00000016308	Ube2a	protein_coding	-	B13	0.23783	0.0664792	0.148204	0.222752	0.124139	1	0.0745478	0.566571	0.699402	0.184689	0.201593	1	0.0278078	0.830305	0.89372	0.235868	0.10296	1	0.156134	0.249823	0.409047
ENSMUSG00000016319	Slc25a5	protein_coding	L6	B13	0.915832	1.89e-10	3.92e-09	-0.0654523	0.684117	1	0.867547	1.61e-09	2.89e-08	0.075235	0.639858	1	0.85302	2.97e-09	6.38e-08	0.0508659	0.751774	1	0.963181	1.49e-10	5.71e-09
ENSMUSG00000016327	Atp1b4	protein_coding	-	-	-3.62594	0.0381465	0.0952661	0.267379	0.877268	NA	-3.26659	0.0617954	0.134528	0.348223	0.840613	1	-2.33392	0.182002	0.309026	0.25052	0.884955	NA	-2.74123	0.116127	0.235411
ENSMUSG00000016344	Ppdpf	protein_coding	L27	B38	-1.02149	3.58e-10	7.05e-09	0.0549249	0.761297	1	-1.08599	2.88e-11	7.17e-10	-0.151924	0.400874	1	-0.861318	1.16e-07	1.76e-06	-0.233421	0.197205	1	-0.739286	1.38e-05	0.00014989
ENSMUSG00000016346	Kcnq2	protein_coding	-	-	-0.347955	0.842666	NA	1.05585	0.548062	NA	0.876085	0.616798	NA	0.387624	0.825425	NA	-0.38093	0.827962	NA	0.421341	0.810514	NA	-0.715675	0.684483	NA
ENSMUSG00000016349	Eef1a2	protein_coding	L22	B20	-3.06146	0.00481754	0.017466	0.475954	0.688539	1	-2.06556	0.0570278	0.126089	0.295969	0.80316	1	-2.7797	0.0104571	0.0327404	0.719061	0.544783	1	-3.16448	0.0050494	0.0205595
ENSMUSG00000016356	Col20a1	protein_coding	L19	B31	-0.895993	0.00178412	0.00751287	-0.0612269	0.847284	1	-0.394406	0.167499	0.290395	-0.245925	0.439279	1	0.296873	0.295531	0.439188	0.100475	0.751446	1	0.299422	0.313139	0.479315
ENSMUSG00000016382	Pls3	protein_coding	L34	B4	-0.0131834	0.959384	0.979929	0.127919	0.658168	1	-0.0801451	0.75689	0.847329	0.157086	0.586876	1	-0.170744	0.509541	0.644439	0.00359468	0.99008	1	-0.239238	0.376787	0.544474
ENSMUSG00000016386	Mpped2	protein_coding	L27	-	-1.79651	0.000553829	0.0027251	-0.0766921	0.892689	1	-1.5347	0.00312197	0.0115837	0.0057194	0.991959	1	-1.73574	0.0008208	0.0040338	-0.115432	0.839021	1	-1.53347	0.00467437	0.0192898
ENSMUSG00000016409	Nkap	protein_coding	-	-	0.0929713	0.456	0.612494	-0.0432987	0.756866	1	-0.00579669	0.963082	0.980247	0.0521897	0.707608	1	-0.144265	0.248417	0.387387	-0.0228381	0.869958	1	-0.240752	0.0667111	0.15544
ENSMUSG00000016427	Ndufa1	protein_coding	L16	B2	-0.401508	0.0309989	0.0805493	0.011956	0.954085	1	-0.466824	0.0122532	0.0363844	0.0470632	0.820527	1	-0.418044	0.0246523	0.0650928	-0.0605278	0.770639	1	-0.260337	0.180882	0.32588
ENSMUSG00000016458	Wt1	protein_coding	L9	B21	0.125823	0.79238	0.875092	0.195843	0.71298	1	0.140888	0.768318	0.854824	-0.355818	0.504707	1	0.0330097	0.944945	0.969399	0.320026	0.547407	1	-0.411663	0.410993	0.575798
ENSMUSG00000016477	E2f3	protein_coding	L3	B7	-0.162167	0.241606	0.392588	-0.395063	0.0113904	0.367501	-0.232452	0.0948733	0.188129	-0.365751	0.0184718	0.489482	-0.516413	0.00020897	0.00128376	-0.445129	0.00429246	0.158332	-0.700472	1.93e-06	2.7e-05
ENSMUSG00000016481	Cr1l	protein_coding	-	-	0.273401	0.0027095	0.0107642	0.0909538	0.372805	1	0.283548	0.0018883	0.00754029	0.139276	0.171589	1	0.441208	1.26e-06	1.48e-05	0.116223	0.254253	1	0.424235	8.44e-06	9.91e-05
ENSMUSG00000016487	Ppfibp1	protein_coding	-	B4	-0.343781	0.121964	0.236564	-0.0305222	0.902161	1	-0.213267	0.337356	0.486372	-0.00808778	0.97401	1	0.297427	0.180671	0.307283	0.0247644	0.920539	1	0.258724	0.265437	0.427008
ENSMUSG00000016493	Cd46	protein_coding	L33	B39	-0.288373	0.31696	0.475575	-0.132015	0.68142	1	-0.00117025	0.996756	1	-0.236597	0.461606	1	0.188742	0.510736	0.645584	-0.0203049	0.94955	1	0.208637	0.487041	0.64208
ENSMUSG00000016494	Cd34	protein_coding	L6	B27	-0.00918537	0.977788	0.990551	-0.0145938	0.968386	1	-0.159142	0.629549	0.751831	-0.0684352	0.852557	1	0.434812	0.18747	0.315825	-0.168984	0.646297	1	0.429057	0.213401	0.366803
ENSMUSG00000016495	Plgrkt	protein_coding	L36	B8	0.0414184	0.769949	0.860195	-0.0172324	0.913368	1	0.0339987	0.81046	0.883062	-0.0278148	0.860467	1	-0.408182	0.00402578	0.015008	-0.180609	0.254393	1	-0.649054	1.31e-05	0.000143076
ENSMUSG00000016496	Cd274	protein_coding	L7	B7	4.77566	3.3e-80	1.51e-76	-0.204419	0.468902	1	4.82364	8.68e-82	4.82e-78	-0.287683	0.307953	1	0.678041	0.00718079	0.0241346	-0.806249	0.00435158	0.160183	-0.194294	0.462037	0.621378
ENSMUSG00000016498	Pdcd1lg2	protein_coding	L6	B30	1.21108	0.00293921	0.0115525	-0.654868	0.165333	1	1.48403	0.000264468	0.00138985	0.931806	0.039675	0.769408	1.11381	0.00623623	0.0214811	0.152863	0.739352	1	0.938585	0.0276592	0.0789789
ENSMUSG00000016503	Gtf3a	protein_coding	-	B8	-0.41946	0.0105453	0.0335373	0.0850272	0.641336	1	-0.491857	0.00278175	0.0105181	-0.0476416	0.794018	1	-0.526663	0.00132462	0.00599655	-0.0685385	0.707427	1	-0.532952	0.00193391	0.00949741
ENSMUSG00000016510	Mtif3	protein_coding	-	-	-0.46205	0.000385319	0.0019896	0.0434224	0.763288	1	-0.340698	0.00891117	0.0280824	0.00734428	0.959266	1	-0.30058	0.0202457	0.0555986	-0.0838612	0.561	1	-0.168398	0.213733	0.367236
ENSMUSG00000016520	Lnx2	protein_coding	L17	B31	0.0881399	0.681308	0.796942	0.25962	0.278698	1	0.431749	0.0441568	0.102906	0.0114575	0.961881	1	0.888805	3.34e-05	0.000266594	0.106219	0.657675	1	0.851285	0.000144687	0.00109435
ENSMUSG00000016524	Il19	protein_coding	-	-	2.14674	0.169919	NA	2.32214	0.159331	NA	2.83393	0.0679928	NA	1.80198	0.27693	NA	2.9024	0.0607039	NA	3.35167	0.0402133	NA	2.48305	0.120142	NA
ENSMUSG00000016526	Dyrk3	protein_coding	-	B7	0.362165	0.270939	0.425048	-0.0263517	0.943019	1	0.86757	0.0082053	0.0262074	0.30055	0.41239	1	0.838502	0.0105199	0.0328906	-0.0684462	0.852601	1	0.947893	0.00563342	0.022466
ENSMUSG00000016528	Mapkapk2	protein_coding	L12	B18	0.687275	2.82e-06	2.58e-05	-0.039588	0.809446	1	0.776522	1.22e-07	1.49e-06	-0.0217111	0.894753	1	0.748979	3.32e-07	4.51e-06	-0.0116536	0.943396	1	0.949587	6.03e-10	2.05e-08
ENSMUSG00000016529	Il10	protein_coding	L3	B11	5.45788	2.2e-31	4.75e-29	-2.03716	0.0189796	0.533643	4.67514	2.86e-23	3.05e-21	-0.344268	0.587197	1	4.16688	9.45e-19	1.06e-16	-1.2269	0.0944142	1	3.47025	9.72e-13	5.97e-11
ENSMUSG00000016534	Lamp2	protein_coding	L3	B6	0.973912	2.39e-07	2.78e-06	-0.106354	0.613837	1	0.88806	2.47e-06	2.27e-05	0.0816509	0.698386	1	0.780518	3.47e-05	0.000275931	0.161477	0.443468	1	0.812568	3.76e-05	0.000351427
ENSMUSG00000016541	Atxn10	protein_coding	-	B11	-0.303485	0.130913	0.249128	0.0155854	0.944634	1	-0.375619	0.061631	0.134236	0.106653	0.634518	1	0.00273411	0.989138	0.996404	-0.0173357	0.938422	1	-0.00133289	0.994936	0.999564
ENSMUSG00000016552	Foxred2	protein_coding	L14	B31	0.0865772	0.708103	0.816064	-0.132964	0.609052	1	0.302866	0.189804	0.318741	0.0189475	0.941424	1	0.28931	0.208547	0.341693	0.0807624	0.754137	1	0.132319	0.584027	0.723373
ENSMUSG00000016554	Eif3d	protein_coding	L8	B13	0.202867	0.0877079	0.183755	-0.0994848	0.45442	1	0.0447682	0.706632	0.811053	-0.0495446	0.709188	1	0.0146681	0.901769	0.9425	-0.168143	0.206024	1	-0.038539	0.756659	0.851957
ENSMUSG00000016559	H3f3b	protein_coding	L14	B17	0.552363	0.00780143	0.0261458	-0.300312	0.195559	1	0.628045	0.00248612	0.00954818	-0.0370458	0.873126	1	0.740284	0.000362655	0.00203589	-0.177588	0.444	1	0.775171	0.000355604	0.00233777
ENSMUSG00000016619	Nup50	protein_coding	L15	-	0.490604	0.000103201	0.000629404	0.091942	0.516164	1	0.455788	0.00031422	0.00161331	0.0483918	0.732273	1	0.427842	0.000707235	0.00356167	0.0340289	0.810016	1	0.479541	0.000283974	0.00194077
ENSMUSG00000016624	Phf21b	protein_coding	-	-	-0.119431	0.704868	0.813691	-0.118787	0.736199	1	0.0343589	0.913238	0.948456	-0.0542597	0.877008	1	0.38999	0.211495	0.345325	-0.101533	0.772699	1	0.124536	0.704394	0.81466
ENSMUSG00000016626	Nlrp14	protein_coding	-	-	NA	NA	NA	NA	NA	NA	NA	NA	NA	NA	NA	NA	NA	NA	NA	NA	NA	NA	NA	NA	NA
ENSMUSG00000016637	Ift27	protein_coding	-	-	-0.368991	0.037922	0.0948361	0.0585484	0.767285	1	-0.460137	0.00988126	0.0305373	-0.0711366	0.719064	1	-0.602689	0.000713279	0.00358641	-0.170836	0.388599	1	-0.626663	0.000793376	0.004514
ENSMUSG00000016664	Pacsin2	protein_coding	-	B35	-0.101244	0.443673	0.601365	-0.0537544	0.715972	1	-0.091894	0.487027	0.630708	-0.024844	0.866396	1	0.0922902	0.484791	0.623937	-0.086285	0.559127	1	0.214885	0.119826	0.240587
ENSMUSG00000016756	Cmah	protein_coding	L29	B39	-0.893764	0.0239326	0.0653317	-0.373722	0.396989	1	-0.87947	0.0263081	0.0681526	-0.375192	0.395047	1	-0.195583	0.620912	0.737708	-0.122284	0.781589	1	-0.425226	0.303713	0.469107
ENSMUSG00000016757	Ttll12	protein_coding	L6	B10	-0.396969	0.151583	0.277706	-0.018887	0.95123	1	-0.81312	0.00339914	0.0124268	-0.0823991	0.789517	1	-0.99285	0.00034607	0.00195962	-0.147737	0.632383	1	-1.06612	0.000243867	0.00170224
ENSMUSG00000016758	Bik	protein_coding	L33	-	-0.865721	0.000955283	0.00436062	0.00584838	0.983937	1	-0.634709	0.0153551	0.0438881	-0.185279	0.523672	1	-0.538278	0.0391058	0.0939571	-0.152049	0.600845	1	-0.258763	0.342335	0.509804
ENSMUSG00000016763	Scube1	protein_coding	L33	-	-1.89824	1.93e-12	5.45e-11	-0.0386599	0.89712	1	-1.47535	4.25e-08	5.7e-07	-0.190851	0.523255	1	-1.26749	2.37e-06	2.59e-05	-0.14012	0.639324	1	-1.40696	5.69e-07	9.19e-06
ENSMUSG00000016831	Tox4	protein_coding	L14	-	0.668417	4.7e-20	3.55e-18	0.0830148	0.311513	1	0.754087	4.69e-25	5.85e-23	-0.0150029	0.85471	1	0.410044	1.94e-08	3.49e-07	0.0452578	0.580707	1	0.315099	3.8e-05	0.000354458
ENSMUSG00000016833	Mrps18c	protein_coding	L4	B8	0.840299	0.000584559	0.00285301	0.462108	0.0913438	1	0.816279	0.000853871	0.00381341	0.476927	0.0806689	1	0.6582	0.00711526	0.0239678	0.16752	0.54169	1	0.912244	0.000349446	0.00230564
ENSMUSG00000016918	Sulf1	protein_coding	L23	B27	-1.47176	1.72e-07	2.05e-06	-0.0945944	0.763119	1	-1.69933	1.64e-09	2.93e-08	-0.136564	0.663446	1	-1.34767	1.68e-06	1.92e-05	-0.0515619	0.869491	1	-1.70325	7.41e-09	2.01e-07
ENSMUSG00000016921	Srsf6	protein_coding	-	-	-0.282118	0.00260607	0.0104147	0.0810846	0.438406	1	-0.29138	0.00188643	0.0075342	0.0254651	0.807655	1	0.155018	0.0975247	0.191737	0.083356	0.425512	1	0.0917832	0.348435	0.516271
ENSMUSG00000016933	Plcg1	protein_coding	L32	B37	-0.646062	0.00169897	0.00720601	-0.116021	0.613855	1	-0.545939	0.00800513	0.0256751	-0.245227	0.286186	1	-0.471847	0.0218751	0.0592468	-0.130267	0.571007	1	-0.615049	0.00427429	0.0179889
ENSMUSG00000016940	Kctd2	protein_coding	L27	B31	-0.977146	5.81e-09	9.26e-08	-0.00574074	0.975481	1	-0.800905	1.82e-06	1.72e-05	-0.0722804	0.698659	1	-0.547815	0.00106472	0.00500352	-0.166754	0.372093	1	-0.551346	0.00164844	0.0083112
ENSMUSG00000016942	Tmprss6	protein_coding	-	B21	-1.33463	0.0169978	0.0495435	-4.46415	3.32e-12	5.78e-10	-3.82769	1.65e-11	4.28e-10	-4.65592	3.90398e-13	1.07689e-10	-5.15225	6.55e-19	7.57e-17	-4.522	1.65277e-12	7.40612e-10	-0.792153	0.174566	0.317522
ENSMUSG00000016946	Kctd5	protein_coding	-	B8	-0.0709056	0.570041	0.710882	0.0675222	0.628089	1	-0.0475206	0.703905	0.808898	-0.0707998	0.611366	1	-0.0637689	0.609084	0.728057	-0.118254	0.396751	1	-0.046386	0.722421	0.827239
ENSMUSG00000016982	Pom121l2	protein_coding	-	-	0.290104	0.863839	0.919888	0	1	NA	0.389758	0.817782	NA	0.727574	0.676316	1	3.25796	0.0476578	NA	0	1	NA	2.02787	0.231293	0.387775
ENSMUSG00000016984	Etaa1	protein_coding	-	-	0.360825	0.10166	0.2059	0.164092	0.506017	1	0.336663	0.127336	0.235562	0.129604	0.598809	1	0.143624	0.515152	0.649576	0.175026	0.477481	1	-0.06292	0.78585	0.872609
ENSMUSG00000016995	Matn4	protein_coding	L33	-	-2.34514	4.55e-07	5e-06	-0.149537	0.772387	1	-2.24243	1.41e-06	1.36e-05	-0.0984185	0.849001	1	-0.983392	0.0341086	0.084253	-0.373501	0.470031	1	-0.812566	0.0938037	0.201115
ENSMUSG00000016998	Svs4	protein_coding	-	-	NA	NA	NA	NA	NA	NA	NA	NA	NA	NA	NA	NA	NA	NA	NA	NA	NA	NA	NA	NA	NA
ENSMUSG00000017000	Svs6	protein_coding	-	-	0	1	NA	0	1	NA	0	1	NA	0	1	NA	0	1	NA	0.0750337	0.932063	NA	0	1	NA
ENSMUSG00000017002	Slpi	protein_coding	L24	B7	-1.38454	2.11e-05	0.000155151	0.368032	0.310437	1	-1.07321	0.000976503	0.00427514	0.673125	0.0635156	0.993762	-0.631417	0.0522214	0.117795	0.281084	0.438529	1	-0.38045	0.263117	0.424379
ENSMUSG00000017003	Svs3a	protein_coding	-	-	NA	NA	NA	NA	NA	NA	NA	NA	NA	NA	NA	NA	NA	NA	NA	NA	NA	NA	NA	NA	NA
ENSMUSG00000017004	Svs5	protein_coding	-	-	0	1	NA	0	1	NA	0	1	NA	0.26453	0.763777	NA	0	1	NA	0.0750337	0.932063	NA	0	1	NA
ENSMUSG00000017007	Rbpjl	protein_coding	L28	-	-2.31275	0.0442476	0.107269	-0.0618893	0.960641	1	-2.48546	0.0306417	0.0769298	0.122392	0.922253	1	-1.34435	0.242133	0.380553	-0.0427594	0.972801	1	-1.63714	0.170001	0.311498
ENSMUSG00000017009	Sdc4	protein_coding	L12	B5	0.42091	0.132321	0.250914	-0.219164	0.482949	1	0.354383	0.205139	0.337603	-0.108934	0.727269	1	0.590632	0.0346853	0.0853644	-0.279209	0.371428	1	0.506582	0.0831597	0.183796
ENSMUSG00000017049	Ccdc70	protein_coding	-	-	NA	NA	NA	NA	NA	NA	NA	NA	NA	NA	NA	NA	NA	NA	NA	NA	NA	NA	NA	NA	NA
ENSMUSG00000017057	Il13ra1	protein_coding	L2	B17	1.01301	0.000175019	0.000996037	0.259459	0.389781	1	1.05137	9.85e-05	0.000583477	0.442684	0.142077	1	1.33342	7.78e-07	9.63e-06	0.493953	0.1014	1	1.30857	3.52e-06	4.58e-05
ENSMUSG00000017064	Prl5a1	protein_coding	-	-	NA	NA	NA	NA	NA	NA	NA	NA	NA	NA	NA	NA	NA	NA	NA	NA	NA	NA	NA	NA	NA
ENSMUSG00000017119	Nbr1	protein_coding	-	-	-0.0969343	0.458941	0.614885	-0.0168479	0.908315	1	-0.0768979	0.55696	0.691731	0.0443047	0.761907	1	-0.157189	0.229746	0.367244	0.0287313	0.844257	1	-0.17951	0.189807	0.337316
ENSMUSG00000017132	Cyth1	protein_coding	L14	-	0.134076	0.50119	0.652234	-0.0505567	0.820521	1	0.466941	0.0191202	0.0527082	-0.0911998	0.682249	1	0.720102	0.000299058	0.00173092	-0.0632357	0.776532	1	0.649241	0.00182367	0.00905901
ENSMUSG00000017144	Rnd3	protein_coding	L2	B4	0.00339355	0.990266	0.997411	-0.175654	0.572022	1	-0.0049253	0.985879	0.993744	-0.170924	0.582201	1	-0.164024	0.555485	0.684087	-0.0958707	0.757623	1	-0.498761	0.0868847	0.189957
ENSMUSG00000017146	Brca1	protein_coding	L6	B10	1.87523	1.12e-11	2.81e-10	-0.0456164	0.884555	1	1.47684	9.74e-08	1.21e-06	-0.00407734	0.989603	1	0.949784	0.000621274	0.00319171	-0.407566	0.197152	1	0.535834	0.0659706	0.154122
ENSMUSG00000017165	Gast	protein_coding	-	-	-0.0866135	0.930156	NA	-0.110077	0.900473	NA	-0.0712828	0.942494	NA	-0.121595	0.890121	NA	-0.158963	0.872201	NA	-0.117034	0.894218	NA	0.0628598	0.94661	NA
ENSMUSG00000017167	Cntnap1	protein_coding	L34	-	-1.56111	0.000148471	0.000864285	0.163425	0.71875	1	-1.74752	2.35e-05	0.000165749	-0.10493	0.81722	1	-1.09691	0.0073786	0.0246799	0.278757	0.538668	1	-1.50239	0.000482015	0.00301029
ENSMUSG00000017176	Nt5c3b	protein_coding	-	-	-0.470182	0.00218899	0.00898826	-0.091596	0.592248	1	-0.775264	5.16e-07	5.49e-06	-0.0142171	0.933578	1	-0.452816	0.00313937	0.0122133	-0.100931	0.554666	1	-0.572793	0.000370478	0.00242
ENSMUSG00000017188	Coa3	protein_coding	L28	B3	-0.32292	0.186452	0.32428	0.0756528	0.781537	1	-0.569554	0.0199431	0.054505	-0.126382	0.643198	1	-1.06634	1.34e-05	0.000118807	-0.199126	0.465636	1	-1.00932	8.19e-05	0.00067892
ENSMUSG00000017195	Zpbp2	protein_coding	-	-	-0.0276461	0.959035	0.979747	-0.731585	0.247021	1	-0.386216	0.48534	0.629236	-0.15849	0.791353	1	-0.594816	0.281362	0.424661	-0.630262	0.310476	1	-1.03877	0.0853412	0.187549
ENSMUSG00000017204	Gsdma	protein_coding	L24	-	-7.65469	1.19e-14	4.9e-13	0.344729	0.720545	1	-9.67037	1.76e-17	1.09e-15	0.324139	0.736579	1	-6.4372	3.43e-12	1.3e-10	0.361901	0.707235	1	-6.41342	3.93e-11	1.72e-09
ENSMUSG00000017210	Med24	protein_coding	L15	-	-0.263855	0.0495208	0.117527	-0.119734	0.425064	1	-0.20481	0.127616	0.235963	-0.131576	0.380227	1	0.0527295	0.694058	0.794201	-0.19273	0.199052	1	-0.0105111	0.940289	0.969857
ENSMUSG00000017211	Gsdma2	protein_coding	-	-	0	1	NA	0	1	NA	0.0633604	0.948876	NA	0	1	NA	0.036982	0.970147	NA	0	1	NA	0	1	NA
ENSMUSG00000017221	Psmd3	protein_coding	L15	B9	0.158038	0.274823	0.42961	-0.074466	0.645489	1	0.177573	0.219971	0.35565	-0.138946	0.390528	1	0.170971	0.237346	0.375421	-0.166886	0.302525	1	0.238181	0.11548	0.234427
ENSMUSG00000017264	Exosc10	protein_coding	-	-	-0.0270725	0.760103	0.8529	0.0071691	0.942351	1	-0.123129	0.166093	0.288542	0.027337	0.782264	1	0.0592176	0.503473	0.63935	-0.066882	0.499736	1	0.0125234	0.892564	0.941717
ENSMUSG00000017286	Glod4	protein_coding	L29	B13	-0.566467	1.82e-05	0.000136223	-0.127848	0.385508	1	-0.61987	2.87e-06	2.59e-05	0.141127	0.336511	1	-0.540302	4.28e-05	0.000330158	-0.121273	0.409978	1	-0.494877	0.000344032	0.00227723
ENSMUSG00000017288	Vps53	protein_coding	-	-	-0.106029	0.22695	0.375624	0.020055	0.837782	1	-0.204149	0.0206979	0.0561669	0.0592193	0.543601	1	-0.248771	0.00462349	0.0168152	-0.0331149	0.735012	1	-0.15425	0.0935012	0.200742
ENSMUSG00000017291	Taok1	protein_coding	-	B32	0.284567	0.31611	0.474705	0.145616	0.645975	1	0.471388	0.0967856	0.191111	0.132266	0.676467	1	0.651175	0.0217673	0.0590329	0.232637	0.462969	1	0.501487	0.0910204	0.196688
ENSMUSG00000017299	Dnttip1	protein_coding	-	B35	0.0522048	0.704771	0.813675	0.0230816	0.880966	1	0.0582395	0.673069	0.784275	-0.0598928	0.697261	1	0.0786301	0.567734	0.693138	-0.0401966	0.794144	1	0.133866	0.352576	0.520151
ENSMUSG00000017300	Tnnc2	protein_coding	L24	B27	-9.46546	1.33e-19	9.71e-18	0.231057	0.833128	1	-4.98729	6.21e-07	6.5e-06	0.409189	0.709053	1	-8.04774	2.24e-15	1.45e-13	0.382298	0.727386	1	-8.48744	1.66e-15	1.72e-13
ENSMUSG00000017307	Acot8	protein_coding	-	-	0.125302	0.411874	0.572223	-0.154888	0.367235	1	0.0629303	0.681356	0.790373	0.0290009	0.864919	1	0.0250118	0.869898	0.921371	-0.0740095	0.665258	1	0.016288	0.918945	0.956677
ENSMUSG00000017309	Cd300lg	protein_coding	L33	B30	-3.0371	2.74e-15	1.23e-13	-0.0230573	0.956563	1	-2.37199	5.72e-10	1.12e-08	-0.142637	0.736142	1	-1.57982	3.32e-05	0.00026534	0.400428	0.343848	1	-1.82843	4.51e-06	5.69e-05
ENSMUSG00000017310	Spint4	protein_coding	-	-	0	1	NA	0	1	NA	0	1	NA	0	1	NA	0	1	NA	0	1	NA	0.0628998	0.946572	NA
ENSMUSG00000017311	Pyy	protein_coding	-	-	-0.148964	0.88018	NA	0.0188558	0.982909	NA	-0.133633	0.892432	NA	-0.120708	0.890922	NA	-0.098439	0.920652	NA	0.0118987	0.989214	NA	-0.0642727	0.945411	NA
ENSMUSG00000017314	Mpp2	protein_coding	L33	B34	-0.496277	0.115688	0.22757	0.0578466	0.869288	1	-0.454387	0.149989	0.267147	-0.223871	0.524397	1	-0.0816817	0.795333	0.868439	-0.0129577	0.970591	1	-0.215041	0.513995	0.664756
ENSMUSG00000017316	Ppy	protein_coding	-	-	0.967912	0.535529	0.682163	0.268162	0.871144	NA	1.71582	0.271351	0.415404	0.320512	0.846169	1	1.77469	0.254971	0.395376	0.38584	0.815331	NA	1.34288	0.401745	0.567425
ENSMUSG00000017344	Vtn	protein_coding	L33	B21	-0.666887	0.142785	0.265399	-2.47816	1.07e-06	7.79e-05	-3.41385	7.72e-14	2.91e-12	-2.598	3.15375e-07	2.83157e-05	-3.54545	8.11e-15	4.78e-13	-2.27154	7.70568e-06	0.000538747	-0.492053	0.300694	0.465791
ENSMUSG00000017376	Nlk	protein_coding	-	B36	-0.280419	0.186588	0.324467	0.0152118	0.948826	1	-0.434639	0.0409225	0.0969552	-0.0818485	0.729771	1	-0.477966	0.024434	0.0646703	-0.0115425	0.961146	1	-0.510435	0.0216741	0.0653792
ENSMUSG00000017386	Traf4	protein_coding	-	B41	-0.626884	0.00203682	0.00843273	-0.114234	0.613785	1	-0.802401	8.29e-05	0.000501792	-0.266995	0.238121	1	-0.383606	0.0584281	0.128536	-0.142117	0.529854	1	-0.237917	0.2617	0.422929
ENSMUSG00000017390	Aldoc	protein_coding	-	B4	-0.439589	0.16176	0.291774	-0.122891	0.725467	1	-0.323764	0.302996	0.450519	0.826626	0.0172238	0.463383	-0.609066	0.0527343	0.118723	0.157766	0.650946	1	-0.431757	0.188981	0.33637
ENSMUSG00000017400	Stac2	protein_coding	L26	B29	-2.98644	4.27e-10	8.29e-09	-0.0490075	0.921387	1	-2.78516	5.27e-09	8.5e-08	0.522121	0.290179	1	-1.2568	0.00535618	0.0189916	0.335151	0.497897	1	-1.38504	0.00352614	0.0154302
ENSMUSG00000017404	Rpl19	protein_coding	L9	B2	-0.0602111	0.678097	0.794607	-0.0301166	0.852648	1	-0.10764	0.458209	0.604146	0.0637752	0.693968	1	-0.0786335	0.587747	0.710968	-0.120813	0.456198	1	0.132001	0.38413	0.551978
ENSMUSG00000017405	Nek8	protein_coding	-	B31	-0.738625	0.00017691	0.0010058	-0.232914	0.287695	1	-0.778906	8.04e-05	0.000489175	-0.221613	0.310715	1	-0.633507	0.00126286	0.00575968	-0.255076	0.24381	1	-0.662751	0.00129639	0.00680598
ENSMUSG00000017412	Cacnb4	protein_coding	L35	-	0.349402	0.380996	0.542131	-0.0425729	0.924573	1	0.478049	0.230957	0.369046	-0.0145094	0.974096	1	0.0265789	0.947135	0.970703	-0.00681597	0.987851	1	-0.287882	0.497617	0.651211
ENSMUSG00000017417	Plxdc1	protein_coding	L27	B41	-1.7923	4.72e-11	1.08e-09	-0.155819	0.605218	1	-1.57427	7.37e-09	1.15e-07	-0.402029	0.182454	1	-2.0962	1.61e-14	8.99e-13	-0.225715	0.453926	1	-2.21743	1.05e-14	9.47e-13
ENSMUSG00000017418	Arl5b	protein_coding	-	B32	0.586054	0.0214558	0.0598769	0.114005	0.688973	1	0.713886	0.00508838	0.0174866	0.198086	0.486541	1	0.688769	0.00685909	0.0232516	0.294811	0.300361	1	0.465314	0.0807601	0.179777
ENSMUSG00000017421	Zfp207	protein_coding	-	-	0.31694	0.00937798	0.0305375	0.0715416	0.600061	1	0.170956	0.161401	0.282559	0.0595404	0.662436	1	0.15627	0.200273	0.331684	0.192783	0.15743	1	0.147529	0.247721	0.407089
ENSMUSG00000017428	Psmd11	protein_coding	L15	-	0.625372	3.57e-08	4.88e-07	0.105552	0.406741	1	0.634768	2.28e-08	3.23e-07	0.033914	0.789647	1	0.631275	2.62e-08	4.57e-07	0.0102483	0.935793	1	0.669772	1.64e-08	4.06e-07
ENSMUSG00000017446	C1qtnf1	protein_coding	L12	B27	-0.67342	0.00410897	0.0153366	-0.282448	0.280897	1	-0.341448	0.145458	0.261002	-0.267195	0.307431	1	0.0583063	0.803389	0.874699	-0.208997	0.424688	1	-0.187929	0.443186	0.604657
ENSMUSG00000017453	Pipox	protein_coding	L28	B21	-0.937117	0.0940791	0.193787	-2.4723	8.28e-05	0.00451452	-3.97481	4.84e-12	1.37e-10	-2.99849	1.96163e-06	0.000155831	-4.87155	7.91e-17	6.73e-15	-2.86536	5.37674e-06	0.000391158	-0.603954	0.301217	0.466317
[truncated: 46,986 more rows]
