# Supplementary material for: Transcriptional profiling unveils type I and II interferon networks in blood and tissues across diseases
Source: Nat Commun. 2019 Jun 28;10:2887. doi: 10.1038/s41467-019-10601-6 (PMC6599044; doi:10.1038/s41467-019-10601-6)
Supplement: Supplementary file 18 — Supplementary Data 16 [file 41467_2019_10601_MOESM18_ESM.xlsx]

## Sheet: Sheet1
Supplementary Data 16. Differential gene expression in control and Toxoplasma gondii infected Wildtype and IFN receptor KO mice in blood
Ensembl ID	Gene	Gene biotype	Lung modules	Blood modules	BLOOD
					Wildtype disease vs. Wildtype controls			Ifnar-/- controls vs. Wildtype controls			Ifnar-/- disease vs. Wildtype controls			Ifngr-/- controls vs. Wildtype controls			Ifngr-/- disease vs. Wildtype controls			Ifnar-/- x Ifngr-/- controls vs. Wildtype controls			Ifnar-/- x Ifngr-/- disease vs. Wildtype controls
					Log2 Fold Change	p-value	FDR p-value	Log2 Fold Change	p-value	FDR p-value	Log2 Fold Change	p-value	FDR p-value	Log2 Fold Change	p-value	FDR p-value	Log2 Fold Change	p-value	FDR p-value	Log2 Fold Change	p-value	FDR p-value	Log2 Fold Change	p-value	FDR p-value
ENSMUSG00000000001	Gnai3	protein_coding	L2	B4	0.427841	0.0219107	0.0482306	-0.0861676	0.680117	0.888002	0.624947	0.000810322	0.00240632	-0.0330279	0.874742	1	1.1244	1.67e-09	2.18e-08	0.145691	0.485894	0.931832	1.1268	7.75e-09	1.01e-07
ENSMUSG00000000003	Pbsn	protein_coding	-	-	NA	NA	NA	NA	NA	NA	NA	NA	NA	NA	NA	NA	NA	NA	NA	NA	NA	NA	NA	NA	NA
ENSMUSG00000000028	Cdc45	protein_coding	L6	B10	2.71542	1.32e-20	2.78e-19	0.567766	0.0847797	0.266669	2.10704	5.67e-13	5.72e-12	1.2602	0.000122203	0.0153727	1.5945	5.76e-08	5.62e-07	0.126149	0.707992	0.99923	1.52177	7.48e-07	6.55e-06
ENSMUSG00000000031	H19	lincRNA	-	-	-7.01593	2.29e-18	4.09e-17	2.2819	0.00338568	0.0247803	-5.76962	9.86e-15	1.18e-13	-1.24222	0.113154	0.572033	-2.40483	0.000684765	0.00273309	-1.29359	0.0987836	0.545644	-1.88151	0.0109711	0.031042
ENSMUSG00000000037	Scml2	protein_coding	-	-	-2.19582	0.00319322	0.00874817	0.874784	0.18912	0.445507	-1.17786	0.0763677	0.136041	-0.364997	0.632324	0.954256	-1.19497	0.0848923	0.167294	-2.3718	0.0166482	0.2417	-0.952997	0.207605	0.341328
ENSMUSG00000000049	Apoh	protein_coding	L38	B21	-1.45116	0.0457254	0.0914094	-0.51759	0.513567	0.774226	-0.947772	0.182961	0.284331	0.481999	0.53598	0.926632	-0.646027	0.365868	0.523464	-0.782359	0.336672	0.846313	0.357684	0.626781	0.78363
ENSMUSG00000000056	Narf	protein_coding	-	-	-0.853052	0.000250485	0.000861999	-0.653425	0.012148	0.066636	-0.764908	0.00101971	0.00296941	0.217255	0.403507	0.851228	-0.646786	0.00551978	0.0168505	0.0221681	0.932073	1	-0.338231	0.165701	0.287005
ENSMUSG00000000058	Cav2	protein_coding	L27	B4	-2.66345	6.36e-20	1.28e-18	1.35294	1.28219e-05	0.000264228	-2.6185	1.9e-19	3.42e-18	0.521449	0.0955764	0.538008	-2.58679	1.46e-18	6.83e-17	-0.175145	0.577962	0.959934	-2.65848	9.92e-17	4.53e-15
ENSMUSG00000000078	Klf6	protein_coding	L13	B4	0.730242	3.59e-05	0.000143043	-0.0743893	0.706705	0.904924	0.954471	6.58e-08	3.69e-07	0.160222	0.417988	0.860571	0.48846	0.00573094	0.0174293	0.366168	0.0639171	0.444527	0.539766	0.00352061	0.0116685
ENSMUSG00000000085	Scmh1	protein_coding	-	B32	-1.38531	4.43e-11	3.95e-10	0.171797	0.456957	0.730011	-0.590854	0.00445165	0.0112896	0.177046	0.446532	0.876115	-0.168795	0.416425	0.575634	-0.216505	0.353707	0.857235	-0.167541	0.443836	0.611526
ENSMUSG00000000088	Cox5a	protein_coding	L9	B3	0.476109	0.00413755	0.0110022	0.255689	0.16853	0.416074	0.294483	0.0762257	0.13585	-0.150334	0.421544	0.862176	-0.00553579	0.973481	1	-0.0780352	0.675745	0.994217	0.137634	0.430279	0.598048
ENSMUSG00000000093	Tbx2	protein_coding	L33	B27	-6.04071	3.82e-33	1.82e-31	1.09632	0.0117059	0.0647003	-4.27078	9.48e-24	2.34e-22	-0.00278348	0.994941	1	-2.28947	1.25e-08	1.39e-07	-1.05769	0.017189	0.245504	-2.28153	1.03e-07	1.08e-06
ENSMUSG00000000094	Tbx4	protein_coding	L20	-	-6.23995	1.25e-13	1.44e-12	1.0182	0.0937725	0.285139	-5.06065	2.93e-13	3.06e-12	0.182286	0.767483	0.985559	-4.27501	1.61e-10	2.45e-09	-1.20022	0.0587422	0.429192	-6.56558	9.82e-11	1.8e-09
ENSMUSG00000000103	Zfy2	protein_coding	-	-	NA	NA	NA	NA	NA	NA	NA	NA	NA	NA	NA	NA	NA	NA	NA	NA	NA	NA	NA	NA	NA
ENSMUSG00000000120	Ngfr	protein_coding	L26	B29	-6.81916	5.77e-18	1e-16	-0.992895	0.128319	0.349227	-5.15074	3.35e-15	4.23e-14	0.125146	0.847198	1	-1.02948	0.079031	0.157847	0.138238	0.831228	1	-0.131951	0.828947	0.950218
ENSMUSG00000000125	Wnt3	protein_coding	-	-	0	1	NA	0.897309	0.571652	NA	0	1	NA	1.34213	0.399274	NA	0	1	NA	0.493004	0.75872	NA	0	1	NA
ENSMUSG00000000126	Wnt9a	protein_coding	L33	-	-4.07719	3.91e-13	4.31e-12	0.995169	0.00474555	0.0322875	-5.67472	4.23e-13	4.32e-12	-0.120918	0.761183	0.984123	-2.96952	6.45e-10	8.99e-09	-1.21962	0.00661487	0.147293	-4.41875	8.5e-08	9.09e-07
ENSMUSG00000000127	Fer	protein_coding	L29	B6	0.24239	0.386322	0.532694	0.190832	0.542335	0.792558	0.437323	0.11677	0.195292	0.110838	0.728521	0.975109	0.932535	0.000814639	0.00319105	0.266351	0.398448	0.88319	1.07596	0.000225659	0.00106551
ENSMUSG00000000131	Xpo6	protein_coding	L15	-	0.46183	0.000758583	0.00238388	-0.138835	0.3665	0.647936	0.667398	1.12e-06	5.32e-06	-0.1114	0.47035	0.891613	0.883224	1.18e-10	1.85e-09	0.0918462	0.550441	0.951227	1.07361	7.1e-14	2.13e-12
ENSMUSG00000000134	Tfe3	protein_coding	L15	B6	0.42112	0.00229345	0.00649067	-0.500923	0.00130253	0.0116669	0.602344	1.27e-05	5.15e-05	-0.311386	0.0466783	0.404046	0.279741	0.0432819	0.0961463	-0.0192132	0.90162	1	0.251304	0.0836785	0.166498
ENSMUSG00000000142	Axin2	protein_coding	L33	B37	-0.163691	0.550627	0.699087	0.347064	0.254547	0.528114	-1.08571	9.45e-05	0.000332592	0.142321	0.645171	0.95461	-0.462676	0.094815	0.183114	-0.264313	0.395309	0.88088	-0.0427383	0.883008	0.991198
ENSMUSG00000000148	Brat1	protein_coding	-	-	-0.574435	0.000843236	0.00261969	-0.0571917	0.765436	0.937313	-0.587708	0.000630952	0.0019161	-0.0921997	0.63439	0.954256	-0.546166	0.00158229	0.00569067	-0.0379666	0.843878	1	-0.23701	0.1922	0.321385
ENSMUSG00000000149	Gna12	protein_coding	-	-	0.187659	0.194176	0.308602	0.701817	1.15729e-05	0.000244254	0.454866	0.00158037	0.00441803	0.30077	0.065879	0.469291	0.303545	0.0363155	0.0834458	0.179166	0.272264	0.788361	0.604025	7.05e-05	0.000381373
ENSMUSG00000000154	Slc22a18	protein_coding	L30	B4	0.354112	0.368505	0.513249	0.664091	0.123653	0.341149	0.85758	0.0266118	0.0550703	0.715974	0.107019	0.559181	-0.339528	0.413113	0.572317	0.624838	0.156754	0.652408	-1.20087	0.0174517	0.0459624
ENSMUSG00000000157	Itgb2l	protein_coding	L13	B17	5.7714	8.91e-21	1.91e-19	-2.34314	0.00883209	0.0521454	5.65267	5.4e-20	1.02e-18	-0.0469898	0.94986	1	8.39447	3.66e-42	1.97e-39	0.853924	0.226511	0.743958	6.68313	8.59e-26	1.23e-23
ENSMUSG00000000159	Igsf5	protein_coding	-	-	-3.04534	8.99e-12	8.64e-11	0.653902	0.0990466	0.295274	-3.64069	2.5e-14	2.89e-13	-0.223266	0.598828	0.9508	-3.75164	1.32e-12	2.79e-11	-1.1668	0.0100392	0.182813	-1.97349	2.36e-05	0.000144826
ENSMUSG00000000167	Pih1d2	protein_coding	-	-	0.0116972	0.985754	1	2.52891	7.63927e-05	0.00115446	-0.0130479	0.984022	1	0.587805	0.425347	0.863841	-0.52398	0.455056	0.613207	0.0238473	0.975237	1	-0.695295	0.384972	0.550535
ENSMUSG00000000168	Dlat	protein_coding	-	B4	0.703188	8.54e-06	3.77e-05	0.950232	6.13248e-08	3.57378e-06	0.582211	0.000229738	0.00075951	0.259599	0.147535	0.627613	-0.198902	0.214494	0.349902	0.159811	0.371571	0.873325	-0.286684	0.0918149	0.179348
ENSMUSG00000000171	Sdhd	protein_coding	-	B12	1.0337	2.16e-11	1.99e-10	0.372321	0.0313633	0.133657	1.21293	3.81e-15	4.78e-14	0.15354	0.378912	0.841529	0.430016	0.0055531	0.0169437	-0.113486	0.515983	0.941143	0.601904	0.000211152	0.00100602
ENSMUSG00000000182	Fgf23	protein_coding	L10	-	0.672929	0.585759	0.731813	1.39038	0.287235	0.565144	-0.825254	0.536447	0.673666	0	1	1	2.09248	0.0749243	0.151076	0	1	1	1.65741	0.191381	0.320347
ENSMUSG00000000183	Fgf6	protein_coding	-	-	0	1	1	1.50018	0.381388	NA	-0.342845	0.843558	NA	0	1	NA	1.28993	0.457773	0.615405	0	1	NA	0	1	1
ENSMUSG00000000184	Ccnd2	protein_coding	L36	B10	0.565018	0.00466065	0.0122441	-0.175187	0.432931	0.708929	0.0537409	0.787917	0.887786	-0.134159	0.548703	0.932085	-0.206694	0.301279	0.451425	-0.570225	0.0108801	0.190989	-0.0922128	0.659498	0.813173
ENSMUSG00000000194	Gpr107	protein_coding	-	-	0.818766	1.38e-11	1.3e-10	0.260252	0.0561127	0.203172	0.722481	2.47e-09	1.65e-08	0.0014798	0.991532	1	0.550018	6.43e-06	4.21e-05	0.0728807	0.597829	0.966647	0.419128	0.00113236	0.00437553
ENSMUSG00000000197	Nalcn	protein_coding	-	-	-5.1963	9.27e-07	4.76e-06	-1.26355	0.16452	0.409347	-5.28556	6.01e-07	2.96e-06	-4.14514	0.000507711	0.0351179	-4.89274	3.84e-06	2.64e-05	-4.29222	0.00031819	0.0232746	-4.31282	0.000112998	0.000578491
ENSMUSG00000000202	Btbd17	protein_coding	L15	-	-0.546947	0.697913	0.827876	2.16065	0.118332	0.331356	0	1	1	1.3407	0.366093	0.832647	0	1	1	1.73941	0.225096	0.742162	0	1	1
ENSMUSG00000000204	Slfn4	protein_coding	L3	B17	3.06756	2.74e-15	3.73e-14	-2.92768	2.41536e-11	5.81969e-09	3.45606	5.42e-19	9.47e-18	-0.486443	0.262526	0.759272	3.77229	2.53e-22	1.74e-20	-0.958685	0.0273473	0.301888	3.11436	1.62e-14	5.33e-13
ENSMUSG00000000214	Th	protein_coding	-	-	-2.47125	NA	NA	-2.37997	NA	NA	-2.4447	NA	NA	-2.37924	NA	NA	-2.47066	NA	NA	-2.37954	NA	NA	-2.42431	NA	NA
ENSMUSG00000000215	Ins2	protein_coding	-	-	0	1	1	0	1	1	0	1	1	0	1	NA	0	1	1	0	1	NA	0	1	1
ENSMUSG00000000216	Scnn1g	protein_coding	L32	B24	-9.18202	2.99e-25	8.71e-24	1.43736	0.000931472	0.00889414	-9.27263	1.02e-25	2.87e-24	0.71386	0.102561	0.549703	-7.49019	5.65e-22	3.72e-20	-1.12876	0.0118652	0.200081	-8.23621	4.6e-18	2.53e-16
ENSMUSG00000000223	Drp2	protein_coding	-	-	-1.62785	1.38e-05	5.89e-05	-0.883445	0.032082	0.135762	-1.91122	5.02e-07	2.5e-06	-0.143647	0.721784	0.972557	-1.94055	1.34e-06	1.01e-05	-1.51108	0.00115143	0.0522019	0.848993	0.0165462	0.043969
ENSMUSG00000000244	Tspan32	protein_coding	L37	B28	-1.0617	9.64e-07	4.94e-06	-0.530966	0.0282777	0.12412	-1.07074	7.75e-07	3.76e-06	-0.186757	0.440775	0.872368	-1.04609	1.43e-06	1.08e-05	0.0431697	0.85829	1	-1.02386	6.98e-06	4.85e-05
ENSMUSG00000000247	Lhx2	protein_coding	L5	-	0.0932292	0.926007	1	-0.103085	0.928504	1	0.191786	0.846538	0.933099	0.344156	0.766314	0.984912	1.02667	0.291258	0.440081	-0.864702	0.503636	0.938374	-0.0795135	0.944391	1
ENSMUSG00000000248	Clec2g	protein_coding	L6	B4	-1.8757	0.000998738	0.0030512	-0.729536	0.245053	0.516553	-1.4618	0.0096971	0.0226323	-0.0949373	0.879492	1	-1.31938	0.020115	0.0508884	-0.281348	0.653201	0.988045	-1.32622	0.0276001	0.0676842
ENSMUSG00000000253	Gmpr	protein_coding	L33	B35	-0.728317	0.0166451	0.0378873	0.219712	0.515762	0.775402	-0.342748	0.258556	0.377544	-0.275764	0.419054	0.860872	0.108648	0.720177	0.853201	-0.33849	0.320507	0.834741	0.75009	0.0178689	0.046888
ENSMUSG00000000263	Glra1	protein_coding	-	-	NA	NA	NA	NA	NA	NA	NA	NA	NA	NA	NA	NA	NA	NA	NA	NA	NA	NA	NA	NA	NA
ENSMUSG00000000266	Mid2	protein_coding	L33	B24	-3.87718	6.1e-20	1.23e-18	1.85508	1.39054e-07	6.84382e-06	-3.49872	1.14e-18	1.94e-17	0.77287	0.0329234	0.346959	-3.3635	5e-16	1.67e-14	-0.347418	0.354994	0.858176	-3.37819	5.33e-12	1.19e-10
ENSMUSG00000000275	Trim25	protein_coding	L5	-	0.330734	0.038494	0.0786187	-0.389802	0.0297219	0.128662	0.459399	0.00402905	0.0103334	0.00808563	0.964061	1	0.690631	1.55e-05	9.38e-05	0.000201487	0.999103	1	0.386457	0.0210512	0.0538459
ENSMUSG00000000276	Dgke	protein_coding	L33	B32	-1.33145	1.3e-05	5.57e-05	0.561613	0.0960193	0.289285	-1.15324	0.000154238	0.00052379	0.87681	0.0094244	0.188679	-0.584406	0.0548691	0.116896	0.267856	0.428916	0.899517	-0.414188	0.194696	0.324552
ENSMUSG00000000278	Scpep1	protein_coding	L7	B4	0.963116	5.62e-09	3.91e-08	-0.259326	0.162382	0.40537	1.29063	5.53e-15	6.81e-14	0.0234379	0.899692	1	-0.532082	0.00137913	0.00503999	0.252127	0.173735	0.680405	-1.00067	1.25e-08	1.57e-07
ENSMUSG00000000282	Mnt	protein_coding	L18	B32	-0.247447	0.192151	0.306186	-0.34923	0.1003	0.297402	0.0015393	0.993519	1	-0.184575	0.386488	0.844675	0.608461	0.00131537	0.00483758	0.0502182	0.813056	1	0.161701	0.416042	0.583036
ENSMUSG00000000290	Itgb2	protein_coding	L7	B7	0.805943	0.000136361	0.000491366	-0.690333	0.00346642	0.0252303	0.898743	2.1e-05	8.24e-05	-0.41654	0.0778212	0.500487	0.868031	3.98e-05	0.00021746	-0.106464	0.652089	0.987588	0.908068	3.95e-05	0.000230488
ENSMUSG00000000295	Hddc2	protein_coding	-	-	-0.112351	0.689236	0.820909	-0.121894	0.699053	0.900549	0.452678	0.104519	0.178013	-0.0446964	0.888727	1	0.263162	0.348693	0.504062	0.155686	0.621797	0.975386	-0.040925	0.890967	0.997362
ENSMUSG00000000296	Tpd52l1	protein_coding	-	B25	-3.90185	0.000114414	0.000418375	2.42335	0.000364578	0.00417572	-3.99254	7.9e-05	0.000281748	0.529104	0.497662	0.906153	-0.356757	0.62318	0.770311	-0.0783584	0.923494	1	-2.93667	0.00602598	0.0185593
ENSMUSG00000000301	Pemt	protein_coding	-	B23	-0.0205485	0.967268	1	0.485445	0.376915	0.658011	-0.20506	0.68307	0.802343	0.160267	0.780075	0.990286	0.282942	0.57256	0.725566	-0.697	0.249254	0.765986	-0.421735	0.449796	0.617038
ENSMUSG00000000303	Cdh1	protein_coding	-	B26	-4.61462	1.38e-24	3.78e-23	1.413	0.00311422	0.0232702	-3.48451	1.93e-15	2.5e-14	0.671174	0.161117	0.645131	-0.47708	0.267641	0.413438	-0.372043	0.438607	0.905574	-0.859208	0.057061	0.122589
ENSMUSG00000000305	Cdh4	protein_coding	L27	-	-3.933	6.33e-05	0.000241946	1.87713	0.00300184	0.0225809	-4.02392	4.27e-05	0.000159435	2.94984	1.96444e-06	0.000917875	-3.11903	0.00143086	0.00519224	-0.602038	0.459938	0.919274	-2.94326	0.00474345	0.0150903
ENSMUSG00000000308	Ckmt1	protein_coding	L24	B26	-4.21312	9.62e-07	4.93e-06	1.14125	0.181831	0.435682	-4.91001	4.57e-08	2.62e-07	-0.458752	0.597999	0.950249	-6.52118	1.31e-09	1.74e-08	-1.01656	0.245704	0.762868	-4.36308	1.11e-05	7.34e-05
ENSMUSG00000000317	Bcl6b	protein_coding	L14	-	-2.26926	5.18e-11	4.6e-10	1.64817	4.90617e-07	1.93093e-05	-3.06281	1.86e-16	2.62e-15	0.351281	0.310768	0.799461	-3.84168	3.22e-17	1.26e-15	-0.80039	0.030557	0.318812	-1.61775	1.78e-05	0.000111896
ENSMUSG00000000318	Clec10a	protein_coding	L10	B7	-0.469722	0.218461	0.339435	-0.354731	0.405503	0.685512	-0.757862	0.0473433	0.0904766	-0.272601	0.524314	0.92073	0.848558	0.0256895	0.0624989	-0.135789	0.750348	1	-0.297587	0.457909	0.625092
ENSMUSG00000000320	Alox12	protein_coding	L34	B35	0.280006	0.376049	0.521684	-0.872051	0.0135588	0.0724989	0.462677	0.143542	0.232274	-0.957993	0.00670502	0.158423	1.03741	0.00103891	0.00394468	-0.0215703	0.951298	1	1.82102	3.63e-08	4.17e-07
ENSMUSG00000000325	Arvcf	protein_coding	L33	B19	-2.54009	1.22e-13	1.4e-12	1.17021	0.000297233	0.0035177	-2.4091	6.31e-13	6.33e-12	0.787202	0.0175713	0.259089	-0.855096	0.00599295	0.0181109	0.211562	0.529936	0.943741	-1.50126	2.86e-05	0.00017306
ENSMUSG00000000326	Comt	protein_coding	-	B4	-0.725671	0.000218618	0.000759232	0.0700883	0.748779	0.927808	-0.72541	0.000218849	0.000724936	0.0936007	0.669736	0.95887	-0.57327	0.00352832	0.0114316	0.192736	0.378965	0.877296	-0.714173	0.000545971	0.00232246
ENSMUSG00000000339	Rtca	protein_coding	L14	-	0.665165	0.000798066	0.00249406	-0.200162	0.373939	0.65529	0.817102	3.68e-05	0.00013918	0.107424	0.635193	0.954256	0.441733	0.0268233	0.0646805	-0.466681	0.0420902	0.370352	0.494804	0.0183803	0.0480013
ENSMUSG00000000340	Dbt	protein_coding	-	B31	-0.179119	0.39324	0.540309	0.221099	0.343962	0.625057	-0.357706	0.0885991	0.154629	0.128184	0.587636	0.946727	-0.356868	0.0912024	0.177207	-0.182668	0.441069	0.906833	-0.907082	6.73e-05	0.000366652
ENSMUSG00000000346	Dazap2	protein_coding	-	B34	-1.88994	4.75e-24	1.26e-22	-0.873222	2.87779e-05	0.000514358	-1.57936	2.82e-17	4.28e-16	-0.454028	0.0296424	0.331391	-0.40671	0.0294527	0.0700184	-0.154834	0.458215	0.918014	0.303816	0.119815	0.221839
ENSMUSG00000000355	Mcts1	protein_coding	L6	B12	0.404661	0.0536049	0.104955	0.0108778	0.963118	1	0.252023	0.229589	0.342523	0.105483	0.655888	0.957209	-0.000618772	0.997658	1	-0.0104023	0.964906	1	-0.0366421	0.868867	0.979768
ENSMUSG00000000359	Rem1	protein_coding	L27	B30	-5.25145	2.61e-13	2.93e-12	0.394416	0.468541	0.739546	-4.38578	1.4e-12	1.36e-11	-0.711617	0.212141	0.705443	-3.16635	2.71e-08	2.83e-07	-0.875302	0.124454	0.595105	-2.92188	3.12e-06	2.34e-05
ENSMUSG00000000365	Rnf17	protein_coding	-	-	0.781435	0.213784	0.333878	0.0919163	0.898192	0.996371	0.454026	0.472714	0.61221	0.00721514	0.992321	1	-0.360874	0.58705	0.739191	-0.548781	0.478818	0.930721	-1.49451	0.0664533	0.138296
ENSMUSG00000000374	Trappc10	protein_coding	-	B31	0.215683	0.14257	0.239718	-0.0241508	0.883525	0.990071	0.423219	0.0039683	0.0101931	-0.135052	0.41642	0.859222	0.473632	0.00128819	0.00474988	-0.0446307	0.787419	1	0.807337	1.56e-07	1.57e-06
ENSMUSG00000000378	Ccm2	protein_coding	-	B40	-0.817447	2.92e-12	2.95e-11	-0.226562	0.0827014	0.262513	-0.804482	6.13e-12	5.54e-11	-0.0733033	0.576464	0.943381	-0.412787	0.000418961	0.00176822	0.256913	0.0486082	0.394949	-0.221665	0.071387	0.146866
ENSMUSG00000000381	Wap	protein_coding	-	-	0	1	NA	0	1	NA	0	1	NA	0	1	NA	0	1	NA	0	1	NA	0	1	NA
ENSMUSG00000000384	Tbrg4	protein_coding	L15	-	0.470566	0.0011099	0.00335905	-0.0569437	0.726015	0.916583	0.491261	0.000657762	0.00199034	-0.187965	0.254552	0.750671	0.493188	0.000651926	0.00261363	0.0395501	0.808544	1	0.413029	0.00666258	0.020217
ENSMUSG00000000385	Tmprss2	protein_coding	L33	B24	-7.4439	3.8e-18	6.65e-17	2.14492	2.08097e-10	3.1448e-08	-7.05069	5.87e-18	9.5e-17	1.04409	0.00267198	0.0977238	-7.13447	8.52e-17	3.11e-15	0.0699104	0.845295	1	-6.42944	3.53e-12	8.14e-11
ENSMUSG00000000386	Mx1	protein_coding	L5	B14	1.5026	0.000974664	0.00298668	-2.82057	6.11857e-08	3.57378e-06	0.886646	0.0517493	0.0977085	-1.00069	0.0508171	0.418606	-1.69165	0.000230758	0.00104056	-3.30859	4.64459e-10	2.47298e-07	-5.18799	3.52e-21	2.83e-19
ENSMUSG00000000392	Fap	protein_coding	L14	-	1.80428	0.00539827	0.0139745	0.989108	0.170839	0.419403	1.60395	0.0135394	0.0304607	0.634698	0.400751	0.850593	1.40066	0.0329243	0.0768698	0.917039	0.212283	0.725382	-0.96964	0.232714	0.373943
ENSMUSG00000000394	Gcg	protein_coding	-	-	4.16001	0.00152921	0.00449295	0	1	1	2.98184	0.0245184	0.0513341	0	1	1	1.92009	0.15998	0.277755	0	1	1	0	1	1
ENSMUSG00000000399	Ndufa9	protein_coding	-	B12	0.305879	0.0707002	0.133355	0.621708	0.00096927	0.00918061	0.188044	0.26668	0.387481	0.199922	0.295052	0.789622	-0.647206	0.000162551	0.000762912	-0.097642	0.609844	0.971378	-0.784602	1.72e-05	0.00010885
ENSMUSG00000000402	Egfl6	protein_coding	L28	B27	-8.16042	7.68e-20	1.53e-18	1.48361	0.0013817	0.0122642	-8.25097	3e-20	5.78e-19	0.33256	0.481211	0.897762	-5.95292	1.02e-17	4.23e-16	-0.431779	0.366381	0.869074	-7.19219	7.06e-14	2.12e-12
ENSMUSG00000000409	Lck	protein_coding	L35	B41	0.755555	0.00519981	0.0134954	0.350776	0.24546	0.517087	-0.313558	0.246518	0.362957	0.695995	0.0212197	0.284741	-0.415236	0.125099	0.22881	-0.706134	0.019722	0.263026	-0.368967	0.192827	0.322163
ENSMUSG00000000411	Tssk3	protein_coding	-	-	-2.15127	0.165691	NA	-1.65586	0.312849	NA	-2.23193	0.15039	NA	0.535436	0.740152	NA	-1.87695	0.226499	NA	-1.43356	0.382246	NA	-1.39301	0.381927	NA
ENSMUSG00000000416	Cttnbp2	protein_coding	L27	-	-4.64908	1.69e-12	1.74e-11	-0.0238994	0.960948	1	-6.76231	4.93e-14	5.54e-13	-0.00781188	0.987503	1	-2.65353	2.62e-07	2.26e-06	-1.47307	0.00713413	0.152295	-3.69222	1.74e-07	1.73e-06
ENSMUSG00000000420	Galnt1	protein_coding	L2	B34	-2.11698	2.04e-30	8.24e-29	-1.3018	2.7985e-10	4.12342e-08	-2.13175	7.96e-31	3.14e-29	-0.0872311	0.672069	0.95887	-1.0754	5.56e-09	6.65e-08	-0.160795	0.43515	0.903569	-0.0721386	0.708307	0.857314
ENSMUSG00000000435	Myf5	protein_coding	-	-	0	1	NA	0.402828	0.729043	NA	0	1	NA	0	1	NA	0	1	NA	0	1	NA	0	1	NA
ENSMUSG00000000439	Mkrn2	protein_coding	-	-	-0.22976	0.107766	0.190692	0.269966	0.0883081	0.274037	-0.177549	0.212791	0.322442	0.144821	0.370608	0.835526	-0.0294133	0.837359	0.948162	0.122209	0.447047	0.909527	0.145203	0.33694	0.496695
ENSMUSG00000000440	Pparg	protein_coding	L37	B32	-1.52126	1.5e-08	9.89e-08	0.255014	0.380217	0.661082	-1.94853	7.66e-13	7.61e-12	-0.286289	0.337604	0.816007	-1.0953	4.39e-05	0.000237069	-0.897284	0.00313208	0.0937373	-1.25388	1.5e-05	9.63e-05
ENSMUSG00000000441	Raf1	protein_coding	-	-	0.541021	3.18e-06	1.5e-05	0.0919662	0.479855	0.747815	0.834653	6.23e-13	6.26e-12	-0.0268971	0.837423	1	0.599289	2.54e-07	2.2e-06	0.117134	0.369554	0.872261	0.801074	4.6e-11	8.86e-10
ENSMUSG00000000486	2001-09-01	protein_coding	L35	B41	-1.44667	7.76e-14	9.18e-13	-0.974609	6.61611e-06	0.000154125	-2.16822	4.47e-29	1.62e-27	-0.0337263	0.876026	1	-1.23997	1.5e-10	2.29e-09	-0.541344	0.0123101	0.20438	-0.869495	1.76e-05	0.000110897
ENSMUSG00000000489	Pdgfb	protein_coding	L27	B15	-1.29994	0.00352238	0.00952725	0.627807	0.20354	0.464471	-1.61874	0.000284819	0.000925259	0.0525476	0.915566	1	-1.33981	0.0026899	0.00903251	-0.636656	0.200317	0.716552	-2.03162	1.79e-05	0.000112491
ENSMUSG00000000530	Acvrl1	protein_coding	L32	B18	-0.492539	0.175324	0.284096	1.2641	0.00176712	0.0149105	-0.091424	0.801208	0.898003	0.541237	0.181652	0.671505	-0.360664	0.321229	0.474082	-0.403758	0.320397	0.834741	-0.535757	0.159739	0.278513
ENSMUSG00000000531	Grasp	protein_coding	-	-	-1.18978	7.09e-05	0.000268565	0.54987	0.0871804	0.271575	-1.5202	4.89e-07	2.44e-06	0.124997	0.705114	0.967775	-1.16251	0.000125922	0.000608313	-0.242702	0.465761	0.923655	-0.60097	0.0588354	0.125516
ENSMUSG00000000532	Acvr1b	protein_coding	L18	B32	0.656114	0.00163061	0.00476491	-0.0158012	0.946057	1	1.37379	3.9e-11	3.21e-10	0.160822	0.492392	0.904049	1.45499	2.67e-12	5.35e-11	0.106105	0.650146	0.987005	1.43486	4.25e-11	8.24e-10
ENSMUSG00000000538	Tom1l2	protein_coding	L33	B29	-1.03888	7.15e-07	3.73e-06	0.234195	0.313767	0.591859	-0.933037	8.26e-06	3.45e-05	-0.101254	0.665572	0.958758	-0.74833	0.000357988	0.00153656	-0.174402	0.455987	0.916506	-0.489865	0.0260058	0.064367
ENSMUSG00000000544	Gpa33	protein_coding	-	-	1.31101	0.354709	0.497919	0.267738	0.866211	0.983762	1.63772	0.242077	0.357646	0.632963	0.690547	0.963835	0	1	1	0	1	1	0.960184	0.530617	0.695154
ENSMUSG00000000552	Zfp385a	protein_coding	L3	B7	0.498808	0.00912324	0.0223032	-0.103059	0.631188	0.85708	0.914434	1.69e-06	7.85e-06	-0.0290819	0.892765	1	0.553919	0.00382473	0.0122934	0.159549	0.457573	0.917429	0.458256	0.0225194	0.0569823
ENSMUSG00000000555	Itga5	protein_coding	L15	B6	1.89024	5.9e-25	1.67e-23	0.281814	0.171286	0.42015	1.98252	2.65e-27	8.43e-26	0.00894451	0.965767	1	0.869418	2.32e-06	1.67e-05	0.29032	0.160334	0.658073	0.791588	4.11e-05	0.000238491
ENSMUSG00000000560	Gabra2	protein_coding	-	-	0	1	NA	0	1	NA	-0.0341526	0.983524	NA	0.245011	0.876873	NA	0	1	NA	0	1	NA	0.192008	0.906052	NA
ENSMUSG00000000561	Wdr77	protein_coding	L18	B1	-0.689505	5.71e-05	0.000220382	-0.0611059	0.747899	0.927368	-0.639906	0.000180525	0.000606249	-0.11329	0.55835	0.934706	-0.212718	0.213122	0.348156	0.264355	0.164234	0.665394	-0.299904	0.0990983	0.190809
ENSMUSG00000000562	Adora3	protein_coding	L10	B18	1.92445	3.26e-06	1.54e-05	-1.19634	0.0177224	0.0879405	2.58055	3.85e-10	2.85e-09	0.158633	0.741285	0.977828	3.23073	4.4e-15	1.31e-13	0.23953	0.614183	0.972226	3.32541	7.54e-15	2.59e-13
ENSMUSG00000000563	Atp5f1	protein_coding	L16	B12	0.520655	0.000294075	0.000998684	0.293183	0.0682545	0.230563	0.456383	0.00150597	0.00423546	0.260013	0.106671	0.558694	0.111572	0.43858	0.597293	-0.00066703	0.996699	1	0.164388	0.27586	0.426243
ENSMUSG00000000567	Sox9	protein_coding	L10	-	-3.51693	0.000460141	0.00150877	1.37403	0.0578114	0.207665	-4.1123	5.35e-05	0.00019627	0.620089	0.426804	0.864445	-0.310199	0.669278	0.808632	0.360496	0.646064	0.985584	-2.43637	0.0210782	0.0538866
ENSMUSG00000000568	Hnrnpd	protein_coding	L14	B4	0.380253	0.00608274	0.0155719	-0.190537	0.219929	0.485516	0.384192	0.00556997	0.013818	0.0557342	0.720141	0.972161	0.288867	0.0373571	0.0853621	-0.0124381	0.936224	1	0.206552	0.155456	0.272829
ENSMUSG00000000579	Dynlt1c	protein_coding	-	B36	-0.18423	0.614762	0.757743	0.351124	0.38668	0.666939	0.00886123	0.980617	1	-0.151982	0.715464	0.970642	-0.500519	0.176844	0.300031	0.457524	0.261374	0.778695	0.0777593	0.84081	0.959372
ENSMUSG00000000581	C1d	protein_coding	L4	B8	0.334641	0.102899	0.183486	-0.567332	0.0148397	0.0770588	0.523719	0.0105712	0.0244401	-0.190242	0.415335	0.858221	0.281061	0.172066	0.293815	-0.483193	0.0390949	0.355895	0.170773	0.430798	0.598698
ENSMUSG00000000594	Gm2a	protein_coding	L6	B7	-0.0097194	0.967476	1	-0.253978	0.340324	0.621509	0.476285	0.0456657	0.0877399	-0.0594633	0.823399	1	-0.121047	0.611668	0.76132	0.0181921	0.945549	1	-0.361635	0.147143	0.261629
ENSMUSG00000000600	Krit1	protein_coding	L1	B32	-0.00377458	0.98664	1	-0.014318	0.954688	1	0.0225349	0.920347	0.987241	0.049778	0.843786	1	0.0220793	0.922041	1	0.198972	0.429973	0.900203	0.250179	0.289402	0.442459
ENSMUSG00000000605	Clcn4	protein_coding	L29	-	-0.208185	0.14602	0.244621	0.00593065	0.970444	1	-0.182465	0.202317	0.309053	-0.0442117	0.784059	0.991823	-0.41357	0.00405453	0.012936	-0.0550425	0.732236	1	-0.511567	0.000764421	0.00312508
ENSMUSG00000000606	Vmn2r88	protein_coding	-	-	NA	NA	NA	NA	NA	NA	NA	NA	NA	NA	NA	NA	NA	NA	NA	NA	NA	NA	NA	NA	NA
ENSMUSG00000000617	Grm6	protein_coding	L26	B41	-1.60098	0.0154098	0.0354894	1.09649	0.0992442	0.295675	-0.869709	0.169157	0.266036	0.339262	0.625899	0.954256	0.820807	0.178258	0.301776	1.29528	0.0521501	0.409036	2.19356	0.000436039	0.00190529
ENSMUSG00000000627	Sema4f	protein_coding	L28	B41	-0.804031	0.0244226	0.0530092	-0.184681	0.641572	0.863458	-1.01435	0.00463037	0.0116975	-0.0713567	0.85868	1	-0.386925	0.278166	0.4252	-0.77696	0.056889	0.422473	0.00292459	0.993764	1
ENSMUSG00000000628	Hk2	protein_coding	L15	B6	1.65581	3.01e-07	1.67e-06	0.855819	0.0177	0.087879	1.63371	4.32e-07	2.16e-06	0.306017	0.398774	0.849199	0.43209	0.182554	0.307663	-0.0687969	0.849744	1	-0.0315594	0.926129	1
ENSMUSG00000000631	Myo18a	protein_coding	L19	B30	-0.309039	0.0413255	0.0837387	0.331086	0.0498835	0.186667	-0.457671	0.00252584	0.00676205	0.0432806	0.798916	0.99687	-0.766557	4.8e-07	3.92e-06	0.171195	0.312207	0.827319	-0.873809	5.32e-08	5.89e-07
ENSMUSG00000000632	Sez6	protein_coding	-	-	-0.632956	0.662188	NA	0.886318	0.509528	NA	-0.656046	0.650691	NA	-0.013891	0.991735	NA	-0.541097	0.708784	NA	-0.38266	0.775374	NA	-0.375822	0.788822	NA
ENSMUSG00000000673	Haao	protein_coding	L37	B38	-2.87348	1.31e-15	1.84e-14	-0.311874	0.432426	0.708563	-2.68136	7.75e-14	8.56e-13	-0.240595	0.545302	0.930097	-1.6189	5.91e-06	3.89e-05	0.267107	0.501063	0.936908	-1.40107	0.000183381	0.000887838
ENSMUSG00000000682	Cd52	protein_coding	L6	B14	0.765095	0.00234994	0.00663195	-0.37515	0.181922	0.4358	0.882268	0.000451501	0.00141001	-0.257084	0.36045	0.82978	0.39447	0.116836	0.216818	-0.257695	0.35924	0.860526	0.333977	0.2042	0.337093
ENSMUSG00000000686	Abhd15	protein_coding	L15	B37	0.00411599	0.990814	1	0.469236	0.233669	0.50244	-0.0977474	0.784624	0.884879	0.744462	0.061076	0.453858	-0.121944	0.736648	0.866701	0.229516	0.569456	0.958091	0.562631	0.134794	0.244019
ENSMUSG00000000690	Hoxb6	protein_coding	-	-	-1.98457	0.00880423	0.0216148	1.39939	0.0316744	0.13444	-2.16016	0.00459822	0.0116237	0.802702	0.250072	0.744383	-0.89969	0.196426	0.326136	1.00698	0.137458	0.617805	-0.0423969	0.952226	1
ENSMUSG00000000693	Loxl3	protein_coding	L3	B35	1.20367	2.19e-07	1.24e-06	-0.105233	0.698193	0.900137	0.816628	0.000470465	0.00146419	-0.173674	0.540976	0.929017	-0.423074	0.087202	0.171081	-0.556127	0.0547263	0.416786	0.0112617	0.965527	1
ENSMUSG00000000701	Tcl1b5	protein_coding	-	-	0	1	NA	0	1	NA	0	1	NA	0	1	NA	0	1	NA	0	1	NA	0	1	NA
ENSMUSG00000000706	Btn1a1	protein_coding	-	-	0	1	1	0	1	1	-0.668829	0.620937	0.749736	0	1	1	-0.2794	0.8364	0.947475	2.62298	0.0416357	0.367722	1.89783	0.143537	0.25646
ENSMUSG00000000708	Kat2b	protein_coding	-	B31	0.714463	1e-05	4.37e-05	0.00987627	0.956646	1	0.666254	3.8e-05	0.00014321	0.0364338	0.842082	1	-0.127116	0.435201	0.594142	-0.0199432	0.912981	1	0.0359925	0.833315	0.953106
ENSMUSG00000000711	Rab5b	protein_coding	L34	B32	-0.00270006	0.989887	1	-0.0662427	0.780857	0.947251	0.163502	0.442634	0.581674	-0.0882629	0.711313	0.969133	0.0634918	0.76575	0.890572	0.100328	0.673612	0.994035	0.243026	0.275709	0.426118
ENSMUSG00000000724	Cryba1	protein_coding	-	-	0	1	NA	0	1	NA	0	1	NA	0	1	NA	0	1	NA	0	1	NA	0	1	NA
ENSMUSG00000000730	Dnmt3l	protein_coding	L10	-	-0.0409466	0.95941	1	-0.880214	0.3708	0.652381	0.802156	0.300799	0.426752	0.418218	0.646154	0.95461	2.73158	0.000287226	0.00126653	-1.4599	0.185132	0.69512	2.28949	0.00359265	0.0118764
ENSMUSG00000000731	Aire	protein_coding	-	-	-1.43309	0.0827678	0.152396	1.63038	0.0485409	0.183191	-2.13616	0.0131494	0.0297046	1.6524	0.0477371	0.408423	-1.33587	0.111745	0.209132	-0.65821	0.474736	0.929945	-2.6195	0.0145505	0.0394173
ENSMUSG00000000732	Icosl	protein_coding	L18	B38	-1.57388	2.42e-11	2.22e-10	-0.31673	0.227412	0.495127	-1.65108	2.47e-12	2.32e-11	-0.587739	0.0256929	0.311045	-0.939157	6.6e-05	0.000341876	-0.073802	0.778568	1	-0.91986	0.000195115	0.000937908
ENSMUSG00000000738	Spg7	protein_coding	-	B8	-0.613016	0.000201964	0.000705841	-0.391267	0.0340878	0.142108	-0.838297	3.86e-07	1.95e-06	-0.215541	0.245243	0.740798	-0.999945	1.77e-09	2.3e-08	-0.288973	0.118621	0.584358	-1.16603	3.83e-11	7.5e-10
ENSMUSG00000000739	Sult5a1	protein_coding	L34	B25	-2.56787	0.000165088	0.000586943	1.22762	0.033838	0.141291	-4.58833	5.63e-07	2.78e-06	-0.190872	0.771062	0.986613	-2.00398	0.00251316	0.00851924	-1.07454	0.130976	0.606042	-3.98794	7.47e-05	0.000401336
ENSMUSG00000000740	Rpl13	protein_coding	L8	B1	-1.06639	9.66e-10	7.42e-09	-0.649092	0.000867118	0.00839753	-1.00396	8.54e-09	5.35e-08	-0.207222	0.2877	0.782959	-0.790824	5.77e-06	3.82e-05	0.132718	0.49572	0.934423	-0.419542	0.0214434	0.0546187
ENSMUSG00000000743	Chmp1a	protein_coding	-	B3	0.462062	0.00133227	0.0039716	-0.234165	0.148141	0.383655	0.681237	2.18e-06	9.97e-06	-0.0513447	0.752193	0.982089	0.535353	0.000204363	0.000932983	-0.0540506	0.738939	1	0.608636	5.59e-05	0.000312183
ENSMUSG00000000751	Rpa1	protein_coding	-	B12	0.0283684	0.859966	0.958598	-0.169097	0.347947	0.629488	-0.479005	0.00295312	0.0077857	0.0958081	0.59568	0.949754	-0.649141	6e-05	0.00031343	-0.0499378	0.782015	1	-0.535122	0.00164822	0.00605028
ENSMUSG00000000753	Serpinf1	protein_coding	L22	B21	-2.09847	6.7e-07	3.51e-06	1.36773	0.00173592	0.0147051	-2.26726	8.81e-08	4.86e-07	0.520321	0.243367	0.739763	-1.3358	0.00127892	0.00471926	-0.159164	0.724809	1	-1.17165	0.00825745	0.0243615
ENSMUSG00000000759	Tubgcp3	protein_coding	-	B32	0.307622	0.0118448	0.0281616	0.0821421	0.549329	0.797391	0.440222	0.000308989	0.000996502	-0.0260903	0.851333	1	0.252251	0.0398488	0.0900041	0.146398	0.288441	0.805249	0.403351	0.00175522	0.00638933
ENSMUSG00000000766	Oprm1	protein_coding	-	-	-1.90095	0.257166	NA	-1.66062	0.339172	NA	-2.24173	0.182185	NA	-1.37386	0.42956	NA	-1.24323	0.456656	NA	-2.56525	0.140233	NA	-1.62553	0.34314	NA
ENSMUSG00000000776	Polr3d	protein_coding	L8	-	-0.0118349	0.946645	1	-0.121774	0.540844	0.791606	-0.219315	0.215949	0.32627	-0.195899	0.336024	0.814973	-0.25231	0.158412	0.275762	-0.0891371	0.657613	0.988622	-0.517256	0.00720444	0.0216338
ENSMUSG00000000782	Tcf7	protein_coding	L37	B37	-2.71499	8.03e-20	1.6e-18	0.196025	0.554464	0.801339	-3.29824	2.11e-28	7.28e-27	0.906491	0.00626207	0.152359	-0.511824	0.0850106	0.167446	-0.33908	0.306906	0.822969	-0.0727875	0.814772	0.940458
ENSMUSG00000000787	Ddx3x	protein_coding	L18	B32	0.0134272	0.958367	1	-0.148393	0.60554	0.840235	0.183248	0.476153	0.615278	-0.126099	0.6609	0.958093	-0.0247148	0.923463	1	-0.104069	0.717269	0.999808	0.0621949	0.817172	0.941933
ENSMUSG00000000791	Il12rb1	protein_coding	L7	B14	3.49206	1.15e-27	3.88e-26	-0.336907	0.35534	0.6369	2.84845	6.3e-19	1.1e-17	-0.302424	0.41165	0.855682	0.762588	0.0182147	0.0467581	-1.63266	2.20255e-05	0.00321194	0.703906	0.0377349	0.0875283
ENSMUSG00000000792	Slc5a5	protein_coding	-	-	-4.31674	1.32e-05	5.66e-05	-1.04099	0.192865	0.450528	-3.20557	0.000218313	0.000723263	-2.29437	0.0263147	0.314316	-3.51897	0.000332964	0.0014432	-3.11064	0.00572869	0.135215	-3.91846	0.000191912	0.000924525
ENSMUSG00000000794	Kcnn3	protein_coding	L34	B4	-4.91993	5.7e-14	6.82e-13	0.400694	0.496986	0.760908	-3.27892	8.66e-09	5.42e-08	-0.187281	0.754358	0.982824	0.669648	0.206628	0.339704	0.375199	0.526177	0.942471	0.860233	0.120745	0.223271
ENSMUSG00000000804	Usp32	protein_coding	-	B34	-1.33878	1.17e-06	5.91e-06	-1.38002	7.41514e-06	0.000169227	-0.929529	0.00073357	0.00219941	0.0494129	0.872299	1	-0.592965	0.0312448	0.0736221	-0.272191	0.376014	0.875906	-0.113633	0.693006	0.843383
ENSMUSG00000000805	Car4	protein_coding	L31	B5	-5.51061	7.62e-16	1.1e-14	1.03025	0.144424	0.377096	-2.32735	0.000280043	0.000911756	0.27499	0.697481	0.965059	0.858875	0.176858	0.300034	-1.12342	0.114027	0.577913	-0.955026	0.152553	0.268864
ENSMUSG00000000811	Txnrd3	protein_coding	L33	B30	-1.39542	4.57e-05	0.000179144	0.652607	0.0745522	0.244412	-0.908467	0.00695916	0.0168684	0.625959	0.0906912	0.52834	0.933552	0.00454934	0.0142854	0.181745	0.625663	0.977252	0.366471	0.293899	0.447501
ENSMUSG00000000817	Fasl	protein_coding	L35	B41	1.662	7.65e-07	3.98e-06	0.14836	0.695897	0.898454	0.785799	0.0199155	0.0427292	-0.502684	0.200273	0.692905	0.842721	0.0127728	0.0346751	-0.963421	0.0153005	0.230738	1.13588	0.00131948	0.00498111
ENSMUSG00000000823	Zfp512b	protein_coding	-	B32	-0.726751	0.000839977	0.00261124	-0.341443	0.160273	0.402397	-0.474662	0.0289229	0.0592199	-0.223297	0.36017	0.829671	-0.00596843	0.97808	1	-0.199824	0.411891	0.890655	0.0807959	0.722683	0.86899
ENSMUSG00000000826	Dnajc5	protein_coding	-	-	0.341839	0.0104779	0.025271	-0.271844	0.0696085	0.23403	0.642371	1.48e-06	6.91e-06	-0.0654657	0.662907	0.958093	0.701137	1.52e-07	1.37e-06	-0.0320272	0.830814	1	0.734598	1.48e-07	1.5e-06
ENSMUSG00000000827	Tpd52l2	protein_coding	-	B13	-0.0958237	0.456355	0.605391	-0.153184	0.28883	0.566863	-0.020705	0.871955	0.952697	0.118923	0.412557	0.856332	0.011571	0.928519	1	0.289955	0.0441221	0.379408	0.0295995	0.82766	0.949437
ENSMUSG00000000838	Fmr1	protein_coding	L1	-	0.205813	0.445174	0.593835	-0.112052	0.710112	0.906727	0.256851	0.340588	0.472315	-0.105368	0.727323	0.97466	0.226843	0.400369	0.558779	-0.0710208	0.81397	1	0.283765	0.314885	0.4719
ENSMUSG00000000861	Bcl11a	protein_coding	L37	B28	-4.63451	9.51e-39	6.39e-37	-0.473009	0.223416	0.489972	-4.46264	2.64e-36	1.45e-34	-0.161483	0.677774	0.960369	-2.56569	2.32e-13	5.53e-12	0.26224	0.499397	0.936085	-2.50728	9.01e-12	1.94e-10
ENSMUSG00000000869	Il4	protein_coding	L26	B34	-2.15871	0.000539818	0.00174992	-1.82626	0.00990067	0.0568734	-2.30216	0.000232274	0.000766713	-0.247226	0.712259	0.969343	0.051642	0.930226	1	-0.975507	0.155242	0.649691	-0.157221	0.80172	0.931154
ENSMUSG00000000876	Pxmp4	protein_coding	L34	-	-0.663987	0.00115178	0.00347412	-0.250633	0.271864	0.547912	-0.40282	0.0478967	0.0913934	-0.0788816	0.730913	0.97543	-0.235755	0.248011	0.390528	-0.316362	0.168211	0.671759	0.0745452	0.727541	0.873112
ENSMUSG00000000881	Dlg3	protein_coding	L34	-	0.419989	0.0261408	0.0562082	1.24602	1.07078e-09	1.23139e-07	0.136544	0.471927	0.611469	0.856032	5.1028e-05	0.00898682	-0.485638	0.0141443	0.0377852	0.310141	0.150086	0.641204	-0.432271	0.0439612	0.0990986
ENSMUSG00000000884	Gnb1l	protein_coding	-	-	-1.26498	0.000190572	0.000670277	0.0541888	0.880725	0.989153	-0.850766	0.0100589	0.0233842	-0.0931861	0.803822	0.997967	-0.864027	0.0105907	0.0295382	0.559978	0.117857	0.584057	-1.35228	0.000486667	0.00209854
ENSMUSG00000000889	Dbh	protein_coding	L22	-	-9.02578	9.12e-09	6.18e-08	-2.70028	0.0885555	0.2745	-9.08339	7.34e-09	4.64e-08	-4.94825	0.00215881	0.0868754	-8.85011	1.76e-08	1.89e-07	-6.41285	9.64071e-05	0.010144	-8.36493	2e-07	1.96e-06
ENSMUSG00000000901	Mmp11	protein_coding	L27	B38	-3.44338	7.49e-19	1.39e-17	1.25411	0.000255557	0.00310406	-4.11953	1.06e-22	2.42e-21	0.618301	0.0790397	0.502218	-2.85319	4.03e-14	1.07e-12	-0.166724	0.643614	0.984523	-3.61963	4.4e-13	1.17e-11
ENSMUSG00000000902	Smarcb1	protein_coding	-	B8	0.111443	0.49088	0.640775	-0.0807443	0.656177	0.872399	-0.262631	0.105179	0.178929	-0.150297	0.411353	0.855398	-0.55948	0.000605753	0.00244324	-0.0101154	0.955667	1	-0.832948	1.52e-06	1.24e-05
ENSMUSG00000000903	Vpreb3	protein_coding	L31	B38	-6.69321	6.57e-29	2.45e-27	0.156548	0.762623	0.935229	-7.01558	5.59e-30	2.13e-28	-0.29806	0.567301	0.939409	-2.6291	3.33e-08	3.4e-07	0.560594	0.279253	0.795806	-2.64585	1.7e-07	1.7e-06
ENSMUSG00000000915	Hip1r	protein_coding	L18	B40	-0.606845	0.0016719	0.00487464	-0.137832	0.522748	0.77963	-0.582363	0.00255419	0.00683297	-0.277707	0.198959	0.690984	-0.308615	0.109982	0.206614	0.280606	0.193057	0.707072	-0.341007	0.0918532	0.179408
ENSMUSG00000000916	Nsun5	protein_coding	-	-	-0.811832	2.67e-08	1.7e-07	0.0400325	0.802223	0.957785	-0.892668	9.49e-10	6.66e-09	-0.307682	0.0662705	0.470178	-0.703868	1.81e-06	1.33e-05	-0.110749	0.498288	0.935642	-0.575326	0.000280645	0.00129046
ENSMUSG00000000934	Top1mt	protein_coding	-	-	-0.128401	0.584536	0.730851	-0.155892	0.55694	0.803639	-0.0772838	0.741123	0.849144	-0.0885399	0.745543	0.979499	-0.109008	0.646064	0.79022	0.224692	0.39566	0.88088	-1.26319	6.29e-06	4.42e-05
ENSMUSG00000000938	Hoxa10	protein_coding	-	-	0	1	NA	0.633504	0.677411	NA	0.557353	0.728772	NA	0	1	NA	0.406938	0.80013	NA	0	1	NA	2.85481	0.0703009	NA
ENSMUSG00000000942	Hoxa4	protein_coding	L27	-	-1.94687	0.000250204	0.000861277	0.68026	0.191323	0.4486	-1.69445	0.00103192	0.00300192	-0.56132	0.332873	0.814398	-0.681406	0.17149	0.293142	0.289716	0.589822	0.96387	0.770093	0.122545	0.225944
ENSMUSG00000000948	Gm38393	protein_coding	L27	-	-0.745778	0.582885	0.729388	2.29807	0.0712184	0.237714	0	1	1	0.695727	0.629955	0.954256	-0.439031	0.747029	0.874503	1.52362	0.257536	0.773934	2.09973	0.0957819	0.185676
ENSMUSG00000000957	Mmp14	protein_coding	L3	B18	4.27378	1.7e-60	4.09e-58	0.552429	0.0599044	0.212688	4.44329	2.94e-65	7.87e-63	0.119988	0.68865	0.963146	1.30264	7.03e-07	5.57e-06	-0.647562	0.0339782	0.33359	0.441258	0.11283	0.211325
ENSMUSG00000000958	Slc7a7	protein_coding	L6	B4	1.23344	0.00047167	0.00154511	0.189944	0.630568	0.856711	0.942144	0.00759901	0.0182393	0.265846	0.502372	0.909044	0.42077	0.234526	0.373902	0.19024	0.630874	0.978179	0.411587	0.267089	0.416057
ENSMUSG00000000959	Oxa1l	protein_coding	-	-	0.225843	0.0366967	0.0754051	0.132064	0.275755	0.552236	0.204477	0.0584294	0.108308	-0.0821931	0.505969	0.910847	-0.0763938	0.483591	0.641249	0.0246897	0.840195	1	-0.182906	0.114022	0.213096
ENSMUSG00000000976	Heatr6	protein_coding	-	-	0.547481	0.000550865	0.00178215	0.0182973	0.918138	1	0.352376	0.0262861	0.0544835	-0.364586	0.0441192	0.394266	0.0326598	0.837719	0.948437	0.328973	0.0646104	0.447581	-0.00990942	0.952953	1
ENSMUSG00000000982	Ccl3	protein_coding	L13	B18	2.33133	6.84e-08	4.14e-07	-0.206871	0.670388	0.88158	1.93467	7.62e-06	3.2e-05	-1.07739	0.030326	0.33554	1.54862	0.000346347	0.00149241	-0.575324	0.240741	0.757272	1.20065	0.0080348	0.0238031
ENSMUSG00000000983	Wfdc18	protein_coding	L13	B25	1.50559	0.0240118	0.0521829	-0.0736669	0.925437	1	1.68896	0.0110136	0.0253585	1.64742	0.0250161	0.30897	2.08993	0.00166194	0.00593924	1.3425	0.0691519	0.461364	2.7097	7.19e-05	0.000388341
ENSMUSG00000001014	Icam4	protein_coding	-	-	-4.47874	2.57e-09	1.86e-08	-2.62737	0.000796249	0.00783781	-4.73921	4.74e-10	3.46e-09	0.449199	0.54343	0.929751	-1.61721	0.0170382	0.0441492	0.611025	0.407207	0.887342	-0.736002	0.296238	0.450299
ENSMUSG00000001016	Ilf2	protein_coding	-	-	-0.207573	0.0801967	0.148349	-0.237414	0.0749091	0.245207	-0.533035	7.53e-06	3.17e-05	0.108266	0.418378	0.8606	-0.510223	2.05e-05	0.000120363	-0.0730621	0.584932	0.963527	-0.50421	7.21e-05	0.000388834
ENSMUSG00000001017	Chtop	protein_coding	-	B1	-0.432018	6.18e-06	2.78e-05	-0.198165	0.0638795	0.221139	-0.618222	1.04e-10	8.19e-10	0.00206622	0.984663	1	-0.51497	8.19e-08	7.76e-07	-0.201896	0.0604071	0.434366	-0.586949	7.59e-09	9.9e-08
ENSMUSG00000001018	Snapin	protein_coding	-	B31	-0.415396	0.00255432	0.00713897	-0.121901	0.428316	0.704831	-0.161261	0.239894	0.354866	0.0233353	0.880357	1	-0.183015	0.184394	0.309977	-0.0760504	0.623058	0.976246	0.152594	0.291267	0.444777
ENSMUSG00000001020	S100a4	protein_coding	L6	B7	0.155455	0.6696	0.804237	0.247787	0.542046	0.792369	-0.406994	0.267928	0.388918	0.37909	0.356034	0.827064	0.687113	0.0586318	0.123577	0.65607	0.105613	0.559855	0.318869	0.408358	0.575073
ENSMUSG00000001021	S100a3	protein_coding	-	-	0.466115	0.674753	0.80876	1.17949	0.316631	0.595166	-0.134049	0.90631	0.97719	2.72183	0.0159791	0.247357	0.121821	0.915921	0.997172	0.651783	0.599869	0.967713	-1.6466	0.214067	0.349443
ENSMUSG00000001023	S100a5	protein_coding	-	B30	0.115893	0.94714	1	1.42338	0.416334	0.695167	-1.24485	0.4773	0.616398	1.26197	0.470779	NA	0.842815	0.629461	0.775703	0.762505	0.662822	NA	2.0063	0.252882	0.398871
ENSMUSG00000001025	S100a6	protein_coding	L10	B7	0.196926	0.416602	0.565129	-0.391531	0.148593	0.384336	1.01124	3e-05	0.000115248	0.478353	0.0774094	0.499913	2.00467	1.29e-16	4.62e-15	0.436201	0.107261	0.562888	2.11019	7.98e-17	3.67e-15
ENSMUSG00000001027	Scn4a	protein_coding	L22	B38	-5.55223	3.01e-34	1.56e-32	-0.129941	0.777477	0.945184	-5.07325	1.4e-30	5.48e-29	-0.396979	0.389554	0.846288	-2.91074	4.43e-12	8.61e-11	0.0888265	0.846858	1	-3.59722	2.96e-15	1.08e-13
ENSMUSG00000001029	Icam2	protein_coding	L34	B4	-2.38816	1.99e-12	2.03e-11	-0.448559	0.234899	0.503844	-2.89723	1.6e-17	2.48e-16	-0.188319	0.618149	0.954256	-2.38031	2.5e-12	5.03e-11	0.190056	0.614584	0.972285	-2.77895	8.28e-15	2.82e-13
ENSMUSG00000001034	Mapk7	protein_coding	-	B9	0.591258	0.00108743	0.00329559	0.0426182	0.83388	0.973675	0.833421	4e-06	1.76e-05	-0.0971707	0.6361	0.954256	0.917068	4.05e-07	3.36e-06	-0.016402	0.936024	1	0.638074	0.00079	0.00320909
ENSMUSG00000001036	Epn2	protein_coding	L19	B30	-3.96396	1.37e-45	1.38e-43	1.37836	6.42828e-08	3.71438e-06	-3.29021	8.79e-37	5.02e-35	0.293486	0.260695	0.756971	-2.08722	3.35e-17	1.3e-15	-0.328357	0.213637	0.727224	-2.8642	1.26e-22	1.25e-20
ENSMUSG00000001039	B9d1	protein_coding	L30	-	1.09398	0.0179897	0.0405718	2.27153	1.702e-06	5.21099e-05	0.933033	0.0439766	0.0849307	1.0668	0.0417998	0.38357	-0.298011	0.560909	0.714497	-0.660852	0.29763	0.813238	-1.11099	0.0846769	0.167975
ENSMUSG00000001052	Sec24b	protein_coding	-	B33	0.497888	2.55e-05	0.000104049	0.0471123	0.722485	0.913919	0.68307	7.39e-09	4.67e-08	-0.135985	0.310013	0.799035	0.645036	5.05e-08	5e-07	-0.00490993	0.970611	1	0.64707	1.84e-07	1.82e-06
ENSMUSG00000001053	N4bp3	protein_coding	L27	B40	-1.73222	4.25e-06	1.97e-05	0.0019294	0.996294	1	-2.43375	1.55e-10	1.2e-09	-0.0801782	0.847703	1	-2.01115	1.23e-07	1.12e-06	0.136277	0.743198	1	-1.95927	1.2e-06	1e-05
ENSMUSG00000001054	Rmnd5b	protein_coding	-	-	-0.246904	0.0408256	0.0828154	-0.243434	0.0736123	0.24238	-0.136924	0.254942	0.372945	-0.12373	0.371216	0.835995	0.170046	0.15832	0.275642	0.0391128	0.774058	1	0.327834	0.00986307	0.0283467
ENSMUSG00000001056	Nhp2	protein_coding	L8	B12	0.600318	0.00465287	0.012225	-0.21273	0.373262	0.654676	0.627347	0.00308859	0.00811111	0.111454	0.641786	0.954602	0.577462	0.00658409	0.019629	0.243291	0.307516	0.823749	-0.00874906	0.968918	1
ENSMUSG00000001062	Vps9d1	protein_coding	-	-	0.610547	6.89e-05	0.000261428	-0.1369	0.428604	0.704921	1.00407	5.38e-11	4.36e-10	-0.339769	0.053122	0.426502	0.472426	0.00214245	0.00741284	-0.0613218	0.724099	1	0.439937	0.00651731	0.0198407
ENSMUSG00000001065	Zfp276	protein_coding	-	-	0.665053	1.97e-05	8.21e-05	0.141416	0.419379	0.697593	0.975238	3.55e-10	2.64e-09	-0.286031	0.110501	0.566106	0.579539	0.000209972	0.000955892	0.0981754	0.577841	0.959934	0.646745	8.11e-05	0.000431611
ENSMUSG00000001076	C1ql4	protein_coding	-	-	0	1	1	0	1	1	0	1	1	0	1	NA	0	1	1	0	1	NA	0	1	1
ENSMUSG00000001082	Mfsd10	protein_coding	L15	B18	0.826137	1.46e-05	6.21e-05	0.000841525	0.996868	1	1.13121	2.79e-09	1.86e-08	0.372748	0.0827039	0.509839	1.23053	1.06e-10	1.67e-09	0.421286	0.049077	0.397174	1.16653	5.02e-09	6.78e-08
ENSMUSG00000001089	Luzp1	protein_coding	L18	B7	1.21463	1.33e-08	8.8e-08	1.04695	1.06216e-05	0.000228472	0.970681	5.73e-06	2.46e-05	0.31314	0.198486	0.69053	0.264074	0.222337	0.359268	-0.319831	0.195553	0.709866	0.299337	0.189354	0.317809
ENSMUSG00000001095	Slc13a2	protein_coding	L10	-	-0.20531	0.79491	0.907481	-0.677621	0.469797	0.740682	0.35463	0.643289	0.7692	-0.447582	0.644003	0.95461	-2.95864	0.00540567	0.016571	-1.39091	0.191989	0.705685	-2.20979	0.0465895	0.103836
ENSMUSG00000001098	Kctd10	protein_coding	L19	-	-0.00988515	0.948504	1	0.204889	0.230784	0.498736	0.281162	0.0659029	0.11989	0.100587	0.558049	0.934648	0.347775	0.0230654	0.057007	0.134994	0.430962	0.900702	0.31598	0.048864	0.108091
ENSMUSG00000001100	Poldip2	protein_coding	-	-	0.10497	0.4977	0.647761	0.197288	0.254125	0.527654	0.146582	0.343102	0.475178	0.0171376	0.922391	1	0.0452154	0.771348	0.895065	-0.229352	0.193112	0.707072	-0.299222	0.071192	0.146577
ENSMUSG00000001103	Sebox	protein_coding	-	-	0	1	1	0	1	1	0	1	1	0	1	1	0	1	1	0	1	1	0	1	1
ENSMUSG00000001105	Ift20	protein_coding	L30	B2	-1.37995	2.09e-14	2.62e-13	-0.75568	0.000177583	0.00229902	-1.56484	4.74e-18	7.71e-17	-0.272198	0.176957	0.66778	-0.723805	5.81e-05	0.000304343	0.073476	0.714109	0.999642	0.228	0.224562	0.36359
ENSMUSG00000001119	Col6a1	protein_coding	L26	B27	-6.99652	2.19e-31	9.51e-30	1.48715	0.0034887	0.0253768	-5.30429	7.72e-26	2.19e-24	0.254513	0.618762	0.954256	-1.81802	8.63e-05	0.000433829	-0.659095	0.199453	0.714795	-4.64615	2.32e-17	1.16e-15
ENSMUSG00000001120	Pcbp3	protein_coding	L33	-	-2.09966	4.49e-14	5.44e-13	0.160248	0.582134	0.823462	-1.82498	2.44e-11	2.06e-10	-0.257628	0.390916	0.846546	-0.937067	0.000485818	0.00201947	-0.707327	0.0199914	0.264415	-0.599121	0.0348962	0.082162
ENSMUSG00000001123	Lgals9	protein_coding	L5	B18	0.270377	0.158126	0.260919	-1.44771	1.73869e-11	4.60556e-09	-0.0899836	0.638648	0.76542	-0.114656	0.592958	0.948692	0.581243	0.00241264	0.00822102	-1.34625	4.16795e-10	2.27203e-07	0.276199	0.168371	0.290451
ENSMUSG00000001127	Araf	protein_coding	-	-	-0.408437	2.14e-05	8.87e-05	-0.0633184	0.555312	0.802075	-0.315133	0.00102364	0.00297929	-0.344088	0.00160745	0.0752812	-0.313284	0.00115302	0.00431845	-0.050941	0.636867	0.981644	-0.238037	0.0191239	0.0496759
ENSMUSG00000001128	Cfp	protein_coding	L8	B4	-0.972866	3.69e-05	0.00014693	-0.759625	0.00393585	0.0279481	-0.640777	0.0065648	0.016008	-0.0635044	0.809488	0.999149	-0.106742	0.650676	0.793361	-0.122578	0.641641	0.983673	-0.466158	0.0587342	0.125373
ENSMUSG00000001131	Timp1	protein_coding	L3	B5	-2.55472	2.4e-05	9.85e-05	-0.173245	0.78603	0.950144	0.422869	0.456982	0.596299	-1.14053	0.0870324	0.518781	3.68853	6.11e-11	9.98e-10	-2.80223	0.000141331	0.0134824	1.33431	0.0243473	0.0608267
ENSMUSG00000001134	Uxt	protein_coding	-	B3	-0.696813	0.000282738	0.000962613	-0.903749	3.65255e-05	0.000629044	-0.791838	3.72e-05	0.000140479	-0.191506	0.3778	0.841005	-0.794949	4.13e-05	0.00022448	-0.0640984	0.765482	1	-0.389217	0.0563641	0.121404
ENSMUSG00000001138	Cnnm3	protein_coding	L32	-	-1.00162	1.37e-10	1.16e-09	0.105249	0.539828	0.790855	-0.534216	0.000543281	0.00167052	-0.100245	0.566288	0.938757	0.0752323	0.625245	0.772156	-0.224546	0.198019	0.713173	0.0550578	0.734953	0.879612
ENSMUSG00000001143	Lman2l	protein_coding	-	-	0.553164	0.0189619	0.0424643	0.438727	0.0957211	0.288763	0.507781	0.0312419	0.0633109	0.402135	0.129028	0.603494	0.0303164	0.898227	0.985563	-0.0445223	0.867032	1	-0.0146807	0.953056	1
ENSMUSG00000001150	Mcm3ap	protein_coding	-	-	-0.0466782	0.693434	0.824216	-0.0528435	0.690844	0.895264	0.0260212	0.825752	0.917394	-0.142629	0.291725	0.787067	0.403742	0.00063925	0.00256493	-0.069839	0.6025	0.968629	0.483852	9.97e-05	0.000517118
ENSMUSG00000001151	Pcnt	protein_coding	L33	B32	0.0833391	0.519596	0.669362	0.197421	0.172225	0.421446	-0.0739572	0.567945	0.70258	0.172086	0.237883	0.733091	-0.120205	0.355331	0.511798	-0.127079	0.384435	0.878591	0.0907382	0.506384	0.671827
ENSMUSG00000001155	Ftcd	protein_coding	-	B21	-1.06706	0.31076	0.448159	1.42756	0.168583	0.416161	-0.71814	0.482573	0.621369	0.0595845	0.958475	1	-0.56399	0.588388	0.740401	0.383797	0.728181	1	-0.438203	0.696104	0.846049
ENSMUSG00000001156	Mxd1	protein_coding	L12	B16	1.89655	5.15e-14	6.19e-13	-0.655203	0.0202385	0.0972131	2.50146	3.06e-23	7.23e-22	0.433262	0.124152	0.591685	2.78577	1.98e-28	2.64e-26	0.428783	0.12796	0.600831	2.91412	1.79e-28	3.54e-26
ENSMUSG00000001157	Gmcl1	protein_coding	-	B38	-0.570878	0.000501537	0.00163698	-0.0864429	0.635995	0.859773	-0.786927	1.72e-06	7.99e-06	-0.0814629	0.660595	0.958093	-0.661151	6.6e-05	0.000341785	-0.0403401	0.826532	1	-0.770869	1.46e-05	9.39e-05
ENSMUSG00000001158	Snrnp27	protein_coding	-	B8	-0.474706	0.00166544	0.0048579	-0.620753	0.000271091	0.00325406	-0.65536	1.46e-05	5.88e-05	-0.109454	0.520694	0.918977	-0.859469	1.84e-08	1.97e-07	-0.200319	0.238684	0.756356	-0.88476	5.28e-08	5.86e-07
ENSMUSG00000001166	Oas1c	protein_coding	L5	-	-0.70217	0.000827504	0.00257709	-1.16138	1.54811e-06	4.87027e-05	-1.45577	8.8e-12	7.82e-11	-0.443009	0.0643858	0.464916	-0.812652	0.000127143	0.000613721	-0.969394	6.67994e-05	0.00764687	-1.66125	2.26e-12	5.38e-11
ENSMUSG00000001168	Oas1h	protein_coding	-	-	0	1	NA	0	1	NA	0	1	NA	0	1	NA	0.0204253	0.983509	NA	0	1	NA	0	1	NA
ENSMUSG00000001173	Ocrl	protein_coding	-	B4	0.321805	0.0606598	0.116936	-0.0838819	0.664611	0.877525	0.5755	0.000764644	0.00228241	-0.200618	0.309309	0.798561	0.0288681	0.86747	0.967753	-0.0809973	0.678202	0.995412	0.158604	0.384248	0.54977
ENSMUSG00000001175	Calm1	protein_coding	-	B13	0.515339	1.88e-06	9.14e-06	-0.185419	0.125488	0.344286	0.291189	0.00708527	0.0171408	-0.0270113	0.823562	1	0.297298	0.00599512	0.0181146	0.0748628	0.536232	0.946279	0.0867505	0.443814	0.611526
ENSMUSG00000001211	Agpat3	protein_coding	-	B41	0.053907	0.682327	0.814888	0.254467	0.0836085	0.264396	-0.586902	9.09e-06	3.77e-05	0.0784267	0.596909	0.949795	-0.260456	0.0490739	0.106791	-0.0929271	0.530798	0.944548	-0.185543	0.182534	0.309166
ENSMUSG00000001225	Slc26a3	protein_coding	L24	B26	-6.7221	1.94e-09	1.43e-08	0.171021	0.855388	0.979063	-5.54033	1.26e-07	6.82e-07	-0.345454	0.715922	0.970867	-4.70498	3.52e-06	2.44e-05	-1.36735	0.156737	0.652408	-5.80846	7.97e-07	6.91e-06
ENSMUSG00000001227	Sema6b	protein_coding	L18	B18	2.37973	3.59e-12	3.6e-11	0.505437	0.189589	0.446242	3.41458	1.59e-23	3.87e-22	0.749203	0.0530062	0.426115	4.74611	5.82e-44	3.92e-41	1.50503	7.97851e-05	0.00882454	4.59624	2.34e-38	1.32e-35
ENSMUSG00000001228	Uhrf1	protein_coding	L6	B10	2.32893	4.82e-10	3.83e-09	0.296927	0.478129	0.746716	1.74698	3.05e-06	1.36e-05	1.62417	9.9377e-05	0.0136242	1.12219	0.00275289	0.00921595	-0.482805	0.252527	0.769587	1.09786	0.00509686	0.0160629
ENSMUSG00000001229	Dpp9	protein_coding	-	B13	0.919534	7.48e-11	6.51e-10	-0.0249043	0.875598	0.988083	0.693043	9.41e-07	4.52e-06	-0.0778585	0.628028	0.954256	0.466509	0.00100783	0.00384051	0.111267	0.485499	0.931832	0.290516	0.051686	0.113136
ENSMUSG00000001240	Ramp2	protein_coding	L32	B27	-5.46116	6.55e-49	7.79e-47	1.34602	8.59819e-05	0.00127086	-6.97963	2.43e-53	3.61e-51	0.477445	0.166273	0.652077	-5.11371	4.8e-43	2.91e-40	-0.717938	0.039349	0.35679	-5.64914	1.34e-33	4.73e-31
ENSMUSG00000001247	Lsr	protein_coding	-	B7	-0.381684	0.0832557	0.153166	0.182965	0.455029	0.728539	-0.0481525	0.826238	0.917589	-0.00512015	0.983562	1	-0.200725	0.363411	0.520919	-0.128106	0.605595	0.970163	-0.726515	0.00216996	0.00769691
ENSMUSG00000001248	Gramd1a	protein_coding	L15	B40	-0.297528	0.0236129	0.0514544	0.146956	0.316853	0.595394	-0.476627	0.000289327	0.000938481	-0.152379	0.301189	0.793957	-0.0174721	0.894278	0.983671	0.00910744	0.950631	1	0.068111	0.62085	0.778176
ENSMUSG00000001249	Hpn	protein_coding	L20	B4	-0.474346	0.108833	0.192244	-0.636189	0.0595789	0.212011	-0.596676	0.0439204	0.084855	-0.461386	0.180195	0.670827	-0.328283	0.26981	0.415709	-0.592546	0.0841371	0.508195	-1.32524	9.52e-05	0.000496677
ENSMUSG00000001260	Gabrg1	protein_coding	-	-	0	1	NA	0.280635	0.749845	NA	0	1	NA	0	1	NA	0	1	NA	0	1	NA	0	1	NA
ENSMUSG00000001270	Ckb	protein_coding	L27	B30	-0.867718	0.0162317	0.0370934	-0.410681	0.307893	0.586458	-0.857819	0.017473	0.0380954	-0.415501	0.303074	0.794575	-0.900028	0.0127405	0.034599	-0.538486	0.181864	0.690968	-1.18208	0.00181865	0.00659548
ENSMUSG00000001280	Sp1	protein_coding	-	B32	-0.2139	0.149886	0.249786	-0.257596	0.121222	0.33703	-0.117394	0.429185	0.567695	-0.0617071	0.710936	0.969133	-0.0207579	0.888912	0.980398	-0.0754573	0.650085	0.987005	0.0936503	0.54734	0.710766
ENSMUSG00000001281	Itgb7	protein_coding	L35	B13	0.608583	0.0104994	0.0253178	-0.25599	0.335641	0.616715	0.442163	0.0630136	0.115475	-0.0846998	0.750177	0.981576	-1.38481	6.29e-09	7.42e-08	0.0694426	0.793945	1	-1.32581	1.1e-07	1.14e-06
ENSMUSG00000001285	Myg1	protein_coding	-	B8	-0.0927782	0.432943	0.581775	0.027981	0.832908	0.973675	-0.268835	0.0234337	0.0493787	0.0105223	0.938625	1	-0.383086	0.00153994	0.00554822	-0.0251301	0.852708	1	-0.313627	0.015796	0.0422954
ENSMUSG00000001288	Rarg	protein_coding	L34	B7	-1.10975	5.39e-06	2.45e-05	-0.110625	0.68405	0.889994	-0.877782	0.000315393	0.00101618	-0.0794165	0.770666	0.986595	-0.0540387	0.824277	0.937683	-0.135603	0.618424	0.973624	-0.449901	0.0781743	0.157839
ENSMUSG00000001289	Pfdn5	protein_coding	-	B35	-0.4826	0.00211401	0.00603281	-0.264283	0.132144	0.356074	-0.145026	0.355343	0.488781	-0.207292	0.238311	0.733454	-0.305306	0.0519059	0.111791	0.00141743	0.993557	1	0.00547865	0.973404	1
ENSMUSG00000001300	Efnb2	protein_coding	L33	B4	-4.47523	5.59e-28	1.95e-26	0.554486	0.198863	0.458773	-3.77554	3.18e-21	6.55e-20	-0.036257	0.933296	1	-0.111883	0.772911	0.896321	-0.193837	0.654487	0.988326	-1.16161	0.00446726	0.0143491
ENSMUSG00000001305	Rrp15	protein_coding	L2	B13	0.261901	0.229637	0.353247	0.280599	0.249358	0.521801	0.210793	0.333514	0.464226	-0.0852626	0.732169	0.975513	0.317712	0.146362	0.259139	0.141499	0.565282	0.955921	-0.111859	0.631046	0.787785
ENSMUSG00000001313	Rnd2	protein_coding	L33	-	-2.01213	1.48e-05	6.29e-05	0.521676	0.26441	0.539856	-0.935243	0.0317559	0.0642228	0.17199	0.722137	0.972777	-0.149877	0.727565	0.859317	0.0699077	0.88459	1	0.604792	0.174757	0.29919
ENSMUSG00000001323	Srr	protein_coding	L29	-	-0.438507	0.131725	0.224694	0.257694	0.425242	0.702432	-0.399798	0.16893	0.265696	0.198108	0.542972	0.929725	-0.862834	0.0033104	0.0108035	-0.0399964	0.902334	1	-0.735594	0.0177336	0.0465834
ENSMUSG00000001333	Sync	protein_coding	L22	-	-5.8366	1.09e-10	9.35e-10	0.765599	0.137254	0.365127	-3.55386	4.33e-09	2.82e-08	-1.0318	0.0795248	0.502589	-3.32778	1.21e-07	1.11e-06	-1.10943	0.0567559	0.422473	-5.3735	3.92e-08	4.45e-07
ENSMUSG00000001334	Fndc5	protein_coding	L22	B20	-2.14196	0.000354958	0.00118929	3.17444	7.57221e-07	2.72126e-05	-2.82563	3.6e-06	1.59e-05	1.58198	0.014224	0.233537	-2.14616	0.000390384	0.00166004	0.767158	0.236285	0.753908	-4.18771	3.94e-08	4.46e-07
ENSMUSG00000001348	Acp5	protein_coding	L6	B28	0.462075	0.0152974	0.0352706	-0.0525423	0.805398	0.959632	0.319065	0.0940498	0.16278	-0.0561716	0.792814	0.994057	-0.37927	0.0472152	0.103443	0.317536	0.136397	0.616038	-0.174639	0.383034	0.548345
ENSMUSG00000001349	Cnn1	protein_coding	L27	B35	-2.831	0.000131486	0.000475141	0.765598	0.241786	0.512619	-3.84681	4.82e-06	2.09e-05	0.329617	0.629648	0.954256	0.826803	0.164849	0.284468	-0.85151	0.24896	0.765986	1.40504	0.0226936	0.0573333
ENSMUSG00000001366	Fbxo9	protein_coding	-	B34	-4.22823	2.29e-46	2.46e-44	-2.01121	9.98367e-10	1.15943e-07	-3.87348	2.76e-39	1.85e-37	-0.470165	0.15279	0.635561	-2.55185	4.97e-18	2.13e-16	-0.76315	0.0203125	0.265817	-1.64732	9.03e-08	9.6e-07
ENSMUSG00000001376	Vps50	protein_coding	-	-	0.157566	0.482824	0.632644	-0.0886916	0.724936	0.915883	-0.0155769	0.944737	1	0.110376	0.66325	0.958093	-0.316799	0.161777	0.280253	0.256296	0.308952	0.825183	-0.574921	0.0169029	0.0447942
ENSMUSG00000001380	Hars	protein_coding	-	B13	0.369761	0.0160589	0.0367609	-0.249966	0.14862	0.384336	0.218396	0.155236	0.247863	0.119372	0.491302	0.903119	0.120506	0.434637	0.593657	0.0596967	0.730126	1	-0.102044	0.530819	0.695305
ENSMUSG00000001383	Zmat2	protein_coding	-	B9	-0.240861	0.0306956	0.0646685	-0.251733	0.043965	0.170878	-0.198872	0.0741611	0.132722	0.0684624	0.584753	0.946199	-0.41559	0.000205504	0.000937841	-0.110417	0.378071	0.876598	-0.32957	0.00515946	0.016218
ENSMUSG00000001403	Ube2c	protein_coding	L6	B34	-3.592	1.5e-17	2.52e-16	-2.04531	1.32314e-05	0.000271008	-4.29822	2e-24	5.19e-23	-0.371488	0.428688	0.865125	-2.05311	1.08e-06	8.32e-06	-0.712922	0.12881	0.602331	-1.45993	0.000906834	0.00360933
ENSMUSG00000001415	Smg5	protein_coding	-	-	0.124725	0.285073	0.418861	-0.19142	0.144119	0.376674	0.0175727	0.880311	0.958772	0.0354517	0.787624	0.992819	0.214249	0.066763	0.137396	0.0850529	0.516533	0.941143	0.0102359	0.933728	1
ENSMUSG00000001416	Cct3	protein_coding	L2	B12	0.455296	0.00352608	0.009533	0.0382506	0.826733	0.970677	0.168559	0.28036	0.403264	-0.0501566	0.775122	0.988107	0.145229	0.353047	0.509264	-0.0791515	0.651633	0.987499	-0.260799	0.112876	0.211395
ENSMUSG00000001418	Glmp	protein_coding	-	B13	0.5422	0.000265689	0.000909288	-0.12287	0.461578	0.733647	0.497356	0.000822116	0.00243883	-0.0445036	0.790648	0.993754	0.272712	0.0672806	0.138177	0.0976223	0.558903	0.954008	0.0962576	0.538654	0.702874
ENSMUSG00000001419	Mef2d	protein_coding	L18	B32	-0.774863	6.44e-05	0.000245612	0.0209134	0.923052	1	-0.532664	0.00599433	0.0147389	-0.0434696	0.841051	1	0.0356899	0.853885	0.959439	0.137325	0.526054	0.942471	0.0471692	0.816065	0.941338
ENSMUSG00000001420	Tmem79	protein_coding	L24	-	-0.951382	0.00666099	0.0168794	0.557314	0.126598	0.346262	-1.32458	0.000208084	0.00069161	0.371004	0.329803	0.813231	-0.46388	0.182117	0.307141	-0.138097	0.723758	1	-0.615897	0.110457	0.208005
ENSMUSG00000001424	Snd1	protein_coding	L6	B13	0.76529	9.49e-07	4.87e-06	-0.353542	0.0438281	0.170503	0.691702	9.4e-06	3.89e-05	-0.214207	0.223436	0.719489	0.15242	0.330176	0.483871	0.0248916	0.887081	1	-0.359518	0.0290701	0.0706464
ENSMUSG00000001435	Col18a1	protein_coding	L6	B4	-0.820347	0.0521118	0.10247	0.25765	0.582087	0.823444	-0.959719	0.0231563	0.0488598	-0.063737	0.892545	1	2.09253	5.65e-07	4.57e-06	-0.0722358	0.878068	1	2.05384	2.59e-06	1.99e-05
ENSMUSG00000001436	Slc19a1	protein_coding	-	-	0.529149	0.0624633	0.119993	0.492419	0.119994	0.334459	0.89815	0.00148895	0.00419249	0.23833	0.461962	0.886291	1.67266	2.96e-09	3.71e-08	0.909195	0.00400666	0.107474	0.906806	0.00235931	0.00825505
ENSMUSG00000001440	Kpnb1	protein_coding	-	-	0.615696	5.09e-09	3.57e-08	-0.0429335	0.716303	0.91036	0.448645	2.07e-05	8.13e-05	0.0999087	0.399156	0.849241	0.279776	0.00805388	0.0233966	0.0160555	0.892119	1	0.235845	0.0331704	0.0787484
ENSMUSG00000001441	Npepps	protein_coding	-	B5	0.444912	0.000633935	0.00202407	0.186114	0.20197	0.462701	0.766039	3.78e-09	2.48e-08	0.138798	0.345163	0.82166	1.35502	1.76e-25	1.73e-23	0.108767	0.458265	0.918014	1.26334	1.53e-20	1.14e-18
ENSMUSG00000001444	Tbx21	protein_coding	L35	B15	1.12623	0.0211698	0.0468121	-0.190334	0.72696	0.917211	0.0737927	0.880044	0.958703	-1.17554	0.0320668	0.342909	0.0245515	0.959977	1	-1.53251	0.00525005	0.127674	-0.455524	0.373883	0.538455
ENSMUSG00000001445	Mrpl10	protein_coding	-	B8	0.277447	0.0323416	0.0675901	-0.00641231	0.964941	1	0.0713535	0.582629	0.7158	-0.10868	0.464528	0.888074	-0.0548962	0.674854	0.813467	-0.00121528	0.99341	1	-0.110176	0.427108	0.594832
ENSMUSG00000001467	Cyp51	protein_coding	L6	B30	-0.659222	0.00684464	0.017296	0.0393644	0.884783	0.990773	-1.0604	1.42e-05	5.72e-05	-0.0596455	0.827017	1	-0.895701	0.000252189	0.0011261	-0.100825	0.711454	0.999494	-1.20642	3.16e-06	2.38e-05
ENSMUSG00000001472	Tcf25	protein_coding	-	-	-0.015446	0.903738	0.993002	-0.201536	0.158442	0.399708	0.271044	0.0337265	0.0675936	-0.153218	0.284512	0.78139	0.267158	0.0364725	0.0837431	-0.0416818	0.770647	1	0.426638	0.00141217	0.00529151
ENSMUSG00000001473	Tubb6	protein_coding	L8	B4	-0.718808	0.0203314	0.0451352	-0.0216184	0.950102	1	-0.613498	0.0475698	0.0908284	-0.00108532	0.997498	1	0.425583	0.168753	0.28928	0.432043	0.210846	0.724257	-0.254863	0.432086	0.600067
ENSMUSG00000001482	Def8	protein_coding	L15	B6	1.87793	1.43e-19	2.8e-18	-0.217396	0.353738	0.635219	2.15176	3.22e-25	8.87e-24	-0.129071	0.584354	0.946092	1.19795	8.51e-09	9.8e-08	-0.0992068	0.673018	0.994002	1.02318	2.68e-06	2.05e-05
ENSMUSG00000001493	Meox1	protein_coding	L28	-	-3.93788	5.28e-08	3.25e-07	2.02733	8.95449e-05	0.0013172	-4.5911	8.38e-09	5.26e-08	0.828955	0.127564	0.599831	-4.49867	1.9e-07	1.68e-06	-0.332584	0.565123	0.955921	-4.8136	1.03e-06	8.66e-06
ENSMUSG00000001494	Sost	protein_coding	L34	-	-3.77609	0.00140194	0.00415376	1.87579	0.0626475	0.218885	-1.30702	0.203356	0.310238	-2.75703	0.0343936	0.35248	-3.47481	0.00328857	0.0107481	-2.90244	0.0259476	0.296442	-2.9086	0.0185066	0.0482895
ENSMUSG00000001496	Nkx2-1	protein_coding	L33	-	-9.67869	2.68e-29	1.02e-27	1.54866	1.66774e-05	0.000325472	-9.26505	1.17e-27	3.83e-26	0.867569	0.0165869	0.251406	-9.36972	1.46e-27	1.81e-25	-0.150579	0.680331	0.996018	-8.73778	5.08e-21	4.01e-19
ENSMUSG00000001497	Pax9	protein_coding	L24	B25	-4.6201	5.23e-06	2.38e-05	1.7449	0.0141894	0.0747018	-4.71035	3.41e-06	1.52e-05	0.823366	0.277172	0.774036	-2.22443	0.00970464	0.0274034	-0.856731	0.323494	0.836881	-3.11181	0.00372881	0.0122813
ENSMUSG00000001504	Irx2	protein_coding	L34	B25	-5.45636	1.8e-14	2.27e-13	2.44787	1.73174e-10	2.72172e-08	-6.73425	5.86e-15	7.19e-14	1.42704	0.000292214	0.0245965	-5.41406	1.64e-12	3.41e-11	0.0329375	0.936606	1	-4.5967	4.98e-09	6.73e-08
ENSMUSG00000001506	Col1a1	protein_coding	L6	B27	-4.85219	5.35e-26	1.63e-24	0.962851	0.0459753	0.176504	-3.88696	3.04e-18	5e-17	-0.489846	0.312991	0.800536	-1.50661	0.000551176	0.00225292	-0.569776	0.24027	0.757272	-4.14139	2.63e-17	1.29e-15
ENSMUSG00000001507	Itga3	protein_coding	L18	B26	-3.64649	9.09e-33	4.22e-31	1.11248	0.000481466	0.00520668	-3.72356	3.95e-34	1.91e-32	0.447555	0.162914	0.646704	-2.68665	2.49e-19	1.27e-17	-0.563556	0.0815947	0.501237	-2.86408	1.17e-18	6.98e-17
ENSMUSG00000001508	Sgca	protein_coding	L22	-	-3.41049	7.7e-05	0.000289587	2.80165	0.00118	0.0107532	-5.32858	1.16e-07	6.29e-07	0.881026	0.313281	0.800709	-5.20522	7.5e-07	5.91e-06	0.656573	0.452531	0.913722	-2.92073	0.00175888	0.00640172
ENSMUSG00000001510	Dlx3	protein_coding	L24	-	-2.8812	0.0948077	0.171414	0.587089	0.737999	0.922596	-2.91995	0.0904489	0.157333	-1.0586	0.547934	0.931809	-0.437877	0.798373	0.917338	0.542379	0.757511	1	-2.3276	0.182727	0.309363
ENSMUSG00000001517	Foxm1	protein_coding	L6	B10	2.36588	3.7e-22	8.69e-21	0.0489174	0.859829	0.981289	1.71356	2.57e-12	2.42e-11	1.03179	0.000173197	0.0188825	1.18963	1.31e-06	9.89e-06	-0.344859	0.221189	0.736598	1.32124	2.76e-07	2.64e-06
ENSMUSG00000001518	Itfg2	protein_coding	-	-	-0.767817	2.77e-06	1.32e-05	0.07133	0.691285	0.895541	-0.932929	1.35e-08	8.25e-08	-0.142784	0.44288	0.873288	-0.750844	6.07e-06	3.99e-05	0.0799851	0.66037	0.989723	-0.584715	0.00100606	0.00395862
ENSMUSG00000001520	Nrip2	protein_coding	-	-	-2.37613	0.0220597	0.0485366	0.571931	0.533982	0.787472	-2.93639	0.00646382	0.0157813	-0.463529	0.657439	0.957574	-3.01221	0.00642337	0.0192241	-0.0777082	0.937317	1	-1.73909	0.123739	0.227539
ENSMUSG00000001521	Tulp3	protein_coding	-	B28	-0.312546	0.178242	0.28769	0.948394	0.000161168	0.00213831	-0.494995	0.0334846	0.0671716	0.576519	0.0254975	0.310765	-1.19704	9.31e-07	7.23e-06	0.186664	0.473287	0.928955	-1.12884	2.21e-05	0.000136191
ENSMUSG00000001524	Gtf2h4	protein_coding	-	B10	-0.142232	0.51806	0.667772	0.523031	0.0311784	0.133013	-0.303364	0.168729	0.265434	1.00538	3.46851e-05	0.0071542	-0.586159	0.00901646	0.0257673	-0.292554	0.246253	0.763276	-0.734423	0.0024684	0.00858223
ENSMUSG00000001525	Tubb5	protein_coding	L6	B10	0.989416	3.56e-07	1.95e-06	-0.154262	0.477786	0.746639	0.681597	0.000453125	0.0014147	0.334185	0.124094	0.591676	0.418463	0.0313595	0.0738452	-0.150558	0.488604	0.931948	0.11341	0.577168	0.738506
ENSMUSG00000001542	Ell2	protein_coding	L2	B34	-2.10669	1.05e-18	1.93e-17	-1.07009	5.83104e-05	0.000921359	-2.39949	9.29e-24	2.3e-22	-0.373544	0.160348	0.644292	-1.47037	6.92e-10	9.59e-09	-0.386048	0.14664	0.634415	-1.01606	4.62e-05	0.000264556
ENSMUSG00000001552	Jup	protein_coding	L33	B4	-3.11871	5.92e-40	4.3e-38	0.991179	0.000102328	0.00146828	-2.24828	3.51e-22	7.77e-21	0.362158	0.157543	0.641732	-1.65056	1.05e-12	2.24e-11	-0.525867	0.0411352	0.365555	-1.84502	5.61e-14	1.71e-12
ENSMUSG00000001555	Fkbp10	protein_coding	L10	B14	-3.05561	3.43e-14	4.21e-13	0.944066	0.0150285	0.0776575	-2.97358	6.53e-14	7.26e-13	-0.184596	0.648523	0.95535	-0.341517	0.339814	0.494233	-1.28828	0.00247818	0.0823481	-2.10224	8.13e-07	7.01e-06
ENSMUSG00000001558	Klhl10	protein_coding	-	-	-0.279032	0.781526	0.897343	2.00772	0.048846	0.183988	-2.91619	0.0143465	0.032086	0.934162	0.387739	0.845327	0.0828517	0.934338	1	1.00728	0.345178	0.851622	-1.83518	0.141049	0.253077
ENSMUSG00000001566	Mnx1	protein_coding	-	-	0	1	NA	0	1	NA	0	1	NA	0	1	NA	0	1	NA	0	1	NA	0	1	NA
ENSMUSG00000001569	Nom1	protein_coding	-	-	0.133864	0.418102	0.566636	-0.0602068	0.745576	0.926086	0.200317	0.225156	0.337404	-0.163572	0.384071	0.843729	0.13997	0.398619	0.556945	0.11543	0.534865	0.945512	-0.00647305	0.970496	1
ENSMUSG00000001576	Ergic1	protein_coding	L15	B5	0.474509	0.011526	0.0274844	-0.0429254	0.838443	0.974056	0.660661	0.000431652	0.00135388	-0.155435	0.463155	0.887065	0.897047	1.78e-06	1.31e-05	-0.048743	0.817436	1	0.999955	3.59e-07	3.36e-06
ENSMUSG00000001583	Tnk1	protein_coding	L19	B34	-8.07643	3.51e-17	5.73e-16	-0.44991	0.474957	0.744439	-6.37595	7.93e-17	1.16e-15	-0.286167	0.650828	0.955481	-2.36357	4.91e-05	0.000262302	-0.556968	0.378903	0.877296	-1.80582	0.00309599	0.0104377
ENSMUSG00000001588	Acap1	protein_coding	L35	B40	-0.680231	0.00274312	0.00761991	-0.0528455	0.834938	0.973675	-1.00728	9.27e-06	3.84e-05	-0.0371825	0.883538	1	-0.239072	0.292434	0.441321	-0.000617945	0.998057	1	-0.0617742	0.794836	0.926576
ENSMUSG00000001604	Tcea3	protein_coding	L28	B26	-1.1407	0.00858686	0.0211454	1.59272	0.000779577	0.00772531	-1.18012	0.00652651	0.0159245	0.0538155	0.911162	1	-3.65029	4.15e-14	1.1e-12	-0.551723	0.256237	0.771811	-2.9563	5.4e-09	7.25e-08
ENSMUSG00000001622	Csn3	protein_coding	-	B25	-0.400146	0.746055	NA	-0.285408	0.798793	NA	-0.418336	0.734935	NA	-0.227163	0.839222	NA	-0.338277	0.784258	NA	-0.248286	0.824505	NA	-0.235097	0.842606	NA
ENSMUSG00000001627	Ifrd1	protein_coding	L15	B35	0.769682	6.44e-05	0.00024541	0.409364	0.0574847	0.206775	0.843259	1.18e-05	4.82e-05	0.0516244	0.813091	1	1.6328	1.97e-17	7.95e-16	0.115797	0.594153	0.96574	1.68825	4.31e-17	2.06e-15
ENSMUSG00000001630	Stk38l	protein_coding	-	-	-1.23669	9.04e-11	7.8e-10	0.259847	0.198465	0.458169	-1.37763	5.83e-13	5.88e-12	-0.0169964	0.935687	1	-0.635097	0.000744349	0.00294098	0.0359437	0.862504	1	-0.798235	0.000116444	0.000594629
ENSMUSG00000001632	Brpf1	protein_coding	L18	B33	0.874635	1.35e-06	6.75e-06	-0.207703	0.306823	0.585317	1.21079	2.17e-11	1.85e-10	-0.17545	0.390085	0.846546	1.11496	7.33e-10	1.01e-08	-0.102922	0.613207	0.972085	1.1435	1.57e-09	2.32e-08
ENSMUSG00000001642	Akr1b3	protein_coding	-	B12	-0.293793	0.061283	0.118016	0.00727974	0.966888	1	-0.455976	0.00369741	0.00955039	0.0594602	0.735728	0.976894	-0.792663	5.26e-07	4.29e-06	0.0612663	0.727458	1	-0.915515	4.21e-08	4.75e-07
ENSMUSG00000001655	Hoxc13	protein_coding	-	-	NA	NA	NA	NA	NA	NA	NA	NA	NA	NA	NA	NA	NA	NA	NA	NA	NA	NA	NA	NA	NA
ENSMUSG00000001656	Hoxc11	protein_coding	-	-	NA	NA	NA	NA	NA	NA	NA	NA	NA	NA	NA	NA	NA	NA	NA	NA	NA	NA	NA	NA	NA
ENSMUSG00000001657	Hoxc8	protein_coding	-	-	-1.18327	0.482181	0.632006	1.77856	0.275438	0.551835	-1.19248	0.478782	0.617838	-0.764986	0.637232	NA	1.12086	0.506233	0.662782	1.11317	0.493077	NA	-0.919852	0.580016	0.741055
ENSMUSG00000001661	Hoxc6	protein_coding	-	-	-2.53753	0.0131473	0.0308948	1.57439	0.0970872	0.291459	-2.54961	0.0119175	0.0272138	-2.64575	0.0359988	0.358033	-0.68763	0.456757	0.614628	-1.27171	0.246075	0.763276	-3.57756	0.00271636	0.00932801
ENSMUSG00000001663	Gstt1	protein_coding	L28	B21	-0.636986	0.120271	0.208902	-2.43699	1.17833e-07	6.01281e-06	-2.24992	4.39e-08	2.52e-07	-0.574256	0.209707	0.703507	-3.98012	1.12e-21	7.18e-20	-1.67344	0.000267152	0.0206636	-3.33261	1.93e-14	6.3e-13
ENSMUSG00000001665	Gstt3	protein_coding	L34	B4	0.41423	0.264878	0.394882	1.01675	0.0127882	0.0693945	0.425511	0.251496	0.368956	0.506622	0.227234	0.723577	0.0702955	0.851846	0.958085	0.656802	0.113475	0.576182	-1.29487	0.00277933	0.0095079
ENSMUSG00000001666	Ddt	protein_coding	-	B9	1.06612	1.86e-06	9.08e-06	0.404944	0.108114	0.311931	0.855949	0.000132738	0.0004563	0.429463	0.0948148	0.536924	0.323384	0.156071	0.272666	0.06757	0.794452	1	0.123032	0.614283	0.772459
ENSMUSG00000001670	Tat	protein_coding	L17	B21	-1.31546	0.0229573	0.0502017	0.0381231	0.951676	1	-1.41206	0.0146803	0.0327269	-0.618347	0.343078	0.820085	-0.649426	0.257626	0.401781	-1.14591	0.0838741	0.50721	-0.0645628	0.91416	1
ENSMUSG00000001672	Marveld3	protein_coding	-	-	-4.49374	4.3e-06	1.98e-05	2.29671	0.000241577	0.00296933	-4.58432	2.74e-06	1.24e-05	-0.711916	0.372653	0.837199	-4.18564	1.86e-05	0.000110139	0.264546	0.706548	0.999163	-3.52629	0.000678617	0.00281079
ENSMUSG00000001674	Ddx18	protein_coding	-	B8	-0.152506	0.298236	0.434202	-0.184868	0.261228	0.535658	-0.385228	0.00871723	0.0205859	-0.0906406	0.585183	0.946386	-0.410937	0.00540826	0.0165733	0.0477361	0.772086	1	-0.534657	0.000652852	0.00271846
ENSMUSG00000001687	Ubl3	protein_coding	-	-	0.226692	0.0833177	0.153257	-0.0191572	0.89607	0.995422	0.444686	0.00067225	0.00202975	-0.131997	0.371402	0.836135	0.395706	0.00252241	0.00854461	0.162151	0.269452	0.785713	0.426685	0.00188948	0.00681772
ENSMUSG00000001700	Gramd3	protein_coding	L3	B37	-0.264446	0.318267	0.456589	-0.253788	0.391427	0.67195	-0.762443	0.00404077	0.010359	-0.246925	0.405236	0.851573	0.441367	0.0955813	0.184382	-0.0997788	0.736286	1	0.689575	0.0127725	0.0353066
ENSMUSG00000001707	Eef1e1	protein_coding	L6	B12	0.246438	0.374853	0.520591	-0.120793	0.698428	0.900292	-0.163197	0.557719	0.693216	-0.0950037	0.762527	0.984295	-0.096805	0.728843	0.860274	-0.23269	0.458787	0.918335	-0.397398	0.179009	0.304518
ENSMUSG00000001729	Akt1	protein_coding	-	B6	0.661125	1.28e-06	6.43e-06	-0.235467	0.123874	0.341562	0.923002	1.34e-11	1.17e-10	-0.113172	0.460549	0.885281	1.14273	5.66e-17	2.13e-15	-0.0205651	0.893148	1	1.11164	6.98e-15	2.42e-13
ENSMUSG00000001739	Cldn15	protein_coding	L30	B17	-0.605849	0.131877	0.224909	0.743157	0.0935578	0.284597	0.0706453	0.85962	0.943366	0.0503853	0.910852	1	0.419746	0.293539	0.442645	-0.144547	0.748087	1	0.507817	0.225413	0.364603
ENSMUSG00000001741	Il16	protein_coding	L14	B40	-0.744048	0.00129633	0.00387302	-0.230391	0.372497	0.653881	-0.863762	0.000188382	0.00063084	-0.18537	0.473397	0.892802	-0.626699	0.00675481	0.0200655	0.0461905	0.858104	1	-0.427371	0.077482	0.156751
ENSMUSG00000001750	Tcirg1	protein_coding	L7	B11	1.773	5.51e-32	2.49e-30	-0.260768	0.123397	0.340522	2.11201	1.08e-44	9.96e-43	-0.31623	0.0628934	0.460635	0.503394	0.000858161	0.00333942	-0.110664	0.513695	0.940166	0.438769	0.00554575	0.0172711
ENSMUSG00000001751	Naglu	protein_coding	L5	B4	-0.339182	0.120968	0.209842	-0.549805	0.0254463	0.114816	-0.161176	0.460399	0.599467	-0.145899	0.553842	0.933637	-0.698455	0.00151898	0.00548239	-0.187852	0.44478	0.908002	-1.63556	7.8e-12	1.7e-10
ENSMUSG00000001755	Coasy	protein_coding	-	-	0.0760643	0.642915	0.782186	0.0469838	0.798441	0.955948	0.151369	0.355254	0.488686	0.0926605	0.619499	0.954256	0.155338	0.345677	0.501101	0.018016	0.922787	1	-0.0556003	0.751019	0.893322
ENSMUSG00000001761	Smo	protein_coding	L28	B4	-2.83866	1.33e-19	2.61e-18	1.19578	8.67007e-05	0.00127988	-1.98053	1.71e-11	1.47e-10	1.14392	0.000197442	0.0199938	-0.915877	0.00140278	0.00510409	-0.385071	0.22867	0.745992	-1.44879	5.67e-06	4.02e-05
ENSMUSG00000001763	Tspan33	protein_coding	-	B34	-6.95858	5.25e-57	9.87e-55	-2.05752	1.78635e-05	0.000344063	-5.05243	1.23e-31	5.14e-30	-0.124171	0.795571	0.994807	-2.05428	1.79e-06	1.31e-05	-0.269036	0.574558	0.959801	-0.889306	0.0477966	0.106107
ENSMUSG00000001767	Crnkl1	protein_coding	-	B9	-0.190938	0.250159	0.377182	-0.364899	0.0503395	0.187926	-0.155801	0.34775	0.480438	0.0565702	0.761836	0.984213	-0.0619856	0.709335	0.84415	-0.0347294	0.852193	1	0.15458	0.375368	0.540039
ENSMUSG00000001768	Rin2	protein_coding	L18	B4	0.17701	0.423564	0.571993	0.0763505	0.757528	0.932784	0.0484952	0.826489	0.917781	-0.0735622	0.767081	0.985237	-0.247233	0.26493	0.410453	-0.302918	0.22274	0.739078	-0.555545	0.0172249	0.0454588
ENSMUSG00000001773	Folh1	protein_coding	L1	-	0.271859	0.741402	0.86412	1.22401	0.156242	0.395981	1.26488	0.109922	0.185804	0.490351	0.603892	0.95179	-0.485468	0.584336	0.737023	0.989651	0.2681	0.78483	-1.24448	0.248338	0.393239
ENSMUSG00000001774	Chordc1	protein_coding	L7	B8	0.363059	0.359552	0.503066	0.42333	0.338064	0.619548	-0.119631	0.762821	0.86701	0.388077	0.380285	0.842767	-0.377254	0.341733	0.496458	0.22883	0.604893	0.969956	-0.547778	0.187365	0.315278
ENSMUSG00000001783	Rtcb	protein_coding	-	-	0.0936865	0.371599	0.516989	-0.0324716	0.782344	0.947924	0.158201	0.131041	0.215386	0.0147279	0.900992	1	-0.397786	0.000166207	0.000777675	0.225209	0.0555304	0.418764	-0.54055	1.33e-06	1.1e-05
ENSMUSG00000001785	Pwp1	protein_coding	L12	-	0.358233	0.0101651	0.0245825	-0.0218716	0.88941	0.992694	0.369867	0.00789982	0.0188806	0.211933	0.181676	0.671505	0.294938	0.0353996	0.081713	0.0138196	0.930625	1	0.123425	0.406901	0.573574
ENSMUSG00000001786	Fbxo7	protein_coding	-	B34	-2.98852	3.04e-42	2.53e-40	-1.49047	1.02345e-09	1.18273e-07	-3.05828	3.73e-44	3.31e-42	-0.149733	0.538422	0.927969	-1.29556	2.84e-09	3.56e-08	-0.0789272	0.745571	1	-0.444592	0.0510902	0.112014
ENSMUSG00000001794	Capns1	protein_coding	-	B18	0.202222	0.125714	0.216342	-0.23541	0.111218	0.31774	0.485541	0.000235162	0.000775349	-0.211366	0.153411	0.636025	0.520941	8e-05	0.000406565	-0.0795094	0.590798	0.964237	0.697944	4.37e-07	4.03e-06
ENSMUSG00000001802	Lrp3	protein_coding	L27	B21	-5.3676	1.85e-09	1.37e-08	1.9759	5.51353e-06	0.000132229	-3.52784	3.29e-08	1.92e-07	0.295621	0.54893	0.932085	-1.82778	0.000446973	0.00187276	0.101531	0.837038	1	-2.19638	0.000750916	0.00307713
ENSMUSG00000001804	Dsg4	protein_coding	-	-	0	1	NA	0	1	NA	0	1	NA	0	1	NA	0	1	NA	0	1	NA	0	1	NA
ENSMUSG00000001815	Evx2	protein_coding	-	-	0	1	NA	0	1	NA	-0.0342428	0.972357	NA	0	1	NA	0.0141541	0.988572	NA	0	1	NA	0	1	NA
ENSMUSG00000001819	Hoxd13	protein_coding	-	-	0	1	NA	0	1	NA	0	1	NA	0	1	NA	0	1	NA	0	1	NA	0	1	NA
ENSMUSG00000001823	Hoxd12	protein_coding	-	-	NA	NA	NA	NA	NA	NA	NA	NA	NA	NA	NA	NA	NA	NA	NA	NA	NA	NA	NA	NA	NA
ENSMUSG00000001827	Folr1	protein_coding	-	B25	-2.55751	0.0392097	0.0799256	2.3916	0.0245389	0.111659	0.545005	0.601762	0.732776	1.29197	0.257811	0.754293	0.914096	0.383257	0.541252	-0.828464	0.537447	0.946391	-1.04062	0.418937	0.585692
ENSMUSG00000001829	Clpb	protein_coding	L30	B9	0.569135	0.000521221	0.00169507	0.769628	2.21706e-05	0.000412528	0.148531	0.368385	0.503576	0.193536	0.307734	0.797513	-0.205005	0.224533	0.3619	0.152645	0.417449	0.893933	-0.862302	5.42e-06	3.86e-05
ENSMUSG00000001833	2007-09-01	protein_coding	L4	-	0.205493	0.377535	0.523027	-0.0389709	0.880974	0.989153	0.000253309	0.999132	1	-0.102824	0.693174	0.964551	0.0762636	0.74341	0.871929	-0.160021	0.539054	0.946391	0.0361627	0.882089	0.990414
ENSMUSG00000001844	Zdhhc4	protein_coding	-	-	-0.0937315	0.679295	0.81245	-0.0429691	0.865419	0.983385	0.374632	0.0977349	0.168133	-0.154221	0.545613	0.930351	0.745839	0.000979436	0.00374879	0.00426563	0.98661	1	1.01279	1.86e-05	0.000116882
ENSMUSG00000001847	Rac1	protein_coding	-	B35	0.315698	0.00315667	0.00865684	-0.191485	0.109632	0.314733	0.508285	1.99e-06	9.17e-06	-0.266711	0.0261606	0.313749	0.397772	0.000200507	0.000917972	-0.00354059	0.976409	1	0.680388	1.2e-09	1.81e-08
ENSMUSG00000001855	Nup214	protein_coding	-	-	0.34371	0.0449297	0.0899913	-0.0226064	0.906266	0.99965	0.29815	0.0819293	0.144561	-0.213684	0.268861	0.766367	0.280907	0.101728	0.194008	0.0376043	0.845024	1	0.372545	0.0382982	0.088606
ENSMUSG00000001864	Aif1l	protein_coding	L22	-	-2.17128	0.00796512	0.0197811	2.51874	0.000625704	0.00642303	-0.437897	0.543032	0.680049	0.166705	0.837852	1	1.6645	0.0156744	0.0411832	0.738083	0.343633	0.850723	1.94546	0.00651177	0.0198276
ENSMUSG00000001865	Cpa3	protein_coding	L24	B4	-4.01974	1.29e-15	1.81e-14	-0.498879	0.356497	0.637761	-2.23787	4.7e-06	2.04e-05	-0.320705	0.553986	0.933642	-2.86378	6.99e-09	8.17e-08	1.17677	0.0289776	0.311768	-1.7088	0.000876515	0.00350592
ENSMUSG00000001870	Ltbp1	protein_coding	L27	B4	-1.73542	2.52e-13	2.83e-12	-0.998555	0.000162894	0.00215059	-0.999003	2.46e-05	9.55e-05	-0.511897	0.0532504	0.426835	-0.342729	0.147683	0.260925	0.143834	0.586419	0.963546	0.190392	0.441764	0.609675
ENSMUSG00000001891	Ugp2	protein_coding	-	B9	0.329005	0.115059	0.201422	0.302691	0.194442	0.452452	0.404264	0.0527418	0.0992645	0.174017	0.457517	0.883655	0.293079	0.160872	0.279004	-0.163546	0.485578	0.931832	0.179015	0.414084	0.580896
ENSMUSG00000001901	Kcnh6	protein_coding	-	-	-0.602558	0.660688	0.797329	0.297324	0.839613	0.974085	-0.687499	0.616038	0.745539	0.682757	0.643945	0.95461	2.14166	0.0817839	0.162303	1.65039	0.233004	0.749561	2.07877	0.110754	0.208403
ENSMUSG00000001909	Trmt1	protein_coding	-	-	-0.273268	0.0788743	0.146259	-0.140114	0.420776	0.698774	-0.144296	0.35278	0.48585	-0.0278405	0.873634	1	-0.238406	0.126246	0.230282	0.135941	0.434945	0.903307	-0.283516	0.0844373	0.167596
ENSMUSG00000001910	Nacc1	protein_coding	L15	B11	0.925681	1.39e-17	2.34e-16	0.165711	0.17391	0.424216	0.790753	3.12e-13	3.24e-12	-0.0461771	0.708341	0.968438	0.66597	9.32e-10	1.27e-08	0.0516867	0.673614	0.994035	0.542148	2.12e-06	1.66e-05
ENSMUSG00000001911	Nfix	protein_coding	L27	B4	0.0271566	0.899319	0.989132	0.798154	0.000831627	0.00813513	0.267701	0.211751	0.321113	-0.0673974	0.780205	0.990286	-0.766388	0.000395363	0.00167739	-0.153374	0.524892	0.942199	-1.60396	4.95e-12	1.11e-10
ENSMUSG00000001918	Slc1a5	protein_coding	L20	B28	-0.940349	1.22e-06	6.16e-06	-0.236725	0.273971	0.550158	-1.12065	7.43e-09	4.69e-08	-0.0173638	0.936096	1	-0.479011	0.0134228	0.0361645	0.168167	0.436958	0.904616	-0.848763	2.97e-05	0.000178564
ENSMUSG00000001924	Uba1	protein_coding	L14	B11	0.1945	0.17103	0.278478	-0.76365	1.59542e-06	4.96855e-05	0.049704	0.726491	0.837633	-0.19049	0.231177	0.727924	-0.166978	0.24024	0.381037	-0.216294	0.173804	0.680405	-0.0407738	0.784046	0.919345
ENSMUSG00000001930	Vwf	protein_coding	L33	B35	0.0836079	0.78541	0.900651	-0.57331	0.094554	0.286555	0.747868	0.0148614	0.0330682	-0.758595	0.0270249	0.318443	1.16432	0.000149387	0.000707281	-0.152764	0.655954	0.988622	1.85758	7.13e-09	9.38e-08
ENSMUSG00000001942	Siae	protein_coding	L27	B31	-0.10845	0.68211	0.814753	0.00657472	0.982273	1	-0.251387	0.342621	0.474716	-0.249947	0.402727	0.850593	-0.483191	0.0694434	0.141745	-0.0095282	0.974401	1	0.0501985	0.856863	0.97052
ENSMUSG00000001943	Vsig2	protein_coding	L33	B26	-1.78572	0.000112546	0.000411915	1.42858	0.00228153	0.0182267	-0.376669	0.387147	0.523805	0.199842	0.684045	0.961947	-0.121463	0.781296	0.903539	0.0622275	0.898944	1	1.58569	0.00036058	0.00161009
ENSMUSG00000001946	Esam	protein_coding	L20	B35	-0.570611	0.0267736	0.0573828	0.489461	0.0877272	0.272746	-0.459556	0.074246	0.132854	-0.357495	0.216519	0.711029	-0.0502802	0.845149	0.953865	-0.469127	0.104592	0.5574	0.642089	0.0169426	0.0448749
ENSMUSG00000001948	Spa17	protein_coding	L30	B35	-0.494189	0.154952	0.256835	0.207989	0.589321	0.828883	-1.4172	5.82e-05	0.000212428	-0.314559	0.424325	0.863625	0.142153	0.681426	0.819217	0.731588	0.0568488	0.422473	1.31371	0.00025475	0.00118283
ENSMUSG00000001962	Fam50a	protein_coding	-	B9	-0.235101	0.150559	0.250632	0.0368506	0.84013	0.974085	-0.369448	0.0239495	0.0503306	-0.0152527	0.933949	1	-0.38457	0.0191943	0.0488848	0.401305	0.0279357	0.305001	-0.56092	0.00123303	0.00470752
ENSMUSG00000001964	Emd	protein_coding	-	-	0.377537	0.0114338	0.0273054	-0.328289	0.0509887	0.189689	0.395014	0.00811346	0.0193421	-0.141649	0.402238	0.850593	0.505057	0.000726147	0.00287789	-0.0222554	0.894751	1	0.400161	0.0107825	0.0305988
ENSMUSG00000001983	Taco1	protein_coding	-	-	0.238288	0.376768	0.522383	0.131081	0.664295	0.877391	-0.104539	0.699161	0.815078	0.121637	0.691204	0.963835	-0.389489	0.154885	0.271043	-0.27281	0.37632	0.876005	-1.24766	3.8e-05	0.000222922
ENSMUSG00000001985	Grik3	protein_coding	-	-	0	1	1	0	1	1	0	1	1	2.61321	0.036837	0.361716	0	1	1	0	1	1	0	1	1
ENSMUSG00000001986	Gria3	protein_coding	L33	-	-0.724443	0.0574874	0.111548	1.50016	0.000157493	0.0020965	-0.10234	0.783122	0.883861	1.35634	0.000777132	0.048218	-0.399453	0.295409	0.444636	0.660435	0.108207	0.565065	0.0998737	0.802814	0.931845
ENSMUSG00000001988	Npas1	protein_coding	-	-	-0.110832	0.93967	NA	0	1	NA	0.358318	0.806763	NA	0.33289	0.806364	NA	0	1	NA	0.125648	0.926285	NA	0	1	NA
ENSMUSG00000001995	Sipa1l2	protein_coding	L20	B32	0.017943	0.949851	1	0.542269	0.0878193	0.272866	1.05604	0.000203078	0.000676399	0.292785	0.359583	0.829279	1.94458	7.53e-12	1.42e-10	0.223199	0.484408	0.931741	1.98614	2.18e-11	4.39e-10
ENSMUSG00000001998	Ap4e1	protein_coding	L18	B32	0.187808	0.435868	0.584327	-0.252075	0.352902	0.634425	-0.0906171	0.707413	0.821904	-0.489013	0.0765399	0.498119	0.0241343	0.920592	1	-0.0609579	0.822651	1	-0.0210963	0.934097	1
ENSMUSG00000001999	Blvra	protein_coding	L6	B13	1.2301	1.28e-11	1.21e-10	0.157045	0.444963	0.718985	0.937601	2.58e-07	1.33e-06	0.162737	0.435705	0.867713	0.330096	0.0729893	0.147801	0.12794	0.537873	0.946391	-0.337597	0.0892717	0.17544
ENSMUSG00000002006	Pdzd4	protein_coding	-	B40	-5.01238	1.5e-20	3.15e-19	-0.205178	0.633666	0.85825	-4.41631	7.81e-20	1.44e-18	-0.00952223	0.982499	1	-2.8	7.23e-11	1.17e-09	-0.260229	0.549608	0.951198	-4.12692	1.89e-12	4.57e-11
ENSMUSG00000002007	Srpk3	protein_coding	L37	B28	-6.66133	2.06e-31	8.96e-30	-0.163414	0.782455	0.947962	-6.39585	6.64e-30	2.52e-28	-0.0697697	0.906203	1	-4.10729	2.89e-14	7.8e-13	0.470832	0.426133	0.897817	-3.72471	5.04e-11	9.65e-10
ENSMUSG00000002010	Idh3g	protein_coding	-	-	-0.757166	1.39e-08	9.19e-08	-0.114789	0.440797	0.715686	-0.622839	2.98e-06	1.34e-05	-0.106637	0.475441	0.893627	-0.751197	1.92e-08	2.05e-07	0.116543	0.434058	0.902833	-0.57066	4.73e-05	0.000269483
ENSMUSG00000002012	Pnck	protein_coding	L27	-	-2.50516	7.34e-06	3.27e-05	0.226917	0.66819	0.880082	-2.61141	2.88e-06	1.29e-05	-0.0628457	0.909724	1	0.589991	0.212722	0.347716	0.134446	0.803649	1	1.07992	0.0283464	0.0692275
ENSMUSG00000002014	Ssr4	protein_coding	L9	B13	0.146488	0.28952	0.423855	-0.500095	0.00134677	0.0119902	0.326046	0.0182551	0.0396028	-0.144337	0.355971	0.827064	0.625765	5.96e-06	3.92e-05	0.0466214	0.76424	1	0.621521	1.79e-05	0.000112655
ENSMUSG00000002015	Bcap31	protein_coding	-	B3	-0.457319	0.000276468	0.00094325	-0.303935	0.0308232	0.131976	-0.337042	0.00730789	0.0176069	-0.245112	0.0829995	0.510397	0.090457	0.471518	0.628958	-0.160942	0.253596	0.770278	0.523243	6.83e-05	0.000371221
ENSMUSG00000002017	Fam98a	protein_coding	-	-	0.569521	0.00101048	0.00308473	0.296869	0.126205	0.3454	0.123872	0.476241	0.615334	0.0928054	0.638641	0.954256	-0.165359	0.346554	0.501867	0.354427	0.069421	0.462571	-0.489653	0.00925976	0.0268739
ENSMUSG00000002020	Ltbp2	protein_coding	L33	B34	-2.54523	3.37e-10	2.73e-09	1.64661	8.99463e-05	0.00131995	-1.54754	7.54e-05	0.000269987	0.262093	0.541513	0.929056	1.14931	0.00250481	0.00849688	-0.250168	0.562793	0.955252	2.03123	2.83e-07	2.71e-06
ENSMUSG00000002028	Kmt2a	protein_coding	-	B32	-0.764484	2.06e-06	9.97e-06	0.0182429	0.919179	1	-1.00791	3.93e-10	2.91e-09	-0.240934	0.181192	0.670827	-0.675405	2.77e-05	0.000157285	-0.0599477	0.739058	1	-0.527	0.0017876	0.00649454
ENSMUSG00000002031	Ift46	protein_coding	-	B9	-1.04983	1e-15	1.44e-14	-0.361245	0.0127898	0.0693945	-0.812913	3.66e-10	2.71e-09	-0.0590034	0.686517	0.962403	-0.491051	0.000158988	0.000748228	0.122732	0.394966	0.880546	-0.350154	0.011132	0.0314459
ENSMUSG00000002032	Tmem25	protein_coding	L28	-	-0.71346	0.310334	0.447651	2.18535	0.00170633	0.0145013	-0.472496	0.49336	0.632186	0.543768	0.47486	0.893627	-0.940013	0.19972	0.33072	1.09503	0.133025	0.610653	0.274178	0.706921	0.85615
ENSMUSG00000002033	Cd3g	protein_coding	L35	B41	0.43797	0.141055	0.237617	-0.0773627	0.81605	0.965871	-0.600464	0.0438789	0.0847837	0.17485	0.599297	0.950981	-0.793524	0.00782645	0.0228097	-0.733079	0.0280495	0.305516	-0.986214	0.0016272	0.00598809
ENSMUSG00000002043	Trappc6a	protein_coding	-	B3	-0.624718	0.00298027	0.00822328	-0.709472	0.00282863	0.0215251	-0.29212	0.162789	0.257705	-0.205423	0.387253	0.844848	-0.0906234	0.665796	0.805579	-0.063254	0.788344	1	0.118349	0.591345	0.751925
ENSMUSG00000002052	Supt6	protein_coding	L18	B9	0.263004	0.0346368	0.071695	-0.00615365	0.964799	1	0.449804	0.000299279	0.000967169	-0.0644527	0.645648	0.95461	0.229232	0.0659732	0.136094	0.0886276	0.525768	0.942471	0.233744	0.0738048	0.150849
ENSMUSG00000002055	Spag5	protein_coding	L6	B10	2.41947	5.69e-15	7.51e-14	0.0439342	0.900398	0.997644	1.73993	2.05e-08	1.22e-07	1.47656	1.99615e-05	0.00514054	1.32456	2.1e-05	0.000123079	-0.603142	0.0942087	0.532833	1.59731	8.91e-07	7.63e-06
ENSMUSG00000002057	Foxn1	protein_coding	-	-	0	1	1	1.47954	0.194198	0.452199	0	1	1	2.15386	0.0588323	0.446163	0	1	1	0	1	1	0	1	1
ENSMUSG00000002058	Unc119	protein_coding	-	B18	0.204797	0.27631	0.408536	-0.44476	0.0351727	0.145265	0.680977	0.000289662	0.00093939	-0.299379	0.157558	0.641732	1.07305	1.12e-08	1.26e-07	-0.0986012	0.640416	0.983316	1.21591	6.09e-10	9.76e-09
ENSMUSG00000002059	Rab34	protein_coding	L20	B27	-2.40627	5.4e-09	3.77e-08	1.436	0.00013278	0.00181783	-0.738216	0.040857	0.0797354	0.0163344	0.968163	1	-0.440789	0.225287	0.362585	-0.49555	0.238071	0.755978	-2.25545	4.17e-06	3.04e-05
ENSMUSG00000002064	Sdf2	protein_coding	-	B1	0.372108	0.00893101	0.0218884	0.0440093	0.783366	0.948382	0.453785	0.00140714	0.00397901	0.0131071	0.935696	1	0.191155	0.181943	0.30692	0.247601	0.122886	0.59147	0.511213	0.000658303	0.00273881
ENSMUSG00000002068	Ccne1	protein_coding	L6	B10	2.18388	6.9e-13	7.42e-12	-0.497299	0.154184	0.392769	1.6277	9.07e-08	5e-07	0.636625	0.0641166	0.4641	0.886503	0.00381607	0.0122721	0.50724	0.139753	0.621587	0.866127	0.00704547	0.0212274
ENSMUSG00000002076	Hsf2bp	protein_coding	-	-	-0.0406737	0.95308	1	-1.05003	0.210061	0.472403	-0.693428	0.326734	0.456541	-1.14661	0.199705	0.692451	0.138105	0.842608	0.951929	-1.35527	0.130628	0.605655	1.07041	0.132795	0.24085
ENSMUSG00000002083	Bbc3	protein_coding	L33	B35	-0.470639	0.092095	0.167043	-0.224649	0.471916	0.742586	-0.19688	0.479881	0.618749	-0.392074	0.214472	0.708013	0.3825	0.16941	0.290262	-0.343168	0.275035	0.789933	0.338852	0.246168	0.390592
ENSMUSG00000002100	Mybpc3	protein_coding	L22	B20	-2.33953	7.16e-05	0.000270754	3.34513	2.45594e-07	1.10494e-05	-2.30534	9.02e-05	0.000318872	2.0195	0.00185178	0.0798941	-1.42886	0.0149756	0.0396521	1.48586	0.0220414	0.272787	-1.05312	0.0863757	0.170773
ENSMUSG00000002102	Psmc3	protein_coding	L8	B12	0.76178	1.86e-08	1.21e-07	-0.074056	0.626261	0.854108	0.606043	7.7e-06	3.23e-05	0.0253744	0.868018	1	0.256799	0.0587507	0.123785	-0.0480475	0.752704	1	0.357793	0.0119818	0.0334748
ENSMUSG00000002103	Acp2	protein_coding	L5	B6	2.67551	1.41e-28	5.1e-27	-0.0241271	0.929122	1	2.60336	3.82e-27	1.21e-25	-0.143184	0.599857	0.951025	0.827356	0.000632249	0.00254062	-0.158444	0.560777	0.954713	0.506766	0.0459696	0.102728
ENSMUSG00000002104	Rapsn	protein_coding	L27	-	0.381845	0.62602	0.767259	3.03003	0.000145692	0.00196493	1.1237	0.141789	0.229848	1.96547	0.0174545	0.258354	1.02383	0.186922	0.313423	0.70008	0.421845	0.895515	2.1791	0.00555132	0.0172818
ENSMUSG00000002105	Slc39a13	protein_coding	-	-	-0.158008	0.283241	0.416827	0.448025	0.00599283	0.0388515	-0.0620327	0.672757	0.793686	-0.00821979	0.960857	1	-0.158004	0.286246	0.434213	-0.0555501	0.738869	1	-0.463743	0.0035399	0.011726
ENSMUSG00000002107	Celf2	protein_coding	-	-	0.227328	0.22482	0.347247	-0.251325	0.230303	0.4982	0.0936919	0.616915	0.74637	-0.0295616	0.887879	1	0.295876	0.114255	0.213089	0.0318428	0.879205	1	0.339923	0.0828937	0.165273
ENSMUSG00000002108	Nr1h3	protein_coding	L5	B18	3.01092	4.48e-09	3.16e-08	0.884514	0.122095	0.338045	2.70543	1.37e-07	7.35e-07	-0.661714	0.254121	0.749755	0.373285	0.468882	0.62639	-1.05547	0.0696907	0.463363	-0.76119	0.161907	0.281504
ENSMUSG00000002109	Ddb2	protein_coding	L27	B37	-0.974228	3.68e-07	2.01e-06	0.144741	0.495016	0.760211	-1.07099	2.3e-08	1.37e-07	0.00655735	0.975558	1	-0.540082	0.0047706	0.0148704	0.171855	0.419465	0.894876	-0.177798	0.375698	0.540426
ENSMUSG00000002111	Spi1	protein_coding	L3	B18	1.42117	1.33e-09	1e-08	-0.418721	0.110442	0.316403	1.8332	5.17e-15	6.39e-14	-0.224041	0.393435	0.847208	1.70153	3.88e-13	8.84e-12	0.120564	0.645637	0.985557	1.57027	1.48e-10	2.62e-09
ENSMUSG00000002129	Sf3a1	protein_coding	-	B10	0.430705	3.34e-05	0.00013363	0.0327508	0.778809	0.946033	0.206205	0.0472217	0.0902881	-0.0491688	0.676777	0.96002	-0.00618528	0.952805	1	0.174955	0.134625	0.612843	-0.178152	0.106951	0.202755
ENSMUSG00000002147	Stat6	protein_coding	-	-	0.426067	0.00914709	0.022357	-0.0573159	0.75394	0.930603	0.492692	0.00257433	0.0068825	-0.189028	0.302241	0.794575	0.404101	0.013469	0.0362607	0.0470871	0.796898	1	0.452711	0.00815148	0.0240844
ENSMUSG00000002190	Clgn	protein_coding	-	-	-3.00429	1.18e-06	5.97e-06	-2.6394	0.000216466	0.00270296	-2.7436	5.1e-06	2.2e-05	-0.179917	0.773447	0.987158	-2.50356	4.18e-05	0.00022677	-1.80144	0.00809685	0.161676	-2.61164	0.000153696	0.000758812
ENSMUSG00000002204	Napsa	protein_coding	L33	B30	-0.094421	0.632782	0.772923	-0.343837	0.119689	0.333939	0.442184	0.0251791	0.0525168	0.145727	0.509573	0.912438	0.630348	0.00141867	0.00515188	0.264125	0.2317	0.748346	0.435558	0.0350898	0.0825296
ENSMUSG00000002205	Vrk3	protein_coding	-	-	-0.109245	0.50869	0.65853	-0.467611	0.0117677	0.065001	-0.0904467	0.584134	0.717275	-0.0998541	0.591169	0.948061	0.319089	0.0534745	0.114428	0.166116	0.369346	0.872043	0.361092	0.0370616	0.0862305
ENSMUSG00000002210	Smg9	protein_coding	L15	-	0.219502	0.202181	0.319066	-0.196488	0.309583	0.588312	0.482752	0.00496202	0.0124486	-0.200715	0.303251	0.794635	0.473816	0.00592965	0.0179615	-0.103303	0.594376	0.96574	0.426024	0.0184142	0.0480765
ENSMUSG00000002221	Paxip1	protein_coding	-	B33	0.530058	0.00284414	0.00787725	0.128461	0.518882	0.777022	0.465923	0.00871452	0.0205815	-0.113161	0.57439	0.942699	0.528459	0.00298391	0.00986542	-0.0540577	0.787535	1	0.480278	0.0101477	0.0290511
ENSMUSG00000002222	Rmnd5a	protein_coding	L20	B34	-2.01836	1.1e-26	3.53e-25	-0.952362	6.23113e-06	0.000146606	-1.56971	8.63e-17	1.26e-15	0.168548	0.423513	0.863201	-0.795779	2.43e-05	0.000140616	0.0620438	0.768271	1	0.17658	0.370231	0.534274
ENSMUSG00000002227	Mov10	protein_coding	L7	B14	0.586566	0.00768174	0.0191479	-0.348732	0.158544	0.399751	0.244642	0.266625	0.387432	-0.178893	0.471104	0.891719	-0.224706	0.309521	0.460728	0.0729842	0.76768	1	-0.500554	0.0316811	0.0758364
ENSMUSG00000002228	Ppm1j	protein_coding	L14	B41	0.692033	0.0221126	0.0486308	0.364796	0.280748	0.557538	-0.170511	0.575045	0.70892	-0.668446	0.0559349	0.436937	0.00807145	0.978877	1	-0.621766	0.0732374	0.472996	-0.0436707	0.89191	0.997853
ENSMUSG00000002233	Rhoc	protein_coding	L12	B7	-0.420613	0.0865857	0.158523	0.481878	0.0771463	0.25072	-0.505712	0.0393854	0.0771893	-0.0632659	0.818508	1	0.33106	0.176257	0.299307	-0.125316	0.648863	0.986894	-0.249751	0.334017	0.493195
ENSMUSG00000002240	Prr27	protein_coding	-	-	NA	NA	NA	NA	NA	NA	NA	NA	NA	NA	NA	NA	NA	NA	NA	NA	NA	NA	NA	NA	NA
ENSMUSG00000002249	Tead3	protein_coding	L18	B26	-3.28315	7.38e-15	9.67e-14	1.76554	5.38372e-09	4.8259e-07	-3.42433	5.63e-16	7.6e-15	0.963729	0.00265334	0.0974406	-1.72816	6.72e-07	5.35e-06	-0.286081	0.415137	0.892782	-1.55453	7.46e-05	0.000400724
ENSMUSG00000002250	Ppard	protein_coding	L18	B18	0.729424	3.87e-06	1.8e-05	0.104558	0.55618	0.802985	1.07057	1.1e-11	9.64e-11	0.0323364	0.857339	1	1.03494	5.71e-11	9.35e-10	0.209533	0.240098	0.757064	1.10821	2.09e-11	4.22e-10
ENSMUSG00000002257	Def6	protein_coding	L3	B41	0.654394	0.00220555	0.00626529	-0.128578	0.591276	0.830217	0.606548	0.00454945	0.0115103	0.244953	0.30661	0.796623	1.12851	1.29e-07	1.18e-06	0.176622	0.460737	0.919987	1.17774	1.38e-07	1.4e-06
ENSMUSG00000002265	Peg3	protein_coding	L13	-	-5.1915	6.36e-16	9.27e-15	2.11644	5.84947e-05	0.000923652	-6.01054	5.93e-17	8.79e-16	-0.480655	0.379697	0.842279	-3.65649	5.51e-11	9.05e-10	-1.44938	0.0100529	0.182813	-3.4189	2.58e-08	3.05e-07
ENSMUSG00000002266	Zim1	protein_coding	L23	-	-2.56903	0.0337555	0.0701582	2.29537	0.0234236	0.10798	-2.65905	0.0279939	0.0575788	2.11759	0.0420144	0.38446	-2.26285	0.0614895	0.128296	-0.813873	0.53425	0.945314	-1.64565	0.191331	0.320313
ENSMUSG00000002274	Metrn	protein_coding	L28	B8	0.507688	0.0534236	0.104631	0.611521	0.0359664	0.147822	0.362915	0.167923	0.26433	0.543899	0.0685335	0.476251	0.336111	0.206445	0.339469	0.0167702	0.956034	1	0.234865	0.408368	0.575073
ENSMUSG00000002279	Lmf1	protein_coding	-	B8	-0.121192	0.567658	0.71554	-0.084916	0.721139	0.913042	-0.265451	0.211157	0.320356	-0.00393781	0.986973	1	-0.887156	4.53e-05	0.000244062	-0.140448	0.559605	0.954493	-1.0579	7.19e-06	4.98e-05
ENSMUSG00000002280	Narfl	protein_coding	-	-	0.255009	0.0642287	0.122927	-0.115534	0.458888	0.731015	0.471005	0.000599767	0.00182894	-0.278329	0.0832242	0.510633	0.210528	0.129119	0.23457	-0.096229	0.542041	0.946969	0.124951	0.396291	0.562607
ENSMUSG00000002289	Angptl4	protein_coding	L15	B5	-0.627635	0.0590646	0.114258	0.908397	0.0123544	0.0675137	-0.483067	0.144742	0.233766	-0.0257961	0.945008	1	0.182316	0.580656	0.733202	-0.93502	0.0151133	0.22976	-0.552363	0.120224	0.22251
ENSMUSG00000002297	Dbf4	protein_coding	L6	B10	1.77285	3.26e-13	3.62e-12	0.28197	0.303574	0.582744	1.30924	7.82e-08	4.34e-07	0.794556	0.003735	0.117756	0.846298	0.000548697	0.0022443	-0.0290712	0.916524	1	1.02017	6.88e-05	0.000373235
ENSMUSG00000002307	Daxx	protein_coding	L7	B14	0.842801	2.24e-10	1.84e-09	-0.409981	0.00650809	0.0414223	0.531155	6.52e-05	0.000235676	-0.0852624	0.572913	0.942447	-0.206896	0.123395	0.22617	-0.296198	0.0502925	0.401993	-0.114833	0.416761	0.583639
ENSMUSG00000002308	Cd320	protein_coding	-	-	-1.54576	1.85e-06	9.03e-06	0.0467841	0.89185	0.993412	-1.7508	7.88e-08	4.37e-07	-0.148885	0.675292	0.959305	-0.867244	0.00654564	0.0195298	-0.613585	0.0896437	0.52237	-1.17977	0.000858473	0.00345026
ENSMUSG00000002319	Ipo4	protein_coding	L10	B31	-0.174958	0.278685	0.41132	0.0749479	0.67768	0.886047	-0.273594	0.0903822	0.157252	0.0573572	0.753707	0.982655	-0.146766	0.365844	0.523464	0.124511	0.492649	0.933256	-0.551837	0.00153058	0.00568053
ENSMUSG00000002320	Tm9sf1	protein_coding	-	-	0.621183	2.69e-07	1.5e-06	0.0526518	0.700228	0.901039	0.554931	4.31e-06	1.88e-05	-0.00270994	0.984562	1	0.160976	0.188615	0.31563	0.129812	0.346928	0.852276	0.0683285	0.600168	0.759876
ENSMUSG00000002324	Rec8	protein_coding	L28	NA	-3.65262	1.13e-19	2.22e-18	-0.230427	0.518847	0.777022	-3.71234	1.38e-20	2.72e-19	0.156251	0.66337	0.958093	-2.69934	4.8e-13	1.08e-11	-0.363026	0.319753	0.834274	-3.09103	1.47e-11	3.06e-10
ENSMUSG00000002325	Irf9	protein_coding	L5	B33	0.109788	0.662345	0.798527	-1.06898	0.000148795	0.00200219	0.111166	0.658353	0.781858	-0.19864	0.480294	0.897078	-0.515021	0.0407885	0.0917334	-1.22854	1.36659e-05	0.00233492	-1.67982	2.39e-10	4.09e-09
ENSMUSG00000002326	Gmpr2	protein_coding	-	B13	0.465316	0.00509473	0.0132467	-0.273349	0.146853	0.381115	0.233986	0.159627	0.253603	-0.115481	0.544189	0.929772	-0.40743	0.0158841	0.0416347	-0.10882	0.565234	0.955921	-0.664713	0.000242228	0.00113316
ENSMUSG00000002329	Mdp1	protein_coding	-	B40	-0.704687	2.16e-07	1.22e-06	0.133576	0.374316	0.655656	-0.825881	1.26e-09	8.72e-09	0.00434221	0.977309	1	-0.942803	7.45e-12	1.4e-10	0.0172831	0.909364	1	-0.77804	1.03e-07	1.07e-06
ENSMUSG00000002332	Dhrs1	protein_coding	-	B9	0.589935	0.0027915	0.00774294	0.0575486	0.794731	0.954151	0.765183	0.000104031	0.000363715	0.193219	0.384228	0.843729	1.11357	1.63e-08	1.77e-07	0.164831	0.457081	0.917034	1.08085	1.64e-07	1.63e-06
ENSMUSG00000002341	Ncan	protein_coding	-	-	-2.80339	0.0322736	0.0674712	-0.281937	0.831506	0.973587	-2.89129	0.0272348	0.0561832	0.0652204	0.961214	1	-1.52156	0.244651	0.386366	-1.24579	0.380175	0.877561	-1.96301	0.148145	0.262909
ENSMUSG00000002342	Tmem161a	protein_coding	-	-	-0.407329	0.00324973	0.00887892	-0.0268316	0.861906	0.981994	-0.435604	0.00162805	0.00453467	-0.000200931	0.998979	1	-0.402143	0.00396093	0.012674	-0.122406	0.43444	0.902995	-0.575833	0.000127548	0.000644277
ENSMUSG00000002343	Armc6	protein_coding	-	-	0.429337	0.1949	0.30957	0.465895	0.206615	0.468034	0.0117938	0.971753	1	0.72527	0.0508835	0.418606	0.193587	0.562915	0.716376	0.23572	0.529955	0.943741	0.150559	0.671566	0.824073
ENSMUSG00000002345	Borcs8	protein_coding	-	B34	-1.34995	2.42e-12	2.46e-11	-1.01133	2.75935e-06	7.56416e-05	-1.52185	2.93e-15	3.72e-14	-0.517071	0.016539	0.251406	-1.16835	1.38e-09	1.82e-08	-0.548003	0.0109465	0.191367	-0.781909	0.000110051	0.000565673
ENSMUSG00000002346	Slc25a42	protein_coding	L33	B31	-1.69708	5.76e-14	6.88e-13	0.863976	0.000270065	0.00324441	-1.90832	4.37e-17	6.53e-16	0.152212	0.533462	0.925527	-1.35144	2.19e-09	2.79e-08	-0.119008	0.627393	0.977651	-0.743887	0.00167477	0.00613331
ENSMUSG00000002365	Snx9	protein_coding	-	B32	-0.544325	2.3e-06	1.1e-05	-0.0967519	0.451265	0.724862	-0.518866	6.45e-06	2.74e-05	-0.192601	0.140248	0.617902	-0.18624	0.105855	0.200148	0.258443	0.0439842	0.379281	-0.178374	0.143213	0.256012
ENSMUSG00000002372	Ranbp3	protein_coding	-	-	0.0822902	0.447897	0.596613	-0.0744973	0.540804	0.791606	-0.0176302	0.870876	0.951886	-0.0900993	0.465238	0.888524	-0.0776507	0.476559	0.63427	0.000446022	0.997094	1	-0.146096	0.205538	0.338768
ENSMUSG00000002379	Ndufa11	protein_coding	-	B3	-0.823448	8.2e-06	3.63e-05	-0.57265	0.00559337	0.0368026	-0.817915	9.34e-06	3.87e-05	-0.439648	0.0341811	0.350931	-0.962056	2.09e-07	1.83e-06	-0.5823	0.00500307	0.124101	-0.933094	1.77e-06	1.41e-05
ENSMUSG00000002384	Bmp8b	protein_coding	-	-	-0.738578	0.377244	0.522834	-3.21845	0.00776179	0.0472583	0.131115	0.86941	0.951013	0.49146	0.586921	0.946506	-1.23283	0.167572	0.287742	0.245764	0.786758	1	-0.38046	0.676233	0.828333
ENSMUSG00000002393	Nr2f6	protein_coding	L27	B21	-0.386324	0.107154	0.18976	0.659632	0.0122294	0.0669703	-0.187964	0.430967	0.569478	0.27672	0.303369	0.794635	-0.0838675	0.72672	0.858521	0.288971	0.27965	0.795853	-0.647784	0.0126673	0.0350878
ENSMUSG00000002395	Use1	protein_coding	-	B1	-0.636167	5.53e-06	2.51e-05	-0.36031	0.0214255	0.101244	-0.318333	0.0226858	0.04797	-0.200755	0.201683	0.694061	-0.298307	0.0331249	0.0772787	0.230687	0.139749	0.621587	-0.0804452	0.583724	0.744361
ENSMUSG00000002396	Ocel1	protein_coding	L27	-	-0.0481295	0.836778	0.940871	0.392378	0.130977	0.354193	-0.173552	0.457812	0.597032	0.0678369	0.797152	0.99557	-0.567123	0.0164535	0.0428447	0.386791	0.138536	0.619509	-0.339613	0.172922	0.296727
ENSMUSG00000002409	Dyrk1b	protein_coding	L33	B31	-0.760004	0.000429039	0.00141656	0.26128	0.27347	0.549621	-0.306137	0.153371	0.245333	0.287857	0.231204	0.727924	0.105876	0.621461	0.76897	0.222095	0.354545	0.857885	0.137369	0.542612	0.706593
ENSMUSG00000002413	Braf	protein_coding	-	B32	0.315632	0.190629	0.304181	-0.237352	0.379463	0.660746	0.684339	0.00451729	0.0114363	0.0383411	0.887244	1	0.831165	0.000565973	0.00230331	0.170054	0.528681	0.943283	0.973479	0.000113125	0.000578895
ENSMUSG00000002416	Ndufb2	protein_coding	L34	-	-0.435789	0.0702472	0.132625	0.441803	0.0930196	0.283729	-0.488741	0.0421288	0.0818852	0.074204	0.785805	0.992245	-0.974978	9.3e-05	0.000464308	-0.00245748	0.992777	1	-1.19728	1.59e-05	0.000101585
ENSMUSG00000002428	Hltf	protein_coding	L29	B31	-0.0127069	0.955661	1	-0.0815895	0.74955	0.928128	-0.344153	0.132417	0.217254	-0.079213	0.757347	0.983164	-0.225125	0.32549	0.478798	0.0725619	0.776665	1	-0.0530151	0.825056	0.947379
ENSMUSG00000002455	Prpf6	protein_coding	-	-	0.0831727	0.463015	0.611911	-0.0425833	0.73781	0.922507	0.0512892	0.650748	0.775346	-0.00839241	0.94796	1	-0.0949434	0.405004	0.563513	0.145987	0.252316	0.769357	-0.00595428	0.960478	1
ENSMUSG00000002458	Rgs19	protein_coding	L3	-	0.168649	0.467782	0.617101	-0.398923	0.12485	0.343189	0.271847	0.241749	0.357252	-0.222957	0.391616	0.846546	0.441624	0.0572777	0.121197	0.119486	0.645515	0.985533	0.46823	0.0540352	0.117189
ENSMUSG00000002459	Rgs20	protein_coding	-	-	0	1	1	0.954277	0.500866	0.764087	0	1	1	2.53761	0.0552408	0.434618	0	1	1	2.35824	0.0747278	0.478991	0.395329	0.778885	0.9157
ENSMUSG00000002475	Abhd3	protein_coding	L34	B4	-1.051	0.010406	0.0251175	0.923221	0.0249289	0.113106	0.233973	0.538919	0.675967	-0.52879	0.274231	0.771565	-2.41761	1.48e-06	1.11e-05	-1.76592	0.00186427	0.069304	-1.1284	0.0187876	0.0489017
ENSMUSG00000002477	Snrpd1	protein_coding	L4	B13	1.3179	1.47e-14	1.87e-13	0.264517	0.169997	0.418075	1.16918	9.1e-12	8.07e-11	0.356741	0.0661703	0.469875	0.768	8.22e-06	5.27e-05	0.295517	0.127076	0.599367	0.372343	0.0404724	0.0927777
ENSMUSG00000002486	Tchp	protein_coding	-	B31	-0.887619	3.83e-07	2.09e-06	0.184349	0.336036	0.617174	-1.21032	6.2e-12	5.6e-11	0.0280028	0.886164	1	-0.851858	1.38e-06	1.04e-05	0.161383	0.404134	0.885465	-1.01387	1.15e-07	1.19e-06
ENSMUSG00000002489	Tiam1	protein_coding	L28	B4	-0.322145	0.0810638	0.14977	-0.282668	0.171854	0.421084	-0.0844148	0.646934	0.772215	-0.10555	0.611563	0.954118	-0.286641	0.121485	0.223463	-0.00490772	0.981082	1	-0.511482	0.00889392	0.0259519
ENSMUSG00000002496	Tsc2	protein_coding	L33	-	-0.233103	0.0849665	0.155876	0.289511	0.0548737	0.199975	-0.203298	0.132765	0.217706	-0.0883485	0.56224	0.936859	-0.156891	0.24725	0.389532	-0.0381632	0.801628	1	-0.0839441	0.555828	0.71819
ENSMUSG00000002500	Rpl3l	protein_coding	L24	B20	-0.594091	0.345401	0.487449	2.49719	0.000286174	0.00340563	-0.584811	0.352655	0.485735	1.40831	0.0419563	0.384236	-0.0892681	0.887096	0.979298	0.447117	0.520969	0.941919	0.288857	0.660241	0.813924
ENSMUSG00000002504	Slc9a3r2	protein_coding	L33	B4	-3.82578	2.23e-23	5.65e-22	1.23411	0.00282691	0.021519	-3.92704	1.61e-24	4.21e-23	0.267771	0.518608	0.917764	-3.09021	4.89e-16	1.64e-14	0.0694561	0.867035	1	-3.06295	3.94e-14	1.23e-12
ENSMUSG00000002524	Puf60	protein_coding	-	-	0.079459	0.499261	0.649478	0.0867419	0.509763	0.770702	-0.0256137	0.827626	0.918524	-0.0222373	0.866907	1	-0.161763	0.170794	0.292199	0.0552599	0.675827	0.994217	-0.160008	0.197999	0.329085
ENSMUSG00000002546	Golga2	protein_coding	-	-	0.328025	0.014372	0.0334036	0.2155	0.150639	0.387552	0.508754	0.000144063	0.000491932	0.0740034	0.624625	0.954256	0.573304	1.9e-05	0.000112662	0.158638	0.292214	0.80896	0.597225	2.16e-05	0.000133498
ENSMUSG00000002550	Uck1	protein_coding	-	-	-0.081747	0.570778	0.718427	0.254234	0.11332	0.321544	-0.0471857	0.743128	0.850696	-0.0709782	0.665907	0.958758	-0.161822	0.265119	0.410641	-0.0400438	0.806127	1	-0.241675	0.117398	0.218179
ENSMUSG00000002565	Scin	protein_coding	L26	-	1.18957	0.0529725	0.103918	1.84605	0.00492049	0.0332374	0.217072	0.730725	0.84099	1.29175	0.0591353	0.446465	1.46789	0.0171149	0.0443205	0.874223	0.207412	0.721827	1.34406	0.0382838	0.0885812
ENSMUSG00000002578	Ikzf4	protein_coding	L15	B37	-0.846106	0.00846043	0.020868	0.131691	0.707676	0.905382	-0.634989	0.0461805	0.0885557	-0.198007	0.586414	0.946506	0.5546	0.076641	0.153847	-0.774919	0.0375903	0.349736	0.108057	0.747218	0.889976
ENSMUSG00000002580	Mien1	protein_coding	L6	B12	-0.0580384	0.758052	0.878042	-0.147731	0.484227	0.750871	-0.267464	0.156154	0.248973	0.0577525	0.785414	0.992235	-0.444687	0.0190212	0.0484947	-0.180579	0.394986	0.880546	-0.652477	0.00115944	0.00446595
ENSMUSG00000002588	Pon1	protein_coding	L34	B21	-5.23135	1.42e-17	2.39e-16	1.38818	0.00233669	0.0185604	-4.42518	7.07e-17	1.04e-15	0.261902	0.575833	0.943039	-4.13499	2.99e-14	8.03e-13	-1.26725	0.010316	0.185398	-3.23594	5.98e-09	7.95e-08
ENSMUSG00000002602	Axl	protein_coding	L5	B4	0.431464	0.150915	0.251095	0.273623	0.414716	0.693847	0.657983	0.0284399	0.0583677	-0.0521518	0.876851	1	-0.972858	0.00126624	0.00468174	-0.968864	0.00416809	0.11045	-1.37584	1.5e-05	9.66e-05
ENSMUSG00000002603	Tgfb1	protein_coding	L15	B35	0.0472245	0.841024	0.944201	-0.638802	0.0152296	0.0784199	0.349667	0.137436	0.224122	-0.521096	0.0478685	0.409089	0.867603	0.000228009	0.00102892	-0.0779409	0.767077	1	1.23392	5.34e-07	4.81e-06
ENSMUSG00000002608	Ccdc97	protein_coding	-	-	0.26911	0.0141585	0.032957	0.0284198	0.817379	0.966363	0.23188	0.0344917	0.0689221	-0.139092	0.264667	0.761614	0.372361	0.000703369	0.00279767	0.0995359	0.420545	0.895099	0.313368	0.00670646	0.0203171
ENSMUSG00000002617	Zfp40	protein_coding	L29	-	-1.00751	0.016524	0.0376514	-0.0581207	0.900737	0.997787	-1.15307	0.00612092	0.0150125	0.263846	0.571958	0.941949	-1.36258	0.00131763	0.00484443	0.21903	0.638422	0.982567	-1.41373	0.00169735	0.00620571
ENSMUSG00000002625	Akap8l	protein_coding	L34	B38	-1.16046	1.9e-18	3.42e-17	-0.0316299	0.829419	0.972523	-1.18578	3.28e-19	5.85e-18	-0.155106	0.294742	0.789252	-1.02191	1.4e-14	3.96e-13	0.200664	0.172039	0.677704	-0.991276	1.69e-12	4.11e-11
ENSMUSG00000002633	Shh	protein_coding	L34	B26	-4.99776	8.26e-07	4.28e-06	2.22913	0.00179154	0.0150626	-5.08767	5.23e-07	2.6e-06	1.42538	0.0523031	0.423886	-4.69197	3.7e-06	2.55e-05	-0.493392	0.540652	0.94642	-4.07646	0.000145855	0.000724526
ENSMUSG00000002635	Pdcd2l	protein_coding	-	-	0.0695038	0.670343	0.804857	-0.133886	0.471048	0.742062	0.0126673	0.938108	0.999859	-0.213946	0.269717	0.767016	-0.0532358	0.748304	0.875657	0.0994329	0.594509	0.96574	-0.013115	0.941195	1
ENSMUSG00000002658	Gtf2f1	protein_coding	L8	B9	1.19541	1.82e-17	3.03e-16	-0.00343991	0.982669	1	1.12427	1.26e-15	1.66e-14	0.168823	0.288832	0.784159	0.799955	1.4e-08	1.54e-07	0.256194	0.105942	0.560413	0.654329	9.84e-06	6.61e-05
ENSMUSG00000002660	Clpp	protein_coding	-	-	-0.284379	0.0944948	0.170912	0.0859978	0.649954	0.868242	-0.467831	0.00603428	0.0148263	-0.20808	0.28383	0.780953	-0.333161	0.0517684	0.111574	-0.292094	0.130955	0.606042	-0.969742	2.1e-07	2.06e-06
ENSMUSG00000002661	Alkbh7	protein_coding	L28	B8	-0.497399	0.107792	0.190725	0.38416	0.256569	0.530615	-0.651463	0.0355429	0.0707289	0.424511	0.217253	0.711589	-0.594308	0.0582007	0.122807	-0.0356705	0.918389	1	-1.1354	0.00119868	0.00459666
ENSMUSG00000002664	Pspn	protein_coding	-	-	0.0225599	0.989701	NA	0.173697	0.921496	NA	0	1	NA	0	1	NA	1.38812	0.425137	NA	0	1	NA	0	1	NA
ENSMUSG00000002668	Dennd1c	protein_coding	L5	B40	-0.327502	0.150792	0.250934	-0.329485	0.195918	0.454694	-0.473863	0.0376514	0.0742602	-0.256894	0.313756	0.801007	-0.0877401	0.700333	0.836351	0.0288329	0.909885	1	-0.0299156	0.900192	1
ENSMUSG00000002679	Med6	protein_coding	-	-	0.21698	0.241545	0.367508	0.127664	0.539544	0.790636	0.422196	0.0220097	0.0466869	0.352032	0.0945331	0.536391	0.0334482	0.858458	0.962375	-0.1037	0.626969	0.977642	-0.0159936	0.936334	1
ENSMUSG00000002688	Prkd1	protein_coding	L33	-	-5.94173	1.34e-12	1.4e-11	1.48243	2.37907e-06	6.76001e-05	-4.95307	6.98e-14	7.74e-13	0.508415	0.142992	0.620738	-4.2343	1.41e-11	2.56e-10	-0.0780277	0.829451	1	-5.4654	2.79e-09	3.97e-08
ENSMUSG00000002699	Lcp2	protein_coding	L3	B18	1.99697	4.24e-20	8.64e-19	-0.314244	0.196842	0.456189	1.92204	9.82e-19	1.68e-17	-0.203706	0.403306	0.851132	0.960781	1.01e-05	6.36e-05	-0.25646	0.292528	0.80896	1.06478	2.89e-06	2.19e-05
ENSMUSG00000002718	Cse1l	protein_coding	-	B29	0.313047	0.147717	0.246884	-0.0445005	0.854128	0.978762	-0.15067	0.486451	0.62544	-0.0653308	0.787984	0.992872	-0.250096	0.248918	0.391651	0.0767255	0.751531	1	-0.224926	0.322889	0.481304
ENSMUSG00000002728	Naa20	protein_coding	L4	B9	0.938351	4.26e-10	3.42e-09	0.25889	0.126276	0.345515	0.746034	7.09e-07	3.46e-06	0.0786162	0.649667	0.955481	0.239217	0.116147	0.215937	-0.167892	0.333177	0.844419	0.189933	0.238664	0.38128
ENSMUSG00000002731	Prkra	protein_coding	-	B7	0.677394	0.00399655	0.0106623	0.515217	0.0499374	0.186784	0.782061	0.000866566	0.00255654	0.3711	0.167301	0.65331	0.465979	0.0497079	0.10791	0.483085	0.0690036	0.460997	0.347982	0.167212	0.288946
ENSMUSG00000002732	Fkbp7	protein_coding	L30	-	-2.24985	9.04e-11	7.8e-10	1.21322	0.000602615	0.00624154	-0.970694	0.00313518	0.00822339	0.0871547	0.811977	1	-1.04266	0.00177446	0.00629589	-1.01309	0.00804303	0.161676	-1.4822	6.02e-05	0.000333306
ENSMUSG00000002733	Plekha3	protein_coding	-	-	0.238355	0.0680666	0.129151	0.199987	0.171577	0.420776	0.224683	0.0852094	0.149576	-0.114053	0.448068	0.877246	0.266552	0.0422595	0.0943417	-0.0178829	0.904258	1	0.126351	0.364059	0.527219
ENSMUSG00000002741	Ykt6	protein_coding	L15	B9	0.614324	5.57e-06	2.52e-05	0.0750902	0.620844	0.850085	0.78177	7.23e-09	4.58e-08	-0.035365	0.81744	1	0.929675	6.3e-12	1.2e-10	-0.0288036	0.850374	1	0.906174	1.62e-10	2.84e-09
ENSMUSG00000002748	Baz1b	protein_coding	-	-	0.575946	0.000122165	0.000444437	0.114196	0.496116	0.760599	0.27239	0.0693611	0.125225	0.0224409	0.893961	1	-0.0121662	0.935473	1	0.0660262	0.694486	0.997258	-0.131464	0.404293	0.570922
ENSMUSG00000002763	Pex6	protein_coding	L27	B40	-0.785016	0.0229837	0.0502503	0.072657	0.850152	0.977307	-1.02481	0.00301372	0.00792951	0.027177	0.943794	1	-0.932315	0.00703948	0.0207859	-0.0264256	0.945309	1	-1.35385	0.000204057	0.000977402
ENSMUSG00000002767	Mrpl2	protein_coding	-	B9	0.128842	0.468055	0.617395	-0.113026	0.571724	0.815881	0.261193	0.140422	0.228024	-0.203591	0.317011	0.804118	-0.181581	0.310946	0.462424	-0.317219	0.118013	0.584057	-0.410098	0.0319262	0.0762876
ENSMUSG00000002768	Mea1	protein_coding	-	B11	0.349959	0.00920273	0.0224726	0.0324774	0.829767	0.972601	0.31938	0.0174216	0.038001	0.0343505	0.822323	1	0.326498	0.0154957	0.0407754	0.101073	0.50583	0.939472	0.36654	0.00981376	0.028238
ENSMUSG00000002769	Gnmt	protein_coding	L20	B21	-1.81779	0.00137197	0.00407692	-0.153685	0.803098	0.958473	-1.12938	0.0431591	0.083619	-0.526452	0.402416	0.850593	0.266392	0.629159	0.77555	-0.500463	0.423296	0.896602	0.16087	0.781606	0.917504
ENSMUSG00000002771	Grin2d	protein_coding	-	-	-0.0691374	0.872224	0.968759	1.01586	0.0253375	0.114563	-0.223723	0.603625	0.734437	0.172939	0.728774	0.975146	0.478066	0.261919	0.406933	0.374619	0.437167	0.904721	0.713908	0.111898	0.210082
ENSMUSG00000002778	Kdelr1	protein_coding	-	B6	0.176966	0.118671	0.206656	0.163679	0.197086	0.456318	0.450187	6.94e-05	0.000249938	0.132828	0.29945	0.792903	-0.0767773	0.500714	0.657788	0.138956	0.275982	0.791211	-0.155565	0.196104	0.326445
ENSMUSG00000002781	Tmem143	protein_coding	L27	-	-0.0894872	0.773354	0.890871	0.84038	0.0143154	0.0751302	-0.191942	0.53691	0.674175	0.23895	0.494039	0.904511	-0.737584	0.0194392	0.0494515	-0.020301	0.953744	1	-1.15132	0.000743566	0.00305062
ENSMUSG00000002791	Pdxk-ps	transcribed_unprocessed_pseudogene	-	-	-1.3462	0.308494	0.445735	0.709243	0.58933	0.828883	-0.933969	0.473894	0.613201	0.603463	0.662328	0.958093	-1.54025	0.243944	0.385545	-0.976869	0.494091	0.933505	-0.373491	0.78481	0.919841
ENSMUSG00000002797	Ggct	protein_coding	L1	-	0.354587	0.120879	0.20975	-0.266838	0.301185	0.580497	0.24988	0.274499	0.396576	-0.511171	0.0522696	0.423765	-0.879479	0.000165074	0.00077312	-0.252643	0.330996	0.842954	-0.923087	0.000208161	0.000993916
ENSMUSG00000002799	Jag2	protein_coding	L33	B25	-2.12336	6.64e-05	0.000252501	1.80981	0.00092298	0.00883445	-1.59406	0.0021214	0.00577839	0.941887	0.0898609	0.526046	0.628648	0.208427	0.34203	0.13946	0.80436	1	0.701376	0.181014	0.307192
ENSMUSG00000002803	Btbd6	protein_coding	-	B31	-1.0401	3.23e-10	2.62e-09	0.238877	0.176332	0.428268	-1.2498	5.92e-14	6.61e-13	0.367648	0.0412162	0.381579	-0.823444	7.77e-07	6.1e-06	-0.13218	0.47168	0.928237	-1.02929	3.17e-08	3.68e-07
ENSMUSG00000002804	Nudt14	protein_coding	L28	B8	-0.561916	0.0162212	0.0370764	-0.203252	0.436191	0.711733	-0.510702	0.0285325	0.0585375	-0.197607	0.456411	0.88271	-0.65626	0.00542817	0.016621	-0.289143	0.274103	0.789205	-0.274943	0.268161	0.417373
ENSMUSG00000002808	Epdr1	protein_coding	L28	-	-3.9401	4.16e-17	6.72e-16	0.823203	0.0250969	0.113715	-4.57244	6.06e-19	1.05e-17	-0.493227	0.218751	0.714043	-2.36819	2e-09	2.56e-08	0.184821	0.627022	0.977642	-1.45259	0.000317701	0.00144011
ENSMUSG00000002812	Flii	protein_coding	L18	-	0.510594	2.65e-06	1.26e-05	-0.0943964	0.438637	0.714085	0.563114	2.21e-07	1.16e-06	-0.195118	0.111171	0.56801	0.518657	1.88e-06	1.37e-05	-0.0223698	0.854624	1	0.653992	9.38e-09	1.2e-07
ENSMUSG00000002814	Top3a	protein_coding	L18	B31	0.0394626	0.890486	0.982615	-0.513829	0.11154	0.318499	0.361136	0.206712	0.314686	-0.115321	0.72143	0.972557	0.207768	0.46899	0.626499	-0.113646	0.724487	1	0.309967	0.302981	0.458279
ENSMUSG00000002820	Atg4d	protein_coding	-	B8	0.0141093	0.947215	1	-0.286211	0.231564	0.499737	-0.269018	0.207426	0.315508	0.0830324	0.728982	0.975146	-0.432146	0.043794	0.0970355	-0.0723019	0.762775	1	-0.81714	0.000326038	0.00147404
ENSMUSG00000002825	Qtrt1	protein_coding	-	-	-0.138331	0.550766	0.699226	0.024832	0.923691	1	-0.0624762	0.787096	0.887116	-0.0839399	0.751044	0.981744	0.458264	0.0472508	0.103489	0.409563	0.113445	0.576159	0.0354485	0.885496	0.993176
ENSMUSG00000002831	Plin4	protein_coding	L22	B20	-1.10173	0.111621	0.196438	2.837	0.000172694	0.00224818	-2.13042	0.00239815	0.00645467	1.27946	0.0920685	0.53148	-0.443049	0.521119	0.67697	1.0356	0.172841	0.678699	-0.0364306	0.959731	1
ENSMUSG00000002833	Hdgfrp2	protein_coding	-	-	-0.0547421	0.638125	0.777905	0.270322	0.0371239	0.151534	-0.154442	0.184691	0.286604	0.0621282	0.63739	0.954256	-0.185437	0.113488	0.211855	0.0323245	0.805455	1	-0.323198	0.00941707	0.0272652
ENSMUSG00000002835	Chaf1a	protein_coding	L6	B10	2.11473	2.97e-15	4.02e-14	0.00889658	0.976681	1	1.63352	1.15e-09	7.95e-09	0.631587	0.0374519	0.363948	1.01785	0.000162516	0.000762912	-0.62366	0.0467383	0.388693	0.850037	0.0027264	0.00935454
ENSMUSG00000002844	Adprh	protein_coding	L15	B13	1.05932	4.36e-09	3.08e-08	-0.191743	0.345199	0.626131	1.0801	2.15e-09	1.45e-08	0.0700117	0.731085	0.975507	1.07486	2.67e-09	3.36e-08	0.160235	0.429987	0.900203	1.08005	1.11e-08	1.4e-07
ENSMUSG00000002845	Tmem39a	protein_coding	-	-	0.567455	0.000158202	0.000564449	-0.069185	0.684828	0.890534	0.405088	0.00706393	0.0171065	-0.0630416	0.717026	0.9712	0.436156	0.00392749	0.0125803	0.171162	0.316593	0.831825	0.0724071	0.65396	0.808935
ENSMUSG00000002846	Timmdc1	protein_coding	-	B9	-0.0138056	0.963386	1	0.0912814	0.785823	0.949991	-0.641382	0.0337181	0.0675824	0.015308	0.963933	1	-0.55409	0.0675072	0.138574	-0.559184	0.100999	0.550355	-0.921895	0.0042365	0.0137205
ENSMUSG00000002847	Pla1a	protein_coding	L14	B17	1.59501	0.0158169	0.0362719	2.53	0.000241465	0.00296933	1.72787	0.00861984	0.0203783	2.11944	0.00288108	0.102059	2.71155	3.18e-05	0.000178155	-0.230025	0.785591	1	2.72677	4.94e-05	0.000279562
ENSMUSG00000002870	Mcm2	protein_coding	L6	B10	0.966169	0.000208297	0.000725986	-0.35066	0.230048	0.497786	0.387026	0.137682	0.224338	0.267689	0.359207	0.829	0.209457	0.42234	0.581622	-0.493373	0.0922693	0.529221	0.053064	0.846216	0.962867
ENSMUSG00000002871	Tpra1	protein_coding	L33	-	-0.245033	0.12289	0.212584	0.143612	0.417357	0.695615	-0.175326	0.269007	0.390076	0.168131	0.346303	0.821869	-0.56154	0.000454732	0.00190035	-0.0391518	0.826476	1	-0.858044	5.26e-07	4.75e-06
ENSMUSG00000002881	Nab1	protein_coding	L4	-	0.975395	1.36e-09	1.02e-08	0.0209766	0.907489	1	0.885788	3.73e-08	2.16e-07	-0.46141	0.0113798	0.206614	0.741543	4.21e-06	2.87e-05	-0.033772	0.852021	1	0.866495	2.79e-07	2.67e-06
ENSMUSG00000002885	Adgre5	protein_coding	L34	B4	-0.0198167	0.920991	1	-0.294457	0.18725	0.443526	0.194139	0.331172	0.461674	-0.257104	0.249679	0.74398	0.542261	0.00664293	0.0197787	0.0725037	0.745388	1	0.828301	7.34e-05	0.000395422
ENSMUSG00000002897	Il17ra	protein_coding	L15	B37	-0.334667	0.0321053	0.0672121	-0.309247	0.0765844	0.24941	0.000429526	0.997804	1	-0.150917	0.387965	0.845547	0.715941	4.47e-06	3.03e-05	0.0930781	0.59394	0.96574	0.79125	1.25e-06	1.03e-05
ENSMUSG00000002900	Lamb1	protein_coding	-	B26	-5.1583	6.2e-30	2.46e-28	1.40821	0.000139572	0.00189213	-6.18622	3.8e-31	1.53e-29	0.206091	0.584788	0.946199	-2.42151	1.5e-11	2.71e-10	-0.940723	0.015087	0.229513	-3.97591	2.45e-17	1.21e-15
ENSMUSG00000002908	Kcnn1	protein_coding	L27	-	-3.10422	2.89e-05	0.000116939	1.41835	0.024352	0.111019	-3.80266	2.42e-06	1.1e-05	0.230587	0.731438	0.975513	-3.70078	1.63e-05	9.81e-05	0.0741214	0.911995	1	-2.81044	0.0012296	0.00469592
ENSMUSG00000002910	Arrdc2	protein_coding	L18	B25	-0.443481	0.0224966	0.0493278	-0.108255	0.617834	0.848159	0.0473351	0.805797	0.901771	-0.00341905	0.987595	1	-0.0596366	0.758768	0.884275	0.0159124	0.941887	1	0.110353	0.589915	0.750539
ENSMUSG00000002930	Ppp1r17	protein_coding	-	-	0	1	NA	0	1	NA	0	1	NA	0	1	NA	0	1	NA	0	1	NA	0	1	NA
ENSMUSG00000002944	Cd36	protein_coding	L34	B34	-3.22091	4.6e-26	1.42e-24	-0.14406	0.671496	0.882558	-3.07783	5.86e-24	1.48e-22	0.12249	0.71843	0.971673	-2.00744	4.4e-11	7.36e-10	-0.274332	0.419426	0.894876	-1.35324	2.14e-05	0.000132763
ENSMUSG00000002948	Map2k7	protein_coding	-	B31	-0.443959	0.00390921	0.0104477	0.0443004	0.796321	0.954945	-0.210523	0.170405	0.26766	-0.0224761	0.896496	1	0.100555	0.512838	0.669151	0.0222354	0.897287	1	0.150673	0.350123	0.511928
ENSMUSG00000002949	Timm44	protein_coding	-	-	0.34758	0.00229906	0.00650425	0.119541	0.350797	0.63217	0.367137	0.0012657	0.00361411	-0.0297671	0.820143	1	0.0983699	0.392479	0.550588	0.134067	0.299646	0.815174	0.0522661	0.668177	0.821029
ENSMUSG00000002957	Ap2a2	protein_coding	-	B6	0.724302	8.43e-07	4.36e-06	0.0393109	0.811633	0.963117	0.905418	7.24e-10	5.17e-09	0.115939	0.484015	0.899694	1.07267	3e-13	6.94e-12	0.231217	0.16144	0.659911	0.881491	1.06e-08	1.34e-07
ENSMUSG00000002963	Pnkp	protein_coding	L14	B17	0.752085	7.23e-05	0.000273581	-0.175825	0.409227	0.689411	1.38971	2.05e-13	2.17e-12	0.100677	0.637408	0.954256	1.96193	3.28e-25	3.18e-23	0.354112	0.0957505	0.537437	1.97309	1.82e-23	2e-21
ENSMUSG00000002968	Med25	protein_coding	-	B9	-0.297041	0.0468488	0.0933319	-0.117722	0.481267	0.74915	-0.247733	0.097116	0.167227	-0.154429	0.359115	0.829	0.155648	0.297268	0.446519	0.0481433	0.773716	1	0.236727	0.1308	0.237979
ENSMUSG00000002980	Bcam	protein_coding	L33	B4	-6.21033	6.74e-80	3.34e-77	0.89866	0.0073624	0.0454249	-6.60528	5.28e-87	4.15e-84	0.182413	0.587103	0.946667	-4.58693	6.75e-49	7.8e-46	-0.335111	0.318847	0.833635	-5.25551	5.29e-52	1.33e-48
ENSMUSG00000002981	Clptm1	protein_coding	-	-	0.625182	7.52e-07	3.92e-06	0.227646	0.107891	0.311517	0.611774	1.28e-06	6.05e-06	0.0134987	0.924824	1	0.28978	0.0223601	0.0555133	0.0173678	0.903055	1	0.210762	0.114092	0.213211
ENSMUSG00000002983	Relb	protein_coding	L15	B35	0.31749	0.152291	0.253063	-0.378441	0.128755	0.349982	0.454905	0.0401385	0.0784891	-0.472038	0.0599414	0.449512	0.232836	0.294589	0.443731	-0.248924	0.318623	0.833635	-0.184818	0.429168	0.596919
ENSMUSG00000002984	Tomm40	protein_coding	L8	B13	0.928403	5.25e-08	3.23e-07	0.127974	0.505916	0.767797	0.838698	8.83e-07	4.26e-06	0.154822	0.426688	0.864363	0.699656	4.47e-05	0.000240914	0.196314	0.310371	0.825997	-0.108314	0.554948	0.717648
ENSMUSG00000002985	Apoe	protein_coding	L37	B4	-4.26049	5.97e-34	3.03e-32	0.0332971	0.9321	1	-1.82765	1.81e-07	9.59e-07	0.119579	0.759626	0.983574	-1.50322	1.77e-05	0.000105649	0.725652	0.0633212	0.442255	-1.75607	1.63e-06	1.31e-05
ENSMUSG00000002992	Apoc2	protein_coding	-	-	-0.637293	0.624014	0.765528	1.35496	0.288738	0.56683	1.01694	0.383741	0.520253	0	1	1	0.174402	0.892645	0.982861	1.22759	0.3565	0.858831	2.5522	0.028459	0.0694324
ENSMUSG00000002996	Hbp1	protein_coding	L19	-	-0.185782	0.266417	0.396738	-0.0783066	0.675251	0.885039	0.448218	0.00723952	0.0174654	0.233717	0.211604	0.705298	0.596374	0.000354898	0.00152492	0.307114	0.100225	0.547914	0.837597	1.62e-06	1.31e-05
ENSMUSG00000002997	Prkar2b	protein_coding	L34	B36	-0.258295	0.447571	0.596344	-0.577969	0.128014	0.348651	0.034158	0.919987	0.987061	-0.212244	0.576279	0.943381	0.324626	0.33978	0.494212	0.199031	0.600042	0.967795	0.936073	0.0084467	0.0248232
ENSMUSG00000003031	Cdkn1b	protein_coding	L33	B37	-1.04994	1.11e-13	1.29e-12	-0.22134	0.160403	0.402496	-0.704901	5.88e-07	2.9e-06	0.112388	0.476394	0.893627	0.0859546	0.541948	0.696485	0.122214	0.43821	0.905566	0.267898	0.0694095	0.143536
ENSMUSG00000003032	Klf4	protein_coding	L31	B4	-0.870273	0.00580754	0.0149368	-0.207365	0.555695	0.80258	-0.460519	0.143944	0.232766	-0.0858987	0.807415	0.99839	-0.26892	0.3937	0.551917	-0.00273063	0.993811	1	-1.00075	0.00252541	0.00875535
ENSMUSG00000003033	Ap1m1	protein_coding	-	-	-0.0548704	0.668423	0.803458	-0.177351	0.216373	0.480546	-0.0140784	0.91246	0.981622	-0.130682	0.364211	0.831709	0.187305	0.143863	0.255742	0.286332	0.0457052	0.386116	0.170921	0.203354	0.33605
ENSMUSG00000003037	Rab8a	protein_coding	L3	-	0.602853	2.41e-06	1.15e-05	-0.194497	0.175072	0.426023	0.479152	0.000178508	0.000600026	-0.0461018	0.748564	0.980685	0.3566	0.00535184	0.0164246	0.0762202	0.595218	0.96574	0.301012	0.0248978	0.0620296
ENSMUSG00000003038	Hmgn2	protein_coding	L3	B9	1.21723	5.62e-12	5.5e-11	-0.0848306	0.669109	0.880653	1.40245	2.01e-15	2.59e-14	0.458114	0.0209507	0.283841	1.53008	4.75e-18	2.04e-16	-0.181214	0.363177	0.865598	1.51218	2.76e-16	1.18e-14
ENSMUSG00000003039	Fam32a	protein_coding	-	B35	-0.296544	0.0136968	0.0320002	-0.44823	0.000886101	0.0085544	-0.22992	0.0558543	0.104216	-0.385087	0.00444147	0.127888	-0.0760976	0.527195	0.682705	-0.289191	0.0321729	0.326217	0.257968	0.040554	0.0929385
ENSMUSG00000003051	Elf3	protein_coding	L12	B26	-5.39606	5.74e-09	3.99e-08	1.83477	0.00167895	0.01431	-5.07629	4.22e-09	2.75e-08	1.12894	0.0587585	0.446008	-5.08874	6.14e-08	5.94e-07	0.0412278	0.946719	1	-4.90903	1.15e-06	9.6e-06
ENSMUSG00000003053	Cyp2c29	protein_coding	-	B21	-0.301579	0.750743	0.871779	0.0569104	0.956527	1	-1.05678	0.276334	0.398762	1.07535	0.295175	0.789675	-0.453433	0.638335	0.783182	-0.0542768	0.959254	1	0.073767	0.941515	1
ENSMUSG00000003062	Stard3nl	protein_coding	-	B12	1.09145	1.23e-08	8.21e-08	-0.0666226	0.760228	0.933858	1.05258	3.94e-08	2.28e-07	-0.12563	0.573369	0.942455	-0.383826	0.05159	0.111289	-0.277499	0.212836	0.725563	-0.536974	0.0112688	0.0317694
ENSMUSG00000003068	Stk11	protein_coding	-	-	-0.522026	0.000541724	0.00175515	-0.122038	0.469155	0.740119	-0.331455	0.0279281	0.0574726	-0.00187818	0.991132	1	0.0951438	0.528	0.683566	0.0738253	0.661662	0.990076	0.213363	0.176577	0.301391
ENSMUSG00000003070	Efna2	protein_coding	-	-	-1.42859	0.0473407	0.0941959	0.667972	0.35781	0.639094	-1.91253	0.00996066	0.0231786	0.555715	0.457783	0.883721	-0.297346	0.665122	0.805007	0.783235	0.28513	0.802096	-0.758578	0.325433	0.484087
ENSMUSG00000003072	Atp5d	protein_coding	-	B13	0.525845	0.000202529	0.000707714	0.386997	0.0144263	0.0755779	0.601283	2.14e-05	8.38e-05	0.153216	0.334812	0.814895	0.156972	0.268279	0.414133	0.156824	0.322908	0.836593	-0.0195523	0.89545	1
ENSMUSG00000003099	Ppp5c	protein_coding	-	-	0.581734	1.46e-05	6.2e-05	0.316709	0.0350006	0.144787	0.427478	0.00145312	0.00409581	0.0616724	0.685002	0.962006	-0.243401	0.0724489	0.146915	0.142072	0.347654	0.852862	-0.354464	0.0133742	0.0367188
ENSMUSG00000003119	Cdk12	protein_coding	-	B32	-0.418801	0.00693541	0.0174858	-0.621011	0.000357408	0.00411859	-0.323965	0.0366397	0.0725623	-0.0795212	0.647472	0.954654	-0.14544	0.348565	0.503949	-0.0717639	0.6794	0.995707	0.258347	0.111489	0.209461
ENSMUSG00000003123	Lipe	protein_coding	L7	B17	0.709449	0.00258458	0.00721773	0.398401	0.130033	0.352562	0.837265	0.000374276	0.001189	-0.0377095	0.886832	1	0.385756	0.101988	0.194381	-0.127964	0.628821	0.977735	0.255081	0.302458	0.457745
ENSMUSG00000003131	Pafah1b2	protein_coding	-	-	0.536518	5.8e-06	2.62e-05	-0.119333	0.371371	0.652778	0.577897	1.03e-06	4.9e-06	0.0694614	0.605323	0.952892	0.477339	5.8e-05	0.000303941	0.00168916	0.989945	1	0.448717	0.000324668	0.00146867
ENSMUSG00000003134	Tbc1d8	protein_coding	L18	B18	0.425215	0.0837315	0.153925	-0.0426017	0.876993	0.988484	1.37959	1.9e-08	1.14e-07	-0.358449	0.195771	0.687873	2.12496	4.68e-18	2.01e-16	-0.810551	0.00354084	0.099837	2.08683	4.01e-16	1.66e-14
ENSMUSG00000003135	Cnot11	protein_coding	-	B9	0.373059	0.0191398	0.0428074	0.090599	0.612338	0.8451	0.335761	0.0349323	0.0696901	0.17983	0.319049	0.805615	0.53905	0.000725739	0.00287674	-0.024328	0.892817	1	0.464655	0.0056461	0.0175408
ENSMUSG00000003153	Slc2a3	protein_coding	L14	B35	0.33878	0.280979	0.414151	-0.562124	0.10931	0.314229	0.612553	0.051229	0.0969203	-0.573058	0.102816	0.550397	1.68726	7.84e-08	7.46e-07	0.247947	0.479783	0.930721	2.5113	2.04e-14	6.62e-13
ENSMUSG00000003154	Foxj2	protein_coding	L19	B32	-0.264407	0.143946	0.241552	-0.00191013	0.992461	1	0.151065	0.402979	0.540954	-0.0285292	0.888241	1	0.328951	0.0687965	0.140709	0.159149	0.431624	0.901234	0.379989	0.0447905	0.100641
ENSMUSG00000003161	Sri	protein_coding	-	-	0.521749	5.28e-05	0.000204599	-0.150737	0.2979	0.57674	0.793487	7.56e-10	5.39e-09	0.0178419	0.902238	1	1.37864	1.06e-26	1.19e-24	0.165548	0.252908	0.769888	1.44233	1.01e-26	1.62e-24
ENSMUSG00000003166	Dgcr2	protein_coding	-	-	-0.229944	0.0626604	0.120353	0.0806789	0.558078	0.80474	-0.132716	0.281215	0.404098	0.0437327	0.755089	0.982824	-0.0297048	0.810454	0.927003	-0.0109723	0.937311	1	-0.0560635	0.669658	0.822314
ENSMUSG00000003184	Irf3	protein_coding	-	-	-0.499792	0.0111734	0.0267488	-0.0863036	0.694859	0.897654	-0.696161	0.000411466	0.00129684	-0.0550968	0.802713	0.997591	-0.64166	0.00114693	0.0042996	0.119432	0.587403	0.96378	-0.716378	0.000544176	0.00231645
ENSMUSG00000003190	Bcl2l12	protein_coding	-	B9	-0.259569	0.268216	0.398854	0.12508	0.632233	0.857589	-0.54473	0.0204205	0.0437155	-0.221557	0.403743	0.851228	-0.753571	0.00146731	0.00531417	0.0889139	0.735035	1	-0.947589	0.000173979	0.000846542
ENSMUSG00000003198	Zfp959	protein_coding	-	-	-0.76618	0.000261493	0.000896955	-0.301343	0.197929	0.457335	-0.618612	0.00305393	0.00802546	-0.0144503	0.951137	1	-0.522175	0.0130642	0.0353555	0.241878	0.298049	0.813238	-0.448774	0.0448424	0.100739
ENSMUSG00000003199	Mpnd	protein_coding	L28	-	-0.135759	0.567971	0.715823	0.169446	0.523094	0.77982	-0.319158	0.179688	0.280039	0.0268857	0.91974	1	-0.343775	0.149406	0.263432	-0.276558	0.300602	0.816201	-0.785746	0.00182429	0.00661199
ENSMUSG00000003200	Sh3gl1	protein_coding	-	-	0.216516	0.102211	0.182504	0.254548	0.0856382	0.268509	0.0573661	0.665281	0.787982	0.248701	0.0962962	0.538699	0.394465	0.00295088	0.00977754	0.0809135	0.588288	0.96387	0.127247	0.364254	0.527343
ENSMUSG00000003206	Ebi3	protein_coding	L14	B18	1.62803	1.57e-07	9.08e-07	-0.418649	0.2311	0.4991	1.7934	7.55e-09	4.77e-08	-0.31333	0.37226	0.837024	1.02888	0.00093869	0.00361164	-0.0288899	0.934086	1	0.821624	0.0116472	0.0326576
ENSMUSG00000003208	Ccdc94	protein_coding	-	-	0.403374	0.0634762	0.121661	0.0221497	0.928078	1	0.455961	0.0356072	0.0708387	-0.0361032	0.885653	1	0.448002	0.0402159	0.0906729	0.147558	0.550368	0.951227	0.31341	0.175838	0.300469
ENSMUSG00000003226	Ranbp2	protein_coding	L14	B32	0.441143	0.145797	0.244332	-0.147457	0.663371	0.876991	0.357931	0.237937	0.352612	0.0918152	0.786442	0.992245	-0.0640486	0.832824	0.944886	-0.0486424	0.885859	1	-0.105225	0.740238	0.88405
ENSMUSG00000003227	Edar	protein_coding	-	-	-2.94569	0.0112419	0.026905	1.4941	0.123194	0.340121	-2.05834	0.0675431	0.122393	1.63226	0.0988989	0.543739	-2.63914	0.0231304	0.0571333	-1.96701	0.124739	0.595345	-2.02765	0.0946735	0.183786
ENSMUSG00000003228	Grk5	protein_coding	L20	B18	-0.352729	0.041459	0.0839671	-0.225248	0.244698	0.516174	-0.0588817	0.733052	0.842968	-0.367714	0.059814	0.448997	0.535473	0.00190593	0.00668993	-0.196034	0.312995	0.827877	0.359628	0.0470004	0.104617
ENSMUSG00000003233	Dvl3	protein_coding	-	B32	0.058925	0.720163	0.846607	0.0150453	0.93494	1	0.218265	0.183655	0.285316	-0.326914	0.0821655	0.509252	0.582334	0.00039103	0.0016622	-0.0692729	0.709294	0.99923	0.571857	0.00091507	0.00363912
ENSMUSG00000003234	Abcf3	protein_coding	-	-	0.00121713	0.994683	1	0.0492544	0.809464	0.961758	-0.18135	0.321095	0.450236	-0.0280605	0.89154	1	-0.409006	0.0259691	0.0630029	0.181389	0.375503	0.875741	-0.605929	0.00180518	0.00655055
ENSMUSG00000003235	Eif2b5	protein_coding	-	-	0.223344	0.132564	0.225791	0.0776178	0.641099	0.863044	0.0875066	0.555907	0.691547	0.0617004	0.714121	0.97028	-0.0826342	0.580672	0.733202	0.137964	0.409731	0.88869	-0.27484	0.0833951	0.166044
ENSMUSG00000003269	Cyth2	protein_coding	-	-	-0.0399789	0.782935	0.898664	-0.0108318	0.946851	1	0.0942577	0.515316	0.653852	0.0624696	0.702835	0.967243	0.224634	0.121881	0.223986	0.136592	0.401831	0.884352	0.274993	0.071538	0.147073
ENSMUSG00000003271	Sult2b1	protein_coding	L24	B10	2.40535	5.45e-06	2.47e-05	0.149929	0.810639	0.96247	1.442	0.00709085	0.0171507	0.0874558	0.894321	1	2.16265	4.95e-05	0.000263977	0.0529496	0.934955	1	1.41404	0.0127277	0.0352069
ENSMUSG00000003273	Car11	protein_coding	L34	-	-3.95941	3.28e-08	2.07e-07	0.740583	0.21903	0.484166	-5.88213	3.01e-10	2.26e-09	0.344975	0.576522	0.943381	-3.46419	8.36e-07	6.53e-06	-0.692279	0.281463	0.797833	-1.41783	0.0257966	0.0639273
ENSMUSG00000003279	Dlgap1	protein_coding	-	-	-4.21268	3.35e-05	0.000133881	-1.33616	0.145668	0.378709	-4.30323	2.26e-05	8.83e-05	-3.10226	0.00697377	0.161267	-2.46046	0.00868291	0.0249549	-3.25265	0.00467088	0.118427	-3.29951	0.00211314	0.00752728
ENSMUSG00000003282	Plag1	protein_coding	-	-	0.210236	0.73001	0.85491	1.29042	0.0481546	0.182369	1.30261	0.0285407	0.0585492	0.341695	0.623042	0.954256	2.04782	0.000547469	0.00223965	-0.0759693	0.914304	1	1.86906	0.00253902	0.00879625
ENSMUSG00000003283	Hck	protein_coding	L3	B11	1.99808	3.74e-12	3.74e-11	-0.514209	0.109978	0.315571	1.96476	8.45e-12	7.53e-11	-0.000606869	0.998495	1	0.951872	0.000939805	0.00361536	0.213691	0.506273	0.939472	0.773662	0.0101405	0.0290375
ENSMUSG00000003299	Mrpl4	protein_coding	-	B12	0.45751	0.00248372	0.00696894	0.33786	0.0457624	0.175905	0.354677	0.0190425	0.0411029	-0.0862742	0.616974	0.954256	0.304735	0.0448423	0.098987	0.21357	0.210248	0.723939	0.0399548	0.803654	0.932216
ENSMUSG00000003308	Keap1	protein_coding	-	B9	0.639078	1.44e-06	7.16e-06	0.0364424	0.807094	0.960246	0.382707	0.00394595	0.0101424	-0.165547	0.275208	0.77284	-0.000464703	0.997229	1	-0.0978609	0.516039	0.941143	-0.19516	0.168684	0.290909
ENSMUSG00000003309	Ap1m2	protein_coding	-	B24	-2.04617	1.62e-10	1.35e-09	0.233913	0.477775	0.746639	-2.33468	5.9e-13	5.94e-12	0.205648	0.540338	0.928681	-1.74172	5.77e-08	5.63e-07	0.182718	0.583941	0.963208	-1.70471	1.52e-06	1.24e-05
ENSMUSG00000003316	Glg1	protein_coding	-	B33	0.369119	0.000188428	0.000663409	0.112194	0.311113	0.589508	0.559166	1.48e-08	9e-08	-0.0929778	0.406099	0.852505	0.705982	9.22e-13	2e-11	0.0849282	0.44522	0.908327	0.732966	1.5e-12	3.69e-11
ENSMUSG00000003341	Atp8b3	protein_coding	-	-	0.352551	0.787766	0.902221	0.292809	0.839843	0.974085	1.56664	0.194606	0.299374	0	1	1	1.09068	0.391975	0.55004	0	1	1	0	1	1
ENSMUSG00000003344	Btbd2	protein_coding	L27	-	-0.414641	0.128929	0.221028	0.157483	0.604736	0.839456	-0.654877	0.016604	0.0364401	-0.030618	0.920374	1	-0.986024	0.000339513	0.00146704	-0.0200868	0.947594	1	-1.36142	3.33e-06	2.49e-05
ENSMUSG00000003345	Csnk1g2	protein_coding	-	B35	-0.0497635	0.719703	0.846395	0.0684729	0.658708	0.874285	0.138354	0.318068	0.446815	-0.0330543	0.831827	1	0.34104	0.0139048	0.0372246	0.0655756	0.672876	0.993903	0.387684	0.0075938	0.0226571
ENSMUSG00000003346	Abhd17a	protein_coding	L27	B1	-0.323424	0.0756846	0.141263	-0.122996	0.545814	0.795375	-0.253345	0.163664	0.258743	-0.223515	0.276905	0.774036	-0.370532	0.0425727	0.0948859	-0.0630918	0.757502	1	-0.420208	0.0292479	0.0710071
ENSMUSG00000003348	Mob3a	protein_coding	L14	B35	0.241505	0.177032	0.286213	-0.0325603	0.870725	0.985991	0.250695	0.161079	0.255479	-0.290711	0.14743	0.627514	0.611197	0.000634153	0.00254701	0.169043	0.39833	0.883101	0.866585	3.62e-06	2.69e-05
ENSMUSG00000003352	Cacnb3	protein_coding	L6	B14	1.09787	0.000384663	0.00128033	0.85557	0.0130097	0.0702319	0.00254071	0.993494	1	0.138119	0.69472	0.96458	1.32901	1.74e-05	0.000104136	-0.876148	0.0154359	0.231894	0.860266	0.00821252	0.0242348
ENSMUSG00000003354	Ccdc65	protein_coding	L30	-	-3.30836	0.00052101	0.00169461	2.35642	0.00010621	0.00151071	-4.39881	6.85e-06	2.9e-05	0.0319394	0.966359	1	-3.49101	0.000356994	0.00153284	-3.36956	0.00251793	0.0828338	-3.40065	0.00104145	0.00407685
ENSMUSG00000003355	Fkbp11	protein_coding	L10	B4	-1.79897	1.64e-05	6.91e-05	-0.380984	0.39523	0.675331	-2.22495	1.66e-07	8.85e-07	-0.0617884	0.891152	1	0.0844914	0.831323	0.943575	0.393862	0.372037	0.873532	-1.11491	0.0121958	0.0339954
ENSMUSG00000003360	Ddx23	protein_coding	-	-	0.37384	0.00104646	0.00318375	-0.0811031	0.527293	0.782607	0.369583	0.00118802	0.00340849	0.0592613	0.646449	0.95461	0.12282	0.283909	0.431828	0.0992735	0.440133	0.905908	0.17653	0.143083	0.255837
ENSMUSG00000003363	Pld3	protein_coding	-	B9	-1.27267	9.83e-12	9.39e-11	-0.765112	0.000249431	0.00304365	-1.44526	1.08e-14	1.29e-13	-0.0736624	0.724167	0.973593	-0.549289	0.00326476	0.0106818	0.0461592	0.824827	1	0.3415	0.0800614	0.160952
ENSMUSG00000003378	Grik5	protein_coding	L33	B35	-0.346199	0.162879	0.26736	0.253445	0.355692	0.637095	-0.122662	0.618955	0.748258	-0.0815578	0.773011	0.987077	0.462757	0.0599025	0.125698	-0.506502	0.0766456	0.484875	0.352192	0.175965	0.300577
ENSMUSG00000003379	Cd79a	protein_coding	L37	B28	-6.29403	3.14e-80	1.62e-77	-0.389526	0.288741	0.56683	-6.20622	3.41e-78	1.75e-75	-0.0909641	0.80434	0.997978	-2.7225	1.34e-16	4.79e-15	0.308516	0.400735	0.884312	-2.92591	1.98e-17	9.91e-16
ENSMUSG00000003380	Rabac1	protein_coding	L20	B1	-0.732378	0.000275377	0.000939925	0.00925055	0.967126	1	-0.347458	0.0837881	0.147345	-0.139407	0.536467	0.926736	0.0867461	0.665932	0.805703	-0.0483295	0.829926	1	0.366974	0.080942	0.162172
ENSMUSG00000003382	Etv3	protein_coding	L15	B32	-0.0924595	0.593424	0.738689	-0.0773089	0.689939	0.894769	-0.116682	0.500391	0.639077	-0.234978	0.228652	0.725031	0.271042	0.11753	0.217807	-0.0705415	0.716642	0.999642	0.154133	0.396465	0.562788
ENSMUSG00000003402	Prkcsh	protein_coding	-	B13	0.596561	1.53e-07	8.82e-07	-0.134828	0.292969	0.571373	0.492127	1.49e-05	6e-05	-0.0281433	0.827699	1	0.216813	0.0578387	0.122213	0.010417	0.935457	1	0.175649	0.144525	0.257863
ENSMUSG00000003410	Elavl3	protein_coding	-	-	-2.43381	0.0577306	0.111957	-3.13362	0.0317817	0.134855	-3.99947	0.0030738	0.00807317	-2.15512	0.136317	NA	-3.15363	0.0194671	0.0495068	-3.59354	0.0138084	NA	-3.0142	0.0313007	0.0751111
ENSMUSG00000003411	Rab3b	protein_coding	-	B30	-5.61016	1.46e-15	2.04e-14	-0.29793	0.627583	0.854802	-6.35931	1.2e-16	1.73e-15	-0.088278	0.886098	1	-3.31857	2.21e-08	2.34e-07	0.532111	0.383907	0.878554	-3.15107	9.02e-07	7.71e-06
ENSMUSG00000003418	St8sia6	protein_coding	L23	B28	-6.36049	1.32e-61	3.49e-59	-0.275873	0.464023	0.73601	-5.55271	8.42e-53	1.23e-50	-0.236624	0.530608	0.923829	-2.9379	1e-17	4.15e-16	-0.125925	0.738322	1	-2.48738	4.6e-12	1.04e-10
ENSMUSG00000003420	Fcgrt	protein_coding	L37	B4	-0.737792	0.00139346	0.00413164	0.161902	0.528297	0.783259	-0.0745616	0.745674	0.852782	-0.0281468	0.913265	1	-1.7621	5.94e-14	1.53e-12	0.402094	0.117499	0.583623	-2.08796	1.25e-16	5.63e-15
ENSMUSG00000003421	Nosip	protein_coding	-	-	0.475221	0.000147581	0.00052881	-0.0103572	0.941455	1	0.379433	0.00244991	0.00657896	-0.0498358	0.727429	0.974745	0.346103	0.00593334	0.0179681	0.187856	0.183937	0.693886	0.309557	0.0194967	0.0505009
ENSMUSG00000003423	Pih1d1	protein_coding	-	B8	0.283503	0.0415833	0.0841697	-0.0775821	0.62229	0.851055	0.253185	0.0686008	0.124033	0.0805484	0.614232	0.954189	0.256082	0.0675179	0.138585	0.240859	0.126139	0.597921	0.324748	0.0282263	0.0689688
ENSMUSG00000003429	Rps11	protein_coding	-	B1	-0.50132	0.000123614	0.000449239	-0.297034	0.041904	0.165198	-0.424195	0.00115892	0.00333188	0.0842171	0.56415	0.937823	-0.576752	1.02e-05	6.39e-05	0.0643792	0.659212	0.989203	-0.437692	0.00137438	0.00516265
ENSMUSG00000003435	Supt5	protein_coding	-	-	0.135877	0.142602	0.23974	0.0134256	0.897072	0.99564	0.00367742	0.968358	1	-0.0989623	0.343868	0.820602	0.0369967	0.690456	0.827162	0.0397732	0.702411	0.998353	-0.0251646	0.796634	0.927607
ENSMUSG00000003436	Dll3	protein_coding	-	-	-0.407701	0.808642	NA	0	1	NA	-0.479992	0.775552	NA	0	1	NA	0.630101	0.707574	NA	0	1	NA	0	1	NA
ENSMUSG00000003437	Paf1	protein_coding	-	B9	0.287827	0.00764244	0.0190578	0.350315	0.00364993	0.0262442	0.314688	0.00351508	0.0091204	0.0408815	0.738585	0.977433	0.318537	0.00324571	0.0106281	0.365371	0.00255513	0.0833071	0.471224	3.35e-05	0.000198872
ENSMUSG00000003438	Timm50	protein_coding	-	B12	0.413092	0.0278382	0.0594176	0.09606	0.649099	0.867784	0.33513	0.074375	0.133024	0.149886	0.483195	0.899059	0.121244	0.521987	0.677552	0.120835	0.570022	0.95846	-0.0814997	0.685493	0.836714
ENSMUSG00000003444	Med29	protein_coding	-	-	0.66293	0.000132482	0.000478382	0.284348	0.14652	0.380377	0.522319	0.00263491	0.00702771	0.31781	0.114475	0.573084	0.387703	0.0278631	0.0668291	0.21043	0.293477	0.8098	0.27355	0.147619	0.26225
ENSMUSG00000003452	Bicd1	protein_coding	L11	-	0.0995988	0.831631	0.93656	0.918428	0.0739329	0.243058	0.153138	0.743256	0.85076	0.305699	0.563133	0.937195	0.431752	0.356794	0.513599	0.756202	0.145063	0.631721	0.139158	0.780099	0.916615
ENSMUSG00000003458	Ncstn	protein_coding	-	B4	0.513091	0.000154312	0.0005513	-0.208247	0.171036	0.419755	0.753992	2.63e-08	1.55e-07	-0.034042	0.823406	1	0.668894	8.19e-07	6.41e-06	0.0621631	0.682901	0.997001	0.630982	8.95e-06	6.08e-05
ENSMUSG00000003464	Pex19	protein_coding	-	-	-0.851905	2.42e-11	2.22e-10	-0.273862	0.0541438	0.198143	-0.723325	1.31e-08	8.03e-08	-0.090592	0.52662	0.922138	-0.674987	1.3e-07	1.19e-06	-0.439731	0.00219613	0.0760179	-0.667612	8.12e-07	7.01e-06
ENSMUSG00000003469	Phyhip	protein_coding	L24	B34	-4.71074	2.85e-10	2.32e-09	-0.0165663	0.981576	1	-5.71448	3.01e-12	2.81e-11	0.112068	0.87632	1	-2.22412	0.000857089	0.00333578	0.29039	0.685622	0.997001	-1.28345	0.063574	0.133429
ENSMUSG00000003476	Crhr2	protein_coding	L22	-	-2.75405	0.00197961	0.00568406	2.97156	0.000191413	0.00244187	-2.696	0.00206222	0.00562826	1.34227	0.10233	0.549215	-2.37012	0.00759476	0.0222279	0.749906	0.367234	0.869744	-3.99741	0.00034056	0.00152914
ENSMUSG00000003477	Inmt	protein_coding	L34	B23	-9.46797	1.93e-35	1.06e-33	1.56512	0.00531492	0.0353854	-9.30574	1.46e-37	8.79e-36	0.639798	0.255047	0.75151	-8.68979	2.51e-34	5.85e-32	-0.873117	0.121327	0.588897	-7.6718	5.59e-27	9.42e-25
ENSMUSG00000003484	Cyp4f18	protein_coding	L3	B29	-0.418603	0.129941	0.222231	-0.388006	0.209043	0.471276	-0.268881	0.330574	0.461086	0.233597	0.449339	0.877464	0.392702	0.1552	0.271457	0.391639	0.204361	0.720028	0.360528	0.212238	0.347229
ENSMUSG00000003500	Impdh1	protein_coding	L28	B9	-0.736538	0.0157564	0.0361494	0.252496	0.457576	0.730273	-0.456423	0.134259	0.219794	0.405534	0.233312	0.729225	0.552954	0.0693375	0.141576	-0.209376	0.538991	0.946391	-0.042094	0.895051	0.999995
ENSMUSG00000003505	Psg18	protein_coding	-	-	0	1	NA	0	1	NA	0	1	NA	0	1	NA	0	1	NA	0	1	NA	0	1	NA
ENSMUSG00000003518	Dusp3	protein_coding	L34	B7	-0.416092	0.021357	0.0471746	-0.0461459	0.819241	0.966895	-0.218868	0.225615	0.33792	-0.0842892	0.677427	0.960193	-0.00928353	0.959035	1	0.0780659	0.699354	0.997899	0.314404	0.0964237	0.186726
ENSMUSG00000003526	Prodh	protein_coding	L20	B4	-1.15501	0.000107923	0.00039637	0.689411	0.031103	0.132836	-0.696188	0.0177609	0.0386552	0.612996	0.0586362	0.445561	-0.459771	0.119243	0.220275	0.289177	0.3743	0.874881	-0.788149	0.0138532	0.03782
ENSMUSG00000003527	Dgcr14	protein_coding	-	B9	0.12934	0.399819	0.547334	0.0937077	0.586185	0.826563	0.239958	0.117528	0.196297	0.0980686	0.574081	0.942537	0.35376	0.0214806	0.0536484	0.0980587	0.571957	0.95919	0.263604	0.10468	0.199356
ENSMUSG00000003528	Slc25a1	protein_coding	L23	B7	-0.276367	0.126995	0.218298	0.225295	0.264045	0.539369	-0.00761342	0.96638	1	-0.0828461	0.684953	0.962006	-0.492186	0.00688991	0.0203914	-0.286653	0.16051	0.658073	-0.953336	9.53e-07	8.1e-06
ENSMUSG00000003531	Dgcr6	protein_coding	-	B4	-1.07405	3.72e-05	0.000147839	0.881948	0.00111753	0.0102953	-0.344278	0.170722	0.268014	1.13747	3.06577e-05	0.00668485	-0.324938	0.203225	0.335306	0.0201386	0.943767	1	-0.801394	0.00511875	0.0161109
ENSMUSG00000003534	Ddr1	protein_coding	-	B26	-2.22713	6.97e-11	6.09e-10	0.993681	0.00727119	0.0449799	-3.14624	2.14e-19	3.84e-18	0.370586	0.3204	0.807538	-0.663475	0.0480711	0.104996	-0.146249	0.695968	0.997448	-1.21004	0.000702733	0.00290125
ENSMUSG00000003541	Ier3	protein_coding	L21	B18	-0.459316	0.228574	0.351968	0.449771	0.28929	0.567342	0.441824	0.245614	0.361893	0.128328	0.763271	0.984499	1.73091	5.26e-06	3.51e-05	-0.541492	0.205348	0.72114	1.45955	0.000239859	0.00112415
ENSMUSG00000003545	Fosb	protein_coding	NA	B4	-1.99552	2.11e-07	1.2e-06	-0.383485	0.356861	0.63817	-1.54221	4.57e-05	0.000169615	0.439947	0.287164	0.782587	0.0965758	0.794146	0.914301	0.572365	0.163793	0.664663	-1.02514	0.0109022	0.0308793
ENSMUSG00000003546	Klc4	protein_coding	L34	-	-0.374808	0.073614	0.138149	0.0704409	0.762855	0.935269	0.271806	0.191724	0.295956	-0.133143	0.573719	0.942537	0.634791	0.0023038	0.00790681	-0.0887559	0.706176	0.999079	0.561786	0.0102156	0.0292076
ENSMUSG00000003549	Ercc1	protein_coding	-	-	0.117271	0.4608	0.609716	0.0839424	0.638181	0.861197	-0.274599	0.0862889	0.151224	0.144717	0.426432	0.864212	-0.195877	0.225457	0.362786	-0.0237411	0.896098	1	-0.605733	0.000607274	0.00255323
ENSMUSG00000003555	Cyp17a1	protein_coding	-	-	-3.10371	0.00145878	0.00430428	0.798836	0.383009	0.663684	-2.33089	0.0105445	0.0243855	-0.324751	0.73599	0.976894	-1.37668	0.120274	0.221724	-2.84971	0.0140254	0.220848	-1.64971	0.0921885	0.179933
ENSMUSG00000003559	As3mt	protein_coding	L29	B12	-0.640666	0.00334294	0.00910383	0.0962022	0.691392	0.895601	-0.601869	0.00576892	0.0142411	-0.17621	0.47415	0.893534	-0.326759	0.134652	0.242549	-0.186451	0.446864	0.909527	-0.370999	0.108334	0.20477
ENSMUSG00000003573	Homer3	protein_coding	L27	B35	-0.251399	0.264477	0.394407	-0.137831	0.584599	0.825597	0.0174156	0.938226	0.999867	-0.659433	0.0104606	0.198423	0.619242	0.00579714	0.0176129	-0.352139	0.1664	0.669242	1.11917	1.79e-06	1.43e-05
ENSMUSG00000003575	Crtc1	protein_coding	L27	B32	-1.00866	1.74e-08	1.14e-07	-0.154858	0.434495	0.710101	-1.07349	1.98e-09	1.34e-08	-0.148061	0.460624	0.885281	-0.338597	0.0570008	0.120675	-0.023717	0.905121	1	-0.277453	0.140112	0.251694
ENSMUSG00000003581	Rnf215	protein_coding	L33	-	-0.196216	0.229355	0.352902	0.448825	0.0130207	0.0702752	-0.128824	0.429065	0.567605	0.039455	0.831105	1	-0.159013	0.332493	0.486151	0.209448	0.25242	0.769425	-0.0513829	0.766896	0.9066
ENSMUSG00000003585	Sec14l2	protein_coding	L34	B23	-2.0639	0.000121511	0.000442124	1.16821	0.0329419	0.13868	-2.02035	0.000150103	0.000511	0.585551	0.295573	0.789997	-1.66749	0.0018506	0.00651742	0.144696	0.797565	1	-0.516336	0.343936	0.504829
ENSMUSG00000003604	Aven	protein_coding	-	B8	0.379245	0.0426677	0.0860629	-0.0509132	0.810179	0.962178	-0.175217	0.353239	0.486313	0.0689672	0.748985	0.981064	-0.29577	0.122263	0.224571	0.180501	0.396045	0.881096	-0.073712	0.715943	0.863319
ENSMUSG00000003617	Cp	protein_coding	L11	B7	1.97887	3.65e-14	4.46e-13	1.54381	1.12941e-07	5.83899e-06	1.37891	1.35e-07	7.28e-07	0.0207081	0.944221	1	-1.79809	2.99e-11	5.14e-10	-0.302594	0.307656	0.823835	-1.84494	1.93e-10	3.36e-09
ENSMUSG00000003623	Crot	protein_coding	-	B23	0.0316307	0.901768	0.991557	-0.132717	0.643547	0.864431	0.00166699	0.994809	1	-0.239656	0.406079	0.852505	0.167557	0.513559	0.669881	-0.291439	0.311604	0.826954	0.301675	0.261443	0.409601
ENSMUSG00000003644	Rps6ka1	protein_coding	L15	B11	0.618183	0.00332025	0.00905018	-0.262421	0.265292	0.540857	0.643577	0.0022338	0.00605586	-0.163856	0.487239	0.901785	0.614036	0.00354736	0.0114887	0.0141795	0.952007	1	0.536437	0.0149053	0.0402117
ENSMUSG00000003657	Calb2	protein_coding	L11	-	-0.0549789	0.973587	1	0	1	1	3.22205	0.0441775	0.0852906	0.531405	0.758465	0.98332	6.01395	0.000160056	0.000752816	0	1	1	3.84191	0.0193813	0.0502423
ENSMUSG00000003660	Snrnp200	protein_coding	-	-	0.126672	0.134073	0.227961	-0.0668211	0.48117	0.749047	0.0161285	0.848757	0.934889	-0.164464	0.086279	0.517516	0.0324138	0.702417	0.838305	-0.0537073	0.573113	0.959458	0.0659671	0.459739	0.62713
ENSMUSG00000003662	Ciao1	protein_coding	-	B9	-0.127768	0.500425	0.650749	0.248743	0.239492	0.509477	-0.261618	0.167864	0.264267	0.117845	0.580166	0.944154	-0.562318	0.00322049	0.0105526	0.167984	0.428939	0.899517	-0.435516	0.030176	0.072881
ENSMUSG00000003665	Has1	protein_coding	L13	B5	-0.654185	0.435565	0.584087	0.463799	0.605353	0.840026	-0.839599	0.318834	0.447703	1.29273	0.145326	0.624049	2.211	0.00538356	0.0165074	1.48824	0.0901965	0.524523	0.104429	0.905549	1
ENSMUSG00000003680	Taf6l	protein_coding	-	B9	0.0975838	0.554463	0.702853	-0.568129	0.002307	0.0183765	0.0534062	0.74629	0.853074	-0.296972	0.112677	0.571397	-0.138542	0.403342	0.561958	-0.269772	0.147942	0.636778	-0.312119	0.0743985	0.151808
ENSMUSG00000003721	Insig2	protein_coding	-	B8	-0.116202	0.622906	0.764633	0.344242	0.190457	0.447258	-0.222583	0.346409	0.479036	0.141198	0.59555	0.949754	-0.299277	0.208045	0.341544	-0.0871732	0.743339	1	-0.0569491	0.819657	0.943717
ENSMUSG00000003731	Kpna6	protein_coding	-	-	0.514998	1.6e-07	9.24e-07	0.176469	0.110424	0.316387	0.419801	1.95e-05	7.7e-05	-0.0444691	0.695123	0.964811	0.294999	0.00290889	0.00965425	0.0421279	0.707294	0.99923	0.342193	0.00106899	0.00416319
ENSMUSG00000003746	Man1a	protein_coding	-	B28	-2.25924	2.21e-30	8.92e-29	-0.339874	0.121819	0.33796	-2.40622	3.22e-34	1.56e-32	-0.0587637	0.789159	0.993425	-1.48691	4.39e-14	1.16e-12	0.0965585	0.660191	0.989618	-1.33129	1.1e-10	1.98e-09
ENSMUSG00000003752	Itpkc	protein_coding	L12	-	-0.228716	0.379789	0.525611	0.134334	0.643026	0.864242	-0.220568	0.396345	0.534025	0.0455062	0.877454	1	-0.094012	0.719122	0.852367	0.117992	0.686693	0.997001	-0.498864	0.0761921	0.154739
ENSMUSG00000003762	Coq8b	protein_coding	L11	B13	0.217984	0.422194	0.570787	0.0145248	0.961936	1	0.458986	0.0903971	0.157266	-0.105481	0.731892	0.975513	0.504554	0.0633024	0.131292	-0.088729	0.772235	1	0.462583	0.10498	0.199787
ENSMUSG00000003778	Brd8	protein_coding	-	B32	-0.134576	0.261572	0.391012	-0.0884634	0.509889	0.770702	-0.249647	0.0373522	0.0737687	0.0372512	0.782622	0.991548	-0.286351	0.0173899	0.0449358	-0.03074	0.819538	1	-0.229805	0.069883	0.144343
ENSMUSG00000003779	Kif20a	protein_coding	L6	B10	2.89273	5.81e-25	1.65e-23	0.793885	0.011618	0.0643849	2.37413	2.67e-17	4.06e-16	1.26956	5.47717e-05	0.0094047	1.88956	1.91e-11	3.4e-10	-0.0191529	0.952627	1	2.00535	8.63e-12	1.86e-10
ENSMUSG00000003808	Farsa	protein_coding	L14	-	0.606065	2.09e-05	8.65e-05	0.0728334	0.649354	0.867831	0.45191	0.00151901	0.00426623	0.151643	0.348173	0.823231	0.057347	0.689699	0.826587	0.375141	0.0192082	0.260065	-0.00388661	0.979557	1
ENSMUSG00000003809	Gcdh	protein_coding	-	B23	-0.812386	0.00159709	0.00467768	0.0656837	0.818082	0.966537	-1.04608	4.99e-05	0.000183964	0.0300636	0.916815	1	-1.44571	3.28e-08	3.35e-07	-0.276601	0.337623	0.846647	-1.48072	1.17e-07	1.2e-06
ENSMUSG00000003810	Mast2	protein_coding	-	B35	-0.161196	0.459801	0.608694	-0.437136	0.0731347	0.24137	-0.161973	0.457605	0.596849	-0.405794	0.0967679	0.540009	0.744233	0.000638101	0.00256075	-0.137553	0.572841	0.959458	1.44986	1.95e-10	3.38e-09
ENSMUSG00000003812	Dnase2a	protein_coding	L6	B7	0.0526545	0.801901	0.913043	-0.354463	0.132372	0.356444	0.0326394	0.876389	0.956168	-0.156645	0.507502	0.911644	0.061353	0.77038	0.894573	0.193456	0.410403	0.889299	-0.665563	0.0027703	0.00948503
ENSMUSG00000003813	Rad23a	protein_coding	-	B34	-4.70119	7.1e-39	4.82e-37	-2.31485	8.4016e-09	6.87735e-07	-5.10849	1.48e-45	1.41e-43	-0.0978057	0.807654	0.998537	-1.96298	5.01e-08	4.96e-07	-0.29064	0.469403	0.926479	-1.07113	0.00442782	0.014238
ENSMUSG00000003814	Calr	protein_coding	L6	B13	0.594795	0.000814162	0.00254109	-0.287657	0.147584	0.382512	0.20564	0.247121	0.363617	-0.274635	0.167029	0.65323	0.127596	0.472762	0.630323	-0.115278	0.561744	0.955044	-0.352101	0.0583224	0.124681
ENSMUSG00000003824	Syce2	protein_coding	L6	B10	1.3881	6.79e-06	3.03e-05	0.0400214	0.909574	1	1.09379	0.000401877	0.00126984	0.503978	0.153267	0.636025	0.538462	0.0855787	0.168346	-0.755399	0.043377	0.377037	-0.258273	0.44934	0.616653
ENSMUSG00000003847	Nfat5	protein_coding	L20	B32	-0.594073	0.0143899	0.0334389	0.0902314	0.739153	0.923044	-0.32595	0.179165	0.279297	-0.170893	0.528914	0.92319	0.0665818	0.783778	0.905546	-0.0592245	0.82714	1	-0.0681662	0.788368	0.921761
ENSMUSG00000003848	Nob1	protein_coding	-	-	-0.0724148	0.63291	0.773001	0.210335	0.21311	0.476486	-0.0869414	0.565972	0.700667	0.199616	0.244546	0.740249	0.0974684	0.521534	0.677376	0.502372	0.00295645	0.0913468	-0.175522	0.27978	0.43081
ENSMUSG00000003849	Nqo1	protein_coding	L20	-	-3.06483	1.1e-15	1.57e-14	-0.882407	0.030699	0.131655	-2.42371	8.04e-11	6.41e-10	0.152392	0.706522	0.967775	-0.759556	0.0369963	0.0846893	-0.74066	0.0706849	0.465829	-0.283085	0.457776	0.624946
ENSMUSG00000003863	Ppfia3	protein_coding	L24	-	-2.67111	0.000248011	0.000854576	-1.4251	0.0622586	0.218025	-2.3129	0.000883106	0.00260338	-1.71835	0.0400799	0.376387	-1.04265	0.111357	0.20851	-4.61574	3.88859e-05	0.00496729	-3.47061	0.00048219	0.00208071
ENSMUSG00000003865	Gys1	protein_coding	L24	B7	0.197531	0.561863	0.710148	0.802327	0.0343921	0.142947	0.57617	0.0903475	0.157214	-0.155201	0.684619	0.961973	0.845912	0.0129254	0.0350307	0.0568559	0.881382	1	0.171302	0.631364	0.788043
ENSMUSG00000003868	Ruvbl2	protein_coding	-	B13	0.343313	0.0841407	0.154535	0.20863	0.348209	0.629628	0.0698184	0.72575	0.837104	0.335835	0.133012	0.607301	0.013957	0.944302	1	0.0564904	0.800783	1	-0.492086	0.0204138	0.0524811
ENSMUSG00000003872	Lin7b	protein_coding	-	-	0.682392	0.593225	0.738503	3.12324	0.0124839	0.068067	0.382798	0.766926	0.870291	2.20643	0.09734	0.54066	1.87316	0.125633	0.229509	2.84229	0.0260707	0.297014	1.41063	0.29142	0.444929
ENSMUSG00000003873	Bax	protein_coding	L3	B12	0.573822	0.000181595	0.000641961	-0.415978	0.0171211	0.0857326	0.501245	0.00107639	0.0031205	-0.314591	0.0750014	0.49314	-0.0423669	0.784442	0.906054	-0.308635	0.0787217	0.492099	-0.386161	0.0193985	0.0502814
ENSMUSG00000003882	Il7r	protein_coding	L3	B37	-0.189848	0.523698	0.673357	-0.0674477	0.839238	0.974085	-0.680994	0.0222561	0.0471545	-0.365677	0.272405	0.769922	0.341838	0.250804	0.393672	-0.332477	0.317984	0.833505	0.952107	0.0022098	0.00781362
ENSMUSG00000003923	Tfam	protein_coding	-	B1	-0.572731	8.78e-05	0.000327081	-0.148951	0.360656	0.641888	-0.827725	1.59e-08	9.6e-08	-0.031492	0.848131	1	-0.768941	1.84e-07	1.63e-06	-0.204829	0.212744	0.725382	-0.910077	7.96e-09	1.03e-07
ENSMUSG00000003929	Zfp81	protein_coding	-	B31	-0.943743	0.00061478	0.00196871	0.188927	0.534683	0.788068	-0.964888	0.000457626	0.00142724	0.0262345	0.932038	1	-0.912982	0.000979863	0.00374983	0.0311052	0.919163	1	-0.992157	0.000764293	0.00312508
ENSMUSG00000003934	Efnb3	protein_coding	L34	B21	-0.961721	0.0658449	0.125515	2.64125	7.62698e-07	2.73677e-05	-1.99746	0.000301345	0.000973581	1.5634	0.00426423	0.124855	-1.1602	0.0311844	0.0735226	1.28265	0.0193214	0.261004	-2.91033	9.44e-05	0.000492984
ENSMUSG00000003948	Mmd	protein_coding	L27	B36	0.0882705	0.745665	0.867837	-0.143113	0.637831	0.860972	-0.177283	0.514811	0.653282	-0.79252	0.00929214	0.187291	0.480813	0.0772522	0.154843	0.000257925	0.999323	1	1.28379	6.37e-06	4.47e-05
ENSMUSG00000003949	Hlf	protein_coding	L33	B27	-3.62971	5.65e-14	6.76e-13	1.37958	0.00152174	0.0132087	-2.26223	1.15e-07	6.27e-07	0.775008	0.0802497	0.504342	-1.74509	4.03e-05	0.000219891	0.21544	0.63009	0.978081	-1.90141	5.64e-05	0.000314645
ENSMUSG00000003955	Fam162a	protein_coding	L16	B8	-0.012822	0.962371	1	0.547823	0.0695822	0.233975	-0.154098	0.570958	0.705173	0.40204	0.186862	0.677421	0.230438	0.396905	0.555187	-0.0858379	0.779305	1	-0.471918	0.103731	0.198093
ENSMUSG00000003970	Rpl8	protein_coding	-	B1	-0.658764	8.46e-05	0.000315829	-0.455449	0.0150308	0.0776575	-0.636345	0.00014618	0.000498438	0.0487495	0.794652	0.994455	-0.388153	0.0205487	0.0517958	0.278854	0.136419	0.616038	-0.241956	0.167491	0.289325
ENSMUSG00000003974	Grm3	protein_coding	-	-	0	1	NA	0	1	NA	0	1	NA	0	1	NA	0.0193598	0.984369	NA	0	1	NA	0	1	NA
ENSMUSG00000003992	Ssbp2	protein_coding	-	B34	-3.25192	9.35e-37	5.71e-35	-0.894786	0.00144618	0.0127121	-2.80463	3.12e-28	1.06e-26	0.306668	0.272909	0.770518	-1.66147	4.68e-11	7.78e-10	0.376285	0.178048	0.686289	-0.697851	0.00804441	0.0238257
ENSMUSG00000004018	Fancl	protein_coding	-	B12	-0.198605	0.422177	0.570787	-0.37621	0.178877	0.431985	-0.639527	0.0102749	0.0238416	0.293523	0.291533	0.786733	-0.620163	0.0137471	0.0368703	-0.152807	0.586334	0.963546	-0.753579	0.00540419	0.0168736
ENSMUSG00000004031	Brinp2	protein_coding	L19	-	-2.40128	0.0560282	0.109039	0.355637	0.764763	0.936635	-2.98245	0.0176309	0.0384113	1.68715	0.139922	0.617604	0.13584	0.901832	0.987971	0.51273	0.669326	0.992598	0.00480575	0.996783	1
ENSMUSG00000004032	Gstm5	protein_coding	L16	B34	-6.72148	5.66e-100	6.86e-97	-1.67279	3.76593e-07	1.56031e-05	-6.14134	3.43e-88	2.99e-85	-0.0828609	0.800825	0.997439	-1.98234	1.77e-11	3.16e-10	-0.48965	0.136154	0.615813	-0.63989	0.037603	0.0872809
ENSMUSG00000004035	Gstm7	protein_coding	L28	B22	-1.09837	0.0249059	0.053944	2.34911	1.98356e-06	5.87467e-05	-2.42408	6.28e-06	2.68e-05	0.709267	0.173645	0.662711	-1.28894	0.0109737	0.0304595	0.210631	0.690734	0.997258	-0.5235	0.318141	0.475603
ENSMUSG00000004038	Gstm3	protein_coding	L24	-	-1.55874	0.110594	0.194999	0.48991	0.607432	0.841771	-2.57602	0.0157675	0.0348346	-2.24012	0.0724378	0.485499	-2.17831	0.0450527	0.099361	-1.64375	0.171637	0.677239	-1.00345	0.345248	0.506296
ENSMUSG00000004040	Stat3	protein_coding	L15	B18	0.874639	2.67e-06	1.27e-05	-0.0639397	0.759046	0.933367	1.20376	1.03e-10	8.09e-10	-0.139503	0.504113	0.910253	1.47951	1.97e-15	6.15e-14	0.0631371	0.762091	1	1.43489	1.75e-13	4.93e-12
ENSMUSG00000004043	Stat5a	protein_coding	L14	-	0.269469	0.0726804	0.136591	-0.142027	0.400288	0.680445	0.348205	0.0202619	0.0433943	0.1387	0.413265	0.856852	0.44775	0.00289379	0.00961596	-0.041048	0.808647	1	0.225126	0.155129	0.272354
ENSMUSG00000004044	Ptrf	protein_coding	L33	B35	-3.42243	2.69e-26	8.41e-25	1.01069	0.00436433	0.0301905	-2.74566	1.08e-17	1.71e-16	0.273529	0.44129	0.872485	-0.842429	0.00818916	0.0237242	-0.386886	0.276703	0.792088	-0.113444	0.733299	0.878098
ENSMUSG00000004054	Map3k11	protein_coding	-	-	0.467195	0.00141207	0.00418172	0.0972063	0.553192	0.80018	0.64644	9.86e-06	4.07e-05	-0.0432692	0.793141	0.994251	0.607856	3.32e-05	0.00018484	0.149283	0.363572	0.866	0.471721	0.00213341	0.00759055
ENSMUSG00000004056	Akt2	protein_coding	-	B35	-0.371451	0.00216442	0.00616072	-0.302901	0.0254909	0.114904	-0.343425	0.00456231	0.0115404	-0.185198	0.173436	0.662472	0.0665013	0.582828	0.735503	0.0164708	0.903308	1	0.455635	0.000321468	0.00145473
ENSMUSG00000004069	Dnaja3	protein_coding	-	-	-0.0767062	0.743222	0.865774	0.143816	0.582281	0.82362	-0.382455	0.10282	0.175588	-0.0353408	0.89318	1	-0.971511	3.94e-05	0.000215316	0.00352928	0.989273	1	-1.13787	5.44e-06	3.87e-05
ENSMUSG00000004070	Hmox2	protein_coding	L3	B9	0.470775	4.53e-05	0.000177762	-0.241433	0.0642062	0.221759	0.416912	0.000303691	0.000980487	0.00867072	0.947309	1	0.214113	0.0649911	0.134285	-0.0967307	0.460062	0.919323	0.106757	0.383075	0.548371
ENSMUSG00000004071	Cdip1	protein_coding	L33	B39	-1.01869	1.03e-12	1.09e-11	-0.0420882	0.789744	0.952166	-0.87153	9.17e-10	6.45e-09	-0.0490418	0.758955	0.983544	-0.703667	8.68e-07	6.76e-06	0.00748975	0.962378	1	-0.73083	1.61e-06	1.3e-05
ENSMUSG00000004085	Zak	protein_coding	L32	B7	-0.071545	0.743355	0.865813	1.05108	1.29142e-05	0.000265537	0.141265	0.516801	0.655383	0.0964975	0.695752	0.964993	-0.738756	0.00087374	0.00339203	-0.0916172	0.710429	0.999278	-0.893308	0.000168822	0.000824927
ENSMUSG00000004096	Cwc15	protein_coding	L4	B13	0.399516	0.000167784	0.000595655	-0.237061	0.0474496	0.180598	0.408767	0.000117242	0.000406706	-0.0669404	0.577854	0.943381	0.104342	0.327797	0.481345	0.0514075	0.667399	0.992213	0.141244	0.207563	0.341296
ENSMUSG00000004098	Col5a3	protein_coding	L11	B38	-5.46155	7.41e-26	2.23e-24	0.223632	0.594226	0.83215	-6.36005	1.38e-26	4.15e-25	-0.89291	0.0400278	0.376387	-3.444	6.39e-16	2.1e-14	-0.00857765	0.983828	1	-4.88335	2.42e-16	1.05e-14
ENSMUSG00000004099	Dnmt1	protein_coding	L6	B10	0.376777	0.0277935	0.0593588	-0.721858	0.00017122	0.00223534	-0.199272	0.244922	0.361148	-0.218555	0.255174	0.75151	-0.80271	2.98e-06	2.1e-05	-0.686177	0.000360917	0.0250705	-0.574542	0.00140969	0.00528301
ENSMUSG00000004100	Ppan	protein_coding	L15	B9	-0.466581	0.013811	0.0322358	-0.249488	0.239217	0.509214	-0.510241	0.00708133	0.0171399	-0.16413	0.441324	0.872485	0.0980976	0.604146	0.754669	0.157074	0.458194	0.918014	-0.607152	0.00247297	0.00859566
ENSMUSG00000004105	Angptl2	protein_coding	L33	B20	-1.18493	0.000393206	0.00130643	2.07415	7.69218e-09	6.38532e-07	-2.88417	5.19e-16	7.03e-15	0.86215	0.0181177	0.263536	-1.70699	6.57e-07	5.25e-06	-0.0235815	0.949157	1	-2.09819	3.87e-08	4.39e-07
ENSMUSG00000004110	Cacna1e	protein_coding	L37	B29	-5.95393	1.09e-63	3.14e-61	-0.177892	0.635461	0.859543	-5.26666	3.16e-52	4.48e-50	0.159915	0.670064	0.95887	-2.8955	1.21e-17	4.94e-16	0.47526	0.205157	0.721139	-2.93401	1.7e-16	7.49e-15
ENSMUSG00000004113	Cacna1b	protein_coding	L30	B7	-0.596476	0.356044	0.499446	-0.497468	0.496743	0.760634	0.334843	0.591038	0.723464	-0.0251918	0.972631	1	1.94258	0.00144698	0.00524683	-2.54572	0.00891193	0.172185	0.431033	0.51949	0.684534
ENSMUSG00000004127	Trmt10a	protein_coding	-	-	-1.01203	2.7e-05	0.000109602	-0.38253	0.152897	0.390667	-1.53713	3.53e-10	2.63e-09	-0.14431	0.594001	0.949168	-0.740716	0.00217895	0.00752303	0.0517037	0.846108	1	-1.1404	1.84e-05	0.000115608
ENSMUSG00000004151	Etv1	protein_coding	L34	B4	-1.29523	0.000477071	0.00156175	0.373389	0.353717	0.635219	-1.30112	0.000438261	0.00137284	-0.491898	0.238513	0.733578	-0.759252	0.0396356	0.0896729	0.104909	0.796738	1	-1.45941	0.000328413	0.00148339
ENSMUSG00000004187	Kifc2	protein_coding	L34	B39	-1.76987	1.8e-09	1.33e-08	0.573153	0.070192	0.235488	-2.23034	7.11e-14	7.88e-13	0.161212	0.61583	0.954256	-1.04451	0.000336331	0.00145545	0.0830685	0.795524	1	-0.650738	0.0337465	0.0799439
ENSMUSG00000004207	Psap	protein_coding	L5	B13	0.860246	1.26e-07	7.38e-07	-0.201921	0.267165	0.542826	1.23151	3.87e-14	4.38e-13	0.00280633	0.987697	1	0.16998	0.296482	0.445845	-0.0956141	0.599318	0.967557	-0.0814766	0.632335	0.788987
ENSMUSG00000004221	Ikbkg	protein_coding	-	-	-0.979545	7e-13	7.51e-12	-0.6952	5.45678e-06	0.000131403	-0.823129	1.49e-09	1.02e-08	-0.0562601	0.712344	0.969343	-0.566727	3.23e-05	0.000180453	-0.34045	0.0258788	0.2961	-0.32215	0.0244268	0.0610128
ENSMUSG00000004231	Pax2	protein_coding	-	-	0	1	NA	0	1	NA	0	1	NA	0	1	NA	0	1	NA	0	1	NA	0	1	NA
ENSMUSG00000004233	Wars2	protein_coding	-	B31	-0.393091	0.146114	0.244727	-0.192418	0.525018	0.7811	-0.349937	0.194931	0.299785	0.0407546	0.893698	1	-1.09637	7.53e-05	0.000385197	-0.0550734	0.856316	1	-1.41666	2.84e-06	2.15e-05
ENSMUSG00000004263	Atn1	protein_coding	-	-	-0.395082	0.153432	0.254767	0.142775	0.641292	0.863221	-0.138792	0.613417	0.743053	0.226892	0.465976	0.88897	-0.0931976	0.736578	0.866682	0.0984804	0.75109	1	0.303307	0.296502	0.450601
ENSMUSG00000004264	Phb2	protein_coding	L15	-	0.539327	0.000109823	0.000402618	-0.112153	0.473616	0.743661	0.493988	0.00039582	0.00125271	-0.0364063	0.816878	1	0.162893	0.24412	0.385729	-0.0276152	0.860254	1	-0.223749	0.128815	0.234918
ENSMUSG00000004266	Ptpn6	protein_coding	L3	-	0.92624	0.000130605	0.000472237	-0.174079	0.519987	0.777836	0.779736	0.00128093	0.00365322	-0.212701	0.432004	0.866165	0.0999606	0.67982	0.817738	0.180041	0.505783	0.939472	-0.0286582	0.909928	1
ENSMUSG00000004267	Eno2	protein_coding	-	-	-2.38013	6.26e-08	3.81e-07	-0.198881	0.657454	0.873406	-2.35617	6.35e-08	3.57e-07	-0.843191	0.0778822	0.500487	-1.00258	0.0153481	0.040475	-0.150875	0.739468	1	-3.45592	1.33e-08	1.65e-07
ENSMUSG00000004268	Emg1	protein_coding	-	B1	0.0633033	0.645614	0.784438	0.0311605	0.83981	0.974085	-0.269957	0.0503707	0.095465	0.208951	0.177506	0.668665	-0.415963	0.00272778	0.00914577	0.0480109	0.75657	1	-0.383275	0.00889998	0.0259634
ENSMUSG00000004270	Lpcat3	protein_coding	-	B5	0.161827	0.418586	0.567165	-0.312725	0.163317	0.407214	0.439601	0.0278536	0.0573391	-0.135647	0.546534	0.93095	0.714996	0.00034888	0.00150226	-0.0806254	0.719463	0.999948	0.773743	0.000217829	0.00103377
ENSMUSG00000004285	Atp6v1f	protein_coding	-	B2	-0.809866	1.71e-08	1.11e-07	-0.966083	2.07523e-09	2.09075e-07	-0.74454	2.13e-07	1.12e-06	-0.45897	0.00441448	0.127613	-0.714877	6.63e-07	5.29e-06	-0.304917	0.0578556	0.426604	-0.338139	0.0247181	0.0616578
ENSMUSG00000004296	Il12b	protein_coding	L7	-	1.73941	0.0623848	0.119871	0.992491	0.337759	0.619085	1.52849	0.102125	0.174577	1.153	0.271868	0.769425	3.5501	0.000118249	0.000575371	0.632747	0.552707	0.952373	1.83385	0.0604681	0.128261
ENSMUSG00000004317	Clcn5	protein_coding	L10	B4	0.618882	0.00420024	0.0111481	-0.0331501	0.892034	0.993513	0.773786	0.000335875	0.00107643	-0.131648	0.59686	0.949795	1.75804	2.9e-16	9.95e-15	0.0574989	0.815006	1	1.19029	1.4e-07	1.41e-06
ENSMUSG00000004319	Clcn3	protein_coding	-	B36	-0.801949	0.000710318	0.00224647	-0.870496	0.00102281	0.00961048	-0.960787	5.01e-05	0.000184572	0.277365	0.294302	0.789142	-0.668934	0.00476219	0.014848	0.0463884	0.860784	1	-0.146757	0.553725	0.716571
ENSMUSG00000004328	Hif3a	protein_coding	L18	B5	2.03498	3.36e-06	1.58e-05	0.246658	0.625653	0.853624	2.2765	1.86e-07	9.83e-07	0.0078375	0.988244	1	0.619328	0.170417	0.291646	0.40776	0.424267	0.897109	1.61341	0.000481195	0.00207754
ENSMUSG00000004341	Gpx6	protein_coding	-	-	0	1	1	0	1	1	0	1	1	0	1	1	0	1	1	0	1	1	0	1	1
ENSMUSG00000004344	Gpx5	protein_coding	-	-	0	1	NA	0	1	NA	0	1	NA	0	1	NA	0	1	NA	0	1	NA	0	1	NA
ENSMUSG00000004347	Pde1c	protein_coding	L22	-	-1.63651	0.00117279	0.00353309	1.26281	0.0166759	0.0839314	-1.86038	0.00024418	0.000802866	0.351223	0.517344	0.917047	-0.836371	0.0916957	0.177925	-0.0425955	0.937825	1	-0.922544	0.0840608	0.16704
ENSMUSG00000004356	Utp20	protein_coding	L15	B32	-0.181699	0.302478	0.438825	-0.159529	0.419283	0.697572	-0.239617	0.173843	0.272352	-0.155799	0.434929	0.867498	-0.253152	0.152666	0.268088	-0.0193971	0.922015	1	-0.461182	0.0140057	0.038159
ENSMUSG00000004359	Spic	protein_coding	L1	-	1.89401	5.48e-05	0.000211909	-0.0253508	0.961937	1	1.74701	0.000199273	0.000664915	0.892525	0.0904555	0.527907	0.556585	0.240383	0.381189	-0.446397	0.409775	0.88869	0.0738274	0.88319	0.991264
ENSMUSG00000004360	9330159F19Rik	protein_coding	L34	-	-1.92594	0.126793	0.218013	3.46272	0.000913324	0.00877483	-2.01655	0.109887	0.185771	1.72323	0.139159	0.616017	-1.11269	0.377707	0.535753	0.931138	0.448121	0.91052	-1.01999	0.43537	0.603634
ENSMUSG00000004364	Cul3	protein_coding	-	-	0.203105	0.282226	0.415686	-0.0254269	0.904175	0.998872	0.380642	0.043813	0.084684	-0.00339744	0.987187	1	0.320037	0.0902872	0.175825	-0.0787362	0.70963	0.99923	0.413159	0.0366312	0.0854095
ENSMUSG00000004366	Sst	protein_coding	-	-	-1.70363	0.291088	NA	-1.4539	0.342132	NA	-1.74062	0.28074	NA	-1.32544	0.386477	NA	-1.57783	0.328183	NA	-1.37203	0.370004	NA	-1.35645	0.391046	NA
ENSMUSG00000004371	Il11	protein_coding	L11	-	-0.660577	0.616041	0.758654	3.45523	0.00287788	0.0218225	0	1	1	2.70001	0.0273793	0.319672	0	1	1	1.99189	0.115424	0.580412	0	1	1
ENSMUSG00000004383	Large	protein_coding	-	B4	-0.6296	0.0163497	0.0373271	1.54564	1.18576e-08	9.0467e-07	-0.755886	0.00399235	0.0102471	0.126537	0.668616	0.95887	-0.324493	0.216904	0.352597	0.0344419	0.906612	1	-1.97773	1.1e-08	1.39e-07
ENSMUSG00000004393	Ddx56	protein_coding	L15	-	-0.134678	0.425712	0.574286	-0.239255	0.208409	0.470526	-0.32211	0.057128	0.106206	-0.12329	0.521282	0.919027	-0.456035	0.00758807	0.0222143	-0.324464	0.0915658	0.527794	-0.72215	7.89e-05	0.00042131
ENSMUSG00000004394	Tmed4	protein_coding	-	-	-0.0865715	0.518828	0.66862	0.285291	0.0559518	0.2029	0.0527454	0.693374	0.810716	0.303544	0.0446862	0.396547	-0.0854268	0.526831	0.68227	0.0479108	0.751859	1	-0.0366425	0.7976	0.928282
ENSMUSG00000004415	Col26a1	protein_coding	-	-	-1.89624	0.137949	0.23321	0.664953	0.594665	0.832397	-1.98654	0.120157	0.199951	-0.836694	0.546103	0.930562	-1.58913	0.21379	0.348945	0.45699	0.728254	1	-1.00439	0.44821	0.615664
ENSMUSG00000004446	Bid	protein_coding	L3	-	0.0712039	0.660035	0.79682	-0.631667	0.00056478	0.00592982	-0.0435162	0.788134	0.887945	-0.173858	0.343012	0.820085	-0.127744	0.432047	0.591051	0.200326	0.269912	0.785906	0.0418763	0.806264	0.933772
ENSMUSG00000004451	Ralb	protein_coding	L2	B6	1.17485	1.24e-17	2.1e-16	0.00972198	0.950262	1	1.30185	2.45e-21	5.11e-20	0.22434	0.153381	0.636025	1.17088	1.91e-17	7.73e-16	0.151245	0.334117	0.844628	1.11278	1.34e-14	4.46e-13
ENSMUSG00000004455	Ppp1cc	protein_coding	L14	NA	-0.117736	0.674968	0.808887	-0.192592	0.539181	0.790411	-0.467842	0.0957374	0.165143	-0.0916859	0.7702	0.986329	0.0401836	0.886212	0.978904	-0.124864	0.690672	0.997258	0.328228	0.263649	0.412207
ENSMUSG00000004460	Dnajb11	protein_coding	L6	B13	1.09523	1.65e-17	2.74e-16	-0.166569	0.250929	0.523787	0.800043	5.1e-10	3.71e-09	-0.152971	0.29571	0.789997	0.44399	0.00058939	0.00238699	-0.145436	0.318364	0.833635	0.364444	0.00724855	0.0217555
ENSMUSG00000004462	Tbccd1	protein_coding	-	-	0.0441963	0.824841	0.930823	0.297519	0.18091	0.434711	-0.178431	0.372715	0.50817	0.0765839	0.736327	0.976963	-0.478888	0.0185098	0.0474003	0.374089	0.0945699	0.533842	0.105274	0.620152	0.777587
ENSMUSG00000004473	Clec11a	protein_coding	L37	-	-2.60122	8.29e-05	0.000310444	1.7874	0.000777191	0.00770491	-1.00526	0.0653811	0.11907	0.501644	0.390787	0.846546	0.0189389	0.971286	1	0.587442	0.304793	0.820679	-2.19789	0.00432158	0.0139662
ENSMUSG00000004500	Zfp324	protein_coding	-	-	0.00934886	0.977895	1	0.513175	0.169782	0.417766	-0.3641	0.282696	0.405806	-0.0534674	0.889357	1	-0.492838	0.150311	0.264891	-0.134901	0.724615	1	-0.647504	0.0777071	0.157144
ENSMUSG00000004508	Gab2	protein_coding	L18	B18	1.47329	2.11e-08	1.36e-07	-0.212528	0.471518	0.742304	1.99225	3.46e-14	3.93e-13	-0.343907	0.246475	0.742702	1.84307	2.41e-12	4.85e-11	-0.0974852	0.741546	1	1.97623	6.41e-13	1.67e-11
ENSMUSG00000004530	Coro1c	protein_coding	L15	B6	0.872603	1.17e-09	8.88e-09	-0.107729	0.502917	0.765439	1.05314	2.05e-13	2.17e-12	-0.186095	0.249143	0.74398	1.19326	8.81e-17	3.19e-15	-0.0748352	0.642268	0.983846	1.10969	1.42e-13	4.08e-12
ENSMUSG00000004535	Tax1bp1	protein_coding	L4	B34	-1.12066	2.44e-05	9.99e-05	-1.4317	1.39447e-06	4.48493e-05	-1.11072	2.88e-05	0.000110939	0.0171879	0.953785	1	-1.21941	4.41e-06	2.99e-05	0.132017	0.656203	0.988622	-0.604685	0.0294325	0.0713697
ENSMUSG00000004540	Psg17	protein_coding	L5	-	-3.97381	0.000400353	0.00132927	0.0993448	0.917875	1	-2.25107	0.0211756	0.0451125	-1.9945	0.0942692	0.536391	-3.17191	0.00456093	0.0143199	-3.6038	0.00392555	0.106487	-3.60335	0.00221942	0.00784022
ENSMUSG00000004542	Psg19	protein_coding	-	-	0	1	NA	0	1	NA	0	1	NA	0	1	NA	0	1	NA	0	1	NA	0	1	NA
ENSMUSG00000004552	Ctse	protein_coding	L14	B34	-4.68572	1.23e-24	3.38e-23	-2.21345	1.35597e-05	0.000276531	-4.13665	1.39e-19	2.52e-18	-0.19903	0.695474	0.964965	-1.2887	0.00473983	0.0147935	-0.404712	0.426058	0.897817	-0.132942	0.78034	0.916639
ENSMUSG00000004558	Ndrg2	protein_coding	L20	B21	-1.99777	7.76e-07	4.04e-06	2.37545	1.04736e-07	5.54086e-06	-3.13431	1.59e-14	1.87e-13	0.793252	0.0764805	0.498114	-1.75345	1.46e-05	8.88e-05	0.130219	0.771488	1	-1.30353	0.00208328	0.0074362
ENSMUSG00000004561	Mettl17	protein_coding	-	B31	-0.854856	1.12e-09	8.51e-09	-0.301319	0.0537821	0.197156	-0.875566	4.16e-10	3.07e-09	-0.195246	0.217932	0.7131	-0.928369	6.2e-11	1.01e-09	0.154102	0.321889	0.83575	-0.648609	1.62e-05	0.000103319
ENSMUSG00000004562	Arhgef40	protein_coding	L33	B21	-0.983448	0.000780172	0.00244539	1.46889	2.2017e-06	6.36873e-05	-1.74289	6.94e-09	4.41e-08	0.484769	0.130442	0.604862	-0.20431	0.479567	0.637155	-0.382656	0.24597	0.763276	-0.983835	0.00217286	0.00770155
ENSMUSG00000004565	Pnpla6	protein_coding	-	B31	0.0298358	0.816314	0.924031	0.183426	0.201077	0.461668	0.0627166	0.624893	0.75347	0.074038	0.611762	0.954118	-0.0137062	0.915505	0.99698	0.080152	0.580415	0.961115	0.107997	0.42789	0.595749
ENSMUSG00000004567	Mcoln1	protein_coding	-	B32	-0.264472	0.0339204	0.0704645	-0.197279	0.158175	0.399288	-0.0792056	0.524295	0.662407	-0.219164	0.121144	0.585421	-0.143433	0.251176	0.394145	-0.00460353	0.973788	1	0.0573858	0.662166	0.815468
ENSMUSG00000004568	Arhgef18	protein_coding	L33	B38	-1.28947	8.6e-10	6.63e-09	-0.165718	0.479895	0.747815	-1.68254	1.28e-15	1.68e-14	-0.195823	0.404384	0.85131	-0.724913	0.000561234	0.00228594	0.137546	0.557629	0.953971	-0.649275	0.00316656	0.0106405
ENSMUSG00000004591	Pkn2	protein_coding	-	B34	-2.22312	1.08e-16	1.67e-15	-1.29637	1.46734e-05	0.000294155	-2.08786	6.5e-15	7.93e-14	-0.00764628	0.979585	1	-1.04919	8.86e-05	0.000444575	-0.093712	0.753791	1	-0.297099	0.288317	0.441051
ENSMUSG00000004609	Cd33	protein_coding	L18	B18	2.00716	1.79e-09	1.33e-08	-0.445153	0.232866	0.50149	3.01459	1.62e-19	2.93e-18	0.150559	0.686518	0.962403	4.45167	1.27e-40	5.4e-38	0.708615	0.0572071	0.423482	4.59795	9.95e-40	6.7e-37
ENSMUSG00000004610	Etfb	protein_coding	-	B8	0.180402	0.582518	0.729196	0.712314	0.0479955	0.182	9.13e-05	0.999778	1	0.239898	0.52329	0.920151	-0.25906	0.440975	0.599545	-0.542147	0.165907	0.668606	-0.230019	0.52384	0.68847
ENSMUSG00000004612	Nkg7	protein_coding	L35	B15	1.39659	0.000593328	0.00190504	-0.273862	0.54632	0.795669	0.273789	0.500907	0.639604	-0.873675	0.0548654	0.433004	0.19538	0.63111	0.777132	-1.38999	0.00228063	0.0781663	-0.283148	0.50599	0.671413
ENSMUSG00000004613	Lim2	protein_coding	-	-	NA	NA	NA	NA	NA	NA	NA	NA	NA	NA	NA	NA	NA	NA	NA	NA	NA	NA	NA	NA	NA
ENSMUSG00000004626	Stxbp2	protein_coding	-	B18	0.667362	1.72e-06	8.43e-06	-0.268388	0.0862238	0.269664	0.94425	1.27e-11	1.11e-10	-0.279162	0.0753402	0.49382	0.895036	1.41e-10	2.17e-09	0.0548099	0.726036	1	0.953646	6.44e-11	1.21e-09
ENSMUSG00000004630	Pcp2	protein_coding	-	-	1.58299	0.255501	0.383445	0.270918	0.863846	0.982693	1.93066	0.160865	0.25519	1.80761	0.237562	NA	2.66026	0.0518885	0.111774	0.502951	0.750382	NA	2.5405	0.0762016	0.154745
ENSMUSG00000004631	Sgce	protein_coding	L34	B35	-0.0517244	0.853626	0.9538	0.754911	0.0149304	0.0773762	-0.0232182	0.933931	0.996714	0.0576106	0.855695	1	0.780799	0.00515057	0.0158813	0.225602	0.472785	0.928789	1.39623	1.58e-06	1.28e-05
ENSMUSG00000004633	Chn2	protein_coding	-	B9	0.0712474	0.718469	0.845317	-0.12717	0.567881	0.81276	0.00178508	0.992793	1	-0.328273	0.150817	0.632527	0.850039	1.53e-05	9.3e-05	-0.639445	0.00539989	0.129456	0.883652	1.85e-05	0.000115807
ENSMUSG00000004637	Wwox	protein_coding	-	-	0.129866	0.551907	0.700346	0.112681	0.645477	0.86574	0.285186	0.189301	0.292742	0.0223651	0.929361	1	0.841205	0.000103883	0.000512672	0.158088	0.523743	0.941919	1.06206	2.86e-06	2.17e-05
ENSMUSG00000004642	Slbp	protein_coding	L6	B10	0.781039	2.08e-05	8.61e-05	-0.0845254	0.682056	0.889007	0.336426	0.0671701	0.121802	0.327523	0.112813	0.571561	0.140517	0.446116	0.604367	-0.0412367	0.842149	1	0.0143666	0.940983	1
ENSMUSG00000004651	Tyr	protein_coding	-	-	0	1	NA	0	1	NA	0	1	NA	0	1	NA	0	1	NA	0	1	NA	0	1	NA
ENSMUSG00000004654	Ghrhr	protein_coding	-	-	0	1	1	0	1	1	0	1	1	0	1	1	1.59377	0.2156	0.351049	0.533374	0.721139	1	1.35073	0.331656	0.490555
ENSMUSG00000004655	Aqp1	protein_coding	L20	B34	-2.83612	9.06e-14	1.06e-12	0.543626	0.198153	0.457672	-2.13149	1.98e-08	1.18e-07	0.135948	0.747796	0.980251	-1.73249	5.04e-06	3.38e-05	-0.0283034	0.946625	1	-0.0500364	0.899497	1
ENSMUSG00000004661	Arid3b	protein_coding	-	B38	-0.886749	8.89e-07	4.58e-06	-0.25212	0.210399	0.472934	-0.898718	6.27e-07	3.08e-06	-0.0668945	0.740316	0.977713	-0.248235	0.168147	0.288505	0.199313	0.321597	0.835457	-0.240767	0.202826	0.335384
ENSMUSG00000004665	Cnn2	protein_coding	L29	B35	0.00610091	0.983018	1	-0.346433	0.279131	0.556226	0.121959	0.670456	0.791929	-0.341185	0.286594	0.782157	0.464704	0.10494	0.198836	0.0607923	0.849367	1	0.686465	0.0219676	0.0557956
ENSMUSG00000004667	Polr2e	protein_coding	-	-	-0.489935	4.05e-05	0.000159942	0.109936	0.407566	0.68759	-0.441974	0.000208498	0.00069255	0.0710666	0.596282	0.949754	-0.111663	0.349277	0.504817	0.285298	0.0320086	0.325127	-0.164686	0.191327	0.320313
ENSMUSG00000004668	Abca13	protein_coding	L11	B17	6.04824	2.68e-29	1.02e-27	-1.11052	0.103941	0.304153	7.13937	3.48e-40	2.45e-38	-1.0432	0.144352	0.622516	6.18137	1.6e-30	2.65e-28	1.73491	0.00385323	0.105428	6.47157	2.03e-31	5.67e-29
ENSMUSG00000004677	Myo9b	protein_coding	L14	-	0.536313	3.82e-08	2.39e-07	-0.0913725	0.404113	0.684113	0.576754	3.3e-09	2.18e-08	-0.19502	0.0772529	0.499913	0.494498	4.14e-07	3.44e-06	-0.0597938	0.586294	0.963546	0.488916	1.81e-06	1.44e-05
ENSMUSG00000004698	Hdac9	protein_coding	-	B29	-0.301501	0.360024	0.503574	-0.209446	0.569118	0.813741	-0.764084	0.0204838	0.0438288	-0.392064	0.288098	0.783369	-2.77185	1.43e-16	5.09e-15	0.0475432	0.897187	1	-2.6391	9.86e-14	2.87e-12
ENSMUSG00000004707	Ly9	protein_coding	L35	-	0.517727	0.0763082	0.142273	-0.398896	0.22197	0.488113	-0.0634221	0.828174	0.918935	-0.0986002	0.762853	0.984378	-1.238	2.39e-05	0.000138387	0.00422962	0.989665	1	-1.12339	0.000252225	0.00117291
ENSMUSG00000004709	Cd244	protein_coding	L3	B18	0.518204	0.0799797	0.147992	-0.148412	0.654045	0.870729	0.450096	0.12834	0.211537	0.144986	0.661837	0.958093	1.24162	2.7e-05	0.000154208	0.535007	0.105673	0.559911	1.49189	1.4e-06	1.15e-05
ENSMUSG00000004730	Adgre1	protein_coding	L6	B4	1.22793	0.00171685	0.00498924	-1.08601	0.0130366	0.0703453	1.14414	0.0034852	0.00905285	-0.285079	0.514425	0.915632	-1.0842	0.00568701	0.0173109	-0.0377666	0.931144	1	-1.31307	0.00137004	0.00515275
ENSMUSG00000004748	Mtfp1	protein_coding	L28	-	-1.26479	0.0084107	0.0207601	2.12738	2.75243e-05	0.000495852	-1.87956	0.000122385	0.000423301	0.648949	0.212505	0.70573	-2.6405	5.32e-07	4.33e-06	0.569248	0.272976	0.788517	-2.69128	6.05e-06	4.26e-05
ENSMUSG00000004768	Rab23	protein_coding	-	-	0.516614	0.00677552	0.0171392	0.632555	0.00272052	0.0208913	0.611985	0.00127016	0.00362519	-0.0399191	0.861591	1	1.20739	1.75e-10	2.65e-09	0.532252	0.0137266	0.218244	1.68242	8.85e-18	4.6e-16
ENSMUSG00000004771	Rab11a	protein_coding	-	B3	-0.285616	0.0459708	0.0918242	-0.285672	0.074824	0.245065	-0.126209	0.377287	0.513246	-0.111876	0.487064	0.901785	0.056321	0.693927	0.830705	-0.133948	0.40436	0.885465	0.322391	0.03148	0.0754517
ENSMUSG00000004788	Eif2b2	protein_coding	L15	B13	0.607387	0.000108763	0.000399214	0.168892	0.337712	0.619047	0.731154	3.1e-06	1.38e-05	0.172587	0.33197	0.813788	0.91715	5.14e-09	6.18e-08	0.300564	0.0889925	0.520563	0.786913	1.8e-06	1.44e-05
ENSMUSG00000004789	Dlst	protein_coding	L12	-	0.521275	0.000179213	0.000634189	0.521161	0.000798088	0.00784936	0.770163	3.03e-08	1.78e-07	0.215656	0.16765	0.65389	0.76247	4.29e-08	4.3e-07	0.0710683	0.649193	0.986971	0.781444	8.2e-08	8.8e-07
ENSMUSG00000004791	Pgf	protein_coding	L12	B4	-1.92199	0.000848764	0.00263518	0.0649312	0.907907	1	-2.42436	5.82e-05	0.000212351	0.642999	0.249818	0.744148	0.69254	0.160776	0.278869	0.370113	0.510333	0.940166	0.603737	0.252282	0.398054
ENSMUSG00000004798	Ulk2	protein_coding	L34	-	-0.234581	0.269097	0.39987	0.169298	0.474723	0.74427	-0.335656	0.113868	0.191294	-0.00458253	0.984654	1	-0.0528857	0.8034	0.921543	0.0633566	0.789762	1	-0.060036	0.78775	0.921461
ENSMUSG00000004814	Ccl24	protein_coding	L26	B4	-3.24343	1.29e-07	7.56e-07	-0.333327	0.621242	0.850362	0.979568	0.105909	0.180041	0.200068	0.76678	0.985113	4.30542	1.15e-12	2.45e-11	0.200294	0.766428	1	2.33864	0.0002161	0.00102692
ENSMUSG00000004815	Dgkq	protein_coding	-	-	-0.23177	0.136272	0.230813	-0.116952	0.502566	0.765325	-0.241157	0.120697	0.200679	-0.203281	0.253823	0.749166	-0.52617	0.000847532	0.00330548	0.0800026	0.647673	0.986391	-0.603542	0.00035065	0.00156951
ENSMUSG00000004821	Tmed11	protein_coding	-	-	0	1	1	0	1	1	0	1	1	0	1	1	0	1	1	0	1	1	0	1	1
ENSMUSG00000004837	Grap	protein_coding	L20	B40	-1.63744	4.8e-17	7.72e-16	-0.0327046	0.880095	0.98886	-2.52255	9.99e-38	6.12e-36	-0.0521028	0.810539	0.999737	-1.87148	1.32e-21	8.42e-20	0.0911845	0.674297	0.994035	-1.77489	8.19e-18	4.29e-16
ENSMUSG00000004842	Pou1f1	protein_coding	-	-	0	1	NA	0	1	NA	0	1	NA	0	1	NA	0	1	NA	0	1	NA	0	1	NA
ENSMUSG00000004843	Chmp2b	protein_coding	-	-	-0.177593	0.208024	0.32646	0.165253	0.293349	0.57164	0.185608	0.186288	0.288703	-0.107287	0.50266	0.909253	0.223889	0.112213	0.20983	-0.21217	0.183945	0.693886	-0.0882545	0.554819	0.717557
ENSMUSG00000004846	Plod3	protein_coding	L7	B7	0.468375	0.0276747	0.059151	-0.417769	0.07957	0.255951	0.50859	0.0167929	0.0367895	-0.184756	0.438706	0.870265	-0.0614046	0.773162	0.896398	-0.0126443	0.957665	1	-0.329423	0.140251	0.251874
ENSMUSG00000004849	Ap1s1	protein_coding	L6	B13	0.924835	3.39e-09	2.43e-08	-0.275031	0.12155	0.337549	0.84659	6.28e-08	3.53e-07	0.0964038	0.588507	0.947064	0.594074	0.000157504	0.000742107	-0.203378	0.255156	0.770597	0.251867	0.129454	0.235926
ENSMUSG00000004864	Mapk13	protein_coding	L12	B17	3.20572	4.81e-19	9.07e-18	0.47819	0.24006	0.510178	4.52554	1.85e-36	1.03e-34	0.706337	0.084895	0.514792	4.97717	9.73e-44	6.21e-41	1.3139	0.00110267	0.0512082	5.0929	1.36e-42	1.37e-39
ENSMUSG00000004865	Srpk1	protein_coding	-	B37	-0.0588784	0.727993	0.853454	-0.00228902	0.990352	1	-0.41064	0.0153866	0.0340728	-0.113539	0.550418	0.932595	-0.412996	0.0149948	0.03969	-0.0627744	0.740794	1	-0.454917	0.0107435	0.0305012
ENSMUSG00000004872	Pax3	protein_coding	-	-	0	1	NA	0.664617	0.524481	NA	0	1	NA	0	1	NA	-0.0323756	0.977716	NA	0	1	NA	0	1	NA
ENSMUSG00000004880	Lbr	protein_coding	L14	B35	0.619997	0.000874232	0.00270594	-0.11928	0.567457	0.812378	0.91387	9.21e-07	4.43e-06	0.337608	0.105631	0.556554	1.69383	9.04e-20	4.82e-18	0.175478	0.400258	0.883864	1.9492	1.26e-23	1.42e-21
ENSMUSG00000004885	Crabp2	protein_coding	L24	-	1.71634	0.163704	0.268459	1.64269	0.222331	0.488668	2.9814	0.0128369	0.0290795	2.83174	0.0305258	0.336343	5.38785	4.99e-06	3.35e-05	0	1	1	2.63345	0.0375666	0.0872047
ENSMUSG00000004891	Nes	protein_coding	L20	B27	-5.03408	3.39e-19	6.43e-18	1.86334	6.15874e-05	0.000962175	-6.11662	1.99e-20	3.91e-19	0.53981	0.253682	0.749166	-3.39995	2.28e-12	4.61e-11	-0.388487	0.418423	0.894055	-3.7351	6.29e-11	1.19e-09
ENSMUSG00000004892	Bcan	protein_coding	L34	-	-5.13941	4.52e-08	2.81e-07	1.26775	0.0238273	0.109243	-5.23027	2.61e-08	1.54e-07	1.27632	0.0269389	0.317703	-3.00691	0.000209357	0.000953449	-1.35978	0.0748231	0.478991	-4.24625	2.24e-05	0.000138325
ENSMUSG00000004894	Hapln2	protein_coding	-	-	-0.18033	0.91225	NA	0	1	NA	0	1	NA	0	1	NA	0	1	NA	0	1	NA	0	1	NA
ENSMUSG00000004895	Prcc	protein_coding	-	B9	0.258705	0.0331126	0.0689815	0.178115	0.190402	0.447236	0.175347	0.148747	0.239292	0.0258926	0.85179	1	0.179614	0.141287	0.251956	0.175683	0.200123	0.716243	0.0572787	0.657956	0.811974
ENSMUSG00000004896	Rrnad1	protein_coding	-	-	-0.667573	1.65e-08	1.08e-07	-0.15709	0.232782	0.501438	-0.472998	5.78e-05	0.000211074	-0.169964	0.204707	0.697643	-0.23154	0.0497747	0.108017	0.0452419	0.731979	1	-0.224537	0.0730698	0.149575
ENSMUSG00000004897	Hdgf	protein_coding	L10	B13	0.0423582	0.785974	0.901072	-0.377366	0.0307205	0.131655	0.0484982	0.755849	0.861176	0.0689562	0.693033	0.964551	0.0379129	0.808088	0.925344	-0.121155	0.487965	0.931948	0.223391	0.171449	0.294672
ENSMUSG00000004902	Slc25a18	protein_coding	L20	-	-3.08288	0.0058485	0.0150257	1.32527	0.175986	0.427764	-2.28156	0.0261748	0.0542766	-1.57354	0.183982	0.674502	-0.57921	0.541458	0.69612	-0.212833	0.839224	1	-0.955638	0.362526	0.525557
ENSMUSG00000004929	Thop1	protein_coding	L24	B8	0.976242	0.00105816	0.00321492	0.438631	0.189011	0.445351	0.833386	0.00520606	0.0129972	0.342279	0.311536	0.799749	0.898083	0.00267385	0.00898516	0.210284	0.533535	0.945112	0.103413	0.745474	0.888656
ENSMUSG00000004931	Apba3	protein_coding	-	B8	0.586447	0.00852426	0.0210019	0.525562	0.0345995	0.143555	0.534064	0.0165765	0.0363899	0.323996	0.199864	0.692559	0.511902	0.0222482	0.0552695	0.298075	0.2362	0.753908	0.0267199	0.910779	1
ENSMUSG00000004933	Matk	protein_coding	L6	B31	-1.90708	1.74e-11	1.62e-10	-0.506252	0.10456	0.305149	-0.995037	0.000364643	0.00116137	-0.317563	0.311207	0.799749	-0.0880951	0.751187	0.878057	0.529907	0.086436	0.51348	-0.321433	0.272851	0.422859
ENSMUSG00000004934	Pias4	protein_coding	-	-	-0.326809	0.0358299	0.0738484	-0.361111	0.0393709	0.157932	-0.341778	0.0280418	0.0576663	-0.237639	0.180034	0.670827	-0.175078	0.262188	0.407193	0.098888	0.57118	0.958734	-0.161353	0.32842	0.487126
ENSMUSG00000004936	Map2k1	protein_coding	L3	B29	-0.197377	0.160513	0.264103	-0.42703	0.00685089	0.0430005	-0.295025	0.0359711	0.0714602	-0.204889	0.196121	0.688081	-0.341632	0.015463	0.0407203	-0.104206	0.509279	0.940166	-0.685985	4.24e-06	3.09e-05
ENSMUSG00000004937	Sgta	protein_coding	-	B9	0.518221	0.000142502	0.000511972	0.240662	0.11462	0.324196	0.558939	4.05e-05	0.0001518	0.0128044	0.933757	1	0.513679	0.000167465	0.000782654	0.0555804	0.717259	0.999808	0.480815	0.000788024	0.00320321
ENSMUSG00000004939	Nmrk2	protein_coding	L24	-	-1.12231	0.515233	0.664907	3.52795	0.0377136	0.153372	-1.13382	0.510935	0.649723	0.0650101	0.969218	1	0.777051	0.652504	0.794564	-0.621591	0.712148	0.999642	-0.796637	0.641999	0.797925
ENSMUSG00000004945	Tmem242	protein_coding	-	B12	0.102087	0.541099	0.689734	0.500876	0.00682311	0.0428718	0.395616	0.0172391	0.0376622	0.345333	0.0675582	0.47317	0.223667	0.182343	0.307382	0.0369094	0.845822	1	0.38647	0.0286974	0.0699085
ENSMUSG00000004947	Dtx2	protein_coding	L12	B5	2.23483	4.24e-36	2.45e-34	0.0595536	0.768015	0.938764	1.9142	6.75e-27	2.09e-25	-0.0465771	0.820148	1	0.414733	0.0214086	0.0534907	-0.0505004	0.804324	1	0.100546	0.598214	0.758234
ENSMUSG00000004948	Zp3	protein_coding	-	-	-0.321067	0.854493	NA	0	1	NA	0.773907	0.657576	NA	0.402987	0.818779	NA	0	1	NA	0	1	NA	0.28951	0.869415	NA
ENSMUSG00000004951	Hspb1	protein_coding	L18	B6	-2.65711	5.26e-10	4.17e-09	1.42354	0.00208063	0.0169609	-2.70205	2.61e-10	1.97e-09	-0.115286	0.805198	0.997978	-1.24919	0.00300724	0.00993307	-0.674542	0.150702	0.6417	-1.91467	2.13e-05	0.000131785
ENSMUSG00000004952	Rasa4	protein_coding	L5	B14	2.38219	5.54e-09	3.87e-08	-0.335153	0.463515	0.735453	2.329	1.2e-08	7.37e-08	-0.345547	0.450789	0.878218	-0.490871	0.231333	0.369764	-0.391519	0.392529	0.879887	-1.74935	5.49e-05	0.000307017
ENSMUSG00000004961	Syt5	protein_coding	L33	B34	-5.99475	1.6e-13	1.83e-12	-0.0771942	0.889602	0.992694	-6.52598	4.51e-14	5.07e-13	0.196307	0.725439	0.97394	-1.19089	0.0199435	0.050554	-0.463668	0.413058	0.891346	-0.517542	0.332299	0.491348
ENSMUSG00000004980	Hnrnpa2b1	protein_coding	L5	-	0.659151	5.73e-05	0.00022084	0.170929	0.350619	0.632042	0.369421	0.0241412	0.0506838	0.27714	0.130354	0.604862	0.0452854	0.782318	0.90429	0.146279	0.424586	0.897199	-0.0720655	0.674336	0.826635
ENSMUSG00000004988	Fxyd4	protein_coding	L26	-	0	1	1	0.288066	0.848104	0.976701	0	1	1	1.81545	0.205502	0.69827	2.59262	0.0397358	0.0898493	0	1	1	0	1	1
ENSMUSG00000004994	Ccdc130	protein_coding	-	B9	0.0964169	0.537028	0.686	-0.163357	0.35527	0.63686	-0.0225261	0.885409	0.962667	0.0492848	0.782915	0.991548	-0.123559	0.434346	0.593461	0.0480304	0.786637	1	-0.338009	0.0465838	0.103833
ENSMUSG00000004996	Mri1	protein_coding	-	-	-0.689896	9.45e-07	4.85e-06	-0.206534	0.187294	0.443543	-0.848167	1.81e-09	1.23e-08	-0.0515105	0.746291	0.979761	-0.528119	0.000191006	0.000878956	0.133444	0.393759	0.879887	-0.279624	0.0624937	0.131649
ENSMUSG00000005034	Prkacb	protein_coding	-	B32	-0.338646	0.00141402	0.00418597	-0.0996176	0.401075	0.681176	-0.516227	1.16e-06	5.52e-06	-0.174431	0.144505	0.622708	-0.651151	1.04e-09	1.4e-08	-0.210686	0.0772991	0.487364	-0.459448	4.21e-05	0.000243395
ENSMUSG00000005043	Sgsh	protein_coding	L27	B39	-0.89494	6.35e-07	3.34e-06	-0.321407	0.108721	0.313032	-0.737365	3.89e-05	0.00014624	-0.348548	0.0850118	0.514944	-1.10648	1.02e-09	1.37e-08	-0.077881	0.69783	0.997883	-0.977941	3.38e-07	3.18e-06
ENSMUSG00000005045	Chd5	protein_coding	L33	-	-2.84931	1.73e-05	7.25e-05	-0.33538	0.619507	0.84912	-2.62739	5.21e-05	0.000191565	-1.29025	0.0733356	0.488869	-0.747246	0.222482	0.359358	-1.33121	0.0622603	0.440906	-1.48825	0.0281317	0.0687794
ENSMUSG00000005054	Cstb	protein_coding	L8	B5	2.28291	3.3e-31	1.43e-29	0.291582	0.188069	0.444355	2.26899	7.44e-31	2.95e-29	0.753486	0.000674666	0.0432121	1.48216	5.63e-14	1.46e-12	-0.129926	0.563138	0.955252	1.00526	1.22e-06	1.01e-05
ENSMUSG00000005057	Sh2b2	protein_coding	L14	B5	0.569997	0.0541396	0.105899	-0.00589878	0.985845	1	1.07414	0.000274192	0.000893939	-0.457136	0.177863	0.668665	1.42032	1.51e-06	1.13e-05	-0.0794688	0.812332	1	0.745168	0.0164436	0.0437347
ENSMUSG00000005069	Pex5	protein_coding	-	B1	-0.161254	0.324441	0.463807	-0.345102	0.0612018	0.215831	0.286476	0.0785706	0.139428	-0.289334	0.120947	0.584811	0.0943956	0.564441	0.717753	-0.226855	0.220691	0.735798	0.167712	0.330618	0.489309
ENSMUSG00000005078	Jkamp	protein_coding	-	B8	-0.176096	0.34795	0.490305	0.258286	0.214855	0.478798	-0.239745	0.20119	0.307787	0.0592066	0.78151	0.991174	-0.283006	0.135509	0.243785	0.0524227	0.804589	1	-0.670525	0.00114075	0.00440514
ENSMUSG00000005087	Cd44	protein_coding	L10	B18	0.667106	0.000516052	0.00167961	-0.127511	0.552819	0.799874	1.04233	5.76e-08	3.26e-07	-0.10575	0.622819	0.954256	1.19506	4.95e-10	7.02e-09	0.275604	0.199468	0.714795	1.43135	1.03e-12	2.6e-11
ENSMUSG00000005089	Slc1a2	protein_coding	L21	-	-0.948261	0.243748	0.369978	1.19306	0.14008	0.370016	0.0762936	0.920432	0.987269	-0.0982954	0.914159	1	-0.936765	0.262597	0.407625	-1.14431	0.254234	0.770278	-1.90308	0.07045	0.145329
ENSMUSG00000005102	Eif2ak4	protein_coding	-	B32	-0.424685	0.0280909	0.059857	-0.333507	0.123875	0.341562	-0.310376	0.107969	0.182989	-0.273985	0.209823	0.703507	-0.391784	0.0434149	0.0963887	0.0862177	0.690296	0.997258	-0.229177	0.261192	0.409317
ENSMUSG00000005103	Wdr1	protein_coding	L3	-	0.837225	1.3e-07	7.56e-07	-0.136692	0.441284	0.716034	0.675199	2.07e-05	8.13e-05	-0.12319	0.488421	0.901951	0.744017	2.74e-06	1.94e-05	-0.0217368	0.9026	1	0.695935	2.76e-05	0.000167329
ENSMUSG00000005107	Slc2a9	protein_coding	L5	B31	0.648806	0.0153844	0.0354377	-0.576076	0.0586767	0.209846	0.995134	0.000195698	0.00065376	-0.329041	0.283444	0.780903	0.965724	0.000310536	0.00135568	0.235883	0.434013	0.902833	1.50716	6.79e-08	7.39e-07
ENSMUSG00000005124	Wisp1	protein_coding	L11	-	0.00623241	0.990461	1	1.41335	0.00880602	0.0520045	-0.0933773	0.857779	0.941967	-0.140923	0.823113	1	-0.670925	0.229703	0.367959	0.205909	0.729736	1	-1.45402	0.0365137	0.0851888
ENSMUSG00000005125	Ndrg1	protein_coding	L13	B35	0.23102	0.346045	0.488187	-0.295242	0.281687	0.558564	0.587533	0.0165093	0.0362695	-0.633922	0.0212608	0.284825	0.546023	0.0259428	0.0629517	0.305969	0.26417	0.780411	1.12666	1.1e-05	7.31e-05
ENSMUSG00000005131	4930550C14Rik	protein_coding	-	-	-0.506806	0.318281	0.456589	-0.158417	0.779301	0.946394	0.0837252	0.866478	0.948881	0.0305701	0.957637	1	-0.374095	0.464976	0.622337	-0.108884	0.849512	1	1.23069	0.0169161	0.0448145
ENSMUSG00000005142	Man2b1	protein_coding	L35	B4	-0.489156	0.00234369	0.00661586	-0.572337	0.00145469	0.0127583	-0.0591585	0.712767	0.826292	-0.0595796	0.740329	0.977713	0.00174792	0.991324	1	0.0814891	0.65016	0.987005	0.0284101	0.865849	0.977319
ENSMUSG00000005148	Klf5	protein_coding	L20	B24	1.56343	0.00229166	0.00648711	1.7412	0.00194797	0.0161361	2.70955	1.03e-07	5.62e-07	1.43624	0.0118199	0.210434	3.59308	1.57e-12	3.26e-11	1.26091	0.027049	0.300902	3.7652	8.67e-13	2.2e-11
ENSMUSG00000005150	Wdr83	protein_coding	-	-	-0.159877	0.343878	0.485837	0.0206838	0.912801	1	-0.185135	0.27264	0.394591	0.0930623	0.627168	0.954256	-0.188431	0.26811	0.413952	0.0795205	0.676207	0.994217	-0.138436	0.443068	0.610885
ENSMUSG00000005161	Prdx2	protein_coding	L29	B34	-5.05523	1.91e-54	3.15e-52	-2.4496	1.47255e-11	4.1328e-09	-5.059	1.58e-54	2.47e-52	-0.0759752	0.83412	1	-1.94968	2e-09	2.56e-08	-0.519743	0.151968	0.643823	-1.12367	0.000942653	0.00373901
ENSMUSG00000005198	Polr2a	protein_coding	L19	B33	-0.249232	0.0907359	0.165012	-0.0355377	0.829147	0.972301	-0.219753	0.135802	0.221912	-0.170985	0.29984	0.793142	-0.13311	0.366435	0.524118	0.0699057	0.671331	0.992902	-0.307677	0.0461935	0.103124
ENSMUSG00000005202	Shbg	protein_coding	-	-	0	1	NA	0	1	NA	0	1	NA	0	1	NA	0	1	NA	0	1	NA	0	1	NA
ENSMUSG00000005204	Senp3	protein_coding	-	-	0.316019	0.000289512	0.000984016	-0.0877178	0.374525	0.655877	0.201088	0.0211722	0.0451093	-0.05191	0.606594	0.953016	0.0109412	0.901372	0.987717	0.0529726	0.594333	0.96574	-0.166914	0.0774127	0.15668
ENSMUSG00000005220	Corin	protein_coding	L22	B20	-3.00533	7.19e-05	0.000272043	2.85212	0.000373886	0.00424994	-5.77561	1.05e-10	8.26e-10	0.685061	0.396364	0.847645	-3.04107	7.24e-05	0.000371377	0.628557	0.436108	0.903674	-1.70658	0.0295469	0.0716042
ENSMUSG00000005225	Plekha8	protein_coding	L19	B4	-0.481466	0.0186164	0.0418257	0.609883	0.00544642	0.0359864	-0.551577	0.00695784	0.0168684	0.171069	0.460082	0.884946	-0.262919	0.201496	0.333207	0.368005	0.103088	0.556259	0.132689	0.540619	0.704642
ENSMUSG00000005232	G6pc2	protein_coding	-	-	0	1	NA	0	1	NA	-0.30449	0.859716	NA	0	1	NA	0	1	NA	0	1	NA	0	1	NA
ENSMUSG00000005233	Spc25	protein_coding	L6	B10	1.77352	2.44e-06	1.17e-05	0.0246295	0.953934	1	1.10159	0.00350995	0.00910811	1.36645	0.00114461	0.0615161	0.79072	0.0371241	0.0849577	0.0425616	0.921058	1	0.952814	0.0164359	0.0437192
ENSMUSG00000005237	Dnah2	protein_coding	L31	B4	-1.35451	0.00236581	0.00666976	0.0553121	0.909541	1	-0.41665	0.341144	0.472947	-0.303119	0.54168	0.929056	0.328072	0.451855	0.610198	-0.0131347	0.978637	1	-0.52132	0.264529	0.412997
ENSMUSG00000005251	Ripk4	protein_coding	L20	B24	-5.40405	5.26e-12	5.16e-11	1.16045	0.00285134	0.0216561	-5.18956	6.85e-13	6.84e-12	0.464452	0.260437	0.756879	-5.51869	1.53e-10	2.33e-09	-1.56954	0.00187725	0.0695347	-4.72806	1.31e-07	1.34e-06
ENSMUSG00000005262	Ufd1l	protein_coding	L13	-	0.0462842	0.790684	0.904334	-0.162146	0.406923	0.686957	0.294167	0.0911338	0.158396	-0.0122858	0.950119	1	0.352843	0.0430672	0.0957396	-0.21019	0.284569	0.801477	0.426869	0.0195615	0.0506335
ENSMUSG00000005267	Zfp287	protein_coding	-	B31	0.902522	0.00039059	0.00129898	-0.0425796	0.882495	0.989951	0.276962	0.278814	0.40153	-0.489283	0.10028	0.545026	-0.693638	0.00808724	0.0234822	0.0438482	0.87976	1	-0.630081	0.0238721	0.0597814
ENSMUSG00000005268	Prlr	protein_coding	L23	B23	-2.51182	0.00112148	0.00339156	0.882854	0.223429	0.489972	-3.17243	0.000104657	0.000365687	-0.343973	0.661398	0.958093	-0.68315	0.324747	0.478095	-0.604346	0.44401	0.907799	-0.995486	0.195619	0.325844
ENSMUSG00000005299	Letm1	protein_coding	-	-	0.496823	0.000169289	0.000600559	0.177077	0.232027	0.500404	0.365661	0.00566152	0.01401	0.0296783	0.843302	1	0.190443	0.151739	0.266847	-0.0536506	0.720158	1	0.115618	0.409252	0.576061
ENSMUSG00000005312	Ubqln1	protein_coding	-	-	0.0755777	0.478881	0.628291	-0.0534692	0.654892	0.871356	-0.0263533	0.80502	0.901156	-0.0326285	0.786494	0.992245	-0.105061	0.326779	0.480141	-0.0675862	0.5738	0.959757	-0.295717	0.00891159	0.0259915
ENSMUSG00000005320	Fgfr4	protein_coding	L27	-	-5.06283	1.11e-12	1.17e-11	1.92684	1.78678e-06	5.41544e-05	-4.69623	1.86e-13	1.99e-12	0.129283	0.768844	0.985861	-3.42902	3.85e-10	5.56e-09	-1.0229	0.0327374	0.329316	-5.2293	2.42e-08	2.87e-07
ENSMUSG00000005338	Cadm3	protein_coding	L24	B39	-2.94634	3.32e-10	2.69e-09	-0.349421	0.477579	0.746639	-3.31162	3.4e-12	3.15e-11	-1.1935	0.0194689	0.272927	-3.28843	1.78e-11	3.17e-10	-1.65775	0.00134892	0.0574205	-2.51616	7.95e-07	6.89e-06
ENSMUSG00000005339	Fcer1a	protein_coding	-	B12	-2.05656	0.000632231	0.00201979	-0.150941	0.813645	0.964339	-0.842801	0.14527	0.23449	-0.891132	0.182979	0.673198	-1.5563	0.00924767	0.026313	0.846836	0.180201	0.689224	-0.0765027	0.899745	1
ENSMUSG00000005354	Txn2	protein_coding	-	B12	-0.435107	0.00118468	0.00356535	-0.23123	0.123383	0.340522	-0.313354	0.019443	0.0418526	0.0544624	0.717106	0.9712	-0.399114	0.00297722	0.00984732	0.347883	0.020233	0.265463	-0.29865	0.034127	0.0806878
ENSMUSG00000005355	Casp14	protein_coding	L24	-	0	1	1	0	1	1	0	1	1	0	1	1	0	1	1	0	1	1	0	1	1
ENSMUSG00000005357	Slc1a6	protein_coding	-	-	-3.74083	0.0073021	0.0183107	-0.941851	0.506398	0.768258	-3.82461	0.00609131	0.0149493	-2.80801	0.0610137	NA	-3.45589	0.0131974	0.0356365	-2.94175	0.0496896	NA	-2.93129	0.0420181	0.0956933
ENSMUSG00000005360	Slc1a3	protein_coding	L28	-	-1.09552	0.0330597	0.0689008	2.26671	1.38841e-05	0.000282277	-1.99109	0.000230869	0.000762607	1.67454	0.00162424	0.0754392	-2.93096	3.33e-06	2.32e-05	-0.166768	0.769237	1	-4.11027	8.01e-06	5.5e-05
ENSMUSG00000005362	Crbn	protein_coding	-	-	-0.127923	0.524946	0.674651	-0.36913	0.102016	0.300366	-0.252885	0.208976	0.317497	-0.220437	0.330903	0.813788	-0.367755	0.0685791	0.140371	-0.126179	0.57648	0.959801	-0.0610439	0.772979	0.912013
ENSMUSG00000005364	Il5ra	protein_coding	L37	B29	-5.05328	1.23e-39	8.74e-38	-0.612524	0.125835	0.344856	-4.92655	1.97e-38	1.26e-36	-0.195903	0.624565	0.954256	-3.06769	4.88e-17	1.86e-15	0.104286	0.794053	1	-2.47929	9.82e-11	1.8e-09
ENSMUSG00000005370	Msh6	protein_coding	-	-	0.255247	0.117616	0.205145	0.35117	0.053809	0.197224	0.0406329	0.803496	0.899741	0.700071	0.000124852	0.0154513	0.113657	0.487777	0.645094	0.0934657	0.611032	0.971875	0.0690297	0.689203	0.840103
ENSMUSG00000005371	Fbxo11	protein_coding	L18	B32	-0.466506	0.0605682	0.116788	0.0644337	0.816395	0.965997	-0.0928916	0.70846	0.822674	0.0596902	0.829924	1	0.434103	0.0805144	0.160242	0.0865265	0.755366	1	0.402034	0.121872	0.225028
ENSMUSG00000005373	Mlxipl	protein_coding	L23	B4	-7.34769	1.26e-31	5.57e-30	-0.427492	0.510581	0.771278	-6.95028	1.58e-29	5.9e-28	-0.486713	0.454064	0.880773	-1.401	0.0165837	0.0431422	0.0033797	0.995849	1	-2.06283	0.000752736	0.00308296
ENSMUSG00000005374	Tbl2	protein_coding	-	-	0.200693	0.19815	0.313767	0.0934009	0.593738	0.83194	-0.256452	0.102304	0.174845	-0.00469189	0.979085	1	-0.112234	0.477164	0.6348	0.0408092	0.817942	1	-0.29964	0.0763741	0.155005
ENSMUSG00000005378	Wbscr22	protein_coding	-	-	0.191552	0.137453	0.232517	-0.0976499	0.502798	0.765332	-0.0341786	0.791488	0.890617	0.00648928	0.965042	1	-0.0866983	0.506515	0.663041	-0.0109244	0.940755	1	-0.647991	5.36e-06	3.82e-05
ENSMUSG00000005397	Nid1	protein_coding	L7	B30	-5.13795	2.95e-47	3.24e-45	-0.0436123	0.909362	1	-4.8078	2.63e-42	2.09e-40	0.0907787	0.812795	1	-1.97903	9.39e-09	1.07e-07	0.0996204	0.79488	1	-2.12733	4.17e-09	5.74e-08
ENSMUSG00000005410	Mcm5	protein_coding	L6	B10	1.71723	2.36e-10	1.94e-09	-0.176132	0.562295	0.808102	1.06668	8.38e-05	0.000297934	0.447829	0.140403	0.617902	0.527333	0.0522169	0.112242	-0.437355	0.151805	0.643505	0.543189	0.0560753	0.1209
ENSMUSG00000005413	Hmox1	protein_coding	L12	B18	2.67943	1.49e-19	2.9e-18	-0.345584	0.297972	0.57674	2.88169	2.26e-22	5.07e-21	-0.306161	0.357601	0.828403	1.58208	9.43e-08	8.83e-07	-0.42221	0.204379	0.720028	1.26905	4.25e-05	0.000245443
ENSMUSG00000005417	Mprip	protein_coding	L20	-	-0.458339	5.53e-05	0.000213487	0.575776	5.19497e-06	0.000126614	-0.356791	0.00167824	0.00466398	0.331435	0.00910372	0.185177	-0.43563	0.000131413	0.000631694	-0.140969	0.26876	0.785656	-0.0803247	0.500989	0.667011
ENSMUSG00000005442	Cic	protein_coding	-	B33	0.250255	0.101812	0.181964	-0.0499946	0.770097	0.940238	0.317604	0.0378269	0.074519	-0.221761	0.195803	0.687878	0.443541	0.0037396	0.0120517	0.164853	0.335328	0.845429	0.427572	0.00756494	0.0225738
ENSMUSG00000005447	Pafah1b3	protein_coding	L6	B29	-1.59814	3.03e-13	3.38e-12	-0.257976	0.285818	0.563344	-1.63729	7.64e-14	8.45e-13	0.258557	0.284604	0.78139	-2.25132	1.23e-23	9.87e-22	0.452722	0.0598193	0.431902	-2.54978	4.89e-25	6.45e-23
ENSMUSG00000005465	Il27ra	protein_coding	L35	B38	-0.908249	0.0282275	0.0601059	-0.322124	0.485169	0.751947	-1.99555	1.48e-06	6.92e-06	-0.392424	0.395534	0.847208	-1.54142	0.000200364	0.000917492	-0.29944	0.51659	0.941143	-1.47869	0.000653803	0.00272195
ENSMUSG00000005469	Prkaca	protein_coding	L28	-	0.113193	0.391913	0.538852	0.508551	0.000549074	0.00579169	0.127337	0.335162	0.465915	0.09806	0.511535	0.913683	-0.0456671	0.731059	0.862049	0.1011	0.496848	0.934518	0.130267	0.35078	0.512432
ENSMUSG00000005470	Asf1b	protein_coding	L6	B10	1.44909	3.31e-05	0.00013259	-0.966208	0.0145597	0.0760736	0.754094	0.0309581	0.0628412	0.369426	0.345737	0.821869	0.106309	0.761828	0.887287	-0.434895	0.270034	0.785906	0.267899	0.46582	0.633132
ENSMUSG00000005474	Myl10	protein_coding	-	-	-1.03963	0.366857	0.511491	1.85925	0.104435	0.304936	-0.38968	0.725703	0.83709	3.7733	0.000792945	0.0488023	-2.54372	0.0450055	0.0992839	-1.7255	0.212275	0.725382	-1.88371	0.153277	0.26978
ENSMUSG00000005481	Ddx39	protein_coding	L3	B12	-0.00692036	0.969256	1	-0.779787	0.00011444	0.00160782	-0.306029	0.088593	0.154629	-0.288949	0.152889	0.635573	-0.649224	0.000320168	0.00139372	-0.652194	0.00128274	0.0562613	-0.571809	0.00255272	0.0088412
ENSMUSG00000005483	Dnajb1	protein_coding	L7	B3	0.318834	0.0863357	0.158137	0.372337	0.0728947	0.240984	0.154817	0.405229	0.54319	0.437665	0.0359356	0.357715	0.310682	0.0953969	0.184096	0.300141	0.150014	0.641018	0.145836	0.456936	0.62394
ENSMUSG00000005493	Msh4	protein_coding	-	-	0.906307	0.496873	0.646962	0	1	1	0.678691	0.613091	0.742846	0	1	NA	0.239844	0.86453	0.965744	0	1	NA	0	1	1
ENSMUSG00000005501	Usp40	protein_coding	-	-	0.885123	0.00015919	0.000567805	0.0873569	0.740269	0.923403	0.79132	0.000736488	0.00220731	-0.257986	0.335814	0.814973	-0.286796	0.226848	0.364275	-0.0732241	0.782886	1	-0.240402	0.33683	0.496562
ENSMUSG00000005503	Evx1	protein_coding	-	-	0	1	NA	0	1	NA	0.0268203	0.978347	NA	0	1	NA	0	1	NA	0	1	NA	0	1	NA
ENSMUSG00000005505	Kbtbd4	protein_coding	-	-	0.120422	0.346558	0.488779	0.064895	0.652452	0.869653	-0.0472256	0.712656	0.826205	-0.271867	0.0750845	0.49314	0.0189583	0.88387	0.97788	0.0125519	0.932122	1	-0.484462	0.000774536	0.00316004
ENSMUSG00000005506	Celf1	protein_coding	-	B31	-0.402114	0.000152232	0.000544509	-0.231052	0.0517758	0.19174	-0.571088	7.61e-08	4.23e-07	-0.0747885	0.530298	0.923829	-0.36948	0.000512646	0.00211612	-0.056097	0.637159	0.98168	-0.289388	0.00955032	0.0276147
ENSMUSG00000005510	Ndufs3	protein_coding	-	B12	0.526314	0.000503173	0.00164188	0.448671	0.00793467	0.0480626	0.567753	0.000172827	0.000582474	0.420948	0.0135508	0.226457	-0.151833	0.320535	0.473346	0.138686	0.416876	0.89359	-0.271441	0.0936676	0.182361
ENSMUSG00000005514	Por	protein_coding	L19	B18	0.759469	0.00243328	0.00684248	0.718534	0.0101973	0.058138	0.753053	0.00264614	0.00705448	-0.0137503	0.960968	1	1.03884	3.38e-05	0.000187518	0.19249	0.492457	0.933256	1.00707	0.000121704	0.000618623
ENSMUSG00000005533	Igf1r	protein_coding	L20	B16	0.35402	0.0803548	0.148607	0.567775	0.0118675	0.0654296	1.28213	2.03e-10	1.55e-09	0.411393	0.070445	0.480154	2.4664	1.58e-34	3.87e-32	0.509818	0.0244233	0.288233	2.47483	5.03e-32	1.49e-29
ENSMUSG00000005534	Insr	protein_coding	L20	B4	-0.372863	0.0157404	0.0361237	0.184338	0.283858	0.560683	0.244885	0.111141	0.187448	0.14605	0.399019	0.849199	0.658598	1.83e-05	0.000108632	0.0139485	0.93575	1	0.771001	1.67e-06	1.34e-05
ENSMUSG00000005540	Fcer2a	protein_coding	L37	B38	-9.58102	7.68e-42	6.21e-40	-0.474217	0.524485	0.7807	-9.22935	6.61e-40	4.57e-38	-0.567084	0.446648	0.876129	-5.61414	8.33e-17	3.04e-15	0.142188	0.848653	1	-6.23034	1.46e-18	8.64e-17
ENSMUSG00000005547	Cyp2a5	protein_coding	L33	B21	-4.76156	1.39e-11	1.3e-10	3.4509	1.58658e-07	7.6334e-06	-4.39362	8.49e-11	6.75e-10	1.13001	0.0885737	0.521894	-3.03598	2.14e-06	1.55e-05	-0.426684	0.52613	0.942471	-4.34753	3.92e-08	4.45e-07
ENSMUSG00000005553	Atp4a	protein_coding	-	-	0	1	1	1.3299	0.31763	0.596473	0.663221	0.593804	0.725709	2.6689	0.0355569	0.356672	2.1554	0.0691372	0.141251	1.59659	0.232345	0.749117	0	1	1
ENSMUSG00000005566	Trim28	protein_coding	-	-	-0.363783	0.00305399	0.00839803	-0.0593439	0.665433	0.877971	-0.521297	2.21e-05	8.64e-05	0.236664	0.0851356	0.514944	-0.541774	1.09e-05	6.83e-05	0.18487	0.178165	0.686289	-0.585902	6.21e-06	4.37e-05
ENSMUSG00000005575	Ube2m	protein_coding	L8	B34	-1.44612	2.5e-22	5.94e-21	-0.715008	1.69091e-05	0.000329447	-1.44399	2.82e-22	6.27e-21	-0.35465	0.0329423	0.346959	-0.596316	5.98e-05	0.00031249	-0.102328	0.53765	0.946391	0.222838	0.15124	0.267055
ENSMUSG00000005580	Adcy9	protein_coding	L33	B32	0.552359	0.0230568	0.0503831	0.0454442	0.869275	0.98516	0.919259	0.000139628	0.00047824	-0.574769	0.0533971	0.426835	0.486788	0.0470941	0.103188	-0.0954169	0.736103	1	1.11202	1.24e-05	8.12e-05
ENSMUSG00000005583	Mef2c	protein_coding	L28	B38	-4.2443	8.53e-53	1.33e-50	-0.502361	0.100269	0.297402	-3.67883	1.6e-40	1.15e-38	-0.469761	0.124633	0.592742	-2.55767	1.37e-20	8.01e-19	-0.114913	0.706916	0.99923	-2.39398	1.01e-16	4.62e-15
ENSMUSG00000005609	Ctr9	protein_coding	-	-	0.0204013	0.8786	0.973719	0.196086	0.18863	0.444651	-0.175103	0.190469	0.294253	0.195922	0.193636	0.68523	-0.207948	0.122218	0.224521	0.232649	0.120779	0.587715	-0.0398289	0.778669	0.915653
ENSMUSG00000005610	Eif4g2	protein_coding	-	-	0.0336372	0.780818	0.896767	-0.100486	0.457251	0.730084	-0.0681269	0.573066	0.707147	0.0153638	0.909568	1	-0.0109329	0.927962	1	0.0522402	0.699223	0.997899	0.0574509	0.649799	0.804855
ENSMUSG00000005611	Mrvi1	protein_coding	L22	B35	0.647446	0.0385211	0.0786673	-0.594665	0.0894912	0.276685	1.13137	0.000297832	0.000963153	-0.842532	0.0164883	0.25083	1.50218	1.57e-06	1.16e-05	-0.0371129	0.915534	1	2.39488	2.32e-13	6.43e-12
ENSMUSG00000005615	Pcyt1a	protein_coding	-	-	0.07156	0.668462	0.803458	-0.0606379	0.746084	0.926421	0.295113	0.0768811	0.136811	0.149134	0.427713	0.864721	0.567288	0.000678355	0.00271062	0.141603	0.450201	0.911925	0.900236	2.51e-07	2.42e-06
ENSMUSG00000005621	Zfp592	protein_coding	L18	B33	-0.431216	0.000187318	0.000660174	-0.071973	0.576751	0.819783	-0.412183	0.000353336	0.00112841	-0.242068	0.0626985	0.459943	-0.148663	0.197985	0.328296	0.0435232	0.736257	1	-0.0169856	0.88855	0.995483
ENSMUSG00000005625	Psmd4	protein_coding	L15	B34	-1.73368	1.19e-26	3.78e-25	-1.41758	5.71899e-15	6.42025e-12	-1.66555	9.73e-25	2.58e-23	-0.356081	0.0493969	0.41489	-1.27126	4.59e-15	1.37e-13	-0.298799	0.0989551	0.545644	-0.728527	1.75e-05	0.000110733
ENSMUSG00000005628	Tmod4	protein_coding	-	-	-2.06145	0.000119185	0.000434247	1.834	0.000571402	0.0059764	-2.32839	1.73e-05	6.89e-05	0.196421	0.725764	0.974111	-2.00311	0.000251788	0.00112451	0.0651577	0.907152	1	-2.03417	0.00090364	0.00359832
ENSMUSG00000005640	Insrr	protein_coding	L7	-	0.85416	0.0488149	0.0967972	-1.51021	0.0106652	0.0601811	0.0608809	0.890689	0.966314	-2.44657	0.00134412	0.0674861	-1.75146	0.000852872	0.0033215	-2.96609	0.000279816	0.0214979	-0.321788	0.523195	0.687947
ENSMUSG00000005649	Cabp5	protein_coding	-	-	-0.113599	0.932942	NA	0	1	NA	-0.128817	0.923994	NA	0	1	NA	0	1	NA	0	1	NA	0	1	NA
ENSMUSG00000005656	Snx6	protein_coding	L6	B13	0.573422	0.000357058	0.00119567	0.0128953	0.943035	1	0.453539	0.00476088	0.0119938	0.257573	0.155121	0.638653	0.628348	9.4e-05	0.000469098	-0.0546156	0.763574	1	0.175137	0.302166	0.457428
ENSMUSG00000005667	Mthfd2	protein_coding	L7	B1	-2.69939	8.84e-15	1.15e-13	-1.93606	6.22234e-07	2.32475e-05	-3.1014	5.28e-19	9.27e-18	0.00966057	0.980138	1	-1.5823	5.4e-06	3.6e-05	0.204349	0.598409	0.966988	-0.683818	0.0599911	0.127461
ENSMUSG00000005672	Kit	protein_coding	L33	B17	-1.25593	1.79e-05	7.51e-05	0.934737	0.00349371	0.0253897	-0.104586	0.717283	0.829977	0.319631	0.323569	0.809644	1.1625	5.26e-05	0.000278581	0.013851	0.965941	1	1.30759	1.36e-05	8.83e-05
ENSMUSG00000005674	Tomm40l	protein_coding	L29	B8	0.239239	0.287805	0.421878	0.225239	0.370604	0.652306	0.169228	0.452128	0.591374	-0.117994	0.64333	0.95461	-0.963816	2.52e-05	0.00014498	-0.483686	0.0586212	0.429192	-1.18453	1.24e-06	1.03e-05
ENSMUSG00000005677	Nr1i3	protein_coding	-	B23	0.257772	0.701813	0.831566	1.12324	0.124611	0.342789	0.735065	0.270335	0.391639	0.333021	0.662459	0.958093	-0.184638	0.788264	0.909243	-0.455311	0.563676	0.955599	-0.464186	0.533984	0.698207
ENSMUSG00000005681	Apoa2	protein_coding	L38	B21	-1.3343	0.0404827	0.0822164	-0.622163	0.387537	0.667787	-1.416	0.0296978	0.0606012	0.627521	0.3762	0.839804	-0.775349	0.231672	0.370184	-0.470769	0.51504	0.940964	-0.150932	0.823356	0.946419
ENSMUSG00000005682	Pan2	protein_coding	-	B31	-0.271464	0.176994	0.286178	0.0232013	0.917724	1	-0.0138441	0.945052	1	0.00812025	0.971256	1	0.547551	0.0063888	0.0191348	0.185331	0.409669	0.88869	0.7695	0.000248638	0.00115845
ENSMUSG00000005683	Cs	protein_coding	-	-	0.723801	6.62e-09	4.56e-08	0.695155	6.12206e-07	2.29821e-05	0.752498	1.63e-09	1.11e-08	0.347388	0.0130499	0.221675	0.220534	0.077796	0.155765	0.110447	0.430111	0.900292	0.148191	0.258277	0.405456
ENSMUSG00000005686	Ampd3	protein_coding	L18	B6	1.36348	4.43e-08	2.75e-07	-0.247141	0.376767	0.657996	1.6691	2.06e-11	1.75e-10	0.0410532	0.883441	1	2.23183	3.16e-19	1.61e-17	0.427528	0.125458	0.59667	2.36383	1.03e-19	6.99e-18
ENSMUSG00000005687	Bcas2	protein_coding	-	-	-1.109	1.21e-15	1.7e-14	-0.452422	0.00341742	0.0249429	-1.08535	4.48e-15	5.57e-14	-0.183544	0.236439	0.731401	-0.792942	1.06e-08	1.19e-07	-0.272888	0.0779445	0.489586	-0.941936	1.34e-10	2.39e-09
ENSMUSG00000005696	Sh2d1a	protein_coding	L35	B41	0.546443	0.0896864	0.163471	-0.0129787	0.971387	1	-0.534634	0.0999143	0.171307	0.689227	0.0559936	0.436937	-0.558785	0.0874958	0.171519	-1.13939	0.00249245	0.0824814	-0.314061	0.361524	0.524463
ENSMUSG00000005698	Ctcf	protein_coding	-	B39	-0.215795	0.0354314	0.0731336	-0.185799	0.106002	0.307809	-0.410181	6.48e-05	0.000234549	0.11926	0.300739	0.793957	-0.347164	0.000749338	0.00295916	0.090367	0.431951	0.901274	-0.303659	0.00509575	0.0160615
ENSMUSG00000005699	Pard6a	protein_coding	-	-	0.462008	0.118591	0.206537	-0.0522069	0.876689	0.988484	0.392664	0.184627	0.286524	-0.0765964	0.824774	1	0.0317178	0.916152	0.997379	0.607248	0.0672424	0.456423	-0.124482	0.700464	0.850241
ENSMUSG00000005705	Agrp	protein_coding	L31	-	-0.462297	0.708074	0.837022	3.26405	0.00285082	0.0216561	0.649222	0.56495	0.699842	2.26323	0.0522227	0.423685	1.31332	0.239688	0.380361	0.966926	0.445012	0.908151	-0.996534	0.453862	0.621009
ENSMUSG00000005716	Pvalb	protein_coding	L24	B27	-9.59815	1.05e-11	1.01e-10	1.97061	0.151992	0.389523	-6.93383	1.52e-07	8.15e-07	-0.191914	0.88913	1	-7.57846	3.01e-08	3.11e-07	-1.80314	0.190935	0.704505	-7.24524	4.11e-07	3.81e-06
ENSMUSG00000005718	Tfap4	protein_coding	L33	B32	-1.26881	8.49e-08	5.07e-07	-0.157086	0.544883	0.794754	-0.92214	8.18e-05	0.000291134	0.269641	0.299736	0.793142	0.121413	0.599521	0.750787	0.330054	0.201192	0.717042	-0.23609	0.339171	0.499225
ENSMUSG00000005732	Ranbp1	protein_coding	L4	B13	1.01209	1.96e-08	1.27e-07	0.146976	0.466878	0.738205	0.795314	1.03e-05	4.23e-05	0.176648	0.383787	0.843692	0.728568	5.44e-05	0.000287037	0.334887	0.0976673	0.542928	0.0463102	0.807428	0.934695
ENSMUSG00000005763	Cd247	protein_coding	L35	B41	0.777864	0.00116043	0.00349802	0.296042	0.268803	0.544528	-0.252411	0.292814	0.417307	0.508052	0.0580291	0.443467	0.0255467	0.915241	0.996836	-0.422722	0.116414	0.581907	0.28155	0.262337	0.41066
ENSMUSG00000005774	Rfx5	protein_coding	-	B39	-0.581338	0.0127021	0.0299446	-0.264348	0.310476	0.589139	-0.75109	0.00128896	0.00367395	-0.258535	0.322757	0.809367	-1.64216	2.94e-12	5.86e-11	0.0470231	0.856824	1	-1.97359	2.59e-15	9.6e-14
ENSMUSG00000005779	Psmb4	protein_coding	L8	B12	0.677915	5.55e-05	0.000214323	-0.340923	0.0714624	0.238211	0.608348	0.000297501	0.000962347	0.0407384	0.829662	1	0.148906	0.377418	0.535529	-0.113463	0.548904	0.950617	-0.0377669	0.831278	0.95154
ENSMUSG00000005800	Mmp8	protein_coding	L13	B17	5.3546	8.75e-31	3.61e-29	-0.285448	0.581965	0.823324	6.08951	2.57e-39	1.73e-37	0.258163	0.618516	0.954256	6.19735	1.17e-40	5.06e-38	1.41438	0.00625939	0.142596	6.08659	3.68e-36	1.62e-33
ENSMUSG00000005802	Slc30a4	protein_coding	L12	B39	-0.770722	0.00663648	0.0168243	0.426459	0.174061	0.424403	-0.899929	0.00153823	0.00431301	0.444345	0.159064	0.643463	0.146775	0.603101	0.75378	0.106919	0.73528	1	-0.137087	0.64549	0.801156
ENSMUSG00000005803	Sqrdl	protein_coding	-	B6	1.32393	3.03e-12	3.06e-11	0.0570161	0.789704	0.952166	1.87268	4.89e-23	1.14e-21	0.148948	0.488927	0.902013	2.14693	9.52e-30	1.45e-27	0.262294	0.220583	0.735545	2.21841	3.61e-29	8.1e-27
ENSMUSG00000005804	Bloc1s6	protein_coding	-	B9	0.18827	0.0596379	0.115186	-0.270439	0.0179738	0.0886654	0.188043	0.0595456	0.110032	-0.244313	0.0376941	0.365371	0.0465557	0.645294	0.789677	-0.166153	0.150753	0.6417	-0.0879069	0.417767	0.584643
ENSMUSG00000005813	Metap1	protein_coding	-	-	0.499619	1.46e-06	7.26e-06	0.160813	0.169158	0.416751	0.428431	3.62e-05	0.000137067	-0.0960854	0.428112	0.865028	0.386745	0.000218301	0.000989166	-0.0839152	0.484075	0.931464	0.176285	0.114445	0.213724
ENSMUSG00000005823	Gpr108	protein_coding	-	B9	0.449739	0.000856949	0.00265753	-0.201667	0.184284	0.439577	0.5463	5.06e-05	0.000186483	-0.195254	0.202614	0.694863	0.208582	0.123468	0.22627	-0.0959053	0.529153	0.94357	0.184666	0.194527	0.324337
ENSMUSG00000005824	Tnfsf14	protein_coding	L14	B16	1.79778	2.11e-08	1.36e-07	-0.122103	0.735339	0.921464	2.03828	2.09e-10	1.59e-09	-0.0292195	0.935862	1	2.0056	4.13e-10	5.94e-09	0.45772	0.203832	0.719397	1.97534	3.84e-09	5.34e-08
ENSMUSG00000005836	Gata6	protein_coding	L27	B4	-5.53337	2.79e-33	1.34e-31	0.44874	0.300763	0.580327	-5.26114	3.04e-32	1.32e-30	-0.0529429	0.903422	1	-1.08668	0.00560893	0.017101	0.208007	0.632438	0.979036	-2.25292	1.02e-07	1.07e-06
ENSMUSG00000005846	Rsl1d1	protein_coding	L4	B9	0.441905	0.0146909	0.0340263	0.127906	0.528175	0.783177	0.308231	0.0888639	0.155022	0.15378	0.450296	0.878009	0.545112	0.00263838	0.00888289	0.200782	0.323101	0.836593	0.209622	0.271154	0.420956
ENSMUSG00000005864	Cnga2	protein_coding	L18	-	-4.28388	8.9e-06	3.92e-05	-0.554706	0.437347	0.712541	-3.88068	3.28e-05	0.000125103	-1.39172	0.110486	0.566106	-4.48125	3.37e-06	2.34e-05	-3.88858	0.000429966	0.0283745	-3.89853	0.000142318	0.000710447
ENSMUSG00000005871	Apc	protein_coding	-	B32	-0.328737	0.122732	0.212401	0.0941001	0.692347	0.896078	-0.296675	0.163559	0.258647	0.0658713	0.782273	0.991548	-0.0799567	0.707434	0.842797	0.0936214	0.694184	0.997258	0.031655	0.887157	0.994587
ENSMUSG00000005873	Reep5	protein_coding	-	B12	0.233066	0.0479383	0.0952599	0.270043	0.0403283	0.160489	0.219648	0.062249	0.114266	-0.0129651	0.92232	1	0.0818839	0.48839	0.645669	0.00175396	0.989444	1	-0.0754612	0.54417	0.708014
ENSMUSG00000005881	Ergic3	protein_coding	-	B7	-0.308175	0.00890834	0.0218417	-0.059368	0.652177	0.869581	-0.0795692	0.498459	0.637299	0.0489	0.712154	0.969343	-0.0742858	0.528782	0.684285	-0.0404175	0.759992	1	-0.0134658	0.913553	1
ENSMUSG00000005882	Uqcc1	protein_coding	-	-	-0.00987474	0.945329	1	0.404704	0.0112541	0.0628563	-0.195651	0.175158	0.274176	-0.153771	0.355153	0.826763	-0.604963	4.13e-05	0.00022448	-0.0964917	0.557112	0.953773	-0.660794	3.25e-05	0.000193837
ENSMUSG00000005883	Spo11	protein_coding	L35	B19	-0.162413	0.736382	0.860488	0.477281	0.372728	0.65414	-0.995738	0.0402598	0.0786937	1.88934	0.000390197	0.0296796	-0.903768	0.0636375	0.131915	-2.10222	0.000230038	0.0186763	-0.331788	0.514763	0.679959
ENSMUSG00000005886	Ncoa2	protein_coding	-	B32	-0.0845196	0.607613	0.751452	-0.336826	0.0677104	0.229415	-0.0743966	0.651216	0.775723	-0.186038	0.314107	0.801364	0.338475	0.039705	0.0898132	0.071402	0.698373	0.997899	0.63423	0.000229345	0.00108102
ENSMUSG00000005891	Prl4a1	protein_coding	-	-	NA	NA	NA	NA	NA	NA	NA	NA	NA	NA	NA	NA	NA	NA	NA	NA	NA	NA	NA	NA	NA
ENSMUSG00000005892	Trh	protein_coding	-	-	0	1	1	0	1	1	0	1	1	0	1	NA	-0.204911	0.897094	0.98509	0	1	NA	0	1	1
ENSMUSG00000005893	Nr2c2	protein_coding	-	B31	-0.272046	0.054729	0.106886	-0.119909	0.449105	0.722757	-0.219444	0.120987	0.201133	0.0226736	0.886655	1	0.156049	0.270249	0.416062	-0.136945	0.389116	0.878815	0.266111	0.0729594	0.149437
ENSMUSG00000005897	Nr2c1	protein_coding	-	B31	-0.0402181	0.857214	0.956647	0.117388	0.638308	0.861319	-0.102898	0.645196	0.770737	0.235684	0.351687	0.824967	-0.36919	0.103841	0.197107	0.0630444	0.803154	1	-0.625862	0.010797	0.0306352
ENSMUSG00000005899	Smpd4	protein_coding	-	-	0.0719911	0.681474	0.81415	-0.385386	0.0512822	0.1906	0.0547202	0.754968	0.86049	0.0278221	0.888278	1	0.0476725	0.786408	0.907652	-0.0678382	0.731489	1	0.0949825	0.607654	0.766752
ENSMUSG00000005907	Pex1	protein_coding	-	-	0.129055	0.411658	0.559749	0.0744994	0.673745	0.88382	0.369901	0.0177075	0.0385603	-0.418669	0.0273682	0.319672	0.082799	0.602764	0.753486	0.0104931	0.953761	1	0.385407	0.0214366	0.0546127
ENSMUSG00000005917	Otx1	protein_coding	L22	-	-3.35427	0.00274956	0.00763449	2.5163	0.00352889	0.025598	-2.9406	0.00865977	0.0204686	0.0633508	0.95198	1	-3.04671	0.00653082	0.0194976	-2.47692	0.0462891	0.38793	-2.47444	0.034886	0.082146
ENSMUSG00000005936	Kctd20	protein_coding	-	B16	-0.237423	0.0756546	0.141239	-0.754359	5.11628e-07	1.99696e-05	-0.0660011	0.621149	0.749915	-0.00718018	0.961792	1	0.133332	0.318407	0.470669	-0.192273	0.199544	0.714954	0.242333	0.083411	0.166062
ENSMUSG00000005947	Itgae	protein_coding	L37	B37	-1.23778	0.0129243	0.0304175	0.224451	0.683713	0.889801	-1.66737	0.000842306	0.00249183	-0.110056	0.842535	1	-0.344733	0.487249	0.64457	-0.40859	0.461264	0.920477	-1.55721	0.00322982	0.010832
ENSMUSG00000005949	Ctns	protein_coding	-	B18	0.118791	0.397701	0.545141	-0.156249	0.325798	0.606066	0.717127	2.54e-07	1.32e-06	-0.111017	0.494113	0.904511	0.967979	3.8e-12	7.45e-11	0.204728	0.197135	0.711712	1.10671	3.47e-14	1.1e-12
ENSMUSG00000005950	P2rx5	protein_coding	L33	-	-1.59236	0.00492257	0.0128473	1.89691	0.000861092	0.00836562	0.305159	0.563321	0.698595	-0.425577	0.497576	0.906084	1.7308	0.000894116	0.00346267	-1.45033	0.0314689	0.321931	-0.540998	0.358322	0.520682
ENSMUSG00000005951	Shpk	protein_coding	-	-	-0.654671	0.00199862	0.00573455	-0.628139	0.00967793	0.055962	-0.209087	0.313615	0.441798	-0.322588	0.191625	0.681287	-0.362767	0.0876397	0.171745	-0.412064	0.0925716	0.529857	0.179261	0.419462	0.586304
ENSMUSG00000005952	Trpv1	protein_coding	-	-	-2.68412	0.0508109	0.100205	0.115453	0.932298	1	-1.35102	0.298749	0.42438	-2.16725	0.14331	0.620893	-2.86909	0.036828	0.0844075	-2.30414	0.119704	0.585979	-0.274157	0.838343	0.957142
ENSMUSG00000005958	Ephb3	protein_coding	L33	B24	-5.13148	7.01e-14	8.31e-13	2.40091	4.78437e-10	6.40861e-08	-4.20092	1.75e-14	2.06e-13	1.23931	0.00191726	0.0817424	-4.33395	3.39e-12	6.7e-11	0.134298	0.747141	1	-5.70818	1.22e-09	1.85e-08
ENSMUSG00000005968	Tuft1	protein_coding	L7	-	-0.302036	0.206928	0.325084	1.24482	8.20866e-07	2.91006e-05	-0.515508	0.032074	0.0647217	0.629472	0.0174492	0.258354	-0.343447	0.158643	0.276007	0.249579	0.351673	0.856358	-0.599053	0.0267772	0.0659665
ENSMUSG00000005973	Rcn1	protein_coding	L36	B25	0.678659	0.00219501	0.00623682	0.636325	0.0100349	0.0575046	0.176522	0.427061	0.565775	-0.165515	0.512931	0.914736	0.0518999	0.816269	0.931677	-0.293434	0.245337	0.762083	-0.149857	0.525942	0.690655
ENSMUSG00000005980	Dnase1	protein_coding	-	B25	-2.65051	0.00439575	0.0116111	-2.62287	0.018346	0.0900185	-1.34364	0.101449	0.173573	-0.801036	0.402445	0.850593	-2.09975	0.0211517	0.0529688	-1.17714	0.227474	0.74536	-1.74361	0.0763575	0.154984
ENSMUSG00000005981	Trap1	protein_coding	-	B13	0.373125	0.0421313	0.0851225	0.260119	0.205099	0.466045	0.209179	0.25475	0.372726	0.0155792	0.93991	1	-0.429298	0.020113	0.0508884	0.158513	0.441516	0.906993	-0.59149	0.00238178	0.00832405
ENSMUSG00000005982	Naa60	protein_coding	-	B9	0.345294	0.00876403	0.0215336	-0.212856	0.150259	0.38727	0.439878	0.00083453	0.00247099	-0.119767	0.420573	0.861613	0.556674	2.41e-05	0.000139226	0.0244607	0.868793	1	0.719905	1.82e-07	1.8e-06
ENSMUSG00000005983	1700037C18Rik	protein_coding	-	-	0.0719474	0.754015	0.87485	-0.169253	0.517956	0.776671	0.138631	0.544258	0.681184	-0.0873621	0.746177	0.979761	0.485923	0.0339628	0.0788693	0.351798	0.17389	0.680405	0.788514	0.00102976	0.00403829
ENSMUSG00000005986	Ankrd13d	protein_coding	-	B31	-0.560121	0.00849846	0.020949	-0.0913021	0.699966	0.901039	-0.406381	0.055118	0.103005	0.0291963	0.903137	1	-0.408546	0.055985	0.118856	0.368614	0.118236	0.584057	-0.0375112	0.867404	0.978619
ENSMUSG00000005994	Tyrp1	protein_coding	-	-	0	1	1	0	1	1	0	1	1	0	1	1	0	1	1	0	1	1	0	1	1
ENSMUSG00000006005	Tpr	protein_coding	L6	B33	0.310461	0.177659	0.286979	-0.0105834	0.967199	1	0.200814	0.383263	0.519875	-0.0895956	0.727951	0.974874	0.137142	0.551651	0.705805	0.0827212	0.747959	1	0.152409	0.52709	0.691548
ENSMUSG00000006007	Pdc	protein_coding	-	-	NA	NA	NA	NA	NA	NA	NA	NA	NA	NA	NA	NA	NA	NA	NA	NA	NA	NA	NA	NA	NA
ENSMUSG00000006010	BC003331	protein_coding	L4	-	0.133229	0.535473	0.684397	0.00121945	0.995958	1	0.164452	0.444102	0.58301	-0.262479	0.280821	0.777531	-0.10652	0.621624	0.769055	-0.0160384	0.947093	1	-0.187479	0.409306	0.576092
ENSMUSG00000006014	Prg4	protein_coding	L10	B4	-7.17615	9.54e-35	5.08e-33	-0.975734	0.131356	0.35468	-6.49995	6.9e-29	2.46e-27	-0.562314	0.384572	0.843729	-0.849495	0.144088	0.256079	0.195789	0.762072	1	-1.93897	0.00140952	0.00528301
ENSMUSG00000006019	Dhx34	protein_coding	-	-	0.0211003	0.89353	0.984954	-0.121706	0.492484	0.758231	-0.157986	0.316963	0.445528	-0.207334	0.250901	0.745418	-0.309116	0.0523694	0.11245	-0.241565	0.178621	0.686622	-0.499723	0.00331932	0.0110847
ENSMUSG00000006021	Kptn	protein_coding	L28	B12	-0.0557384	0.839368	0.942766	0.0917102	0.765261	0.937148	-0.275991	0.316323	0.444788	-0.443322	0.159605	0.643676	-0.551478	0.0474503	0.103846	-0.065008	0.833967	1	-0.965092	0.00126116	0.00479154
ENSMUSG00000006024	Napa	protein_coding	-	B34	-1.70837	5.28e-26	1.61e-24	-0.941734	1.94919e-07	9.1175e-06	-1.55732	6.66e-22	1.44e-20	-0.386504	0.0326615	0.345655	-0.972783	1.85e-09	2.38e-08	-0.0165666	0.926953	1	-0.179012	0.290002	0.443264
ENSMUSG00000006050	Sra1	protein_coding	L12	-	-0.104959	0.43485	0.583304	-0.0955254	0.526189	0.781658	-0.202512	0.131993	0.216679	-0.0296486	0.845592	1	-0.0836193	0.535428	0.69057	-0.0358914	0.812784	1	0.0986689	0.486802	0.652884
ENSMUSG00000006056	Calcoco2	protein_coding	L34	-	0	1	1	3.63268	0.0137316	0.073214	0	1	1	1.21572	0.443888	0.873995	0	1	1	0	1	1	0	1	1
ENSMUSG00000006057	Atp5g1	protein_coding	L9	B8	0.532339	0.0227867	0.0498601	1.10019	2.33267e-05	0.000430641	0.510482	0.0289731	0.0593071	0.426881	0.103694	0.551598	0.0272011	0.907777	0.992246	0.0343661	0.896021	1	-0.284559	0.250514	0.395883
ENSMUSG00000006058	Snf8	protein_coding	-	B8	0.420429	0.000794963	0.0024866	-0.254702	0.0731318	0.24137	0.558616	7.99e-06	3.34e-05	-0.183963	0.201838	0.69417	0.0911297	0.470804	0.628279	-0.123499	0.38749	0.87873	0.193478	0.14618	0.260279
ENSMUSG00000006095	Tbcb	protein_coding	L9	B13	1.05763	3.17e-15	4.28e-14	0.141816	0.351243	0.632642	1.09637	2.81e-16	3.89e-15	0.215212	0.163932	0.649235	0.523155	0.000115322	0.000562599	-0.143972	0.355487	0.858621	0.40046	0.00533038	0.0166753
ENSMUSG00000006127	Inpp5k	protein_coding	L20	B25	-0.00623986	0.971727	1	-0.318556	0.106192	0.308159	0.235249	0.181189	0.282098	-0.0275337	0.889086	1	0.628981	0.000350317	0.00150737	0.140415	0.476026	0.930472	0.878128	1.82e-06	1.45e-05
ENSMUSG00000006134	Crkl	protein_coding	-	B32	0.295257	0.00435859	0.0115217	-0.10369	0.37611	0.657589	0.113095	0.275555	0.397857	-0.119792	0.316364	0.803555	0.12745	0.222292	0.359244	0.0770528	0.512679	0.940166	0.438111	6.39e-05	0.000350476
ENSMUSG00000006143	Upk3bl	protein_coding	L3	-	2.65659	0.0226118	0.0495355	0	1	1	1.13308	0.358304	0.492107	0.692556	0.633104	0.954256	0.245212	0.855108	0.960368	0	1	1	0	1	1
ENSMUSG00000006154	Eps8l1	protein_coding	L34	B38	-1.50552	0.00881158	0.0216307	0.559138	0.380031	0.661002	-1.68644	0.00335801	0.00875623	0.388937	0.541923	0.929056	-2.71621	2.81e-06	1.99e-05	0.780413	0.220541	0.735545	-1.59829	0.00808584	0.0239269
ENSMUSG00000006169	Clint1	protein_coding	L2	B33	0.310562	0.000743014	0.00234041	-0.163138	0.11509	0.325172	0.382681	3.19e-05	0.000121679	-0.23823	0.0227552	0.294433	0.655298	1.1e-12	2.34e-11	0.134174	0.195065	0.709445	0.63953	3.52e-11	6.93e-10
ENSMUSG00000006179	Prss16	protein_coding	L13	B19	2.25314	0.000648846	0.00206797	4.94904	6.13169e-12	2.03598e-09	2.71696	3.81e-05	0.000143398	6.33262	1.30581e-18	1.49483e-14	3.33816	4.12e-07	3.42e-06	-0.349664	0.649396	0.986971	3.23858	2.29e-06	1.78e-05
ENSMUSG00000006191	Cdkal1	protein_coding	-	-	-0.211718	0.189505	0.302807	0.0267357	0.882081	0.989804	-0.507178	0.00179105	0.00494426	-0.159548	0.394943	0.847208	-0.824871	8.63e-07	6.74e-06	-0.209788	0.258971	0.775255	-0.387798	0.028527	0.0695644
ENSMUSG00000006200	Rhox6	protein_coding	-	-	NA	NA	NA	NA	NA	NA	NA	NA	NA	NA	NA	NA	NA	NA	NA	NA	NA	NA	NA	NA	NA
ENSMUSG00000006204	5430419D17Rik	protein_coding	-	-	0	1	1	0.797205	0.65102	0.868765	0	1	1	0	1	NA	0	1	1	1.46594	0.40569	NA	0	1	1
ENSMUSG00000006205	Htra1	protein_coding	L33	B27	-0.397015	0.214636	0.334866	1.61519	4.05618e-06	0.000102822	-0.373135	0.242986	0.358854	0.214882	0.548768	0.932085	-3.01556	2.05e-17	8.21e-16	-0.180761	0.615604	0.972554	-3.54773	5.82e-17	2.75e-15
ENSMUSG00000006215	Zbtb17	protein_coding	-	B9	0.440434	0.00392818	0.0104949	0.178161	0.298776	0.577964	0.596924	8.95e-05	0.000316448	0.0387482	0.824543	1	0.520835	0.000674305	0.00269533	0.0574477	0.740631	1	0.593037	0.000231427	0.00108978
ENSMUSG00000006216	Clcnkb	protein_coding	-	-	0.28452	0.852245	0.952785	2.78677	0.0717653	0.238738	0.274686	0.856459	0.940868	2.44959	0.11903	0.581509	3.41002	0.0176877	0.0455659	3.14315	0.0421385	0.370387	0	1	1
ENSMUSG00000006218	Fam131c	protein_coding	-	-	-0.213195	0.865239	0.963049	2.56588	0.022688	0.105372	0	1	1	0.71436	0.60344	0.951731	0.873527	0.459741	0.617225	0	1	1	0	1	1
ENSMUSG00000006219	Fblim1	protein_coding	L3	B4	-0.462859	0.237121	0.362278	1.57798	0.000255801	0.0031053	-0.0120172	0.975431	1	0.424391	0.330717	0.813788	0.763389	0.0500095	0.108446	-0.238923	0.586279	0.963546	-0.3044	0.460537	0.627972
ENSMUSG00000006221	Hspb7	protein_coding	L22	B20	-1.19067	0.111081	0.195673	3.58163	1.39912e-05	0.000283613	-4.29181	2.05e-08	1.22e-07	1.92085	0.0199175	0.277089	-2.34285	0.00183466	0.0064754	1.34121	0.104179	0.557319	-1.78822	0.0227293	0.0574115
ENSMUSG00000006235	Epor	protein_coding	L27	B35	-0.566432	0.232222	0.356544	-1.84547	0.000861224	0.00836562	-0.181646	0.700356	0.816133	0.892259	0.0885141	0.521894	0.741776	0.114708	0.213802	0.52631	0.316057	0.83142	0.841298	0.0874124	0.172373
ENSMUSG00000006241	Ccdc159	protein_coding	L29	-	-0.257642	0.683075	0.815591	1.16974	0.067947	0.22992	-0.963682	0.144802	0.233832	0.94608	0.161362	0.645131	-0.182343	0.777201	0.900061	-2.91435	0.00887127	0.171824	-1.27356	0.122787	0.226269
ENSMUSG00000006262	Mob1b	protein_coding	-	-	0.156934	0.586171	0.731924	-0.142402	0.658658	0.874267	0.532812	0.0643672	0.117623	-0.111873	0.729175	0.975159	0.350078	0.224734	0.3621	-0.128438	0.690721	0.997258	0.583038	0.05322	0.115787
ENSMUSG00000006269	Atp6v1b1	protein_coding	L28	-	0.360173	0.774643	0.891762	4.99409	7.79235e-06	0.0001763	0	1	1	4.36677	0.000131098	0.0160508	0	1	1	1.70562	0.189778	0.702162	0	1	1
ENSMUSG00000006270	Vax1	protein_coding	-	-	0	1	NA	0	1	NA	0	1	NA	0	1	NA	0	1	NA	0	1	NA	0	1	NA
ENSMUSG00000006273	Atp6v1b2	protein_coding	L14	B18	1.28058	3.65e-27	1.2e-25	-0.199278	0.13564	0.362265	1.27133	8.42e-27	2.58e-25	0.0586729	0.661244	0.958093	0.477265	6.09e-05	0.000317607	0.0841912	0.528511	0.943283	0.439079	0.000435133	0.00190168
ENSMUSG00000006276	Eps15l1	protein_coding	-	-	-0.105633	0.379118	0.524921	-0.146902	0.274959	0.551063	-0.112543	0.348565	0.481283	-0.190778	0.159376	0.643532	-0.210423	0.0807069	0.160494	-0.00313331	0.98146	1	-0.236001	0.062679	0.13194
ENSMUSG00000006281	Tep1	protein_coding	L36	B30	0.127946	0.56208	0.710318	-0.289409	0.241528	0.51219	-0.0665135	0.763185	0.867214	-0.0557278	0.821845	1	-0.864334	9.69e-05	0.000482169	0.00254024	0.991799	1	-1.05264	6.43e-06	4.5e-05
ENSMUSG00000006288	Ttc5	protein_coding	-	B38	-0.720638	2.02e-07	1.15e-06	-0.32199	0.0377054	0.153365	-0.847075	1.04e-09	7.25e-09	0.00959981	0.950856	1	-0.662954	2.02e-06	1.47e-05	0.171954	0.264709	0.780798	-0.584748	8.11e-05	0.000431625
ENSMUSG00000006289	Osgep	protein_coding	-	-	-0.238329	0.0694909	0.131453	0.24576	0.0919251	0.281446	-0.101076	0.439868	0.579065	0.0883814	0.55205	0.932848	-0.684481	3.01e-07	2.56e-06	0.0876683	0.552795	0.952373	-0.6034	2.27e-05	0.000139551
ENSMUSG00000006299	Aamp	protein_coding	-	-	-0.0726087	0.598766	0.743233	-0.0495975	0.748049	0.927391	0.0115844	0.933054	0.99632	-0.0285776	0.853848	1	-0.222594	0.107654	0.20301	0.0046516	0.976023	1	-0.291557	0.0450511	0.101086
ENSMUSG00000006301	Tmbim1	protein_coding	L20	B6	-0.083185	0.595604	0.740658	0.512766	0.00324367	0.0239711	0.0345377	0.825327	0.917012	-0.0193179	0.913151	1	0.232512	0.13804	0.247293	-0.184965	0.296117	0.812082	0.344124	0.0365577	0.0852709
ENSMUSG00000006304	Arpc2	protein_coding	L2	B18	0.766846	2.49e-11	2.28e-10	-0.254109	0.048176	0.18242	0.898701	5.2e-15	6.42e-14	-0.23999	0.0623597	0.459143	0.989361	7.33e-18	3.06e-16	0.0220107	0.864119	1	1.14691	1.38e-21	1.17e-19
ENSMUSG00000006307	Kmt2b	protein_coding	L18	B33	-0.0835098	0.646649	0.785154	0.00201735	0.992095	1	-0.0363113	0.841979	0.929552	-0.286725	0.1603	0.644292	0.29175	0.109236	0.205403	0.0268429	0.895207	1	0.3215	0.0917179	0.179175
ENSMUSG00000006310	Zbtb32	protein_coding	L35	B30	-1.62986	1.14e-05	4.92e-05	-0.729423	0.0780599	0.252714	-2.50094	1.85e-11	1.59e-10	0.198456	0.631342	0.954256	-2.038	4.37e-08	4.37e-07	0.520157	0.208165	0.72222	-1.58571	4.67e-05	0.000266493
ENSMUSG00000006311	Etv2	protein_coding	-	-	0	1	NA	0.216612	0.805601	NA	-0.0470477	0.962027	NA	0	1	NA	0	1	NA	0	1	NA	0.121636	0.896883	NA
ENSMUSG00000006313	Upk1a	protein_coding	L19	-	0.287596	0.648285	0.786668	0.1089	0.877525	0.988643	0.31954	0.611546	0.741587	0.493882	0.486715	0.901616	0.402351	0.525386	0.680908	0.899845	0.195628	0.709866	1.87039	0.00382571	0.0125494
ENSMUSG00000006315	Tmem147	protein_coding	-	B12	-0.266721	0.190179	0.303603	0.0255577	0.910473	1	-0.308726	0.129323	0.212978	0.0127683	0.955622	1	-0.15634	0.443697	0.602132	-0.184603	0.421168	0.895099	-0.58073	0.00753904	0.0225076
ENSMUSG00000006333	Rps9	protein_coding	L9	B1	-0.742237	1.58e-06	7.8e-06	-0.530501	0.00214041	0.0173343	-0.489901	0.00152835	0.00428888	-0.0744162	0.666731	0.958845	-0.468741	0.00242986	0.00826924	0.21623	0.210704	0.724209	-0.108267	0.5031	0.669007
ENSMUSG00000006335	Tfpt	protein_coding	-	-	0.00600344	0.968507	1	-0.527557	0.00262634	0.0203337	0.123099	0.416303	0.554834	-0.244084	0.169699	0.657226	-0.0943358	0.539653	0.694264	-0.114506	0.511607	0.940166	-0.101652	0.536017	0.700299
ENSMUSG00000006342	Susd2	protein_coding	L31	B35	-0.272711	0.516868	0.666448	0.595723	0.199026	0.459058	-0.0860473	0.837405	0.925542	-0.0260405	0.956316	1	-0.478082	0.260325	0.405183	-0.339318	0.477136	0.930628	-0.617287	0.173108	0.296996
ENSMUSG00000006344	Ggt5	protein_coding	L6	B16	1.85097	2.29e-09	1.68e-08	0.326673	0.348097	0.629566	2.74019	7.88e-19	1.36e-17	0.170333	0.628459	0.954256	2.85428	2.79e-20	1.58e-18	0.692039	0.046679	0.388483	3.02223	7.13e-21	5.51e-19
ENSMUSG00000006345	Ggt1	protein_coding	L13	B17	3.00815	1.35e-12	1.4e-11	-0.640394	0.187804	0.443877	2.77626	6.09e-11	4.91e-10	-0.0140433	0.976886	1	5.36435	1e-36	3.08e-34	0.598367	0.210299	0.723939	5.3079	2.45e-33	8.14e-31
ENSMUSG00000006356	Crip2	protein_coding	L33	B24	-3.55414	6.07e-42	4.94e-40	1.38939	1.20808e-06	3.96113e-05	-4.13189	4.04e-55	6.43e-53	0.421879	0.141441	0.619106	-3.40637	1.92e-38	6.83e-36	-0.378284	0.18821	0.699525	-3.09574	5.58e-29	1.21e-26
ENSMUSG00000006360	Crip1	protein_coding	L6	B7	-1.0319	1.75e-06	8.57e-06	-0.376788	0.118081	0.330996	-1.09874	3.58e-07	1.82e-06	0.0116848	0.961351	1	-1.01685	2.5e-06	1.78e-05	0.0569888	0.813098	1	-1.03408	4.82e-06	3.47e-05
ENSMUSG00000006362	Cbfa2t3	protein_coding	L33	B30	-1.09473	0.00198425	0.00569671	-0.122176	0.756928	0.932404	-1.15459	0.00110751	0.00319813	-0.0478128	0.903646	1	-0.801857	0.0235072	0.0579401	0.0841012	0.831301	1	-1.21954	0.00100618	0.00395862
ENSMUSG00000006369	Fbln1	protein_coding	L27	B27	-5.36019	2.36e-25	6.92e-24	1.35528	0.00740071	0.0456016	-5.44709	3.5e-26	1.02e-24	-0.256437	0.615346	0.954256	-2.82354	1.66e-09	2.16e-08	-0.533881	0.295866	0.812082	-3.85447	1.84e-13	5.18e-12
ENSMUSG00000006373	Pgrmc1	protein_coding	L34	B21	-0.47045	0.00508784	0.0132317	0.480263	0.00993233	0.0570073	-0.416569	0.0130168	0.0294473	0.276561	0.140941	0.61846	-0.455955	0.00681441	0.0202074	-0.398926	0.0352442	0.340232	-0.637987	0.000351716	0.0015737
ENSMUSG00000006378	Gcat	protein_coding	L27	B10	1.84036	3.27e-05	0.000131333	1.69816	0.000458678	0.00500617	1.22264	0.00611641	0.0150031	1.50389	0.00232089	0.0907139	0.817779	0.071047	0.144519	0.500687	0.327402	0.839968	0.940853	0.0482174	0.106865
ENSMUSG00000006386	Tek	protein_coding	L33	B27	-5.45346	6.04e-55	1.02e-52	1.30315	1.30286e-05	0.000267485	-6.01021	2.32e-58	4.18e-56	0.327764	0.278174	0.774742	-6.25812	1.02e-48	1.12e-45	-1.07997	0.000474791	0.0303641	-6.56482	4.97e-31	1.31e-28
ENSMUSG00000006389	Mpl	protein_coding	L20	B35	-0.171236	0.628497	0.769588	-0.660461	0.0947686	0.286858	0.493404	0.163103	0.258081	-0.721698	0.0682371	0.475783	1.44329	4.49e-05	0.000242166	0.188692	0.632846	0.979451	2.19329	2.95e-09	4.16e-08
ENSMUSG00000006390	Elovl1	protein_coding	L28	B13	0.729894	3.6e-05	0.000143399	0.309573	0.117144	0.329123	0.76328	1.55e-05	6.21e-05	0.122823	0.535758	0.926632	0.525274	0.00297806	0.00984876	-0.0279345	0.887968	1	0.412084	0.0261505	0.0646458
ENSMUSG00000006392	Med8	protein_coding	-	B13	0.813968	1.07e-09	8.16e-09	0.0468152	0.75614	0.931981	0.867417	7.75e-11	6.19e-10	0.198418	0.192306	0.682118	0.712027	1.07e-07	9.95e-07	0.250061	0.0980717	0.544064	0.558692	7.61e-05	0.000408209
ENSMUSG00000006395	Hyi	polymorphic_pseudogene	-	-	-0.311975	0.16547	0.270824	0.00515382	0.983609	1	0.0461665	0.836144	0.924669	0.111514	0.661114	0.958093	-0.445421	0.0502767	0.108931	0.233596	0.353074	0.856918	-1.30276	3.48e-07	3.26e-06
ENSMUSG00000006398	Cdc20	protein_coding	L6	B10	2.53403	2.81e-16	4.23e-15	0.409633	0.241044	0.511487	2.00678	9.75e-11	7.7e-10	1.4874	1.74414e-05	0.00475382	1.31204	2.57e-05	0.000147581	-0.23489	0.511842	0.940166	1.47195	6.22e-06	4.38e-05
ENSMUSG00000006403	Adamts4	protein_coding	L12	-	1.19619	0.268565	0.399201	2.67688	0.0141651	0.0746404	0.90546	0.40601	0.544008	0	1	1	2.60323	0.0126316	0.0343417	0.466188	0.71885	0.99989	0	1	1
ENSMUSG00000006411	Nectin4	protein_coding	-	B4	1.26633	2.05e-05	8.52e-05	0.179658	0.593473	0.831816	1.26968	1.93e-05	7.64e-05	0.364707	0.283325	0.780876	0.129936	0.667983	0.807581	-0.0556608	0.871054	1	-0.599351	0.0699178	0.14439
ENSMUSG00000006412	Pfdn2	protein_coding	-	-	0.267728	0.0523649	0.102893	0.172002	0.266337	0.542171	0.103616	0.45334	0.592671	0.0964149	0.541454	0.929056	-0.129235	0.355661	0.512203	0.221427	0.155886	0.650922	-0.440906	0.00345642	0.0114809
ENSMUSG00000006418	Rnf114	protein_coding	L7	B14	-0.657769	5.11e-05	0.000198618	-1.5425	2.54388e-17	4.28371e-14	-0.649044	6.4e-05	0.000231969	-0.0534599	0.76844	0.985861	-0.765273	2.48e-06	1.78e-05	-1.12537	6.42689e-10	3.26986e-07	-0.950513	2.39e-08	2.83e-07
ENSMUSG00000006423	C330007P06Rik	protein_coding	L29	B32	-0.0710415	0.732038	0.856623	-0.113424	0.625166	0.853263	-0.146159	0.481156	0.619986	0.0433714	0.852265	1	-0.434723	0.0368566	0.084449	-0.0560298	0.809714	1	-0.41358	0.0588151	0.12549
ENSMUSG00000006435	Neurl1a	protein_coding	L20	B35	-0.280049	0.496838	0.646951	0.50125	0.268372	0.544119	0.338306	0.406173	0.544171	-0.201239	0.670258	0.95887	1.37563	0.000671056	0.00268279	0.629974	0.166172	0.669147	2.01556	1.59e-06	1.28e-05
ENSMUSG00000006442	Srm	protein_coding	L10	B13	0.16013	0.576142	0.723601	-0.0879943	0.783772	0.948705	0.0579404	0.839726	0.927672	0.0788936	0.806294	0.998042	0.947524	0.000922645	0.00356064	0.324721	0.310791	0.826238	-0.182415	0.54576	0.70936
ENSMUSG00000006445	Epha2	protein_coding	L18	B4	-2.23969	6.56e-09	4.53e-08	0.153771	0.717113	0.91093	-2.24412	5.96e-09	3.81e-08	-0.41723	0.329046	0.812427	0.130352	0.73206	0.862978	-0.0129498	0.975721	1	-0.711827	0.0760157	0.154484
ENSMUSG00000006456	Rbm14	protein_coding	L18	B9	-0.0919081	0.657072	0.794231	-0.200158	0.387947	0.668215	-0.504162	0.0150556	0.0334403	0.140849	0.544103	0.929772	-0.763444	0.000248714	0.00111222	0.0524099	0.821244	1	-0.705994	0.00128747	0.00487928
ENSMUSG00000006457	Actn3	protein_coding	L24	B27	-5.32187	3.57e-09	2.54e-08	2.53767	0.0069945	0.0435424	-5.49174	1.25e-09	8.66e-09	-0.166294	0.860228	1	-4.73725	1.18e-07	1.09e-06	-0.573411	0.544011	0.947991	-4.89051	4e-07	3.72e-06
ENSMUSG00000006462	A530013C23Rik	lincRNA	-	-	1.29048	0.160155	0.263657	1.02961	0.308652	0.587285	3.02356	0.000771965	0.00230106	0.753093	0.474264	0.893534	5.15043	8.19e-09	9.47e-08	0.666548	0.524051	0.941919	5.56738	1.21e-09	1.82e-08
ENSMUSG00000006463	Zdhhc24	protein_coding	-	B31	-0.100904	0.702283	0.831757	-0.168539	0.569084	0.813741	-0.228181	0.387627	0.524346	-0.0935337	0.754034	0.982737	-0.259446	0.328262	0.481807	-0.0249681	0.932981	1	-0.616908	0.0289395	0.0704066
ENSMUSG00000006464	Bbs1	protein_coding	L20	-	-2.00409	6.27e-08	3.81e-07	0.979983	0.00469518	0.0320187	-1.86447	2.38e-07	1.24e-06	0.510109	0.161635	0.645131	-0.771747	0.0243195	0.0596393	0.28263	0.439341	0.90561	-0.446802	0.222802	0.361186
ENSMUSG00000006469	Slc34a3	protein_coding	-	-	0	1	NA	0	1	NA	0	1	NA	0	1	NA	0	1	NA	0	1	NA	0.125105	0.893959	NA
ENSMUSG00000006471	Ndor1	protein_coding	-	B39	-0.464392	0.059297	0.114628	-0.269509	0.327391	0.607831	-0.3442	0.161946	0.256509	-0.321382	0.244327	0.740249	0.148561	0.545999	0.700509	-0.117234	0.67033	0.992704	0.403843	0.116685	0.217054
ENSMUSG00000006476	Nsmf	protein_coding	-	-	-0.0445796	0.76349	0.882568	0.435095	0.00797475	0.0482806	-0.0795931	0.590802	0.723414	-0.108828	0.523743	0.920151	0.235694	0.112092	0.209652	-0.117627	0.486935	0.93192	-0.191886	0.229784	0.370168
ENSMUSG00000006488	Prl7a1	protein_coding	-	-	NA	NA	NA	NA	NA	NA	NA	NA	NA	NA	NA	NA	NA	NA	NA	NA	NA	NA	NA	NA	NA
ENSMUSG00000006490	Prl8a9	protein_coding	-	-	NA	NA	NA	NA	NA	NA	NA	NA	NA	NA	NA	NA	NA	NA	NA	NA	NA	NA	NA	NA	NA
ENSMUSG00000006494	Pdk1	protein_coding	-	B37	-1.09514	3.18e-07	1.76e-06	-0.0209326	0.93007	1	-0.890728	3.13e-05	0.000119849	-0.319821	0.182121	0.671832	0.180009	0.399025	0.557353	-0.251262	0.293624	0.8098	1.0203	4.71e-06	3.39e-05
ENSMUSG00000006498	Ptbp1	protein_coding	-	-	0.488926	2.41e-05	9.88e-05	-0.238768	0.0657446	0.225215	0.230764	0.0463263	0.0888065	-0.0050138	0.969221	1	0.276632	0.0170021	0.0440746	-0.0040432	0.975151	1	0.0455809	0.707569	0.85678
ENSMUSG00000006517	Mvd	protein_coding	L10	B13	0.974209	0.00104242	0.00317425	0.107036	0.748458	0.927706	1.18643	6.41e-05	0.000232027	0.222652	0.507314	0.911644	1.38143	3.31e-06	2.3e-05	0.0862169	0.797198	1	1.21312	9.63e-05	0.00050139
ENSMUSG00000006519	Cyba	protein_coding	L3	B13	0.91378	3.42e-05	0.000136578	-0.475456	0.0539565	0.197639	1.14618	2.01e-07	1.06e-06	-0.18316	0.458018	0.883812	0.908147	3.83e-05	0.000209679	0.0239225	0.922727	1	0.703111	0.00230506	0.00810146
ENSMUSG00000006522	Itih3	protein_coding	L33	B23	-0.765227	0.14834	0.24772	-1.0689	0.079156	0.254924	-0.549761	0.295592	0.420783	0.221578	0.70623	0.967775	-0.101483	0.846816	0.95477	-0.165208	0.780288	1	0.424652	0.438645	0.606688
ENSMUSG00000006526	Tmem110	protein_coding	L33	-	0.400147	0.0224263	0.0491915	-0.252073	0.206302	0.467607	0.970263	2.51e-08	1.49e-07	-0.60649	0.00349295	0.113137	0.785569	7.31e-06	4.72e-05	-0.156208	0.437395	0.904808	0.850781	3.73e-06	2.76e-05
ENSMUSG00000006527	Sfmbt1	protein_coding	-	-	-0.268156	0.247152	0.373858	-0.230021	0.375913	0.65743	-0.142349	0.53822	0.675281	0.133788	0.607499	0.953303	0.343199	0.137552	0.246583	0.0367031	0.887736	1	0.214081	0.379068	0.544112
ENSMUSG00000006529	Itih1	protein_coding	L31	B21	-1.2573	0.101652	0.181798	0.0732306	0.927761	1	-0.775757	0.296848	0.422189	1.24709	0.111786	0.569526	3.09507	8.27e-06	5.29e-05	0.374534	0.643238	0.984354	2.40085	0.000922651	0.00366566
ENSMUSG00000006538	Ihh	protein_coding	-	B26	1.57034	0.164911	0.270074	3.03353	0.00802595	0.0485158	2.17944	0.0478332	0.0912943	3.58826	0.00168761	0.0766624	2.5352	0.0217746	0.054243	0	1	1	1.8947	0.114236	0.213398
ENSMUSG00000006542	Prkag3	protein_coding	L33	-	-5.60565	3.01e-08	1.9e-07	1.17556	0.110113	0.315782	-5.70662	1.4e-08	8.52e-08	-0.498255	0.521852	0.919273	-5.80185	1.06e-08	1.19e-07	-0.332375	0.664599	0.990991	-5.1823	1.41e-06	1.15e-05
ENSMUSG00000006546	Cryba2	protein_coding	-	-	0	1	NA	0	1	NA	0	1	NA	0	1	NA	0	1	NA	0	1	NA	0	1	NA
ENSMUSG00000006567	Atp7b	protein_coding	L32	B26	-3.27703	3.46e-07	1.9e-06	3.23436	9.90913e-13	4.49245e-10	-3.25492	1.97e-07	1.04e-06	2.30857	7.1363e-07	0.000429082	-2.93482	5.43e-06	3.61e-05	1.08602	0.0251728	0.292851	-2.51656	0.000418524	0.0018367
ENSMUSG00000006570	Defb2	protein_coding	-	-	NA	NA	NA	NA	NA	NA	NA	NA	NA	NA	NA	NA	NA	NA	NA	NA	NA	NA	NA	NA	NA
ENSMUSG00000006574	Slc4a1	protein_coding	L33	B34	-8.16359	2.1e-28	7.49e-27	-2.57484	0.00163866	0.0140676	-7.9615	4.2e-27	1.32e-25	-0.325541	0.690532	0.963835	-2.80666	0.000142654	0.0006794	-0.604929	0.459409	0.919018	-1.24128	0.106794	0.202522
ENSMUSG00000006575	Rundc3a	protein_coding	-	B34	-2.84081	6.93e-11	6.05e-10	-2.33813	1.76901e-06	5.38817e-05	-3.49225	3.23e-15	4.08e-14	-0.517702	0.276118	0.773583	-1.04926	0.0136295	0.0366162	-1.22171	0.0108268	0.190634	-0.394727	0.37432	0.538924
ENSMUSG00000006576	Slc4a3	protein_coding	L28	B20	-2.34166	8.01e-07	4.15e-06	2.49367	3.9839e-07	1.62774e-05	-4.85064	7.59e-17	1.12e-15	1.11802	0.0248008	0.30795	-2.57739	1.35e-07	1.23e-06	0.657418	0.188462	0.700039	-2.90202	1.84e-07	1.81e-06
ENSMUSG00000006585	Cdt1	protein_coding	L6	B10	0.559043	0.016623	0.0378485	-0.244899	0.350359	0.631766	0.375113	0.108198	0.183337	-0.0237966	0.92792	1	0.480871	0.0396986	0.0898069	0.0725225	0.782099	1	-0.0516482	0.833813	0.953529
ENSMUSG00000006586	Runx1t1	protein_coding	L33	-	-5.4664	3.61e-11	3.25e-10	0.300093	0.528818	0.783834	-6.00475	5.48e-12	4.98e-11	0.155455	0.75196	0.982089	-0.964433	0.0333848	0.0777553	0.184133	0.704804	0.998997	0.0402011	0.930819	1
ENSMUSG00000006587	Snai3	protein_coding	L14	B41	0.184105	0.716363	0.843735	-0.650033	0.257455	0.531391	-0.671232	0.188892	0.292238	-0.0923706	0.871977	1	-0.400649	0.433832	0.592958	-0.900062	0.123077	0.591871	0.483438	0.363431	0.526654
ENSMUSG00000006589	Aprt	protein_coding	L9	B13	1.51061	4.34e-20	8.82e-19	-0.312781	0.0933774	0.284268	1.5915	3.87e-22	8.5e-21	0.0435167	0.81588	1	0.872276	1.28e-07	1.17e-06	0.00484626	0.979257	1	0.64278	0.000210686	0.00100459
ENSMUSG00000006599	Gtf2h1	protein_coding	-	-	0.626264	1.11e-05	4.83e-05	0.0768518	0.631795	0.857334	0.609322	1.9e-05	7.52e-05	0.0606528	0.708601	0.968439	0.495584	0.000533889	0.00219223	0.257321	0.109536	0.566369	0.433498	0.00399804	0.013037
ENSMUSG00000006611	Hfe	protein_coding	L37	B4	-1.15951	2.28e-05	9.4e-05	-0.621908	0.0418988	0.165198	-0.363474	0.182908	0.28427	-0.352376	0.249726	0.74398	-1.00147	0.00025751	0.00114753	-0.314226	0.303963	0.820163	-1.7301	2.55e-09	3.66e-08
ENSMUSG00000006638	Abhd1	processed_transcript	-	-	-0.549256	0.0195904	0.0436694	-0.0445209	0.864466	0.982982	-0.354454	0.128529	0.211818	0.140519	0.596238	0.949754	-0.672646	0.00504337	0.0155845	0.241227	0.35579	0.858825	-0.944838	0.000380675	0.00168925
ENSMUSG00000006641	Slc5a6	protein_coding	L33	-	-1.02348	7.81e-05	0.000293342	0.221567	0.43164	0.707848	-1.04547	5.27e-05	0.000193685	-0.0860675	0.766635	0.985078	-0.93901	0.000329725	0.00143053	-0.161889	0.574824	0.959801	-0.938526	0.00088239	0.00352592
ENSMUSG00000006642	Tcf23	protein_coding	L17	B4	-1.62687	0.00579504	0.0149109	-0.40171	0.523826	0.780213	-2.54401	5.03e-05	0.000185555	-0.613888	0.352912	0.825113	1.05641	0.0521749	0.112171	-0.794463	0.229067	0.746225	0.650126	0.260798	0.40883
ENSMUSG00000006649	Nphs1	protein_coding	-	-	-4.08209	1.63e-05	6.86e-05	-0.764402	0.365626	0.647169	-2.48758	0.00200978	0.00549915	-2.20344	0.023633	0.300933	-2.81522	0.00101881	0.00387744	-2.98552	0.00414861	0.110188	-0.766962	0.344216	0.505149
ENSMUSG00000006651	Aplp1	protein_coding	L30	B26	-0.609367	0.061494	0.118347	0.539724	0.130573	0.353497	-1.49935	6.75e-06	2.86e-05	-0.870459	0.0226972	0.294433	-1.45665	1.65e-05	9.94e-05	-1.01032	0.00800323	0.161676	-1.19354	0.000948937	0.00375717
ENSMUSG00000006673	Qrich1	protein_coding	-	-	0.29005	0.00730887	0.0183239	-0.0752483	0.535861	0.788892	0.361399	0.000821603	0.00243762	-0.0477021	0.697438	0.965057	0.298867	0.00583895	0.0177244	-0.0869032	0.477323	0.930628	0.291381	0.0105917	0.0301337
ENSMUSG00000006675	P4htm	protein_coding	L33	-	-1.38695	0.000739138	0.00233062	0.674861	0.113707	0.32231	-1.32492	0.00114755	0.00330202	0.527525	0.227311	0.723723	-1.06837	0.00946397	0.0268371	-0.180358	0.687842	0.997001	-0.49839	0.248409	0.393326
ENSMUSG00000006676	Usp19	protein_coding	-	-	-0.59386	2.72e-08	1.73e-07	-0.307724	0.0100155	0.0574071	-0.504868	2.26e-06	1.03e-05	0.0208616	0.861598	1	-0.368805	0.000560995	0.00228535	0.0180386	0.879988	1	-0.155826	0.164393	0.285131
ENSMUSG00000006678	Pola1	protein_coding	L6	B10	1.74946	1.54e-06	7.63e-06	-0.0621033	0.879695	0.9888	1.20977	0.000903055	0.00265586	0.394632	0.336437	0.815036	0.390894	0.286348	0.434285	-0.201014	0.626748	0.977642	0.50914	0.185177	0.312261
ENSMUSG00000006699	Cdc42	protein_coding	-	-	0.384914	0.000154463	0.000551678	-0.351955	0.00200739	0.0165256	0.350393	0.000572039	0.00175209	-0.066057	0.562361	0.936859	0.172352	0.0904547	0.176095	-0.0392271	0.730614	1	0.212829	0.0457991	0.102423
ENSMUSG00000006705	Pknox1	protein_coding	-	-	0.363895	0.0481319	0.0955819	0.0568583	0.783231	0.948361	0.0207841	0.910334	0.980019	0.162432	0.435464	0.867713	-0.101109	0.585953	0.738275	0.153773	0.458631	0.918328	-0.177122	0.36667	0.530144
ENSMUSG00000006711	D130043K22Rik	protein_coding	L30	-	0.0696307	0.921219	1	0.634551	0.40098	0.681158	-0.236726	0.739633	0.848163	0.258449	0.753697	0.982655	-2.9413	0.00387403	0.0124386	-0.949277	0.314342	0.829227	-1.64801	0.0976642	0.188628
ENSMUSG00000006715	Gmnn	protein_coding	L6	B10	1.98993	7.63e-17	1.21e-15	0.311166	0.25158	0.524589	1.63068	9.14e-12	8.1e-11	0.786419	0.00379037	0.117756	0.691408	0.00439629	0.0138712	-0.0391025	0.888437	1	0.705055	0.00584282	0.0180755
ENSMUSG00000006717	Acot13	protein_coding	L30	-	-0.545221	0.0195737	0.0436408	1.03666	5.36199e-05	0.000858174	-0.676248	0.00381385	0.00982746	0.440854	0.0901955	0.527196	-1.01735	1.75e-05	0.000104214	0.152676	0.558065	0.953971	-1.08678	1.75e-05	0.000110505
ENSMUSG00000006720	Zfp184	protein_coding	-	B21	-3.22667	0.000146822	0.000526481	-0.399141	0.558689	0.805057	-4.68505	9.65e-07	4.63e-06	1.24638	0.0433841	0.390158	-2.89327	0.000710697	0.00282311	1.2087	0.0479285	0.393164	-1.72802	0.0351991	0.0827305
ENSMUSG00000006724	Cyp27b1	protein_coding	L12	-	-3.01676	0.00686117	0.0173305	-0.268817	0.792736	0.95351	0.0417832	0.962997	1	-2.10319	0.0938535	0.535891	0.787556	0.377924	0.535935	-0.619774	0.562805	0.955252	0.331418	0.730148	0.875318
ENSMUSG00000006728	Cdk4	protein_coding	-	B10	0.163406	0.4222	0.570787	0.0502406	0.825331	0.969708	-0.121989	0.549268	0.685822	0.266304	0.242737	0.739517	-0.32495	0.111361	0.20851	0.0403604	0.859502	1	-0.730092	0.000673701	0.0027952
ENSMUSG00000006731	B4galnt1	protein_coding	L15	B40	-0.636816	0.00019286	0.00067695	-0.264769	0.165423	0.411019	-0.879826	2.61e-07	1.35e-06	-0.321511	0.0924186	0.532117	-0.203537	0.233381	0.372368	0.0732182	0.701282	0.998279	-0.240552	0.178326	0.30365
ENSMUSG00000006732	Mettl1	protein_coding	L8	-	-0.579134	0.00685631	0.01732	-0.811044	0.000915556	0.00878836	-0.644821	0.00260218	0.00694908	-0.887805	0.000435057	0.0318231	-0.354749	0.0985723	0.188941	-0.422065	0.0834949	0.506657	-1.29089	7.2e-08	7.81e-07
ENSMUSG00000006736	Tspan31	protein_coding	-	B7	0.492585	0.012034	0.0285283	0.212817	0.332259	0.612866	0.402124	0.0403848	0.0789118	0.0863368	0.69589	0.964993	-0.206405	0.295302	0.444575	0.105274	0.632828	0.979451	-0.619945	0.00295203	0.0100139
ENSMUSG00000006740	Kif5b	protein_coding	-	-	0.462223	0.0763492	0.142328	0.2304	0.429073	0.705299	0.445995	0.0872458	0.15264	-0.0289289	0.921041	1	0.466212	0.0739309	0.149383	0.0327297	0.91065	1	0.470088	0.0849699	0.168446
ENSMUSG00000006763	Saal1	protein_coding	-	-	0.0100404	0.951892	1	-0.0427187	0.819712	0.967191	-0.0868278	0.60199	0.73291	-0.352406	0.0722983	0.485274	-0.605848	0.000409547	0.00173241	-0.218137	0.256223	0.771811	-0.697979	0.000179299	0.000870506
ENSMUSG00000006764	Tph2	protein_coding	-	-	0.00947956	0.992535	NA	0	1	NA	0	1	NA	0	1	NA	0	1	NA	0	1	NA	0.0535993	0.955615	NA
ENSMUSG00000006777	Krt23	protein_coding	L28	-	-4.47033	1.59e-05	6.73e-05	2.5855	0.000537933	0.005692	-4.56021	1.07e-05	4.4e-05	1.85847	0.0152044	0.239741	-2.16033	0.0131149	0.035457	1.00859	0.198108	0.713211	-3.52315	0.00128019	0.00485697
ENSMUSG00000006782	Cnp	protein_coding	L35	B28	-0.868405	0.000112918	0.000413152	-0.398181	0.113008	0.320907	-1.23811	3.76e-08	2.18e-07	-0.00776596	0.975348	1	-0.884886	8.44e-05	0.000425651	0.184598	0.462253	0.921006	-0.439452	0.0619481	0.13076
ENSMUSG00000006784	Ttc25	protein_coding	L30	B4	-3.75339	2.38e-10	1.96e-09	0.699682	0.199596	0.459924	-2.71741	4.41e-07	2.21e-06	-0.792359	0.170768	0.658709	-2.25871	2.67e-05	0.000152244	-0.573989	0.31221	0.827319	-2.36987	7.81e-05	0.000417642
ENSMUSG00000006800	Sulf2	protein_coding	L24	B14	-0.0162494	0.95902	1	0.274522	0.436582	0.712008	-0.275137	0.384464	0.520934	-0.566565	0.110499	0.566106	0.642413	0.0421062	0.0940775	-0.640362	0.0710432	0.467537	0.0882321	0.78993	0.922644
ENSMUSG00000006818	Sod2	protein_coding	L12	B5	1.42165	6.12e-13	6.61e-12	-0.941679	2.13617e-05	0.000399367	1.46339	1.27e-13	1.37e-12	-0.374349	0.0910181	0.529436	-1.05208	1.11e-07	1.02e-06	-0.743759	0.000792471	0.0428927	-1.17891	1.42e-08	1.76e-07
ENSMUSG00000006850	Tmco6	protein_coding	-	B31	-0.852401	0.00673753	0.0170502	-0.507416	0.148883	0.384817	-0.926115	0.00324291	0.00848519	-0.0618527	0.860407	1	-0.517915	0.0997154	0.190738	0.0102959	0.976582	1	-0.800951	0.0159124	0.0425695
ENSMUSG00000006906	Stambp	protein_coding	-	B31	-0.0480199	0.713379	0.841202	-0.190602	0.196853	0.456189	0.0227353	0.86157	0.944854	-0.135466	0.368632	0.834469	-0.347075	0.00892793	0.025547	-0.180297	0.228228	0.745992	-0.204914	0.145954	0.260005
ENSMUSG00000006920	Ezh1	protein_coding	L34	B39	-0.693162	1.36e-07	7.91e-07	-0.156154	0.287153	0.565031	-0.663119	4.5e-07	2.25e-06	0.0183754	0.900762	1	-0.330899	0.0118505	0.0325245	0.127361	0.38547	0.878591	-0.184227	0.182421	0.309038
ENSMUSG00000006930	Hap1	protein_coding	L5	B4	-2.7906	3.15e-11	2.85e-10	0.752922	0.0601883	0.213342	-3.46418	9.24e-15	1.11e-13	-0.0563551	0.893078	1	-0.359572	0.332991	0.486702	-2.41	2.51958e-06	0.000600895	-0.982238	0.0171811	0.0453729
ENSMUSG00000006931	P3h4	protein_coding	L28	B24	-2.8908	6.48e-10	5.07e-09	1.57246	0.00010385	0.001482	-2.8535	4.88e-10	3.56e-09	1.22933	0.0030058	0.104428	-0.317636	0.414465	0.573698	0.439886	0.300387	0.815926	-4.44139	4.09e-08	4.63e-07
ENSMUSG00000006932	Ctnnb1	protein_coding	L34	-	0.203735	0.0666757	0.126896	0.489712	7.88412e-05	0.00118237	0.270569	0.0148395	0.033032	0.251504	0.0434552	0.390466	0.156946	0.158251	0.275563	0.0916609	0.461679	0.920584	0.224078	0.054524	0.118059
ENSMUSG00000006941	Eif1b	protein_coding	-	-	-0.192009	0.154746	0.25658	-0.0360006	0.811538	0.963053	-0.135441	0.31482	0.443018	0.0317625	0.834972	1	-0.0717774	0.595787	0.747152	-0.143424	0.346693	0.852276	-0.223173	0.119533	0.221512
ENSMUSG00000006948	Klk4	protein_coding	-	-	0	1	NA	0	1	NA	0	1	NA	0	1	NA	0	1	NA	0	1	NA	0	1	NA
ENSMUSG00000006958	Chrd	protein_coding	-	-	-3.00221	0.000747255	0.00235133	2.72036	1.3398e-06	4.34573e-05	-3.54386	0.000150486	0.000512232	1.95939	0.00100736	0.0563898	-0.291142	0.644241	0.788747	1.12993	0.0707035	0.465829	-1.85218	0.0421906	0.095996
ENSMUSG00000006998	Psmd2	protein_coding	L14	B12	0.43947	0.00044188	0.00145519	-0.442746	0.00164294	0.0140845	0.365169	0.00350516	0.00909968	-0.109342	0.437621	0.869269	-0.137976	0.271648	0.417527	-0.381613	0.00679848	0.149019	-0.193407	0.142311	0.254719
ENSMUSG00000007021	Syngr3	protein_coding	-	-	-0.53484	0.411751	0.559844	-3.30755	0.000255567	0.00310406	-1.10755	0.09299	0.161123	-2.6295	0.00304032	0.104517	-1.77282	0.0100166	0.0281377	-5.23606	4.22426e-06	0.000944133	-1.48929	0.0429722	0.0973348
ENSMUSG00000007029	Vars	protein_coding	L15	B28	-0.434716	0.00333887	0.0090948	-0.350994	0.0341368	0.142237	-0.591356	6.57e-05	0.000237482	-0.0785409	0.63578	0.954256	-0.542183	0.000256099	0.00114188	0.206605	0.212002	0.725382	-0.521667	0.000789523	0.00320769
ENSMUSG00000007030	Vwa7	protein_coding	L34	B30	-2.65122	2.16e-09	1.59e-08	0.89465	0.031473	0.133931	-3.54731	3.34e-13	3.46e-12	0.800955	0.0585303	0.445496	-2.8916	1.2e-09	1.59e-08	0.849564	0.0431336	0.375811	-1.76261	0.000187954	0.000907258
ENSMUSG00000007033	Hspa1l	protein_coding	-	-	-0.165957	0.769217	0.887707	2.13614	0.000217418	0.00271198	-0.196276	0.72778	0.838337	0.181788	0.779511	0.990116	-1.34346	0.0330414	0.0771209	-1.47349	0.0560288	0.420786	-0.710319	0.280856	0.431843
ENSMUSG00000007034	Slc44a4	protein_coding	L31	B26	-2.00367	0.0325183	0.0678834	3.68817	3.33864e-06	8.82382e-05	-0.844748	0.311339	0.439195	2.29712	0.00510893	0.137288	1.21521	0.116725	0.216679	0.314973	0.726493	1	-1.14246	0.250092	0.395397
ENSMUSG00000007035	Msh5	protein_coding	-	-	-1.44794	9.4e-07	4.83e-06	-0.0190937	0.951521	1	-1.28388	1.04e-05	4.28e-05	-0.095197	0.768837	0.985861	-0.72311	0.0125265	0.0340866	0.170104	0.590295	0.96387	0.239574	0.42053	0.587526
ENSMUSG00000007036	Abhd16a	protein_coding	-	-	0.368292	0.0166744	0.0379263	-0.174939	0.311849	0.58994	0.441721	0.00406588	0.0104143	-0.186318	0.285433	0.781884	-0.158245	0.306587	0.457484	0.0154391	0.928999	1	0.100764	0.534759	0.699032
ENSMUSG00000007038	Neu1	protein_coding	L15	B5	0.498914	0.00454203	0.0119649	0.0324693	0.869098	0.985141	0.751608	1.88e-05	7.43e-05	0.00900605	0.963734	1	1.08535	6.49e-10	9.03e-09	0.226864	0.250007	0.766766	1.05651	9.15e-09	1.18e-07
ENSMUSG00000007039	Ddah2	protein_coding	L28	B8	-1.64473	3.44e-08	2.16e-07	0.899612	0.00414548	0.0290253	-1.81196	1.38e-09	9.46e-09	0.644297	0.0431513	0.389109	-0.801385	0.00618534	0.0185943	0.129875	0.686303	0.997001	-1.05202	0.00094868	0.00375677
ENSMUSG00000007041	Clic1	protein_coding	L3	B12	0.903491	2.87e-12	2.91e-11	-0.324213	0.0253829	0.114658	0.939409	3.81e-13	3.92e-12	-0.00806879	0.955668	1	0.667437	2.53e-07	2.19e-06	0.0777529	0.591722	0.964645	0.745345	3.74e-08	4.26e-07
ENSMUSG00000007050	Lsm2	protein_coding	L14	B9	0.789166	0.000137237	0.000494228	-0.117246	0.617158	0.847845	0.616482	0.00291801	0.00770522	0.116326	0.622592	0.954256	0.26608	0.202633	0.334598	0.000228705	0.999226	1	-0.0700548	0.752507	0.894514
ENSMUSG00000007080	Pole	protein_coding	L6	B10	1.51028	1.9e-09	1.4e-08	-0.357477	0.211596	0.474398	1.01897	5.22e-05	0.00019198	0.330008	0.246917	0.742809	0.57682	0.0227307	0.0563239	-0.563188	0.0522839	0.409152	0.791203	0.00284421	0.00969292
ENSMUSG00000007097	Atp1a2	protein_coding	L34	B20	-4.03733	6.37e-11	5.6e-10	2.35508	0.000462127	0.00503915	-7.01123	2.3e-24	5.94e-23	0.631722	0.348365	0.823231	-7.02179	1.02e-22	7.57e-21	-0.511535	0.448535	0.911117	-4.31568	8.51e-11	1.57e-09
ENSMUSG00000007107	Atp1a4	protein_coding	-	-	0	1	1	0	1	1	0	1	1	0	1	1	0	1	1	0	1	1	0	1	1
ENSMUSG00000007122	Casq1	protein_coding	L24	-	-7.78616	4.02e-16	5.98e-15	2.06543	0.00542629	0.0359037	-7.15641	1.31e-16	1.87e-15	-0.490476	0.512835	0.914736	-6.00496	7.33e-14	1.87e-12	-1.70488	0.0243475	0.287635	-6.56616	1.83e-11	3.76e-10
ENSMUSG00000007207	Stx1a	protein_coding	-	B37	-1.65131	3e-06	1.42e-05	0.101092	0.786224	0.950232	-1.79464	4.12e-07	2.07e-06	0.571667	0.12553	0.59574	-0.23567	0.485913	0.64333	0.407485	0.274438	0.789354	0.134811	0.704491	0.854059
ENSMUSG00000007209	Ceacam9	protein_coding	-	-	0	1	NA	0	1	NA	0	1	NA	0	1	NA	0	1	NA	0	1	NA	0.193964	0.836274	NA
ENSMUSG00000007216	Zfp775	protein_coding	-	-	-0.593795	0.0287262	0.0610176	0.218964	0.459119	0.731229	-1.12007	5.32e-05	0.000195266	-0.331758	0.295685	0.789997	-0.804079	0.00399312	0.0127653	-0.189092	0.540596	0.94642	-1.36128	2.76e-05	0.000167481
ENSMUSG00000007279	Scube2	protein_coding	L33	-	-6.11789	8.48e-09	5.76e-08	1.44154	0.0816605	0.26045	-6.20661	5.15e-09	3.32e-08	0.138973	0.869614	1	-5.81614	4.39e-08	4.39e-07	-1.76219	0.0505027	0.402317	-5.1644	4.09e-06	2.99e-05
ENSMUSG00000007338	Mrpl49	protein_coding	-	B8	-0.123384	0.600579	0.744919	0.235823	0.369512	0.651405	-0.435838	0.0648569	0.118316	0.165958	0.530401	0.923829	-0.714797	0.0026318	0.00886443	0.0519302	0.844206	1	-1.07116	2.3e-05	0.000141466
ENSMUSG00000007379	Dennd2c	protein_coding	-	B36	-0.736294	0.0525679	0.103243	-0.628733	0.140191	0.370184	-0.830725	0.0287854	0.0589895	0.408879	0.332538	0.814011	-0.637746	0.0942792	0.18218	0.0465472	0.912413	1	-0.0624691	0.875387	0.985057
ENSMUSG00000007411	Mark3	protein_coding	-	-	0.0101827	0.923003	1	-0.145206	0.220742	0.486355	0.112406	0.285008	0.408478	0.120432	0.313011	0.800536	-0.0861044	0.416764	0.575894	0.0351452	0.767748	1	0.139781	0.210161	0.344645
ENSMUSG00000007415	Gatad1	protein_coding	-	B35	0.275201	0.123831	0.213937	-0.294772	0.14117	0.371892	0.354465	0.0474107	0.0905779	-0.535971	0.007757	0.169949	0.586308	0.00104401	0.00395971	-0.047913	0.811029	1	1.31233	2.16e-12	5.18e-11
ENSMUSG00000007440	Pcdha11	protein_coding	-	-	0	1	NA	0	1	NA	0	1	NA	0	1	NA	0	1	NA	0	1	NA	0	1	NA
ENSMUSG00000007457	2310003L06Rik	protein_coding	-	-	NA	NA	NA	NA	NA	NA	NA	NA	NA	NA	NA	NA	NA	NA	NA	NA	NA	NA	NA	NA	NA
ENSMUSG00000007458	M6pr	protein_coding	L1	B13	1.12058	2.05e-31	8.94e-30	-0.11829	0.27416	0.550445	1.26437	1.45e-39	9.89e-38	-0.109944	0.312561	0.800342	0.37964	8.35e-05	0.000422425	-0.0397002	0.714369	0.999642	0.0498693	0.623439	0.780458
ENSMUSG00000007476	Lrrc8a	protein_coding	L17	-	-1.05468	7.84e-08	4.7e-07	0.195352	0.358276	0.639634	-1.31499	2.91e-11	2.43e-10	-0.327416	0.141573	0.61918	-0.823693	2.98e-05	0.000167841	-0.182845	0.403174	0.884672	-1.22362	2.55e-08	3.01e-07
ENSMUSG00000007480	Mc5r	protein_coding	-	-	0	1	1	0	1	1	-0.627908	0.650745	0.775346	0	1	1	-0.242282	0.861325	0.96378	0	1	1	0	1	1
ENSMUSG00000007564	Ppp2r1a	protein_coding	L18	-	0.405345	0.00583512	0.0149966	0.126833	0.440664	0.71562	0.644036	1.17e-05	4.78e-05	0.152641	0.354675	0.826295	0.452941	0.00207994	0.00722332	0.151662	0.357222	0.859338	0.345632	0.0249448	0.0621147
ENSMUSG00000007570	Fance	protein_coding	-	-	-0.478982	0.0061619	0.0157529	-0.238435	0.224179	0.490983	-0.318326	0.0668238	0.12127	0.0179973	0.927836	1	-0.0949906	0.586558	0.738826	-0.163303	0.411049	0.889674	-0.700019	0.000291139	0.00133075
ENSMUSG00000007589	Tinf2	protein_coding	-	B9	0.0408956	0.785323	0.900594	-0.361139	0.033651	0.140788	-0.418748	0.00553349	0.0137361	-0.263475	0.126294	0.596869	-0.245855	0.104795	0.198607	-0.0821605	0.629252	0.977837	-0.195582	0.222802	0.361186
ENSMUSG00000007591	Tssk4	protein_coding	-	-	-0.986532	0.0686021	0.130055	-0.0957712	0.871194	0.986262	-1.23978	0.0230554	0.0486642	0.449091	0.446278	0.876052	-0.592691	0.273009	0.419087	0.061124	0.918186	1	-0.925482	0.120924	0.223499
ENSMUSG00000007594	Hapln4	protein_coding	-	-	-2.38788	0.0440518	0.0884136	0.528103	0.622583	0.851308	-1.31737	0.221483	0.333002	-1.69279	0.196051	0.688081	1.00769	0.296869	0.446086	-1.0946	0.390013	0.879436	-0.783315	0.506975	0.672182
ENSMUSG00000007603	Dus3l	protein_coding	-	-	-0.327174	0.0615352	0.118417	-0.0296423	0.879477	0.9888	-0.160444	0.35858	0.492457	-0.0420909	0.830489	1	0.00912457	0.958416	1	0.235454	0.228609	0.745992	0.0129793	0.943693	1
ENSMUSG00000007610	Gtpbp3	protein_coding	-	B8	0.155526	0.370352	0.515521	0.269235	0.164657	0.409644	0.00648473	0.970248	1	0.222756	0.261311	0.757977	-0.108482	0.538259	0.692999	0.441201	0.0235118	0.282573	0.0506252	0.786436	0.92099
ENSMUSG00000007613	Tgfbr1	protein_coding	L14	B31	-0.945875	0.000257872	0.000885912	-0.0592316	0.837286	0.973979	-0.626676	0.0153153	0.0339405	-0.0210631	0.941928	1	0.0859693	0.739156	0.868501	-0.0163639	0.954816	1	-0.0626565	0.816928	0.941914
ENSMUSG00000007617	Homer1	protein_coding	L3	B4	0.641876	0.0109618	0.0262995	0.643429	0.0220848	0.103346	0.725759	0.00398155	0.0102216	0.29098	0.308774	0.79844	0.598401	0.0181061	0.0464893	0.354802	0.211847	0.725382	0.654762	0.0137817	0.0376757
ENSMUSG00000007646	Rad51c	protein_coding	L6	-	0.394005	0.332007	0.472534	0.565161	0.209907	0.472147	-0.237251	0.562901	0.698221	0.437472	0.340749	0.818061	0.182223	0.656806	0.798165	0.244076	0.595132	0.96574	-0.428655	0.335961	0.495553
ENSMUSG00000007653	Gabrb2	protein_coding	-	-	0	1	NA	0.0245447	0.977753	NA	0	1	NA	0	1	NA	0	1	NA	0	1	NA	0	1	NA
ENSMUSG00000007655	Cav1	protein_coding	L34	B27	-5.1728	1.62e-42	1.37e-40	1.666	3.91419e-05	0.00066819	-5.30808	1.51e-44	1.38e-42	0.707445	0.0811303	0.507092	-4.4898	5.66e-33	1.2e-30	-0.340046	0.402569	0.884405	-4.52694	1.76e-29	4.03e-27
ENSMUSG00000007656	Arpp19	protein_coding	-	B13	0.134865	0.288581	0.422761	0.130065	0.360546	0.641742	0.0846977	0.505027	0.643654	0.272761	0.0569785	0.439394	0.227188	0.0745781	0.150515	-0.0605242	0.673837	0.994035	0.116147	0.387855	0.55345
ENSMUSG00000007659	Bcl2l1	protein_coding	L18	B34	-3.4116	2.46e-36	1.44e-34	-2.05892	1.00584e-11	3.07957e-09	-3.38413	8.71e-36	4.58e-34	-0.0686367	0.820408	1	-2.19496	5.32e-16	1.77e-14	-0.674084	0.0257928	0.295658	-1.52687	6.97e-08	7.57e-07
ENSMUSG00000007670	Khsrp	protein_coding	-	B33	0.053103	0.601281	0.745675	-0.0953396	0.402778	0.682922	-0.0471231	0.642924	0.768981	-0.0396844	0.729405	0.975217	0.0140475	0.890353	0.981319	-0.0369157	0.746845	1	-0.158721	0.139576	0.250971
ENSMUSG00000007682	Dio2	protein_coding	L15	-	-2.40335	0.00941908	0.0229455	2.12196	0.0174154	0.0868736	-0.0849393	0.918957	0.986271	1.07723	0.238345	0.733454	1.10167	0.181637	0.30649	-2.82078	0.0159045	0.235686	-0.574968	0.529757	0.694365
ENSMUSG00000007721	Ccdc124	protein_coding	-	B11	0.773572	5.5e-09	3.84e-08	0.141308	0.344408	0.625341	0.641466	1.35e-06	6.32e-06	0.0145127	0.923986	1	0.479919	0.000324302	0.00140994	0.131603	0.382432	0.878554	0.311379	0.0272792	0.0670126
ENSMUSG00000007739	Cct4	protein_coding	L6	B12	0.191002	0.172047	0.279731	0.0461381	0.768134	0.938862	0.0132198	0.924722	0.99007	0.147955	0.34581	0.821869	-0.272759	0.0519009	0.11179	0.11276	0.471928	0.928395	-0.346584	0.0187073	0.04874
ENSMUSG00000007777	0610009B22Rik	protein_coding	-	-	0.505746	0.056964	0.110676	0.603865	0.0404133	0.160747	0.488461	0.0656284	0.119502	0.433993	0.153482	0.636025	0.0580982	0.830604	0.942971	0.542654	0.0699338	0.463828	-0.500131	0.0974309	0.18828
ENSMUSG00000007783	Cpt1c	protein_coding	L29	-	-1.68693	0.000150842	0.000539857	1.28386	0.00236778	0.0187568	-1.15911	0.00604253	0.0148419	0.109437	0.813731	1	-1.21995	0.00561482	0.0171126	0.0653975	0.886706	1	-2.75785	1.78e-05	0.000111916
ENSMUSG00000007805	Twist2	protein_coding	-	-	-3.11169	0.00598604	0.0153438	1.08081	0.250003	0.522641	-3.20207	0.00467851	0.0118052	-0.563653	0.626237	0.954256	0.294849	0.746382	0.874125	0.106972	0.918746	1	-2.19738	0.0635484	0.13342
ENSMUSG00000007812	Zfp655	protein_coding	-	B31	-0.384806	0.0341508	0.0708704	-0.328397	0.106868	0.309502	-0.383494	0.03466	0.0692115	0.0924614	0.650239	0.955481	-0.199608	0.272535	0.418502	-0.125205	0.539413	0.946391	0.0647293	0.73444	0.879204
ENSMUSG00000007815	Rhoa	protein_coding	-	-	0.142407	0.129595	0.221935	-0.289995	0.00582428	0.0379722	0.271306	0.00387398	0.00997151	-0.0633867	0.547043	0.931263	0.176257	0.0607636	0.127087	-0.00728353	0.944788	1	0.113633	0.248198	0.393119
ENSMUSG00000007817	Zmiz1	protein_coding	L18	B33	0.297918	0.0984505	0.176972	0.068676	0.733327	0.920467	0.330626	0.0666531	0.121003	-0.105397	0.601785	0.951508	0.211949	0.240008	0.380769	0.105165	0.602113	0.968616	0.0823634	0.662757	0.815988
ENSMUSG00000007827	Ankrd26	protein_coding	L29	B31	-0.385209	0.209715	0.328647	0.0374088	0.912946	1	-0.810872	0.00853279	0.020205	0.130374	0.704972	0.967775	-0.556182	0.0717959	0.145774	0.0703199	0.837838	1	-0.342147	0.292385	0.445755
ENSMUSG00000007833	Aldh16a1	protein_coding	-	-	-0.175477	0.298071	0.43405	-0.581614	0.00226353	0.0181136	-0.037647	0.823052	0.915181	-0.107542	0.572574	0.942133	0.210946	0.210787	0.345276	-0.0779294	0.681298	0.996556	0.140286	0.429072	0.596882
ENSMUSG00000007836	Hnrnpa0	protein_coding	L15	B1	-0.222332	0.211017	0.330387	-0.307463	0.122318	0.338481	-0.159702	0.368766	0.504038	-0.060722	0.760653	0.984074	0.132441	0.456203	0.613957	-0.135984	0.494763	0.934005	-0.302817	0.10494	0.199725
ENSMUSG00000007837	Prrg2	protein_coding	-	B17	0.587811	0.00270863	0.00753291	0.348731	0.112558	0.320207	0.975676	5.52e-07	2.73e-06	-0.0381397	0.867424	1	1.35073	4.23e-12	8.25e-11	-0.00733202	0.974103	1	1.41433	4.08e-12	9.3e-11
ENSMUSG00000007850	Hnrnph1	protein_coding	-	B31	-0.161558	0.444751	0.593388	0.115048	0.626172	0.854036	-0.205855	0.330186	0.460681	0.0601262	0.799184	0.996937	-0.332186	0.116261	0.216066	0.150619	0.523774	0.941919	-0.254296	0.250456	0.395817
ENSMUSG00000007867	Ift43	protein_coding	L31	B7	-0.172168	0.574777	0.722336	1.73511	7.46793e-08	4.22198e-06	-0.0607928	0.841929	0.92954	0.517991	0.131398	0.605045	-1.43234	2.17e-05	0.000126762	-0.182723	0.607218	0.970566	-2.24941	1.55e-07	1.56e-06
ENSMUSG00000007872	Id3	protein_coding	L20	B37	-1.17794	7.56e-05	0.000285262	0.682426	0.0380982	0.154344	-1.31746	9.7e-06	4.01e-05	0.125888	0.703984	0.967599	-2.8377	3.41e-20	1.91e-18	-0.498314	0.134376	0.61239	-3.32382	2.16e-22	2.06e-20
ENSMUSG00000007877	Tcap	protein_coding	L22	B20	-2.38092	0.00655171	0.0166251	2.93748	0.00223878	0.0179766	-6.01615	7.34e-11	5.87e-10	1.5665	0.103316	0.550996	-3.74378	2.4e-05	0.000139138	0.610824	0.525557	0.942471	-3.02667	0.00104505	0.00408831
ENSMUSG00000007880	Arid1a	protein_coding	-	B33	-0.236186	0.0851569	0.156166	-0.0387591	0.800469	0.957241	-0.332632	0.0153347	0.0339771	-0.208981	0.17386	0.663109	-0.235724	0.0859466	0.168905	-0.0106615	0.944616	1	-0.219097	0.127461	0.232918
ENSMUSG00000007888	Crlf1	protein_coding	L33	-	-5.66431	9.54e-11	8.21e-10	0.728732	0.18428	0.439577	-6.74756	3.32e-13	3.44e-12	0.980515	0.0756324	0.494885	-6.34982	7.3e-12	1.38e-10	-1.6603	0.00835031	0.165668	-5.70665	8.38e-09	1.09e-07
ENSMUSG00000007891	Ctsd	protein_coding	L14	B18	1.06181	7.32e-11	6.38e-10	-0.354844	0.0517962	0.191785	1.08097	3.32e-11	2.75e-10	-0.276464	0.130112	0.604724	1.03247	2.41e-10	3.58e-09	-0.311008	0.0884736	0.519119	1.04398	9.2e-10	1.43e-08
ENSMUSG00000007892	Rplp1	protein_coding	L9	B1	-1.54856	1.14e-28	4.18e-27	-0.671122	1.64617e-05	0.000322062	-1.32327	2.22e-21	4.65e-20	-0.218055	0.161592	0.645131	-0.533979	0.000127252	0.000614127	0.310982	0.0458348	0.386201	-0.00636574	0.965159	1
ENSMUSG00000007907	Cabs1	protein_coding	-	-	NA	NA	NA	NA	NA	NA	NA	NA	NA	NA	NA	NA	NA	NA	NA	NA	NA	NA	NA	NA	NA
ENSMUSG00000007908	Hmgcll1	protein_coding	L29	-	-5.99495	7.89e-10	6.12e-09	0.866069	0.188153	0.444355	-4.72311	5.23e-08	2.98e-07	0.231369	0.733661	0.975899	-2.30644	0.000711601	0.00282624	-0.0125927	0.985258	1	-5.05148	1.11e-06	9.27e-06
ENSMUSG00000007944	Ttc9b	protein_coding	-	-	-1.16986	0.336299	NA	-0.802627	0.5479	NA	-2.83916	0.0291314	NA	-0.919412	0.510732	NA	-2.94154	0.0237982	NA	-1.72597	0.22194	NA	-1.8316	0.174987	NA
ENSMUSG00000007946	Phox2a	protein_coding	L10	-	-5.21436	7.72e-06	3.43e-05	-4.38817	0.000659662	0.00671772	-4.83729	2.67e-05	0.000103273	-4.7265	0.00025041	0.0227505	-5.40426	3.56e-06	2.46e-05	-4.86889	0.000161843	0.0147881	-4.85742	6.93e-05	0.000375611
ENSMUSG00000007950	Abhd8	protein_coding	-	B41	0.0944566	0.663353	0.799188	0.172568	0.476686	0.745885	-0.469823	0.0311369	0.0631335	0.304331	0.212073	0.70542	-0.192822	0.377108	0.535279	-0.107495	0.660723	0.989809	-0.0530912	0.817155	0.941933
ENSMUSG00000007987	Ift22	protein_coding	L36	B9	0.710182	0.0028645	0.00792822	0.335398	0.209039	0.471276	0.337038	0.158246	0.25178	-0.142706	0.603532	0.951731	-0.678129	0.00565036	0.0172066	0.283623	0.292293	0.80896	-0.717154	0.00626715	0.019173
ENSMUSG00000007989	Fzd3	protein_coding	-	-	-4.04179	5.49e-05	0.000212124	2.02835	0.00244967	0.0193018	-3.62934	0.000248146	0.000815111	1.30663	0.0666623	0.470769	-0.632673	0.383064	0.541105	0.870341	0.230425	0.747144	-0.0691886	0.927252	1
ENSMUSG00000008028	1700008O03Rik	protein_coding	-	-	1.17856	0.332894	0.473463	1.815	0.160333	0.402455	2.17593	0.0605475	0.111507	0	1	1	1.49387	0.220786	0.35738	2.63504	0.0359415	0.34187	0	1	1
ENSMUSG00000008035	Mid1ip1	protein_coding	L34	-	-0.460115	0.00987855	0.0239445	0.19231	0.333	0.613518	-0.180147	0.311399	0.439253	0.225391	0.258675	0.755018	0.131502	0.46018	0.617657	0.12624	0.526564	0.942471	-0.00198766	0.991526	1
ENSMUSG00000008036	Ap2s1	protein_coding	L9	B12	0.764824	9.66e-07	4.95e-06	-0.537342	0.00229406	0.0182958	0.832922	9.48e-08	5.21e-07	0.00865185	0.960818	1	0.560546	0.000339173	0.00146592	-0.140923	0.423375	0.896602	0.441985	0.00706396	0.0212726
ENSMUSG00000008090	Fgfrl1	protein_coding	L33	B34	-6.1685	3.2e-66	9.94e-64	-1.0298	0.00133697	0.0119165	-5.55916	5.91e-63	1.42e-60	-0.207709	0.516243	0.916412	-1.72519	2.31e-09	2.93e-08	0.125357	0.694087	0.997258	-0.176249	0.555989	0.718227
ENSMUSG00000008129	4930432K21Rik	protein_coding	-	-	-1.43746	0.00696891	0.0175624	-0.342171	0.548694	0.797232	-1.24426	0.0173196	0.0377925	0.390035	0.488344	0.901901	-1.18918	0.0266975	0.0644348	-0.0497268	0.930689	1	-0.629624	0.264165	0.412691
ENSMUSG00000008136	Fhl2	protein_coding	L22	B20	-0.145447	0.7833	0.89887	3.3257	1.12634e-08	8.70604e-07	-1.89163	0.000431691	0.00135388	2.1303	0.000264675	0.0234873	-0.97743	0.0670826	0.137878	1.11728	0.0565072	0.421686	-1.14012	0.0434988	0.0982754
ENSMUSG00000008140	Emc10	protein_coding	-	-	-0.0147695	0.925996	1	0.0325426	0.854796	0.978949	0.0841493	0.59643	0.728141	0.0120536	0.946207	1	0.273141	0.085909	0.168845	0.25133	0.157835	0.65322	0.290153	0.0818118	0.16359
ENSMUSG00000008153	Clstn3	protein_coding	L30	-	-0.700912	0.174165	0.282501	1.31019	0.017791	0.0880447	-0.397418	0.436815	0.57572	-0.565267	0.342385	0.819882	-2.06473	0.000219143	0.000992427	-1.51697	0.015845	0.234956	-2.65978	6.5e-05	0.000355769
ENSMUSG00000008167	Fbxw9	protein_coding	-	-	-0.179159	0.445445	0.594011	0.281604	0.277108	0.55391	0.33381	0.148271	0.23873	0.150738	0.57484	0.942809	0.0945938	0.68779	0.824848	-0.262824	0.336013	0.846129	0.277945	0.265038	0.413633
ENSMUSG00000008193	Spib	protein_coding	L37	B28	-5.82967	7.31e-46	7.7e-44	-0.280551	0.535053	0.788302	-6.21562	1.28e-51	1.78e-49	-0.182771	0.686172	0.962403	-2.54992	3.39e-10	4.94e-09	0.337671	0.455261	0.916468	-2.69782	2.16e-10	3.72e-09
ENSMUSG00000008200	Fnbp4	protein_coding	L14	B32	-0.301604	0.190357	0.303827	-0.273959	0.287145	0.565031	0.0170439	0.94099	1	-0.208385	0.418554	0.860602	0.299896	0.192778	0.321177	0.112442	0.662163	0.990239	0.445823	0.0641384	0.134378
ENSMUSG00000008206	Cers4	protein_coding	L33	B38	-1.63515	1.79e-17	2.98e-16	0.452724	0.0304678	0.130958	-2.0809	7.71e-27	2.37e-25	-0.166883	0.433158	0.866788	-1.56962	5.08e-16	1.69e-14	0.0268107	0.899044	1	-1.4263	4.5e-12	1.02e-10
ENSMUSG00000008226	Scrn3	protein_coding	L29	-	-1.54753	9.69e-09	6.54e-08	-0.417694	0.162146	0.405151	-1.81299	2.09e-11	1.78e-10	0.338742	0.255456	0.751755	-1.13769	2.43e-05	0.000140512	0.00638253	0.982933	1	-0.803528	0.0045575	0.0146003
ENSMUSG00000008301	Phax	protein_coding	-	-	0.419873	0.00112728	0.00340818	0.179303	0.216066	0.480227	0.43504	0.000728627	0.0021857	0.34499	0.0186942	0.267386	0.208716	0.108918	0.204933	0.181125	0.216546	0.730176	-0.0168601	0.903571	1
ENSMUSG00000008305	Tle1	protein_coding	L20	B37	-2.53699	7.89e-25	2.21e-23	0.860718	0.000482117	0.00520715	-1.48646	1.5e-10	1.16e-09	-0.0420409	0.869568	1	-0.159023	0.481945	0.639613	-0.0149894	0.952934	1	-0.740827	0.00261481	0.00902529
ENSMUSG00000008307	1700109H08Rik	protein_coding	L18	B32	-0.240907	0.595551	0.740651	-0.159729	0.752762	0.929859	0.517666	0.251144	0.36857	-0.439255	0.394331	0.847208	0.733311	0.104418	0.198064	-0.58201	0.25848	0.774881	0.9118	0.0535919	0.116478
ENSMUSG00000008318	Relt	protein_coding	L3	B4	0.40944	0.0249066	0.053944	-0.546268	0.0079308	0.0480516	0.719608	7.93e-05	0.000282859	0.219769	0.283953	0.781008	1.03323	1.47e-08	1.61e-07	0.281265	0.169244	0.673609	1.00687	1.34e-07	1.36e-06
ENSMUSG00000008333	Snrpb2	protein_coding	L4	B8	0.753547	5.44e-06	2.47e-05	-0.1743	0.351766	0.6332	0.764981	3.88e-06	1.71e-05	0.124593	0.507373	0.911644	0.186945	0.262537	0.407605	-0.130368	0.488539	0.931948	-0.000350182	0.998414	1
ENSMUSG00000008348	Ubc	protein_coding	L14	B12	0.611148	0.00131657	0.00392864	0.0730466	0.732031	0.919956	0.463754	0.0148169	0.032991	0.389782	0.0682042	0.475783	0.657089	0.000561425	0.00228633	-0.202659	0.345624	0.851622	0.250317	0.21155	0.346389
ENSMUSG00000008373	Prpf31	protein_coding	L3	B13	0.966983	6.22e-11	5.47e-10	-0.322616	0.0545252	0.199228	0.889275	1.82e-09	1.24e-08	-0.0270877	0.872347	1	0.206027	0.166925	0.286997	-0.00681977	0.967577	1	-0.0601737	0.702732	0.852311
ENSMUSG00000008384	Sertad1	protein_coding	L15	B3	0.298495	0.134102	0.227994	-0.324192	0.150442	0.38747	0.382982	0.0542836	0.101655	0.129671	0.565622	0.938615	-0.109301	0.586469	0.738784	-0.128438	0.570022	0.95846	-0.347461	0.10376	0.198133
ENSMUSG00000008393	Carhsp1	protein_coding	L18	B34	-3.91426	1.47e-54	2.44e-52	-1.72294	8.04075e-10	9.92464e-08	-3.64087	1.63e-47	1.8e-45	-0.121801	0.663781	0.958093	-0.983574	8.84e-05	0.000443294	-0.117541	0.674829	0.994035	-0.183335	0.484549	0.650722
ENSMUSG00000008398	Elk3	protein_coding	L29	B33	-0.745874	0.00210493	0.00601043	-0.0155383	0.954202	1	-1.00975	3.18e-05	0.000121563	-0.386262	0.155267	0.638821	-0.361863	0.13568	0.243971	-0.345621	0.202833	0.71864	-0.517369	0.0420204	0.0956933
ENSMUSG00000008429	Herpud2	protein_coding	-	-	-0.0542744	0.643101	0.782276	-0.292124	0.0267207	0.118794	0.27054	0.0204993	0.043854	-0.361706	0.00682188	0.159537	0.402453	0.000582845	0.00236443	0.0296695	0.82192	1	0.774948	2.41e-10	4.13e-09
ENSMUSG00000008435	Rdh13	protein_coding	L18	-	0.284922	0.358742	0.502293	0.465412	0.178197	0.431165	1.01739	0.000982697	0.00287117	0.282185	0.420325	0.861503	0.262927	0.398794	0.557095	0.583976	0.0921506	0.528901	0.638031	0.0503018	0.110646
ENSMUSG00000008438	Adam21	protein_coding	-	-	-0.0422647	0.975237	1	0.956963	0.503493	0.765952	1.45614	0.243028	0.358894	2.25525	0.0971625	NA	0.716763	0.591948	0.743427	0	1	NA	0	1	1
ENSMUSG00000008450	Nutf2	protein_coding	L6	B13	0.768097	0.00104953	0.00319189	0.115375	0.660426	0.875464	0.395895	0.0915306	0.159015	0.400049	0.128389	0.601488	0.245912	0.295701	0.444964	0.149225	0.570833	0.958646	-0.23237	0.348481	0.509989
ENSMUSG00000008461	Fut1	protein_coding	L24	-	-0.685967	0.599684	0.744113	0.892576	0.499576	0.762792	-0.773923	0.552288	0.688632	1.36359	0.3047	0.79545	0	1	1	0	1	1	0	1	1
ENSMUSG00000008475	Arpc5	protein_coding	L2	-	0.30496	0.00183711	0.00531328	-0.52005	2.18224e-06	6.32795e-05	0.381823	9.56e-05	0.000336134	-0.140738	0.200281	0.692905	0.543457	2.84e-08	2.95e-07	-0.100159	0.361428	0.862866	0.608192	2.93e-09	4.13e-08
ENSMUSG00000008482	Rnf151	protein_coding	-	-	0	1	1	0	1	NA	0.288968	0.848954	NA	2.82477	0.0698088	NA	-0.221615	0.885724	0.978841	0	1	NA	0	1	1
ENSMUSG00000008489	Elavl2	protein_coding	-	-	-4.54297	0.00370312	0.00996166	-1.36674	0.39278	0.672901	-4.61995	0.00316153	0.00828698	-2.54022	0.12196	0.586829	-4.28117	0.00623528	0.0187213	-3.78848	0.0213217	0.270579	-3.79095	0.0181204	0.0474246
ENSMUSG00000008496	Pou2f2	protein_coding	L6	B28	-0.38733	0.219208	0.340291	-0.613066	0.0816156	0.260434	-0.996914	0.00157011	0.00439351	-0.270132	0.44297	0.873359	-1.6496	1.73e-07	1.54e-06	0.161145	0.64703	0.986268	-1.98743	1.84e-09	2.68e-08
ENSMUSG00000008540	Mgst1	protein_coding	L31	B13	1.50899	1.13e-13	1.31e-12	0.375071	0.0994064	0.295984	2.09807	5.08e-25	1.38e-23	0.201217	0.379258	0.841678	1.11888	3.86e-08	3.89e-07	-0.0252919	0.912032	1	1.33251	3.8e-10	6.26e-09
ENSMUSG00000008575	Nfib	protein_coding	L34	B26	-4.53749	1.25e-33	6.17e-32	2.01624	1.42348e-08	1.06183e-06	-5.41464	5.19e-40	3.6e-38	0.919259	0.0103152	0.19763	-2.83684	1.23e-16	4.4e-15	-0.218338	0.546688	0.949583	-4.24546	7.12e-23	7.26e-21
ENSMUSG00000008590	Htr3b	protein_coding	-	-	-4.06459	0.0162013	NA	-3.7241	0.0222658	NA	-4.07709	0.0158765	NA	-3.67389	0.0241344	NA	-3.09861	0.0668124	NA	-3.69287	0.0234127	NA	-3.80457	0.0226517	NA
ENSMUSG00000008601	Rab25	protein_coding	L30	B24	-3.94041	5.14e-09	3.6e-08	1.38993	0.0172372	0.0862225	-2.34431	4.83e-05	0.000178716	0.882006	0.136919	0.612268	-0.247924	0.647013	0.79076	-1.69564	0.0107317	0.189638	-1.52432	0.0132455	0.0364251
ENSMUSG00000008604	Ubqln4	protein_coding	-	-	-0.264521	0.061816	0.118929	0.134029	0.396084	0.676314	-0.430049	0.00241818	0.00650411	0.0668242	0.675134	0.959305	-0.229675	0.106034	0.200392	-0.0679809	0.669514	0.992598	-0.699196	3.96e-06	2.91e-05
ENSMUSG00000008658	Rbfox1	protein_coding	L24	-	-4.69054	3.87e-08	2.42e-07	2.44623	0.000355481	0.00410807	-3.74707	5.72e-07	2.83e-06	0.440235	0.532916	0.925527	-2.03587	0.00274473	0.00919245	-0.325934	0.649902	0.986971	-2.79072	0.000496846	0.00213597
ENSMUSG00000008668	Rps18	protein_coding	L9	B1	-0.473553	4.06e-05	0.000160468	-0.277546	0.0314612	0.133922	-0.450596	9.41e-05	0.000331184	0.0518355	0.687982	0.963146	-0.429046	0.000202085	0.000924322	0.218995	0.0894858	0.522106	-0.371905	0.00209323	0.00746624
ENSMUSG00000008682	Rpl10	protein_coding	-	B1	-0.863125	7.46e-08	4.49e-07	-0.819867	4.88387e-06	0.000120562	-0.666902	3.22e-05	0.000122744	-0.197959	0.269768	0.767016	-0.911243	1.37e-08	1.51e-07	-0.0440424	0.805956	1	-0.451325	0.00718009	0.0215741
ENSMUSG00000008683	Rps15a	protein_coding	L16	B1	-1.2083	2.12e-15	2.93e-14	-0.78334	4.19466e-06	0.000105651	-1.21312	1.63e-15	2.13e-14	-0.0174989	0.918091	1	-0.878013	8.15e-09	9.43e-08	0.142905	0.40078	0.884312	-0.542045	0.000668649	0.00277518
ENSMUSG00000008690	Ncaph2	protein_coding	-	B10	0.572998	0.000178782	0.000632755	-0.00209367	0.990259	1	0.353458	0.0208729	0.0445522	0.21971	0.201385	0.693524	0.359168	0.0190954	0.0486482	0.0909649	0.596596	0.966554	0.364476	0.0233295	0.0586708
ENSMUSG00000008730	Hipk1	protein_coding	L18	B34	-1.53368	8.77e-17	1.38e-15	-0.971456	2.40385e-06	6.79506e-05	-1.0732	5.73e-09	3.67e-08	-0.178381	0.38635	0.844675	-0.309195	0.0932665	0.180526	-0.246249	0.231708	0.748346	0.20372	0.290256	0.443567
ENSMUSG00000008734	Gprc5b	protein_coding	L21	B4	-3.94073	4.3e-21	9.42e-20	0.610046	0.161025	0.403324	-3.1542	7.23e-15	8.8e-14	0.37864	0.386235	0.844675	0.0393442	0.91997	0.999751	0.365791	0.402011	0.884352	-0.993394	0.016664	0.0442433
ENSMUSG00000008763	Man1a2	protein_coding	-	-	-0.0435556	0.773519	0.891019	-0.133836	0.430078	0.706163	-0.103645	0.493462	0.632234	-0.213893	0.21117	0.705059	0.0851881	0.57407	0.726986	-0.164365	0.334749	0.845091	0.162437	0.307236	0.463098
ENSMUSG00000008789	Ceacam5	protein_coding	-	-	NA	NA	NA	NA	NA	NA	NA	NA	NA	NA	NA	NA	NA	NA	NA	NA	NA	NA	NA	NA	NA
ENSMUSG00000008813	Tppp2	protein_coding	-	-	0	1	NA	0.0245447	0.977753	NA	0	1	NA	0	1	NA	0	1	NA	0	1	NA	0	1	NA
ENSMUSG00000008822	Acyp1	protein_coding	L29	-	-1.80193	2.6e-07	1.46e-06	-0.340588	0.376595	0.657867	-1.8997	5.7e-08	3.23e-07	-0.163097	0.673351	0.959175	-1.60814	4.56e-06	3.09e-05	-0.197773	0.608426	0.971199	-1.35487	0.000254271	0.00118106
ENSMUSG00000008843	Cldn13	protein_coding	-	B34	-6.12708	3.36e-10	2.72e-09	-2.41472	0.0132357	0.0711127	-5.99135	4.58e-10	3.35e-09	1.38362	0.149064	0.62917	-2.44774	0.00541505	0.016585	0.978075	0.307905	0.824308	-2.45531	0.00792237	0.0234987
ENSMUSG00000008845	Cd163	protein_coding	L10	B4	-2.9284	5.67e-10	4.47e-09	1.21613	0.0140815	0.0743621	-1.60226	0.000429374	0.00134787	1.11552	0.024829	0.30795	3.19109	6.99e-13	1.55e-11	1.03236	0.0376818	0.349881	2.08564	7.2e-06	4.99e-05
ENSMUSG00000008855	Hdac5	protein_coding	L33	B36	-0.162828	0.305376	0.44205	-0.0506689	0.775481	0.94378	-0.0946088	0.551261	0.68769	-0.296916	0.0970613	0.540423	0.240745	0.129556	0.235222	0.136053	0.444203	0.907799	0.579831	0.000483342	0.00208494
ENSMUSG00000008859	Rala	protein_coding	-	-	-0.219371	0.116013	0.202828	0.437104	0.00477697	0.0324549	-0.123961	0.373603	0.509233	0.288736	0.0653218	0.467097	-0.0394061	0.778111	0.9008	0.194278	0.214047	0.727366	-0.0283427	0.847637	0.963624
ENSMUSG00000008874	Clec3a	protein_coding	-	-	0	1	NA	0	1	NA	0	1	NA	0	1	NA	0	1	NA	0	1	NA	0	1	NA
ENSMUSG00000008892	Vdac3	protein_coding	L4	B3	0.276058	0.0611754	0.117827	-0.00902921	0.956429	1	0.175104	0.235086	0.349266	0.162663	0.326826	0.81105	-0.116272	0.432384	0.591386	-0.111211	0.503114	0.938242	0.228624	0.140442	0.252193
ENSMUSG00000008932	Slc1a7	protein_coding	-	-	0	1	1	3.81778	0.00263012	0.0203562	0	1	1	2.20835	0.107634	0.560522	0	1	1	0.536601	0.717635	0.999808	0	1	1
ENSMUSG00000008958	Vps72	protein_coding	-	-	-0.129061	0.278586	0.411223	-0.195003	0.145478	0.378496	-0.207896	0.080951	0.143049	-0.170402	0.209937	0.703734	-0.181304	0.13029	0.236255	-0.00262268	0.984431	1	-0.349685	0.00611956	0.018795
ENSMUSG00000008976	Gabpa	protein_coding	-	B31	0.295011	0.105041	0.186674	0.21476	0.291276	0.569592	0.292619	0.107812	0.182761	-0.0808567	0.693339	0.964551	0.47882	0.00855791	0.0246453	-0.10425	0.610475	0.9715	0.52657	0.00578223	0.0179087
ENSMUSG00000008999	Bmp7	protein_coding	L28	B41	1.04992	0.0149476	0.0345495	1.13793	0.0165831	0.0836248	0.252275	0.56368	0.698783	0.803598	0.0996978	0.544639	0.503703	0.25092	0.393803	0.121688	0.807695	1	0.904988	0.0481724	0.106785
ENSMUSG00000009013	Dynll1	protein_coding	L29	B3	-0.811926	0.00981542	0.0238153	-0.879284	0.0123012	0.0672751	-1.20757	0.000123353	0.000426525	-0.0362821	0.917685	1	-1.196	0.000144254	0.000686451	-0.406856	0.246598	0.76347	-1.30447	7.51e-05	0.000402942
ENSMUSG00000009030	Pdcl	protein_coding	-	B31	0.0553885	0.752502	0.873363	0.325472	0.096487	0.290171	0.143832	0.412226	0.550577	0.236369	0.232171	0.728956	0.160316	0.362504	0.519876	0.0803465	0.684448	0.997001	0.0715911	0.69982	0.84981
ENSMUSG00000009035	Tmem184b	protein_coding	-	B4	-0.00819595	0.962814	1	-0.0362679	0.85367	0.978616	-0.16941	0.33536	0.466107	-0.0688529	0.727284	0.97466	0.0967063	0.582556	0.735236	-0.197602	0.316642	0.831825	-0.132663	0.472732	0.639317
ENSMUSG00000009047	Gm5965	protein_coding	-	-	NA	NA	NA	NA	NA	NA	NA	NA	NA	NA	NA	NA	NA	NA	NA	NA	NA	NA	NA	NA	NA
ENSMUSG00000009070	Rsph14	protein_coding	L31	-	-0.213799	0.790531	0.904216	1.9811	0.00977343	0.056376	-0.136895	0.862819	0.945871	1.22841	0.141616	0.61918	2.15951	0.00302593	0.00997443	-0.199502	0.835739	1	2.89981	8.06e-05	0.000429547
ENSMUSG00000009073	Nf2	protein_coding	-	-	0.179558	0.0862187	0.157934	0.283982	0.0151043	0.0779861	-0.000860516	0.993449	1	0.0617079	0.604645	0.952348	0.0255016	0.808828	0.925803	0.00322698	0.978309	1	-0.023647	0.832277	0.952369
ENSMUSG00000009075	Cabp7	protein_coding	-	-	0.186423	0.815902	0.92365	1.89233	0.0192671	0.0935961	0.392006	0.619015	0.748258	-0.27604	0.781905	0.99133	0.642167	0.42012	0.579198	0.0930617	0.920805	1	-1.55186	0.15662	0.274337
ENSMUSG00000009076	Zmat5	protein_coding	L29	B8	0.0526433	0.792866	0.906072	0.117471	0.600421	0.836826	0.0431206	0.829561	0.920065	0.105533	0.642752	0.954602	-0.179663	0.374572	0.532708	-0.20223	0.376033	0.875906	-0.417099	0.0538329	0.116834
ENSMUSG00000009079	Ewsr1	protein_coding	-	-	0.228103	0.0701896	0.132537	-0.148614	0.291807	0.570194	0.17419	0.166744	0.262784	-0.0809896	0.566287	0.938757	0.149951	0.234234	0.373539	-0.0434556	0.758067	1	0.029791	0.82149	0.945261
ENSMUSG00000009090	Ap1b1	protein_coding	-	-	-0.123211	0.407849	0.555812	-0.261653	0.116835	0.328543	-0.21248	0.153524	0.245511	-0.0384857	0.818106	1	-0.259922	0.081618	0.162053	0.0361749	0.828371	1	-0.242141	0.122586	0.225985
ENSMUSG00000009092	Derl3	protein_coding	L26	B25	-1.96113	0.00016232	0.00057795	0.201768	0.71767	0.911147	-2.37066	6.58e-06	2.79e-05	-0.21258	0.708332	0.968438	-0.612208	0.227756	0.36541	0.00380679	0.994605	1	-0.819245	0.129815	0.236507
ENSMUSG00000009093	Gstt4	protein_coding	-	-	1.47255	0.253487	0.380969	0.281473	0.851225	0.97736	0.924038	0.482801	0.621596	0	1	1	0.259914	0.852293	0.95836	0.531342	0.723299	1	0	1	1
ENSMUSG00000009097	Tbx1	protein_coding	L33	-	-4.5049	1.04e-06	5.31e-06	2.45465	6.36909e-07	2.36459e-05	-5.1035	3.17e-08	1.85e-07	-0.0344984	0.955068	1	-4.70279	3.44e-07	2.9e-06	-0.717643	0.275555	0.790581	-4.08822	3.32e-05	0.000197799
ENSMUSG00000009108	Gnat2	protein_coding	-	-	0.55262	0.654469	0.792018	0	1	1	0.653905	0.590986	0.723464	1.36376	0.312797	0.800433	2.04645	0.0778185	0.155798	2.73394	0.024927	0.291317	2.95756	0.0116687	0.0327065
ENSMUSG00000009112	Bcl2l13	protein_coding	-	-	-0.266922	0.0713217	0.134375	-0.0861583	0.602805	0.838242	-0.400927	0.0067868	0.0164999	-0.109792	0.51137	0.913618	-0.0708337	0.632725	0.778499	-0.100944	0.544355	0.948038	-0.0129397	0.933883	1
ENSMUSG00000009114	2610028H24Rik	protein_coding	L34	-	-6.65669	6.64e-15	8.73e-14	1.97638	1.48014e-09	1.60806e-07	-6.74977	1.54e-15	2.01e-14	0.744204	0.0324255	0.344691	-5.8476	1.41e-12	2.96e-11	-0.932143	0.0186922	0.255406	-3.52918	2.46e-09	3.54e-08
ENSMUSG00000009115	Spatc1l	protein_coding	-	-	-0.552987	0.676304	0.809848	-0.97242	0.513811	0.774246	-1.04144	0.439991	0.579162	0.966471	0.48719	0.901785	0.0150053	0.990858	1	-1.46061	0.328131	0.840312	-1.46375	0.30772	0.463626
ENSMUSG00000009145	Dqx1	protein_coding	L32	B37	-0.641446	0.0213625	0.0471781	0.0371086	0.903831	0.998759	-1.10623	9.06e-05	0.000320084	-0.0787213	0.803579	0.997874	-0.274053	0.325113	0.478446	0.219683	0.476909	0.930628	-0.924874	0.00294351	0.00998924
ENSMUSG00000009185	Ccl8	protein_coding	L6	B27	4.07806	0.000238805	0.000824847	3.78882	0.00123985	0.0111776	1.82895	0.110198	0.186204	2.5065	0.0419279	0.384192	5.211	2.43e-06	1.74e-05	0	1	1	1.12633	0.376102	0.540912
ENSMUSG00000009207	Lnpk1	protein_coding	L3	-	0.0232142	0.929141	1	-0.240295	0.41279	0.69234	-0.000394819	0.998793	1	0.028765	0.922252	1	0.624133	0.0165961	0.0431699	-0.298656	0.312406	0.827463	0.677152	0.0131817	0.0362973
ENSMUSG00000009210	Prr29	protein_coding	L22	-	-2.02758	0.0550696	0.107405	3.94208	4.2349e-06	0.000106324	-2.52257	0.0207548	0.0443362	2.70876	0.00217077	0.0868876	0.680698	0.434514	0.593589	0.677063	0.484682	0.931832	-2.48897	0.0342579	0.080934
ENSMUSG00000009214	Tmem8c	protein_coding	L15	-	0	1	1	1.7788	0.148632	0.384336	0	1	1	0	1	1	0	1	1	0	1	1	0	1	1
ENSMUSG00000009216	Fam163b	protein_coding	-	-	-3.86845	0.0272967	0.0584058	-0.350359	0.842592	NA	-3.899	0.026103	NA	1.23997	0.482287	NA	-3.76244	0.0318123	0.0747341	-3.27198	0.0632711	NA	-3.42781	0.051895	0.113471
ENSMUSG00000009246	Trpm5	protein_coding	L27	B26	-3.05043	0.000718988	0.00227152	0.301677	0.70084	0.901585	-3.50475	0.000192547	0.000643965	0.45675	0.568013	0.939643	-1.6153	0.0432643	0.096116	0.812094	0.296879	0.812558	-2.69284	0.00933876	0.0270611
ENSMUSG00000009248	Ascl2	protein_coding	-	-	-0.0845342	0.913845	0.999937	-0.586545	0.514629	0.774935	-0.540671	0.494251	0.63288	1.08762	0.200783	0.693039	0.825208	0.283972	0.431898	1.29627	0.12265	0.591043	0.625427	0.44418	0.611675
ENSMUSG00000009281	Rarres2	protein_coding	L6	B27	-4.03361	1.12e-47	1.25e-45	1.03206	0.000114067	0.00160449	-4.9666	5.49e-60	1.13e-57	0.482419	0.0743386	0.491476	-4.68505	5.75e-51	7.75e-48	0.0826112	0.760666	1	-4.45032	3.44e-36	1.55e-33
ENSMUSG00000009291	Pttg1ip	protein_coding	L17	B35	-0.111061	0.665161	0.800815	-0.566273	0.0482673	0.182619	0.247573	0.334602	0.465466	-0.711684	0.0131145	0.222171	1.20147	2.83e-06	2e-05	-0.0757558	0.791586	1	2.21346	1.54e-16	6.87e-15
ENSMUSG00000009292	Trpm2	protein_coding	L14	B17	2.13701	1.62e-14	2.06e-13	-0.278932	0.37177	0.65309	2.93146	5.92e-26	1.69e-24	-0.266494	0.394966	0.847208	1.34282	1.44e-06	1.08e-05	0.0344099	0.91226	1	1.51605	1.93e-07	1.9e-06
ENSMUSG00000009293	Ube2g2	protein_coding	L18	B9	0.823092	7.99e-14	9.43e-13	0.325855	0.0085584	0.0508706	0.717658	7.46e-11	5.96e-10	0.0973109	0.44455	0.874772	0.485887	1.25e-05	7.72e-05	0.0773891	0.540263	0.94642	0.351433	0.00287429	0.00978307
ENSMUSG00000009350	Mpo	protein_coding	L11	B18	1.88811	0.00430104	0.0113783	0.761849	0.30227	0.581292	5.18868	2.7e-15	3.44e-14	0.12749	0.867608	1	2.94225	8.07e-06	5.18e-05	0.545488	0.466112	0.923744	3.3827	7.44e-07	6.51e-06
ENSMUSG00000009356	Lpo	protein_coding	-	B25	0	1	NA	2.05631	0.243871	NA	-0.428941	0.805792	NA	1.79884	0.308125	NA	0	1	NA	0	1	NA	0	1	NA
ENSMUSG00000009376	Met	protein_coding	L31	B18	2.48246	3.86e-16	5.76e-15	0.840861	0.0138063	0.0734202	2.43853	1.25e-15	1.65e-14	0.00382331	0.991332	1	0.505071	0.10227	0.194843	-0.908761	0.012251	0.203842	0.303624	0.3526	0.514247
ENSMUSG00000009378	Slc16a12	protein_coding	L31	B36	0.205039	0.691983	0.822975	0.981371	0.0801112	0.257165	-0.0193541	0.970288	1	-0.213973	0.727902	0.974866	1.21451	0.0171948	0.044498	0.396452	0.496215	0.934518	1.404	0.00835434	0.0245995
ENSMUSG00000009394	Syn2	protein_coding	L28	-	-4.89174	2.6e-13	2.91e-12	-2.05713	0.00112814	0.0103526	-4.93938	9.71e-14	1.06e-12	-1.60563	0.0112359	0.205216	-5.4099	8.33e-13	1.82e-11	-2.73929	4.64534e-05	0.00559764	-4.63842	3.45e-09	4.82e-08
ENSMUSG00000009406	Elk1	protein_coding	-	B31	0.509755	0.000914835	0.00281859	-0.00810034	0.962954	1	0.520979	0.000691892	0.00208212	-0.436967	0.0171064	0.256149	0.638477	3.5e-05	0.000193528	-0.0957589	0.589777	0.96387	0.700328	1.63e-05	0.000103522
ENSMUSG00000009418	Nav1	protein_coding	-	B31	-1.50776	2.36e-10	1.94e-09	-0.24307	0.358597	0.639771	-1.13334	1.81e-06	8.38e-06	-0.389695	0.142548	0.620282	-0.189435	0.424064	0.583223	-0.243719	0.358073	0.860058	-0.0456953	0.853895	0.968375
ENSMUSG00000009470	Tnpo1	protein_coding	-	-	-0.137568	0.521123	0.670758	-0.395102	0.0994106	0.295984	0.0995635	0.642282	0.768463	-0.102534	0.669118	0.95887	-0.0534441	0.80322	0.921467	-0.20277	0.39791	0.882925	0.119661	0.593847	0.754316
ENSMUSG00000009471	Myod1	protein_coding	-	-	-0.621846	0.576747	0.724173	0.734626	0.463287	0.735259	-0.621995	0.576728	0.710364	-0.527092	0.597728	0.950116	-0.620922	0.577005	0.729825	-0.527556	0.597406	0.966647	-0.573035	0.589168	0.749705
ENSMUSG00000009487	Otog	protein_coding	-	-	0	1	NA	0	1	NA	0	1	NA	0.122755	0.88908	NA	0.0116847	0.990566	NA	0	1	NA	0	1	NA
ENSMUSG00000009535	Rnmt	protein_coding	-	-	-0.544672	0.0103885	0.0250802	-0.555622	0.0197659	0.0954548	-0.412619	0.0519307	0.0979961	0.194098	0.414166	0.857663	-0.388808	0.0677118	0.138912	-0.0119988	0.959748	1	-0.174557	0.434275	0.602357
ENSMUSG00000009545	Kcnq1	protein_coding	L34	B26	-5.20835	3.56e-13	3.94e-12	2.18188	4.58322e-06	0.000113976	-5.9686	1.43e-13	1.54e-12	1.34013	0.00565449	0.145026	-4.07689	5.57e-11	9.13e-10	0.246249	0.619464	0.97411	-2.90668	1.64e-06	1.32e-05
ENSMUSG00000009549	Srp14	protein_coding	-	B2	-0.942326	1.8e-12	1.86e-11	-0.671253	7.29759e-06	0.00016698	-1.04231	6.43e-15	7.85e-14	-0.157435	0.292779	0.787786	-0.846424	2.6e-10	3.84e-09	-0.0982436	0.510586	0.940166	-0.65177	3.54e-06	2.63e-05
ENSMUSG00000009551	6330409D20Rik	protein_coding	-	-	1.17049	0.109866	0.193853	1.0796	0.179148	0.432196	1.14725	0.116667	0.195176	0.102786	0.906791	1	1.25216	0.0890473	0.173942	0.542505	0.517827	0.941523	2.03412	0.0070801	0.0213106
ENSMUSG00000009555	Cdk9	protein_coding	L12	-	-0.102205	0.501213	0.651354	-0.173045	0.309031	0.587723	0.162237	0.285166	0.408643	-0.016725	0.921894	1	0.491615	0.00120393	0.00448968	0.0468427	0.783171	1	0.535481	0.000757686	0.00310121
ENSMUSG00000009563	Tor2a	protein_coding	L6	B9	0.538578	0.00124135	0.00372066	-0.1709	0.365307	0.64693	0.642386	0.000114795	0.000398865	-0.0494176	0.795707	0.994882	0.934162	2.1e-08	2.23e-07	0.13722	0.46734	0.924624	0.81018	3.75e-06	2.77e-05
ENSMUSG00000009566	Fpgs	protein_coding	-	-	-1.0676	1.51e-05	6.43e-05	-0.222756	0.415559	0.694606	-0.949341	0.000113705	0.000395251	-0.167836	0.543439	0.929751	-0.046061	0.850523	0.957287	0.0970991	0.722625	1	-0.325301	0.20915	0.343249
ENSMUSG00000009569	Mkl2	protein_coding	L20	B32	-0.951157	1.59e-10	1.33e-09	0.243585	0.134676	0.36063	-1.0273	4.87e-12	4.45e-11	-0.067288	0.686419	0.962403	-0.581759	9.05e-05	0.00045325	-0.226729	0.173281	0.679442	-0.894701	2.63e-08	3.09e-07
ENSMUSG00000009575	Cbx5	protein_coding	-	B10	0.776191	0.000487593	0.00159426	0.232076	0.351271	0.632642	0.19538	0.380549	0.516967	0.488896	0.0498592	0.416463	-0.00919116	0.967159	1	-0.244909	0.32772	0.840187	-0.042935	0.854476	0.96863
ENSMUSG00000009580	Odam	protein_coding	-	-	NA	NA	NA	NA	NA	NA	NA	NA	NA	NA	NA	NA	NA	NA	NA	NA	NA	NA	NA	NA	NA
ENSMUSG00000009585	Apobec3	protein_coding	L14	-	0.559851	0.0017298	0.00502328	-0.363193	0.0692487	0.23322	0.37205	0.0373464	0.0737687	-0.267952	0.180497	0.670827	-0.51327	0.00411985	0.0131116	0.112546	0.573331	0.959458	-0.36365	0.0521007	0.113869
ENSMUSG00000009588	St6galnac1	protein_coding	-	-	0.779461	0.65167	NA	0	1	NA	0	1	NA	0.939857	0.594417	NA	-0.125287	0.942414	NA	1.27464	0.470156	NA	0	1	NA
ENSMUSG00000009596	Taf7l	protein_coding	-	-	-1.38155	0.430538	0.579379	-0.409494	0.81492	NA	-1.75991	0.315305	NA	-0.24222	0.889815	NA	0.165078	0.924802	1	0.805512	0.645835	NA	0.261416	0.881757	0.990273
ENSMUSG00000009614	Sardh	protein_coding	L28	B21	-2.49358	1.87e-09	1.38e-08	-0.452965	0.309583	0.588312	-2.22318	5.94e-08	3.35e-07	-0.676246	0.135821	0.611718	-1.88663	4.49e-06	3.05e-05	-0.696295	0.122852	0.59147	-1.18078	0.0059796	0.0184352
ENSMUSG00000009621	Vav2	protein_coding	-	B28	-1.3243	1.66e-12	1.71e-11	-0.00318129	0.9878	1	-1.19473	1.76e-10	1.35e-09	-0.140996	0.50043	0.907872	-1.10985	3.42e-09	4.25e-08	0.167698	0.420707	0.895099	-1.56528	4.97e-15	1.75e-13
ENSMUSG00000009628	Tex15	protein_coding	L28	-	2.279	0.00027271	0.000931347	3.11326	1.8314e-06	5.52113e-05	2.25576	0.000310764	0.00100181	1.93091	0.00501831	0.136292	2.93888	2.43e-06	1.74e-05	1.59814	0.0211847	0.270551	3.01757	2.44e-06	1.89e-05
ENSMUSG00000009630	Ppp2cb	protein_coding	-	B17	0.791016	1.17e-05	5.04e-05	0.199903	0.322858	0.602405	1.15897	1.28e-10	9.98e-10	0.244215	0.229341	0.726052	1.57305	2.61e-18	1.17e-16	0.173177	0.393347	0.879887	1.66473	9.93e-19	5.99e-17
ENSMUSG00000009633	G0s2	protein_coding	L31	B17	0.524492	0.172211	0.279858	1.36578	0.00133578	0.0119148	1.66194	1.41e-05	5.68e-05	0.375656	0.383798	0.843692	2.98886	5.21e-15	1.54e-13	-0.0253963	0.953198	1	2.64703	3.23e-11	6.41e-10
ENSMUSG00000009640	Dmap1	protein_coding	-	-	-0.0314482	0.864164	0.962117	-0.297203	0.153724	0.392043	0.113829	0.534307	0.671552	0.0886159	0.67204	0.95887	0.0208879	0.910036	0.99344	-0.302473	0.152113	0.644094	-0.268305	0.17606	0.3007
ENSMUSG00000009646	Pla2g12b	protein_coding	-	-	-2.57714	0.031388	0.0658869	-0.442767	0.710473	0.90704	-2.6672	0.0259251	0.0538442	0.742153	0.507574	0.911644	-2.27081	0.0579194	0.122341	-1.54327	0.240016	0.757064	-1.63767	0.189191	0.31759
ENSMUSG00000009647	Mcu	protein_coding	-	B4	-0.839038	5.23e-05	0.000202948	-0.236426	0.306335	0.585002	-0.707053	0.000634657	0.00192661	0.36018	0.118624	0.580852	0.181938	0.377365	0.535519	0.0581088	0.801531	1	0.0759249	0.726214	0.872111
ENSMUSG00000009654	Oit3	protein_coding	-	-	1.05362	0.0100127	0.0242429	-0.206681	0.66329	0.876991	0.796645	0.0521352	0.098327	0.0878775	0.854996	1	0.603715	0.145885	0.258502	0.268359	0.568644	0.957223	1.75293	3.76e-05	0.000220518
ENSMUSG00000009670	Tex11	protein_coding	L33	-	-1.89099	0.149825	0.249701	4.94483	1.08067e-05	0.000231397	-1.47998	0.258867	0.377904	2.47364	0.0391419	0.372932	-1.5871	0.226773	0.36423	2.24105	0.0622099	0.440889	-1.0038	0.460202	0.627586
ENSMUSG00000009681	Bcr	protein_coding	L20	B36	-0.503245	0.0267607	0.0573653	0.0245362	0.922882	1	-0.327715	0.148752	0.239292	-0.290398	0.25515	0.75151	0.381416	0.0924788	0.179244	-0.0467937	0.853923	1	1.11488	2.48e-06	1.91e-05
ENSMUSG00000009687	Fxyd5	protein_coding	L3	B18	0.703814	0.000616433	0.00197374	-0.319632	0.164175	0.408902	1.03892	4.3e-07	2.16e-06	-0.18883	0.411305	0.855376	1.13432	3.41e-08	3.48e-07	0.265657	0.247487	0.764749	1.03706	1.4e-06	1.15e-05
ENSMUSG00000009731	Kcnd1	protein_coding	-	-	0.808801	0.026243	0.0563852	0.473485	0.245791	0.51746	1.09355	0.00249855	0.0066966	-0.103685	0.81193	1	1.20325	0.000934065	0.00359841	0.886023	0.0292106	0.312298	1.27629	0.000809435	0.00327706
ENSMUSG00000009733	Tfcp2	protein_coding	L34	-	-0.953082	0.0281743	0.0600136	0.14775	0.758316	0.93304	-1.26746	0.00361396	0.00935741	0.0579758	0.90459	1	-1.22144	0.0052921	0.0162701	-0.162546	0.736947	1	-1.42205	0.00234368	0.00820626
ENSMUSG00000009734	Pou6f2	protein_coding	-	-	0	1	NA	0	1	NA	0	1	NA	0	1	NA	0.0724082	0.941588	NA	0	1	NA	0	1	NA
ENSMUSG00000009739	Pou6f1	protein_coding	L33	B39	-2.02791	2.12e-13	2.39e-12	-0.148216	0.62809	0.85497	-2.18006	3.11e-15	3.94e-14	0.0957727	0.754554	0.982824	-1.24919	5.71e-06	3.78e-05	-0.330975	0.280601	0.796769	-1.43295	7.82e-07	6.8e-06
ENSMUSG00000009741	Ubp1	protein_coding	L18	B32	0.123648	0.580766	0.727601	-0.29051	0.245856	0.517551	0.865582	0.000109728	0.000382384	-0.079295	0.751583	0.982051	1.13529	3.92e-07	3.27e-06	0.00753648	0.975983	1	1.25498	8.18e-08	8.79e-07
ENSMUSG00000009772	Nuak2	protein_coding	L14	-	0.334003	0.0655848	0.125088	-0.544092	0.00778803	0.0473932	0.572156	0.00159159	0.00444676	-0.0594187	0.771381	0.986745	0.058977	0.745815	0.873799	0.238699	0.240503	0.757272	0.0841523	0.659433	0.813139
ENSMUSG00000009828	Ick	protein_coding	L17	B24	-0.531032	0.00270751	0.00753067	0.462987	0.0166152	0.0837333	-0.34007	0.0530399	0.0997142	0.43936	0.0255896	0.311045	-0.154092	0.383714	0.541694	-0.0415576	0.834878	1	-0.186666	0.323498	0.482037
ENSMUSG00000009863	Sdhb	protein_coding	-	B12	1.11069	4.43e-12	4.37e-11	0.719662	5.94872e-05	0.000934317	1.08166	1.56e-11	1.35e-10	0.389878	0.0307401	0.337066	0.369339	0.021849	0.0544026	0.0435673	0.809563	1	0.392438	0.0201615	0.0519538
ENSMUSG00000009876	Cox4i2	protein_coding	L27	-	-4.84141	3.29e-14	4.05e-13	1.69973	7.01589e-05	0.00107672	-3.88222	1.55e-13	1.67e-12	0.923456	0.035531	0.356672	-2.79295	7.58e-09	8.81e-08	-1.19409	0.0149509	0.228811	-3.43811	4.51e-08	5.07e-07
ENSMUSG00000009894	Snap47	protein_coding	L28	-	-0.644565	0.0188662	0.0422929	-0.00698754	0.981732	1	-1.27789	3.92e-06	1.72e-05	-0.407472	0.190126	0.67972	-0.932823	0.000766351	0.00302191	-0.477592	0.123435	0.592958	-0.351421	0.225649	0.36496
ENSMUSG00000009900	Wnt3a	protein_coding	L27	-	-6.70408	3.34e-13	3.71e-12	0.892377	0.0933327	0.284205	-6.79454	1.6e-13	1.72e-12	0.767368	0.155837	0.639661	-6.39639	3.76e-12	7.39e-11	-1.45716	0.0172018	0.245533	-5.79188	4.1e-09	5.66e-08
ENSMUSG00000009905	Kdsr	protein_coding	L20	B39	-0.71774	0.00167224	0.0048748	0.192152	0.447044	0.720718	-0.336307	0.138509	0.225461	-0.0925607	0.718436	0.971673	0.167695	0.459662	0.617167	-0.345011	0.179712	0.688197	0.300782	0.206695	0.340274
ENSMUSG00000009907	Vps4b	protein_coding	-	-	0.350029	0.0159618	0.03658	-0.183592	0.259909	0.534342	0.530406	0.000257916	0.000844964	-0.168819	0.302644	0.794575	0.50989	0.000451193	0.00188816	-0.0234076	0.885939	1	0.559686	0.000236693	0.0011109
ENSMUSG00000009927	Rps25	protein_coding	L16	B1	-0.42137	0.00125512	0.00375775	-0.271354	0.0631634	0.219952	-0.313833	0.0162477	0.0357713	0.0532991	0.715268	0.970567	-0.209287	0.109154	0.205281	0.0961955	0.510038	0.940166	-0.0966232	0.479796	0.64596
ENSMUSG00000009941	Nxf2	protein_coding	-	-	2.50973	0.0252726	0.0546243	3.10016	0.00838871	0.0500795	3.38824	0.00205439	0.00560841	0.695559	0.624218	0.954256	3.85602	0.00044917	0.00188099	2.56091	0.0362777	0.343801	3.38728	0.00314586	0.0105768
ENSMUSG00000009995	Taz	protein_coding	-	B38	-0.770661	1.39e-06	6.94e-06	-0.264413	0.137983	0.366282	-0.705787	9.66e-06	3.99e-05	-0.351074	0.0507125	0.418606	-0.789743	8.27e-07	6.47e-06	-0.0676402	0.70471	0.998997	-0.719987	2e-05	0.000124674
ENSMUSG00000010021	Kif19a	protein_coding	L31	B9	-0.508099	0.0548109	0.107022	0.750097	0.00888638	0.0523872	-0.409532	0.119836	0.199557	-0.0738778	0.806321	0.998042	-0.947962	0.000501648	0.00207566	-0.0208263	0.944221	1	-1.19589	7.4e-05	0.000397954
ENSMUSG00000010025	Aldh3a2	protein_coding	-	-	0.245532	0.11383	0.199616	0.16894	0.330837	0.61158	0.366498	0.0181525	0.0394275	0.0548714	0.754083	0.982737	0.34005	0.0287647	0.0685912	0.0533747	0.759914	1	0.311792	0.0562178	0.121153
ENSMUSG00000010044	Zmynd10	protein_coding	L30	-	-2.41057	1.68e-06	8.25e-06	1.99467	1.23017e-05	0.000256422	-3.24605	3.83e-09	2.51e-08	0.219714	0.656355	0.957209	-2.42186	4.12e-06	2.82e-05	-0.201073	0.688541	0.997162	-1.69749	0.0019528	0.00702632
ENSMUSG00000010045	Tmem115	protein_coding	-	-	0.557295	0.000742883	0.0023403	0.266894	0.150452	0.38747	0.741789	6.64e-06	2.82e-05	0.0862709	0.651051	0.955481	0.610902	0.000232163	0.00104592	0.498675	0.00737526	0.155199	0.575826	0.00101558	0.00399042
ENSMUSG00000010047	Hyal2	protein_coding	L32	B4	-0.631573	0.00659561	0.0167277	1.09808	1.2282e-05	0.000256238	-1.05808	6.56e-06	2.79e-05	0.339679	0.189338	0.678983	-1.22359	3.47e-07	2.92e-06	-0.138491	0.596629	0.966554	-1.81258	3.77e-11	7.39e-10
ENSMUSG00000010048	Ifrd2	protein_coding	-	B34	-3.22537	4.83e-30	1.92e-28	-1.84356	4.93513e-09	4.49211e-07	-3.58098	1.73e-36	9.65e-35	-0.148997	0.635023	0.954256	-2.12615	4.81e-14	1.25e-12	-0.506789	0.106555	0.561724	-2.12597	6.93e-13	1.8e-11
ENSMUSG00000010051	Hyal1	protein_coding	L32	-	-0.580687	0.12848	0.22046	0.528964	0.192993	0.450654	-0.802977	0.0367669	0.0727774	-0.254194	0.570202	0.940478	-0.511623	0.187709	0.314569	-0.724903	0.116499	0.582113	-0.389433	0.354674	0.516619
ENSMUSG00000010054	Tusc2	protein_coding	-	-	-0.392701	0.00261247	0.00728721	0.386814	0.00722935	0.044768	-0.251132	0.0533106	0.100095	0.149763	0.308273	0.797773	-0.371238	0.00471427	0.014727	0.180309	0.216677	0.730176	-0.5764	4.4e-05	0.00025299
ENSMUSG00000010057	Nprl2	protein_coding	-	-	-0.229622	0.373593	0.519132	0.135179	0.638544	0.86149	-0.678118	0.00881751	0.0207977	0.125953	0.663735	0.958093	-0.65451	0.0118369	0.0324947	0.357826	0.214161	0.727366	-0.893551	0.00121554	0.00464953
ENSMUSG00000010064	Slc38a3	protein_coding	L24	B21	-1.6489	0.0227242	0.0497592	2.09936	0.00661112	0.0418746	-2.63232	0.000406146	0.00128204	0.968299	0.215073	0.709128	-2.47367	0.00102789	0.00390711	-0.0701549	0.929274	1	-1.81888	0.020927	0.0535846
ENSMUSG00000010066	Cacna2d2	protein_coding	L22	B39	-0.466027	0.457224	0.606228	2.31446	0.00052665	0.00560026	-0.764409	0.225223	0.337462	0.533369	0.441384	0.872485	1.07316	0.0807582	0.160583	1.1004	0.105649	0.559911	1.08592	0.0917192	0.179175
ENSMUSG00000010067	Rassf1	protein_coding	L12	-	0.548892	0.000511881	0.00166671	-0.118924	0.504835	0.766899	0.520461	0.000982715	0.00287117	0.218543	0.222068	0.717404	0.267578	0.0921564	0.178691	0.153946	0.388368	0.878737	0.147546	0.378942	0.543964
ENSMUSG00000010080	Epn3	protein_coding	L18	B24	-4.97098	1.28e-12	1.34e-11	2.17863	0.000120741	0.00168491	-6.33022	1.39e-13	1.5e-12	1.01522	0.077124	0.499913	-4.75741	3.07e-11	5.25e-10	-0.46471	0.431008	0.900702	-4.67295	2.02e-08	2.43e-07
ENSMUSG00000010086	Rnf112	protein_coding	L27	-	-3.76224	0.0146748	0.0340033	0.350758	0.821554	0.968161	-3.84078	0.0127295	0.0288666	-0.295491	0.851257	1	-3.49511	0.0233877	0.0576866	0.0226388	0.988459	1	-2.98748	0.0590448	0.125837
ENSMUSG00000010095	Slc3a2	protein_coding	L18	B18	-1.75705	6.82e-19	1.27e-17	-1.44263	7.05339e-11	1.33027e-08	-1.72833	2.46e-18	4.08e-17	-0.0047991	0.982671	1	-0.719655	0.000273652	0.00121344	-0.149107	0.499752	0.936378	-0.298296	0.149221	0.26422
ENSMUSG00000010097	Nxf1	protein_coding	-	-	-0.348569	2.78e-05	0.000112879	0.0969401	0.296363	0.575373	-0.465877	2.16e-08	1.29e-07	-0.00394567	0.966324	1	-0.274519	0.000988153	0.00377678	0.0297546	0.749515	1	-0.410596	2.95e-06	2.23e-05
ENSMUSG00000010110	Stx5a	protein_coding	-	-	-0.185191	0.116411	0.203392	-0.154019	0.244164	0.515457	-0.00542533	0.963232	1	0.137302	0.301088	0.793957	0.226879	0.0542598	0.115831	0.211712	0.109047	0.566233	0.260822	0.0353247	0.0830005
ENSMUSG00000010122	Slc47a1	protein_coding	L22	B23	-1.78687	0.0107219	0.0257799	3.49924	2.49912e-07	1.11797e-05	-4.22586	3.29e-06	1.46e-05	0.967968	0.172967	0.66169	-2.91751	0.000324416	0.00141018	0.605728	0.396762	0.881606	-3.02169	0.00147086	0.00548487
ENSMUSG00000010136	Pifo	protein_coding	L30	B29	-5.57173	1.5e-10	1.26e-09	0.948159	0.0129132	0.0698477	-6.17108	1.3e-12	1.26e-11	0.0176081	0.967906	1	-4.76042	2.07e-08	2.2e-07	0.89557	0.0223424	0.274426	-5.158	3.55e-08	4.08e-07
ENSMUSG00000010142	Tnfrsf13b	protein_coding	L37	B28	-2.2701	6.78e-34	3.4e-32	-0.599378	0.00387954	0.0276065	-1.9718	4.05e-26	1.17e-24	-0.274294	0.186733	0.677377	-1.08069	6.25e-09	7.38e-08	0.140673	0.497081	0.934603	-0.874546	7.31e-06	5.06e-05
ENSMUSG00000010154	Spire2	protein_coding	-	-	-1.76479	3.14e-05	0.000126233	-0.035052	0.934736	1	-2.26663	2.83e-07	1.46e-06	0.0754841	0.864208	1	-2.61224	1.26e-07	1.15e-06	-1.70646	0.0014728	0.0607116	-2.24643	4.18e-05	0.000242022
ENSMUSG00000010175	Prox1	protein_coding	-	B30	-3.75821	1.05e-12	1.11e-11	1.3838	0.00490151	0.0331573	-4.34385	5.59e-15	6.86e-14	0.410106	0.41392	0.857333	-1.66123	0.000398547	0.00168912	0.657947	0.186325	0.696457	-2.16466	3.9e-05	0.000227818
ENSMUSG00000010205	Raver1	protein_coding	L15	B33	0.452951	0.000452421	0.00148567	-0.167735	0.246802	0.518578	0.221163	0.0869322	0.152136	-0.0522081	0.71935	0.972055	0.0727173	0.574287	0.727096	-0.192061	0.18601	0.696035	-0.129922	0.33929	0.499341
ENSMUSG00000010277	2610507B11Rik	protein_coding	-	-	0.2789	0.0201258	0.0447237	-0.050584	0.70648	0.904752	0.310081	0.0097591	0.022759	-0.261144	0.0528196	0.425212	-0.255071	0.0339484	0.0788509	0.072719	0.588568	0.96387	-0.163585	0.194312	0.32409
ENSMUSG00000010290	AI597479	protein_coding	-	-	0.0253053	0.884382	0.978249	0.28233	0.145014	0.378133	-0.0188342	0.913763	0.982485	0.123017	0.535153	0.926382	-0.071539	0.683783	0.821532	0.00527342	0.978728	1	0.18395	0.320136	0.478173
ENSMUSG00000010307	Tmem86a	protein_coding	L5	B5	1.45118	1.01e-07	6.01e-07	0.379796	0.214957	0.47885	1.91065	2.17e-12	2.05e-11	0.0715102	0.818538	1	2.29367	3.44e-17	1.34e-15	-0.295742	0.345265	0.851622	1.75886	6.61e-10	1.05e-08
ENSMUSG00000010311	Optc	protein_coding	-	-	0	1	1	2.11184	0.0979936	0.293157	-0.745013	0.579111	0.712554	0	1	1	0.591308	0.64804	0.791639	0	1	1	0	1	1
ENSMUSG00000010342	Tex14	protein_coding	-	B7	2.29791	1.16e-08	7.75e-08	-1.14088	0.0187184	0.0914961	2.26331	1.91e-08	1.15e-07	-0.69499	0.153704	0.636144	-1.00919	0.0180815	0.0464606	-0.173701	0.711177	0.999494	-1.39016	0.00337328	0.0112463
ENSMUSG00000010358	Ifi35	protein_coding	L5	B9	0.731823	0.00132495	0.00395219	-0.459034	0.0731163	0.24137	0.312616	0.170568	0.267809	0.0513314	0.841147	1	-0.589055	0.0102079	0.0286001	-0.565337	0.0279163	0.304989	-0.919486	0.000143734	0.000716042
ENSMUSG00000010362	Rdm1	protein_coding	L34	B1	-0.456226	0.11596	0.202751	0.132435	0.681756	0.888989	-1.07133	0.000242651	0.000798283	0.0227655	0.944269	1	-1.50064	4.04e-07	3.36e-06	0.195277	0.546606	0.949583	-1.80094	1.76e-08	2.14e-07
ENSMUSG00000010376	Nedd8	protein_coding	L16	B3	-0.11478	0.315784	0.453759	-0.415785	0.00124597	0.0112285	-0.0638442	0.576531	0.710195	0.0391063	0.761588	0.984173	-0.0193889	0.865703	0.966493	-0.0400947	0.755314	1	0.00342834	0.977318	1
ENSMUSG00000010392	Gosr1	protein_coding	-	-	0.0821928	0.403862	0.551561	-0.226187	0.0421127	0.165716	0.0979717	0.319188	0.448148	-0.346881	0.00232525	0.0907139	-0.149511	0.13251	0.239527	-0.384802	0.00067409	0.0389842	-0.00936048	0.928929	1
ENSMUSG00000010406	Mrpl52	protein_coding	L9	B8	0.488476	0.00760562	0.0189777	0.0101799	0.960532	1	0.355746	0.0520188	0.0981309	0.0511008	0.805571	0.997978	0.280416	0.127134	0.231605	0.0581683	0.778421	1	-0.119261	0.540384	0.70441
ENSMUSG00000010435	Spaca7	protein_coding	-	-	NA	NA	NA	NA	NA	NA	NA	NA	NA	NA	NA	NA	NA	NA	NA	NA	NA	NA	NA	NA	NA
ENSMUSG00000010453	Kansl3	protein_coding	-	-	0.250183	0.09599	0.173152	-0.0277027	0.869365	0.98516	0.430004	0.00418397	0.0106762	-0.218954	0.197612	0.68895	0.388012	0.00990381	0.0278757	-0.139737	0.409085	0.88869	0.188686	0.232647	0.37386
ENSMUSG00000010461	Eya4	protein_coding	L6	-	0	1	1	4.24521	9.88003e-05	0.00142547	0	1	1	3.04453	0.00846628	0.178371	0	1	1	0	1	1	0	1	1
ENSMUSG00000010476	Ebf3	protein_coding	L24	-	-3.32464	1.67e-05	7.05e-05	1.5998	0.0231665	0.107067	-4.32652	4.82e-07	2.4e-06	-0.020943	0.977409	1	-2.99365	0.000110674	0.000542451	-1.76742	0.0304442	0.318426	-4.93091	3.39e-06	2.53e-05
ENSMUSG00000010492	Uckl1os	antisense	-	-	-1.70186	0.00691572	0.0174483	2.67069	3.69016e-06	9.54945e-05	-1.14722	0.0543431	0.101758	0.342618	0.593951	0.949168	-1.23754	0.0472418	0.103489	0.0593963	0.926915	1	-0.965201	0.154055	0.27094
ENSMUSG00000010505	Myt1	protein_coding	L19	-	-3.40646	0.015442	0.0355562	-3.30429	0.0286181	0.125105	-2.04062	0.128834	0.212262	-2.9389	0.0515734	NA	-1.57563	0.240562	0.381448	-2.38715	0.113831	NA	-1.93061	0.182182	0.308719
ENSMUSG00000010517	Faf1	protein_coding	-	B8	0.064984	0.656163	0.793448	0.176475	0.27933	0.556276	-0.0704577	0.629591	0.757662	0.272986	0.0978486	0.54211	-0.0811913	0.58099	0.733489	0.128491	0.435288	0.903593	0.0950578	0.539817	0.703898
ENSMUSG00000010529	Gm266	protein_coding	-	-	0	1	1	1.37334	0.328182	0.608724	-0.639933	0.643616	0.769428	1.82222	0.196431	0.688081	3.95805	0.000960752	0.00368717	0	1	1	3.62413	0.00372175	0.0122631
ENSMUSG00000010538	Tsacc	protein_coding	-	-	-0.97496	0.124096	0.214318	0.416868	0.529028	0.784047	-1.26245	0.0491394	0.0934319	0.905815	0.171827	0.660647	-1.49936	0.0277092	0.0665191	0.681306	0.305076	0.820704	-0.564446	0.414064	0.580896
ENSMUSG00000010554	Mettl16	protein_coding	-	-	-0.204603	0.388565	0.53522	0.258794	0.327547	0.607852	-0.655674	0.00588999	0.014508	0.223176	0.401677	0.850593	-0.426039	0.0741075	0.149703	0.0529723	0.842179	1	-0.935839	0.000235857	0.00110805
ENSMUSG00000010592	Dazl	protein_coding	-	-	-0.0434599	0.975864	1	1.97059	0.172246	NA	0	1	NA	0	1	NA	-0.227176	0.874856	0.97286	0	1	NA	0.397066	0.789465	0.922262
ENSMUSG00000010601	Apol7a	protein_coding	L7	B21	-3.34946	0.000634186	0.00202417	0.653309	0.42291	0.70094	-1.54925	0.0541989	0.101513	-0.809397	0.38233	0.843125	-1.74806	0.0395358	0.0894887	-0.971688	0.29318	0.809624	-2.67303	0.0127305	0.0352108
ENSMUSG00000010607	Pigyl	protein_coding	-	B8	-0.221344	0.32851	0.468354	-0.423958	0.101147	0.298889	-0.134885	0.549791	0.686355	-0.602655	0.0262679	0.314316	-0.277995	0.225573	0.362876	-0.219398	0.399459	0.883517	-0.356067	0.149922	0.265204
ENSMUSG00000010608	Rbm25	protein_coding	L2	B32	-0.239314	0.327263	0.466741	-0.0766743	0.778735	0.946031	-0.0237914	0.9224	0.988465	-0.0942203	0.730114	0.975217	0.08503	0.727788	0.859341	0.0455526	0.867465	1	-0.0807274	0.752147	0.894221
ENSMUSG00000010609	Psen2	protein_coding	L3	-	1.22274	9.9e-09	6.67e-08	-0.153007	0.522958	0.779806	1.36649	1.47e-10	1.14e-09	-0.0239908	0.920473	1	-0.14201	0.507764	0.6643	0.199209	0.405424	0.885606	-0.144656	0.520343	0.685471
ENSMUSG00000010651	Acaa1b	protein_coding	L33	B21	-3.84202	2.75e-08	1.75e-07	1.07805	0.0743317	0.243927	-4.33676	2.42e-09	1.62e-08	0.201294	0.746808	0.979837	-4.2951	3.21e-08	3.29e-07	-1.71158	0.0129757	0.210162	-2.80633	0.000111105	0.000570431
ENSMUSG00000010660	Plcd1	protein_coding	L19	B4	-0.461154	0.12094	0.209809	1.05887	0.000857288	0.00834048	-0.44377	0.13423	0.21977	0.819601	0.0117254	0.210221	-0.81256	0.00801092	0.0232913	-0.647273	0.0648737	0.44805	-1.28502	0.000231944	0.00109179
ENSMUSG00000010663	Fads1	protein_coding	L28	B22	-0.117613	0.501859	0.651983	1.04901	3.99984e-08	2.53022e-06	0.0568788	0.744212	0.851607	0.827179	2.04666e-05	0.00514054	-0.427163	0.0164071	0.0427378	-0.376911	0.062206	0.440889	-0.878701	6.95e-06	4.83e-05
ENSMUSG00000010721	Lmbr1	protein_coding	L31	B30	-1.87812	1.37e-10	1.16e-09	0.296876	0.308132	0.586675	-1.66538	4.97e-09	3.22e-08	0.0653782	0.830101	1	-1.49765	2.89e-07	2.47e-06	-0.166686	0.585616	0.963546	-2.28155	7.82e-10	1.23e-08
ENSMUSG00000010751	Tnfrsf22	protein_coding	-	B31	-1.27752	3.81e-06	1.77e-05	-0.105256	0.728651	0.918017	-1.06863	9.94e-05	0.000348527	0.0836809	0.78431	0.991823	-0.142466	0.600489	0.751468	0.34841	0.249385	0.765986	-0.393847	0.17384	0.29786
ENSMUSG00000010755	Cars	protein_coding	L14	-	0.97139	8.52e-06	3.76e-05	0.348672	0.15377	0.392106	0.6945	0.00147262	0.00414878	0.320531	0.192877	0.683473	0.428088	0.0508503	0.109928	0.311805	0.204069	0.719674	0.0879076	0.703777	0.853458
ENSMUSG00000010760	Phlda2	protein_coding	-	-	-4.11473	0.00011582	0.000422812	-1.51865	0.135942	0.362742	-2.82309	0.00407045	0.0104226	-1.12888	0.275564	0.773005	-3.30799	0.00194157	0.00679731	-2.37015	0.0454597	0.385339	-3.19936	0.0044163	0.014208
ENSMUSG00000010796	Asz1	protein_coding	-	-	-5.07867	0.00093257	0.00287002	-1.67676	0.283407	0.560273	-5.15672	0.000776639	0.00231353	-2.16354	0.173001	0.66169	-2.90521	0.0521004	0.112071	-0.714222	0.645471	0.985532	-4.32852	0.00599195	0.0184686
ENSMUSG00000010797	Wnt2	protein_coding	L28	B4	-9.50293	6.23e-28	2.16e-26	-1.26235	0.00126415	0.0113837	-8.37368	2.42e-31	9.85e-30	-1.13636	0.00399665	0.121036	-3.2843	5.82e-19	2.87e-17	-0.463127	0.233047	0.749583	-3.2869	4.02e-16	1.67e-14
ENSMUSG00000010803	Gabra1	protein_coding	-	-	0	1	NA	1.40756	0.424438	NA	0	1	NA	0.85082	0.62884	NA	-0.140963	0.935801	NA	0	1	NA	0	1	NA
ENSMUSG00000010825	Grid2ip	protein_coding	-	-	-1.14076	0.496687	NA	-0.791282	0.624105	NA	-0.472157	0.778457	NA	0.848275	0.599349	NA	-1.0943	0.514384	NA	-0.763078	0.636517	NA	-0.883869	0.593502	NA
ENSMUSG00000010830	Kdelr3	protein_coding	L9	B24	-2.33172	3.53e-05	0.000141016	1.0351	0.0588819	0.210219	-1.87111	0.000542202	0.00166774	-0.119258	0.837699	1	-0.898511	0.0873709	0.171329	-1.28886	0.0396836	0.358972	-1.0894	0.0597799	0.127099
ENSMUSG00000010841	1700006E09Rik	protein_coding	-	-	0	1	NA	0	1	NA	-0.0336324	0.97285	NA	0	1	NA	0	1	NA	0	1	NA	0	1	NA
ENSMUSG00000010911	Apip	protein_coding	L6	B8	-0.179216	0.472956	0.622472	0.337773	0.22328	0.489887	-0.487009	0.0518902	0.0979354	-0.179735	0.526942	0.92242	-0.68698	0.00668831	0.0198943	-0.143432	0.611252	0.971875	-0.654532	0.0150644	0.0405829
ENSMUSG00000010914	Pdhx	protein_coding	-	-	0.53618	0.00272217	0.00756714	0.756972	0.000135412	0.00184849	0.454632	0.0110439	0.0254159	0.406611	0.0453738	0.398803	0.0936879	0.605288	0.755662	0.20088	0.32316	0.836593	-0.100273	0.604772	0.76411
ENSMUSG00000010936	Vac14	protein_coding	-	-	0.520406	3.19e-05	0.000128125	-0.0737693	0.600878	0.837106	0.492058	8.36e-05	0.000297396	-0.254652	0.0758091	0.495235	0.349001	0.00548099	0.0167498	-0.0829933	0.558945	0.954008	0.16286	0.219509	0.356863
ENSMUSG00000011008	Mcoln2	protein_coding	L10	B29	-3.54515	1.45e-35	8.08e-34	-0.934389	0.00226522	0.018121	-3.44601	4.52e-34	2.17e-32	-0.0849292	0.780629	0.990568	-1.58456	8.53e-09	9.81e-08	0.203001	0.504053	0.938561	-1.79659	7.83e-10	1.23e-08
ENSMUSG00000011034	Slc5a1	protein_coding	L26	B27	-4.13035	4.74e-05	0.000185105	0.201084	0.794155	0.954005	-4.22085	3.22e-05	0.000122758	0.226165	0.779001	0.989801	-0.953674	0.213191	0.348156	-3.09901	0.00703217	0.151602	-3.18936	0.00296348	0.0100472
ENSMUSG00000011052	1700049J03Rik	antisense	-	-	-0.545053	0.725311	NA	-0.337698	0.816581	NA	-0.577784	0.709542	NA	-0.226152	0.876561	NA	-0.433727	0.779782	NA	-0.266606	0.854707	NA	-0.244935	0.871365	NA
ENSMUSG00000011096	Akt1s1	protein_coding	-	-	-0.300883	0.0628983	0.120781	0.10224	0.570411	0.814799	-0.0603902	0.707722	0.822134	0.0392031	0.830266	1	0.176141	0.275285	0.421833	0.0534861	0.768593	1	-0.121902	0.477689	0.643937
ENSMUSG00000011114	Tbrg1	protein_coding	L15	B13	-0.498208	0.00637789	0.0162383	-0.0528575	0.795468	0.954537	0.0126757	0.944536	1	0.096988	0.635274	0.954256	0.270433	0.137953	0.247155	0.0176667	0.931085	1	0.097559	0.610079	0.768892
ENSMUSG00000011118	Panx3	protein_coding	-	-	0	1	NA	0.0885673	0.919848	NA	0	1	NA	0	1	NA	0	1	NA	0	1	NA	0	1	NA
ENSMUSG00000011148	Adssl1	protein_coding	L15	B6	0.219348	0.366873	0.511491	0.223393	0.410764	0.690655	0.4113	0.0904036	0.157266	-0.180134	0.510319	0.912963	0.620399	0.0106899	0.0297566	-0.050872	0.852043	1	0.312561	0.220233	0.3578
ENSMUSG00000011154	Cfap161	protein_coding	L30	-	-2.02054	0.0921074	0.167043	4.75664	3.90006e-07	1.60619e-05	-1.22544	0.2777	0.400267	3.53632	0.000243356	0.0223761	-2.21743	0.0645278	0.133557	-0.803788	0.539381	0.946391	-1.61739	0.195122	0.325149
ENSMUSG00000011158	Brf1	protein_coding	-	-	-0.452993	8.37e-05	0.000312928	-0.17719	0.168971	0.416639	-0.387509	0.000747616	0.00223611	0.0885557	0.49429	0.904542	-0.101628	0.377438	0.535529	0.345635	0.00703118	0.151602	-0.0616474	0.612022	0.770767
ENSMUSG00000011171	Vipr2	protein_coding	L33	-	-1.71511	0.00850062	0.0209522	1.52304	0.0221434	0.103486	-1.84384	0.00473836	0.0119421	0.373815	0.588485	0.947064	-3.03695	4.92e-05	0.000262606	-0.621439	0.386128	0.878642	-3.01033	0.000420803	0.00184504
ENSMUSG00000011179	Odc1	protein_coding	L12	B35	-0.655318	0.00931748	0.0227276	-0.786356	0.0052297	0.0349066	-0.347883	0.167432	0.263728	-0.494623	0.0790499	0.502218	0.163038	0.517628	0.673661	-0.0313844	0.91123	1	0.936048	0.000380486	0.00168903
ENSMUSG00000011254	Thg1l	protein_coding	-	B10	0.387707	0.0341007	0.0707845	0.0358277	0.862714	0.982018	0.348213	0.0568508	0.105799	-0.0734578	0.731706	0.975513	-0.0903545	0.628716	0.77514	0.28728	0.166883	0.670163	-0.28455	0.15922	0.277928
ENSMUSG00000011256	Adam19	protein_coding	L14	B39	0.614844	0.00754069	0.0188331	0.00834693	0.974121	1	0.201881	0.380471	0.516891	0.139431	0.58827	0.947064	1.339	5.86e-09	6.96e-08	0.397399	0.122398	0.590574	1.75076	3.31e-13	9.02e-12
ENSMUSG00000011257	Pabpc4	protein_coding	-	B34	-3.40256	2.8e-55	4.85e-53	-1.28171	1.19133e-07	6.06602e-06	-3.21298	1.5e-49	1.92e-47	-0.179998	0.456839	0.883091	-0.902398	3.08e-05	0.000173018	0.100779	0.676871	0.99435	0.18976	0.401816	0.568256
ENSMUSG00000011263	Exoc3l2	protein_coding	L3	-	-1.52845	0.00169515	0.00493448	0.228803	0.644873	0.865188	-1.22599	0.00944908	0.0221148	-0.254883	0.633054	0.954256	-0.307633	0.503429	0.66057	-0.608937	0.261764	0.778953	-1.07854	0.0447576	0.100585
ENSMUSG00000011267	Zfp296	protein_coding	-	B31	-2.24192	1.05e-15	1.5e-14	-0.22298	0.45722	0.730084	-2.1281	1.74e-14	2.04e-13	0.0971749	0.746855	0.979843	-1.13493	3.23e-05	0.000180384	0.302698	0.310957	0.826486	-0.972697	0.000784373	0.00319111
ENSMUSG00000011305	Plin5	protein_coding	L20	B17	-0.620712	0.277363	0.409843	2.61075	1.05847e-05	0.000227886	0.864489	0.116511	0.194957	1.07803	0.0794774	0.502589	2.02368	0.000212194	0.000964741	0.949651	0.121684	0.589494	1.94795	0.000632248	0.00264493
ENSMUSG00000011306	Sugp1	protein_coding	-	-	-0.0164888	0.885658	0.979214	-0.312336	0.0158242	0.0808003	-0.0741877	0.517571	0.656149	-0.302713	0.0212217	0.284741	-0.108962	0.344746	0.499966	-0.210225	0.106384	0.561082	-0.0932576	0.444117	0.611675
ENSMUSG00000011349	Dmrtc2	protein_coding	-	-	0	1	NA	0	1	NA	0	1	NA	0	1	NA	0	1	NA	0	1	NA	0	1	NA
ENSMUSG00000011350	Gm5893	processed_transcript	-	-	0	1	NA	0	1	NA	-0.029884	0.975875	NA	0	1	NA	0	1	NA	0	1	NA	0	1	NA
ENSMUSG00000011382	Dhdh	protein_coding	L29	B4	-0.0862616	0.819831	0.926666	0.299554	0.477619	0.746639	-0.103093	0.785415	0.885517	-0.290689	0.495628	0.905474	-0.699951	0.0663685	0.136758	-0.0798995	0.850681	1	-1.46329	0.000333728	0.0015032
ENSMUSG00000011427	Zfp790	protein_coding	-	B31	-0.105009	0.63691	0.77679	0.172353	0.487057	0.753485	-0.3271	0.142352	0.230554	0.072506	0.773608	0.987167	-0.653607	0.00388046	0.0124543	0.229276	0.358169	0.860061	-0.513757	0.0324361	0.0772775
ENSMUSG00000011463	Cpb1	protein_coding	L34	-	1.41157	0.31231	0.449859	1.28799	0.394059	0.674406	1.29733	0.353347	0.486433	0	1	1	0.344657	0.81111	0.927447	0	1	1	0	1	1
ENSMUSG00000011486	Slc25a41	protein_coding	-	-	0.0242687	0.987332	NA	0	1	NA	0.339826	0.82418	NA	0	1	NA	0.480221	0.753378	NA	0	1	NA	0	1	NA
ENSMUSG00000011589	Fsd1	protein_coding	-	-	0	1	NA	0.478568	0.777625	NA	0	1	NA	0	1	NA	0	1	NA	0	1	NA	0	1	NA
ENSMUSG00000011632	Pinlyp	protein_coding	L24	-	0	1	1	0	1	1	0	1	1	0	1	1	-0.261178	0.863821	0.965459	0	1	1	0	1	1
ENSMUSG00000011658	Fuz	protein_coding	L28	B28	-1.14559	0.000942856	0.00289873	0.100946	0.793041	0.953612	-1.41751	4.38e-05	0.000163205	-0.0266739	0.94494	1	-1.52501	1.2e-05	7.45e-05	0.204355	0.595726	0.965808	-1.62885	9.68e-06	6.52e-05
ENSMUSG00000011751	Sptbn4	protein_coding	-	-	-1.58759	0.00220839	0.00627188	-0.854108	0.135038	0.361312	-1.58002	0.00215167	0.00585138	-0.744453	0.208095	0.701703	-0.540901	0.278061	0.42512	-0.672907	0.244439	0.761706	-0.14819	0.778132	0.915466
ENSMUSG00000011752	Pgam1	protein_coding	L8	B6	2.24169	3.39e-38	2.23e-36	0.254318	0.195249	0.453765	2.47564	2.85e-46	2.87e-44	-0.0271268	0.892422	1	2.15347	2.77e-35	7.29e-33	0.127048	0.52206	0.941919	1.83222	6.68e-24	8.03e-22
ENSMUSG00000011831	Evi5	protein_coding	-	B4	-1.78781	2.03e-10	1.68e-09	-0.932211	0.00295549	0.0222962	-1.46094	1.95e-07	1.03e-06	-0.196857	0.529838	0.923648	-0.96073	0.00061928	0.00249306	0.0524868	0.866795	1	-1.10222	0.000180789	0.000876687
ENSMUSG00000011832	Evi5l	protein_coding	-	-	-0.727139	3.55e-05	0.000141437	0.273607	0.15499	0.393824	-0.54938	0.0016534	0.00460146	0.0696069	0.724392	0.973593	-0.329682	0.0604168	0.126548	0.167683	0.390077	0.879449	0.0843889	0.647129	0.802533
ENSMUSG00000011837	Snapc2	protein_coding	-	B9	0.0364892	0.851643	0.95233	-0.0760225	0.729262	0.918444	0.0334166	0.863847	0.946777	0.182216	0.410987	0.855232	0.214536	0.272931	0.418994	0.082241	0.709648	0.99923	-0.113932	0.586549	0.747159
ENSMUSG00000011877	Git1	protein_coding	L18	B9	0.254966	0.239519	0.365135	0.344384	0.154886	0.393644	0.394311	0.0687678	0.124316	-0.0311165	0.89831	1	0.537369	0.0131911	0.0356234	0.0730072	0.76377	1	0.338477	0.136398	0.246336
ENSMUSG00000011884	Gltp	protein_coding	-	-	-0.0754722	0.64035	0.779927	-0.433242	0.0166116	0.0837328	0.054988	0.733469	0.843119	-0.368005	0.0423497	0.385832	-0.192216	0.234539	0.373902	-0.497074	0.00608805	0.140652	-0.362502	0.0324919	0.0773876
ENSMUSG00000011958	Bnip2	protein_coding	-	-	0.754668	5.58e-12	5.47e-11	0.187414	0.127407	0.34768	0.752018	6.52e-12	5.87e-11	0.175755	0.156269	0.640131	0.463441	2.5e-05	0.000143958	0.161884	0.190202	0.702933	0.59518	2.44e-07	2.35e-06
ENSMUSG00000011960	Ccnt1	protein_coding	-	B32	-0.173258	0.230213	0.353954	0.0282315	0.861145	0.981792	-0.167691	0.245296	0.361609	-0.127371	0.43446	0.867215	0.135974	0.346498	0.501867	0.0923569	0.568383	0.9572	0.138753	0.360578	0.523333
ENSMUSG00000012017	Scarf2	protein_coding	L33	B4	-2.95635	2.84e-15	3.86e-14	0.809182	0.0377412	0.153405	-2.63735	7.74e-13	7.68e-12	-0.00570278	0.988503	1	-1.75549	1.3e-06	9.86e-06	-1.42324	0.000508985	0.0318394	-3.5528	1.7e-15	6.47e-14
ENSMUSG00000012042	4930579F01Rik	protein_coding	-	-	0	1	NA	0.106252	0.947027	NA	0	1	NA	0	1	NA	0	1	NA	0	1	NA	0	1	NA
ENSMUSG00000012076	Brms1l	protein_coding	-	B31	-0.604022	0.00447027	0.0117874	-0.137329	0.562106	0.808067	-0.716252	0.00075354	0.00225183	-0.124729	0.60233	0.951534	-0.706074	0.000965468	0.00370154	-0.128464	0.58989	0.96387	-0.596731	0.00835677	0.0246036
ENSMUSG00000012114	Med15	protein_coding	L15	B5	0.627641	0.000260513	0.000894099	-0.25815	0.180542	0.434256	0.806823	2.65e-06	1.2e-05	-0.197368	0.307503	0.797315	0.819537	1.87e-06	1.37e-05	-0.137866	0.475084	0.930098	0.723214	5.87e-05	0.000326697
ENSMUSG00000012117	Dhdds	protein_coding	-	B13	0.874373	1.16e-09	8.78e-09	0.337952	0.0361946	0.148609	0.973225	1.18e-11	1.04e-10	0.322294	0.0486018	0.412737	0.975687	1.22e-11	2.25e-10	0.0955994	0.559033	0.954008	0.993001	4.81e-11	9.25e-10
ENSMUSG00000012123	Aim1l	protein_coding	L33	B36	-0.852786	0.007262	0.0182215	0.122773	0.723923	0.914995	-1.38997	1.67e-05	6.65e-05	-0.18211	0.612137	0.954118	-1.24676	0.000138681	0.000663343	-0.783969	0.0330909	0.329572	-0.839604	0.0154535	0.0415018
ENSMUSG00000012126	Ubxn11	protein_coding	-	B41	-0.861222	0.000242588	0.000837318	-0.34087	0.192821	0.450501	-0.778571	0.000887075	0.00261345	-0.266781	0.312169	0.80008	-0.627448	0.00758829	0.0222143	-0.336831	0.200771	0.716774	-0.513177	0.0384229	0.08881
ENSMUSG00000012187	Mogat1	protein_coding	-	-	-3.90807	0.000406833	0.00134949	0.575653	0.530553	0.785024	-3.99761	0.000298486	0.000965136	-0.917367	0.395582	0.847208	-3.60356	0.00111364	0.00419103	-2.93982	0.0170562	0.245079	-2.99759	0.00978721	0.0281772
ENSMUSG00000012211	Tex22	protein_coding	-	-	0	1	NA	0	1	NA	0.275459	0.874773	NA	0.854117	0.627604	NA	0	1	NA	0	1	NA	0	1	NA
ENSMUSG00000012282	Wnt8a	protein_coding	-	-	0.0283901	0.987047	NA	0	1	NA	0.884678	0.611707	NA	0	1	NA	1.66345	0.339072	NA	1.72963	0.326613	NA	1.91734	0.275449	NA
ENSMUSG00000012296	Tjap1	protein_coding	L18	B9	0.101401	0.509363	0.659154	0.359111	0.0357019	0.146973	0.108643	0.479008	0.61802	0.000703522	0.996815	1	0.106805	0.489799	0.647062	0.229234	0.185974	0.696035	-0.103516	0.531006	0.695476
ENSMUSG00000012350	Ehf	protein_coding	L12	B24	-1.95634	4.71e-05	0.000184144	1.21053	0.0121584	0.0666735	-2.94362	1.25e-08	7.66e-08	0.297538	0.553825	0.933637	-0.845475	0.0668112	0.13746	-0.809705	0.125975	0.597512	-0.830797	0.0955887	0.185376
ENSMUSG00000012396	Nanog	protein_coding	L26	-	-2.17523	0.193168	0.307423	-1.68385	0.331225	0.612057	-2.24815	0.17866	0.278677	-0.81552	0.637935	NA	-1.92719	0.248957	0.391657	-1.49121	0.389522	NA	-1.47559	0.386302	0.551948
ENSMUSG00000012405	Rpl15	protein_coding	L9	B1	-0.241799	0.179719	0.289651	-0.488272	0.0155066	0.0794885	-0.274762	0.127359	0.210082	0.06953	0.730287	0.975279	-0.396023	0.0281678	0.067413	0.0839069	0.677162	0.994574	-0.178029	0.345897	0.507033
ENSMUSG00000012422	Tmem167	protein_coding	L2	B12	0.485329	0.0100053	0.0242275	-0.199849	0.34518	0.626131	0.398982	0.0342403	0.0684602	-0.0431138	0.839305	1	0.222007	0.240024	0.38077	-0.0524646	0.80464	1	0.305645	0.122911	0.226481
ENSMUSG00000012428	Steap4	protein_coding	L12	B16	-0.536973	0.28666	0.420658	0.399549	0.4756	0.74515	0.15162	0.763142	0.867214	1.21038	0.0305527	0.336462	2.54964	3.83e-07	3.2e-06	1.96733	0.000430049	0.0283745	2.94258	1.99e-08	2.39e-07
ENSMUSG00000012429	Mplkip	protein_coding	L29	B8	-0.140556	0.631984	0.772414	-0.233455	0.477488	0.746639	-0.328661	0.263105	0.383049	-0.0428789	0.89659	1	-0.501663	0.0890082	0.173879	-0.0115284	0.972045	1	-0.78678	0.0117117	0.032812
ENSMUSG00000012443	Kif11	protein_coding	L6	B10	2.63394	1.94e-11	1.8e-10	0.207346	0.637048	0.860506	1.88133	1.66e-06	7.71e-06	1.59926	0.000259458	0.0232043	1.08049	0.006019	0.0181777	-0.0979505	0.824343	1	1.34728	0.00104568	0.00409011
ENSMUSG00000012483	Rpa3	protein_coding	L6	B8	-0.343418	0.127635	0.219197	-0.793445	0.00206616	0.0168779	-0.742426	0.00105703	0.00306815	-0.242989	0.344588	0.821379	-1.00679	1.26e-05	7.78e-05	-0.21129	0.407538	0.887443	-0.705724	0.00382011	0.0125361
ENSMUSG00000012519	Mlkl	protein_coding	L7	B11	3.28881	9.25e-46	9.66e-44	-0.75524	0.0061061	0.0394125	2.84061	1.61e-34	7.97e-33	-0.518363	0.0639692	0.463704	0.364379	0.124725	0.228212	-0.821745	0.00356595	0.100421	-0.257311	0.316343	0.473557
ENSMUSG00000012520	Phox2b	protein_coding	-	-	-1.5884	0.307206	NA	-1.37503	0.3466	NA	-1.62136	0.297276	NA	-1.26259	0.387458	NA	-1.47629	0.342604	NA	-1.30337	0.372312	NA	-1.284	0.397427	NA
ENSMUSG00000012535	Tnpo3	protein_coding	-	-	0.13966	0.101218	0.18112	-0.0573443	0.549841	0.79779	0.11536	0.175551	0.27468	0.0304887	0.75354	0.982644	0.123161	0.150413	0.264976	-0.0258763	0.788976	1	0.200871	0.0261386	0.0646231
ENSMUSG00000012609	Ttll5	protein_coding	-	B33	0.103958	0.573539	0.721116	-0.0543197	0.794159	0.954005	-0.505351	0.00682003	0.0165687	-0.139779	0.51304	0.914736	-0.197339	0.292226	0.441134	-0.349478	0.10237	0.554032	-0.179544	0.368465	0.532232
ENSMUSG00000012640	Zfp715	protein_coding	L34	B32	0.101045	0.683612	0.816142	0.120922	0.662604	0.876735	0.206529	0.404442	0.542423	0.196657	0.480109	0.896948	0.603777	0.0148004	0.0392396	0.34736	0.210455	0.724169	0.826501	0.0014298	0.00535176
ENSMUSG00000012705	Retn	protein_coding	L23	B17	-3.30824	0.000311185	0.00105296	2.34357	0.0104549	0.059277	-3.75369	6.26e-05	0.000227259	1.43006	0.120689	0.584425	-1.62881	0.0603283	0.126395	-0.660463	0.48578	0.931832	-0.775133	0.388264	0.553903
ENSMUSG00000012777	Acpt	protein_coding	-	-	-1.88973	0.20691	0.325084	-0.491848	0.754052	NA	-1.79592	0.228427	NA	-2.47243	0.128856	NA	-2.04195	0.178484	0.302116	-0.92396	0.56075	NA	-2.14785	0.174493	0.298865
ENSMUSG00000012819	Cdh23	protein_coding	L12	B36	0.43137	0.344393	0.486361	-0.0464763	0.927539	1	0.608343	0.181866	0.282947	-1.57074	0.00366625	0.116855	1.72842	0.00014303	0.000681057	0.335884	0.510616	0.940166	2.62516	2.91e-08	3.4e-07
ENSMUSG00000012848	Rps5	protein_coding	-	B1	-0.726888	3e-06	1.42e-05	-0.485026	0.00529734	0.0353081	-0.587996	0.000157375	0.000533521	0.0550319	0.751705	0.982089	-0.541265	0.00050545	0.00208954	0.302387	0.0819864	0.50243	-0.277448	0.0883376	0.173971
ENSMUSG00000012889	Podnl1	protein_coding	L6	B15	1.61006	0.00295009	0.00814835	-0.0839386	0.889449	0.992694	0.49557	0.360511	0.494715	-1.95349	0.00145238	0.0715104	-0.616454	0.256565	0.400512	-1.8383	0.00263558	0.0850198	-0.637906	0.262033	0.410316
ENSMUSG00000013033	Adgrl1	protein_coding	L27	B41	0.0417896	0.837381	0.941331	0.451075	0.0467664	0.178719	-0.731428	0.00035356	0.00112897	0.233079	0.308089	0.797513	-0.238127	0.244418	0.386073	-0.348912	0.129496	0.603709	-0.058989	0.78362	0.919024
ENSMUSG00000013076	Amotl1	protein_coding	L20	B27	-2.80483	3.37e-17	5.51e-16	2.06297	3.45785e-10	4.84075e-08	-3.84364	2.35e-26	6.97e-25	0.677959	0.0437892	0.392082	-1.90505	3.11e-09	3.88e-08	-0.44475	0.198017	0.713173	-1.54103	6.98e-06	4.85e-05
ENSMUSG00000013083	2200002J24Rik	protein_coding	-	-	0	1	NA	0	1	NA	0	1	NA	0	1	NA	1.65264	0.302012	NA	0	1	NA	1.93153	0.241396	NA
ENSMUSG00000013089	Etv5	protein_coding	L33	B7	1.16149	1.84e-06	9e-06	0.821233	0.0024993	0.0195881	1.37173	1.7e-08	1.03e-07	0.359884	0.191688	0.681287	0.613272	0.012264	0.0334889	-0.256648	0.356727	0.858877	0.563938	0.0283997	0.0693297
ENSMUSG00000013091	Tmem190	protein_coding	-	-	0	1	NA	0	1	NA	0	1	NA	0.599255	0.717085	NA	0	1	NA	0	1	NA	0	1	NA
ENSMUSG00000013150	Gfod2	protein_coding	-	-	-1.06633	0.000438777	0.00144615	0.354395	0.264975	0.540519	-1.7115	5.94e-08	3.35e-07	-0.110125	0.74621	0.979761	-0.862748	0.0048674	0.015143	-0.489276	0.157912	0.65322	-0.820053	0.0150599	0.0405757
ENSMUSG00000013155	Enkd1	protein_coding	-	B10	1.55932	9.96e-08	5.92e-07	0.756711	0.0214078	0.101181	1.3499	4.19e-06	1.83e-05	1.33724	4.49106e-05	0.00837904	0.74556	0.013293	0.0358666	0.661142	0.0499378	0.400847	0.940626	0.00296754	0.0100553
ENSMUSG00000013158	4933405L10Rik	protein_coding	-	-	-0.376326	0.825631	NA	0	1	NA	0	1	NA	0	1	NA	-0.139489	0.934917	NA	0	1	NA	0	1	NA
ENSMUSG00000013160	Atp6v0d1	protein_coding	-	B3	-0.393063	0.00543804	0.0140655	-1.03172	8.63188e-11	1.58982e-08	-0.194259	0.169174	0.266045	-0.0979524	0.536479	0.926736	-0.230919	0.102637	0.195266	-0.281679	0.0754639	0.480686	-0.066628	0.652983	0.807934
ENSMUSG00000013236	Ptprs	protein_coding	L28	B4	-0.988274	0.000519275	0.0016892	0.356539	0.259283	0.533572	-0.569529	0.0448966	0.0864595	0.260774	0.411037	0.855232	0.27361	0.334396	0.488344	0.152677	0.6301	0.978081	-0.427843	0.151944	0.267984
ENSMUSG00000013275	Slc41a1	protein_coding	L19	B31	-0.424748	0.0363481	0.0747648	0.242935	0.282131	0.559057	-0.606195	0.00284115	0.00753009	0.0248195	0.913231	1	0.220693	0.275801	0.422304	0.236469	0.296687	0.812284	0.274064	0.197076	0.327797
ENSMUSG00000013338	Fer1l4	protein_coding	L31	-	-2.92819	0.0145596	0.0337655	2.19105	0.0291801	0.126923	-2.03367	0.0831744	0.14644	1.40522	0.186869	0.677421	-2.623	0.0286326	0.0683368	-1.25147	0.34139	0.849024	-2.03918	0.102499	0.196158
ENSMUSG00000013353	4931406B18Rik	protein_coding	L12	-	-3.47146	0.00719326	0.0180715	-3.8742	0.00615551	0.0396384	-0.436919	0.700134	0.815941	-2.06199	0.136018	0.611933	2.0923	0.059548	0.125139	-3.63233	0.0102181	0.184207	1.25699	0.279963	0.430962
ENSMUSG00000013367	Iglon5	protein_coding	-	-	-1.42866	0.272741	0.404367	2.21271	0.0587558	0.210001	-0.339519	0.779036	0.880219	1.35512	0.280231	0.777039	0.0811785	0.946735	1	1.46061	0.235801	0.753371	1.58627	0.179904	0.305758
ENSMUSG00000013415	Igf2bp1	protein_coding	-	-	-3.19623	0.00411094	0.0109357	1.8068	0.0414583	0.163842	-1.79224	0.0671634	0.121802	1.03426	0.270365	0.76761	-1.29273	0.185963	0.312139	1.1724	0.20313	0.719201	-2.80028	0.0165137	0.0438973
ENSMUSG00000013418	B4galnt2	protein_coding	-	B26	-2.0825	0.0189606	0.0424643	-2.43936	0.0193091	0.0937617	-1.84108	0.0354487	0.0705652	-0.504026	0.599828	0.951025	-1.57684	0.0736206	0.148834	-0.29392	0.756335	1	-2.9654	0.00538173	0.0168154
ENSMUSG00000013419	Zfp651	protein_coding	L33	B27	-3.4829	5.67e-16	8.3e-15	1.92787	2.29576e-07	1.0464e-05	-3.88174	3.85e-18	6.3e-17	0.575316	0.136829	0.612224	-1.80156	1.76e-06	1.3e-05	-0.247947	0.532368	0.944704	-2.25217	3.35e-07	3.15e-06
ENSMUSG00000013465	Nelfb	protein_coding	-	-	-0.183978	0.0756962	0.141274	-0.1008	0.385433	0.665878	-0.215952	0.0369691	0.0731287	-0.00907631	0.938436	1	-0.0410845	0.692511	0.829305	-0.0150939	0.897226	1	0.0913736	0.404026	0.570682
ENSMUSG00000013483	Card14	protein_coding	L24	-	-1.74053	0.00337118	0.00916737	0.0190611	0.974949	1	-1.29393	0.0233985	0.0493223	-1.0271	0.136856	0.612224	-2.94457	3.49e-05	0.000192976	-0.237725	0.705903	0.999079	-1.40804	0.0339574	0.0803728
ENSMUSG00000013495	Tmem175	protein_coding	L29	B31	-0.202293	0.319674	0.458154	0.102681	0.650715	0.868765	-0.252456	0.214176	0.324102	0.0459676	0.841167	1	-0.362325	0.0766267	0.153832	-0.129722	0.571593	0.958868	-0.374209	0.0840177	0.166982
ENSMUSG00000013523	Bcas1	protein_coding	L27	-	-0.513591	0.317875	0.456195	1.12108	0.0435748	0.169657	0.312691	0.536587	0.673807	-0.10735	0.853749	1	0.0590253	0.908151	0.992366	0.391485	0.490688	0.933256	-0.34287	0.533082	0.697441
ENSMUSG00000013539	Tango2	protein_coding	-	B9	0.635211	0.000962227	0.00295342	0.656329	0.00218966	0.0176624	0.583513	0.00241995	0.0065074	0.173014	0.430771	0.86589	0.198172	0.307773	0.458634	0.192248	0.378208	0.876603	0.261143	0.202537	0.335025
ENSMUSG00000013562	4833413E03Rik	lincRNA	-	-	-2.08422	0.114361	0.200402	-0.782418	0.568194	0.812985	0.143804	0.904789	0.976313	-2.60673	0.0741751	0.491145	0.63086	0.599299	0.750625	-2.74422	0.0601479	0.433182	1.62263	0.187724	0.315686
ENSMUSG00000013584	Aldh1a2	protein_coding	L24	B4	-1.46029	0.000392436	0.00130459	0.596477	0.191317	0.4486	-2.36954	1.08e-08	6.67e-08	0.224796	0.62339	0.954256	-0.415909	0.311194	0.462737	0.145068	0.751217	1	-1.2606	0.00360178	0.0119034
ENSMUSG00000013593	Ndufs2	protein_coding	-	B8	0.387664	0.00892581	0.0218801	0.763946	3.82171e-06	9.81448e-05	0.438212	0.00310791	0.00815624	0.277584	0.0952525	0.537251	0.0989754	0.505427	0.662155	0.117755	0.479005	0.930721	0.141075	0.365378	0.528655
ENSMUSG00000013611	Snx31	protein_coding	L27	-	1.48866	0.125303	0.21579	1.13201	0.2899	0.567876	2.09725	0.0279944	0.0575788	1.15328	0.298262	0.79224	1.75951	0.0707306	0.143984	-1.53315	0.247251	0.764749	3.66517	0.00013656	0.000685055
ENSMUSG00000013622	Atraid	protein_coding	-	B9	-0.538597	0.00335115	0.00912311	-0.069716	0.733484	0.920467	-0.224685	0.219387	0.330504	0.0197593	0.923639	1	-0.0321302	0.86085	0.963664	-0.126613	0.538774	0.946391	-0.0369951	0.84795	0.96382
ENSMUSG00000013629	Cad	protein_coding	L6	B10	0.142845	0.552164	0.700623	-0.121768	0.650796	0.868765	-0.16715	0.487025	0.626021	-0.255039	0.345969	0.821869	0.140262	0.559889	0.713685	0.0147982	0.95619	1	-0.00511002	0.983856	1
ENSMUSG00000013643	Lypd8	protein_coding	L6	-	0	1	1	1.8114	0.19657	0.455908	0	1	1	3.69759	0.0058387	0.147059	0.623339	0.651061	0.79353	0.526087	0.728735	1	0	1	1
ENSMUSG00000013646	Sh3bp5l	protein_coding	-	-	-0.347047	0.0249326	0.0539955	0.124807	0.468106	0.739355	-0.129804	0.399261	0.537125	0.206049	0.236815	0.731796	0.321524	0.0367002	0.0841941	0.304958	0.0773093	0.487364	0.221119	0.174553	0.298905
ENSMUSG00000013653	1810065E05Rik	protein_coding	-	-	0	1	NA	0	1	NA	0	1	NA	0	1	NA	0	1	NA	0	1	NA	0	1	NA
ENSMUSG00000013662	Atad1	protein_coding	-	-	0.451496	0.024523	0.0532038	0.0330033	0.883255	0.990042	0.470353	0.0191182	0.0412399	0.0934584	0.67848	0.960641	0.14755	0.463275	0.620712	-0.0731582	0.745519	1	0.0450591	0.830913	0.951256
ENSMUSG00000013663	Pten	protein_coding	-	-	0.0335546	0.869554	0.966742	-0.0698141	0.759857	0.933716	0.385784	0.0589039	0.109046	0.0510658	0.823253	1	0.689047	0.000742248	0.00293451	0.142722	0.532139	0.944704	0.744223	0.000495077	0.00212921
ENSMUSG00000013668	4933402N03Rik	protein_coding	-	-	NA	NA	NA	NA	NA	NA	NA	NA	NA	NA	NA	NA	NA	NA	NA	NA	NA	NA	NA	NA	NA
ENSMUSG00000013698	Pea15a	protein_coding	L28	-	0.0360359	0.855065	0.954968	0.503852	0.0220647	0.103312	-0.280041	0.156086	0.248935	0.0270932	0.902556	1	-0.649384	0.00104695	0.00396899	-0.149305	0.499824	0.936378	-0.461458	0.0263638	0.0651067
ENSMUSG00000013701	Timm23	protein_coding	L8	B13	1.29361	8.85e-14	1.04e-12	0.355145	0.0693151	0.233362	1.25999	3.73e-13	3.85e-12	0.170937	0.391935	0.84655	0.88125	4.52e-07	3.72e-06	-0.172128	0.391557	0.879647	0.418938	0.0238563	0.0597536
ENSMUSG00000013707	Tnfaip8l2	protein_coding	L3	B16	0.509627	0.0221387	0.0486838	-0.309637	0.215002	0.478874	0.685463	0.00207921	0.00567004	-0.0495178	0.843062	1	0.580168	0.00923525	0.0262838	0.292374	0.240894	0.757382	0.623825	0.00748682	0.0223737
ENSMUSG00000013736	Trnt1	protein_coding	L2	-	0.0514295	0.812977	0.921681	-0.0220832	0.927676	1	0.0204407	0.925071	0.990307	-0.0409028	0.867308	1	0.0633056	0.771302	0.895065	0.350584	0.14932	0.639006	0.172558	0.45003	0.617289
ENSMUSG00000013766	Ly6g6e	protein_coding	L24	-	-2.26569	0.0113304	0.0270898	-1.91838	0.0638421	0.221104	-1.16754	0.131292	0.215723	-2.87184	0.0131197	0.222171	-3.69664	0.00030953	0.00135178	-3.02237	0.00904039	0.173205	-3.08251	0.00439089	0.0141394
ENSMUSG00000013787	Ehmt2	protein_coding	-	-	0.334434	0.00754372	0.0188387	-0.0862541	0.538707	0.790086	0.28261	0.023952	0.0503315	0.00913353	0.948285	1	-0.145399	0.247042	0.389306	0.0830472	0.554366	0.952869	-0.241203	0.0676715	0.140541
ENSMUSG00000013822	Elof1	protein_coding	-	B13	0.69276	3.52e-05	0.000140291	0.413095	0.0275182	0.121601	0.701616	2.76e-05	0.000106474	0.224654	0.238147	0.733454	0.473118	0.00495535	0.0153594	0.133999	0.480483	0.930743	0.399304	0.024468	0.0611032
ENSMUSG00000013833	Med16	protein_coding	-	-	-0.478776	0.00940279	0.0229081	-0.773408	0.000198498	0.00251997	-0.222116	0.227208	0.339853	-0.227148	0.274061	0.771565	-0.0804168	0.662544	0.802966	-0.276509	0.182043	0.691378	0.0206538	0.914986	1
ENSMUSG00000013846	St3gal1	protein_coding	L12	-	-0.211132	0.160146	0.263657	-0.393203	0.0193888	0.0940712	-0.141168	0.347571	0.48022	-0.227624	0.176409	0.666812	0.341649	0.0229951	0.0568686	0.114667	0.495111	0.934423	0.923342	4.17e-09	5.74e-08
ENSMUSG00000013858	Tmem259	protein_coding	-	-	-0.265326	0.0638816	0.12235	-0.0501481	0.75404	0.93061	-0.0727282	0.611214	0.741261	-0.0938899	0.558916	0.93483	0.260381	0.0688238	0.140729	0.153867	0.336675	0.846313	0.222067	0.138643	0.249719
ENSMUSG00000013878	Rnf170	protein_coding	-	-	-0.204695	0.438969	0.587369	0.0160173	0.956754	1	0.0738304	0.779639	0.880751	0.0535627	0.857021	1	0.227899	0.388552	0.546883	0.157729	0.59413	0.96574	0.225117	0.417346	0.584222
ENSMUSG00000013921	Clip3	protein_coding	L22	-	-1.77103	3.43e-06	1.61e-05	-0.0825696	0.839303	0.974085	-2.10333	5.06e-08	2.89e-07	-1.46609	0.00117078	0.0621926	-3.05896	1.4e-12	2.94e-11	-1.25125	0.00423508	0.111708	-2.94217	1.7e-09	2.5e-08
ENSMUSG00000013928	Thap8	protein_coding	-	-	2.72683	0.0100709	0.0243742	2.23825	0.050066	0.187061	3.22651	0.00212856	0.00579331	-0.0647702	0.962977	1	1.22666	0.27551	0.422065	-0.98357	0.481301	0.930786	0.660889	0.598454	0.758459
ENSMUSG00000013936	Myl2	protein_coding	L24	B20	-2.1984	0.054273	0.106143	2.99101	0.0163763	0.0828834	-5.45578	2.06e-06	9.46e-06	2.15332	0.0839791	0.511765	-4.14787	0.000293908	0.00129099	1.48823	0.23237	0.749117	-3.40499	0.00418803	0.0135835
ENSMUSG00000013973	Dedd	protein_coding	-	-	0.429734	8.7e-06	3.84e-05	0.0284126	0.796061	0.954846	0.501544	1.91e-07	1.01e-06	0.0379173	0.738361	0.977433	0.516711	1.08e-07	1e-06	0.0671031	0.548466	0.950434	0.488838	2.25e-06	1.75e-05
ENSMUSG00000013974	Mcemp1	protein_coding	L13	B18	2.0747	9.22e-09	6.24e-08	-0.642286	0.111991	0.319096	2.3581	6.59e-11	5.3e-10	-0.106357	0.792391	0.993851	2.05963	1.18e-08	1.32e-07	0.533975	0.185558	0.695589	2.01237	9.77e-08	1.03e-06
ENSMUSG00000013997	Nit1	protein_coding	-	-	0.0695793	0.58232	0.729095	0.348701	0.0132088	0.0710175	-0.0286522	0.820892	0.913458	0.0881164	0.542084	0.929056	-0.185849	0.146939	0.259857	0.0246971	0.863613	1	-0.117322	0.388727	0.554368
ENSMUSG00000014030	Pax5	protein_coding	L37	B28	-6.03444	5e-62	1.36e-59	-0.361623	0.36509	0.646842	-5.82114	3.86e-58	6.89e-56	-0.455816	0.253744	0.749166	-2.16082	1.61e-09	2.1e-08	0.18043	0.651314	0.987408	-2.18034	5.92e-09	7.89e-08
ENSMUSG00000014039	Prdm15	protein_coding	-	B31	0.0577	0.775021	0.892071	0.495831	0.0267218	0.118794	-0.372418	0.0667471	0.121146	-0.0650013	0.778776	0.989752	0.00899201	0.964719	1	0.340736	0.132492	0.609974	-0.450243	0.040149	0.0921689
ENSMUSG00000014074	Rnf168	protein_coding	-	-	0.269141	0.0960076	0.173171	-0.0863781	0.636132	0.85981	0.172205	0.287022	0.410517	-0.235962	0.207369	0.701095	-0.0112684	0.944996	1	-0.245944	0.185371	0.69532	-0.13822	0.426649	0.594295
ENSMUSG00000014075	Tctex1d2	protein_coding	L3	-	0.593554	0.0286566	0.0608805	0.331855	0.276314	0.552791	0.962124	0.000348831	0.00111523	0.344029	0.271887	0.769425	0.379468	0.167833	0.288109	0.152247	0.62691	0.977642	0.11092	0.708833	0.857609
ENSMUSG00000014077	Chp1	protein_coding	L18	B34	-2.17041	2.41e-34	1.26e-32	-1.46731	1.43333e-13	9.38631e-11	-1.60549	1.47e-19	2.66e-18	-0.321562	0.10485	0.555555	-0.877586	7.55e-07	5.94e-06	-0.337706	0.0884703	0.519119	-0.296284	0.110243	0.207715
ENSMUSG00000014104	Sval2	protein_coding	-	-	NA	NA	NA	NA	NA	NA	NA	NA	NA	NA	NA	NA	NA	NA	NA	NA	NA	NA	NA	NA	NA
ENSMUSG00000014158	Trpv4	protein_coding	L21	B4	-0.620811	0.0396003	0.08062	0.215162	0.513141	0.773881	0.355492	0.224242	0.336312	0.0939239	0.78247	0.991548	-0.0679023	0.820558	0.9349	-0.303666	0.378799	0.877296	-0.647596	0.0521097	0.113879
ENSMUSG00000014164	Klhl3	protein_coding	L33	-	-0.280719	0.589183	0.734653	0.846941	0.128112	0.348837	-0.50977	0.329335	0.459658	-0.0662274	0.912295	1	0.275155	0.593835	0.745281	-0.601677	0.331317	0.842996	1.42208	0.00684013	0.0206704
ENSMUSG00000014177	Tvp23b	protein_coding	-	B8	-0.591465	0.0130673	0.0307248	0.202626	0.443016	0.71759	-0.829545	0.000515444	0.0015924	-0.0447566	0.867393	1	-1.03477	1.86e-05	0.000110392	-0.0875326	0.743154	1	-1.20239	3.6e-06	2.67e-05
ENSMUSG00000014195	Dnajc7	protein_coding	-	B28	-0.501695	1.2e-05	5.15e-05	-0.15795	0.217477	0.481999	-0.521599	5.3e-06	2.29e-05	0.112965	0.378332	0.841233	-0.815989	1.23e-12	2.61e-11	0.219019	0.0871412	0.514864	-0.739824	8.56e-10	1.34e-08
ENSMUSG00000014198	Zfp385c	protein_coding	L24	-	-0.806101	0.351207	0.494032	1.54982	0.0668339	0.227426	0.493998	0.537781	0.675006	-2.62763	0.0305166	0.336343	1.21687	0.125595	0.229473	1.01763	0.248156	0.765671	1.66805	0.0421883	0.095996
ENSMUSG00000014226	Cacybp	protein_coding	L7	B12	0.83157	0.001353	0.00402567	0.483424	0.0954197	0.288215	0.446312	0.0856382	0.15024	0.22265	0.444253	0.874414	-0.123987	0.633958	0.779265	0.223474	0.442041	0.907112	-0.0192463	0.943761	1
ENSMUSG00000014232	Cluap1	protein_coding	-	-	-0.898347	7.78e-10	6.04e-09	-0.027542	0.861377	0.981825	-0.73056	3.65e-07	1.85e-06	0.0307479	0.851187	1	-0.596631	4.71e-05	0.000252432	0.133247	0.404327	0.885465	-0.166371	0.283468	0.434977
ENSMUSG00000014243	Zswim7	protein_coding	L10	-	0.0958008	0.765773	0.884616	0.555491	0.115909	0.326783	0.823991	0.00904534	0.0212649	-0.0803346	0.831601	1	0.934636	0.00325147	0.0106441	-0.586001	0.13123	0.606409	-0.0948378	0.787849	0.921532
ENSMUSG00000014245	Pigl	protein_coding	-	-	-0.672226	0.000103137	0.000380001	-0.229842	0.233262	0.501977	-0.826493	1.92e-06	8.83e-06	-0.160313	0.419007	0.860872	-0.135041	0.431993	0.591051	0.118422	0.538478	0.946391	0.343967	0.0558397	0.120467
ENSMUSG00000014294	Ndufa2	protein_coding	L16	B1	-0.769755	3.66e-05	0.000145701	-0.482139	0.0208884	0.0994883	-0.730829	8.75e-05	0.0003099	0.179454	0.388837	0.845755	-0.444456	0.0171663	0.0444363	-0.0367825	0.859852	1	-0.300226	0.125629	0.23023
ENSMUSG00000014301	Pam16	protein_coding	-	B3	-1.20555	5.3e-08	3.26e-07	-0.801842	0.00125867	0.0113386	-1.27598	8.4e-09	5.27e-08	0.0226314	0.926679	1	-1.04234	2.86e-06	2.02e-05	-0.324455	0.189322	0.701254	-0.907161	0.000131596	0.00066207
ENSMUSG00000014303	Glis2	protein_coding	L33	B4	-3.83839	4.18e-26	1.3e-24	0.784216	0.0158484	0.0809063	-3.40481	2.35e-23	5.62e-22	0.138263	0.678692	0.960641	-2.13419	2.73e-11	4.75e-10	-0.204804	0.54162	0.946747	-2.73481	5.73e-13	1.5e-11
ENSMUSG00000014313	Cox6c	protein_coding	L16	B34	-1.6653	4.29e-22	1e-20	-0.719337	0.000184426	0.00237367	-1.42262	1.43e-16	2.03e-15	-0.351388	0.0678558	0.474369	-1.43866	7.07e-17	2.61e-15	-1.07568	2.43332e-08	9.32603e-06	-0.902557	5.59e-07	5.02e-06
ENSMUSG00000014329	Bicc1	protein_coding	-	B26	-5.55818	1.02e-30	4.17e-29	0.945666	0.00468873	0.0320026	-4.40539	6.55e-30	2.49e-28	-0.260481	0.453512	0.880504	-3.02668	4.63e-18	1.99e-16	-1.11307	0.00188301	0.0695347	-2.95565	5.72e-14	1.73e-12
ENSMUSG00000014349	Ube2z	protein_coding	-	-	0.442678	5.82e-06	2.63e-05	0.085674	0.435002	0.710487	0.450277	3.96e-06	1.74e-05	0.108862	0.326609	0.810767	0.365956	0.000189804	0.000873587	0.0503437	0.648976	0.986934	0.359859	0.00048986	0.0021093
ENSMUSG00000014351	Gip	protein_coding	-	-	0	1	NA	0	1	NA	-0.0350495	0.971706	NA	0.186777	0.831945	NA	0	1	NA	0	1	NA	0	1	NA
ENSMUSG00000014353	Tmem87b	protein_coding	L18	B4	0.596737	0.0105765	0.0254785	-0.116867	0.655346	0.871638	1.03383	9.24e-06	3.83e-05	-0.0850997	0.746322	0.979761	0.537293	0.0215193	0.0537173	-0.122731	0.640261	0.983217	0.354666	0.148009	0.262783
ENSMUSG00000014355	Anapc1	protein_coding	-	-	0.311475	0.00612478	0.0156712	0.0870924	0.494039	0.759454	0.102271	0.368534	0.50375	-0.051789	0.687224	0.962795	-0.0791966	0.488215	0.645531	-0.0283871	0.824678	1	0.0327667	0.784943	0.919908
ENSMUSG00000014361	Mertk	protein_coding	L17	B4	3.30469	1.93e-50	2.46e-48	0.470338	0.0587105	0.209903	3.48323	7.35e-56	1.2e-53	-0.0378302	0.88106	1	0.745605	0.00082736	0.0032367	0.0240693	0.923776	1	0.382421	0.103459	0.197698
ENSMUSG00000014402	Tsg101	protein_coding	-	-	-0.688133	4.52e-09	3.19e-08	-0.601403	5.00969e-06	0.000123024	-0.686335	4.85e-09	3.14e-08	-0.175787	0.182688	0.672776	-0.532955	5.81e-06	3.84e-05	-0.340043	0.00991747	0.181794	-0.188175	0.12699	0.232319
ENSMUSG00000014418	Hps5	protein_coding	-	B32	0.111396	0.644108	0.783077	-0.0945115	0.726035	0.916583	-0.0458086	0.849367	0.935158	-0.300807	0.266935	0.764111	-0.822611	0.000686156	0.00273774	-0.199965	0.459555	0.919172	-0.975017	0.000130962	0.000659734
ENSMUSG00000014426	Map3k4	protein_coding	L27	-	0.0352123	0.805175	0.91561	0.266133	0.0944586	0.286376	-0.274745	0.0551837	0.103079	-0.0841273	0.60671	0.953016	-0.287922	0.0463234	0.101802	0.222759	0.165544	0.668337	-0.191132	0.211964	0.346871
ENSMUSG00000014444	Piezo1	protein_coding	-	B30	0.535133	0.000681398	0.00216149	0.000342747	0.99845	1	0.382095	0.0153093	0.0339304	-0.24428	0.168785	0.655473	-0.181209	0.251701	0.394553	0.0220696	0.900661	1	-0.45444	0.00627938	0.0192057
ENSMUSG00000014453	Blk	protein_coding	L37	B28	-6.19847	3.11e-108	5.81e-105	-0.268219	0.36228	0.643421	-6.30517	9.61e-112	2.06e-108	-0.0168981	0.954247	1	-2.91428	5.09e-28	6.42e-26	0.354545	0.228303	0.745992	-2.48044	4.87e-19	3.07e-17
ENSMUSG00000014470	Rnf166	protein_coding	-	B35	-0.0943568	0.585373	0.731646	-0.0150492	0.937984	1	0.0886011	0.608074	0.738289	-0.239756	0.218725	0.714043	0.716053	3.36e-05	0.000186354	-0.350723	0.0717001	0.469855	0.949191	1.47e-07	1.48e-06
ENSMUSG00000014496	Ankrd28	protein_coding	L15	B36	-0.0474239	0.829213	0.934532	-0.632439	0.010474	0.0593567	-0.44367	0.04387	0.0847791	-0.280571	0.256853	0.753736	0.037526	0.864604	0.965755	-0.133934	0.587073	0.963584	0.650958	0.00463836	0.0148065
ENSMUSG00000014498	Ankrd52	protein_coding	L18	B33	0.509675	0.000536445	0.00174038	-0.249185	0.131541	0.354922	0.407019	0.00570417	0.0141004	-0.409737	0.0137559	0.228711	0.467191	0.00152521	0.00550088	-0.161616	0.328933	0.840973	0.619695	5.9e-05	0.000327892
ENSMUSG00000014503	Pkd2l2	protein_coding	-	-	-2.29658	1e-07	5.94e-07	-0.545576	0.232391	0.500911	-1.70931	4.26e-05	0.000159076	-0.144128	0.753277	0.982526	-1.39531	0.000883879	0.00342795	-0.581678	0.209241	0.723345	-0.684657	0.11752	0.218372
ENSMUSG00000014504	Srp19	protein_coding	L2	B12	0.677173	7.5e-06	3.33e-05	0.16245	0.339454	0.620598	0.748271	7.25e-07	3.53e-06	0.348872	0.0417418	0.383345	0.666976	1.1e-05	6.84e-05	0.349288	0.0405467	0.362665	0.548597	0.000594806	0.00250515
ENSMUSG00000014529	Tmbim7	protein_coding	-	-	0	NA	NA	0.344657	NA	NA	0	NA	NA	0	NA	NA	0	NA	NA	0	NA	NA	0	NA	NA
ENSMUSG00000014542	Clec4f	protein_coding	L17	B23	-2.20515	0.007157	0.0179915	0.468865	0.598964	0.835686	-2.87354	0.000519759	0.00160426	-1.63874	0.0737143	0.489895	-1.84073	0.0247237	0.0605019	-4.54455	1.47076e-05	0.00247596	-2.62492	0.00296498	0.010048
ENSMUSG00000014543	Klra17	protein_coding	L1	B17	2.41226	1.39e-05	5.94e-05	-0.340838	0.585999	0.82645	2.19632	7.65e-05	0.00027354	-0.671708	0.290404	0.786118	1.00942	0.070146	0.143023	0.335582	0.590116	0.96387	1.34093	0.0211748	0.0540765
ENSMUSG00000014547	Wdfy2	protein_coding	L3	B32	1.25569	3e-07	1.66e-06	-0.0144608	0.958774	1	1.24492	3.73e-07	1.89e-06	-0.223448	0.439147	0.870824	1.07011	1.4e-05	8.55e-05	0.230715	0.410736	0.88963	1.10325	1.96e-05	0.000121962
ENSMUSG00000014550	Rbsn	protein_coding	-	-	0.321139	0.0281931	0.0600432	0.179129	0.275059	0.551218	0.35709	0.0145462	0.0324587	0.0122434	0.941811	1	0.382289	0.00926173	0.0263406	0.135064	0.415431	0.892912	0.258828	0.0960548	0.186086
ENSMUSG00000014551	Mrps25	protein_coding	L6	B8	0.227335	0.375654	0.5214	0.359304	0.209592	0.471706	-0.0596237	0.816469	0.910183	-0.0016625	0.995412	1	-0.497255	0.0544476	0.116162	0.10365	0.718925	0.99989	-0.714106	0.00902901	0.0262797
ENSMUSG00000014554	Dguok	protein_coding	L27	-	-1.02839	1.73e-05	7.25e-05	-0.24233	0.363076	0.644445	-1.14479	1.74e-06	8.04e-06	-0.107253	0.688436	0.963146	-1.38264	9.83e-09	1.12e-07	-0.212743	0.425949	0.897817	-1.43455	1.99e-08	2.39e-07
ENSMUSG00000014592	Camta1	protein_coding	L19	-	-1.18014	8.81e-09	5.98e-08	0.454685	0.0419416	0.165288	-0.747219	0.00023315	0.000769281	-0.0951148	0.677581	0.960274	-0.376709	0.06377	0.132122	-0.0962371	0.672349	0.993522	-0.457725	0.0340185	0.0805018
ENSMUSG00000014599	Csf1	protein_coding	L15	B17	1.54912	1.45e-05	6.17e-05	0.650648	0.102818	0.302011	1.81471	3.76e-07	1.9e-06	-0.197848	0.622014	0.954256	2.74628	1.46e-14	4.11e-13	-0.0833488	0.83516	1	1.45631	9.7e-05	0.000504614
ENSMUSG00000014601	Strip1	protein_coding	-	-	-0.170752	0.14194	0.238958	-0.231143	0.0769149	0.250175	-0.112029	0.33459	0.465466	-0.0409337	0.755909	0.982824	0.195756	0.0921539	0.178691	-0.0700507	0.593215	0.96536	0.132093	0.281241	0.432298
ENSMUSG00000014602	Kif1a	protein_coding	L12	B18	0.215026	0.612817	0.756383	0.0143959	0.975942	1	0.251066	0.553973	0.689723	-1.26899	0.0160219	0.247517	0.0879267	0.837398	0.948162	-2.77617	6.17988e-06	0.00126329	-1.74415	0.000572769	0.00242328
ENSMUSG00000014603	Alx3	protein_coding	-	-	0	1	NA	0	1	NA	0	1	NA	0	1	NA	0	1	NA	0	1	NA	0	1	NA
ENSMUSG00000014606	Slc25a11	protein_coding	-	B12	0.461781	0.0562136	0.109391	0.402133	0.13658	0.363993	0.305367	0.206799	0.314778	0.0348229	0.897849	1	-0.195771	0.419435	0.578564	-0.00517671	0.98476	1	-0.368037	0.148077	0.262848
ENSMUSG00000014609	Chrne	protein_coding	-	B15	-0.179028	0.813132	0.921681	0.562549	0.497497	0.761244	-1.12126	0.147237	0.237227	0.596758	0.476606	0.893627	-0.812409	0.295626	0.444895	0.548182	0.51168	0.940166	-4.56835	4.35e-05	0.000250492
ENSMUSG00000014633	Cmc2	protein_coding	-	B12	0.885025	0.000821943	0.00256208	0.435159	0.142562	0.374266	0.364035	0.171293	0.268739	0.558836	0.0628128	0.460228	0.17957	0.504513	0.661527	-0.123477	0.687191	0.997001	0.00569054	0.984195	1
ENSMUSG00000014668	Chfr	protein_coding	L14	-	0.3348	0.00142787	0.00422129	-0.0962553	0.415565	0.694606	0.396656	0.000155612	0.000528077	0.0275982	0.816988	1	0.708147	1.51e-11	2.73e-10	-0.0809585	0.496358	0.934518	0.882409	9.96e-16	3.91e-14
ENSMUSG00000014686	Ceacam16	protein_coding	L3	B32	-0.0502449	0.898187	0.988156	-0.275048	0.532941	0.786779	-0.174511	0.656924	0.780612	-0.354509	0.428289	0.865113	1.28213	0.00100905	0.00384395	0.1364	0.756684	1	1.44407	0.000393551	0.00173875
ENSMUSG00000014704	Hoxa2	protein_coding	-	-	-3.59005	6.01e-05	0.000230843	-0.343794	0.599237	0.83577	-1.67219	0.00885799	0.0208869	-0.976407	0.207845	0.701652	-2.55914	0.00121625	0.00453006	-0.925225	0.214637	0.728016	-0.204028	0.749162	0.891853
ENSMUSG00000014725	Adam28	protein_coding	L30	-	-3.54756	0.000864135	0.0026781	4.11735	4.67424e-08	2.86222e-06	-3.63806	0.000634606	0.00192661	2.25346	0.00452635	0.129018	-3.23976	0.00234746	0.00803279	1.04132	0.215245	0.728568	-1.43341	0.174235	0.298465
ENSMUSG00000014747	Ankrd53	protein_coding	-	-	0	1	NA	0	1	NA	0.0176683	0.99183	NA	0	1	NA	-0.0560235	0.974098	NA	0.582732	0.729595	NA	0.553411	0.746855	NA
ENSMUSG00000014748	Tex261	protein_coding	-	-	-0.0577924	0.675825	0.809595	0.0247401	0.872843	0.986801	0.237625	0.0849993	0.149274	0.0867047	0.576739	0.943381	0.332457	0.0161195	0.0421425	-0.0436005	0.7788	1	0.408026	0.00484837	0.0153737
ENSMUSG00000014763	Fam120b	protein_coding	-	-	-0.273274	0.21579	0.336254	-0.0030345	0.990182	1	-0.527098	0.0170787	0.0373424	-0.2733	0.271631	0.769425	-0.628193	0.00462192	0.0144743	-0.0912036	0.712503	0.999642	-0.65187	0.00525496	0.0164691
ENSMUSG00000014767	Tbp	protein_coding	-	B31	-0.0343295	0.835901	0.940233	-0.0388681	0.83417	0.973675	-0.0313675	0.849794	0.935333	-0.217484	0.247982	0.743135	-0.0230199	0.889881	0.981021	-0.168567	0.367891	0.870069	-0.0326145	0.852323	0.967313
ENSMUSG00000014769	Psmb1	protein_coding	L4	B12	0.552946	1.06e-06	5.37e-06	-0.171856	0.177542	0.430258	0.503028	8.98e-06	3.73e-05	0.200232	0.116801	0.576966	0.1333	0.241335	0.382324	0.159371	0.211014	0.724257	0.08552	0.474586	0.640966
ENSMUSG00000014771	Pdcd2	protein_coding	-	-	-0.139584	0.357819	0.501292	-0.0442885	0.794758	0.954151	-0.428374	0.00496797	0.0124609	0.105988	0.539353	0.928422	-0.508709	0.00100335	0.00382822	0.0771591	0.652808	0.987834	-0.842202	6.31e-07	5.61e-06
ENSMUSG00000014773	Dll1	protein_coding	L12	B26	-2.18641	2.89e-08	1.83e-07	1.6537	1.24455e-05	0.000257999	-3.29647	6.17e-14	6.87e-13	0.305924	0.444695	0.874906	-2.47923	3.85e-09	4.74e-08	-0.517436	0.213657	0.727224	-2.66974	1.01e-07	1.06e-06
ENSMUSG00000014776	Nol3	protein_coding	L27	-	-4.32138	1.77e-15	2.46e-14	1.40301	0.000708003	0.00713908	-4.57973	1.75e-16	2.47e-15	0.566235	0.185478	0.676304	-2.81391	8.92e-10	1.21e-08	-0.686328	0.127679	0.600741	-2.76165	1.53e-07	1.54e-06
ENSMUSG00000014778	Fhod1	protein_coding	L32	-	0.127953	0.578597	0.725921	0.110945	0.666552	0.878569	0.191222	0.406318	0.54432	-0.129975	0.615657	0.954256	-0.101907	0.658897	0.799786	0.0567468	0.825972	1	-0.0827404	0.732543	0.877452
ENSMUSG00000014782	Plekhg4	protein_coding	L14	B11	8.28696	1.16e-28	4.25e-27	0.922061	0.290477	0.568582	7.85352	6.66e-26	1.9e-24	0.967609	0.286941	0.782427	2.01915	0.00942898	0.0267644	-1.13757	0.322925	0.836593	3.1246	6.14e-05	0.000338818
ENSMUSG00000014786	Slc9a5	protein_coding	-	-	0.82279	0.00266414	0.00741597	0.752308	0.0131824	0.0709373	0.923403	0.000713437	0.0021434	0.682323	0.0292188	0.329598	1.42274	1.77e-07	1.58e-06	0.519511	0.096378	0.538715	1.81554	1.29e-10	2.31e-09
ENSMUSG00000014791	Elmo3	protein_coding	-	B37	-1.71404	6.05e-12	5.91e-11	0.243292	0.361489	0.642548	-2.1427	2.36e-17	3.61e-16	0.00790703	0.976798	1	-1.81089	1.05e-12	2.24e-11	-0.387203	0.157427	0.653083	-1.22543	4.53e-06	3.28e-05
ENSMUSG00000014813	Stc1	protein_coding	L27	-	-1.00165	0.207901	0.326289	2.57371	0.000674273	0.00685171	-0.608903	0.428367	0.567026	1.40426	0.0781942	0.50144	1.58166	0.0279915	0.0670906	1.13466	0.156408	0.651691	1.41754	0.0615164	0.130019
ENSMUSG00000014837	4931428F04Rik	protein_coding	L27	-	-0.281401	0.432212	0.581018	0.388311	0.327286	0.607792	-0.604418	0.0929131	0.161001	0.00454387	0.991046	1	-1.14296	0.0019066	0.0066913	0.162887	0.684561	0.997001	-1.7833	1.48e-05	9.52e-05
ENSMUSG00000014846	Tppp3	protein_coding	L27	B30	-1.69694	9.22e-05	0.000342101	0.44994	0.351674	0.633121	-1.90119	1.19e-05	4.83e-05	0.0749869	0.876722	1	-2.80076	1.24e-10	1.93e-09	0.162571	0.736578	1	-2.16316	1.99e-06	1.57e-05
ENSMUSG00000014850	Msh3	protein_coding	-	B31	-0.116011	0.536414	0.685347	0.0151288	0.942535	1	-0.394658	0.0358889	0.071333	-0.138881	0.514504	0.9157	0.011243	0.952341	1	0.132142	0.530517	0.944274	-0.0492716	0.804098	0.932375
ENSMUSG00000014852	Adamts13	protein_coding	-	-	-0.859967	0.358224	0.501692	-0.452231	0.662946	0.876898	-1.42376	0.145637	0.234971	0.0397356	0.969578	1	-2.12206	0.0556368	0.118241	1.18828	0.194626	0.708644	-1.96556	0.091198	0.178397
ENSMUSG00000014856	Tmem208	protein_coding	-	B8	-0.0288611	0.861671	0.959959	-0.059526	0.748887	0.927808	-0.0809129	0.625088	0.753628	-0.135067	0.475962	0.893627	-0.0304804	0.854783	0.960099	-0.0834474	0.65689	0.988622	-0.087339	0.62094	0.778197
ENSMUSG00000014859	E2f4	protein_coding	L14	B11	0.779831	1.04e-08	7e-08	0.124255	0.416027	0.694946	0.547129	5.98e-05	0.000217728	0.177045	0.248722	0.743719	0.207873	0.128553	0.233769	0.349122	0.0224024	0.274721	0.184494	0.198819	0.330041
ENSMUSG00000014867	Surf4	protein_coding	L15	B18	0.926597	1.41e-16	2.17e-15	-0.14982	0.234475	0.503714	1.06542	1.98e-21	4.15e-20	-0.108228	0.392756	0.846984	0.981571	2.17e-18	9.84e-17	-0.13212	0.295865	0.812082	0.856213	3.22e-13	8.8e-12
ENSMUSG00000014873	Surf2	protein_coding	-	B31	-0.1232	0.452016	0.600978	0.113107	0.536335	0.788892	-0.166198	0.31019	0.437862	-0.0361012	0.845685	1	-0.440709	0.00766968	0.022408	0.383428	0.0361908	0.343385	-0.496914	0.00460637	0.0147275
ENSMUSG00000014905	Dnajb9	protein_coding	-	B4	-0.385437	0.074362	0.139255	0.291341	0.225755	0.49284	-0.179523	0.405176	0.54316	0.0689	0.77604	0.988452	0.156449	0.46836	0.625899	0.228432	0.343752	0.850723	0.00979309	0.965548	1
ENSMUSG00000014907	Naf1	protein_coding	-	-	0.245408	0.230982	0.354933	0.302207	0.186448	0.442363	0.448036	0.0277506	0.0571372	0.340034	0.146698	0.626495	0.227306	0.272034	0.417961	-0.00499077	0.983169	1	0.0373652	0.866863	0.978237
ENSMUSG00000014932	Yes1	protein_coding	L34	-	-2.19753	4.04e-09	2.86e-08	1.21059	0.0015997	0.0138092	-2.09801	1.41e-08	8.61e-08	0.618219	0.113562	0.572812	-0.0664743	0.85027	0.957195	-0.42282	0.291936	0.80896	-0.179444	0.631384	0.788043
ENSMUSG00000014956	Ppp1cb	protein_coding	-	B34	-3.96275	5.45e-52	8.06e-50	-1.56325	8.23481e-08	4.5253e-06	-3.93985	2.04e-51	2.77e-49	-0.318924	0.273937	0.771565	-1.76796	1.26e-11	2.32e-10	-0.522617	0.0730074	0.472427	-0.592511	0.0299138	0.072363
ENSMUSG00000014959	Gorasp2	protein_coding	L12	B6	0.325647	0.0160172	0.0366863	0.100382	0.507155	0.768788	0.470222	0.000501191	0.00155162	-0.0978901	0.520529	0.918781	0.477859	0.000412581	0.00174403	0.130213	0.390666	0.879647	0.211081	0.137329	0.247702
ENSMUSG00000014980	Tsen15	protein_coding	-	B8	-0.749116	0.00019145	0.000672877	-0.252523	0.258325	0.532483	-0.730464	0.000261532	0.000855862	0.0907388	0.68709	0.96276	-0.611356	0.00253077	0.00856935	-0.232926	0.304829	0.820679	-1.24528	6e-08	6.6e-07
ENSMUSG00000015001	Oc90	protein_coding	-	-	NA	NA	NA	NA	NA	NA	NA	NA	NA	NA	NA	NA	NA	NA	NA	NA	NA	NA	NA	NA	NA
ENSMUSG00000015002	Efr3a	protein_coding	-	B31	0.260887	0.0598181	0.115479	0.0577443	0.709885	0.906633	0.141889	0.30612	0.433258	-0.106708	0.495151	0.905036	0.0361886	0.79463	0.914771	-0.119347	0.444405	0.907799	-0.0780004	0.593668	0.754127
ENSMUSG00000015013	Trappc2l	protein_coding	-	B3	-0.432146	0.00357604	0.00965622	-0.560551	0.000829721	0.0081232	-0.514279	0.000527148	0.001626	-0.194256	0.248733	0.743719	-1.09488	5.05e-13	1.14e-11	-0.34699	0.0391423	0.355948	-0.816583	3.63e-07	3.4e-06
ENSMUSG00000015016	Acsf3	protein_coding	-	-	-0.26541	0.174181	0.282509	0.00796873	0.970841	1	-0.432671	0.0270815	0.0559157	-0.134185	0.551045	0.932667	-0.595242	0.00286427	0.00953877	0.0201941	0.927184	1	-0.547769	0.0107119	0.0304255
ENSMUSG00000015023	Ddx19a	protein_coding	-	-	0.106954	0.46566	0.614771	0.028666	0.861668	0.9819	0.210741	0.149719	0.240552	-0.0575917	0.730923	0.97543	0.4625	0.00160286	0.00575666	0.146039	0.377172	0.876325	0.375971	0.0150526	0.0405691
ENSMUSG00000015027	Galns	protein_coding	L3	B7	0.883092	1.21e-06	6.11e-06	-0.376549	0.067766	0.229505	1.07708	3.1e-09	2.05e-08	0.129794	0.528886	0.92319	0.480448	0.00855445	0.0246382	0.0940513	0.647249	0.986339	0.424094	0.0271796	0.0667949
ENSMUSG00000015053	Gata2	protein_coding	L32	B36	-1.26294	1.88e-05	7.84e-05	0.709614	0.0294675	0.127802	-0.855257	0.00362973	0.00939307	-0.258013	0.433802	0.866968	-0.0675256	0.817962	0.932951	0.142859	0.662874	0.99044	0.882029	0.00393701	0.0128605
ENSMUSG00000015083	C8g	protein_coding	-	B21	-0.374485	0.592864	0.738105	-0.678584	0.399693	0.679761	-0.0344082	0.960298	1	-0.511826	0.535906	0.926632	-0.852074	0.241129	0.382131	-1.87545	0.0443755	0.380515	0.617163	0.395527	0.56195
ENSMUSG00000015085	Entpd2	protein_coding	L22	B24	-3.05429	1.5e-06	7.45e-06	0.816586	0.0843178	0.265977	-4.47068	4.33e-08	2.49e-07	0.390862	0.443533	0.873596	-2.38468	7.2e-05	0.000369777	-1.22216	0.0479884	0.393231	-3.71789	7.65e-05	0.000409788
ENSMUSG00000015087	Rabl6	protein_coding	-	-	0.296633	0.0125415	0.0296061	0.144761	0.277148	0.553944	0.250504	0.034965	0.0697435	0.0977518	0.468891	0.891164	0.192353	0.107216	0.202308	0.103656	0.440097	0.905908	-0.0125487	0.92099	1
ENSMUSG00000015090	Ptgds	protein_coding	-	B20	1.48944	0.154474	0.256253	4.72161	2.94805e-05	0.000525553	-2.75751	0.0172838	0.0377247	3.0611	0.00703352	0.161355	-1.3254	0.230073	0.368333	2.71942	0.0167227	0.24232	-0.704744	0.539088	0.703175
ENSMUSG00000015092	Edf1	protein_coding	L6	B9	0.592513	0.000604925	0.00193971	0.0656452	0.734378	0.920902	0.378899	0.0283612	0.0582368	0.105124	0.588076	0.947064	-0.243602	0.160234	0.278096	-0.163153	0.40089	0.884312	-0.507829	0.00539647	0.0168538
ENSMUSG00000015093	Clic3	protein_coding	L33	B27	-6.73742	9.46e-36	5.36e-34	1.22961	0.00251852	0.0197125	-7.26556	8.5e-36	4.48e-34	0.476535	0.244741	0.740497	-6.4996	5.08e-32	9.62e-30	-0.757215	0.067736	0.457738	-7.08508	1.17e-20	8.78e-19
ENSMUSG00000015094	Npdc1	protein_coding	-	B24	-3.36898	5.18e-29	1.95e-27	1.26387	4.94814e-06	0.000121894	-3.28053	1.01e-28	3.58e-27	0.105769	0.713107	0.969686	-2.23022	1.71e-15	5.35e-14	-0.649072	0.0278427	0.304783	-2.12324	7.07e-12	1.54e-10
ENSMUSG00000015095	Fbxw5	protein_coding	-	-	0.16439	0.214986	0.335324	0.0151206	0.918961	1	0.358874	0.00669743	0.0163061	-0.131623	0.381451	0.843104	0.305923	0.02122	0.0530906	0.0745876	0.617164	0.973004	0.480575	0.000556421	0.00236199
ENSMUSG00000015112	Slc25a13	protein_coding	-	B4	1.18071	3.6e-05	0.000143331	0.915195	0.00398766	0.028231	1.363	1.76e-06	8.16e-06	0.858116	0.00766676	0.168455	0.639992	0.0265654	0.0641734	0.821704	0.0103763	0.186181	0.408174	0.181936	0.308369
ENSMUSG00000015120	Ube2i	protein_coding	-	-	0.0204599	0.914934	1	-0.267675	0.211514	0.474343	0.211404	0.269587	0.390748	-0.154495	0.471366	0.891719	0.419027	0.0286828	0.0684364	-0.0544955	0.799265	1	0.633134	0.00157469	0.00581776
ENSMUSG00000015126	Tsr3	protein_coding	-	-	0.0193364	0.913885	0.999937	-0.197954	0.327292	0.607792	-0.0549538	0.758585	0.863402	0.057286	0.77889	0.989775	-0.122497	0.497443	0.6547	-0.181068	0.375881	0.875906	-0.128055	0.504678	0.670371
ENSMUSG00000015127	Unkl	protein_coding	L33	B37	-1.08578	6.91e-13	7.43e-12	-0.746921	1.03848e-05	0.000225144	-1.32488	2.23e-18	3.71e-17	-0.339229	0.0455741	0.399471	-0.692192	4.63e-06	3.14e-05	-0.273984	0.104901	0.55815	-0.43012	0.00673418	0.0203934
ENSMUSG00000015133	Lrrk1	protein_coding	L18	-	0.924497	1.98e-06	9.64e-06	0.0517512	0.81235	0.963532	0.841607	1.5e-05	6.03e-05	-0.205306	0.349874	0.823701	-0.183782	0.347163	0.502601	0.0177525	0.935284	1	-0.716012	0.000530218	0.00226339
ENSMUSG00000015134	Aldh1a3	protein_coding	L10	B27	-2.33802	0.00682625	0.0172549	0.725429	0.333111	0.613554	-3.49677	0.000401616	0.00126918	1.84489	0.0111591	0.204553	-0.299666	0.680488	0.818287	0.379789	0.628876	0.977735	-0.204186	0.795958	0.92714
ENSMUSG00000015143	Actn1	protein_coding	L12	B36	0.0326711	0.886677	0.980028	0.0309869	0.90372	0.998759	0.495376	0.0306283	0.0622736	-0.270872	0.291395	0.786733	1.18071	2.55e-07	2.2e-06	0.0665282	0.795215	1	1.52455	1.94e-10	3.38e-09
ENSMUSG00000015149	Sirt2	protein_coding	-	B11	0.744544	1.21e-09	9.19e-09	-0.109867	0.424908	0.702174	0.67682	3.29e-08	1.92e-07	0.0377836	0.78468	0.991939	0.609442	6.82e-07	5.43e-06	0.230938	0.0933773	0.530914	0.752707	4.68e-09	6.37e-08
ENSMUSG00000015165	Hnrnpl	protein_coding	-	-	0.0902183	0.462472	0.611524	-0.209174	0.128194	0.349021	-0.00812712	0.94723	1	0.0489352	0.722296	0.972779	0.134127	0.27503	0.421601	-0.0373094	0.78629	1	0.145842	0.257264	0.404153
ENSMUSG00000015176	Nolc1	protein_coding	L2	B11	0.419108	0.025303	0.0546782	-0.199387	0.342866	0.624103	0.362958	0.0527309	0.0992519	0.083921	0.690297	0.963835	0.606671	0.00121127	0.00451222	0.17925	0.393531	0.879887	-0.0222194	0.910299	1
ENSMUSG00000015189	Casd1	protein_coding	L29	B39	-0.487166	0.0441758	0.0886256	0.109948	0.683722	0.889801	-0.572973	0.0179507	0.0390359	0.0109726	0.967719	1	-0.487746	0.0443337	0.0980131	0.0979289	0.717322	0.999808	-0.367458	0.148866	0.263842
ENSMUSG00000015202	Cnksr3	protein_coding	L18	-	-1.30848	4.95e-06	2.27e-05	1.02583	0.000618218	0.00636163	-0.65205	0.0192867	0.0415541	0.40101	0.195392	0.687614	-0.234359	0.400509	0.55891	0.674222	0.0269016	0.300212	-1.25459	8.24e-05	0.000438003
ENSMUSG00000015214	Mtmr1	protein_coding	-	B25	0.405693	0.0309623	0.0651399	0.0358309	0.864977	0.983213	0.303312	0.106784	0.181253	-0.048974	0.817494	1	0.372036	0.0482588	0.105349	0.00934504	0.964759	1	0.805989	4.25e-05	0.000245545
ENSMUSG00000015217	Hmgb3	protein_coding	L10	B10	0.785544	0.0219146	0.0482349	0.502838	0.188874	0.445093	0.877434	0.0104186	0.0241371	0.686532	0.0738274	0.490086	1.54198	6.61e-06	4.31e-05	-0.0364086	0.925064	1	1.66148	3.36e-06	2.51e-05
ENSMUSG00000015222	Map2	protein_coding	L27	B40	-2.81868	4.7e-11	4.19e-10	-0.767041	0.0797967	0.256575	-3.93802	1.53e-16	2.18e-15	-1.16475	0.0117994	0.210434	-3.08961	1.2e-11	2.21e-10	-0.440981	0.313659	0.828546	-4.96581	4.42e-11	8.54e-10
ENSMUSG00000015224	Cyp2j9	protein_coding	L29	-	-4.93425	3.29e-10	2.67e-09	-0.0183913	0.976116	1	-5.28519	8.72e-11	6.92e-10	-0.765322	0.234718	0.729946	-4.06029	2.22e-08	2.35e-07	-3.39679	3.39907e-05	0.00447251	-5.43249	8.23e-08	8.84e-07
ENSMUSG00000015242	Nipsnap3a	protein_coding	-	-	NA	NA	NA	NA	NA	NA	NA	NA	NA	NA	NA	NA	NA	NA	NA	NA	NA	NA	NA	NA	NA
ENSMUSG00000015243	Abca1	protein_coding	L13	B32	-1.61139	6.2e-09	4.29e-08	-0.245633	0.426487	0.703508	-0.82793	0.0027688	0.00735481	-0.343724	0.266672	0.763767	0.0342642	0.90137	0.987717	-0.0855728	0.781834	1	-0.366756	0.205422	0.338683
ENSMUSG00000015247	Nipsnap3b	protein_coding	L6	B8	0.303462	0.00732014	0.0183503	-0.400427	0.00239916	0.0189481	0.495651	1.04e-05	4.29e-05	-0.0564824	0.672383	0.95887	0.520066	4.64e-06	3.14e-05	0.00811369	0.950661	1	0.258088	0.0345434	0.0814419
ENSMUSG00000015289	Lage3	protein_coding	-	-	-0.463757	0.0265582	0.0569765	-0.188045	0.421222	0.699317	-0.614411	0.00333356	0.0086992	-0.00592658	0.979931	1	-1.025	1.45e-06	1.09e-05	-0.324381	0.170127	0.6751	-1.00306	1e-05	6.72e-05
ENSMUSG00000015290	Ubl4a	protein_coding	-	-	-0.641014	2.7e-06	1.29e-05	-0.157064	0.30248	0.581438	-0.806573	3.73e-09	2.45e-08	-0.0302033	0.844136	1	-0.619627	6.43e-06	4.21e-05	-0.259845	0.0911062	0.527042	-0.742762	3.86e-07	3.59e-06
ENSMUSG00000015291	Gdi1	protein_coding	-	B39	-0.794626	8.48e-15	1.1e-13	-0.322892	0.00477518	0.0324549	-0.558944	4.64e-08	2.66e-07	-0.224354	0.0505115	0.418401	-0.146734	0.151389	0.266406	0.0135976	0.905392	1	0.0833185	0.436556	0.604622
ENSMUSG00000015305	Sash1	protein_coding	L19	B4	0.847063	0.00108258	0.00328249	0.685826	0.0177027	0.087879	1.50244	6.2e-09	3.96e-08	0.219587	0.4533	0.880189	-0.353372	0.177944	0.301433	-0.430665	0.145156	0.631721	-1.70067	4.25e-09	5.84e-08
ENSMUSG00000015312	Gadd45b	protein_coding	L18	B8	0.146095	0.55887	0.706998	0.089118	0.749963	0.928494	-0.167848	0.502652	0.641374	-0.0631207	0.823307	1	0.574782	0.0213902	0.0534556	-0.036041	0.898132	1	-0.400155	0.132536	0.240472
ENSMUSG00000015314	Slamf6	protein_coding	L35	B39	-0.966356	0.000634071	0.00202407	-0.437339	0.16607	0.411725	-1.65627	5e-09	3.23e-08	-0.125075	0.692184	0.964139	-1.17037	3.59e-05	0.000197699	0.0615497	0.845393	1	-0.987942	0.000863969	0.00346602
ENSMUSG00000015316	Slamf1	protein_coding	L6	B36	0.490989	0.111688	0.196529	-0.438057	0.204655	0.465529	0.0851718	0.782682	0.883492	-0.745434	0.0315226	0.340677	0.914568	0.00304501	0.0100291	-0.0656957	0.849101	1	1.76299	4.56e-08	5.11e-07
ENSMUSG00000015335	Zdhhc12	protein_coding	L14	-	0.443369	0.00733249	0.0183775	-0.0604868	0.746206	0.926421	0.439821	0.0077708	0.0186042	-0.169419	0.375136	0.839071	0.0997933	0.550088	0.704414	-0.0625909	0.740284	1	-0.27668	0.122031	0.225236
ENSMUSG00000015337	Endog	protein_coding	L33	B12	-0.189033	0.497514	0.647588	1.30202	1.05846e-05	0.000227886	0.310964	0.256012	0.374316	0.65762	0.0334305	0.348656	-0.254192	0.369757	0.527889	-0.678785	0.0441375	0.379408	-0.791013	0.0136367	0.0373255
ENSMUSG00000015340	Cybb	protein_coding	L7	B7	1.27074	0.000257977	0.000886063	-0.770336	0.0472118	0.179962	1.53114	1.07e-05	4.38e-05	-0.370355	0.340081	0.817769	-0.388418	0.264112	0.409421	-0.248407	0.522207	0.941919	-0.777913	0.0324284	0.0772668
ENSMUSG00000015341	Golga7	protein_coding	-	-	-0.548685	2.53e-08	1.61e-07	-0.66773	1.87794e-09	1.95033e-07	-0.478316	1.15e-06	5.44e-06	-0.138598	0.212049	0.70542	-0.557708	1.74e-08	1.87e-07	-0.146498	0.185378	0.69532	-0.302645	0.00364665	0.0120418
ENSMUSG00000015342	Xk	protein_coding	-	B34	-1.19245	2.39e-05	9.78e-05	-0.860673	0.00650079	0.0413982	-1.2506	9.33e-06	3.86e-05	-0.126359	0.6882	0.963146	-1.54432	6.4e-08	6.18e-07	0.227982	0.465546	0.92364	-0.718198	0.0157891	0.0422816
ENSMUSG00000015354	Pcolce2	protein_coding	L33	B27	-6.39063	3.63e-21	8.02e-20	1.89359	5.48697e-06	0.000131957	-6.48937	4.66e-22	1.02e-20	0.837373	0.0476546	0.408121	-4.37734	1.89e-18	8.73e-17	-0.752237	0.0857784	0.51186	-5.16446	7.09e-14	2.13e-12
ENSMUSG00000015355	Cd48	protein_coding	L35	B10	0.453299	0.112898	0.198254	-0.506175	0.113449	0.321771	-0.138862	0.627367	0.755912	-0.157444	0.622596	0.954256	-0.823502	0.00404683	0.0129148	-0.173084	0.588307	0.96387	-0.785752	0.00880542	0.0257215
ENSMUSG00000015357	Clpx	protein_coding	-	-	-0.151842	0.530929	0.680419	0.233805	0.386748	0.666939	-0.0143443	0.952734	1	0.109165	0.688478	0.963146	-0.110124	0.650288	0.793147	0.133753	0.62219	0.975386	-0.110482	0.665513	0.818601
ENSMUSG00000015363	Trabd	protein_coding	L18	-	0.0760098	0.634883	0.77498	-0.166667	0.353091	0.634606	0.0403878	0.800766	0.897672	-0.281776	0.119425	0.581755	0.147181	0.358523	0.515415	-0.109318	0.54366	0.947775	0.0957789	0.569407	0.731276
ENSMUSG00000015365	Mov10l1	protein_coding	L22	-	-0.642019	0.646368	0.784892	3.16963	0.0320381	0.135674	-3.31796	0.0254649	0.0530192	0.964168	0.518563	0.917764	-3.75203	0.0120884	0.0330652	1.58022	0.287618	0.804245	-0.941191	0.523593	0.688183
ENSMUSG00000015377	Dennd6b	protein_coding	-	B37	-1.58748	9.08e-15	1.18e-13	-0.144284	0.520654	0.77834	-1.69658	1.25e-16	1.79e-15	-0.316617	0.164562	0.649594	-1.21255	3.12e-09	3.9e-08	0.333532	0.136535	0.616237	-0.99396	4.45e-06	3.23e-05
ENSMUSG00000015396	Cd83	protein_coding	L8	B28	-3.26066	1.41e-28	5.1e-27	0.0567578	0.859267	0.981084	-2.60063	3.75e-19	6.65e-18	0.0809379	0.800805	0.997439	-0.694814	0.0156665	0.0411668	0.0644026	0.840751	1	-1.90979	4.27e-10	7.01e-09
ENSMUSG00000015401	Tmem27	protein_coding	-	-	-2.55296	0.0227479	0.0497978	-4.05886	0.00252733	0.0197618	-2.4726	0.0256032	0.053274	-1.73723	0.165781	0.651103	-1.10516	0.296192	0.445593	-0.286104	0.802829	1	0.959525	0.363038	0.526147
ENSMUSG00000015405	Ace2	protein_coding	L31	-	-4.95403	2.43e-09	1.77e-08	0.93776	0.0338259	0.141266	-5.50769	2.62e-10	1.98e-09	-0.324993	0.521008	0.919027	-1.93717	0.000112868	0.000551512	-4.82608	3.38227e-06	0.000790174	-1.19959	0.021122	0.0539601
ENSMUSG00000015437	Gzmb	protein_coding	L35	B15	4.46461	4.21e-40	3.09e-38	-0.842903	0.0257135	0.115473	2.60293	1.11e-14	1.32e-13	-1.1968	0.00163238	0.0755019	2.32229	5.51e-12	1.05e-10	-2.0922	4.61536e-08	1.60104e-05	2.42887	5.27e-12	1.18e-10
ENSMUSG00000015441	Gzmf	protein_coding	-	-	1.63637	0.30928	0.446502	0	1	1	3.80153	0.0167387	0.0366845	0	1	1	4.25902	0.00734756	0.0216035	0	1	1	2.8835	0.0794009	0.15989
ENSMUSG00000015443	Gzmn	protein_coding	-	-	NA	NA	NA	NA	NA	NA	NA	NA	NA	NA	NA	NA	NA	NA	NA	NA	NA	NA	NA	NA	NA
ENSMUSG00000015451	C4a	processed_transcript	-	-	-1.19538	0.00235754	0.0066503	0.298832	0.466768	0.738087	-0.131718	0.72282	0.834663	0.399913	0.341522	0.819188	1.4041	0.000102051	0.000504556	-0.191321	0.658577	0.988988	1.78377	1.97e-06	1.56e-05
ENSMUSG00000015452	Ager	protein_coding	L33	B27	-5.10643	1.47e-27	4.96e-26	1.22925	0.0179014	0.088406	-4.16718	5.1e-19	8.99e-18	0.533178	0.304549	0.795346	-3.01612	1.06e-10	1.67e-09	-0.553913	0.286291	0.803442	-2.82196	7.56e-09	9.87e-08
ENSMUSG00000015461	Atf6b	protein_coding	-	-	0.449661	0.0645585	0.12349	-0.0786652	0.772601	0.942026	0.128741	0.596851	0.728526	-0.34277	0.209979	0.703774	-0.203235	0.404597	0.563093	0.0653443	0.81044	1	-0.458837	0.0730389	0.149537
ENSMUSG00000015467	Egfl8	protein_coding	-	-	0.970695	0.0159358	0.0365271	0.412994	0.36509	0.646842	1.21034	0.00247227	0.00663296	0.406313	0.390915	0.846546	0.268738	0.519639	0.675553	0.462368	0.319729	0.834274	-0.054343	0.906026	1
ENSMUSG00000015468	Notch4	protein_coding	L33	B27	-2.64802	2.01e-11	1.86e-10	1.27513	0.00207394	0.0169239	-2.58253	4.77e-11	3.89e-10	0.412089	0.325849	0.81052	-1.74971	6.31e-06	4.13e-05	-0.794814	0.0634491	0.442617	-2.8907	1.07e-10	1.94e-09
ENSMUSG00000015474	Ppt2	protein_coding	-	B18	1.82351	2.33e-19	4.47e-18	0.628869	0.00575302	0.0376534	2.0637	2.09e-24	5.4e-23	0.495147	0.0323618	0.344616	0.836428	4.42e-05	0.000238809	0.0220864	0.924678	1	0.512836	0.0179887	0.0471394
ENSMUSG00000015476	Prrt1	protein_coding	-	B19	-1.56746	6.93e-05	0.000262785	0.987717	0.0223761	0.104335	-1.90186	1.5e-06	7.01e-06	1.68851	9.33239e-05	0.0133541	-0.692332	0.0772739	0.154861	-0.89426	0.0425987	0.373256	-0.103767	0.799968	0.929891
ENSMUSG00000015478	Rnf5	protein_coding	L29	B31	-1.05123	3.85e-05	0.000152683	-0.559232	0.0499204	0.186776	-1.23694	1.29e-06	6.08e-06	-0.16368	0.566266	0.938757	-1.16704	5.1e-06	3.42e-05	-0.394311	0.167155	0.670163	-0.996039	0.000206191	0.000985679
ENSMUSG00000015484	Fam163a	protein_coding	-	-	-2.11324	0.0564709	0.109822	-0.134717	0.906373	0.99965	-0.362919	0.72683	0.837776	-0.929438	0.441445	0.872485	0.426834	0.67918	0.817287	-3.59813	0.00787239	0.160212	1.75831	0.096991	0.187615
ENSMUSG00000015488	Cacfd1	protein_coding	-	B31	-0.424361	0.00464167	0.0121982	0.512706	0.00184159	0.0154284	-0.0584137	0.694342	0.811276	0.344423	0.0400282	0.376387	-0.19165	0.202214	0.334144	-0.00427814	0.979769	1	-0.15704	0.325278	0.483926
ENSMUSG00000015501	Hivep2	protein_coding	-	B39	-0.275948	0.192343	0.306345	0.0581304	0.805761	0.959724	-0.88346	3.09e-05	0.000118385	-0.424718	0.0739637	0.490272	-0.728592	0.00059771	0.00241585	-0.132639	0.575632	0.959801	-0.932727	2.92e-05	0.000175998
ENSMUSG00000015519	2310057J18Rik	protein_coding	-	B25	0	1	NA	0	1	NA	0	1	NA	0	1	NA	0	1	NA	0	1	NA	0	1	NA
ENSMUSG00000015522	Arnt	protein_coding	-	B5	0.180561	0.169562	0.276421	-0.0576772	0.695676	0.898308	0.574231	1.19e-05	4.86e-05	-0.0423463	0.775636	0.988283	0.742576	1.55e-08	1.69e-07	-0.0246561	0.867733	1	0.654138	2.04e-06	1.6e-05
ENSMUSG00000015533	Itga2	protein_coding	L13	B36	0.855593	0.0305936	0.0644929	-0.358002	0.419707	0.697802	1.1589	0.00338359	0.00882001	-0.888541	0.0476662	0.408121	1.55906	8.07e-05	0.000409544	0.127308	0.77387	1	2.63693	1.64e-10	2.88e-09
ENSMUSG00000015536	Mocs2	protein_coding	-	B8	0.151129	0.405124	0.552942	0.0443455	0.827611	0.971154	0.174526	0.335864	0.466642	0.129064	0.530663	0.923848	-0.0506791	0.781691	0.903823	-0.312095	0.132613	0.610286	-0.140774	0.467802	0.634722
ENSMUSG00000015542	Nat9	protein_coding	-	B9	0.0814906	0.694609	0.825167	0.221504	0.339075	0.620242	0.180128	0.384322	0.520802	-0.338482	0.16003	0.643997	0.2354	0.258193	0.402561	-0.361772	0.130178	0.605579	0.011939	0.957028	1
ENSMUSG00000015568	Lpl	protein_coding	L12	B13	0.769105	0.06104	0.117585	1.65485	0.0002998	0.00353743	0.624206	0.128442	0.211691	0.5335	0.244012	0.74018	-2.70088	5.44e-11	8.94e-10	0.0535015	0.907007	1	-2.73838	2.18e-10	3.75e-09
ENSMUSG00000015575	Atp6v0e	protein_coding	-	B3	0.344846	0.0164604	0.0375304	-0.336789	0.0370155	0.151185	0.51081	0.000377658	0.00119877	-0.00759479	0.962549	1	0.486069	0.000728597	0.00288477	0.10841	0.501481	0.937118	0.545799	0.000292183	0.00133465
ENSMUSG00000015579	Nkx2-5	protein_coding	L22	-	-3.19338	5.44e-05	0.000210258	2.20233	0.00171236	0.0145212	-4.07826	2.86e-06	1.28e-05	0.577523	0.43005	0.865417	-5.32309	1.12e-07	1.04e-06	0.79755	0.269741	0.785906	-3.52959	0.000411794	0.00181176
ENSMUSG00000015597	Zfp318	protein_coding	-	B39	-2.11727	6.89e-23	1.71e-21	-0.183953	0.440853	0.715686	-2.14385	1.95e-23	4.7e-22	-0.536318	0.0251644	0.309728	-1.91683	5.17e-19	2.56e-17	0.0383763	0.87229	1	-2.16176	1.83e-21	1.52e-19
ENSMUSG00000015599	Ttbk1	protein_coding	-	B38	-2.91493	9.84e-07	5.03e-06	-0.385985	0.496291	0.760599	-2.05445	0.000154723	0.000525288	-0.0452135	0.937085	1	-2.27866	7.92e-05	0.000403088	0.64505	0.240418	0.757272	-1.33874	0.0228287	0.0576327
ENSMUSG00000015605	Srf	protein_coding	L15	-	0.253384	0.0550221	0.107331	0.133508	0.366545	0.647967	0.0867455	0.511534	0.650209	-0.080049	0.592443	0.948563	0.389812	0.0032	0.0104883	0.020321	0.891343	1	0.258728	0.0628403	0.132206
ENSMUSG00000015619	Gata3	protein_coding	L27	B41	-0.261162	0.317595	0.455848	0.0776146	0.790045	0.952308	-1.41012	9.77e-08	5.36e-07	0.0192558	0.947738	1	-0.485295	0.0647065	0.133833	-0.715178	0.0160394	0.236612	-0.412166	0.136376	0.246313
ENSMUSG00000015627	Gata5	protein_coding	L27	B26	-5.4634	7.36e-11	6.41e-10	0.931607	0.124706	0.342972	-4.17711	8.91e-10	6.28e-09	0.0951943	0.878517	1	-4.79653	1.75e-09	2.26e-08	-0.397437	0.527399	0.94305	-3.7412	2.19e-06	1.71e-05
ENSMUSG00000015647	Lama5	protein_coding	L18	B26	-3.1656	1.43e-14	1.83e-13	1.40051	0.00145397	0.0127567	-2.12429	1.3e-07	7.02e-07	0.269437	0.543139	0.929732	-0.603289	0.1297	0.23543	-0.805712	0.0715215	0.469463	0.444671	0.283722	0.435285
ENSMUSG00000015652	Steap1	protein_coding	L10	-	0	1	1	1.66515	0.178227	0.431165	0.702471	0.553042	0.689097	0.696577	0.619153	0.954256	3.48725	0.00126402	0.00467497	0	1	1	0	1	1
ENSMUSG00000015653	Steap2	protein_coding	L12	B26	-2.74374	4.02e-05	0.000158849	2.58641	5.5888e-07	2.1251e-05	-1.26834	0.0213557	0.0454511	0.734185	0.196231	0.688081	-1.1951	0.0367429	0.0842761	-0.271125	0.657403	0.988622	-2.13372	0.00460639	0.0147275
ENSMUSG00000015656	Hspa8	protein_coding	L7	B13	1.65679	9.81e-15	1.27e-13	0.565012	0.0181306	0.0892524	1.51083	1.67e-12	1.61e-11	0.379202	0.112839	0.571561	0.761846	0.000371563	0.00159004	0.360383	0.131822	0.608479	0.505988	0.0237782	0.0596016
ENSMUSG00000015659	Serac1	protein_coding	L20	-	-0.0384254	0.883306	0.977371	0.134039	0.646507	0.866186	-0.080558	0.757973	0.863041	0.143342	0.633967	0.954256	-0.127279	0.632113	0.778062	0.245895	0.40551	0.885606	-0.557536	0.0588376	0.125516
ENSMUSG00000015665	Awat1	protein_coding	L8	-	0	1	1	0	1	1	0.238629	0.891447	0.966736	0	1	1	2.77899	0.111459	0.208644	0	1	1	0	1	1
ENSMUSG00000015668	Pdzd11	protein_coding	-	B9	0.613578	0.00375197	0.0100785	-0.202523	0.396523	0.676508	0.269876	0.203161	0.309982	-0.188924	0.433798	0.866968	-0.200413	0.348573	0.503949	-0.170274	0.478402	0.930709	-0.225296	0.318164	0.475609
ENSMUSG00000015671	Psma2	protein_coding	L4	B12	0.760919	5.91e-09	4.1e-08	-0.332698	0.0238938	0.109441	0.730664	2.29e-08	1.36e-07	0.203503	0.166872	0.653196	0.191455	0.144654	0.256677	-0.142347	0.334521	0.844924	0.202072	0.142345	0.254761
ENSMUSG00000015672	Mrpl32	protein_coding	L4	B34	-1.93006	2.55e-20	5.27e-19	-1.34647	8.25267e-09	6.77898e-07	-1.98736	1.88e-21	3.97e-20	0.0936536	0.686736	0.962514	-1.33649	1.49e-10	2.28e-09	-0.39339	0.090751	0.526411	-1.04336	1.84e-06	1.46e-05
ENSMUSG00000015697	Setdb1	protein_coding	-	B31	0.254999	0.0247159	0.0535835	0.101619	0.425027	0.70227	0.340223	0.00269072	0.0071644	0.220115	0.0869637	0.518781	0.530395	3.04e-06	2.13e-05	0.0940539	0.463792	0.922008	0.29362	0.0144944	0.0392861
ENSMUSG00000015702	Anxa9	protein_coding	L24	B6	1.08503	0.00125236	0.00375135	0.0128763	0.9731	1	1.07798	0.0013397	0.00380752	0.174892	0.650843	0.955481	0.886388	0.00875044	0.0251251	-0.000297455	0.999386	1	0.0219867	0.951778	1
ENSMUSG00000015709	Arnt2	protein_coding	L26	-	0.541798	0.270065	0.401112	0.181769	0.741553	0.924002	-0.476617	0.339595	0.471159	-2.64054	0.000220092	0.0213517	-2.4528	1.31e-05	8.06e-05	-2.99674	4.34254e-05	0.0053926	-1.83305	0.00197945	0.00710744
ENSMUSG00000015711	Prune	protein_coding	-	-	0.221778	0.195955	0.310778	0.249912	0.192374	0.449918	0.648389	0.000144844	0.00049431	-0.0274415	0.888662	1	1.37168	7.76e-16	2.54e-14	0.18201	0.346996	0.852276	1.3881	6.59e-15	2.29e-13
ENSMUSG00000015714	Cers2	protein_coding	-	B6	0.444522	0.000132783	0.000479328	-0.00426705	0.973886	1	0.537322	3.82e-06	1.68e-05	-0.064728	0.621258	0.954256	0.553548	1.98e-06	1.45e-05	-0.0256287	0.844554	1	0.543051	8.49e-06	5.8e-05
ENSMUSG00000015721	Nlrp5	protein_coding	-	-	0	1	NA	0	1	NA	-0.0252571	0.979609	NA	0	1	NA	0	1	NA	0	1	NA	0	1	NA
ENSMUSG00000015733	Capza2	protein_coding	L1	B13	1.03808	1.17e-09	8.85e-09	-0.272056	0.154428	0.393074	1.2013	1.89e-12	1.81e-11	-0.135914	0.477362	0.894391	0.462292	0.0067775	0.0201208	-0.134934	0.480238	0.930743	0.371229	0.0377641	0.0875784
ENSMUSG00000015745	Plekho1	protein_coding	L6	B35	0.0333748	0.867376	0.965062	-0.0649804	0.771275	0.941188	0.250482	0.209818	0.318606	-0.175792	0.43326	0.866788	-0.0127673	0.949118	1	0.158063	0.479661	0.930721	-0.00428794	0.983681	1
ENSMUSG00000015747	Vps45	protein_coding	L6	B9	0.351159	0.207562	0.325904	0.00830155	0.978827	1	-0.191897	0.492848	0.631805	0.157016	0.618163	0.954256	-0.325042	0.248656	0.391315	0.03595	0.909005	1	-0.758795	0.0119058	0.033302
ENSMUSG00000015748	Prpf3	protein_coding	-	-	0.172686	0.187708	0.30029	0.150817	0.304136	0.583375	-0.0722755	0.582147	0.715245	0.0611792	0.681399	0.961457	-0.218202	0.0995104	0.190423	0.0554794	0.708185	0.99923	-0.370593	0.00860474	0.0252265
ENSMUSG00000015749	Anp32e	protein_coding	-	B34	-1.32619	1.68e-18	3.04e-17	-0.853102	4.41873e-07	1.78071e-05	-1.61936	9.22e-27	2.82e-25	-0.0969542	0.565652	0.938615	-1.39464	3.05e-20	1.73e-18	-0.748356	9.59196e-06	0.00178543	-0.763575	1.4e-06	1.15e-05
ENSMUSG00000015750	Aph1a	protein_coding	L15	B13	0.883559	1.28e-05	5.48e-05	-0.421963	0.0633849	0.220463	1.07435	1.11e-07	6.07e-07	-0.323333	0.156064	0.63988	0.247192	0.223063	0.360129	-0.199298	0.380837	0.878378	0.21077	0.321334	0.479609
ENSMUSG00000015755	Tab2	protein_coding	-	B33	-0.234872	0.240142	0.365809	-0.578753	0.00964605	0.0558295	0.0625569	0.754332	0.859941	-0.230409	0.302946	0.794575	0.301991	0.130912	0.237133	-0.133194	0.551304	0.95175	0.559226	0.00747893	0.0223557
ENSMUSG00000015757	Ppil4	protein_coding	-	-	-0.242375	0.278193	0.410818	-0.0590951	0.81296	0.963793	-0.102496	0.646359	0.771868	-0.0553973	0.824961	1	-0.148613	0.506455	0.662999	-0.0201364	0.935834	1	0.202347	0.387275	0.552965
ENSMUSG00000015759	Cnih1	protein_coding	-	B12	0.177942	0.238857	0.364423	0.352533	0.0364693	0.149524	0.249985	0.097586	0.16789	0.142189	0.405138	0.851573	0.137279	0.365347	0.523024	0.000459941	0.997849	1	-0.0717554	0.654734	0.809561
ENSMUSG00000015766	Eps8	protein_coding	L10	B4	0.934899	3.63e-07	1.99e-06	0.0120045	0.953652	1	0.814042	9.47e-06	3.92e-05	0.0415559	0.841572	1	1.31379	8.65e-13	1.88e-11	0.116734	0.572953	0.959458	1.34922	2.22e-12	5.3e-11
ENSMUSG00000015776	Med22	protein_coding	-	-	0.159042	0.262763	0.392429	0.0858003	0.590319	0.829614	0.269802	0.0568167	0.105755	0.145845	0.367306	0.833562	0.603566	2.08e-05	0.000122043	0.167064	0.29807	0.813238	0.711629	1.78e-06	1.42e-05
ENSMUSG00000015787	Abo	protein_coding	-	-	0	1	1	0	1	NA	0	1	NA	0	1	NA	0	1	1	0	1	NA	0	1	1
ENSMUSG00000015790	Surf1	protein_coding	-	-	0.0854231	0.586244	0.731924	0.257444	0.141725	0.372731	0.0537335	0.731987	0.842196	-0.0224951	0.899378	1	-0.00861905	0.956402	1	-0.0117067	0.947288	1	0.291853	0.0774869	0.156751
ENSMUSG00000015804	Med28	protein_coding	-	B1	-0.275251	0.0967302	0.174306	-0.302093	0.104595	0.305175	-0.544948	0.00103479	0.00300952	-0.167476	0.372231	0.837024	-0.959244	1.21e-08	1.35e-07	-0.180175	0.33502	0.845304	-1.11955	5.24e-10	8.49e-09
ENSMUSG00000015806	Qdpr	protein_coding	L27	B12	-0.488902	0.041613	0.0842156	0.34094	0.200781	0.46135	-0.399684	0.0953566	0.164655	0.339966	0.204622	0.697643	-0.562949	0.0194942	0.0495602	-0.100362	0.709073	0.99923	-1.16755	6.09e-06	4.29e-05
ENSMUSG00000015812	Gnrh1	protein_coding	-	-	-0.576078	0.182424	0.29321	-0.341591	0.48257	0.74995	0.0342445	0.934914	0.997538	0.145936	0.764672	0.984796	0.242491	0.566412	0.71958	1.26371	0.00517019	0.126736	0.25169	0.57821	0.739567
ENSMUSG00000015829	Tnr	protein_coding	L34	-	-0.0125822	0.986851	1	-3.3575	0.00455491	0.0312703	0.437039	0.557389	0.692988	-1.01429	0.320675	0.807538	-0.848472	0.307273	0.458114	-3.09441	0.00893221	0.17222	-3.12699	0.00481273	0.0152786
ENSMUSG00000015837	Sqstm1	protein_coding	L18	B34	-1.69848	3.6e-17	5.85e-16	-1.26664	1.88844e-08	1.36147e-06	-1.4315	1.22e-12	1.19e-11	0.0830673	0.712118	0.969343	-0.983949	1.05e-06	8.07e-06	0.102227	0.649689	0.986971	-0.343726	0.102853	0.196725
ENSMUSG00000015839	Nfe2l2	protein_coding	L13	B17	1.28489	5.41e-23	1.35e-21	0.159385	0.274768	0.550894	1.43622	2.44e-28	8.37e-27	-0.0538743	0.713751	0.97028	0.679261	1.91e-07	1.69e-06	0.0493878	0.735905	1	0.678083	6.92e-07	6.09e-06
ENSMUSG00000015843	Rxrg	protein_coding	L22	-	-3.08907	2.58e-05	0.000105152	2.23047	9.51122e-05	0.00137901	-4.72234	3.54e-07	1.8e-06	1.10191	0.0670183	0.472118	-4.81244	3.82e-07	3.2e-06	1.24086	0.0363497	0.344129	-4.14268	4.09e-05	0.000237463
ENSMUSG00000015846	Rxra	protein_coding	L20	B4	-0.33362	0.0419001	0.0847253	0.477144	0.00863494	0.0511994	0.193653	0.234869	0.349075	0.300442	0.101989	0.548728	0.265011	0.105082	0.199058	0.155955	0.395549	0.88088	0.302729	0.0783088	0.158045
ENSMUSG00000015850	Adamtsl4	protein_coding	L18	B18	2.61658	1.89e-20	3.96e-19	1.29017	4.1701e-05	0.000703724	3.50131	2.18e-35	1.12e-33	0.444563	0.164229	0.6494	4.31921	5.71e-53	8.15e-50	0.0517694	0.871793	1	4.1241	9.48e-45	1.21e-41
ENSMUSG00000015852	Fcrls	protein_coding	L27	B30	-6.49271	1.15e-15	1.64e-14	0.330366	0.696649	0.899071	-8.11699	4.05e-20	7.74e-19	-0.127641	0.880382	1	-3.9148	4.39e-07	3.63e-06	-0.0201716	0.98102	1	-2.48536	0.00199541	0.00715734
ENSMUSG00000015854	Cd5l	protein_coding	L6	B4	-3.76175	1.87e-09	1.38e-08	-1.41541	0.0415507	0.164108	-4.05507	9.53e-11	7.52e-10	-0.639101	0.35739	0.828078	-0.938755	0.13304	0.240288	-0.422619	0.542723	0.947685	-2.28855	0.000458863	0.00199496
ENSMUSG00000015869	Prpsap1	protein_coding	-	-	-0.0332242	0.812859	0.921668	-0.0500995	0.750345	0.928723	-0.280805	0.0459144	0.0881603	0.0816186	0.607801	0.953401	-0.335115	0.0180962	0.0464738	0.0701496	0.657517	0.988622	-0.555782	0.000246433	0.00115038
ENSMUSG00000015879	Fam184b	protein_coding	-	-	-0.604618	0.665985	0.801449	2.42947	0.0715286	0.238277	0	1	1	0.672221	0.654902	0.957042	0	1	1	0	1	1	0	1	1
ENSMUSG00000015880	Ncapg	protein_coding	L6	B10	2.85621	9.2e-14	1.08e-12	-0.180994	0.677085	0.885956	2.11087	3.77e-08	2.18e-07	1.59187	0.000198475	0.0199938	1.34959	0.000456975	0.00190873	0.163452	0.70668	0.999163	1.59718	7.11e-05	0.000384337
ENSMUSG00000015882	Lcorl	protein_coding	L6	B31	0.32827	0.297514	0.43336	0.323763	0.357353	0.638662	0.487418	0.121473	0.201827	0.202276	0.568333	0.939822	0.613994	0.0514218	0.111031	0.46154	0.190313	0.703118	0.710036	0.031508	0.075504
ENSMUSG00000015889	Lta4h	protein_coding	-	-	0.210745	0.0565401	0.10993	-0.0867243	0.485341	0.752164	0.558947	3.91e-07	1.97e-06	0.0120597	0.923405	1	0.579706	1.55e-07	1.39e-06	-0.16765	0.181267	0.690303	0.705929	1.11e-09	1.69e-08
ENSMUSG00000015890	Amdhd1	protein_coding	-	B23	-1.26209	0.116514	0.203543	-1.79436	0.0678107	0.22959	-2.18432	0.0106782	0.0246681	-1.72781	0.0955096	0.538008	-2.09277	0.0184712	0.0473112	-0.227892	0.795277	1	-1.48961	0.110156	0.207599
ENSMUSG00000015932	Dstn	protein_coding	-	B18	-0.0971047	0.61508	0.757979	-0.291635	0.176871	0.429073	0.340696	0.077553	0.137871	0.177759	0.410459	0.85506	1.19693	5.54e-10	7.8e-09	-0.155201	0.472532	0.928789	1.40807	2.97e-12	6.93e-11
ENSMUSG00000015937	H2afy	protein_coding	L3	-	0.623456	3.01e-11	2.73e-10	-0.18768	0.0754173	0.246562	0.514073	4.28e-08	2.46e-07	0.024241	0.819073	1	0.400713	2.04e-05	0.00012019	-0.0623285	0.555857	0.953312	0.300014	0.00238879	0.00834012
ENSMUSG00000015942	Gtf2ird2	protein_coding	-	-	0.0484212	0.832641	0.937567	0.214699	0.401078	0.681176	0.169393	0.458558	0.597741	0.314703	0.223594	0.719794	0.180694	0.431893	0.591051	0.386481	0.13205	0.608868	0.574146	0.0170223	0.0450416
ENSMUSG00000015943	Bola1	protein_coding	-	-	1.10101	0.00127131	0.00380342	1.45167	9.2343e-05	0.00134631	0.762466	0.0264063	0.054699	1.5327	4.67442e-05	0.00837904	0.895764	0.00960133	0.0271441	1.56924	2.65692e-05	0.00359942	0.693722	0.0600631	0.127592
ENSMUSG00000015944	Gatsl2	protein_coding	-	B4	0.0793958	0.740824	0.863735	0.63982	0.0163214	0.0827119	0.31975	0.181694	0.282772	0.112341	0.678681	0.960641	0.66484	0.00551022	0.0168298	0.111935	0.678505	0.995449	0.441347	0.0801678	0.161088
ENSMUSG00000015947	Fcgr1	protein_coding	L5	B18	3.82157	3.35e-35	1.83e-33	-1.78816	7.00073e-07	2.56277e-05	3.31527	6.77e-27	2.1e-25	-0.685263	0.0531588	0.426593	0.37207	0.23156	0.370054	-2.30718	6.71977e-10	3.27339e-07	-1.10487	0.000939447	0.0037269
ENSMUSG00000015950	Ncf1	protein_coding	L14	B13	1.33982	0.000106525	0.00039165	-0.367388	0.341237	0.622581	1.49898	1.45e-05	5.85e-05	-0.267242	0.488879	0.902013	1.55929	6.48e-06	4.24e-05	0.11811	0.759605	1	1.42513	8.04e-05	0.000428261
ENSMUSG00000015957	Wnt11	protein_coding	L20	B30	-4.55967	1.12e-09	8.53e-09	1.46441	0.00469432	0.0320187	-2.99558	2.1e-07	1.1e-06	1.11611	0.0347281	0.35428	-0.0713588	0.883709	0.977869	0.220932	0.684236	0.997001	0.181725	0.72409	0.869949
ENSMUSG00000015961	Adss	protein_coding	-	-	-0.275473	0.027179	0.0581848	-0.34857	0.0127896	0.0693945	-0.26739	0.0319236	0.0645046	-0.241332	0.0869402	0.518781	-0.107384	0.389878	0.547985	-0.177697	0.205405	0.72114	-0.17149	0.192407	0.32167
ENSMUSG00000015962	1700016C15Rik	protein_coding	-	-	0	1	1	0.737381	0.674087	NA	-0.47164	0.782238	NA	2.36033	0.175941	NA	0	1	1	0	1	NA	0	1	1
ENSMUSG00000015966	Il17rb	protein_coding	L37	B19	-1.78746	0.00105633	0.00321015	0.975501	0.0812221	0.259699	-1.67714	0.00189013	0.0051977	1.85299	0.000858653	0.0513286	-0.376565	0.470425	0.627898	-0.307191	0.602019	0.968616	0.627529	0.242765	0.386406
ENSMUSG00000015968	Cacna1d	protein_coding	L11	B5	0.039434	0.906233	0.994752	0.185831	0.618844	0.848804	1.01261	0.00234263	0.00631468	-0.326571	0.391237	0.846546	2.16104	7.55e-11	1.22e-09	-0.107287	0.776152	1	1.09091	0.00176684	0.00642777
ENSMUSG00000015970	Chdh	protein_coding	L23	B19	-2.75417	9.43e-09	6.37e-08	0.604985	0.229027	0.496739	-1.48343	0.00129977	0.00370163	1.51679	0.00248115	0.0940495	-1.85251	8.13e-05	0.000412494	-0.709485	0.169351	0.673609	-0.785097	0.106046	0.201326
ENSMUSG00000015971	Actr8	protein_coding	-	-	-0.249593	0.0238571	0.051898	0.146277	0.23282	0.501438	-0.282714	0.0103692	0.0240391	0.158444	0.207662	0.701448	-0.479132	2.17e-05	0.00012643	0.211249	0.0886871	0.519587	-0.240965	0.0447672	0.100598
ENSMUSG00000015980	Lrrc27	protein_coding	-	B17	0.898602	0.0153363	0.0353437	0.0974544	0.817659	0.966455	1.20611	0.00107033	0.00310408	0.195765	0.650623	0.955481	1.89009	2.72e-07	2.33e-06	-0.144987	0.739789	1	1.81309	2.33e-06	1.81e-05
ENSMUSG00000015981	Stk32c	protein_coding	L35	B14	1.94291	8.56e-10	6.61e-09	0.2882	0.427108	0.704032	1.43039	6.89e-06	2.91e-05	-1.28344	0.00295816	0.103717	0.610788	0.0600957	0.126015	-0.665403	0.0921109	0.528806	0.170371	0.627617	0.784554
ENSMUSG00000015994	Fnta	protein_coding	-	-	-0.323363	0.00887098	0.0217611	0.267123	0.0515064	0.191071	-0.0768536	0.532249	0.669786	0.122608	0.378517	0.841317	0.0674773	0.584737	0.737411	0.22295	0.106693	0.562064	0.080165	0.538437	0.702719
ENSMUSG00000016018	Skiv2l2	protein_coding	-	-	0.173686	0.311788	0.449268	-0.0488132	0.79966	0.956807	0.0171977	0.920254	0.987241	-0.0872624	0.651949	0.955823	-0.3053	0.0767445	0.154029	-0.125069	0.517193	0.941382	-0.314472	0.0829632	0.165374
ENSMUSG00000016024	Lbp	protein_coding	L21	B7	-0.238463	0.436183	0.584542	0.116708	0.732582	0.920266	0.757989	0.0129546	0.0293179	-0.00884429	0.979466	1	2.5121	1.53e-16	5.38e-15	0.21212	0.535302	0.945512	2.0109	2.61e-10	4.43e-09
ENSMUSG00000016028	Celsr1	protein_coding	L20	B41	1.39467	6.56e-06	2.94e-05	0.582	0.0925504	0.282736	0.496724	0.109447	0.185187	0.17829	0.61015	0.953822	0.695619	0.0251355	0.0613487	-0.668044	0.059299	0.429909	1.01106	0.00184792	0.00668566
ENSMUSG00000016087	Fli1	protein_coding	L1	B33	-0.592691	0.000330893	0.00111405	-0.24422	0.185644	0.441316	-0.755634	4.76e-06	2.07e-05	-0.359464	0.0523419	0.423901	-0.510294	0.00201752	0.00702669	0.07254	0.694201	0.997258	-0.357792	0.0388802	0.0896664
ENSMUSG00000016128	Stard13	protein_coding	L33	B4	-3.94981	8.15e-31	3.37e-29	1.21967	2.52509e-05	0.00046075	-4.09845	8.54e-33	3.81e-31	0.488637	0.100226	0.545026	-3.79231	5.94e-27	6.79e-25	-0.365941	0.230169	0.746846	-5.7957	8.82e-18	4.6e-16
ENSMUSG00000016150	Tenm1	protein_coding	-	-	-3.52606	0.0441384	0.0885654	0.577556	0.740588	0.923525	-3.54917	0.0427682	0.0829297	1.92674	0.269762	0.767016	-3.44071	0.0495237	0.107578	-3.00303	0.0837607	0.507026	-3.14745	0.0724041	0.148526
ENSMUSG00000016179	Camk1g	protein_coding	-	-	-2.3426	0.0861512	0.157822	3.12374	0.0129192	0.0698556	-2.4296	0.0751104	0.134146	2.08997	0.106902	0.558922	-1.56171	0.252613	0.395616	1.48633	0.258254	0.774881	-1.4822	0.293784	0.447382
ENSMUSG00000016181	Diexf	protein_coding	-	-	-0.487823	0.000743646	0.0023421	-0.0368992	0.818588	0.966654	-0.475978	0.000971509	0.00284204	0.350608	0.0300029	0.332809	-0.458596	0.00167469	0.00597954	0.190831	0.237055	0.754547	-0.130499	0.396625	0.562944
ENSMUSG00000016194	Hsd11b1	protein_coding	L34	B15	0.862092	2.96e-05	0.000119502	0.199875	0.38785	0.668145	1.03438	5.31e-07	2.64e-06	-0.316955	0.177624	0.668665	1.69061	2.36e-16	8.15e-15	-0.652166	0.00569547	0.134848	1.70248	2.75e-15	1.01e-13
ENSMUSG00000016200	Syt14	protein_coding	L19	B34	-6.94988	1.36e-36	8.17e-35	-2.01017	5.75209e-05	0.000911941	-7.85613	1.17e-37	7.11e-36	-0.980031	0.0486543	0.413029	-1.41281	0.00149291	0.00539802	-0.774946	0.117947	0.584057	-0.449858	0.332321	0.491349
ENSMUSG00000016206	H2-M3	protein_coding	L7	-	0.837892	6.6e-09	4.55e-08	-0.264972	0.106997	0.309775	0.794487	3.77e-08	2.18e-07	-0.510971	0.00247942	0.0940495	-0.908142	1.17e-09	1.56e-08	-0.525306	0.00172584	0.0666326	-1.45783	9.11e-19	5.52e-17
ENSMUSG00000016239	Lonrf3	protein_coding	L18	B4	-0.281363	0.601672	0.745968	0.306275	0.603685	0.838727	1.08526	0.0367413	0.0727391	-0.0245732	0.968456	1	2.98178	5.78e-09	6.86e-08	-1.83301	0.0136715	0.217973	2.94013	3.01e-08	3.5e-07
ENSMUSG00000016252	Atp5e	protein_coding	L9	B1	-0.851181	3.74e-06	1.75e-05	-0.446065	0.0301136	0.129872	-0.912946	7.02e-07	3.43e-06	-0.204135	0.322146	0.808729	-1.08597	4.21e-09	5.13e-08	-0.449221	0.0294479	0.31344	-0.633366	0.00107085	0.00416842
ENSMUSG00000016253	Nelfcd	protein_coding	-	-	-0.111046	0.432406	0.581215	-0.253096	0.11167	0.318655	-0.0443294	0.753642	0.859394	-0.0867898	0.588484	0.947064	-0.0207791	0.883546	0.977816	-0.067876	0.670563	0.992704	-0.0717331	0.63209	0.788722
ENSMUSG00000016255	Tubb1	protein_coding	L34	B36	0.71384	0.0654281	0.124819	-0.895634	0.0383325	0.15498	0.594098	0.125208	0.207085	-1.07877	0.012645	0.217348	1.09778	0.00460794	0.0144451	-0.148969	0.730406	1	2.01209	6.72e-07	5.93e-06
ENSMUSG00000016256	Ctsz	protein_coding	L6	B13	1.623	1.09e-21	2.5e-20	-0.301555	0.112398	0.319868	1.477	3.12e-18	5.14e-17	-0.244381	0.198851	0.690937	0.678574	6.41e-05	0.000332648	0.0821638	0.665285	0.990991	0.303718	0.0874241	0.172382
ENSMUSG00000016257	Slmo2	protein_coding	L2	B9	1.16864	2.98e-17	4.88e-16	-0.0182267	0.907325	1	1.08111	5.54e-15	6.82e-14	0.0512836	0.74592	0.979659	0.558951	6.01e-05	0.000313886	-0.188852	0.233502	0.749583	0.493625	0.000760033	0.00311029
ENSMUSG00000016262	Sertad4	protein_coding	L27	-	-1.87522	0.000509782	0.00166077	1.19731	0.0220159	0.103167	-0.926358	0.0657356	0.119669	-1.2329	0.0527602	0.425033	-1.96213	0.000489617	0.00203282	0.178542	0.746354	1	-3.80937	1.76e-05	0.000111259
ENSMUSG00000016283	H2-M2	protein_coding	L26	-	-1.27936	0.125245	0.215718	1.7542	0.0401133	0.159877	-0.682977	0.400399	0.538368	1.29473	0.136443	0.611978	-1.49931	0.0817571	0.162263	0.31845	0.720683	1	-3.58113	0.00169029	0.00618456
ENSMUSG00000016308	Ube2a	protein_coding	-	B13	0.343917	0.012362	0.0292194	0.0314985	0.838682	0.974056	0.274138	0.0461423	0.0884971	0.132158	0.398537	0.849185	0.0432673	0.755093	0.881178	-0.0101088	0.948436	1	0.00904115	0.950916	1
ENSMUSG00000016319	Slc25a5	protein_coding	L6	B13	1.08651	6.94e-14	8.24e-13	-0.272273	0.0942015	0.285944	1.13433	5.31e-15	6.54e-14	0.136157	0.402821	0.850713	0.370794	0.0107151	0.02982	-0.141302	0.3855	0.878591	0.184646	0.22517	0.364234
ENSMUSG00000016327	Atp1b4	protein_coding	-	-	0	1	1	2.15256	0.208651	0.470934	0	1	1	0	1	1	0	1	1	0	1	1	1.21418	0.482749	0.648919
ENSMUSG00000016344	Ppdpf	protein_coding	L27	B38	-1.39149	3.22e-17	5.27e-16	-0.448252	0.0145911	0.0761703	-1.53127	1.7e-20	3.35e-19	-0.166086	0.366548	0.832965	-0.98628	2.17e-09	2.76e-08	0.0183352	0.920307	1	-0.928174	8.89e-08	9.46e-07
ENSMUSG00000016346	Kcnq2	protein_coding	-	-	-4.70798	0.00738059	0.0184827	-4.23461	0.0154705	0.0793382	-3.39794	0.0531549	0.0998906	-4.14468	0.0178	NA	-4.61639	0.00861313	0.0247843	-4.17754	0.0169153	NA	-4.31817	0.0141706	0.0385259
ENSMUSG00000016349	Eef1a2	protein_coding	L22	B20	-2.20277	0.043293	0.0870997	2.68455	0.0239913	0.10973	-5.96465	1.24e-07	6.72e-07	1.03731	0.383368	0.843558	-3.81804	0.000516732	0.0021308	0.598324	0.615154	0.972285	-2.90496	0.0108608	0.0307945
ENSMUSG00000016356	Col20a1	protein_coding	L19	B31	-1.76313	1.59e-07	9.18e-07	-0.327058	0.364197	0.645851	-1.17735	0.000312692	0.00100775	-0.149619	0.68243	0.96161	-0.571112	0.0786261	0.157174	0.0519722	0.885065	1	-0.236844	0.489375	0.65532
ENSMUSG00000016382	Pls3	protein_coding	L34	B4	-4.00477	3.36e-40	2.49e-38	1.35788	5.36728e-06	0.000129656	-3.652	1.18e-35	6.18e-34	0.290961	0.335556	0.814973	-2.25806	9.07e-16	2.94e-14	-0.625196	0.0408899	0.36427	-2.77926	6.11e-19	3.78e-17
ENSMUSG00000016386	Mpped2	protein_coding	L27	-	-3.61289	2.05e-05	8.5e-05	1.3271	0.0485287	0.183191	-4.01475	5.41e-06	2.33e-05	0.573625	0.414215	0.857687	-2.12962	0.00369925	0.0119328	0.169304	0.811661	1	-3.1841	0.00112932	0.00436658
ENSMUSG00000016409	Nkap	protein_coding	-	-	-0.119951	0.380786	0.526689	-0.1722	0.264475	0.53992	-0.183866	0.178999	0.279112	-0.0904156	0.565351	0.938426	-0.435506	0.00175442	0.00623938	-0.153659	0.325604	0.839073	-0.284093	0.0548722	0.118644
ENSMUSG00000016427	Ndufa1	protein_coding	L16	B2	-1.86124	1.19e-23	3.1e-22	-0.97573	2.50042e-06	7.04271e-05	-1.72676	1.31e-20	2.6e-19	-0.219835	0.288283	0.783504	-1.23168	3.11e-11	5.31e-10	-0.807107	9.9454e-05	0.0102509	-0.865197	8.35e-06	5.72e-05
ENSMUSG00000016458	Wt1	protein_coding	L9	B21	-3.72518	4.48e-11	4e-10	1.32389	0.0161747	0.082092	-2.96521	3.04e-08	1.78e-07	0.177488	0.751633	0.98206	-0.516844	0.305687	0.456458	0.621577	0.263121	0.779609	-2.3719	4.16e-05	0.000241049
ENSMUSG00000016477	E2f3	protein_coding	L3	B7	0.771496	4.29e-07	2.32e-06	-0.512686	0.00405205	0.0285807	0.519654	0.000682498	0.00205648	-0.312769	0.0854586	0.51501	0.0655311	0.674054	0.812854	-0.215709	0.227194	0.744963	0.0704091	0.671232	0.823746
ENSMUSG00000016481	Cr1l	protein_coding	-	-	0.00154496	0.987072	1	-0.0907279	0.396522	0.676508	0.157856	0.0971513	0.167264	-0.0388815	0.718991	0.971856	0.362857	0.000141064	0.000673015	0.120247	0.262062	0.77943	0.389787	0.000100219	0.000519541
ENSMUSG00000016487	Ppfibp1	protein_coding	-	B4	-0.239793	0.307528	0.444564	0.978748	0.00016391	0.00215997	-0.0380795	0.870977	0.951937	0.151034	0.567249	0.939409	0.630949	0.00701455	0.0207198	-0.314223	0.236605	0.754466	1.12424	4.2e-06	3.06e-05
ENSMUSG00000016493	Cd46	protein_coding	L33	B39	-1.79041	4.53e-09	3.19e-08	-0.841923	0.0127166	0.0691089	-1.23556	4.1e-05	0.000153455	-0.42277	0.211863	0.70542	0.109608	0.712608	0.846881	0.0909811	0.784944	1	0.51614	0.0972491	0.187994
ENSMUSG00000016494	Cd34	protein_coding	L6	B27	-1.718	5.1e-07	2.73e-06	1.47919	8.06892e-05	0.00120409	-0.63261	0.0619314	0.113782	0.263738	0.485623	0.90117	0.128963	0.703051	0.838853	-0.34203	0.367685	0.870011	0.294085	0.406384	0.573077
ENSMUSG00000016495	Plgrkt	protein_coding	L36	B8	0.121705	0.401023	0.548671	-0.255611	0.116447	0.327756	0.0520875	0.719289	0.831604	-0.102729	0.530201	0.923829	-0.216724	0.13664	0.245329	-0.159195	0.329678	0.841658	0.0299604	0.844476	0.961748
ENSMUSG00000016496	Cd274	protein_coding	L7	B7	2.54106	9.46e-24	2.47e-22	-0.62437	0.0277637	0.122548	3.02994	4.44e-33	2.02e-31	-0.242095	0.39375	0.847208	0.513431	0.0426736	0.09503	-0.369688	0.192684	0.706746	0.0241333	0.927543	1
ENSMUSG00000016498	Pdcd1lg2	protein_coding	L6	B30	-0.449121	0.265331	0.39546	-0.843175	0.0637319	0.221073	0.00643909	0.987211	1	-0.187161	0.679763	0.960862	-0.163879	0.684561	0.822203	0.172516	0.701222	0.998279	-0.474151	0.266161	0.415019
[truncated: 47,067 more rows]
