# Supplementary material for: Transcriptional profiling unveils type I and II interferon networks in blood and tissues across diseases
Source: Nat Commun. 2019 Jun 28;10:2887. doi: 10.1038/s41467-019-10601-6 (PMC6599044; doi:10.1038/s41467-019-10601-6)
Supplement: Supplementary file 19 — Supplementary Data 17 [file 41467_2019_10601_MOESM19_ESM.xlsx]

## Sheet: Sheet1
Supplementary Data 17. Differential gene expression in control and Toxoplasma gondii infected Wildtype and IFN receptor KO mice in liver
Ensembl ID	Gene	Gene biotype	Lung modules	Blood modules	LIVER
					Wildtype disease vs. Wildtype controls			Ifnar-/- controls vs. Wildtype controls			Ifnar-/- disease vs. Wildtype controls			Ifngr-/- controls vs. Wildtype controls			Ifngr-/- disease vs. Wildtype controls			Ifnar-/- x Ifngr-/- controls vs. Wildtype controls			Ifnar-/- x Ifngr-/- disease vs. Wildtype controls
					Log2 Fold Change	p-value	FDR p-value	Log2 Fold Change	p-value	FDR p-value	Log2 Fold Change	p-value	FDR p-value	Log2 Fold Change	p-value	FDR p-value	Log2 Fold Change	p-value	FDR p-value	Log2 Fold Change	p-value	FDR p-value	Log2 Fold Change	p-value	FDR p-value
ENSMUSG00000000001	Gnai3	protein_coding	L2	B4	-0.281225	0.129589	0.261744	0.0322022	0.876579	1	-0.557854	0.00268054	0.0109435	0.0228448	0.912361	1	-0.435688	0.0192927	0.0653872	-0.0623942	0.763719	1	-0.158095	0.416358	0.613754
ENSMUSG00000000003	Pbsn	protein_coding	-	-	NA	NA	NA	NA	NA	NA	NA	NA	NA	NA	NA	NA	NA	NA	NA	NA	NA	NA	NA	NA	NA
ENSMUSG00000000028	Cdc45	protein_coding	L6	B10	1.93581	2.44e-09	3.25e-08	0.394581	0.297348	1	1.7332	1.13e-07	1.28e-06	0.789192	0.0354971	0.606217	0.713105	0.0376674	0.110463	0.768882	0.0399449	0.488725	1.12428	0.00138044	0.00729663
ENSMUSG00000000031	H19	lincRNA	-	-	1.29986	0.073512	0.16865	0.564092	0.485857	1	0.658532	0.367105	0.560325	4.3125	6.28665e-08	2.18613e-05	-1.3026	0.0899629	0.212256	-0.886611	0.289199	0.997198	0.505786	0.509966	0.703723
ENSMUSG00000000037	Scml2	protein_coding	-	-	1.98125	0.0605295	0.1443	2.30377	0.0382762	0.63217	0.855195	0.452461	0.644062	0.773736	0.542997	1	0.682883	0.566788	0.752851	0.711618	0.576004	NA	1.05461	0.383168	0.581675
ENSMUSG00000000049	Apoh	protein_coding	L38	B21	-0.733786	0.236234	0.409321	-0.0729988	0.915547	1	-0.55539	0.369991	0.562741	-0.0207368	0.975968	1	0.0218655	0.971845	1	-0.0602769	0.930224	1	-0.100593	0.876393	0.969498
ENSMUSG00000000056	Narf	protein_coding	-	-	-1.01452	1.33e-05	9.27e-05	0.0497192	0.848056	1	-0.734411	0.00161581	0.00707747	0.07664	0.767988	1	-0.142578	0.540521	0.731083	0.0721518	0.781138	1	-0.368505	0.130971	0.275234
ENSMUSG00000000058	Cav2	protein_coding	L27	B4	-0.819939	0.0053213	0.0193356	0.14642	0.651351	1	-0.917332	0.00200901	0.00854634	0.302339	0.352016	1	-0.584372	0.0510073	0.139125	-0.198658	0.545596	1	-0.321384	0.30203	0.496558
ENSMUSG00000000078	Klf6	protein_coding	L13	B4	1.80851	1.06e-23	8.36e-22	0.0154507	0.939491	1	1.70732	2.9e-21	2.11e-19	0.134367	0.51001	1	0.844101	3.37e-06	4.08e-05	-0.501617	0.0148171	0.283127	0.781897	3.85e-05	0.000346538
ENSMUSG00000000085	Scmh1	protein_coding	-	B32	-0.105165	0.612388	0.786032	-0.0644243	0.782146	1	-0.187218	0.369106	0.561937	-0.0441935	0.850337	1	0.195	0.351276	0.554976	0.143941	0.536523	1	0.0601237	0.784172	0.903673
ENSMUSG00000000088	Cox5a	protein_coding	L9	B3	-0.241118	0.144091	0.28341	0.239534	0.193739	0.958673	-0.0500853	0.761612	0.894486	0.0413403	0.823053	1	-0.56419	0.000696769	0.0042529	0.0323253	0.86112	1	-0.677344	0.000102723	0.000809977
ENSMUSG00000000093	Tbx2	protein_coding	L33	B27	0.907092	0.021477	0.0623395	0.348472	0.430479	1	1.43885	0.00026029	0.00143403	0.389911	0.378998	1	1.36577	0.000549975	0.00348328	0.126574	0.775729	1	1.52817	0.00021003	0.00149612
ENSMUSG00000000094	Tbx4	protein_coding	L20	-	0.55519	0.576652	0.755589	-0.548414	0.658881	1	0.998363	0.309043	0.497857	2.04837	0.0431459	0.644638	1.37105	0.165533	0.332269	0.798105	0.468023	1	2.6482	0.00577409	0.0241342
ENSMUSG00000000103	Zfy2	protein_coding	-	-	NA	NA	NA	NA	NA	NA	NA	NA	NA	NA	NA	NA	NA	NA	NA	NA	NA	NA	NA	NA	NA
ENSMUSG00000000120	Ngfr	protein_coding	L26	B29	-1.03139	0.0753831	0.172038	-0.310218	0.63009	1	-1.22439	0.0352687	0.0940895	-0.334973	0.603683	1	-0.43665	0.452272	0.654123	-0.444971	0.490538	1	-0.55822	0.358111	0.55686
ENSMUSG00000000125	Wnt3	protein_coding	-	-	-1.05918	0.483133	NA	-0.67055	0.676107	NA	-0.876053	0.561898	NA	-0.507386	0.751909	NA	-0.450309	0.765593	NA	-0.555899	0.729081	NA	-0.384148	0.804676	NA
ENSMUSG00000000126	Wnt9a	protein_coding	L33	-	-1.57534	5.23e-05	0.000322027	-0.622424	0.130342	0.901784	-1.09251	0.00372956	0.0145614	-0.0690149	0.861097	1	0.0451449	0.897913	0.978123	0.260059	0.491905	1	-0.0747674	0.842754	0.947125
ENSMUSG00000000127	Fer	protein_coding	L29	B6	0.057349	0.823026	0.945832	-0.0549862	0.848377	1	-0.0262954	0.918531	0.993022	-0.0392637	0.891802	1	-0.361895	0.164183	0.330083	-0.253076	0.381652	1	-0.400848	0.141467	0.291155
ENSMUSG00000000131	Xpo6	protein_coding	L15	-	0.208418	0.13122	0.264289	-0.132725	0.392331	1	0.26262	0.0574559	0.139438	0.0640764	0.679905	1	0.518131	0.00018507	0.00137372	0.124515	0.421919	1	0.520679	0.000326957	0.00217305
ENSMUSG00000000134	Tfe3	protein_coding	L15	B6	0.524799	0.000147983	0.000822614	-0.0288731	0.85298	1	0.51389	0.000207669	0.00117339	0.0430914	0.782778	1	0.529833	0.000142275	0.00109772	-0.0379844	0.807987	1	0.202048	0.167244	0.32794
ENSMUSG00000000142	Axin2	protein_coding	L33	B37	-1.24704	1.93e-06	1.57e-05	-0.306653	0.292038	1	-0.682919	0.0088796	0.0303295	0.142439	0.623911	1	-1.62245	1.4e-09	3.83e-08	0.152502	0.599295	1	-2.02206	1.37e-12	5.85e-11
ENSMUSG00000000148	Brat1	protein_coding	-	-	-0.095232	0.582731	0.76144	-0.257428	0.189319	0.954958	-0.130744	0.452936	0.644458	-0.423951	0.0332572	0.590423	-0.233572	0.187644	0.363714	-0.307256	0.120088	0.787433	-0.540294	0.00409614	0.0181902
ENSMUSG00000000149	Gna12	protein_coding	-	-	0.0461885	0.727483	0.874663	0.0806025	0.586951	1	0.466534	0.000427291	0.00221231	-0.0152576	0.918348	1	0.692339	1.81e-07	3.05e-06	0.435571	0.00329142	0.109867	0.522891	0.000166338	0.00122627
ENSMUSG00000000154	Slc22a18	protein_coding	L30	B4	-0.799713	0.00223221	0.00909039	0.122086	0.675712	1	-0.879369	0.000780151	0.00374299	-0.164483	0.573484	1	-1.53017	5.96e-09	1.44e-07	0.03324	0.909369	1	-2.07531	5.95e-14	3.15e-12
ENSMUSG00000000157	Itgb2l	protein_coding	L13	B17	3.38965	0.000101994	0.000586036	0.9233	0.37145	1	2.9777	0.000721186	0.00349451	0.888206	0.39954	1	5.28766	9.55e-10	2.71e-08	0.794846	0.452122	1	3.65955	4.56e-05	0.000401977
ENSMUSG00000000159	Igsf5	protein_coding	-	-	-0.486641	0.103623	0.22034	-0.21126	0.527091	1	-0.489362	0.102055	0.219414	-0.035022	0.916545	1	-0.0226806	0.939644	1	0.0666583	0.841756	1	0.269605	0.388644	0.586479
ENSMUSG00000000167	Pih1d2	protein_coding	-	-	0.245901	0.592415	0.769656	0.349188	0.498227	1	0.147345	0.752875	0.888113	0.0321105	0.952701	1	0.273358	0.569566	0.75478	0.387005	0.457408	1	0.395028	0.42991	0.627044
ENSMUSG00000000168	Dlat	protein_coding	-	B4	-1.24591	1.59e-16	5.61e-15	-0.271126	0.106331	0.857143	-1.27203	4.68e-17	2.03e-15	0.415884	0.012904	0.372334	-1.25182	2.86e-16	2.29e-14	-0.0176567	0.916189	1	-1.2184	3.08e-14	1.71e-12
ENSMUSG00000000171	Sdhd	protein_coding	-	B12	-0.704616	2.55e-06	2.03e-05	0.0250274	0.881042	1	-0.569347	0.00014491	0.000848303	-0.00733136	0.965073	1	-0.630949	2.69e-05	0.000256452	-0.0905157	0.588764	1	-0.663804	2.44e-05	0.000230559
ENSMUSG00000000182	Fgf23	protein_coding	L10	-	2.38411	0.0121216	0.0389486	-1.80591	0.169778	0.936736	2.98236	0.00160018	0.00701977	-0.917093	0.475432	1	6.2582	1.62e-11	6.16e-10	-1.67861	0.201907	0.930531	6.1522	9.85e-11	3.09e-09
ENSMUSG00000000183	Fgf6	protein_coding	-	-	0	1	NA	0	1	NA	0	1	NA	0.450025	0.792107	NA	0	1	NA	0	1	NA	0	1	NA
ENSMUSG00000000184	Ccnd2	protein_coding	L36	B10	0.533305	0.008959	0.0300953	-0.420889	0.068078	0.75049	0.170061	0.4063	0.59928	-0.336248	0.146194	0.952677	-0.866831	3.45e-05	0.000318843	-0.424275	0.0667616	0.632211	-0.860109	8.89e-05	0.000717901
ENSMUSG00000000194	Gpr107	protein_coding	-	-	0.859428	6.48e-13	1.46e-11	-0.0944514	0.490576	1	0.723791	1.68e-09	2.62e-08	-0.158578	0.253162	1	0.398879	0.00111499	0.00628373	-0.148575	0.282576	0.997184	0.252021	0.0501552	0.1343
ENSMUSG00000000197	Nalcn	protein_coding	-	-	-1.32515	0.234226	0.406709	-1.52371	0.236467	0.993644	0.105324	0.916282	0.99174	-2.10372	0.10289	0.875641	-1.17129	0.306873	0.508636	-1.38981	0.275582	NA	-2.02209	0.0977638	0.221745
ENSMUSG00000000202	Btbd17	protein_coding	L15	-	-1.15353	0.413014	0.607071	-0.717761	0.634992	1	-0.961841	0.494881	0.682795	-0.543109	0.719445	NA	-0.516187	0.714134	NA	-0.595038	0.693916	NA	1.89792	0.163001	NA
ENSMUSG00000000204	Slfn4	protein_coding	L3	B17	4.45323	4.86e-26	4.94e-24	-1.05372	0.043158	0.653069	3.72056	1.33e-18	6.96e-17	0.409947	0.401926	1	3.67926	3.69e-18	3.65e-16	-0.458459	0.365983	1	3.09169	2.46e-12	1.01e-10
ENSMUSG00000000214	Th	protein_coding	-	-	-0.150197	NA	NA	-0.0593195	NA	NA	-0.14967	NA	NA	-0.0588672	NA	NA	-0.147769	NA	NA	-0.0590124	NA	NA	-0.103163	NA	NA
ENSMUSG00000000215	Ins2	protein_coding	-	-	0	1	1	0	1	NA	0	1	NA	0	1	NA	0	1	NA	0	1	NA	0	1	NA
ENSMUSG00000000216	Scnn1g	protein_coding	L32	B24	0	1	1	0	1	1	0.0868519	0.946057	1	0	1	1	0	1	1	0.871283	0.520503	1	0.810098	0.536927	0.725675
ENSMUSG00000000223	Drp2	protein_coding	-	-	0.999906	0.118472	0.244848	0.188854	0.807615	1	0.879733	0.179049	0.334995	0.714838	0.337103	1	-1.21284	0.168784	0.33713	0.313726	0.686253	1	1.1826	0.0864675	0.202412
ENSMUSG00000000244	Tspan32	protein_coding	L37	B28	1.27544	3.94e-06	3.02e-05	-0.0572415	0.862722	1	1.10577	7.53e-05	0.00047329	-0.249151	0.469201	1	-0.366801	0.240103	0.432848	-1.02145	0.00640673	0.169258	-0.415491	0.212035	0.388659
ENSMUSG00000000247	Lhx2	protein_coding	L5	-	-0.500802	0.292856	0.477032	0.0817416	0.877269	1	-0.167506	0.724737	0.867328	0.0835771	0.874904	1	-0.745079	0.122895	0.268318	-0.0280108	0.957936	1	-1.00797	0.0475065	0.128712
ENSMUSG00000000248	Clec2g	protein_coding	L6	B4	1.17374	0.196194	0.357633	-1.01762	0.409693	1	1.27198	0.16374	0.313273	-0.255695	0.825131	1	-1.26759	0.264275	0.462298	-1.64899	0.194078	NA	-0.983454	0.405452	0.603136
ENSMUSG00000000253	Gmpr	protein_coding	L33	B35	-0.0282007	0.939883	1	0.866969	0.032025	0.597817	0.177472	0.635411	0.799853	1.05315	0.00939563	0.310228	-0.30559	0.441627	0.643436	0.0163922	0.969474	1	-0.105921	0.797462	0.913142
ENSMUSG00000000263	Glra1	protein_coding	-	-	NA	NA	NA	NA	NA	NA	NA	NA	NA	NA	NA	NA	NA	NA	NA	NA	NA	NA	NA	NA	NA
ENSMUSG00000000266	Mid2	protein_coding	L33	B24	0.157506	0.588796	0.766771	0.152711	0.639387	1	-0.221202	0.449554	0.640962	-0.143084	0.662596	1	-0.0110972	0.969852	1	-0.30013	0.360546	1	0.215379	0.482068	0.678576
ENSMUSG00000000275	Trim25	protein_coding	L5	-	0.782649	7.84e-07	6.93e-06	0.00290214	0.98696	1	0.502847	0.00152221	0.00674231	0.343734	0.0528279	0.690977	0.452167	0.00443706	0.0198479	0.0613359	0.72995	1	0.273833	0.0996511	0.225141
ENSMUSG00000000276	Dgke	protein_coding	L33	B32	-0.121547	0.701162	0.855314	-0.326366	0.362044	1	0.39508	0.210426	0.377327	-0.206577	0.565673	1	0.794992	0.0119761	0.0446181	-0.28817	0.423002	1	0.831032	0.0118731	0.0432616
ENSMUSG00000000278	Scpep1	protein_coding	L7	B4	0.45325	0.00582253	0.02093	0.143578	0.435391	1	0.694443	2.39e-05	0.00016766	0.175682	0.340605	1	0.210549	0.20222	0.383564	0.189197	0.304455	1	0.255228	0.139277	0.287803
ENSMUSG00000000282	Mnt	protein_coding	L18	B32	0.413796	0.0318643	0.0858373	-0.274068	0.208708	0.971236	0.700748	0.00027722	0.00151206	0.0296044	0.891915	1	0.77383	6.42e-05	0.000550399	-0.360684	0.0999344	0.743057	0.387979	0.0563915	0.146694
ENSMUSG00000000290	Itgb2	protein_coding	L7	B7	3.06126	2.45e-46	1.28e-43	0.56362	0.0189937	0.487332	2.988	3.26e-44	1.78e-41	-0.51728	0.0333456	0.590991	0.485852	0.0244037	0.0785751	-0.871128	0.000357585	0.0219587	0.62739	0.00539883	0.0228361
ENSMUSG00000000295	Hddc2	protein_coding	-	-	-0.264498	0.403609	0.59738	5.27432e-05	0.999881	1	0.409891	0.187838	0.346819	-0.437473	0.241286	1	0.371901	0.243497	0.436817	-0.831241	0.0308563	0.426607	0.438507	0.187905	0.356161
ENSMUSG00000000296	Tpd52l1	protein_coding	-	B25	-0.910015	0.0141957	0.0443497	0.0650835	0.874392	1	-0.814223	0.0284696	0.0792766	-0.109156	0.79189	1	-0.158075	0.670457	0.82739	-0.0312615	0.93965	1	-0.0867089	0.823265	0.932278
ENSMUSG00000000301	Pemt	protein_coding	-	B23	-1.23335	0.00161393	0.00683954	0.0519826	0.905124	1	-1.0489	0.00732438	0.0258067	0.0624304	0.886183	1	-0.325378	0.40545	0.60813	-0.116319	0.789717	1	-0.401686	0.325773	0.523365
ENSMUSG00000000303	Cdh1	protein_coding	-	B26	-0.5253	0.21811	0.386385	0.0668526	0.888174	1	-0.572491	0.179635	0.335843	-0.905525	0.0572528	0.712677	-0.681991	0.110251	0.247462	-0.957639	0.0443328	0.520171	-0.9532	0.032784	0.0966289
ENSMUSG00000000305	Cdh4	protein_coding	L27	-	0.915667	0.00838623	0.0284427	-0.0762384	0.851258	1	1.72993	4.81e-07	4.76e-06	-0.0173666	0.966351	1	1.9975	7.46e-09	1.76e-07	0.0239279	0.953288	1	1.78436	7.48e-07	1.05e-05
ENSMUSG00000000308	Ckmt1	protein_coding	L24	B26	0.581634	0.456887	0.647575	1.67768	0.0509083	0.679205	-0.696811	0.380931	0.574154	0.552383	0.525103	1	-0.6999	0.384922	0.588247	0.599605	0.489636	1	2.39566	0.00310581	0.0144482
ENSMUSG00000000317	Bcl6b	protein_coding	L14	-	1.20288	9.88e-06	7.04e-05	0.231255	0.455045	1	1.16075	2.11e-05	0.000150154	0.652785	0.0341498	0.59827	0.276017	0.325479	0.528463	0.480489	0.119917	0.787167	-0.130877	0.661043	0.823254
ENSMUSG00000000318	Clec10a	protein_coding	L10	B7	1.52406	0.00058984	0.00282574	0.793311	0.113495	0.869975	0.521392	0.253081	0.431959	0.431943	0.402558	1	0.799329	0.0828843	0.199869	-0.479206	0.381397	1	1.48085	0.00160425	0.00826065
ENSMUSG00000000320	Alox12	protein_coding	L34	B35	2.25185	4.12e-11	7.18e-10	0.122082	0.75528	1	2.21715	8.62e-11	1.65e-09	0.392075	0.316687	1	0.134069	0.706195	0.851706	0.477409	0.220545	0.948156	-0.226489	0.548949	0.733856
ENSMUSG00000000325	Arvcf	protein_coding	L33	B19	-1.43242	2.44e-08	2.8e-07	-0.00232674	0.993467	1	-0.73873	0.00384449	0.0149464	-0.108754	0.702878	1	-0.687113	0.0075367	0.0305296	-0.208376	0.464954	1	-1.09696	5.21e-05	0.000452625
ENSMUSG00000000326	Comt	protein_coding	-	B4	-1.91843	2.18e-23	1.63e-21	-0.0459343	0.830784	1	-1.74344	1.36e-19	7.9e-18	0.0329721	0.878098	1	-0.967721	4.99e-07	7.61e-06	0.340142	0.113528	0.773964	-0.964266	1.67e-06	2.13e-05
ENSMUSG00000000339	Rtca	protein_coding	L14	-	0.389284	0.0532342	0.130164	0.21956	0.333618	1	0.709305	0.000419709	0.0021765	-0.0316438	0.891297	1	0.606929	0.00293065	0.0141025	-0.0624294	0.787049	1	0.571786	0.00741526	0.0297356
ENSMUSG00000000340	Dbt	protein_coding	-	B31	-1.15916	3.97e-09	5.1e-08	0.179188	0.4142	1	-1.17172	2.8e-09	4.17e-08	-0.18878	0.390636	1	-1.01241	3.01e-07	4.85e-06	-0.231073	0.293278	0.998608	-1.31173	2.48e-10	7.28e-09
ENSMUSG00000000346	Dazap2	protein_coding	-	B34	-0.160506	0.39247	0.586644	0.00341681	0.987006	1	-0.0702882	0.708103	0.855335	-0.0153529	0.941701	1	0.155165	0.408838	0.611582	0.0936602	0.65535	1	0.232973	0.235587	0.419746
ENSMUSG00000000355	Mcts1	protein_coding	L6	B12	-0.700583	0.000708236	0.00332603	-0.119521	0.604449	1	-0.947538	5.28e-06	4.24e-05	-0.153368	0.507927	1	-0.607077	0.00367059	0.0169546	-0.217448	0.347772	1	-0.570847	0.00907016	0.0348407
ENSMUSG00000000359	Rem1	protein_coding	L27	B30	1.57348	0.00507634	0.0185629	0.922576	0.144638	0.908939	0.968632	0.0907155	0.199959	-0.130155	0.849563	1	0.715847	0.22545	0.414059	-0.576823	0.417057	1	0.146421	0.818998	0.9294
ENSMUSG00000000365	Rnf17	protein_coding	-	-	1.33385	0.0531463	0.130012	-0.00919374	0.991226	1	1.52161	0.0275926	0.0772761	-0.490122	0.586975	1	-1.35412	0.134716	0.286545	-0.204533	0.813429	NA	-0.85363	0.346884	0.545178
ENSMUSG00000000374	Trappc10	protein_coding	-	B31	0.221254	0.1333	0.267397	-0.229214	0.167999	0.935666	0.273054	0.0643272	0.152445	0.0114032	0.945345	1	0.349563	0.0185297	0.0632458	0.0377231	0.820267	1	0.207336	0.182699	0.349307
ENSMUSG00000000378	Ccm2	protein_coding	-	B40	0.158169	0.205826	0.369788	-0.073752	0.603483	1	0.177053	0.158733	0.306039	0.0271425	0.849389	1	0.259374	0.0417987	0.11963	0.0536676	0.706074	1	0.0335548	0.803315	0.917794
ENSMUSG00000000381	Wap	protein_coding	-	-	0	1	NA	0	1	NA	0	1	NA	0	1	NA	0	1	NA	0	1	NA	0	1	NA
ENSMUSG00000000384	Tbrg4	protein_coding	L15	-	0.0648528	0.647937	0.814954	0.201627	0.204781	0.968337	0.296126	0.0370699	0.0981061	0.107099	0.503464	1	0.445616	0.00181141	0.0094562	-0.0108668	0.94592	1	0.399085	0.0076041	0.0303347
ENSMUSG00000000385	Tmprss2	protein_coding	L33	B24	0.25179	0.357178	0.548851	0.825032	0.00672872	0.312227	1.18752	1.32e-05	9.78e-05	-0.108658	0.724589	1	0.534764	0.0515016	0.140171	0.634051	0.0378613	0.475939	1.17889	3.65e-05	0.000330416
ENSMUSG00000000386	Mx1	protein_coding	L5	B14	2.1344	3.66e-06	2.82e-05	-2.00224	0.000209407	0.0397586	0.991154	0.032106	0.0873416	-0.298929	0.566868	1	-2.33264	2.34e-06	2.96e-05	-4.55765	1.06796e-11	5.05364e-09	-4.57189	8.57e-13	3.83e-11
ENSMUSG00000000392	Fap	protein_coding	L14	-	-0.397834	0.49695	0.685147	-0.272874	0.679748	1	0.0179651	0.975332	1	-0.0384561	0.953627	1	0.0120887	0.983832	1	-1.06639	0.136079	0.823458	0.0406181	0.948188	1
ENSMUSG00000000394	Gcg	protein_coding	-	-	0.831125	0.565959	0.745891	0	1	1	0.688319	0.638223	0.80195	0	1	NA	0	1	1	0	1	NA	0	1	1
ENSMUSG00000000399	Ndufa9	protein_coding	-	B12	-0.82329	4.18e-07	3.84e-06	0.183623	0.311018	1	-0.611096	0.000172687	0.000995383	-0.0236078	0.896641	1	-0.806766	8.27e-07	1.18e-05	0.048054	0.791261	1	-0.91727	8.97e-08	1.54e-06
ENSMUSG00000000402	Egfl6	protein_coding	L28	B27	-4.66011	7.45e-07	6.61e-06	-0.778724	0.256394	1	-3.95578	2.63e-05	0.000182465	-0.877056	0.218902	1	-1.38117	0.0420106	0.119981	-0.627259	0.360614	1	-2.68861	0.00327345	0.0150943
ENSMUSG00000000409	Lck	protein_coding	L35	B41	2.23186	1.68e-14	4.53e-13	0.222416	0.504369	1	1.7093	4.94e-09	7.04e-08	-0.873887	0.0136688	0.385575	0.0547386	0.857148	0.953411	-1.28131	0.000416266	0.0242656	0.566642	0.0705935	0.173954
ENSMUSG00000000411	Tssk3	protein_coding	-	-	0	1	NA	0	1	NA	0	1	NA	0	1	NA	1.12091	0.471302	NA	0	1	NA	0	1	NA
ENSMUSG00000000416	Cttnbp2	protein_coding	L27	-	0.622635	0.191508	0.351237	0.611527	0.251477	1	1.37268	0.00348643	0.0137553	0.962734	0.0694849	0.760832	-0.361357	0.49099	0.689261	0.696949	0.193337	0.918386	0.0956014	0.857796	0.956542
ENSMUSG00000000420	Galnt1	protein_coding	L2	B34	0.303494	0.103723	0.220454	0.0201722	0.923079	1	0.171827	0.357538	0.550604	0.0553193	0.791489	1	-0.113778	0.544272	0.734081	-0.0107057	0.95919	1	0.0131954	0.946353	1
ENSMUSG00000000435	Myf5	protein_coding	-	-	-0.211089	0.868872	NA	-0.117196	0.919726	NA	-0.167561	0.895736	NA	-0.0886787	0.939215	NA	-0.0663676	0.958604	NA	-0.0971576	0.933416	NA	-0.0585638	0.961948	NA
ENSMUSG00000000439	Mkrn2	protein_coding	-	-	-0.843266	1.37e-09	1.9e-08	-0.209573	0.17521	0.942594	-0.526307	0.000149672	0.000871947	-0.13223	0.395486	1	-0.155639	0.265346	0.463691	-0.0598824	0.698818	1	-0.173285	0.237514	0.422312
ENSMUSG00000000440	Pparg	protein_coding	L37	B32	0.181542	0.46522	0.655277	-0.0802496	0.773821	1	0.2678	0.281884	0.466489	0.577549	0.0376954	0.620128	0.0640981	0.798409	0.91354	0.605942	0.0290483	0.413591	0.604573	0.0204282	0.0667121
ENSMUSG00000000441	Raf1	protein_coding	-	-	-0.565692	8.76e-07	7.66e-06	-0.167881	0.19173	0.956579	-0.44766	0.00010095	0.000616167	0.096081	0.455012	1	-0.197691	0.0869311	0.206882	0.157043	0.22149	0.949146	-0.139688	0.247465	0.43441
ENSMUSG00000000486	2001-09-01	protein_coding	L35	B41	1.07705	5.89e-07	5.3e-06	0.275625	0.261925	1	0.667685	0.00217837	0.0091461	-0.554367	0.0326327	0.584	-0.356599	0.120532	0.264607	-0.775127	0.00311289	0.10656	-0.0531378	0.823191	0.932278
ENSMUSG00000000489	Pdgfb	protein_coding	L27	B15	1.7551	0.00015198	0.000843545	1.12668	0.0293979	0.577915	1.65122	0.000374863	0.00196964	0.0780452	0.883028	1	-0.188215	0.695731	0.844762	-0.302119	0.572573	1	-0.0962325	0.848162	0.950871
ENSMUSG00000000530	Acvrl1	protein_coding	L32	B18	1.85164	5.34e-07	4.83e-06	0.686214	0.0972245	0.834501	1.63441	9.86e-06	7.51e-05	0.0946941	0.820666	1	-0.797415	0.036341	0.107555	-0.590898	0.161678	0.871726	-0.691219	0.0826414	0.195991
ENSMUSG00000000531	Grasp	protein_coding	-	-	0.428762	0.151996	0.294802	0.51	0.127613	0.896806	1.06719	0.000323157	0.00172786	0.494502	0.143986	0.951244	0.655326	0.031292	0.0957706	0.356156	0.294017	0.999883	0.450918	0.15994	0.318041
ENSMUSG00000000532	Acvr1b	protein_coding	L18	B32	1.06263	3.48e-07	3.25e-06	-0.122161	0.604006	1	1.24221	2.59e-09	3.89e-08	-0.259272	0.2742	1	1.87157	2.89e-19	3.29e-17	-0.252427	0.286306	0.997198	1.55028	1.2e-12	5.2e-11
ENSMUSG00000000538	Tom1l2	protein_coding	L33	B29	-0.0569496	0.782342	0.915502	-0.133811	0.562207	1	-0.0332212	0.872092	0.967371	0.0744615	0.747192	1	0.054807	0.791196	0.909497	0.098651	0.669078	1	-0.0914907	0.673016	0.831959
ENSMUSG00000000544	Gpa33	protein_coding	-	-	3.97231	0.00357104	0.0137269	2.21708	0.144798	NA	2.44942	0.0815412	0.183966	2.38068	0.118362	NA	0	1	NA	0.810282	0.609982	NA	3.07158	0.0337741	NA
ENSMUSG00000000552	Zfp385a	protein_coding	L3	B7	-1.11394	5.14e-09	6.49e-08	-0.545648	0.010379	0.378586	-0.919239	1.44e-06	1.3e-05	0.105296	0.61957	1	-0.482873	0.0115111	0.0432525	0.273667	0.196036	0.922999	-0.658595	0.00102273	0.00569231
ENSMUSG00000000555	Itga5	protein_coding	L15	B6	0.282765	0.112643	0.23511	-0.239875	0.230528	0.988708	0.221859	0.213729	0.381918	-0.255791	0.202199	1	-0.168006	0.349244	0.552896	0.261049	0.190962	0.91508	-0.360338	0.0554528	0.144865
ENSMUSG00000000560	Gabra2	protein_coding	-	-	0	1	NA	0	1	NA	0.144527	0.93035	NA	0	1	NA	0	1	NA	0	1	NA	0	1	NA
ENSMUSG00000000561	Wdr77	protein_coding	L18	B1	-0.0735744	0.662364	0.826859	0.156247	0.407412	1	-0.0239315	0.887503	0.974317	-0.152608	0.427766	1	0.0668297	0.696691	0.845507	0.0658634	0.729232	1	0.207736	0.24537	0.431683
ENSMUSG00000000562	Adora3	protein_coding	L10	B18	3.51306	6.9e-07	6.15e-06	0.473166	0.591775	1	3.1235	1.21e-05	9.08e-05	0.364216	0.690039	1	2.13692	0.00411921	0.018643	0.5994	0.497664	1	2.5167	0.00083238	0.00477731
ENSMUSG00000000563	Atp5f1	protein_coding	L16	B12	-0.625986	1.17e-05	8.19e-05	0.196006	0.218937	0.978459	-0.574597	5.77e-05	0.000369878	0.126744	0.427048	1	-0.585688	4.29e-05	0.000385504	-0.0654853	0.68163	1	-0.461011	0.00207072	0.0102343
ENSMUSG00000000567	Sox9	protein_coding	L10	-	0.123031	0.779902	0.913691	-0.349675	0.47864	1	0.735338	0.0943831	0.20635	-0.495011	0.318245	1	2.37499	6.09e-08	1.16e-06	0.00425127	0.993117	1	1.79383	9.11e-05	0.000732686
ENSMUSG00000000568	Hnrnpd	protein_coding	L14	B4	-0.109164	0.434817	0.627191	0.000180385	0.99908	1	0.03733	0.789528	0.913787	0.0253434	0.871657	1	0.0827943	0.555587	0.743614	-0.126364	0.420885	1	0.278989	0.0571589	0.148296
ENSMUSG00000000579	Dynlt1c	protein_coding	-	B36	0.306922	0.448493	0.639871	-0.256881	0.585947	1	0.636168	0.115073	0.240274	-0.55201	0.262185	1	-0.199234	0.643296	0.809225	0.0997328	0.830408	1	0.0390431	0.930199	1
ENSMUSG00000000581	C1d	protein_coding	L4	B8	-0.702529	0.000456756	0.00226171	0.236295	0.288749	1	-0.835303	3.33e-05	0.000225416	-0.0101462	0.963872	1	-0.632073	0.00180096	0.00941308	-0.0946856	0.672526	1	-0.396255	0.0607106	0.155064
ENSMUSG00000000594	Gm2a	protein_coding	L6	B7	-0.726861	0.00229725	0.00932468	-0.117091	0.660113	1	-0.605504	0.0111	0.0364913	-0.414569	0.119737	0.921198	-1.71856	6.78e-13	3.19e-11	-0.509127	0.0560403	0.582074	-1.6883	1.51e-11	5.36e-10
ENSMUSG00000000600	Krit1	protein_coding	L1	B32	-0.17323	0.443555	0.635131	-0.0491422	0.845939	1	-0.403499	0.0750988	0.172318	-0.00408932	0.987124	1	-0.10565	0.642012	0.808446	-0.160537	0.526662	1	0.0310515	0.895956	0.98346
ENSMUSG00000000605	Clcn4	protein_coding	L29	-	-0.576851	3.58e-05	0.000228722	-0.129661	0.405735	1	-0.613529	1.14e-05	8.6e-05	-0.102833	0.510472	1	-0.200904	0.151364	0.311703	0.00710124	0.963696	1	-0.302587	0.0390936	0.110696
ENSMUSG00000000606	Vmn2r88	protein_coding	-	-	NA	NA	NA	NA	NA	NA	NA	NA	NA	NA	NA	NA	NA	NA	NA	NA	NA	NA	NA	NA	NA
ENSMUSG00000000617	Grm6	protein_coding	L26	B41	0.745133	0.547945	0.729943	0	1	1	1.77307	0.12991	0.263982	0.914764	0.505861	1	2.79956	0.0138389	0.0501451	1.51925	0.244798	NA	3.01459	0.00914487	0.0350776
ENSMUSG00000000627	Sema4f	protein_coding	L28	B41	1.75794	0.00197941	0.00816526	-0.721595	0.359347	1	1.24534	0.0330811	0.0894163	-0.783754	0.338697	1	-0.384793	0.580008	0.76258	-1.1361	0.186059	0.906576	0.0936889	0.893013	0.98158
ENSMUSG00000000628	Hk2	protein_coding	L15	B6	2.7728	3.92e-17	1.47e-15	0.0614027	0.869635	1	2.63008	1.51e-15	5.6e-14	0.62615	0.0926524	0.843022	0.230515	0.493795	0.691467	-0.827588	0.0313482	0.43071	0.376982	0.283396	0.475952
ENSMUSG00000000631	Myo18a	protein_coding	L19	B30	-0.0183834	0.901394	0.997952	-0.170396	0.304791	1	-0.024476	0.869037	0.965638	0.0211361	0.89874	1	0.590937	6.87e-05	0.00058278	0.0438539	0.79168	1	0.246594	0.11251	0.246018
ENSMUSG00000000632	Sez6	protein_coding	-	-	0	1	NA	0	1	NA	0	1	NA	0.211005	0.874971	NA	0.522304	0.71846	NA	0	1	NA	0.242097	0.863015	NA
ENSMUSG00000000673	Haao	protein_coding	L37	B38	-2.23639	2.41e-10	3.81e-09	0.0884178	0.82239	1	-2.0724	4.41e-09	6.35e-08	-0.0827348	0.833646	1	-1.8053	3.21e-07	5.12e-06	0.0103345	0.979069	1	-2.09625	1.38e-08	2.82e-07
ENSMUSG00000000682	Cd52	protein_coding	L6	B14	2.62628	1.07e-24	9.51e-23	0.703369	0.0142661	0.431719	2.39906	7.46e-21	5.13e-19	-0.644023	0.0274756	0.542757	0.155483	0.548462	0.737205	-1.02433	0.000489964	0.0277571	0.342414	0.205566	0.380461
ENSMUSG00000000686	Abhd15	protein_coding	L15	B37	-0.514421	0.0805714	0.181418	-0.240203	0.465185	1	0.177186	0.546691	0.730507	-0.423454	0.199138	1	0.490065	0.0958188	0.222873	0.104273	0.751036	1	0.0503921	0.870117	0.964588
ENSMUSG00000000690	Hoxb6	protein_coding	-	-	-1.49474	0.0368371	0.096525	-1.64054	0.064424	0.73892	-1.62159	0.0313671	0.0857493	-1.14357	0.175299	1	-1.05818	0.153774	0.315227	-0.689403	0.376629	NA	-0.627324	0.401317	0.599055
ENSMUSG00000000693	Loxl3	protein_coding	L3	B35	1.26424	3.76e-09	4.87e-08	0.395259	0.108845	0.860453	1.53994	6.71e-13	1.76e-11	-0.0306478	0.905192	1	0.019202	0.933731	1	0.018556	0.942005	1	-0.193464	0.433598	0.630545
ENSMUSG00000000701	Tcl1b5	protein_coding	-	-	0	1	NA	0	1	NA	0	1	NA	0	1	NA	0	1	NA	0	1	NA	0	1	NA
ENSMUSG00000000706	Btn1a1	protein_coding	-	-	-1.20528	0.373033	0.565838	-0.740219	0.611721	1	0.810457	0.52765	0.712675	0.82688	0.558011	1	-0.554822	0.681761	0.834861	-0.613656	0.673882	NA	0.132021	0.92465	1
ENSMUSG00000000708	Kat2b	protein_coding	-	B31	-1.01834	9.75e-11	1.6e-09	-0.351925	0.0452086	0.664178	-1.17718	8.36e-14	2.52e-12	0.0362348	0.836547	1	-1.01529	1.39e-10	4.61e-09	-0.0369236	0.833477	1	-0.859736	2.01e-07	3.16e-06
ENSMUSG00000000711	Rab5b	protein_coding	L34	B32	-0.730807	0.000574983	0.00276672	-0.0220792	0.925782	1	-0.64919	0.00222945	0.00933492	0.140933	0.55219	1	-0.801764	0.000163534	0.00123519	0.0312271	0.895209	1	-0.729109	0.00104483	0.0057973
ENSMUSG00000000724	Cryba1	protein_coding	-	-	0	1	NA	0	1	NA	0	1	NA	0	1	NA	0	1	NA	0	1	NA	0	1	NA
ENSMUSG00000000730	Dnmt3l	protein_coding	L10	-	1.20364	0.321264	0.509987	0	1	1	1.69903	0.153377	0.298628	0.935689	0.500095	1	3.03691	0.0073825	0.030069	0	1	NA	2.96823	0.0111637	0.0410589
ENSMUSG00000000731	Aire	protein_coding	-	-	-1.3564	0.187297	0.345392	0.432384	0.666876	1	-2.85526	0.0115234	0.0376273	-1.52189	0.21394	1	-2.39724	0.0339094	0.101813	-1.62475	0.186432	NA	-2.25768	0.0566159	0.147153
ENSMUSG00000000732	Icosl	protein_coding	L18	B38	0.682362	0.0121197	0.0389479	0.231983	0.454166	1	0.598181	0.0290743	0.0806212	-0.64253	0.0542019	0.699663	0.0889698	0.755125	0.887731	-0.511047	0.119478	0.786342	0.020927	0.944533	1
ENSMUSG00000000738	Spg7	protein_coding	-	B8	-0.556352	0.000731991	0.00342531	0.130128	0.478103	1	-0.246489	0.134261	0.270466	0.165588	0.368109	1	-0.592513	0.000383369	0.00255588	0.0790488	0.667469	1	-0.766739	1.26e-05	0.000128475
ENSMUSG00000000739	Sult5a1	protein_coding	L34	B25	-0.972531	0.0112089	0.0364585	1.04417	0.0140714	0.429438	-1.07048	0.00533275	0.0197818	-0.348687	0.415375	1	-3.68137	3.74e-19	4.15e-17	-1.24755	0.0038182	0.121405	-3.24815	2.32e-14	1.3e-12
ENSMUSG00000000740	Rpl13	protein_coding	L8	B1	0.373052	0.0331528	0.0886043	0.13763	0.482266	1	0.502259	0.00413562	0.0159456	0.0763222	0.697073	1	0.623783	0.00037308	0.00249888	0.164615	0.40088	1	0.610407	0.000868125	0.00495605
ENSMUSG00000000743	Chmp1a	protein_coding	-	B3	0.0342931	0.810385	0.93699	-0.169735	0.290275	1	0.237019	0.0973248	0.211269	-0.226139	0.160677	0.978286	-0.00797437	0.955842	1	0.0767889	0.632121	1	0.0457738	0.761167	0.888206
ENSMUSG00000000751	Rpa1	protein_coding	-	B12	0.00977749	0.952362	1	0.100032	0.585386	1	0.0461928	0.778207	0.905577	-0.0768245	0.677694	1	-0.295826	0.0754903	0.186402	-0.109787	0.552175	1	-0.165037	0.342501	0.540521
ENSMUSG00000000753	Serpinf1	protein_coding	L22	B21	-3.43784	3.23e-21	1.88e-19	0.0950357	0.814621	1	-2.92437	8.67e-16	3.3e-14	-0.0582062	0.885818	1	-2.54577	2.53e-12	1.08e-10	-0.0767263	0.849866	1	-3.07891	5.62e-16	3.94e-14
ENSMUSG00000000759	Tubgcp3	protein_coding	-	B32	-0.178872	0.142663	0.281187	-0.0639502	0.640789	1	-0.152168	0.214067	0.382298	-0.0448544	0.745169	1	0.00892194	0.942482	1	0.0220825	0.872339	1	-0.0275527	0.831764	0.938828
ENSMUSG00000000766	Oprm1	protein_coding	-	-	0.0784932	0.963153	NA	0	1	NA	0	1	NA	0	1	NA	0.59705	0.725291	NA	0	1	NA	0	1	NA
ENSMUSG00000000776	Polr3d	protein_coding	L8	-	0.760587	1.4e-05	9.68e-05	0.202658	0.308451	1	0.705693	6.03e-05	0.000384845	0.132267	0.511735	1	1.10521	3.87e-10	1.19e-08	0.0851544	0.672336	1	1.05689	1.01e-08	2.12e-07
ENSMUSG00000000782	Tcf7	protein_coding	L37	B37	-0.118057	0.699351	0.853939	0.0698155	0.838085	1	0.0360092	0.906284	0.985672	-0.153969	0.654251	1	0.200792	0.513219	0.707273	-0.318726	0.35448	1	0.264663	0.409534	0.607153
ENSMUSG00000000787	Ddx3x	protein_coding	L18	B32	-0.178441	0.487315	0.676378	-0.0635392	0.824764	1	-0.234655	0.361081	0.554346	0.327256	0.254083	1	-0.0474986	0.85336	0.950788	0.181487	0.527083	1	0.164265	0.540907	0.728223
ENSMUSG00000000791	Il12rb1	protein_coding	L7	B14	3.96406	2.38e-26	2.52e-24	0.821871	0.0570511	0.704465	3.56939	1.46e-21	1.11e-19	-0.527442	0.277412	1	1.38062	0.000405661	0.00268454	-1.34986	0.01139	0.244035	1.45986	0.000311868	0.00208889
ENSMUSG00000000792	Slc5a5	protein_coding	-	-	-1.28749	0.317624	0.505741	1.1356	0.367584	1	-0.0893988	0.944144	1	0.176065	0.898254	1	-0.624382	0.627926	0.799015	0.8182	0.533447	NA	0.628116	0.63004	0.800288
ENSMUSG00000000794	Kcnn3	protein_coding	L34	B4	-0.597587	0.416732	0.610632	-0.849933	0.329787	1	-0.828234	0.278494	0.462407	0.41344	0.601127	1	-0.731378	0.357349	0.56083	-1.69616	0.0871613	0.708529	0.418608	0.580171	0.759786
ENSMUSG00000000804	Usp32	protein_coding	-	B34	-0.199332	0.470851	0.661008	-0.171861	0.57804	1	-0.400355	0.147947	0.290426	0.107992	0.726687	1	-0.316525	0.25353	0.449527	-0.0453099	0.883433	1	-0.201185	0.487478	0.683676
ENSMUSG00000000805	Car4	protein_coding	L31	B5	2.53072	0.00125566	0.00549612	2.41291	0.00472827	0.259985	3.24143	3.33e-05	0.000225455	2.18741	0.011275	0.349316	7.11942	3.43e-20	4.48e-18	0.340423	0.714733	1	6.96978	2.1e-18	2.12e-16
ENSMUSG00000000811	Txnrd3	protein_coding	L33	B30	-1.27471	4.09e-05	0.000257359	0.215864	0.528755	1	-0.706357	0.0224089	0.0651661	0.161838	0.637852	1	-0.537261	0.0842767	0.202157	0.0454019	0.894985	1	-0.657255	0.0441615	0.121573
ENSMUSG00000000817	Fasl	protein_coding	L35	B41	1.55894	0.000171243	0.000938848	0.255698	0.601349	1	0.583483	0.175771	0.330699	-1.31218	0.029201	0.559387	0.0333145	0.942251	1	-2.25581	0.00132807	0.0589372	-0.38416	0.447618	0.644147
ENSMUSG00000000823	Zfp512b	protein_coding	-	B32	-0.705701	0.00101416	0.00455753	-0.567477	0.018201	0.47903	-0.464357	0.0305678	0.0839751	-0.135645	0.572071	1	-0.274661	0.201767	0.382807	-0.0297366	0.901326	1	-0.441235	0.0501935	0.134369
ENSMUSG00000000826	Dnajc5	protein_coding	-	-	0.119629	0.370193	0.562702	-0.128798	0.389759	1	0.278789	0.0368311	0.0975754	-0.134723	0.369636	1	0.274064	0.0408818	0.117536	-0.0338405	0.82138	1	0.175936	0.209857	0.386013
ENSMUSG00000000827	Tpd52l2	protein_coding	-	B13	0.286145	0.0238533	0.0680962	0.255945	0.0715257	0.759587	0.456882	0.000311751	0.00167508	0.0844794	0.555481	1	0.0647253	0.614819	0.789523	0.113413	0.427535	1	0.00928802	0.94509	1
ENSMUSG00000000838	Fmr1	protein_coding	L1	-	-0.233813	0.385543	0.578745	0.00800535	0.978785	1	-0.395482	0.142773	0.282913	-0.045871	0.879095	1	-0.386449	0.153461	0.314817	-0.476545	0.114862	0.777819	-0.0648222	0.818576	0.929252
ENSMUSG00000000861	Bcl11a	protein_coding	L37	B28	-0.773214	0.0632219	0.149539	-0.737323	0.122028	0.887718	-0.883361	0.0370985	0.0981591	0.207642	0.649616	1	-1.56819	0.000771147	0.00461787	0.139275	0.760517	1	-1.86747	0.000307574	0.00206591
ENSMUSG00000000869	Il4	protein_coding	L26	B34	-0.608363	0.595902	0.77258	0.785862	0.489823	1	0.247979	0.818973	0.934576	-0.432422	0.737956	1	0.865173	0.419543	0.622948	0.0526923	0.965989	NA	1.51378	0.154699	0.310118
ENSMUSG00000000876	Pxmp4	protein_coding	L34	-	-0.486988	0.0125498	0.0400617	-0.0225088	0.917739	1	-0.341226	0.0803302	0.181825	0.144899	0.506265	1	0.857363	1.09e-05	0.000115978	0.387522	0.0752208	0.664961	1.08983	8.79e-08	1.51e-06
ENSMUSG00000000881	Dlg3	protein_coding	L34	-	-1.06591	2.85e-12	5.93e-11	-0.0539583	0.749601	1	-0.95803	3.74e-10	6.47e-09	-0.0877099	0.605648	1	-0.722293	2.76e-06	3.42e-05	-0.0509537	0.763772	1	-0.695535	1.65e-05	0.000163022
ENSMUSG00000000884	Gnb1l	protein_coding	-	-	-0.217454	0.515491	0.701819	-0.374656	0.333057	1	0.147571	0.656928	0.816568	-0.131544	0.733735	1	0.598158	0.0731651	0.182059	-0.326568	0.403562	1	0.155778	0.664512	0.825755
ENSMUSG00000000889	Dbh	protein_coding	L22	-	0	1	1	0	1	1	0.538224	0.742501	0.880824	1.4558	0.394495	1	0	1	1	0	1	NA	0	1	1
ENSMUSG00000000901	Mmp11	protein_coding	L27	B38	-2.20412	1.15e-08	1.39e-07	-0.221051	0.560456	1	-1.8184	1.65e-06	1.47e-05	-0.383075	0.327106	1	-1.75531	1.1e-05	0.000116969	0.0800448	0.831692	1	-1.0189	0.00942455	0.0359455
ENSMUSG00000000902	Smarcb1	protein_coding	-	B8	0.451763	0.00601669	0.0215012	0.292612	0.113102	0.86912	0.332353	0.0441531	0.113201	-0.0519431	0.781572	1	0.157229	0.347316	0.550865	0.0523699	0.778777	1	-0.066352	0.706448	0.853734
ENSMUSG00000000903	Vpreb3	protein_coding	L31	B38	-2.44527	0.00503786	0.0184393	1.42096	0.0410978	0.64794	-2.56198	0.00535699	0.0198557	-2.05299	0.0450172	0.651872	-1.46458	0.0795268	0.193813	-0.0724327	0.926035	1	-0.781081	0.337988	0.535874
ENSMUSG00000000915	Hip1r	protein_coding	L18	B40	0.551159	0.00450102	0.016758	-0.268285	0.21839	0.977889	0.696465	0.000332252	0.00176745	-0.212647	0.330192	1	0.732949	0.000164031	0.00123852	0.195091	0.369816	1	0.389715	0.0557276	0.145286
ENSMUSG00000000916	Nsun5	protein_coding	-	-	-0.293956	0.0379649	0.0989419	-0.0665944	0.675928	1	-0.418125	0.00364331	0.0142758	-0.0287585	0.858453	1	0.062731	0.663847	0.822754	0.0854865	0.591997	1	-0.0588501	0.699974	0.849579
ENSMUSG00000000934	Top1mt	protein_coding	-	-	-1.00143	2.17e-07	2.1e-06	0.000808443	0.996996	1	-0.995611	2.73e-07	2.84e-06	-0.199982	0.353943	1	-0.921244	2.34e-06	2.95e-05	-0.00538664	0.980021	1	-1.12312	4.47e-08	8.22e-07
ENSMUSG00000000938	Hoxa10	protein_coding	-	-	0	1	NA	0	1	NA	0.489127	0.760889	NA	0	1	NA	0	1	NA	0	1	NA	0	1	NA
ENSMUSG00000000942	Hoxa4	protein_coding	L27	-	-0.722577	0.150623	0.29286	-0.674326	0.244867	0.996352	0.0564583	0.907696	0.986691	-0.197059	0.72801	1	-0.699581	0.188909	0.365647	-0.797982	0.181444	0.89903	-0.692311	0.220568	0.399909
ENSMUSG00000000948	Gm38393	protein_coding	L27	-	0.364493	0.64041	0.809266	0.425975	0.622362	1	0.995116	0.200858	0.364655	-0.0436132	0.960262	1	1.05319	0.177725	0.349667	-0.465594	0.597633	NA	0.917612	0.260411	0.449787
ENSMUSG00000000957	Mmp14	protein_coding	L3	B18	0.69037	0.00477493	0.0176247	-0.220925	0.419868	1	0.796086	0.00113992	0.00521031	0.072685	0.790698	1	0.947444	0.000108991	0.000869583	0.323937	0.236433	0.966337	0.821183	0.00133865	0.00714412
ENSMUSG00000000958	Slc7a7	protein_coding	L6	B4	1.18705	0.000808558	0.00373833	0.173583	0.663113	1	0.878989	0.0133397	0.0426375	0.0328932	0.934585	1	-0.336861	0.352049	0.555468	-0.31149	0.439099	1	-0.0234232	0.950432	1
ENSMUSG00000000959	Oxa1l	protein_coding	-	-	-0.556613	1.31e-07	1.32e-06	-0.0545297	0.642984	1	-0.526279	6.63e-07	6.39e-06	-0.0371195	0.753697	1	-0.325343	0.00231479	0.0115627	0.0250477	0.831775	1	-0.459608	4.35e-05	0.000385537
ENSMUSG00000000976	Heatr6	protein_coding	-	-	0.243259	0.125138	0.255068	-0.012424	0.94455	1	-0.0367726	0.817765	0.933982	-0.121262	0.50082	1	-0.063395	0.694342	0.843826	0.00808553	0.964021	1	-0.295208	0.082425	0.195607
ENSMUSG00000000982	Ccl3	protein_coding	L13	B18	3.78911	1.54e-14	4.18e-13	-0.366096	0.545464	1	3.20933	8.88e-11	1.69e-09	-0.606576	0.335819	1	1.74602	0.000581928	0.00365446	-1.63621	0.0200658	0.335941	2.80354	5.85e-08	1.04e-06
ENSMUSG00000000983	Wfdc18	protein_coding	L13	B25	0.81119	0.310044	0.49722	1.16639	0.177342	0.942594	0.994388	0.214389	0.382695	0.789796	0.382694	1	0.0382832	0.965736	1	-0.48812	0.635292	NA	0.685305	0.437015	0.633843
ENSMUSG00000001014	Icam4	protein_coding	-	-	-2.11637	0.0128568	0.0408491	-0.924432	0.299902	1	-1.60417	0.053244	0.131473	0.475064	0.569516	1	-1.71035	0.051382	0.139934	-0.216113	0.801761	1	-1.18317	0.1811	0.347143
ENSMUSG00000001016	Ilf2	protein_coding	-	-	0.0285243	0.818093	0.942324	0.0729558	0.601436	1	0.0330226	0.791208	0.914775	0.0375608	0.790483	1	0.334385	0.00784735	0.0315653	0.0861616	0.540035	1	0.48893	0.000189693	0.00137537
ENSMUSG00000001017	Chtop	protein_coding	-	B1	-0.425297	1.05e-05	7.45e-05	-0.0306197	0.776484	1	-0.415429	1.81e-05	0.000130713	-0.049431	0.648872	1	-0.211246	0.0306184	0.094164	-0.118435	0.27517	0.995565	-0.213104	0.0374537	0.106995
ENSMUSG00000001018	Snapin	protein_coding	-	B31	-0.0194724	0.889495	0.990311	-0.13278	0.401782	1	-0.108915	0.44001	0.632274	-0.188525	0.239108	1	-0.0537341	0.707148	0.852473	-0.106338	0.504176	1	-0.0865628	0.564241	0.746381
ENSMUSG00000001020	S100a4	protein_coding	L6	B7	1.58731	0.0443749	0.112235	-0.911742	0.422171	1	1.57648	0.0482342	0.121381	-0.208199	0.843936	1	1.36299	0.100933	0.231641	-1.51157	0.207832	0.937483	1.75314	0.0363611	0.104651
ENSMUSG00000001021	S100a3	protein_coding	-	-	0.0371653	0.977858	1	0	1	1	0.72917	0.584658	0.761938	0	1	NA	0.6945	0.603053	NA	0	1	NA	0	1	NA
ENSMUSG00000001023	S100a5	protein_coding	-	B30	0	1	1	0	1	NA	0	1	NA	0	1	NA	0	1	NA	0	1	NA	0	1	NA
ENSMUSG00000001025	S100a6	protein_coding	L10	B7	1.88986	3.03e-12	6.27e-11	0.140968	0.653113	1	2.54026	5.18e-21	3.65e-19	-0.246288	0.447443	1	2.4316	3.52e-19	3.94e-17	-0.473314	0.148319	0.847108	2.68841	1.34e-21	2.19e-19
ENSMUSG00000001027	Scn4a	protein_coding	L22	B38	-1.86046	0.0258649	0.072479	0.888287	0.216994	0.977706	-0.578274	0.429292	0.622184	3.99093	8.08755e-10	4.66051e-07	-1.2429	0.14045	0.29527	0.967988	0.18105	0.898195	0.387521	0.598355	0.774804
ENSMUSG00000001029	Icam2	protein_coding	L34	B4	0.7775	0.0273189	0.0757341	0.41014	0.299039	1	0.576611	0.102845	0.220719	-0.0998567	0.803182	1	-1.00678	0.00634188	0.0265796	-0.451615	0.262996	0.98767	-0.872222	0.0236938	0.0749986
ENSMUSG00000001034	Mapk7	protein_coding	-	B9	0.644594	0.000897642	0.00409242	-0.241675	0.282051	1	0.723667	0.000200843	0.00113791	-0.0241927	0.91439	1	-0.140262	0.490273	0.688819	-0.385253	0.0919089	0.722188	-0.201863	0.346311	0.544619
ENSMUSG00000001036	Epn2	protein_coding	L19	B30	0.259087	0.243109	0.418128	-0.190531	0.445927	1	0.42505	0.055613	0.135945	-0.154678	0.537645	1	0.358478	0.108645	0.244744	-0.125031	0.617642	1	0.372971	0.110405	0.242697
ENSMUSG00000001039	B9d1	protein_coding	L30	-	0.286292	0.427075	0.620121	-0.400016	0.369259	1	0.0759338	0.838338	0.947605	-0.472314	0.308595	1	-0.763229	0.0765765	0.188263	-1.34231	0.0119437	0.249886	-0.786995	0.0911707	0.210627
ENSMUSG00000001052	Sec24b	protein_coding	-	B33	0.233573	0.050685	0.125042	-0.199582	0.139618	0.905802	0.215025	0.0727871	0.168061	0.0781602	0.562827	1	0.0335935	0.781777	0.904015	-0.00554901	0.967234	1	-0.0763238	0.548795	0.733856
ENSMUSG00000001053	N4bp3	protein_coding	L27	B40	-1.45937	0.000134405	0.00075425	-0.262553	0.533193	1	-1.92019	7.87e-07	7.47e-06	-0.480808	0.257829	1	-2.04603	2.98e-07	4.8e-06	0.194979	0.64233	1	-1.83574	1.05e-05	0.000110113
ENSMUSG00000001054	Rmnd5b	protein_coding	-	-	-0.151805	0.211497	0.377558	0.0733023	0.590652	1	-0.341784	0.00556429	0.0204656	-0.262574	0.0616408	0.729597	0.0833908	0.501252	0.69786	0.0995144	0.468346	1	-0.134975	0.305163	0.50041
ENSMUSG00000001056	Nhp2	protein_coding	L8	B12	0.67338	0.00152862	0.00652613	0.342154	0.151498	0.917663	0.812307	0.000133264	0.000788802	0.161142	0.502765	1	0.548957	0.0105196	0.0401861	0.314337	0.189181	0.911569	0.853616	0.000132721	0.00101062
ENSMUSG00000001062	Vps9d1	protein_coding	-	-	-0.198183	0.195563	0.356731	-0.055884	0.744802	1	-0.124611	0.416754	0.609569	-0.104816	0.544275	1	-0.192604	0.214847	0.400288	-0.114308	0.507747	1	-0.419111	0.0104539	0.0390038
ENSMUSG00000001065	Zfp276	protein_coding	-	-	-0.0253953	0.868565	0.977582	0.314283	0.0665762	0.746113	0.136734	0.37335	0.566345	0.142782	0.408427	1	0.0627406	0.686108	0.838327	0.158312	0.358419	1	-0.0933895	0.566989	0.748638
ENSMUSG00000001076	C1ql4	protein_coding	-	-	-1.51976	0.37848	0.571344	-1.01299	0.546973	NA	-1.59484	0.355349	NA	0.512745	0.761579	NA	-0.521369	0.76262	NA	0.226755	0.893201	NA	-0.779865	0.648912	NA
ENSMUSG00000001082	Mfsd10	protein_coding	L15	B18	1.04709	2.42e-07	2.33e-06	-0.0939184	0.688678	1	1.17556	7.07e-09	9.82e-08	0.137477	0.557954	1	0.614698	0.00311315	0.0148253	0.281435	0.226038	0.954336	0.373272	0.088767	0.206181
ENSMUSG00000001089	Luzp1	protein_coding	L18	B7	0.323948	0.105499	0.223443	-0.187756	0.40356	1	0.206002	0.304083	0.491701	0.108873	0.628059	1	0.481009	0.0166287	0.0579798	-0.0599816	0.789719	1	0.415931	0.0477584	0.129281
ENSMUSG00000001095	Slc13a2	protein_coding	L10	-	-4.57037	3.53e-15	1.06e-13	-1.22132	0.0296908	0.580072	-4.90475	1.94e-15	7.11e-14	-1.02489	0.0685092	0.75796	-2.4797	2.82e-06	3.49e-05	-0.224744	0.684964	NA	-2.09798	0.000128774	0.000985435
ENSMUSG00000001098	Kctd10	protein_coding	L19	-	0.734501	3.18e-06	2.47e-05	0.192144	0.27979	1	0.979342	5.23e-10	8.79e-09	-0.0781605	0.664106	1	0.425911	0.00771105	0.0311246	-0.0350166	0.845261	1	0.484361	0.00372964	0.0168444
ENSMUSG00000001100	Poldip2	protein_coding	-	-	-0.509843	0.000438088	0.00217889	0.00760182	0.962558	1	-0.223586	0.122991	0.253338	0.0131534	0.935384	1	-0.206198	0.156523	0.319062	0.117274	0.469183	1	-0.364711	0.0167773	0.0569672
ENSMUSG00000001103	Sebox	protein_coding	-	-	-1.42486	0.190245	0.349546	-0.413161	0.726889	1	-1.17123	0.281477	0.466175	0.890061	0.448392	1	0.832446	0.438324	0.640184	0.870027	0.458532	NA	0.431841	0.699537	0.849432
ENSMUSG00000001105	Ift20	protein_coding	L30	B2	-0.527316	0.00357606	0.013744	0.0450913	0.823226	1	-0.617039	0.00068129	0.00333365	-0.183871	0.365506	1	-0.135303	0.457085	0.65865	0.0244237	0.903931	1	0.0198688	0.916721	0.997407
ENSMUSG00000001119	Col6a1	protein_coding	L26	B27	0.00308164	0.994597	1	0.045122	0.929142	1	0.52603	0.247528	0.425175	-0.0245952	0.961379	1	0.658739	0.147901	0.306668	-0.664676	0.191647	0.916458	0.328413	0.490219	0.686237
ENSMUSG00000001120	Pcbp3	protein_coding	L33	-	-0.710397	0.0165689	0.0504992	-0.603851	0.0754214	0.767413	0.124036	0.666733	0.823569	-0.417379	0.220981	1	0.784133	0.00629462	0.0264072	-0.389595	0.249451	0.981823	0.938568	0.00163307	0.00838298
ENSMUSG00000001123	Lgals9	protein_coding	L5	B18	-0.616551	0.00121173	0.00532657	-0.0575909	0.786747	1	-0.986983	2.23e-07	2.38e-06	0.0851183	0.689288	1	-0.731085	0.00012558	0.00098551	-0.194874	0.360052	1	-1.11299	2.4e-08	4.66e-07
ENSMUSG00000001127	Araf	protein_coding	-	-	-0.26422	0.00511643	0.0186805	0.0261493	0.804366	1	-0.135688	0.150964	0.294934	0.00735484	0.944706	1	0.180345	0.0571762	0.151604	0.0733981	0.487804	1	-0.0462528	0.642316	0.80991
ENSMUSG00000001128	Cfp	protein_coding	L8	B4	2.17574	3.76e-20	1.97e-18	0.354905	0.180192	0.94606	2.0585	3.39e-18	1.69e-16	-0.159344	0.548398	1	-0.242084	0.308773	0.510842	-0.540268	0.0421464	0.503784	-0.259674	0.296572	0.490279
ENSMUSG00000001131	Timp1	protein_coding	L3	B5	5.33247	5.65e-17	2.08e-15	2.43127	0.000550371	0.0719174	5.77793	1.15e-19	6.77e-18	1.29452	0.0756203	0.782147	6.36246	1.66e-23	3.31e-21	0.346548	0.648159	1	6.80005	4.07e-25	1.15e-22
ENSMUSG00000001134	Uxt	protein_coding	-	B3	-0.169909	0.36975	0.562297	0.113399	0.592422	1	0.0899027	0.634893	0.799289	0.0908413	0.670702	1	0.353992	0.0633975	0.163909	0.122782	0.564154	1	0.430548	0.0306151	0.0916767
ENSMUSG00000001138	Cnnm3	protein_coding	L32	-	-1.24109	7.42e-16	2.41e-14	-0.420872	0.0135591	0.420671	-0.811617	1.15e-07	1.3e-06	-0.384525	0.0250824	0.521532	-0.528702	0.000616482	0.00383237	-0.163356	0.336986	1	-0.698348	1.85e-05	0.000180211
ENSMUSG00000001143	Lman2l	protein_coding	-	-	-0.595436	0.0102814	0.0338383	-0.109308	0.673013	1	-0.845783	0.000284568	0.00154535	-0.00797557	0.975477	1	-0.623868	0.00772195	0.0311628	0.0638652	0.805273	1	-0.695647	0.00460577	0.0200324
ENSMUSG00000001150	Mcm3ap	protein_coding	-	-	-0.260786	0.025059	0.0706658	-0.248002	0.0588278	0.714518	-0.0812977	0.485319	0.674362	-0.042774	0.744936	1	-0.115751	0.327466	0.530563	-0.021847	0.86764	1	-0.325572	0.00909504	0.0349176
ENSMUSG00000001151	Pcnt	protein_coding	L33	B32	-0.137233	0.29856	0.483783	-0.25903	0.082556	0.786029	0.0458827	0.72839	0.870103	0.00384238	0.979455	1	0.136026	0.30818	0.510174	0.008484	0.954546	1	0.140448	0.314949	0.511703
ENSMUSG00000001155	Ftcd	protein_coding	-	B21	-0.363067	0.605435	0.780464	0.095339	0.902649	1	-0.0881416	0.900195	0.981894	-0.202595	0.794934	1	0.125882	0.85785	0.953984	-0.145911	0.851511	1	-0.20819	0.776472	0.898397
ENSMUSG00000001156	Mxd1	protein_coding	L12	B16	1.901	2.19e-13	5.16e-12	0.188931	0.518475	1	2.05132	2.47e-15	8.95e-14	0.111275	0.705251	1	1.16869	7.56e-06	8.42e-05	0.179627	0.540477	1	1.12602	3.65e-05	0.000330357
ENSMUSG00000001157	Gmcl1	protein_coding	-	B38	-0.550623	0.000829917	0.00382284	-0.148008	0.421438	1	-0.673349	5.32e-05	0.000343481	-0.431108	0.0221799	0.495017	-0.648095	0.000143531	0.00110583	-0.194763	0.294468	1	-0.663354	0.000223466	0.00157774
ENSMUSG00000001158	Snrnp27	protein_coding	-	B8	0.0128233	0.933876	1	-0.006463	0.970397	1	-0.0892227	0.566495	0.746899	-0.201648	0.254829	1	-0.0727954	0.645312	0.810696	-0.175895	0.318571	1	0.0695365	0.673465	0.832213
ENSMUSG00000001166	Oas1c	protein_coding	L5	-	0.238257	0.346996	0.538541	-1.17011	0.000408582	0.0581811	-0.979078	0.000445421	0.00229255	-0.848794	0.00930545	0.308223	-1.08609	0.000262841	0.00185483	-2.3987	1.1809e-08	2.8787e-06	-3.89059	1.19e-11	4.3e-10
ENSMUSG00000001168	Oas1h	protein_coding	-	-	0	1	NA	0	1	NA	0	1	NA	0	1	NA	0	1	NA	0	1	NA	0	1	NA
ENSMUSG00000001173	Ocrl	protein_coding	-	B4	0.263545	0.118002	0.244178	0.0720813	0.704495	1	0.130389	0.441904	0.634053	-0.204311	0.29047	1	0.0494481	0.773853	0.899064	-0.242169	0.209574	0.938721	0.203801	0.256154	0.444661
ENSMUSG00000001175	Calm1	protein_coding	-	B13	0.686779	2.61e-10	4.09e-09	0.113455	0.351496	1	0.565495	1.99e-07	2.15e-06	-0.0601179	0.622469	1	0.368487	0.000728764	0.0044082	-0.0376933	0.757383	1	0.432941	0.000146543	0.00110068
ENSMUSG00000001211	Agpat3	protein_coding	-	B41	0.118301	0.352569	0.543906	-0.112632	0.429068	1	0.502765	7.76e-05	0.000485225	0.0689724	0.62832	1	0.523325	3.98e-05	0.000360517	0.253038	0.075479	0.665522	0.513334	0.000116272	0.000902925
ENSMUSG00000001225	Slc26a3	protein_coding	L24	B26	-3.72759	0.000812034	0.00374999	2.37454	0.0134917	0.419169	-2.79804	0.00711197	0.0251589	1.48529	0.126326	0.932159	0.614521	0.494601	0.692055	1.19915	0.218447	NA	4.41529	1.09e-06	1.47e-05
ENSMUSG00000001227	Sema6b	protein_coding	L18	B18	1.78018	6.87e-08	7.27e-07	0.160473	0.667596	1	2.23274	1.28e-11	2.79e-10	0.259424	0.488931	1	2.86931	3.27e-18	3.27e-16	0.681559	0.0666673	0.632062	2.61506	2.98e-14	1.65e-12
ENSMUSG00000001228	Uhrf1	protein_coding	L6	B10	2.53069	1.68e-10	2.71e-09	-0.053163	0.907544	1	2.46382	5.26e-10	8.84e-09	0.758047	0.092368	0.842817	1.03303	0.010712	0.0408269	-0.275318	0.553851	1	1.01946	0.0158341	0.0545294
ENSMUSG00000001229	Dpp9	protein_coding	-	B13	0.169746	0.214905	0.382195	-0.370262	0.016107	0.452241	-0.0467833	0.733037	0.873108	-0.0422323	0.783601	1	0.847531	6.12e-10	1.81e-08	0.356519	0.0199487	0.334327	0.884815	6.41e-10	1.74e-08
ENSMUSG00000001240	Ramp2	protein_coding	L32	B27	1.18258	0.000144874	0.000806283	0.709509	0.0416326	0.649657	1.25863	5.31e-05	0.000343302	0.273214	0.436603	1	0.089909	0.776168	0.900927	-0.0017288	0.996084	1	-0.0952137	0.774209	0.897057
ENSMUSG00000001247	Lsr	protein_coding	-	B7	-0.562387	0.00600146	0.02145	0.0860356	0.706684	1	-0.742242	0.000289095	0.00156621	-0.231848	0.310886	1	-0.496224	0.0154297	0.0547675	-0.0483835	0.832458	1	-0.611029	0.00435285	0.019106
ENSMUSG00000001248	Gramd1a	protein_coding	L15	B40	0.354009	0.00938877	0.031319	0.00190653	0.990097	1	0.265189	0.0524506	0.12985	-0.0712005	0.645447	1	-0.155132	0.264474	0.462533	-0.173811	0.261642	0.98767	-0.231911	0.112058	0.245228
ENSMUSG00000001249	Hpn	protein_coding	L20	B4	-0.305223	0.226587	0.396834	-0.03752	0.894133	1	0.0444314	0.86027	0.960364	-0.16072	0.568739	1	0.0032452	0.989745	1	0.159634	0.571263	1	-0.406595	0.123606	0.263798
ENSMUSG00000001260	Gabrg1	protein_coding	-	-	0	1	NA	0	1	NA	0	1	NA	0	1	NA	0	1	NA	0	1	NA	0	1	NA
ENSMUSG00000001270	Ckb	protein_coding	L27	B30	-0.160625	0.659875	0.82465	0.349416	0.390282	1	-0.342181	0.349603	0.542287	-0.229046	0.575827	1	-1.66609	8.9e-06	9.72e-05	-0.512966	0.211189	0.939922	-1.46876	0.000176184	0.00129178
ENSMUSG00000001280	Sp1	protein_coding	-	B32	-0.232187	0.118427	0.244813	-0.258051	0.121335	0.887718	-0.379595	0.0108318	0.0357958	-0.138336	0.406805	1	0.00817309	0.956308	1	-0.169972	0.307903	1	0.039895	0.798171	0.913711
ENSMUSG00000001281	Itgb7	protein_coding	L35	B13	2.28292	2.34e-19	1.11e-17	0.874362	0.00222428	0.177505	2.47145	2.09e-22	1.85e-20	-0.862085	0.00491337	0.206885	-0.757743	0.00540305	0.0233118	-0.986091	0.00133937	0.0590008	-0.536001	0.0587618	0.151216
ENSMUSG00000001285	Myg1	protein_coding	-	B8	-0.269304	0.0190259	0.0563913	0.116761	0.361823	1	-0.3536	0.00238889	0.00991904	-0.177662	0.179306	1	0.132099	0.258172	0.455444	-0.134475	0.305663	1	-0.111068	0.372479	0.571172
ENSMUSG00000001288	Rarg	protein_coding	L34	B7	-0.695985	0.00510152	0.0186414	0.0883362	0.749334	1	-0.608414	0.0145122	0.0457212	-0.316824	0.255933	1	-0.801686	0.00145902	0.00790007	-0.380529	0.172297	0.884909	-0.881109	0.00086311	0.00492872
ENSMUSG00000001289	Pfdn5	protein_coding	-	B35	-0.311936	0.0486255	0.120757	0.111878	0.526683	1	-0.118406	0.454246	0.64568	0.0247822	0.888726	1	-0.171668	0.279777	0.479218	0.0938663	0.595768	1	-0.0866114	0.601975	0.777854
ENSMUSG00000001300	Efnb2	protein_coding	L33	B4	-0.653079	0.106067	0.224423	0.583155	0.19024	0.954958	-0.208305	0.605115	0.77588	0.215541	0.631341	1	0.942988	0.0185285	0.0632458	0.0904343	0.840565	1	1.0108	0.0155731	0.0538631
ENSMUSG00000001305	Rrp15	protein_coding	L2	B13	-0.14422	0.49553	0.684005	-0.304353	0.202348	0.966409	0.0345048	0.870564	0.966285	-0.083976	0.725305	1	0.222629	0.296243	0.497063	-0.118109	0.620781	1	0.535763	0.0156882	0.0541393
ENSMUSG00000001313	Rnd2	protein_coding	L33	-	-0.463167	0.199416	0.361578	0.24331	0.545084	1	0.0013805	0.996945	1	0.227994	0.571235	1	1.16613	0.00119854	0.00668292	0.275068	0.494223	1	1.27494	0.000697803	0.00412023
ENSMUSG00000001323	Srr	protein_coding	L29	-	-1.46231	1.26e-07	1.28e-06	-0.062637	0.839173	1	-1.41353	3.27e-07	3.36e-06	-0.136864	0.657568	1	-1.44321	1.93e-07	3.24e-06	0.0263075	0.932078	1	-1.61147	2.78e-08	5.34e-07
ENSMUSG00000001333	Sync	protein_coding	L22	-	0.693019	0.292597	0.476808	0.00291492	0.997041	1	1.10904	0.0891253	0.197038	1.13221	0.117066	0.9156	-0.0927118	0.900227	0.979362	0.301654	0.696468	1	0.23741	0.752991	0.883217
ENSMUSG00000001334	Fndc5	protein_coding	L22	B20	-1.20252	0.0562345	0.13607	0.193002	0.776444	1	-1.252	0.0493399	0.123593	1.16255	0.0828539	0.807083	-1.64361	0.0143493	0.0516891	0.150347	0.825963	1	-1.11985	0.101926	0.228848
ENSMUSG00000001348	Acp5	protein_coding	L6	B28	0.249746	0.185764	0.343616	-0.147435	0.48506	1	0.143881	0.446075	0.637827	-0.235226	0.265829	1	-1.10414	6.09e-09	1.46e-07	-0.236077	0.263976	0.98767	-1.20868	1.21e-09	3.11e-08
ENSMUSG00000001349	Cnn1	protein_coding	L27	B35	-2.40609	5.13e-05	0.000315947	1.15848	0.04299	0.652754	-2.16987	0.000257259	0.00141858	0.938112	0.104774	0.88312	-1.60821	0.00655559	0.0272789	0.54409	0.350907	1	-0.418928	0.466663	0.662827
ENSMUSG00000001366	Fbxo9	protein_coding	-	B34	-0.982451	0.000914392	0.00415833	0.0326946	0.921168	1	-0.950639	0.00134387	0.00603646	0.180751	0.58441	1	-0.791744	0.00767407	0.0309812	0.251658	0.446189	1	-0.922677	0.00298931	0.0139726
ENSMUSG00000001376	Vps50	protein_coding	-	-	-0.0545446	0.805425	0.933157	-0.108038	0.663957	1	-0.343999	0.122645	0.252855	-0.0491892	0.843804	1	-0.309408	0.169138	0.337556	-0.0754258	0.762314	1	0.114405	0.624463	0.795489
ENSMUSG00000001380	Hars	protein_coding	-	B13	0.104543	0.489266	0.678217	0.0164762	0.922613	1	0.19101	0.206961	0.3731	-0.0391012	0.818519	1	0.226788	0.136265	0.28884	-0.00796283	0.962666	1	0.0502316	0.753035	0.883217
ENSMUSG00000001383	Zmat2	protein_coding	-	B9	-0.0260433	0.817441	0.941757	0.198857	0.115117	0.871282	0.197429	0.0801643	0.181539	-0.0684762	0.591599	1	0.288136	0.0112566	0.042474	0.17397	0.169782	0.883517	0.324733	0.00629636	0.0259345
ENSMUSG00000001403	Ube2c	protein_coding	L6	B34	2.60603	1.23e-08	1.48e-07	0.0188498	0.971569	1	2.16601	2.39e-06	2.06e-05	1.53238	0.00278683	0.14421	0.0410962	0.931961	0.999046	0.194537	0.713058	1	0.633138	0.199949	0.373111
ENSMUSG00000001415	Smg5	protein_coding	-	-	0.156516	0.180243	0.335986	-0.0732714	0.577302	1	0.27891	0.0170621	0.0520642	0.214433	0.10276	0.875641	0.124804	0.290518	0.490514	0.288116	0.0279512	0.405107	0.08455	0.494197	0.690197
ENSMUSG00000001416	Cct3	protein_coding	L2	B12	0.305674	0.0479841	0.11958	0.11822	0.49446	1	0.329126	0.0333403	0.0899829	-0.133033	0.443444	1	0.00380306	0.980462	1	-0.257718	0.137747	0.825802	0.0148318	0.927245	1
ENSMUSG00000001418	Glmp	protein_coding	-	B13	0.208974	0.156323	0.301285	0.0926351	0.574792	1	0.230342	0.118525	0.246001	-0.0733056	0.658337	1	0.0381832	0.796865	0.912507	0.176347	0.285944	0.997198	-0.0778951	0.61611	0.788791
ENSMUSG00000001419	Mef2d	protein_coding	L18	B32	0.0905929	0.642304	0.810617	-0.178464	0.413928	1	0.312546	0.109066	0.230718	0.252322	0.247665	1	0.424354	0.0298536	0.0923476	0.0602152	0.782756	1	0.180364	0.377847	0.576162
ENSMUSG00000001420	Tmem79	protein_coding	L24	-	-0.703775	0.018148	0.0543013	-0.408331	0.224093	0.981322	-0.651769	0.0302858	0.0833466	-0.0453688	0.891643	1	-0.466061	0.12991	0.279358	0.22394	0.492378	1	-0.511571	0.117096	0.253829
ENSMUSG00000001424	Snd1	protein_coding	L6	B13	-0.00161811	0.991642	1	-0.191598	0.26786	1	0.0601156	0.697256	0.846296	-0.270974	0.117738	0.916995	0.139978	0.365819	0.569645	-0.241188	0.163557	0.871926	-0.0165971	0.918394	0.998425
ENSMUSG00000001435	Col18a1	protein_coding	L6	B4	-0.601597	0.139696	0.27689	-0.236524	0.602566	1	-0.16339	0.688326	0.839418	-0.284358	0.531312	1	-0.0833539	0.837861	0.940399	0.0406109	0.928759	1	-0.500438	0.239765	0.425121
ENSMUSG00000001436	Slc19a1	protein_coding	-	-	1.28155	2.49e-06	1.98e-05	-0.0209929	0.946321	1	1.63445	1.84e-09	2.83e-08	0.591867	0.0551147	0.702075	1.65352	1.47e-09	4.02e-08	0.580502	0.0595098	0.597275	1.647	7.6e-09	1.63e-07
ENSMUSG00000001440	Kpnb1	protein_coding	-	-	-0.0131076	0.900254	0.997466	-0.131525	0.261687	1	-0.0711726	0.496673	0.684347	-0.127992	0.275724	1	-0.191324	0.0689174	0.174125	-0.2225	0.0581447	0.590587	-0.0969356	0.378064	0.576304
ENSMUSG00000001441	Npepps	protein_coding	-	B5	-0.270117	0.0378427	0.0987427	-0.137864	0.344661	1	-0.120374	0.355237	0.548019	0.0895636	0.539567	1	-0.409173	0.00195689	0.0100878	0.10743	0.461051	1	-0.365254	0.00828663	0.0324091
ENSMUSG00000001444	Tbx21	protein_coding	L35	B15	2.34133	7.69e-06	5.58e-05	0.33243	0.576978	1	1.47953	0.00499758	0.0186951	-1.47142	0.0263038	0.532724	-0.123693	0.822241	0.929287	-2.34898	0.0010687	0.0497642	0.144115	0.800748	0.915649
ENSMUSG00000001445	Mrpl10	protein_coding	-	B8	-0.206241	0.0977727	0.211118	0.0415395	0.765722	1	-0.155954	0.211677	0.379005	0.00192967	0.989023	1	-0.0379998	0.762759	0.891966	0.115	0.410415	1	-0.160221	0.22554	0.406425
ENSMUSG00000001467	Cyp51	protein_coding	L6	B30	-1.48442	4.54e-10	6.87e-09	0.527645	0.0469311	0.668907	-1.06276	8.02e-06	6.21e-05	0.704691	0.00796766	0.277069	0.593717	0.0125399	0.0463739	-0.22977	0.387313	1	0.771536	0.00191329	0.00956674
ENSMUSG00000001472	Tcf25	protein_coding	-	-	-0.100162	0.431979	0.624643	-0.109648	0.44198	1	0.100399	0.430924	0.62376	-0.044286	0.756348	1	0.134419	0.292427	0.492725	0.131755	0.355473	1	0.0929875	0.486264	0.682564
ENSMUSG00000001473	Tubb6	protein_coding	L8	B4	1.38819	1.01e-05	7.19e-05	0.155159	0.661101	1	1.53087	1.13e-06	1.04e-05	-0.142159	0.690307	1	2.5636	3.37e-16	2.65e-14	-0.335542	0.347949	1	2.64158	7.82e-16	5.36e-14
ENSMUSG00000001482	Def8	protein_coding	L15	B6	0.265844	0.190412	0.349744	0.0935335	0.680671	1	0.48819	0.016199	0.0499969	-0.2171	0.3415	1	0.552882	0.00658408	0.0273508	0.267015	0.240099	0.971385	0.333508	0.117415	0.254342
ENSMUSG00000001493	Meox1	protein_coding	L28	-	0.0423513	0.939832	1	-0.773637	0.268021	1	-0.0205832	0.971278	1	0.74966	0.222022	1	0.3082	0.594699	0.773927	-0.774051	0.277026	0.99602	-0.305534	0.636922	0.805609
ENSMUSG00000001494	Sost	protein_coding	L34	-	0	1	1	2.52029	0.0547843	0.695853	1.19681	0.363917	0.557092	2.1716	0.109937	NA	0	1	1	1.46424	0.303094	NA	0	1	1
ENSMUSG00000001496	Nkx2-1	protein_coding	L33	-	0	1	1	0	1	1	0	1	1	0	1	1	0	1	1	0	1	1	0	1	1
ENSMUSG00000001497	Pax9	protein_coding	L24	B25	-1.45287	0.230342	0.401472	-0.668615	0.612534	1	-0.756244	0.528099	0.713112	0.114008	0.927515	1	0.129785	0.910149	0.984848	-1.30755	0.323869	NA	-0.568003	0.65011	0.815202
ENSMUSG00000001504	Irx2	protein_coding	L34	B25	0	1	1	0	1	1	0.121766	0.923775	0.996056	0.955369	0.477762	1	0.582393	0.644456	0.809993	0	1	1	1.35857	0.285106	0.478003
ENSMUSG00000001506	Col1a1	protein_coding	L6	B27	2.00094	3.97e-06	3.04e-05	0.78203	0.106365	0.857143	2.56463	3.34e-09	4.91e-08	-0.0882896	0.856143	1	1.29008	0.00300648	0.0144094	-0.967953	0.0485093	0.544258	1.15947	0.0107087	0.0397315
ENSMUSG00000001507	Itga3	protein_coding	L18	B26	0.0327333	0.908896	1	-0.213055	0.50675	1	0.00599088	0.983317	1	-0.166814	0.604162	1	-0.304355	0.292219	0.492574	0.0299245	0.925664	1	-0.248762	0.410373	0.608014
ENSMUSG00000001508	Sgca	protein_coding	L22	-	-0.922842	0.455162	0.646289	-0.580935	0.666996	1	-0.799789	0.519567	0.704918	4.21848	0.000131803	0.0153848	-0.791776	0.528188	0.720147	-1.18146	0.392086	1	-1.13363	0.389173	0.58703
ENSMUSG00000001510	Dlx3	protein_coding	L24	-	-1.63316	0.344172	0.535285	-1.04927	0.551815	1	0.622158	0.717796	0.862581	-0.988155	0.575218	NA	-1.35894	0.431211	0.633663	-1.00598	0.568346	NA	-1.14691	0.511882	0.705148
ENSMUSG00000001517	Foxm1	protein_coding	L6	B10	2.69267	7.57e-20	3.82e-18	-0.132406	0.717029	1	2.51089	2.57e-17	1.16e-15	1.10333	0.00118876	0.0804565	0.920287	0.00341113	0.0159616	0.0304684	0.933521	1	1.08057	0.00089371	0.0050819
ENSMUSG00000001518	Itfg2	protein_coding	-	-	-0.0144398	0.927005	1	-0.0180184	0.919535	1	0.0365785	0.817507	0.93388	0.153446	0.391527	1	0.721577	4.93e-06	5.74e-05	0.0285496	0.873672	1	0.748069	5.78e-06	6.43e-05
ENSMUSG00000001520	Nrip2	protein_coding	-	-	-1.68489	0.0682685	0.15894	0.128948	0.885211	1	-1.48134	0.109862	0.231974	0.906156	0.291603	NA	-2.12185	0.040154	0.116001	-1.74172	0.119375	NA	-1.4214	0.17167	0.333913
ENSMUSG00000001521	Tulp3	protein_coding	-	B28	0.831644	0.000442798	0.00219999	-0.295388	0.294692	1	0.756615	0.00152287	0.00674392	-0.202325	0.477953	1	-0.534964	0.04156	0.119057	-0.645782	0.028601	0.411409	-0.959857	0.000971587	0.00544265
ENSMUSG00000001524	Gtf2h4	protein_coding	-	B10	-0.591852	0.00406277	0.0153814	-0.208218	0.365952	1	-0.403855	0.0501201	0.125206	-0.00534169	0.981524	1	-0.250691	0.22854	0.417916	-0.0193575	0.933012	1	-0.452506	0.0393399	0.111159
ENSMUSG00000001525	Tubb5	protein_coding	L6	B10	1.04879	7.81e-08	8.2e-07	-0.14684	0.502258	1	1.07626	3.57e-08	4.41e-07	0.127953	0.55879	1	0.638256	0.00110761	0.00625524	-0.116888	0.593548	1	0.638448	0.00180553	0.00912681
ENSMUSG00000001542	Ell2	protein_coding	L2	B34	0.332662	0.162784	0.310614	0.216132	0.417199	1	0.0800824	0.737073	0.87682	0.30945	0.245645	1	0.576827	0.0156238	0.0552633	0.158047	0.553289	1	0.735369	0.003188	0.0147667
ENSMUSG00000001552	Jup	protein_coding	L33	B4	-0.503835	0.0268308	0.0746003	0.262058	0.301964	1	-0.173821	0.444842	0.636581	0.095301	0.707844	1	0.106284	0.640773	0.807585	0.23386	0.35734	1	-0.153359	0.520192	0.711807
ENSMUSG00000001555	Fkbp10	protein_coding	L10	B14	1.46306	5.05e-05	0.000311604	0.29424	0.477209	1	1.64665	5.13e-06	4.12e-05	0.237225	0.57201	1	1.50819	3.65e-05	0.000334168	-0.00412379	0.99223	1	1.41087	0.000215212	0.00152899
ENSMUSG00000001558	Klhl10	protein_coding	-	-	-0.272264	0.79221	0.922959	-1.47336	0.256955	1	-1.10436	0.328294	0.519439	-0.0744251	0.949238	NA	-0.408445	0.710996	0.855054	-1.32474	0.303331	NA	-0.904533	0.455385	0.651448
ENSMUSG00000001566	Mnx1	protein_coding	-	-	0	1	NA	0	1	NA	0	1	NA	0	1	NA	0	1	NA	0	1	NA	0	1	NA
ENSMUSG00000001569	Nom1	protein_coding	-	-	0.00140435	0.993072	1	-0.0751658	0.678899	1	0.211695	0.190631	0.350647	-0.014452	0.936776	1	0.315052	0.0526964	0.142576	0.101801	0.575104	1	0.362187	0.0331166	0.0973561
ENSMUSG00000001576	Ergic1	protein_coding	L15	B5	-0.597482	0.00121489	0.0053357	-0.186619	0.365824	1	-0.738068	6.57e-05	0.000416176	-0.0456621	0.824981	1	-0.598472	0.00124396	0.00689332	-0.063213	0.759429	1	-0.842138	1.46e-05	0.000146004
ENSMUSG00000001583	Tnk1	protein_coding	L19	B34	-0.301028	0.685417	0.843577	0.795187	0.312022	1	-0.608612	0.429542	0.622389	1.15878	0.138431	0.94773	-0.321099	0.682216	0.835252	0.144216	0.86164	1	1.07037	0.154149	0.309447
ENSMUSG00000001588	Acap1	protein_coding	L35	B40	0.489883	0.0429696	0.109302	0.196581	0.470777	1	0.298049	0.220754	0.39131	-0.186386	0.502045	1	-0.535919	0.0334763	0.100921	-0.350677	0.20801	0.937483	-0.422808	0.108666	0.239731
ENSMUSG00000001604	Tcea3	protein_coding	L28	B26	-3.42092	1.67e-16	5.9e-15	-0.110537	0.809943	1	-3.18972	1.52e-14	4.99e-13	-0.0932547	0.839256	1	-3.79949	1.28e-19	1.54e-17	-0.163007	0.722909	1	-3.99638	1.13e-19	1.48e-17
ENSMUSG00000001622	Csn3	protein_coding	-	B25	0	1	NA	0	1	NA	0.274974	0.823892	NA	0	1	NA	0	1	NA	0	1	NA	0.273827	0.817103	NA
ENSMUSG00000001627	Ifrd1	protein_coding	L15	B35	1.28829	1.55e-11	2.92e-10	-0.0613754	0.777128	1	0.923942	1.44e-06	1.3e-05	0.708003	0.000991545	0.0707511	1.45063	4e-14	2.22e-12	0.24808	0.251467	0.981823	1.7978	2.29e-19	2.71e-17
ENSMUSG00000001630	Stk38l	protein_coding	-	-	-0.810963	1.43e-07	1.43e-06	-0.125481	0.464663	1	-0.910333	4.24e-09	6.14e-08	0.252684	0.140273	0.951244	-0.809234	2.37e-07	3.91e-06	-0.167949	0.329604	1	-0.873191	1.13e-07	1.88e-06
ENSMUSG00000001632	Brpf1	protein_coding	L18	B33	0.570523	0.00192471	0.00797031	0.0871634	0.673651	1	0.913687	6.68e-07	6.43e-06	0.0860232	0.679012	1	1.00785	4.7e-08	9.18e-07	0.205983	0.320139	1	0.986276	3.14e-07	4.76e-06
ENSMUSG00000001642	Akr1b3	protein_coding	-	B12	1.4413	4.98e-17	1.84e-15	0.632349	0.00116297	0.12186	1.18318	7.94e-12	1.8e-10	0.155521	0.438353	1	0.0668741	0.712424	0.856305	-0.461318	0.0260313	0.38844	-0.0535289	0.780081	0.900721
ENSMUSG00000001655	Hoxc13	protein_coding	-	-	NA	NA	NA	NA	NA	NA	NA	NA	NA	NA	NA	NA	NA	NA	NA	NA	NA	NA	NA	NA	NA
ENSMUSG00000001656	Hoxc11	protein_coding	-	-	NA	NA	NA	NA	NA	NA	NA	NA	NA	NA	NA	NA	NA	NA	NA	NA	NA	NA	NA	NA	NA
ENSMUSG00000001657	Hoxc8	protein_coding	-	-	-0.113487	0.946259	1	-0.698185	0.666909	NA	-0.360373	0.830515	NA	0.0822841	0.959546	NA	-0.930978	0.580299	NA	-0.683026	0.673719	NA	-0.795231	0.632371	NA
ENSMUSG00000001661	Hoxc6	protein_coding	-	-	-0.806097	0.349145	0.540489	0.112875	0.903537	1	-0.69025	0.425026	0.617761	-0.835926	0.398365	1	-1.47566	0.116282	0.257442	-0.765165	0.435326	NA	-2.78415	0.0135816	0.0481269
ENSMUSG00000001663	Gstt1	protein_coding	L28	B21	-3.0917	4.24e-14	1.09e-12	0.153259	0.736589	1	-3.09538	4.05e-14	1.27e-12	0.00559385	0.990205	1	-2.44722	2.28e-09	5.99e-08	-0.382341	0.401489	1	-3.02252	1.76e-12	7.32e-11
ENSMUSG00000001665	Gstt3	protein_coding	L34	B4	-2.50811	1.61e-14	4.36e-13	0.340055	0.347154	1	-1.73506	9.97e-08	1.14e-06	-0.255286	0.481148	1	-1.01951	0.00173899	0.00914691	-0.422781	0.243465	0.975588	-2.08335	1.26e-09	3.21e-08
ENSMUSG00000001666	Ddt	protein_coding	-	B9	-1.00148	1.46e-07	1.46e-06	0.0419044	0.843444	1	-0.393489	0.0384901	0.101186	-0.219452	0.302461	1	-0.357434	0.0609138	0.158861	0.0129132	0.951526	1	-0.57471	0.00403552	0.0179696
ENSMUSG00000001670	Tat	protein_coding	L17	B21	0.887565	0.0865866	0.192012	-0.0895591	0.876571	1	1.18892	0.0217022	0.0634981	-0.126896	0.825819	1	1.98174	0.000130083	0.00101603	-0.0707305	0.902373	1	1.52275	0.00488085	0.0210082
ENSMUSG00000001672	Marveld3	protein_coding	-	-	1.48684	0.000867677	0.00397657	-0.113642	0.828389	1	2.23832	4.6e-07	4.58e-06	-0.0272843	0.958884	1	3.05221	5.69e-12	2.27e-10	0.250501	0.629231	1	2.9193	2.24e-10	6.6e-09
ENSMUSG00000001674	Ddx18	protein_coding	-	B8	0.0831941	0.570829	0.750504	-0.215609	0.194427	0.959945	-0.109878	0.457155	0.648646	-0.348307	0.0384536	0.622949	-0.12532	0.402849	0.605624	-0.25602	0.12593	0.801719	-0.157716	0.315689	0.512596
ENSMUSG00000001687	Ubl3	protein_coding	-	-	0.0271919	0.835249	0.954728	-0.0743541	0.612263	1	0.250055	0.0558268	0.136322	0.0255042	0.86228	1	-0.0717071	0.586706	0.767658	0.0777163	0.596446	1	-0.0924366	0.50327	0.697882
ENSMUSG00000001700	Gramd3	protein_coding	L3	B37	-0.239945	0.364806	0.557195	0.00243609	0.993429	1	-0.392754	0.138381	0.276846	0.182917	0.536433	1	-0.394068	0.138008	0.29156	-0.0575032	0.845994	1	-0.442034	0.11175	0.244705
ENSMUSG00000001707	Eef1e1	protein_coding	L6	B12	0.608075	0.0306668	0.0831862	0.329713	0.296904	1	0.175445	0.536312	0.72059	0.457655	0.148842	0.956657	0.256446	0.370631	0.574019	0.181345	0.569081	1	0.433647	0.146264	0.298269
ENSMUSG00000001729	Akt1	protein_coding	-	B6	0.182439	0.182796	0.339485	0.107654	0.482569	1	0.354172	0.00972006	0.0327122	0.00506355	0.973725	1	0.0570028	0.67875	0.832455	0.256527	0.0943787	0.73012	-0.044802	0.755858	0.884793
ENSMUSG00000001739	Cldn15	protein_coding	L30	B17	1.04818	0.0223842	0.0645355	0.708213	0.1701	0.936736	1.37785	0.00262936	0.0107633	0.385182	0.468486	1	0.437428	0.362881	0.566294	-0.0992711	0.855709	1	0.43971	0.382347	0.580762
ENSMUSG00000001741	Il16	protein_coding	L14	B40	0.361028	0.135046	0.269943	0.256094	0.344367	1	0.270629	0.264101	0.445647	-0.373502	0.176068	1	-0.92041	0.00024982	0.00178192	-0.540475	0.0508405	0.556206	-0.575047	0.0275278	0.0843221
ENSMUSG00000001750	Tcirg1	protein_coding	L7	B11	0.876971	5.27e-09	6.64e-08	-0.0984154	0.559567	1	0.817201	5.42e-08	6.46e-07	-0.207598	0.21978	1	-0.487645	0.00132025	0.00725446	-0.25053	0.138501	0.827076	-0.88617	2.88e-08	5.5e-07
ENSMUSG00000001751	Naglu	protein_coding	L5	B4	-0.322241	0.13165	0.264907	-0.0499678	0.834356	1	-0.0539477	0.800695	0.921757	-0.198714	0.40747	1	-0.605712	0.00501309	0.021937	-0.168205	0.482684	1	-0.807851	0.000365407	0.00238734
ENSMUSG00000001755	Coasy	protein_coding	-	-	-1.03142	5.09e-12	1.02e-10	0.0629929	0.70518	1	-0.848733	1.36e-08	1.8e-07	0.0286735	0.863456	1	-0.617562	3.75e-05	0.00034196	0.0284625	0.864398	1	-0.817302	1.94e-07	3.07e-06
ENSMUSG00000001761	Smo	protein_coding	L28	B4	-0.0275736	0.916053	1	0.226417	0.438474	1	0.0775426	0.767242	0.898012	-0.24198	0.414622	1	0.463324	0.0778455	0.190752	0.0541247	0.853996	1	0.478841	0.0812747	0.193761
ENSMUSG00000001763	Tspan33	protein_coding	-	B34	-1.05559	0.015952	0.0489352	-0.302111	0.535288	1	-0.292233	0.503384	0.690408	0.202373	0.677508	1	-0.422146	0.335913	0.539013	0.331983	0.494626	1	-0.370573	0.418947	0.616019
ENSMUSG00000001767	Crnkl1	protein_coding	-	B9	0.31254	0.0676839	0.157954	0.278363	0.147014	0.913264	0.244032	0.155473	0.301525	0.23629	0.221809	1	0.306376	0.0774928	0.19006	-0.0498552	0.797768	1	0.597204	0.00093099	0.00525503
ENSMUSG00000001768	Rin2	protein_coding	L18	B4	0.216349	0.328737	0.518514	0.0140028	0.955005	1	0.010382	0.962699	1	-0.16942	0.496682	1	-0.0709165	0.750605	0.884631	-0.29718	0.233383	0.962302	-0.170809	0.464785	0.660944
ENSMUSG00000001773	Folh1	protein_coding	L1	-	4.57885	2.59e-10	4.07e-09	-0.580804	0.563438	1	4.25554	4.73e-09	6.78e-08	-0.832305	0.435154	1	-1.83638	0.0802169	0.195097	-1.49409	0.19447	0.919802	-2.15848	0.0540462	0.141931
ENSMUSG00000001774	Chordc1	protein_coding	L7	B8	-0.345396	0.382674	0.575654	0.192548	0.662482	1	-0.786709	0.0470397	0.118819	0.0787197	0.858473	1	-0.982855	0.0133296	0.0486376	-0.262829	0.551838	1	-0.938921	0.0237171	0.0750241
ENSMUSG00000001783	Rtcb	protein_coding	-	-	-0.162367	0.118858	0.245409	0.127544	0.273218	1	0.223819	0.0313264	0.0856653	-0.0692029	0.55512	1	-0.0440138	0.675259	0.829967	-0.0264325	0.82129	1	-0.0247225	0.822091	0.931536
ENSMUSG00000001785	Pwp1	protein_coding	L12	-	0.172039	0.211184	0.377143	-0.00480696	0.975364	1	0.172808	0.211286	0.378619	-0.0694937	0.659272	1	0.387346	0.0054984	0.0236285	0.0214104	0.891219	1	0.32861	0.0247016	0.0774608
ENSMUSG00000001786	Fbxo7	protein_coding	-	B34	-0.175285	0.43143	0.624287	-0.0960757	0.700192	1	-0.18521	0.406686	0.599555	-0.178214	0.477043	1	-0.527002	0.0195442	0.0660386	-0.142404	0.569291	1	-0.626028	0.00820293	0.0321635
ENSMUSG00000001794	Capns1	protein_coding	-	B18	0.570174	1.76e-05	0.000119194	0.422954	0.00441584	0.251569	0.521585	8.69e-05	0.000536628	0.0914624	0.539559	1	0.0413938	0.756614	0.888557	0.139146	0.350237	1	0.0554675	0.691323	0.843986
ENSMUSG00000001802	Lrp3	protein_coding	L27	B21	-1.44561	6.72e-08	7.14e-07	-0.124831	0.674187	1	-1.29851	1.27e-06	1.16e-05	-0.16467	0.580127	1	-0.496565	0.0634271	0.163947	0.281911	0.341715	1	-0.826471	0.00327923	0.0151177
ENSMUSG00000001804	Dsg4	protein_coding	-	-	0	1	NA	0	1	NA	0	1	NA	0	1	NA	0	1	NA	0	1	NA	0	1	NA
ENSMUSG00000001815	Evx2	protein_coding	-	-	0	1	NA	0	1	NA	0	1	NA	0	1	NA	0	1	NA	0	1	NA	0	1	NA
ENSMUSG00000001819	Hoxd13	protein_coding	-	-	0	1	NA	0	1	NA	0	1	NA	0	1	NA	0	1	NA	0	1	NA	0	1	NA
ENSMUSG00000001823	Hoxd12	protein_coding	-	-	NA	NA	NA	NA	NA	NA	NA	NA	NA	NA	NA	NA	NA	NA	NA	NA	NA	NA	NA	NA	NA
ENSMUSG00000001827	Folr1	protein_coding	-	B25	0.909905	0.352418	0.54377	1.70978	0.0971365	0.83409	2.07125	0.0284674	0.0792766	1.1451	0.288747	1	-0.0462776	0.966325	1	0.121868	0.916864	NA	0.845211	0.42853	0.625583
ENSMUSG00000001829	Clpb	protein_coding	L30	B9	-0.802066	1.85e-08	2.16e-07	-0.0247083	0.876125	1	-0.783588	4.33e-08	5.25e-07	-0.0227367	0.886436	1	-0.400457	0.00531053	0.0229817	0.139489	0.379025	1	-0.516349	0.000624394	0.00374949
ENSMUSG00000001833	2007-09-01	protein_coding	L4	-	-0.0615393	0.7919	0.922806	0.092495	0.722684	1	-0.392858	0.092539	0.203091	0.0448183	0.863614	1	-0.584395	0.0126072	0.0465826	-0.382416	0.143286	0.836478	-0.275367	0.260394	0.449787
ENSMUSG00000001844	Zdhhc4	protein_coding	-	-	-0.439255	0.0538398	0.131372	0.0782459	0.758113	1	-0.0156053	0.945295	1	-0.25394	0.321619	1	0.372724	0.10195	0.233503	0.0942287	0.711314	1	0.188485	0.430008	0.627059
ENSMUSG00000001847	Rac1	protein_coding	-	B35	0.145266	0.177755	0.332507	0.157064	0.19288	0.958423	0.158107	0.142751	0.282895	0.093719	0.438188	1	-0.164289	0.129801	0.279235	0.00159185	0.989494	1	-0.0878211	0.438672	0.635437
ENSMUSG00000001855	Nup214	protein_coding	-	-	0.421911	0.0144518	0.0450127	-0.16434	0.397773	1	0.521449	0.00252417	0.0103922	0.108138	0.577914	1	0.424595	0.0144732	0.0520399	-0.0370934	0.848769	1	0.20648	0.256779	0.445458
ENSMUSG00000001864	Aif1l	protein_coding	L22	-	-2.15659	0.00497359	0.0182579	-0.303839	0.687915	1	-0.145094	0.828219	0.941095	0.283406	0.701723	1	0.0709698	0.9169	0.989245	-0.381592	0.62022	1	-0.0844363	0.906761	0.991077
ENSMUSG00000001865	Cpa3	protein_coding	L24	B4	0.426818	0.588891	0.766852	0.0160571	0.986107	1	1.39071	0.068059	0.159277	1.31937	0.117377	0.915838	-0.987083	0.303509	0.50503	0.184762	0.840871	1	1.31629	0.105691	0.235045
ENSMUSG00000001870	Ltbp1	protein_coding	L27	B4	1.04203	4.16e-05	0.000260489	0.00212896	0.994145	1	0.705401	0.00583861	0.0212994	0.261967	0.366558	1	0.415914	0.109788	0.246731	-0.648259	0.0306716	0.425409	-0.0807747	0.770167	0.894299
ENSMUSG00000001891	Ugp2	protein_coding	-	B9	-0.756736	0.000218202	0.00116992	0.024783	0.913681	1	-0.941139	4.31e-06	3.52e-05	-0.0225047	0.921613	1	-1.88511	4.44e-20	5.69e-18	-0.395554	0.08381	0.695787	-1.60192	8.56e-14	4.44e-12
ENSMUSG00000001901	Kcnh6	protein_coding	-	-	0	1	1	0	1	1	0	1	1	0	1	NA	0	1	1	0	1	NA	0	1	1
ENSMUSG00000001909	Trmt1	protein_coding	-	-	-0.202639	0.189367	0.348204	-0.0848743	0.623767	1	0.0344104	0.823631	0.938223	-0.0118391	0.945615	1	-0.101695	0.513899	0.707744	0.0478267	0.782413	1	-0.290744	0.0756493	0.183402
ENSMUSG00000001910	Nacc1	protein_coding	L15	B11	0.506789	3.19e-06	2.48e-05	0.0165607	0.892828	1	0.467962	1.79e-05	0.000129894	-0.0563882	0.649137	1	0.452399	3.95e-05	0.000357695	0.188536	0.125202	0.800399	0.0772061	0.505924	0.69985
ENSMUSG00000001911	Nfix	protein_coding	L27	B4	-0.947255	6.16e-06	4.56e-05	-0.116632	0.618018	1	-0.673148	0.00131425	0.00591968	0.0303181	0.896896	1	-0.810287	0.000114385	0.000906906	0.020301	0.930842	1	-1.13624	2.44e-07	3.78e-06
ENSMUSG00000001918	Slc1a5	protein_coding	L20	B28	1.43312	9.31e-12	1.8e-10	-0.136155	0.575734	1	1.41093	2.16e-11	4.56e-10	0.581556	0.0151318	0.408394	0.883992	3.74e-05	0.00034151	-0.215285	0.381606	1	1.09287	9.38e-07	1.29e-05
ENSMUSG00000001924	Uba1	protein_coding	L14	B11	0.0236648	0.867768	0.977243	0.0229349	0.885271	1	0.0590986	0.677653	0.831629	0.0907301	0.568329	1	-0.231898	0.103571	0.23636	0.0837263	0.598486	1	-0.32575	0.0288574	0.0875109
ENSMUSG00000001930	Vwf	protein_coding	L33	B35	0.116747	0.708932	0.860999	-0.431524	0.219232	0.978459	0.525499	0.0926873	0.203342	-0.0222011	0.949536	1	1.60926	2.52e-07	4.12e-06	-0.0935491	0.789693	1	1.09172	0.000831377	0.0047741
ENSMUSG00000001942	Siae	protein_coding	L27	B31	-0.696624	0.00685383	0.0240016	-0.0476956	0.868263	1	-0.715207	0.00553922	0.020399	-0.0657375	0.819346	1	-1.04991	5.04e-05	0.000444559	-0.0503462	0.8611	1	-1.37506	4.16e-07	6.14e-06
ENSMUSG00000001943	Vsig2	protein_coding	L33	B26	0.781158	0.0598375	0.142989	0.868117	0.0601287	0.720584	0.710288	0.0886851	0.196292	0.316878	0.503629	1	1.47253	0.00040105	0.00266057	0.488996	0.297592	1	1.57704	0.000266631	0.00182564
ENSMUSG00000001946	Esam	protein_coding	L20	B35	1.42608	4.19e-08	4.62e-07	0.17413	0.552575	1	1.52472	4.66e-09	6.67e-08	0.230725	0.432712	1	1.33998	2.92e-07	4.71e-06	0.259208	0.377332	1	1.07893	7.95e-05	0.000654307
ENSMUSG00000001948	Spa17	protein_coding	L30	B35	-0.166096	0.70232	0.856068	0.0953362	0.844575	1	0.458478	0.282325	0.466905	-0.632516	0.234094	1	0.351156	0.42561	0.628133	-0.585372	0.264843	0.98767	0.449005	0.328383	0.526107
ENSMUSG00000001962	Fam50a	protein_coding	-	B9	-0.54807	0.000951827	0.0043078	0.112937	0.540399	1	-0.410723	0.0134173	0.0428497	0.139352	0.452022	1	-0.463212	0.00593481	0.0251972	0.00503065	0.978364	1	-0.599931	0.00071422	0.0042007
ENSMUSG00000001964	Emd	protein_coding	-	-	0.106082	0.492212	0.680979	-0.109056	0.532263	1	0.100205	0.518159	0.703507	0.11218	0.521089	1	0.405347	0.00935232	0.0363985	0.0165457	0.92464	1	0.461348	0.00463906	0.0201487
ENSMUSG00000001983	Taco1	protein_coding	-	-	-0.795873	0.00162363	0.00687521	0.147843	0.598482	1	-0.894638	0.000413996	0.00215077	-0.128704	0.64838	1	-0.703607	0.00574283	0.024532	0.0291032	0.917664	1	-1.06574	7.26e-05	0.000603436
ENSMUSG00000001985	Grik3	protein_coding	-	-	-1.18033	0.369083	0.561472	-0.75456	0.595216	1	0.850504	0.494404	0.682507	-0.570953	0.687674	NA	1.90377	0.111246	NA	0.781644	0.571223	NA	2.44843	0.0404815	NA
ENSMUSG00000001986	Gria3	protein_coding	L33	-	-2.34505	1.4e-10	2.27e-09	-0.228984	0.537958	1	-1.83287	2.94e-07	3.04e-06	-0.841466	0.0304522	0.567178	-1.59506	1.29e-05	0.000134942	-1.42828	0.000408696	0.0239982	-1.59408	4.18e-05	0.000371741
ENSMUSG00000001988	Npas1	protein_coding	-	-	0	1	NA	0	1	NA	0	1	NA	0	1	NA	0	1	NA	0	1	NA	0	1	NA
ENSMUSG00000001995	Sipa1l2	protein_coding	L20	B32	0.56135	0.0510788	0.125868	-0.145965	0.653245	1	1.20073	2.88e-05	0.000197809	-0.348772	0.287848	1	0.622917	0.0315847	0.096447	-0.41089	0.210325	0.93936	0.492947	0.104232	0.232666
ENSMUSG00000001998	Ap4e1	protein_coding	L18	B32	0.317699	0.18408	0.341304	-0.254261	0.34756	1	0.0788089	0.74304	0.880981	0.00396692	0.988309	1	0.198019	0.413457	0.616237	-0.105502	0.696957	1	0.335992	0.183633	0.350438
ENSMUSG00000001999	Blvra	protein_coding	L6	B13	0.798663	6.78e-06	4.98e-05	0.368532	0.0654941	0.742668	0.509556	0.00434965	0.0166642	0.038687	0.84933	1	0.213671	0.240504	0.433282	-0.097816	0.63173	1	0.109155	0.568246	0.749613
ENSMUSG00000002006	Pdzd4	protein_coding	-	B40	-1.61272	0.00265159	0.0105866	-0.792419	0.171575	0.940077	-0.598204	0.229713	0.403257	0.0350619	0.948798	1	-0.187825	0.708404	0.853604	-0.532852	0.352392	1	-1.34874	0.0268638	0.0828062
ENSMUSG00000002007	Srpk3	protein_coding	L37	B28	-1.74144	0.0147816	0.0458763	0.188952	0.791973	1	-2.14408	0.00493952	0.0185272	0.539764	0.448888	1	-3.03096	0.000881951	0.00516787	0.529065	0.456603	1	-2.31871	0.00941185	0.0359072
ENSMUSG00000002010	Idh3g	protein_coding	-	-	-0.455902	0.000691409	0.00325804	0.275098	0.0661164	0.744962	-0.373726	0.00547149	0.0202013	0.196186	0.191462	1	-0.474272	0.000470266	0.00304838	0.0355699	0.812938	1	-0.461622	0.00115001	0.00629015
ENSMUSG00000002012	Pnck	protein_coding	L27	-	-3.86006	7.32e-05	0.00043783	0.438867	0.529775	1	-3.15495	0.0011904	0.0054151	0.563938	0.423377	1	-1.92666	0.0276394	0.0869703	-1.33529	0.135111	0.822348	0.203495	0.771854	0.895614
ENSMUSG00000002014	Ssr4	protein_coding	L9	B13	0.0153659	0.910273	1	0.105882	0.487854	1	-0.0505836	0.711196	0.857164	0.0493978	0.747057	1	1.18308	3.58e-18	3.56e-16	0.223711	0.143005	0.835735	1.33663	5.29e-21	8.02e-19
ENSMUSG00000002015	Bcap31	protein_coding	-	B3	-0.867103	3.94e-12	8.04e-11	0.0125091	0.928413	1	-0.736219	3.92e-09	5.72e-08	-0.103188	0.459935	1	-0.739562	4.1e-09	1.02e-07	-0.0847935	0.543367	1	-0.720103	4.52e-08	8.29e-07
ENSMUSG00000002017	Fam98a	protein_coding	-	-	0.18046	0.273244	0.454155	-0.173625	0.349225	1	-0.315598	0.0571163	0.138819	-0.0164365	0.929519	1	-0.155656	0.351201	0.554976	-0.118439	0.524049	1	-0.175669	0.315162	0.511933
ENSMUSG00000002020	Ltbp2	protein_coding	L33	B34	-0.462512	0.248042	0.423799	0.347272	0.430775	1	0.024932	0.950032	1	-0.255213	0.574186	1	-0.477281	0.246639	0.440684	-0.0584766	0.896412	1	0.00455207	0.991432	1
ENSMUSG00000002028	Kmt2a	protein_coding	-	B32	0.191787	0.237326	0.410549	-0.0460375	0.800155	1	0.0516603	0.750613	0.886525	0.168232	0.35514	1	0.0693026	0.670883	0.827461	0.179745	0.322863	1	-0.0337581	0.843262	0.947478
ENSMUSG00000002031	Ift46	protein_coding	-	B9	-0.899459	4.53e-13	1.04e-11	-0.00974225	0.943454	1	-0.70529	1.42e-08	1.88e-07	0.0349347	0.800309	1	-0.225134	0.0710896	0.178109	0.0548899	0.690295	1	-0.336669	0.0103186	0.038657
ENSMUSG00000002032	Tmem25	protein_coding	L28	-	-1.13306	0.0162293	0.0496118	0.847063	0.106088	0.856646	-1.15543	0.014288	0.0451453	0.0605187	0.90819	1	-1.44651	0.00222227	0.0111627	0.152198	0.771743	1	-1.77439	0.000338711	0.00223531
ENSMUSG00000002033	Cd3g	protein_coding	L35	B41	1.63223	7.99e-07	7.06e-06	0.61063	0.103443	0.851712	0.749397	0.0257058	0.0729559	-1.09305	0.00919455	0.306015	-0.791078	0.0303584	0.0935699	-1.98426	1.60161e-05	0.00166248	-0.050908	0.890031	0.979702
ENSMUSG00000002043	Trappc6a	protein_coding	-	B3	-0.23321	0.276792	0.458565	0.140773	0.556281	1	-0.0274442	0.898219	0.981001	-0.0500727	0.836588	1	0.105107	0.628171	0.799015	0.0544511	0.82142	1	-0.184632	0.421632	0.618781
ENSMUSG00000002052	Supt6	protein_coding	L18	B9	0.216488	0.0808094	0.1818	0.00971412	0.944298	1	0.341727	0.00587562	0.0213969	0.252641	0.069275	0.760832	0.426052	0.000618748	0.00384423	0.258403	0.0629541	0.615525	0.183488	0.159509	0.317422
ENSMUSG00000002055	Spag5	protein_coding	L6	B10	2.39271	2.65e-11	4.78e-10	0.154658	0.717721	1	1.83307	4.38e-07	4.37e-06	0.712296	0.0893736	0.834895	0.38386	0.322933	0.525587	-0.40845	0.368932	1	1.1674	0.00278236	0.0131192
ENSMUSG00000002057	Foxn1	protein_coding	-	-	0	1	1	0	1	1	0	1	1	0	1	NA	0	1	NA	0.127383	0.910699	NA	0	1	NA
ENSMUSG00000002058	Unc119	protein_coding	-	B18	-0.00387392	0.984864	1	-0.28469	0.220904	0.979413	0.403538	0.0473659	0.119511	-0.177727	0.447642	1	-0.414856	0.0504522	0.137838	-0.0992579	0.66946	1	-0.11145	0.612281	0.785901
ENSMUSG00000002059	Rab34	protein_coding	L20	B27	-0.175377	0.563141	0.743048	-0.0238905	0.944051	1	0.227837	0.450901	0.642361	-0.085042	0.805031	1	0.445881	0.143518	0.299962	0.0188447	0.956072	1	0.515474	0.105225	0.234275
ENSMUSG00000002064	Sdf2	protein_coding	-	B1	-0.255432	0.0657165	0.154355	0.0131303	0.932638	1	-0.129853	0.350305	0.542999	-0.132929	0.396903	1	-0.309347	0.0286002	0.0892187	-0.0285136	0.855118	1	-0.438574	0.00320603	0.0148323
ENSMUSG00000002068	Ccne1	protein_coding	L6	B10	3.55979	7.3e-19	3.29e-17	0.839453	0.0745795	0.76577	3.45659	8.65e-18	4.08e-16	1.49586	0.00112152	0.0774653	3.24277	1.4e-15	1e-13	0.174511	0.729293	1	2.98998	1.01e-12	4.46e-11
ENSMUSG00000002076	Hsf2bp	protein_coding	-	-	-0.374657	0.595261	0.772205	1.30909	0.0724957	0.762066	0.125767	0.856353	0.958277	-0.581401	0.488191	1	0.166372	0.815949	0.925367	-0.0626853	0.937174	NA	0.569993	0.434922	0.631793
ENSMUSG00000002083	Bbc3	protein_coding	L33	B35	-1.47728	1.06e-07	1.09e-06	-0.624213	0.0432753	0.653069	-1.34914	1.26e-06	1.15e-05	-0.719508	0.0205943	0.481306	-1.58239	2.4e-08	5.06e-07	-0.659931	0.0332549	0.447731	-2.43826	2.94e-15	1.86e-13
ENSMUSG00000002100	Mybpc3	protein_coding	L22	B20	2.38906	0.0307749	0.0834476	2.78188	0.0167756	0.461205	3.68409	0.000663248	0.00325928	1.85966	0.13084	0.938709	3.32095	0.00256615	0.0125676	1.90609	0.118999	0.784286	3.14943	0.00536516	0.0227282
ENSMUSG00000002102	Psmc3	protein_coding	L8	B12	0.148031	0.26791	0.447877	0.202328	0.175836	0.942594	0.378325	0.00463424	0.0175955	0.0798987	0.593821	1	0.0446793	0.739173	0.876651	0.118461	0.428753	1	0.0186275	0.894448	0.982356
ENSMUSG00000002103	Acp2	protein_coding	L5	B6	0.369392	0.118597	0.245041	-0.0174951	0.947291	1	0.0777925	0.742552	0.880824	-0.230153	0.385057	1	-0.226316	0.340138	0.543483	-0.0276872	0.916714	1	-0.289734	0.242986	0.428891
ENSMUSG00000002104	Rapsn	protein_coding	L27	-	-1.03013	0.269438	0.449572	-1.01404	0.349861	1	-0.132505	0.879735	0.970859	0.645416	0.487751	1	-0.993279	0.320075	0.523065	-0.872103	0.421317	NA	0.848027	0.336582	0.534501
ENSMUSG00000002105	Slc39a13	protein_coding	-	-	0.778055	1.21e-07	1.23e-06	0.374568	0.0241756	0.542524	0.737397	5.92e-07	5.74e-06	0.0549206	0.746487	1	0.879536	3.59e-09	9e-08	0.063071	0.709427	1	0.764113	9.93e-07	1.35e-05
ENSMUSG00000002107	Celf2	protein_coding	-	-	1.21093	3.57e-10	5.51e-09	-0.000873347	0.996809	1	0.839738	1.46e-05	0.0001075	0.0119938	0.956403	1	0.288746	0.14061	0.295548	-0.157748	0.472933	1	0.260013	0.204855	0.379602
ENSMUSG00000002108	Nr1h3	protein_coding	L5	B18	0.281902	0.576725	0.755644	0.259451	0.644575	1	0.0336563	0.946874	1	-0.00812374	0.988478	1	-0.560857	0.267092	0.465747	0.0744042	0.894768	1	-0.774085	0.142643	0.292847
ENSMUSG00000002109	Ddb2	protein_coding	L27	B37	-0.385043	0.0537102	0.131119	0.0983102	0.658222	1	-0.56425	0.00516854	0.0192444	0.0175494	0.937733	1	-0.441323	0.031309	0.0957955	0.0262787	0.906607	1	-0.665821	0.00223042	0.0108862
ENSMUSG00000002111	Spi1	protein_coding	L3	B18	2.36644	6.61e-23	4.65e-21	0.779359	0.00383798	0.234556	2.33023	3.08e-22	2.6e-20	-0.318565	0.246297	1	0.354619	0.145849	0.303419	-0.550084	0.046015	0.530707	0.333584	0.190933	0.360156
ENSMUSG00000002129	Sf3a1	protein_coding	-	B10	0.379881	0.000384302	0.00194252	0.0852281	0.481257	1	0.407649	0.000146184	0.000854886	0.0368174	0.763367	1	0.301159	0.00573103	0.0244962	0.137877	0.256561	0.983062	-0.00281849	0.980502	1
ENSMUSG00000002147	Stat6	protein_coding	-	-	0.445695	0.00652913	0.0230219	0.043448	0.812809	1	0.338759	0.0388476	0.10195	0.000453165	0.998032	1	-0.199894	0.224897	0.413256	-0.0670374	0.715235	1	-0.365154	0.0342635	0.0998736
ENSMUSG00000002190	Clgn	protein_coding	-	-	-1.46489	0.223816	0.393296	-1.39873	0.289114	1	-0.767212	0.516929	0.702411	-1.21418	0.357469	1	-0.802912	0.501594	0.69803	-1.26905	0.336158	NA	-0.562024	0.650736	0.815418
ENSMUSG00000002204	Napsa	protein_coding	L33	B30	2.58935	1.08e-27	1.28e-25	0.273464	0.328784	1	2.79665	5.15e-32	1.21e-29	-0.38295	0.201652	1	1.19659	1.28e-06	1.74e-05	-0.31827	0.282725	0.997184	1.64321	9.08e-11	2.86e-09
ENSMUSG00000002205	Vrk3	protein_coding	-	-	0.150083	0.368532	0.561031	0.0838159	0.654317	1	0.0850649	0.611202	0.779971	0.0627695	0.738484	1	0.0647462	0.700942	0.848226	0.189119	0.312908	1	0.0071203	0.96784	1
ENSMUSG00000002210	Smg9	protein_coding	L15	-	0.389133	0.0305088	0.0828433	0.0483537	0.812273	1	0.572314	0.00147552	0.00656471	0.19799	0.332551	1	0.184683	0.315016	0.517197	0.118795	0.560995	1	0.43756	0.0220003	0.0707412
ENSMUSG00000002221	Paxip1	protein_coding	-	B33	-0.293791	0.0948621	0.206193	-0.242317	0.219474	0.978459	-0.313824	0.075132	0.172359	0.248345	0.206833	1	0.237749	0.177886	0.349763	0.259874	0.186015	0.906576	0.280727	0.128103	0.270739
ENSMUSG00000002222	Rmnd5a	protein_coding	L20	B34	-0.845866	7.48e-06	5.44e-05	-0.00595621	0.977464	1	-0.55334	0.00338237	0.0133955	0.126034	0.550114	1	-0.587133	0.00190108	0.00986455	-0.0560975	0.790289	1	-0.539887	0.00632545	0.0260245
ENSMUSG00000002227	Mov10	protein_coding	L7	B14	0.496607	0.0222039	0.0641098	-0.261433	0.283315	1	0.0925751	0.670473	0.825916	-0.230512	0.345001	1	-0.875361	6.84e-05	0.000581159	-0.302149	0.21575	0.943518	-1.23433	9.48e-08	1.62e-06
ENSMUSG00000002228	Ppm1j	protein_coding	L14	B41	1.19988	0.00179719	0.00751139	0.568567	0.196298	0.960983	0.826052	0.0350917	0.0937266	-0.539565	0.278416	1	-0.123683	0.772742	0.898546	-1.1619	0.030554	0.42451	0.43635	0.311577	0.507948
ENSMUSG00000002233	Rhoc	protein_coding	L12	B7	1.44862	2.06e-09	2.78e-08	0.0511794	0.850932	1	1.60924	2.81e-11	5.84e-10	-0.152637	0.577548	1	1.08201	8.42e-06	9.25e-05	-0.155712	0.569455	1	1.17925	3.33e-06	3.96e-05
ENSMUSG00000002240	Prr27	protein_coding	-	-	NA	NA	NA	NA	NA	NA	NA	NA	NA	NA	NA	NA	NA	NA	NA	NA	NA	NA	NA	NA	NA
ENSMUSG00000002249	Tead3	protein_coding	L18	B26	-0.297584	0.137422	0.273211	-0.264703	0.239573	0.993644	-0.298207	0.137792	0.275933	0.0742671	0.741089	1	0.456719	0.0227715	0.0743874	0.29836	0.18212	0.900192	0.541348	0.00975805	0.0369622
ENSMUSG00000002250	Ppard	protein_coding	L18	B18	-0.312059	0.0462232	0.116112	-0.803831	6.87523e-06	0.00277684	-0.255481	0.103612	0.222032	-0.815397	6.22647e-06	0.0011849	-0.765845	1.98e-06	2.55e-05	-0.451439	0.0111148	0.241984	-0.878705	2.32e-07	3.61e-06
ENSMUSG00000002257	Def6	protein_coding	L3	B41	2.40858	1.9e-18	8.25e-17	-0.13506	0.691233	1	2.5829	5.95e-21	4.13e-19	-0.538791	0.1386	0.947922	1.07005	0.000225292	0.00162473	-1.02685	0.00766837	0.189286	1.56844	1.11e-07	1.86e-06
ENSMUSG00000002265	Peg3	protein_coding	L13	-	-0.126522	0.780873	0.914328	-0.51328	0.311788	1	-0.136074	0.76486	0.896783	0.00570627	0.991024	1	1.54681	0.000666311	0.00409836	0.212089	0.67569	1	1.91293	5.59e-05	0.000482143
ENSMUSG00000002266	Zim1	protein_coding	L23	-	-2.56287	0.00693579	0.0242454	-0.239005	0.776806	1	-0.928687	0.243237	0.420264	0.223001	0.786997	1	-0.458889	0.565069	0.751246	0.170814	0.835838	NA	0.409434	0.59921	0.775433
ENSMUSG00000002274	Metrn	protein_coding	L28	B8	-1.56427	2.7e-09	3.57e-08	0.0240558	0.930627	1	-1.27779	1.07e-06	9.88e-06	-0.30269	0.287832	1	-1.0083	0.000158157	0.00120146	-0.0741392	0.791174	1	-1.24295	1.73e-05	0.000169708
ENSMUSG00000002279	Lmf1	protein_coding	-	B8	-0.555423	0.00438069	0.0163902	-0.143002	0.51144	1	-0.53253	0.00637696	0.0229486	-0.156441	0.473772	1	0.0679667	0.727776	0.868058	0.0371348	0.864626	1	-0.185182	0.365769	0.564649
ENSMUSG00000002280	Narfl	protein_coding	-	-	-0.367469	0.00570275	0.020549	-0.0701261	0.637612	1	-0.127519	0.337316	0.5288	-0.00950889	0.949413	1	-0.0570915	0.671828	0.82795	0.0783305	0.599191	1	-0.287594	0.0436934	0.120581
ENSMUSG00000002289	Angptl4	protein_coding	L15	B5	1.60523	1.19e-07	1.22e-06	0.65769	0.0521733	0.685834	1.55682	2.83e-07	2.94e-06	0.96893	0.00422673	0.187773	2.47641	3.13e-16	2.49e-14	0.901347	0.00778502	0.190381	2.62842	1.08e-16	8.14e-15
ENSMUSG00000002297	Dbf4	protein_coding	L6	B10	1.0882	2.48e-05	0.00016293	0.0920497	0.75625	1	0.844007	0.00117064	0.00533697	0.656982	0.024942	0.520877	0.311922	0.244242	0.437673	0.113193	0.704667	1	0.884731	0.00128621	0.00692084
ENSMUSG00000002307	Daxx	protein_coding	L7	B14	1.13162	1.56e-16	5.52e-15	-0.301236	0.057992	0.711586	0.817259	3.19e-09	4.72e-08	0.0216221	0.891476	1	0.18683	0.18713	0.362925	-0.220211	0.167569	0.879813	0.110634	0.457129	0.65338
ENSMUSG00000002308	Cd320	protein_coding	-	-	-0.351437	0.223735	0.393216	-0.298906	0.359046	1	-0.339454	0.242526	0.419289	-0.280647	0.393659	1	-0.524054	0.0787263	0.192479	-0.165053	0.613169	1	-0.4641	0.137498	0.285156
ENSMUSG00000002319	Ipo4	protein_coding	L10	B31	0.485687	0.00143937	0.00618993	-0.0688671	0.688343	1	0.426193	0.00525777	0.0195321	-0.115171	0.504571	1	0.141459	0.358662	0.562195	-0.158555	0.35794	1	0.026797	0.868253	0.963762
ENSMUSG00000002320	Tm9sf1	protein_coding	-	-	-0.0656707	0.554623	0.736011	-0.092686	0.458431	1	0.0819902	0.461218	0.651947	0.0156365	0.900818	1	0.374209	0.000816756	0.00483985	0.0201341	0.872256	1	0.280105	0.01683	0.0570734
ENSMUSG00000002324	Rec8	protein_coding	L28	NA	-3.46993	6.45e-23	4.57e-21	-1.55239	1.04296e-05	0.00399454	-2.69187	6.22e-16	2.42e-14	-0.617518	0.0688628	0.760621	-2.71819	1.04e-14	6.24e-13	-1.20796	0.000527252	0.0296607	-3.59595	6.72e-17	5.32e-15
ENSMUSG00000002325	Irf9	protein_coding	L5	B33	0.203419	0.418986	0.612451	-0.813698	0.00396717	0.2369	-0.144835	0.565472	0.746026	-0.109707	0.697112	1	-0.749771	0.00306796	0.0146551	-1.53961	6.25234e-08	1.25742e-05	-2.26696	4.08e-17	3.33e-15
ENSMUSG00000002326	Gmpr2	protein_coding	-	B13	0.181298	0.275062	0.456661	0.131528	0.481473	1	-0.160838	0.33826	0.529978	0.0335935	0.858873	1	-0.347605	0.0430568	0.122143	-0.0334279	0.859513	1	-0.318494	0.0771941	0.186127
ENSMUSG00000002329	Mdp1	protein_coding	-	B40	-0.447374	0.00141368	0.00610199	-0.0330043	0.832926	1	-0.412764	0.00342682	0.0135481	-0.00765022	0.961367	1	-0.327109	0.0228413	0.0745137	-0.0386882	0.806123	1	-0.430961	0.0045677	0.0199111
ENSMUSG00000002332	Dhrs1	protein_coding	-	B9	-0.888601	3.71e-06	2.85e-05	0.192232	0.369688	1	-0.760167	7.58e-05	0.000475691	0.0421826	0.844089	1	-0.547017	0.00445135	0.0198957	-0.0438492	0.838014	1	-0.625959	0.00186605	0.00937924
ENSMUSG00000002341	Ncan	protein_coding	-	-	0	1	1	0	1	NA	0	1	1	0	1	NA	0	1	NA	0	1	NA	0	1	NA
ENSMUSG00000002342	Tmem161a	protein_coding	-	-	0.0634486	0.634826	0.804841	0.0435135	0.772549	1	-0.0306017	0.820092	0.935405	-0.0691504	0.650562	1	0.279332	0.0393363	0.114175	-0.014395	0.924478	1	0.130856	0.359103	0.557625
ENSMUSG00000002343	Armc6	protein_coding	-	-	-0.178076	0.569697	0.749237	-0.0181921	0.958677	1	-0.398635	0.207588	0.373903	-0.422984	0.238944	1	-0.503278	0.119282	0.262507	0.28672	0.412646	1	-0.645704	0.0586685	0.151175
ENSMUSG00000002345	Borcs8	protein_coding	-	B34	-0.148505	0.452895	0.644163	0.108927	0.622479	1	-0.333744	0.0935481	0.204838	0.0284205	0.89847	1	-0.0423429	0.83243	0.936403	0.186497	0.400192	1	0.0029583	0.988725	1
ENSMUSG00000002346	Slc25a42	protein_coding	L33	B31	-1.19028	8.58e-10	1.24e-08	0.0026282	0.99031	1	-0.810745	2.92e-05	0.000200161	0.173852	0.421894	1	0.377653	0.0512414	0.139658	0.445172	0.0395761	0.486433	0.451377	0.0258387	0.0803018
ENSMUSG00000002365	Snx9	protein_coding	-	B32	-0.225423	0.0443261	0.112159	0.281562	0.0241443	0.542524	-0.0479507	0.669079	0.825237	0.109942	0.382904	1	-0.00315057	0.977823	1	0.0269384	0.830721	1	-0.200376	0.093128	0.214026
ENSMUSG00000002372	Ranbp3	protein_coding	-	-	-0.264461	0.0148844	0.0461587	-0.171655	0.160028	0.924251	-0.257374	0.0182972	0.0551421	-0.119959	0.32926	1	-0.209247	0.0584077	0.15408	-0.0717422	0.55804	1	-0.3565	0.00222403	0.0108624
ENSMUSG00000002379	Ndufa11	protein_coding	-	B3	-0.443319	0.0162686	0.0497219	0.145266	0.480169	1	-0.476684	0.00994589	0.0333692	-0.0209602	0.919227	1	-0.220153	0.235646	0.426671	-0.0644119	0.755213	1	-0.421903	0.0303833	0.0911242
ENSMUSG00000002384	Bmp8b	protein_coding	-	-	0.823919	0.267324	0.447185	-0.0128393	0.988251	1	1.32117	0.0728452	0.168158	0.188627	0.829061	1	2.6422	0.000262885	0.00185483	0.511578	0.546642	NA	2.86501	0.000117868	0.000912681
ENSMUSG00000002393	Nr2f6	protein_coding	L27	B21	-0.859634	7.43e-05	0.000443474	0.131202	0.587482	1	-0.456378	0.0353037	0.0941719	0.220091	0.363153	1	-0.360721	0.0969665	0.224863	0.310152	0.199724	0.926918	-0.599733	0.00844163	0.0329077
ENSMUSG00000002395	Use1	protein_coding	-	B1	-0.335983	0.0177252	0.053293	-0.0476051	0.763936	1	0.0718883	0.611236	0.779971	-0.0958763	0.547474	1	-0.00353276	0.980242	1	-0.00547972	0.972489	1	0.00377985	0.979802	1
ENSMUSG00000002396	Ocel1	protein_coding	L27	-	-0.340296	0.149049	0.290519	0.165935	0.527248	1	-0.0542972	0.81773	0.933982	-0.109494	0.681106	1	-0.6564	0.0070269	0.0288746	0.170671	0.517411	1	-0.364158	0.149942	0.303569
ENSMUSG00000002409	Dyrk1b	protein_coding	L33	B31	-1.25585	2.7e-09	3.57e-08	-0.210613	0.367637	1	-1.00043	2.13e-06	1.86e-05	-0.0126933	0.956745	1	-1.18735	3.19e-08	6.53e-07	0.128496	0.581782	1	-1.27854	1.57e-08	3.16e-07
ENSMUSG00000002413	Braf	protein_coding	-	B32	-0.0544092	0.82086	0.944404	-0.169445	0.528559	1	-0.0259757	0.913965	0.990215	0.0382283	0.886977	1	0.300401	0.211993	0.396686	0.2084	0.437885	1	0.548863	0.0290258	0.0879597
ENSMUSG00000002416	Ndufb2	protein_coding	L34	-	-0.564849	0.0118394	0.0381959	0.0266826	0.91466	1	-0.896866	9.08e-05	0.000558512	0.0634153	0.800594	1	-0.841878	0.000339978	0.0023073	0.271455	0.274576	0.995221	-0.347247	0.149734	0.303243
ENSMUSG00000002428	Hltf	protein_coding	L29	B31	0.4059	0.0788792	0.178325	-0.0261931	0.91959	1	-0.21203	0.361537	0.554541	-0.0575895	0.825025	1	-0.485708	0.0387214	0.112832	-0.565606	0.0310718	0.428375	-0.247317	0.312906	0.509382
ENSMUSG00000002455	Prpf6	protein_coding	-	-	-0.202703	0.0659787	0.154843	0.0419435	0.733884	1	-0.0719256	0.514629	0.700709	0.119382	0.334743	1	-0.0355849	0.749077	0.883524	0.118926	0.335937	1	-0.0888568	0.446004	0.642511
ENSMUSG00000002458	Rgs19	protein_coding	L3	-	1.85698	2.3e-13	5.42e-12	0.369695	0.201462	0.965932	1.65797	6.98e-11	1.35e-09	-0.305441	0.31044	1	0.266441	0.313148	0.515424	-0.443292	0.142442	0.834284	0.64639	0.0179156	0.0600086
ENSMUSG00000002459	Rgs20	protein_coding	-	-	-1.18388	0.384911	0.578017	0.703046	0.621192	1	1.90487	0.119951	0.248443	-0.557337	0.70409	NA	0.952246	0.47061	NA	0.146105	0.92035	NA	1.58641	0.230236	NA
ENSMUSG00000002475	Abhd3	protein_coding	L34	B4	-1.26797	1e-06	8.65e-06	-0.00873273	0.975893	1	-1.15203	8.9e-06	6.83e-05	-0.0962702	0.739252	1	-0.963397	0.000208128	0.00151926	-0.03671	0.898967	1	-0.9644	0.000386021	0.00250153
ENSMUSG00000002477	Snrpd1	protein_coding	L4	B13	0.308262	0.0796869	0.179755	0.298332	0.130761	0.901784	0.0777526	0.661152	0.819363	0.216858	0.276858	1	-0.200656	0.269423	0.468229	-0.314868	0.120617	0.789284	0.346771	0.0637733	0.16109
ENSMUSG00000002486	Tchp	protein_coding	-	B31	-0.0875086	0.647758	0.814882	0.154525	0.471515	1	0.115387	0.547338	0.730846	-0.0124663	0.954915	1	-0.164585	0.41144	0.614033	-0.127791	0.56353	1	-0.121208	0.565002	0.74693
ENSMUSG00000002489	Tiam1	protein_coding	L28	B4	-0.200967	0.362512	0.554553	0.242528	0.321898	1	0.272762	0.211992	0.37954	0.450107	0.0665921	0.747827	-0.300597	0.194408	0.373383	0.044507	0.858936	1	0.298611	0.203161	0.377502
ENSMUSG00000002496	Tsc2	protein_coding	L33	-	-0.43125	0.00121267	0.00532975	-0.120725	0.41798	1	-0.333112	0.0125275	0.0404595	0.0170831	0.908883	1	-0.425597	0.00153899	0.00826038	0.139789	0.348003	1	-0.575869	4.43e-05	0.000392419
ENSMUSG00000002500	Rpl3l	protein_coding	L24	B20	0.260926	0.749495	0.8913	-1.37703	0.198792	0.96404	0.525229	0.519709	0.704985	3.80888	3.82079e-06	0.000778398	-0.0529194	0.951604	1	0.212193	0.81964	1	-0.289761	0.756984	0.885249
ENSMUSG00000002504	Slc9a3r2	protein_coding	L33	B4	-1.08731	0.00340454	0.013175	0.132644	0.748093	1	-0.921426	0.0130975	0.0419982	0.237053	0.56622	1	-1.23471	0.000947846	0.00550308	-0.0966555	0.815241	1	-1.49179	0.000140617	0.00106471
ENSMUSG00000002524	Puf60	protein_coding	-	-	0.214913	0.0661171	0.155065	0.129828	0.32229	1	0.196617	0.0933908	0.204552	-0.0186315	0.887762	1	0.299397	0.0110472	0.0418601	0.0859719	0.513607	1	0.296714	0.0160684	0.0551244
ENSMUSG00000002546	Golga2	protein_coding	-	-	-0.261142	0.0472372	0.118043	-0.261547	0.0763975	0.76879	-0.12092	0.35853	0.551692	-0.0861092	0.560067	1	0.0263818	0.84184	0.943046	-0.0990772	0.502197	1	0.0854471	0.536516	0.725439
ENSMUSG00000002550	Uck1	protein_coding	-	-	-1.50453	1.69e-27	1.96e-25	0.129975	0.3915	1	-1.41591	2.19e-24	2.32e-22	-0.299763	0.0507526	0.680604	-1.46364	5e-25	1.27e-22	0.0599815	0.693589	1	-1.44386	3.26e-22	5.9e-20
ENSMUSG00000002565	Scin	protein_coding	L26	-	-0.0682583	0.941059	1	-1.7138	0.16473	0.930648	0.982272	0.257733	0.437809	-0.23523	0.830871	1	1.3771	0.114693	0.254627	-0.846836	0.473042	NA	1.42308	0.114974	0.250264
ENSMUSG00000002578	Ikzf4	protein_coding	L15	B37	-0.221186	0.464836	0.654943	-0.936589	0.00818398	0.341669	-0.388203	0.204505	0.369895	-0.944726	0.00868506	0.292436	-0.319248	0.305543	0.507173	-0.48795	0.161859	0.871775	-0.359192	0.27342	0.464779
ENSMUSG00000002580	Mien1	protein_coding	L6	B12	-0.395933	0.0329609	0.0882213	0.273335	0.186372	0.951738	-0.249258	0.179739	0.33593	-0.170911	0.412446	1	-0.409928	0.0287381	0.0895366	0.0889701	0.668288	1	-0.353958	0.0710612	0.174784
ENSMUSG00000002588	Pon1	protein_coding	L34	B21	-1.47385	0.000112617	0.00064191	0.091429	0.829943	1	-1.31092	0.000593099	0.00296097	-0.0177671	0.96671	1	-1.55983	4.38e-05	0.000393181	-0.126447	0.766447	1	-1.57129	8.2e-05	0.000672339
ENSMUSG00000002602	Axl	protein_coding	L5	B4	0.870771	0.0035023	0.0134991	0.250303	0.452583	1	0.868585	0.00359135	0.0141108	-0.280562	0.400715	1	-0.807183	0.00705781	0.0289712	-1.03146	0.00205893	0.0788719	-1.17065	0.000191968	0.00138766
ENSMUSG00000002603	Tgfb1	protein_coding	L15	B35	1.27914	1.12e-07	1.15e-06	0.359417	0.184167	0.948326	1.31065	5.51e-08	6.55e-07	0.195763	0.47158	1	0.534832	0.0278205	0.087394	-0.0708294	0.794995	1	0.482611	0.0577362	0.149357
ENSMUSG00000002608	Ccdc97	protein_coding	-	-	0.0556726	0.618429	0.791404	-0.0106349	0.932688	1	0.0626962	0.576299	0.754956	-0.0377931	0.766024	1	0.206831	0.06783	0.172023	0.0940983	0.455864	1	0.0456077	0.701874	0.850687
ENSMUSG00000002617	Zfp40	protein_coding	L29	-	0.40395	0.33117	0.521478	-0.112851	0.809025	1	0.0997153	0.811138	0.929386	-0.197656	0.673774	1	0.868292	0.0372256	0.109571	-0.12754	0.785377	1	1.26359	0.00359869	0.0163214
ENSMUSG00000002625	Akap8l	protein_coding	L34	B38	-1.02627	5.42e-15	1.58e-13	-0.294419	0.0440854	0.658583	-0.904844	5.93e-12	1.37e-10	0.048419	0.740333	1	-0.692255	1.68e-07	2.86e-06	-0.0825384	0.57236	1	-0.747673	7.27e-08	1.27e-06
ENSMUSG00000002633	Shh	protein_coding	L34	B26	0.27691	0.679987	0.839568	2.57365	0.000232064	0.0422547	-0.763214	0.2888	0.474427	1.09898	0.133254	0.938799	-1.27756	0.106177	0.24076	0.573446	0.443341	1	-0.582818	0.455689	0.651729
ENSMUSG00000002635	Pdcd2l	protein_coding	-	-	-0.44242	0.00569669	0.0205351	-0.0014763	0.993388	1	-0.518538	0.00144231	0.00642569	0.139583	0.436345	1	-0.620185	0.000268861	0.00188896	0.180549	0.31048	1	-0.678741	0.00018661	0.00135713
ENSMUSG00000002658	Gtf2f1	protein_coding	L8	B9	0.577313	4.1e-05	0.0002577	0.078065	0.622685	1	0.427772	0.00245144	0.0101401	-0.0256659	0.872442	1	0.412421	0.00375258	0.0172905	-0.0584398	0.714391	1	0.338324	0.0232004	0.0737523
ENSMUSG00000002660	Clpp	protein_coding	-	-	-0.186508	0.242398	0.417271	0.104027	0.559722	1	-0.0828614	0.603937	0.775159	-0.0610419	0.733747	1	0.331821	0.038168	0.111575	0.11263	0.528689	1	0.24641	0.141503	0.291201
ENSMUSG00000002661	Alkbh7	protein_coding	L28	B8	-1.64906	6.25e-09	7.79e-08	-0.298875	0.335122	1	-1.51526	1.03e-07	1.17e-06	-0.616152	0.0503957	0.679788	-1.32304	4.64e-06	5.43e-05	-0.226746	0.465799	1	-1.29724	1.96e-05	0.000189493
ENSMUSG00000002664	Pspn	protein_coding	-	-	0	1	NA	0	1	NA	0.91793	0.59943	NA	0	1	NA	0	1	NA	0	1	NA	0	1	NA
ENSMUSG00000002668	Dennd1c	protein_coding	L5	B40	1.20048	7.48e-07	6.63e-06	0.466004	0.0884819	0.808359	0.840259	0.000572243	0.00286936	-0.523565	0.0658697	0.743856	-0.327409	0.195883	0.375413	-0.611988	0.0316606	0.433891	-0.503518	0.0599672	0.153584
ENSMUSG00000002679	Med6	protein_coding	-	-	-0.124415	0.481494	0.670871	0.203829	0.301579	1	-0.41806	0.0199464	0.0591469	0.025493	0.898964	1	0.00569375	0.974854	1	0.0336211	0.866525	1	0.180342	0.337743	0.535524
ENSMUSG00000002688	Prkd1	protein_coding	L33	-	-1.03651	0.175588	0.32955	0.210353	0.780146	1	-0.177564	0.800608	0.921757	1.3324	0.0483272	0.667154	0.367677	0.596669	0.77584	0.929101	0.184321	0.905159	0.205132	0.784666	0.904018
ENSMUSG00000002699	Lcp2	protein_coding	L3	B18	2.33234	4.66e-26	4.78e-24	0.311707	0.209712	0.971236	1.93774	1.9e-18	9.78e-17	-0.473477	0.0600393	0.723779	-0.178985	0.425517	0.628087	-0.911487	0.000324224	0.0202329	-0.143677	0.540853	0.728223
ENSMUSG00000002718	Cse1l	protein_coding	-	B29	-0.180281	0.40308	0.596748	-0.0294024	0.902946	1	-0.563824	0.00914034	0.0310533	0.212245	0.378823	1	-0.451642	0.0375055	0.11015	-0.00821279	0.972859	1	-0.31572	0.164097	0.323595
ENSMUSG00000002728	Naa20	protein_coding	L4	B9	1.10894	2.02e-13	4.8e-12	0.320336	0.0623802	0.730025	0.811422	9.69e-08	1.11e-06	0.158244	0.36548	1	0.703338	5.39e-06	6.2e-05	0.142977	0.412285	1	0.911666	1.37e-08	2.81e-07
ENSMUSG00000002731	Prkra	protein_coding	-	B7	-0.941778	1.04e-05	7.4e-05	-0.064339	0.786046	1	-1.17825	4.62e-08	5.58e-07	0.0259589	0.913044	1	-1.06915	9.72e-07	1.37e-05	0.0210618	0.92931	1	-1.01788	8.74e-06	9.31e-05
ENSMUSG00000002732	Fkbp7	protein_coding	L30	-	-0.402758	0.208181	0.373221	0.27079	0.444507	1	-0.12697	0.691234	0.842107	0.125023	0.727196	1	0.0850095	0.792291	0.909834	-0.0904013	0.801768	1	0.443535	0.184872	0.352118
ENSMUSG00000002733	Plekha3	protein_coding	-	-	0.136086	0.285567	0.468558	-0.017539	0.903014	1	0.0228248	0.858769	0.959613	0.0679508	0.63879	1	0.328843	0.0108752	0.0413396	0.0927523	0.520279	1	0.25939	0.0554704	0.144893
ENSMUSG00000002741	Ykt6	protein_coding	L15	B9	-0.131533	0.322479	0.511088	0.0108158	0.94206	1	0.122359	0.357318	0.550339	0.0141	0.92473	1	0.303653	0.0227844	0.0744183	0.0599333	0.687567	1	0.271714	0.0514804	0.137014
ENSMUSG00000002748	Baz1b	protein_coding	-	-	0.478697	0.00139298	0.00602447	0.152851	0.36226	1	0.316281	0.0349473	0.0934064	0.20492	0.222594	1	0.0647266	0.66743	0.825243	0.280727	0.0944043	0.73012	-0.0123421	0.937608	1
ENSMUSG00000002763	Pex6	protein_coding	L27	B40	-1.00306	0.00329961	0.0128152	0.0250456	0.947542	1	-0.822215	0.0160226	0.0495191	-0.174465	0.646952	1	-1.00191	0.00339036	0.0158851	0.0465275	0.902741	1	-1.35442	0.00015458	0.00114942
ENSMUSG00000002767	Mrpl2	protein_coding	-	B9	-0.593639	0.000447721	0.00222024	-0.0432827	0.818523	1	-0.375329	0.026488	0.0747675	-0.098561	0.603045	1	-0.358199	0.035679	0.105921	0.131387	0.486207	1	-0.465522	0.00929358	0.0355657
ENSMUSG00000002768	Mea1	protein_coding	-	B11	-0.205136	0.113307	0.236245	0.194209	0.17936	0.943922	-0.148578	0.252347	0.431092	0.00224457	0.987708	1	-0.0338492	0.795639	0.912073	0.0453496	0.755087	1	-0.0493491	0.718416	0.862385
ENSMUSG00000002769	Gnmt	protein_coding	L20	B21	-1.86677	0.000330584	0.00170053	0.260991	0.652069	1	-0.990721	0.0567333	0.138082	-0.0946309	0.870139	1	-0.843998	0.104559	0.237884	0.163675	0.777358	1	-1.56429	0.00397642	0.0177578
ENSMUSG00000002771	Grin2d	protein_coding	-	-	0.730107	0.165672	0.314825	0.78995	0.176849	0.942594	-0.0161412	0.977241	1	0.376705	0.545842	1	0.108603	0.852929	0.950573	1.03938	0.0730911	0.656757	-0.0166013	0.978985	1
ENSMUSG00000002778	Kdelr1	protein_coding	-	B6	-0.170818	0.120576	0.247967	0.0199905	0.871033	1	-0.147837	0.179731	0.33593	-0.0739407	0.549745	1	0.229635	0.0375366	0.1102	0.0974153	0.429383	1	0.230261	0.0461763	0.125821
ENSMUSG00000002781	Tmem143	protein_coding	L27	-	-0.393723	0.179627	0.335237	-0.0368497	0.910445	1	-0.630993	0.031975	0.0870474	-0.0934963	0.775875	1	-0.512744	0.0825984	0.199448	0.167803	0.608491	1	-0.97432	0.00172374	0.00877518
ENSMUSG00000002791	Pdxk-ps	transcribed_unprocessed_pseudogene	-	-	-0.209271	0.874622	0.981587	3.11248	0.00950284	0.370481	-0.0198809	0.988062	1	1.50066	0.256314	NA	1.38383	0.267995	NA	2.03828	0.108654	NA	-0.461756	0.737545	NA
ENSMUSG00000002797	Ggct	protein_coding	L1	-	-0.105955	0.644728	0.812435	0.2617	0.307227	1	0.11737	0.609562	0.778659	-0.168975	0.517173	1	-0.40367	0.0867147	0.206493	-0.341897	0.191375	0.915789	-0.280809	0.254108	0.442439
ENSMUSG00000002799	Jag2	protein_coding	L33	B25	-0.823229	0.18193	0.338353	-0.692727	0.326206	1	0.413047	0.479248	0.66913	0.142885	0.83123	1	0.621989	0.294005	0.494309	-0.638192	0.370629	1	-0.171122	0.79374	0.910042
ENSMUSG00000002803	Btbd6	protein_coding	-	B31	-0.598538	4.36e-05	0.000272534	-0.138793	0.395411	1	-0.410596	0.00511883	0.0190965	0.0698616	0.669465	1	-0.0574071	0.698032	0.846268	0.268307	0.0970316	0.736387	-0.00218673	0.988742	1
ENSMUSG00000002804	Nudt14	protein_coding	L28	B8	0.0598562	0.793188	0.923609	0.0915448	0.721092	1	0.328749	0.149642	0.293	0.0581358	0.822179	1	0.260743	0.259465	0.456778	0.295295	0.249259	0.981823	-0.122182	0.617974	0.790135
ENSMUSG00000002808	Epdr1	protein_coding	L28	-	1.21242	0.00409663	0.0154844	0.135045	0.789677	1	1.19055	0.00521847	0.019405	1.4733	0.00153041	0.0955631	1.11223	0.0111973	0.042302	0.239775	0.637471	1	0.428142	0.374275	0.57254
ENSMUSG00000002812	Flii	protein_coding	L18	-	-0.0426949	0.697411	0.852732	-0.0698622	0.570511	1	0.068172	0.535073	0.71956	-0.0148165	0.904501	1	-0.340851	0.00216177	0.0109173	0.0971207	0.430448	1	-0.401772	0.000563582	0.00344191
ENSMUSG00000002814	Top3a	protein_coding	L18	B31	-0.159244	0.577091	0.755912	-0.21202	0.508283	1	0.057068	0.84163	0.949792	-0.00689208	0.982862	1	0.0538634	0.851458	0.949797	-0.0867183	0.786939	1	-0.173368	0.566071	0.748068
ENSMUSG00000002820	Atg4d	protein_coding	-	B8	-0.432267	0.0406874	0.104625	-0.292241	0.216754	0.977388	-0.145039	0.492069	0.680579	-0.179775	0.448265	1	0.231688	0.273406	0.472571	0.202013	0.391617	1	-0.0695555	0.754044	0.883774
ENSMUSG00000002825	Qtrt1	protein_coding	-	-	-0.308186	0.20044	0.363043	0.0595055	0.824701	1	0.0710136	0.766921	0.897957	-0.123416	0.652975	1	0.636502	0.00792216	0.0317802	-0.0758476	0.780905	1	0.581078	0.02067	0.0673486
ENSMUSG00000002831	Plin4	protein_coding	L22	B20	3.07295	4.95e-06	3.73e-05	0.135965	0.856233	1	3.72578	3.06e-08	3.81e-07	1.90994	0.0105641	0.335013	6.09551	1.27e-19	1.53e-17	2.05101	0.00602064	0.163054	7.03005	1.19e-23	2.63e-21
ENSMUSG00000002833	Hdgfrp2	protein_coding	-	-	-0.350266	0.00214949	0.00879149	-0.16048	0.210143	0.971236	-0.0029397	0.979417	1	-0.272005	0.0354515	0.60595	-0.074647	0.517542	0.710716	-0.165266	0.198981	0.926064	-0.42692	0.000470251	0.00295058
ENSMUSG00000002835	Chaf1a	protein_coding	L6	B10	1.70418	6.4e-09	7.98e-08	-0.122958	0.724544	1	1.94178	3.7e-11	7.53e-10	0.767588	0.0226335	0.496755	0.614272	0.0458085	0.12809	0.207574	0.547901	1	0.441112	0.174159	0.337474
ENSMUSG00000002844	Adprh	protein_coding	L15	B13	1.34704	1.87e-12	3.98e-11	0.10206	0.641392	1	1.07913	2e-08	2.57e-07	-0.308873	0.170588	0.999589	0.123364	0.534956	0.725973	-0.641358	0.00502874	0.145779	0.00225611	0.991405	1
ENSMUSG00000002845	Tmem39a	protein_coding	-	-	0.759049	2.32e-07	2.24e-06	0.218612	0.189486	0.954958	0.417053	0.004904	0.0184182	0.0311744	0.8541	1	1.12243	3.26e-14	1.83e-12	0.0739312	0.661157	1	1.19544	8.8e-15	5.22e-13
ENSMUSG00000002846	Timmdc1	protein_coding	-	B9	-0.723668	0.013298	0.0419948	0.0117502	0.971235	1	-0.759776	0.00944362	0.0319179	-0.10577	0.746026	1	-0.83318	0.00462552	0.0204951	-0.0839186	0.797075	1	-1.04289	0.000726234	0.00425544
ENSMUSG00000002847	Pla1a	protein_coding	L14	B17	0.973934	0.00722667	0.025117	0.132553	0.743332	1	1.13586	0.00173194	0.00751285	-0.0825088	0.838604	1	0.389146	0.283606	0.483468	-0.427974	0.290973	0.997198	0.146838	0.698769	0.849182
ENSMUSG00000002870	Mcm2	protein_coding	L6	B10	1.66112	1.15e-09	1.62e-08	-0.159534	0.610384	1	1.50239	3.95e-08	4.84e-07	0.365524	0.239689	1	0.66979	0.0160206	0.0563154	-0.131066	0.676977	1	0.792875	0.00624579	0.0257756
ENSMUSG00000002871	Tpra1	protein_coding	L33	-	0.299837	0.0568691	0.137352	0.210219	0.234207	0.993644	0.263143	0.0956484	0.208559	-0.152603	0.394404	1	0.34092	0.0321491	0.0977822	0.086848	0.625241	1	0.12223	0.464816	0.660944
ENSMUSG00000002881	Nab1	protein_coding	L4	-	-0.0522747	0.742398	0.886224	0.00884721	0.960338	1	-0.31588	0.04738	0.119533	0.252163	0.156429	0.971491	-0.163346	0.306222	0.508016	-0.269201	0.131186	0.812416	0.0978701	0.557276	0.740837
ENSMUSG00000002885	Adgre5	protein_coding	L34	B4	0.705762	0.000470989	0.00232146	0.259943	0.249843	0.999691	0.580899	0.00402817	0.0155733	-0.129785	0.566978	1	-0.0250556	0.901723	0.980197	-0.590218	0.00942661	0.216355	-0.206069	0.33212	0.530121
ENSMUSG00000002897	Il17ra	protein_coding	L15	B37	0.937177	5.15e-09	6.49e-08	0.175398	0.331412	1	1.16688	3.48e-13	9.55e-12	0.0252367	0.889568	1	1.70378	2.49e-26	7.36e-24	0.529804	0.00328311	0.109867	1.18797	1.62e-12	6.78e-11
ENSMUSG00000002900	Lamb1	protein_coding	-	B26	-0.259596	0.419431	0.612872	0.316996	0.376419	1	0.191114	0.551857	0.734836	0.193759	0.589658	1	0.146368	0.649749	0.813565	-0.130863	0.716163	1	0.509104	0.129978	0.273789
ENSMUSG00000002908	Kcnn1	protein_coding	L27	-	-0.420447	0.385983	0.579036	0.236652	0.660376	1	0.170694	0.724102	0.867047	-0.0711002	0.895683	1	-0.254626	0.60242	0.780301	0.167642	0.756246	1	-0.399105	0.436085	0.632926
ENSMUSG00000002910	Arrdc2	protein_coding	L18	B25	0.0878813	0.63498	0.804851	0.0176339	0.932524	1	0.37836	0.0408063	0.106287	-0.0716636	0.733253	1	0.341983	0.0673424	0.171171	-0.0552217	0.792286	1	0.314911	0.107612	0.238153
ENSMUSG00000002930	Ppp1r17	protein_coding	-	-	0	1	NA	0	1	NA	0	1	NA	0	1	NA	0	1	NA	0	1	NA	0	1	NA
ENSMUSG00000002944	Cd36	protein_coding	L34	B34	0.85654	0.00499961	0.0183306	0.332369	0.329547	1	0.185663	0.543216	0.727433	0.675666	0.0474446	0.66305	0.272892	0.371923	0.575524	0.90628	0.00781341	0.190729	0.632572	0.0475832	0.128904
ENSMUSG00000002948	Map2k7	protein_coding	-	B31	-0.479664	0.00174167	0.00731513	-0.0326913	0.848467	1	-0.359967	0.0189191	0.0567178	-0.0425757	0.804177	1	-0.100935	0.512168	0.706271	-0.110514	0.519762	1	-0.129788	0.420861	0.617979
ENSMUSG00000002949	Timm44	protein_coding	-	-	-0.719447	3.83e-11	6.72e-10	-0.0293536	0.808332	1	-0.546468	5.29e-07	5.18e-06	-0.0734109	0.546777	1	-0.67325	1.25e-09	3.47e-08	-0.0497829	0.682086	1	-0.54092	3.05e-06	3.67e-05
ENSMUSG00000002957	Ap2a2	protein_coding	-	B6	-0.217471	0.132183	0.265685	-0.275102	0.0889725	0.809351	-0.127906	0.376121	0.569235	-0.195031	0.228433	1	-0.421884	0.00365677	0.016898	0.00874423	0.956864	1	-0.5865	0.000115005	0.000894693
ENSMUSG00000002963	Pnkp	protein_coding	L14	B17	-0.378191	0.0463816	0.116423	-0.150632	0.478429	1	-0.129188	0.496176	0.683799	-0.143111	0.502237	1	-0.15103	0.429476	0.631932	0.0235998	0.911591	1	-0.418654	0.0372371	0.106546
ENSMUSG00000002968	Med25	protein_coding	-	B9	-0.00306611	0.983504	1	-0.0717864	0.666137	1	0.164632	0.267166	0.449399	-0.0271141	0.870951	1	0.529608	0.000368059	0.00246986	0.191742	0.248708	0.981823	0.272203	0.0808479	0.193099
ENSMUSG00000002980	Bcam	protein_coding	L33	B4	0.739225	0.0180735	0.0541181	0.407051	0.24561	0.997621	0.880652	0.00488385	0.0183575	0.634555	0.070466	0.762497	0.262244	0.408372	0.611153	0.471843	0.179134	0.896499	0.353373	0.286026	0.478987
ENSMUSG00000002981	Clptm1	protein_coding	-	-	-0.0951294	0.439443	0.631391	-0.124818	0.365162	1	-0.142185	0.2485	0.426364	-0.0452295	0.743189	1	0.0479335	0.698013	0.846268	0.0861351	0.531962	1	-0.168539	0.193024	0.362988
ENSMUSG00000002983	Relb	protein_coding	L15	B35	2.25091	4.01e-21	2.3e-19	0.285312	0.29867	1	2.2882	9.99e-22	7.8e-20	-0.28755	0.313216	1	1.48107	1.04e-09	2.91e-08	-0.542523	0.0598512	0.598847	0.979055	0.000129482	0.000989799
ENSMUSG00000002984	Tomm40	protein_coding	L8	B13	0.152508	0.352312	0.543641	0.206786	0.260218	1	0.325251	0.0474223	0.119627	-0.224996	0.226735	1	0.389098	0.0184417	0.0630324	-0.0131145	0.943475	1	0.288573	0.0952588	0.217299
ENSMUSG00000002985	Apoe	protein_coding	L37	B4	-1.91654	4.38e-08	4.81e-07	-0.000968553	0.998022	1	-1.37852	8.22e-05	0.000510976	-0.125536	0.74794	1	-1.32807	0.000148411	0.00113854	-0.116162	0.76619	1	-1.63259	8.13e-06	8.72e-05
ENSMUSG00000002992	Apoc2	protein_coding	-	-	-0.868053	0.0800836	0.180477	-0.101294	0.853972	1	-0.331144	0.503067	0.69019	0.23515	0.668974	1	1.00691	0.0407005	0.117197	0.00235001	0.996596	1	0.860196	0.094353	0.216057
ENSMUSG00000002996	Hbp1	protein_coding	L19	-	-0.320713	0.0531577	0.130015	-0.0280741	0.879638	1	-0.364678	0.0280268	0.0783101	0.0622217	0.737347	1	-0.0494645	0.76597	0.893935	-0.0679757	0.714134	1	0.197703	0.254864	0.443243
ENSMUSG00000002997	Prkar2b	protein_coding	L34	B36	0.187757	0.627096	0.798464	-0.76146	0.0952152	0.829455	0.682137	0.0758753	0.173682	0.855093	0.0459117	0.657198	-0.551102	0.178956	0.35091	-0.416144	0.356549	1	-0.530319	0.219193	0.398322
ENSMUSG00000003031	Cdkn1b	protein_coding	L33	B37	-0.286965	0.0491828	0.122025	-0.0765112	0.639666	1	-0.15467	0.289686	0.475404	-0.0924716	0.573686	1	-0.0820443	0.577593	0.761426	-0.0420064	0.797734	1	0.0214659	0.889102	0.978994
ENSMUSG00000003032	Klf4	protein_coding	L31	B4	1.08583	0.00151196	0.00646904	0.594068	0.122878	0.887718	1.73286	3.72e-07	3.77e-06	0.579694	0.135164	0.938799	1.32313	0.000125744	0.000986434	0.397205	0.307537	1	1.33036	0.000217316	0.0015414
ENSMUSG00000003033	Ap1m1	protein_coding	-	-	0.299908	0.0218228	0.0631953	0.119949	0.414139	1	0.305696	0.0196515	0.0584238	0.0843994	0.56762	1	0.155171	0.240817	0.433701	0.0790032	0.592118	1	0.18126	0.190247	0.359209
ENSMUSG00000003037	Rab8a	protein_coding	L3	-	-0.0648991	0.611379	0.785335	-0.0612791	0.668376	1	-0.134346	0.293634	0.479752	-0.0988815	0.490585	1	-0.156808	0.222401	0.410068	-0.0518994	0.717158	1	-0.239239	0.0754753	0.183028
ENSMUSG00000003038	Hmgn2	protein_coding	L3	B9	1.63155	1.09e-18	4.85e-17	0.518773	0.0131046	0.414045	1.77873	6.83e-22	5.49e-20	-0.0219061	0.918452	1	1.90083	1.36e-24	3.21e-22	0.105863	0.618314	1	2.04588	3.52e-26	1.1e-23
ENSMUSG00000003039	Fam32a	protein_coding	-	B35	-0.214756	0.0795827	0.179572	0.0341061	0.803483	1	-0.236815	0.0538444	0.132599	-0.193555	0.161209	0.978768	-0.0751364	0.543077	0.732975	-0.0365689	0.790401	1	-0.181491	0.16133	0.320134
ENSMUSG00000003051	Elf3	protein_coding	L12	B26	2.88131	6.75e-09	8.38e-08	1.57652	0.00445096	0.251587	2.61567	1.5e-07	1.66e-06	0.213362	0.710244	1	3.05667	8.59e-10	2.45e-08	0.948123	0.0914263	0.721113	2.85031	3.95e-08	7.35e-07
ENSMUSG00000003053	Cyp2c29	protein_coding	-	B21	-6.03424	5.06e-14	1.29e-12	-0.168924	0.848784	1	-5.83132	3.41e-13	9.38e-12	-0.214312	0.808857	1	-4.22711	1.32e-07	2.31e-06	-0.0832532	0.925132	1	-5.13251	8.05e-10	2.13e-08
ENSMUSG00000003062	Stard3nl	protein_coding	-	B12	1.01621	1.75e-07	1.73e-06	0.459702	0.0370012	0.626449	0.937069	1.65e-06	1.47e-05	-0.370676	0.111113	0.896412	0.120441	0.554097	0.742035	-0.221219	0.334966	1	-0.0289673	0.892953	0.981565
ENSMUSG00000003068	Stk11	protein_coding	-	-	-0.537306	0.000366034	0.00186293	0.115204	0.493557	1	-0.414217	0.00604213	0.0219161	0.0598745	0.72251	1	-0.121414	0.421913	0.625032	0.183874	0.274838	0.995468	-0.218976	0.166538	0.327033
ENSMUSG00000003070	Efna2	protein_coding	-	-	-0.912119	0.223453	0.392804	0.512025	0.504949	1	-0.20478	0.776769	0.904907	-0.0812985	0.920868	1	-0.557985	0.471604	0.672685	0.298595	0.704905	NA	-0.726557	0.385411	0.583563
ENSMUSG00000003072	Atp5d	protein_coding	-	B13	-0.450634	0.00128508	0.00561032	0.154502	0.32306	1	-0.067536	0.629351	0.794703	0.133296	0.394338	1	-0.300659	0.0321117	0.0976962	0.167905	0.283118	0.997184	-0.424024	0.00388214	0.0174199
ENSMUSG00000003099	Ppp5c	protein_coding	-	-	-0.220741	0.0947054	0.206005	-0.0748072	0.613207	1	-0.272192	0.0399005	0.104319	0.069309	0.640141	1	-0.630981	2.68e-06	3.33e-05	0.0276371	0.852033	1	-0.841005	2.9e-09	6.83e-08
ENSMUSG00000003119	Cdk12	protein_coding	-	B32	0.215502	0.167993	0.318081	-0.124328	0.479046	1	0.235771	0.131967	0.266978	-0.0246153	0.888789	1	0.206166	0.190116	0.367369	0.190836	0.276567	0.995901	0.268125	0.103082	0.230794
ENSMUSG00000003123	Lipe	protein_coding	L7	B17	0.458806	0.051286	0.126247	0.120839	0.646953	1	0.366667	0.119864	0.248307	-0.26061	0.326698	1	-0.315942	0.184811	0.359699	-0.360817	0.174602	0.888133	-0.376839	0.131072	0.275392
ENSMUSG00000003131	Pafah1b2	protein_coding	-	-	0.373381	0.001517	0.0064871	0.147565	0.265438	1	0.258718	0.0286485	0.079692	0.099373	0.456577	1	0.353487	0.00302105	0.0144664	0.0774831	0.561018	1	0.369719	0.00302115	0.0141
ENSMUSG00000003134	Tbc1d8	protein_coding	L18	B18	0.859558	0.000460709	0.00227794	-0.110123	0.689644	1	0.997246	4.85e-05	0.000316086	0.191667	0.486921	1	0.980337	6.76e-05	0.00057597	0.296882	0.280826	0.997184	0.813105	0.00158147	0.00817069
ENSMUSG00000003135	Cnot11	protein_coding	-	B9	-0.097895	0.53529	0.718863	0.344707	0.0500799	0.676988	0.208495	0.18623	0.344572	0.110241	0.535554	1	0.392309	0.0135187	0.0492076	0.164008	0.355061	1	0.32901	0.0480248	0.129855
ENSMUSG00000003153	Slc2a3	protein_coding	L14	B35	1.56861	7.02e-06	5.14e-05	0.188578	0.638139	1	1.67127	1.75e-06	1.55e-05	-0.0801028	0.845282	1	1.47068	3.16e-05	0.000295479	-0.331494	0.423844	1	1.12849	0.00235447	0.0113909
ENSMUSG00000003154	Foxj2	protein_coding	L19	B32	0.133181	0.472396	0.662388	0.110912	0.593687	1	0.290738	0.116999	0.243585	0.259162	0.213507	1	0.308253	0.0990511	0.228467	0.2023	0.331321	1	0.22006	0.261075	0.450588
ENSMUSG00000003161	Sri	protein_coding	-	-	0.389542	0.00311646	0.0121761	0.182707	0.217081	0.977706	0.362222	0.00610242	0.0220963	-0.263323	0.0795526	0.798343	0.11153	0.403835	0.606466	-0.32143	0.0322487	0.438588	0.217167	0.119689	0.25792
ENSMUSG00000003166	Dgcr2	protein_coding	-	-	-0.704218	1.78e-09	2.43e-08	-0.0190067	0.883884	1	-0.366142	0.00172453	0.00748871	-0.154011	0.240895	1	-0.0947449	0.420327	0.623626	0.103243	0.4282	1	-0.27172	0.0280758	0.0856352
ENSMUSG00000003184	Irf3	protein_coding	-	-	-0.547279	0.00525858	0.0191431	0.046169	0.832997	1	-0.519918	0.00806573	0.0280092	-0.129836	0.553968	1	-0.561237	0.00436121	0.0195614	-0.0275143	0.900107	1	-0.816784	7.56e-05	0.000625153
ENSMUSG00000003190	Bcl2l12	protein_coding	-	B9	-0.294039	0.219248	0.387755	0.122041	0.64747	1	-0.728043	0.00273967	0.0111491	-0.301729	0.26783	1	-0.699899	0.00469454	0.0207582	-0.0206851	0.938746	1	-0.73018	0.00508683	0.0217384
ENSMUSG00000003198	Zfp959	protein_coding	-	-	-0.255598	0.244008	0.419185	0.421714	0.0808074	0.783867	-0.654833	0.0036666	0.0143548	0.52935	0.0293517	0.559542	0.0696522	0.7554	0.887731	0.474523	0.0506132	0.555089	0.179581	0.441652	0.63829
ENSMUSG00000003199	Mpnd	protein_coding	L28	-	-0.83134	0.000367249	0.00186794	0.266541	0.305512	1	-0.480652	0.0393477	0.103097	0.10991	0.67305	1	-0.0735979	0.752551	0.886005	0.477681	0.0662876	0.63032	-0.52299	0.0325402	0.0961339
ENSMUSG00000003200	Sh3gl1	protein_coding	-	-	0.121172	0.365975	0.558582	0.116703	0.438665	1	0.150276	0.263895	0.445463	-0.111747	0.465329	1	0.453297	0.000808313	0.00480337	0.0881827	0.560856	1	0.369025	0.0092931	0.0355657
ENSMUSG00000003206	Ebi3	protein_coding	L14	B18	1.79974	1.36e-07	1.38e-06	0.0970277	0.806413	1	1.67867	9.69e-07	9.02e-06	-0.59716	0.153622	0.967043	-0.587689	0.116591	0.257954	-1.31565	0.00299198	0.104195	-0.323451	0.404762	0.602527
ENSMUSG00000003208	Ccdc94	protein_coding	-	-	0.114901	0.604192	0.779362	-0.0667713	0.79132	1	0.405834	0.0666603	0.156757	-0.107181	0.675994	1	0.728204	0.00109055	0.0061816	0.0173513	0.945446	1	0.506984	0.0310068	0.0926645
ENSMUSG00000003226	Ranbp2	protein_coding	L14	B32	0.222466	0.462737	0.653149	-0.237076	0.483593	1	0.0140547	0.963006	1	-0.00691064	0.983709	1	0.143331	0.636342	0.804686	-0.0432829	0.898231	1	0.287542	0.364162	0.562988
ENSMUSG00000003227	Edar	protein_coding	-	-	0.563794	0.549774	0.731428	-1.0546	0.400341	1	-0.175849	0.862842	0.961771	0.145093	0.896983	1	-0.393497	0.716399	0.8592	0.464194	0.666599	NA	-1.60211	0.182264	0.348722
ENSMUSG00000003228	Grk5	protein_coding	L20	B18	0.343056	0.062273	0.147635	-0.339289	0.108817	0.860453	0.226301	0.221843	0.392843	-0.431935	0.0446782	0.651245	-0.385188	0.0451702	0.126768	-0.407886	0.0567119	0.584896	-0.355757	0.0780785	0.187835
ENSMUSG00000003233	Dvl3	protein_coding	-	B32	-0.152679	0.344639	0.535764	-0.150343	0.407555	1	0.0349451	0.828845	0.941493	0.199829	0.270231	1	0.606233	0.00017791	0.00133025	0.173029	0.339277	1	0.372244	0.0282581	0.0860815
ENSMUSG00000003234	Abcf3	protein_coding	-	-	-0.34951	0.050342	0.124352	-0.196605	0.325209	1	-0.102758	0.565009	0.745638	-0.183444	0.359613	1	-0.050516	0.777968	0.901966	-0.0300009	0.880688	1	-0.213027	0.256295	0.444834
ENSMUSG00000003235	Eif2b5	protein_coding	-	-	-0.21841	0.128435	0.259895	0.0289811	0.856911	1	0.0124047	0.931193	1	-0.0103174	0.94906	1	-0.132592	0.360605	0.563897	0.095757	0.552037	1	-0.180545	0.234863	0.419017
ENSMUSG00000003269	Cyth2	protein_coding	-	-	-0.0925548	0.528894	0.713867	-0.0053181	0.974296	1	0.200834	0.17142	0.324219	0.0658391	0.691457	1	0.290635	0.0498521	0.136684	0.234152	0.155456	0.860629	0.283372	0.0677196	0.168567
ENSMUSG00000003271	Sult2b1	protein_coding	L24	B10	0.531391	0.366511	0.559075	-0.775629	0.312841	1	-0.192748	0.759552	0.893211	-1.8417	0.0508549	0.681242	-1.415	0.0688913	0.1741	-1.9013	0.0438837	0.518388	-1.3357	0.106991	0.237055
ENSMUSG00000003273	Car11	protein_coding	L34	-	-2.46008	2.39e-05	0.000157732	-0.58655	0.328688	1	-2.65918	1.07e-05	8.12e-05	-0.0981511	0.868985	1	-1.92634	0.00115525	0.00647862	0.172369	0.769508	NA	-1.25394	0.0355279	0.102706
ENSMUSG00000003279	Dlgap1	protein_coding	-	-	-2.55462	6.08e-09	7.6e-08	-0.0591896	0.897903	1	-2.19536	4.95e-07	4.88e-06	0.580511	0.205676	1	-0.421479	0.315287	0.517519	0.846123	0.0639823	0.617979	-0.360308	0.411729	0.609317
ENSMUSG00000003282	Plag1	protein_coding	-	-	-1.47177	0.00388508	0.0147823	-1.3679	0.0178942	0.476802	-0.937489	0.063611	0.151139	-1.24824	0.031775	0.576209	-0.141986	0.777736	0.901824	-1.3905	0.0171265	0.30677	-0.557113	0.295647	0.489351
ENSMUSG00000003283	Hck	protein_coding	L3	B11	2.62291	2.46e-19	1.17e-17	0.399873	0.222189	0.979724	2.34182	1.03e-15	3.9e-14	-0.0749966	0.820102	1	-0.0292503	0.921174	0.992052	-0.909464	0.00638662	0.169004	-0.0953788	0.757892	0.886066
ENSMUSG00000003299	Mrpl4	protein_coding	-	B12	-0.349887	0.0184849	0.0551483	0.109414	0.509089	1	-0.442839	0.00300191	0.0120831	-0.0332271	0.842267	1	-0.134869	0.368619	0.572229	0.0502811	0.762566	1	-0.367546	0.0199996	0.0655412
ENSMUSG00000003308	Keap1	protein_coding	-	B9	-0.156367	0.220357	0.388957	-0.221358	0.122067	0.887718	-0.00906723	0.943378	1	-0.142523	0.320671	1	-0.303056	0.0186318	0.0634939	-0.0786795	0.582834	1	-0.43298	0.00135388	0.00719508
ENSMUSG00000003309	Ap1m2	protein_coding	-	B24	-0.80848	0.126162	0.256563	0.835126	0.104845	0.854286	0.307562	0.526247	0.711241	0.148231	0.793285	1	0.238872	0.639054	0.806363	0.453079	0.403253	1	0.788243	0.121088	0.260256
ENSMUSG00000003316	Glg1	protein_coding	-	B33	0.54089	4.01e-08	4.43e-07	-0.112542	0.311745	1	0.60528	8.42e-10	1.37e-08	-0.0259781	0.815985	1	0.486695	9.61e-07	1.35e-05	-0.0170434	0.878449	1	0.372335	0.000346073	0.00227691
ENSMUSG00000003341	Atp8b3	protein_coding	-	-	-0.20327	0.879579	0.984619	-0.742692	0.608974	1	-0.989356	0.46248	0.653117	0.792726	0.574473	NA	0.390275	0.769853	0.896545	-0.615706	0.67151	NA	-0.447947	0.747602	0.879891
ENSMUSG00000003344	Btbd2	protein_coding	L27	-	-0.805767	0.00279766	0.0110867	-0.130513	0.664113	1	-1.00072	0.000215176	0.00121162	-0.213372	0.478957	1	-1.09089	6.25e-05	0.000537873	0.0110233	0.970753	1	-1.28633	7.05e-06	7.69e-05
ENSMUSG00000003345	Csnk1g2	protein_coding	-	B35	-0.121201	0.38186	0.574863	0.0187779	0.903624	1	0.0909001	0.511963	0.698242	0.089992	0.562347	1	0.441838	0.00145803	0.00789671	0.190604	0.219117	0.946411	0.286284	0.0488404	0.131466
ENSMUSG00000003346	Abhd17a	protein_coding	L27	B1	-0.286776	0.111139	0.232712	0.32657	0.103483	0.851712	0.12598	0.483379	0.672384	0.195866	0.330977	1	-0.00565431	0.975092	1	0.493849	0.0138304	0.271695	-0.247902	0.192525	0.362335
ENSMUSG00000003348	Mob3a	protein_coding	L14	B35	0.893767	2.52e-06	2e-05	0.0682306	0.751703	1	0.87564	4.23e-06	3.46e-05	-0.320774	0.145395	0.952161	0.0884481	0.650295	0.814107	-0.596853	0.00722479	0.184459	-0.06617	0.747321	0.879891
ENSMUSG00000003352	Cacnb3	protein_coding	L6	B14	1.18724	0.00105665	0.00472597	1.13685	0.00471637	0.259985	1.07866	0.00317212	0.0126724	0.683647	0.100358	0.865752	1.36822	0.00020634	0.00150826	-0.703546	0.129449	0.808887	1.17396	0.0023912	0.0115427
ENSMUSG00000003354	Ccdc65	protein_coding	L30	-	-0.652907	0.514131	0.700696	0.372266	0.71409	1	-2.22913	0.0442708	0.113452	-1.71772	0.16263	0.983536	-1.76238	0.11176	0.250092	-1.00088	0.407441	1	0.363324	0.719763	0.862802
ENSMUSG00000003355	Fkbp11	protein_coding	L10	B4	1.50251	3.68e-05	0.00023433	0.107652	0.793725	1	0.796819	0.0295043	0.081543	-0.287634	0.49111	1	1.8189	6.28e-07	9.33e-06	-0.516882	0.217921	0.945544	2.09645	3.51e-08	6.6e-07
ENSMUSG00000003360	Ddx23	protein_coding	-	-	-0.285374	0.0110655	0.0360816	-0.129026	0.305484	1	-0.00862397	0.938773	1	0.0412204	0.74379	1	-0.0670276	0.553955	0.741983	0.0361506	0.77411	1	-0.163676	0.168232	0.329308
ENSMUSG00000003363	Pld3	protein_coding	-	B9	0.374632	0.0470796	0.117761	0.190681	0.366752	1	0.345702	0.0672024	0.157757	-0.04015	0.849898	1	0.346394	0.067585	0.171564	-0.0378339	0.85835	1	0.247232	0.212584	0.389366
ENSMUSG00000003378	Grik5	protein_coding	L33	B35	-1.053	5.21e-06	3.91e-05	0.0928285	0.715575	1	-0.663536	0.00397469	0.0153847	-0.135745	0.597702	1	0.839756	0.000222606	0.00160697	0.312686	0.219442	0.946448	0.774437	0.00113158	0.00620196
ENSMUSG00000003379	Cd79a	protein_coding	L37	B28	-2.19476	1.17e-09	1.65e-08	-0.0815458	0.832624	1	-1.63829	4.31e-06	3.52e-05	-0.371386	0.341312	1	-2.64358	8.35e-12	3.26e-10	-0.202859	0.601199	1	-1.83769	2.23e-06	2.79e-05
ENSMUSG00000003380	Rabac1	protein_coding	L20	B1	-0.213445	0.290018	0.473718	-0.226869	0.315718	1	0.14	0.487363	0.676584	-0.18056	0.425786	1	0.0819633	0.68579	0.838139	0.0130694	0.953886	1	0.0752065	0.722705	0.864549
ENSMUSG00000003382	Etv3	protein_coding	L15	B32	0.257722	0.141843	0.280016	-0.0865858	0.661261	1	0.354743	0.0434293	0.111658	-0.0227791	0.908578	1	0.811597	3.96e-06	4.73e-05	-0.0930527	0.638941	1	0.710878	0.000112626	0.000879362
ENSMUSG00000003402	Prkcsh	protein_coding	-	B13	0.18561	0.0895498	0.197229	0.0306509	0.802496	1	0.330158	0.00253877	0.0104354	-0.120866	0.326051	1	0.736649	1.73e-11	6.52e-10	0.0787581	0.520973	1	0.538583	2.63e-06	3.23e-05
ENSMUSG00000003410	Elavl3	protein_coding	-	-	0	1	1	0	1	NA	0.25717	0.862007	NA	0.869755	0.581057	NA	0	1	NA	0	1	NA	0	1	NA
ENSMUSG00000003411	Rab3b	protein_coding	-	B30	-3.40866	8.99e-07	7.83e-06	0.69878	0.271404	1	-2.27684	0.000357707	0.00188659	0.297617	0.644352	1	-0.871661	0.150383	0.310186	0.323581	0.614785	1	-1.27204	0.051251	0.136574
ENSMUSG00000003418	St8sia6	protein_coding	L23	B28	-2.5181	0.000111759	0.000637792	-0.122399	0.828958	1	-3.18052	3.52e-05	0.000236802	0.172214	0.759531	1	-0.609986	0.266973	0.465619	0.0468794	0.933973	1	-0.585382	0.316172	0.513081
ENSMUSG00000003420	Fcgrt	protein_coding	L37	B4	-0.580657	0.00951118	0.0316301	-0.0741906	0.766758	1	-0.308619	0.16811	0.319435	-0.0755256	0.762792	1	-0.68851	0.00214495	0.0108477	0.113242	0.650735	1	-0.744193	0.00151549	0.00788847
ENSMUSG00000003421	Nosip	protein_coding	-	-	0.146751	0.24803	0.423799	-0.0364996	0.799448	1	0.136032	0.286483	0.471781	-0.0774465	0.593825	1	-0.106	0.41655	0.619516	-0.0364264	0.801077	1	-0.254871	0.0642249	0.161908
ENSMUSG00000003423	Pih1d1	protein_coding	-	B8	-0.648589	5.99e-07	5.38e-06	0.0793116	0.582287	1	-0.416895	0.00133437	0.00600322	0.0842252	0.561525	1	-0.34089	0.0095736	0.0371055	0.246382	0.0876374	0.710326	-0.473693	0.000633907	0.00379921
ENSMUSG00000003429	Rps11	protein_coding	-	B1	0.173766	0.186524	0.344535	-0.0319221	0.828462	1	0.263137	0.045559	0.115974	-0.0482565	0.743692	1	0.288649	0.0286512	0.089339	0.120433	0.413774	1	0.316392	0.0218027	0.0702422
ENSMUSG00000003435	Supt5	protein_coding	-	-	0.0433122	0.639626	0.808492	-0.307593	0.0031569	0.215974	0.0795628	0.390451	0.583776	-0.0797021	0.444618	1	0.108124	0.245953	0.439787	-0.0061251	0.953046	1	-0.113905	0.244336	0.430293
ENSMUSG00000003436	Dll3	protein_coding	-	-	0	1	NA	0	1	NA	0	1	NA	0.701915	0.686983	NA	0	1	NA	0	1	NA	0	1	NA
ENSMUSG00000003437	Paf1	protein_coding	-	B9	-0.0459979	0.666714	0.829741	0.175509	0.141963	0.907239	-0.0744301	0.487523	0.676762	0.0984207	0.413656	1	0.168895	0.117472	0.25945	0.146311	0.222924	0.952506	0.289417	0.010189	0.0382646
ENSMUSG00000003438	Timm50	protein_coding	-	B12	-0.53705	0.00268959	0.0107215	0.0372796	0.851711	1	-0.286814	0.108904	0.230446	-0.0890313	0.657424	1	-0.309102	0.08713	0.207184	0.112259	0.574166	1	-0.432672	0.022639	0.0723475
ENSMUSG00000003444	Med29	protein_coding	-	-	0.107988	0.478219	0.668168	0.511748	0.0024913	0.186966	0.0254038	0.868599	0.965414	0.267931	0.120028	0.921198	0.60523	8.12e-05	0.000675303	0.235687	0.170674	0.883963	0.499236	0.00195581	0.0097537
ENSMUSG00000003452	Bicd1	protein_coding	L11	-	2.57629	2.72e-06	2.15e-05	0.892379	0.158027	0.922661	2.41999	1.17e-05	8.77e-05	0.964465	0.130802	0.938709	2.50476	6.9e-06	7.78e-05	0.481989	0.462815	1	2.41757	2.73e-05	0.000254457
ENSMUSG00000003458	Ncstn	protein_coding	-	B4	0.194345	0.151254	0.293669	-0.129337	0.394698	1	0.348732	0.0100452	0.0336682	-0.115866	0.446921	1	0.447355	0.000991166	0.00571606	0.0623539	0.681561	1	0.276482	0.0519374	0.137749
ENSMUSG00000003464	Pex19	protein_coding	-	-	-0.303291	0.012951	0.0410874	0.0823158	0.546131	1	0.0558115	0.647262	0.808735	0.0720262	0.598122	1	0.435469	0.000362419	0.00243581	0.224264	0.100204	0.744315	0.397291	0.00186862	0.00938623
ENSMUSG00000003469	Phyhip	protein_coding	L24	B34	-3.29839	0.000749298	0.00349554	-2.8216	0.00988894	0.371023	-1.81946	0.03106	0.0850891	0.960302	0.235744	1	-0.356987	0.648927	0.813025	0.228914	0.783319	1	-0.957648	0.268001	0.458463
ENSMUSG00000003476	Crhr2	protein_coding	L22	-	-6.41158	1.92e-10	3.06e-09	-0.719314	0.339547	1	-3.77258	3.27e-06	2.73e-05	0.509171	0.489319	1	-3.21463	6.63e-05	0.000566719	0.0514044	0.944752	NA	-3.31451	0.000141639	0.0010717
ENSMUSG00000003477	Inmt	protein_coding	L34	B23	-8.46606	2.53e-61	4.34e-58	-0.124172	0.824392	1	-7.56668	4.96e-50	4.05e-47	-0.291362	0.602606	1	-6.49619	1.43e-37	1.47e-34	-0.335544	0.548766	1	-7.74021	5.2e-47	1.4e-43
ENSMUSG00000003484	Cyp4f18	protein_coding	L3	B29	2.84041	7.47e-18	3.06e-16	0.613716	0.108481	0.858804	2.97831	1.89e-19	1.09e-17	0.564127	0.146391	0.952677	1.43483	2.65e-05	0.000253644	-0.149243	0.713085	1	1.53529	1.45e-05	0.000145444
ENSMUSG00000003500	Impdh1	protein_coding	L28	B9	1.61601	2.53e-07	2.42e-06	0.0158575	0.964383	1	1.84435	4e-09	5.83e-08	0.00893923	0.980025	1	0.883135	0.00529457	0.0229266	-0.264358	0.461008	1	0.584039	0.0786986	0.189035
ENSMUSG00000003505	Psg18	protein_coding	-	-	0	1	NA	0	1	NA	0	1	NA	0	1	NA	0.131953	0.893774	NA	0	1	NA	0	1	NA
ENSMUSG00000003518	Dusp3	protein_coding	L34	B7	0.259931	0.148429	0.289575	-0.175967	0.382939	1	0.269746	0.133978	0.269997	0.140072	0.487239	1	0.00586189	0.97413	1	0.175762	0.383011	1	-0.0703196	0.710111	0.856591
ENSMUSG00000003526	Prodh	protein_coding	L20	B4	-1.69706	4.56e-11	7.9e-10	0.240201	0.403373	1	-0.926189	0.000323276	0.00172805	-0.336356	0.242297	1	-1.71165	3.36e-11	1.22e-09	-0.14496	0.614216	1	-2.3032	1.71e-17	1.48e-15
ENSMUSG00000003527	Dgcr14	protein_coding	-	B9	-0.0874283	0.585412	0.763884	-0.204707	0.261585	1	0.0877105	0.584799	0.76199	-0.241608	0.19194	1	0.0109968	0.946614	1	-0.201014	0.274584	0.995221	0.000395982	0.998168	1
ENSMUSG00000003528	Slc25a1	protein_coding	L23	B7	-1.31612	2.96e-14	7.82e-13	-0.0751439	0.69728	1	-0.941392	5.38e-08	6.42e-07	0.087523	0.65057	1	-0.62339	0.000320569	0.00219426	-0.0101473	0.958118	1	-0.888601	9.67e-07	1.32e-05
ENSMUSG00000003531	Dgcr6	protein_coding	-	B4	-1.37128	4.84e-11	8.35e-10	0.280769	0.21935	0.978459	-1.01538	1.05e-06	9.76e-06	0.0577103	0.802017	1	-0.582029	0.00529566	0.0229266	0.077937	0.734492	1	-0.661343	0.00255548	0.0122293
ENSMUSG00000003534	Ddr1	protein_coding	-	B26	1.71355	6.3e-07	5.65e-06	0.247063	0.527061	1	2.02008	4.23e-09	6.12e-08	0.302115	0.441669	1	1.21727	0.000468334	0.00303677	0.242526	0.536615	1	0.817001	0.0254313	0.0792645
ENSMUSG00000003541	Ier3	protein_coding	L21	B18	2.20013	2.45e-08	2.81e-07	-0.598734	0.191102	0.955469	2.27262	8.53e-09	1.17e-07	0.310968	0.489114	1	3.64689	2.06e-20	2.85e-18	-0.168051	0.711467	1	3.59321	2e-18	2.02e-16
ENSMUSG00000003545	Fosb	protein_coding	NA	B4	0.435568	0.37608	0.569093	0.541674	0.324023	1	0.274426	0.584728	0.761944	0.461302	0.412129	1	2.51349	1.02e-07	1.85e-06	0.0750758	0.896767	1	1.04019	0.0442097	0.121647
ENSMUSG00000003546	Klc4	protein_coding	L34	-	-1.03612	2.07e-07	2.01e-06	-0.0159825	0.942687	1	-0.818161	4.13e-05	0.000273789	-0.135924	0.541738	1	-1.21161	1.69e-09	4.57e-08	0.0309094	0.889495	1	-1.55634	1.88e-13	9.3e-12
ENSMUSG00000003549	Ercc1	protein_coding	-	-	0.329215	0.058921	0.141237	0.014502	0.942479	1	0.236386	0.180885	0.337354	0.0344848	0.866038	1	-0.0507679	0.784095	0.90554	-0.131581	0.523251	1	0.0116721	0.952143	1
ENSMUSG00000003555	Cyp17a1	protein_coding	-	-	1.83616	0.0134282	0.0423279	1.69116	0.0398613	0.640259	2.05789	0.00559269	0.0205529	0.401455	0.625756	1	2.65369	0.000353026	0.00238234	0.403311	0.62415	1	2.38583	0.00207046	0.0102343
ENSMUSG00000003559	As3mt	protein_coding	L29	B12	0.449945	0.0289521	0.0793197	0.336726	0.143832	0.908558	0.462416	0.0248666	0.0710091	-0.0458939	0.842623	1	0.770287	0.000188734	0.00139471	0.0896822	0.697664	1	0.723705	0.000794294	0.00458684
ENSMUSG00000003573	Homer3	protein_coding	L27	B35	-0.00975102	0.96919	1	0.0464583	0.870429	1	0.628365	0.0118199	0.0384071	0.0104609	0.971152	1	-0.371128	0.162695	0.328102	-0.0725361	0.802122	1	-0.297803	0.285654	0.47855
ENSMUSG00000003575	Crtc1	protein_coding	L27	B32	0.0067313	0.969243	1	-0.126549	0.520225	1	0.0617796	0.724116	0.867047	-0.0153399	0.938123	1	0.46959	0.00749144	0.0304034	-0.0337335	0.864232	1	0.360391	0.0502471	0.134479
ENSMUSG00000003581	Rnf215	protein_coding	L33	-	-0.232527	0.156087	0.300952	0.192874	0.291	1	0.0335855	0.83755	0.947074	-0.0418657	0.821765	1	-0.120278	0.472329	0.673451	0.143408	0.435832	1	-0.073066	0.676789	0.834774
ENSMUSG00000003585	Sec14l2	protein_coding	L34	B23	-2.16609	1.19e-06	1.01e-05	-0.0795591	0.872786	1	-1.88119	2.45e-05	0.000171646	-0.165786	0.738642	1	-1.46218	0.00104128	0.00594456	-0.105118	0.832452	1	-1.62698	0.000479746	0.0029988
ENSMUSG00000003604	Aven	protein_coding	-	B8	-0.592398	0.000939408	0.00425954	-0.190203	0.342058	1	-0.480031	0.00754929	0.0264624	-0.175929	0.383865	1	-0.423683	0.0205425	0.0687005	-0.00260436	0.989618	1	-0.137089	0.470398	0.666984
ENSMUSG00000003617	Cp	protein_coding	L11	B7	1.97864	4.56e-15	1.35e-13	0.0862003	0.759823	1	1.70063	1.62e-11	3.47e-10	0.1122	0.690694	1	2.1072	6.96e-17	6.07e-15	0.156841	0.57805	1	2.29796	3.12e-18	3.05e-16
ENSMUSG00000003623	Crot	protein_coding	-	B23	-2.38236	1.63e-21	9.78e-20	-0.113067	0.685431	1	-2.10415	3.97e-17	1.74e-15	0.103879	0.709787	1	-1.22469	9.69e-07	1.36e-05	0.482506	0.0838564	0.695787	-1.00369	0.000123273	0.000948395
ENSMUSG00000003644	Rps6ka1	protein_coding	L15	B11	0.516383	0.0161962	0.0495343	-0.239536	0.322205	1	0.479785	0.0256829	0.0729088	-0.19412	0.423878	1	-0.398823	0.067527	0.171485	-0.0412787	0.864529	1	-0.392804	0.0854861	0.201019
ENSMUSG00000003657	Calb2	protein_coding	L11	-	0	1	1	0	1	1	1.83495	0.261685	0.442619	0	1	1	0	1	1	0	1	NA	0.733379	0.665377	0.82612
ENSMUSG00000003660	Snrnp200	protein_coding	-	-	-0.0286647	0.730197	0.877007	-0.0318949	0.732236	1	0.028987	0.727654	0.869456	-0.0449773	0.630824	1	-0.0221297	0.791799	0.909753	-0.0745741	0.425207	1	-0.22638	0.0101265	0.0381097
ENSMUSG00000003662	Ciao1	protein_coding	-	B9	-0.550797	0.00311841	0.0121781	0.0369859	0.8588	1	-0.38973	0.0365843	0.0970003	-0.026988	0.897024	1	-0.357414	0.0565257	0.15033	0.0410361	0.843772	1	-0.443016	0.0240811	0.0759463
ENSMUSG00000003665	Has1	protein_coding	L13	B5	4.35748	0.000101297	0.000583024	2.24987	0.075179	0.767413	4.25465	0.00015573	0.000904248	1.92032	0.141583	0.951244	2.63659	0.0263084	0.0835213	0	1	1	3.21855	0.00692521	0.0280315
ENSMUSG00000003680	Taf6l	protein_coding	-	B9	0.0769816	0.647923	0.814954	0.117309	0.535133	1	-0.164654	0.33224	0.523646	-0.0374869	0.844487	1	-0.279537	0.105217	0.239029	0.0119284	0.95006	1	-0.418676	0.0212755	0.0688839
ENSMUSG00000003721	Insig2	protein_coding	-	B8	0.360569	0.105223	0.223019	-0.279046	0.262214	1	0.935867	2.6e-05	0.000181124	-0.226001	0.364038	1	1.14074	2.97e-07	4.8e-06	0.0453578	0.855364	1	1.44746	4.93e-10	1.38e-08
ENSMUSG00000003731	Kpna6	protein_coding	-	-	-0.097299	0.293316	0.477497	0.0340488	0.742964	1	-0.140144	0.131697	0.266553	0.182164	0.080124	0.80001	-0.0262364	0.779772	0.902966	0.0935489	0.368919	1	-0.0993476	0.313028	0.509504
ENSMUSG00000003746	Man1a	protein_coding	-	B28	-0.762301	0.000101762	0.000584987	-0.181544	0.407415	1	-0.873204	8.58e-06	6.61e-05	-0.0612356	0.779946	1	-0.737589	0.000172524	0.00129628	0.0880554	0.687785	1	-0.932239	5.69e-06	6.37e-05
ENSMUSG00000003752	Itpkc	protein_coding	L12	-	0.412056	0.0928179	0.202666	-0.200946	0.469105	1	0.649257	0.00808922	0.0280738	-0.133663	0.631775	1	1.03921	2.34e-05	0.000227945	0.0330116	0.905231	1	0.365305	0.158839	0.316502
ENSMUSG00000003762	Coq8b	protein_coding	L11	B13	2.19833	5.51e-17	2.03e-15	0.128177	0.664615	1	2.3261	7.95e-19	4.25e-17	0.140568	0.635398	1	2.56761	1.45e-22	2.63e-20	0.197843	0.503901	1	2.09966	2.09e-14	1.18e-12
ENSMUSG00000003778	Brd8	protein_coding	-	B32	0.142438	0.243861	0.418995	-0.0602898	0.662018	1	0.0781073	0.524616	0.709497	-0.0588732	0.671748	1	0.119594	0.335233	0.538444	-0.193481	0.164469	0.873523	0.290655	0.0246987	0.0774608
ENSMUSG00000003779	Kif20a	protein_coding	L6	B10	2.65324	3.31e-17	1.25e-15	-0.00665278	0.98598	1	2.5512	6.15e-16	2.4e-14	0.816674	0.0253996	0.525413	1.02265	0.0019379	0.0100098	0.23224	0.537567	1	1.10609	0.00125517	0.00677922
ENSMUSG00000003808	Farsa	protein_coding	L14	-	0.512643	0.000344414	0.00176129	-0.0166987	0.918133	1	0.471214	0.00104502	0.00483642	0.164711	0.311811	1	0.427062	0.00331752	0.015622	0.0992444	0.542091	1	0.380696	0.0124458	0.0450358
ENSMUSG00000003809	Gcdh	protein_coding	-	B23	-1.43591	3.85e-09	4.96e-08	0.227211	0.403748	1	-0.782794	0.00131788	0.00593485	-0.0452383	0.867999	1	-0.751828	0.00204329	0.0104414	0.15452	0.570193	1	-1.02143	6.18e-05	0.00052498
ENSMUSG00000003810	Mast2	protein_coding	-	B35	0.938677	2.02e-05	0.000135241	-0.0914751	0.711618	1	0.925174	2.68e-05	0.000185923	0.0331524	0.893556	1	0.998779	6.06e-06	6.91e-05	0.0321019	0.896835	1	0.909123	8.21e-05	0.000672538
ENSMUSG00000003812	Dnase2a	protein_coding	L6	B7	0.104923	0.616642	0.789987	0.144364	0.538274	1	0.0164995	0.937386	1	0.215491	0.359287	1	-0.126209	0.550805	0.739157	0.144977	0.537351	1	0.0487536	0.825321	0.93382
ENSMUSG00000003813	Rad23a	protein_coding	-	B34	-0.425267	0.24002	0.414055	0.13692	0.734491	1	-0.368397	0.308903	0.497702	0.177459	0.660385	1	-0.807674	0.0260907	0.0829894	0.193769	0.631329	1	-1.14136	0.00267752	0.0127224
ENSMUSG00000003814	Calr	protein_coding	L6	B13	0.366661	0.0386934	0.100495	-0.134606	0.497107	1	0.407187	0.0216836	0.0634598	-0.402598	0.0423077	0.640401	1.19469	1.63e-11	6.16e-10	-0.0403175	0.838836	1	1.18014	1.97e-10	5.88e-09
ENSMUSG00000003824	Syce2	protein_coding	L6	B10	0.61163	0.0742946	0.170048	-0.286602	0.482952	1	0.434492	0.211627	0.378962	0.788287	0.04068	0.635573	-0.446131	0.240024	0.432778	0.040179	0.920583	1	0.298115	0.430183	0.627145
ENSMUSG00000003847	Nfat5	protein_coding	L20	B32	-0.753787	0.00188034	0.00780854	-0.266121	0.32582	1	-0.935811	0.000115278	0.000691454	0.110401	0.683493	1	-0.793081	0.00110029	0.00622371	0.0281756	0.917129	1	-0.668665	0.00848977	0.0330594
ENSMUSG00000003848	Nob1	protein_coding	-	-	0.374367	0.0177716	0.0533713	0.422739	0.0170299	0.465232	0.68238	1.5e-05	0.000110474	0.369635	0.0395853	0.628692	0.91558	8.71e-09	2.03e-07	0.20372	0.258859	0.984583	0.889974	8.7e-08	1.5e-06
ENSMUSG00000003849	Nqo1	protein_coding	L20	-	-0.0898674	0.798412	0.92818	-0.0538808	0.891005	1	0.548264	0.118706	0.246353	-0.295058	0.454708	1	-1.52154	2.26e-05	0.000221245	-0.316747	0.422001	1	-1.86301	8.89e-07	1.22e-05
ENSMUSG00000003863	Ppfia3	protein_coding	L24	-	-0.311494	0.808131	0.93519	-0.760869	0.587703	1	0.310071	0.80298	0.923552	-0.576399	0.681277	1	1.04513	0.388459	0.59159	-0.631248	0.652852	NA	0.0858553	0.948611	1
ENSMUSG00000003865	Gys1	protein_coding	L24	B7	0.738535	0.0337903	0.0899307	-0.0315002	0.935996	1	1.00442	0.00388606	0.0150876	0.792748	0.0416845	0.639837	0.188863	0.592398	0.771964	-0.23482	0.552382	1	0.105693	0.774847	0.897459
ENSMUSG00000003868	Ruvbl2	protein_coding	-	B13	0.131128	0.515197	0.70154	-0.0860071	0.705085	1	0.0883782	0.662157	0.820129	-0.146611	0.52248	1	-0.141269	0.492071	0.689815	0.0431625	0.849571	1	-0.171981	0.425244	0.622117
ENSMUSG00000003872	Lin7b	protein_coding	-	-	0	1	1	0	1	1	1.12091	0.395343	0.588707	0	1	NA	2.46244	0.0490793	0.135046	1.57778	0.26083	NA	1.46477	0.287818	0.480902
ENSMUSG00000003873	Bax	protein_coding	L3	B12	0.394923	0.0112627	0.0366131	0.030243	0.86406	1	0.452249	0.00380457	0.0148114	0.148442	0.40301	1	-0.184773	0.25222	0.447758	-0.137238	0.443102	1	0.013668	0.935178	1
ENSMUSG00000003882	Il7r	protein_coding	L3	B37	2.07432	5.16e-10	7.73e-09	0.280889	0.465966	1	1.90922	1.2e-08	1.6e-07	-0.882063	0.0361391	0.60995	0.662057	0.0564403	0.15014	-0.740287	0.0734459	0.657579	1.24767	0.000458682	0.00289316
ENSMUSG00000003923	Tfam	protein_coding	-	B1	-0.722999	3.16e-07	2.96e-06	0.0286054	0.855645	1	-0.899927	2.57e-10	4.56e-09	-0.0423284	0.788911	1	-0.348856	0.0143366	0.0516519	-0.046987	0.766021	1	-0.31396	0.0352866	0.102214
ENSMUSG00000003929	Zfp81	protein_coding	-	B31	-1.30352	2.72e-06	2.14e-05	-0.413893	0.178058	0.942594	-1.39521	6.54e-07	6.31e-06	-0.158824	0.605387	1	-1.06125	0.000175408	0.00131474	-0.29802	0.333022	1	-0.55889	0.0556684	0.14518
ENSMUSG00000003934	Efnb3	protein_coding	L34	B21	-1.00454	0.109453	0.230053	-0.280137	0.680426	1	-0.58885	0.340026	0.532009	0.414999	0.525009	1	-0.680793	0.297115	0.497828	0.965152	0.123385	0.79618	-0.728983	0.297001	0.490688
ENSMUSG00000003948	Mmd	protein_coding	L27	B36	-1.39618	3.01e-07	2.84e-06	0.21348	0.482242	1	-1.20679	9.53e-06	7.28e-05	0.201085	0.508194	1	-0.776615	0.00440014	0.019695	0.366761	0.227359	0.954336	-0.616063	0.0306729	0.0918141
ENSMUSG00000003949	Hlf	protein_coding	L33	B27	-0.757439	0.0350895	0.0927914	0.164006	0.682329	1	-0.705773	0.0496533	0.124242	0.077212	0.847297	1	-0.151627	0.67328	0.828859	0.249151	0.534161	1	-0.178417	0.635067	0.80443
ENSMUSG00000003955	Fam162a	protein_coding	L16	B8	-0.398689	0.124957	0.254879	0.0928739	0.748801	1	-0.251502	0.333289	0.524552	-0.0259559	0.92885	1	-0.358373	0.169782	0.338526	-0.104919	0.718143	1	-0.320404	0.240522	0.425868
ENSMUSG00000003970	Rpl8	protein_coding	-	B1	0.0268926	0.872723	0.980513	-0.0726494	0.698717	1	0.295565	0.0782799	0.178188	-0.0826368	0.659917	1	0.504803	0.00264794	0.0129191	0.0735144	0.695333	1	0.47139	0.00727004	0.029219
ENSMUSG00000003974	Grm3	protein_coding	-	-	0	1	NA	0	1	NA	0	1	NA	0	1	NA	0	1	NA	0	1	NA	0	1	NA
ENSMUSG00000003992	Ssbp2	protein_coding	-	B34	0.621447	0.0390878	0.101375	0.302404	0.377364	1	0.830734	0.00584277	0.0213071	0.0952813	0.786789	1	0.675434	0.0287977	0.089692	0.457944	0.181719	0.899206	0.818947	0.0107037	0.0397296
ENSMUSG00000004018	Fancl	protein_coding	-	B12	-0.170408	0.504488	0.691833	0.254431	0.37007	1	-0.228743	0.374942	0.568192	0.0504637	0.861726	1	-0.0359925	0.890636	0.974322	0.200191	0.48493	1	0.00976126	0.971607	1
ENSMUSG00000004031	Brinp2	protein_coding	L19	-	-0.774658	0.568286	0.747953	-0.729551	0.618009	1	-1.07241	0.429592	0.622422	0.165299	0.909079	1	-0.139053	0.918065	0.989668	-0.603594	0.679916	NA	1.10051	0.410598	0.608228
ENSMUSG00000004032	Gstm5	protein_coding	L16	B34	-0.248725	0.412517	0.606599	0.27836	0.41038	1	-0.251367	0.408614	0.601817	0.276015	0.415768	1	0.307693	0.312064	0.514351	-0.0265603	0.937764	1	0.543402	0.0869223	0.203146
ENSMUSG00000004035	Gstm7	protein_coding	L28	B22	-1.43607	0.00013196	0.000741765	0.229955	0.582515	1	-1.33672	0.000374733	0.00196964	0.181486	0.664524	1	-1.07141	0.00439135	0.0196597	0.0141873	0.972959	1	-1.41336	0.000331007	0.00219522
ENSMUSG00000004038	Gstm3	protein_coding	L24	-	0.110177	0.850138	0.965368	0.171521	0.79139	1	0.7413	0.203596	0.368588	0.401499	0.535819	1	-4.98658	5.81e-17	5.17e-15	-0.712581	0.272123	0.995041	-5.71009	1.91e-19	2.33e-17
ENSMUSG00000004040	Stat3	protein_coding	L15	B18	0.767106	3.59e-05	0.000229398	0.220236	0.288724	1	0.916185	8.01e-07	7.58e-06	0.473228	0.0226346	0.496755	1.48802	1.1e-15	7.93e-14	0.698149	0.000766642	0.0396608	1.35892	2.55e-12	1.05e-10
ENSMUSG00000004043	Stat5a	protein_coding	L14	-	-0.756063	4.97e-07	4.52e-06	-0.225525	0.178922	0.942747	-0.758023	5.2e-07	5.1e-06	-0.426388	0.0119425	0.361811	-0.805168	1.53e-07	2.63e-06	-0.0289361	0.863057	1	-0.92619	1.02e-08	2.14e-07
ENSMUSG00000004044	Ptrf	protein_coding	L33	B35	-0.232113	0.473068	0.663015	0.131965	0.714694	1	0.20707	0.521645	0.706698	0.224664	0.53432	1	-1.02026	0.00194069	0.0100194	-0.0931138	0.797193	1	-0.979824	0.00447036	0.0195263
ENSMUSG00000004054	Map3k11	protein_coding	-	-	0.0431821	0.76784	0.905022	-0.0324475	0.843193	1	0.202893	0.165641	0.315819	0.0434159	0.79174	1	0.277763	0.0588121	0.154748	0.236064	0.149765	0.851189	0.0156362	0.919252	0.998927
ENSMUSG00000004056	Akt2	protein_coding	-	B35	-0.436928	0.000296833	0.00154205	-0.0527923	0.695715	1	-0.349972	0.0037864	0.0147532	0.107321	0.426972	1	-0.13178	0.277012	0.476185	0.163388	0.226018	0.954336	-0.368355	0.00376767	0.016977
ENSMUSG00000004069	Dnaja3	protein_coding	-	-	0.266228	0.243542	0.418569	-0.0385291	0.880041	1	0.290877	0.202734	0.367384	-0.077852	0.760619	1	0.137298	0.548262	0.737143	0.0285608	0.910955	1	-0.0936974	0.695388	0.846878
ENSMUSG00000004070	Hmox2	protein_coding	L3	B9	0.441685	8.97e-05	0.000522961	0.249666	0.0484995	0.675825	0.58191	2.51e-07	2.66e-06	0.09164	0.472015	1	0.524889	3.82e-06	4.56e-05	0.0975966	0.442998	1	0.364866	0.00217904	0.0106705
ENSMUSG00000004071	Cdip1	protein_coding	L33	B39	0.484171	0.000285926	0.00149164	0.307252	0.0398402	0.640259	0.907759	9.99e-12	2.22e-10	0.270501	0.0711567	0.763152	1.55752	1.62e-31	7.74e-29	0.225128	0.133007	0.816776	1.52593	6.63e-28	2.42e-25
ENSMUSG00000004085	Zak	protein_coding	L32	B7	-0.679859	0.00122785	0.00538844	-0.180905	0.440992	1	-0.49041	0.0197795	0.0587357	0.267503	0.253532	1	-0.627096	0.00319189	0.0151397	-0.0947331	0.686997	1	-0.697193	0.00178342	0.00902564
ENSMUSG00000004096	Cwc15	protein_coding	L4	B13	-0.0675778	0.52481	0.710165	0.102681	0.388175	1	-0.0965721	0.364933	0.558056	0.0738504	0.537005	1	-0.0734702	0.494576	0.692055	-0.0384149	0.748269	1	0.0328183	0.770293	0.894349
ENSMUSG00000004098	Col5a3	protein_coding	L11	B38	-2.13955	3.53e-09	4.58e-08	-0.728508	0.0702381	0.757377	-2.01867	2.59e-08	3.27e-07	-0.117564	0.769874	1	-1.14081	0.00162442	0.00863498	0.459272	0.252224	0.982207	-1.08847	0.00403163	0.0179634
ENSMUSG00000004099	Dnmt1	protein_coding	L6	B10	0.882398	4.82e-07	4.4e-06	-0.109635	0.579798	1	0.672502	0.000129789	0.00077062	0.0262698	0.89468	1	0.168543	0.342567	0.545866	-0.169117	0.395012	1	-0.0303545	0.870636	0.964963
ENSMUSG00000004100	Ppan	protein_coding	L15	B9	0.867338	7.46e-06	5.43e-05	0.424161	0.0514202	0.683592	0.850257	1.18e-05	8.83e-05	0.416662	0.0570746	0.711913	1.02391	1.52e-07	2.61e-06	0.364797	0.0955317	0.732499	1.02165	5.28e-07	7.61e-06
ENSMUSG00000004105	Angptl2	protein_coding	L33	B20	-3.09568	1.27e-22	8.65e-21	-0.0204391	0.952635	1	-2.71845	6.72e-18	3.21e-16	-0.17256	0.616794	1	-1.83025	5.51e-09	1.33e-07	-0.680657	0.0490468	0.546856	-2.30197	4.18e-12	1.63e-10
ENSMUSG00000004110	Cacna1e	protein_coding	L37	B29	-2.2296	1.22e-05	8.51e-05	0.173904	0.715104	1	-1.84383	0.000222784	0.00124985	0.0906762	0.85226	1	-2.07118	0.000170464	0.00128259	0.742698	0.111052	0.768813	-1.16596	0.0257593	0.080106
ENSMUSG00000004113	Cacna1b	protein_coding	L30	B7	3.46163	2.84e-06	2.23e-05	-2.2267	0.0632147	0.734825	3.17146	2.01e-05	0.000143393	-2.03982	0.0871667	0.827325	4.52453	8.71e-10	2.48e-08	-2.09493	0.0791498	0.682453	3.94727	1.98e-07	3.13e-06
ENSMUSG00000004127	Trmt10a	protein_coding	-	-	-0.451942	0.0562557	0.136107	-0.0419779	0.873731	1	-0.604689	0.011764	0.0382691	-0.297927	0.270908	1	-0.374262	0.124452	0.270648	-0.0997838	0.708507	1	-0.275398	0.280033	0.472478
ENSMUSG00000004151	Etv1	protein_coding	L34	B4	0.33083	0.395859	0.589686	0.24117	0.582892	1	0.4379	0.262652	0.443991	-0.577844	0.21705	1	-0.374402	0.365955	0.569728	-0.0988511	0.826474	1	-0.381697	0.381999	0.580396
ENSMUSG00000004187	Kifc2	protein_coding	L34	B39	-1.76556	2.57e-10	4.03e-09	-0.037714	0.902128	1	-1.89689	1.56e-11	3.37e-10	-0.1794	0.5604	1	-1.33609	2.09e-06	2.67e-05	0.297545	0.331293	1	-1.42231	1.57e-06	2.02e-05
ENSMUSG00000004207	Psap	protein_coding	L5	B13	1.13157	3.72e-12	7.62e-11	0.1451	0.425575	1	1.31687	6.22e-16	2.42e-14	-0.148524	0.414963	1	-0.177158	0.277241	0.476502	-0.222272	0.222474	0.951965	-0.286017	0.0934975	0.214645
ENSMUSG00000004221	Ikbkg	protein_coding	-	-	-0.0853359	0.521204	0.706862	-0.236209	0.113227	0.86912	0.0353487	0.790553	0.914311	0.084789	0.569529	1	-0.207165	0.121574	0.266271	0.0735838	0.621415	1	-0.148486	0.28866	0.481823
ENSMUSG00000004231	Pax2	protein_coding	-	-	0	1	NA	0	1	NA	0	1	NA	0	1	NA	0	1	NA	0	1	NA	0	1	NA
ENSMUSG00000004233	Wars2	protein_coding	-	B31	-0.134991	0.609952	0.78424	-0.271202	0.364095	1	-0.248377	0.350904	0.543372	0.447766	0.129608	0.938448	-0.25273	0.349473	0.553186	0.132081	0.656589	1	-0.197049	0.485812	0.682286
ENSMUSG00000004263	Atn1	protein_coding	-	-	-0.266618	0.354008	0.545366	0.0689486	0.830051	1	0.0278953	0.922553	0.995379	0.233778	0.468782	1	0.410517	0.155544	0.317817	0.28776	0.369255	1	0.749782	0.0119238	0.0434165
ENSMUSG00000004264	Phb2	protein_coding	L15	-	-0.46774	0.000646154	0.00306377	0.106923	0.484995	1	-0.148824	0.277582	0.461361	0.178611	0.243843	1	0.0709158	0.605462	0.78297	0.222535	0.146261	0.844348	-0.0827543	0.564713	0.746738
ENSMUSG00000004266	Ptpn6	protein_coding	L3	-	1.57979	9.35e-11	1.54e-09	0.285351	0.296096	1	1.35538	2.79e-08	3.49e-07	-0.234455	0.392428	1	-0.146868	0.549582	0.738159	-0.267104	0.329752	1	-0.23846	0.353188	0.551407
ENSMUSG00000004267	Eno2	protein_coding	-	-	0.0444066	0.935114	1	-0.535613	0.420689	1	0.529323	0.324202	0.514815	0.0278621	0.96516	1	0.606364	0.272022	0.470992	-1.3275	0.0820497	0.691824	0.499961	0.391746	0.589537
ENSMUSG00000004268	Emg1	protein_coding	-	B1	-0.659449	1.46e-06	1.22e-05	-0.0549966	0.718501	1	-0.605885	1.02e-05	7.73e-05	-0.144803	0.345674	1	-0.311949	0.0238216	0.0769886	0.0582705	0.702868	1	-0.311891	0.031025	0.0927005
ENSMUSG00000004270	Lpcat3	protein_coding	-	B5	-0.91991	3e-06	2.35e-05	0.09757	0.657091	1	-0.481048	0.0145446	0.0457918	0.199831	0.363417	1	0.0902342	0.64674	0.811638	0.067075	0.760337	1	0.216532	0.292811	0.486226
ENSMUSG00000004285	Atp6v1f	protein_coding	-	B2	0.189344	0.197981	0.359778	0.214218	0.193621	0.958673	0.191817	0.193155	0.354235	0.045206	0.785375	1	0.0839289	0.572684	0.757132	0.174437	0.291531	0.997753	0.121352	0.435505	0.632463
ENSMUSG00000004296	Il12b	protein_coding	L7	-	-0.38712	0.639595	0.808492	-0.325446	0.725116	1	-0.211056	0.798844	0.920506	-2.83173	0.014439	0.400682	-0.284115	0.737959	0.875741	-1.87409	0.0721793	0.652766	-1.67586	0.088328	0.20545
ENSMUSG00000004317	Clcn5	protein_coding	L10	B4	0.847377	5.65e-05	0.000345989	-0.151745	0.527335	1	0.657628	0.00186184	0.00801859	0.300632	0.208116	1	0.76552	0.000322592	0.0022074	0.148876	0.53384	1	0.687252	0.0020351	0.0100976
ENSMUSG00000004319	Clcn3	protein_coding	-	B36	-0.575432	0.0150115	0.0465164	-0.427766	0.105857	0.855825	-0.633303	0.00748154	0.0262594	-0.153248	0.562371	1	-0.108989	0.645413	0.810728	-0.116968	0.658229	1	-0.0759303	0.75916	0.886585
ENSMUSG00000004328	Hif3a	protein_coding	L18	B5	4.64877	3.69e-18	1.56e-16	0.659847	0.308951	1	4.32907	7.16e-16	2.75e-14	1.53877	0.0127594	0.370386	2.78388	4.52e-07	6.98e-06	-0.546137	0.471277	1	2.373	3.56e-05	0.00032285
ENSMUSG00000004341	Gpx6	protein_coding	-	-	-3.95587	0.0244903	0.0694275	0.500126	0.776252	1	-3.05009	0.082863	0.186379	-0.135944	0.938399	NA	-1.08376	0.536728	0.72752	-0.0582571	0.973582	NA	-2.42127	0.169516	0.331038
ENSMUSG00000004344	Gpx5	protein_coding	-	-	0	1	NA	0	1	NA	0	1	NA	0	1	NA	0	1	NA	0	1	NA	0	1	NA
ENSMUSG00000004347	Pde1c	protein_coding	L22	-	-2.11878	0.00025973	0.00136677	-0.0600184	0.917109	1	-2.00394	0.00063718	0.00314945	0.207151	0.719176	1	-2.39426	0.000251177	0.00178665	0.102552	0.858945	1	-1.43767	0.0207927	0.067668
ENSMUSG00000004356	Utp20	protein_coding	L15	B32	0.163395	0.343359	0.534479	-0.333684	0.0865968	0.803154	0.0150671	0.93061	1	-0.0745078	0.702039	1	0.341823	0.0489312	0.134742	-0.174057	0.371644	1	0.316069	0.0818237	0.194609
ENSMUSG00000004359	Spic	protein_coding	L1	-	2.91525	7.12e-11	1.2e-09	0.520772	0.298679	1	2.64808	3.26e-09	4.81e-08	-0.187139	0.711309	1	-0.450359	0.32302	0.525648	-0.511742	0.313113	1	-0.598575	0.210322	0.386538
ENSMUSG00000004360	9330159F19Rik	protein_coding	L34	-	0	1	1	0.7902	0.567976	1	0.187732	0.883762	0.972636	2.46707	0.042099	0.640401	0.646163	0.61297	0.788422	0	1	NA	1.92691	0.121313	0.260559
ENSMUSG00000004364	Cul3	protein_coding	-	-	-0.358602	0.0580734	0.139594	0.00936694	0.964663	1	-0.209639	0.268033	0.450352	0.199541	0.345461	1	0.0135812	0.942884	1	0.0145475	0.945189	1	0.197825	0.317954	0.51485
ENSMUSG00000004366	Sst	protein_coding	-	-	0	1	NA	0	1	NA	0	1	NA	0	1	NA	0.902561	0.575714	NA	0	1	NA	1.69931	0.282592	NA
ENSMUSG00000004371	Il11	protein_coding	L11	-	0.366474	0.737879	0.882756	-1.38315	0.304501	1	0.886178	0.409331	0.602531	0.643072	0.596819	1	3.08618	0.0020825	0.0105915	1.16249	0.315788	NA	2.29507	0.0298975	0.0900186
ENSMUSG00000004383	Large	protein_coding	-	B4	-0.0168965	0.936553	1	-0.193755	0.420427	1	0.237261	0.263457	0.444991	0.195117	0.415092	1	0.0414406	0.848062	0.947109	0.139001	0.56125	1	-0.0800375	0.725232	0.865935
ENSMUSG00000004393	Ddx56	protein_coding	L15	-	0.210567	0.197793	0.359603	-0.144567	0.433128	1	0.193462	0.237918	0.413365	-0.0308264	0.867681	1	0.396008	0.0162487	0.056967	0.0248171	0.892999	1	0.334753	0.052346	0.13853
ENSMUSG00000004394	Tmed4	protein_coding	-	-	0.142053	0.256781	0.43448	-0.00613896	0.965203	1	0.324016	0.00972229	0.0327148	0.0458484	0.745452	1	0.654641	1.89e-07	3.18e-06	0.13917	0.323003	1	0.754748	8.83e-09	1.87e-07
ENSMUSG00000004415	Col26a1	protein_coding	-	-	0	1	1	0	1	1	0	1	1	0	1	1	0	1	1	0	1	NA	0	1	1
ENSMUSG00000004446	Bid	protein_coding	L3	-	0.392278	0.0169164	0.0513459	-0.0280119	0.880068	1	0.116802	0.479906	0.669595	0.0228025	0.902788	1	-0.175838	0.296446	0.497251	0.194076	0.295432	1	-0.14887	0.398724	0.59626
ENSMUSG00000004451	Ralb	protein_coding	L2	B6	0.627644	5.32e-06	3.99e-05	0.100578	0.520787	1	0.732132	1.16e-07	1.31e-06	-0.245633	0.125869	0.932083	0.491607	0.000467689	0.0030335	-0.406314	0.0116957	0.248241	0.422504	0.00413134	0.0183165
ENSMUSG00000004455	Ppp1cc	protein_coding	L14	NA	0.341906	0.224487	0.394084	0.495463	0.114954	0.871282	0.163676	0.561186	0.742303	0.503678	0.109289	0.893957	0.649327	0.0211921	0.0702707	0.762196	0.0152954	0.287485	0.650619	0.0271806	0.0834961
ENSMUSG00000004460	Dnajb11	protein_coding	L6	B13	0.21192	0.0913704	0.200266	-0.442436	0.00173101	0.153867	0.225078	0.0732266	0.168868	-0.748433	1.42175e-07	4.62504e-05	1.13425	1.6e-19	1.88e-17	-0.463085	0.00106922	0.0497642	1.32647	4.55e-24	1.04e-21
ENSMUSG00000004462	Tbccd1	protein_coding	-	-	-0.801043	1.4e-05	9.69e-05	-0.0475711	0.816705	1	-0.76667	3.36e-05	0.000227061	-0.338808	0.101522	0.869764	0.0246606	0.893635	0.975897	-0.137086	0.505727	1	-0.190832	0.324258	0.521633
ENSMUSG00000004473	Clec11a	protein_coding	L37	-	-0.605977	0.115845	0.240684	0.0867085	0.838185	1	-0.104703	0.783856	0.910061	-0.490503	0.268431	1	-0.163541	0.675849	0.83055	-0.285163	0.512992	1	0.305306	0.447465	0.644056
ENSMUSG00000004500	Zfp324	protein_coding	-	-	-0.15255	0.630636	0.801364	-0.346952	0.330697	1	-0.45054	0.157914	0.304895	-0.169059	0.636048	1	-0.0845841	0.791601	0.909634	0.0387565	0.913209	1	-0.19015	0.57096	0.751701
ENSMUSG00000004508	Gab2	protein_coding	L18	B18	1.76308	3.83e-11	6.72e-10	0.0859007	0.775601	1	2.03465	2.35e-14	7.59e-13	-0.178806	0.556543	1	0.8573	0.00144818	0.00784871	-0.570764	0.0623401	0.613839	0.884641	0.00165498	0.00847603
ENSMUSG00000004530	Coro1c	protein_coding	L15	B6	0.757231	1.94e-07	1.9e-06	-0.0829869	0.61307	1	0.931202	1.57e-10	2.91e-09	0.0673985	0.681824	1	0.598467	4.41e-05	0.000394784	-0.288188	0.081003	0.687734	0.479542	0.00176951	0.00897002
ENSMUSG00000004535	Tax1bp1	protein_coding	L4	B34	0.629912	0.0178688	0.0536156	0.0537749	0.856409	1	0.385202	0.147627	0.289973	0.00349388	0.990623	1	-0.0482967	0.856057	0.952777	0.0110627	0.970313	1	0.27008	0.33178	0.529872
ENSMUSG00000004540	Psg17	protein_coding	L5	-	0	1	1	0	1	1	1.15728	0.378833	0.572085	0	1	1	0.700791	0.602052	0.780012	0	1	NA	0	1	1
ENSMUSG00000004542	Psg19	protein_coding	-	-	0	1	NA	0	1	NA	0	1	NA	0	1	NA	0	1	NA	0	1	NA	0	1	NA
ENSMUSG00000004552	Ctse	protein_coding	L14	B34	-0.227301	0.633982	0.803901	0.372928	0.481567	1	-0.340749	0.477266	0.66726	1.31676	0.0123715	0.369115	-1.22343	0.0136222	0.0495509	0.141196	0.791089	1	0.298746	0.550869	0.735521
ENSMUSG00000004558	Ndrg2	protein_coding	L20	B21	-2.43543	9.15e-10	1.31e-08	0.177484	0.689012	1	-1.86761	2.65e-06	2.26e-05	-0.0377289	0.932205	1	-1.46831	0.000222575	0.00160697	0.0950057	0.830376	1	-1.84541	9.01e-06	9.57e-05
ENSMUSG00000004561	Mettl17	protein_coding	-	B31	-0.778678	5.82e-08	6.26e-07	0.138155	0.38004	1	-0.790002	5.08e-08	6.08e-07	-0.0243656	0.879029	1	-0.437345	0.00281728	0.0136392	-0.0652006	0.683339	1	-0.369809	0.016035	0.055054
ENSMUSG00000004562	Arhgef40	protein_coding	L33	B21	-1.3862	7.64e-08	8.02e-07	-0.142755	0.617266	1	-0.918091	0.000356856	0.00188254	-0.22271	0.437303	1	-0.66323	0.0102362	0.0392638	0.00636925	0.982219	1	-0.774778	0.0042439	0.0187232
ENSMUSG00000004565	Pnpla6	protein_coding	-	B31	-0.846436	3.91e-12	7.99e-11	-0.534514	9.22209e-05	0.0238209	-0.848439	4.14e-12	9.83e-11	-0.282093	0.0391119	0.624583	-0.0602803	0.621391	0.794881	-0.0648541	0.633528	1	-0.194032	0.129733	0.27346
ENSMUSG00000004567	Mcoln1	protein_coding	-	B32	-0.654051	9.64e-08	9.97e-07	-0.20422	0.136116	0.902102	-0.690265	2.06e-08	2.64e-07	-0.118808	0.387438	1	-0.214809	0.0816883	0.197849	-0.161127	0.240819	0.972281	-0.427634	0.000986049	0.00551092
ENSMUSG00000004568	Arhgef18	protein_coding	L33	B38	-0.153479	0.469435	0.659329	-0.261874	0.270529	1	-0.235774	0.267127	0.449399	-0.027111	0.909208	1	-0.152335	0.474823	0.675754	0.222002	0.349327	1	-0.386428	0.0837433	0.197897
ENSMUSG00000004591	Pkn2	protein_coding	-	B34	-0.18685	0.486566	0.675706	-0.186816	0.533669	1	-0.463707	0.0845339	0.189189	0.0628991	0.834023	1	-0.485896	0.071233	0.178406	-0.097879	0.744421	1	-0.283301	0.314161	0.510808
ENSMUSG00000004609	Cd33	protein_coding	L18	B18	2.19924	1.93e-10	3.07e-09	0.263823	0.4992	1	2.72141	3.17e-15	1.13e-13	0.279374	0.476143	1	2.98936	5.02e-18	4.91e-16	-0.0125148	0.974643	1	3.36083	9.77e-21	1.43e-18
ENSMUSG00000004610	Etfb	protein_coding	-	B8	-0.0273527	0.9222	1	0.217331	0.4873	1	0.284149	0.309906	0.499071	-0.143198	0.651225	1	0.486384	0.0837266	0.201381	0.18324	0.55961	1	0.178696	0.545527	0.731604
ENSMUSG00000004612	Nkg7	protein_coding	L35	B15	2.30969	5.76e-08	6.19e-07	0.112846	0.815603	1	1.63159	0.00013405	0.00079325	-1.47624	0.00455456	0.197126	-0.340697	0.442203	0.643928	-2.29316	3.17553e-05	0.00305173	0.764116	0.091232	0.210725
ENSMUSG00000004613	Lim2	protein_coding	-	-	NA	NA	NA	NA	NA	NA	NA	NA	NA	NA	NA	NA	NA	NA	NA	NA	NA	NA	NA	NA	NA
ENSMUSG00000004626	Stxbp2	protein_coding	-	B18	0.173769	0.217352	0.385335	-0.0099676	0.949691	1	0.185876	0.18753	0.346306	0.0473475	0.764922	1	-0.197365	0.165299	0.331893	-0.0704374	0.656563	1	-0.27553	0.0645137	0.162484
ENSMUSG00000004630	Pcp2	protein_coding	-	-	0.662962	0.644471	0.812221	-0.684079	0.665228	NA	-0.920293	0.53503	NA	-0.517623	0.743353	NA	0.413404	0.779368	NA	-0.567115	0.719803	NA	-0.409685	0.788514	NA
ENSMUSG00000004631	Sgce	protein_coding	L34	B35	-0.193803	0.478079	0.668013	-0.168766	0.582005	1	0.0467867	0.864009	0.96251	-0.220951	0.474012	1	-0.156877	0.570406	0.755156	-0.172808	0.574441	1	0.037496	0.896529	0.983837
ENSMUSG00000004633	Chn2	protein_coding	-	B9	-0.631905	0.000528185	0.00256689	0.156589	0.440715	1	-0.567833	0.00186804	0.00804226	0.132624	0.514781	1	0.00350288	0.984697	1	-0.0996211	0.625113	1	-0.0540884	0.777228	0.898718
ENSMUSG00000004637	Wwox	protein_coding	-	-	-0.866976	1.44e-05	9.96e-05	0.00526171	0.980964	1	-0.573703	0.00403409	0.0155909	-0.0891925	0.689091	1	-0.55778	0.00605806	0.0256094	-0.0806318	0.716816	1	-0.441004	0.0379908	0.108113
ENSMUSG00000004642	Slbp	protein_coding	L6	B10	0.308107	0.103638	0.220349	0.116998	0.583129	1	0.0831572	0.662637	0.820412	0.311101	0.145176	0.952161	-0.287077	0.14092	0.295893	0.174422	0.414757	1	-0.304934	0.136298	0.283387
ENSMUSG00000004651	Tyr	protein_coding	-	-	0	1	NA	0	1	NA	0	1	NA	0.488435	0.578938	NA	0	1	NA	0	1	NA	0	1	NA
ENSMUSG00000004654	Ghrhr	protein_coding	-	-	-1.39404	0.298883	0.48404	0.833874	0.53133	1	-0.710048	0.595784	0.769646	0.112497	0.936411	NA	-1.23997	0.355474	0.55907	-0.577306	0.689232	NA	0.782829	0.551102	0.735736
ENSMUSG00000004655	Aqp1	protein_coding	L20	B34	0.192549	0.610548	0.784886	0.299807	0.477193	1	0.467832	0.215928	0.384821	0.173515	0.680846	1	0.0408745	0.913942	0.987248	0.108276	0.797437	1	-0.0459579	0.907454	0.991331
ENSMUSG00000004661	Arid3b	protein_coding	-	B38	-0.375158	0.053853	0.131386	-0.359129	0.10288	0.849862	-0.512949	0.0090738	0.0308822	-0.161792	0.463534	1	-0.142233	0.472426	0.67349	-0.233752	0.289486	0.997198	-0.241465	0.246947	0.433783
ENSMUSG00000004665	Cnn2	protein_coding	L29	B35	1.37348	2.46e-06	1.96e-05	0.237231	0.468178	1	1.09047	0.000186988	0.00106787	-0.139757	0.670905	1	0.107507	0.714839	0.857833	-0.284074	0.388099	1	0.148068	0.630257	0.80039
ENSMUSG00000004667	Polr2e	protein_coding	-	-	-0.172837	0.154435	0.298476	0.256846	0.0575518	0.709072	0.0865941	0.475321	0.665153	0.0303641	0.824843	1	-0.0515393	0.676412	0.83072	0.0473206	0.729352	1	0.0548516	0.670703	0.830338
ENSMUSG00000004668	Abca13	protein_coding	L11	B17	3.70953	3.86e-07	3.57e-06	-1.11765	0.304222	1	4.96292	8.23e-12	1.86e-10	-0.930738	0.392697	1	3.18345	1.9e-05	0.000190112	-0.537304	0.600165	1	3.67274	1.12e-06	1.5e-05
ENSMUSG00000004677	Myo9b	protein_coding	L14	-	0.876357	1.03e-18	4.6e-17	-0.0424112	0.706249	1	0.85821	6e-18	2.9e-16	-0.00986725	0.930505	1	0.648772	9.99e-11	3.38e-09	-0.0588653	0.602604	1	0.580046	3.31e-08	6.25e-07
ENSMUSG00000004698	Hdac9	protein_coding	-	B29	1.2714	0.000200426	0.00108373	0.593347	0.122058	0.887718	0.425836	0.216963	0.386235	0.0124914	0.974455	1	-1.48001	6.12e-05	0.000528406	-0.637363	0.108254	0.762229	-1.61468	4e-05	0.000358028
ENSMUSG00000004707	Ly9	protein_coding	L35	-	2.12599	1.84e-12	3.9e-11	0.222759	0.513856	1	1.51132	5.9e-07	5.73e-06	-0.631831	0.0710949	0.763152	-1.0142	0.00139356	0.00759333	-1.40586	9.35567e-05	0.00779914	-0.899904	0.00672573	0.0273784
ENSMUSG00000004709	Cd244	protein_coding	L3	B18	3.23938	1.54e-20	8.38e-19	0.848483	0.0340829	0.607418	2.90476	1.03e-16	4.34e-15	-0.284617	0.514281	1	1.41719	8.91e-05	0.000731211	0.0080771	0.9848	1	1.27952	0.000714141	0.0042007
ENSMUSG00000004730	Adgre1	protein_coding	L6	B4	1.90919	1.12e-06	9.56e-06	0.360427	0.410215	1	1.49754	0.00013412	0.000793456	-0.392699	0.370427	1	-1.96173	7.06e-07	1.03e-05	-0.946325	0.0311197	0.428668	-2.19846	1.13e-07	1.89e-06
ENSMUSG00000004748	Mtfp1	protein_coding	L28	-	-2.4262	1.52e-08	1.79e-07	-0.0704471	0.881915	1	-2.26839	1.23e-07	1.38e-06	-0.0374635	0.937076	1	-1.92243	7.74e-06	8.58e-05	-0.00967045	0.983737	1	-2.12914	2.32e-06	2.89e-05
ENSMUSG00000004768	Rab23	protein_coding	-	-	-0.81181	3.7e-07	3.43e-06	0.217972	0.210954	0.971236	-0.671615	2.79e-05	0.000192283	-0.259076	0.149872	0.958987	0.0219173	0.890698	0.974322	-0.607191	0.00089547	0.0441939	-0.0841881	0.616631	0.789206
ENSMUSG00000004771	Rab11a	protein_coding	-	B3	-0.0158747	0.912841	1	0.14773	0.362843	1	0.0584517	0.687436	0.83869	0.0694776	0.670553	1	-0.0385777	0.792662	0.909991	0.0376962	0.817303	1	0.172678	0.2592	0.448107
ENSMUSG00000004788	Eif2b2	protein_coding	L15	B13	0.472096	0.00269531	0.0107371	0.190115	0.283457	1	0.517382	0.001035	0.00479683	-0.0961905	0.592991	1	0.629725	7.39e-05	0.000623857	0.057074	0.749439	1	0.520782	0.00176026	0.00893362
ENSMUSG00000004789	Dlst	protein_coding	L12	-	-0.12162	0.374245	0.567202	0.217721	0.154638	0.921608	0.279491	0.0410828	0.106909	-0.0179573	0.906723	1	0.096872	0.479921	0.67992	0.0100633	0.947621	1	0.0424552	0.767266	0.892567
ENSMUSG00000004791	Pgf	protein_coding	L12	B4	-0.0378685	0.973778	1	0.581996	0.632657	1	2.33824	0.0194993	0.0580741	0.178552	0.889861	1	1.596	0.134053	0.285528	1.1029	0.346423	1	2.97244	0.00344027	0.0157355
ENSMUSG00000004798	Ulk2	protein_coding	L34	-	-0.763562	0.000244199	0.00129371	-0.0237243	0.918664	1	-1.18054	1.54e-08	2.02e-07	-0.0530171	0.819682	1	-1.05569	4.56e-07	7.04e-06	-0.0522314	0.822253	1	-1.30696	2.61e-09	6.2e-08
ENSMUSG00000004814	Ccl24	protein_coding	L26	B4	-0.122487	0.8404	0.958611	0.329588	0.625706	1	0.894981	0.140573	0.279742	-0.434344	0.522202	1	1.9971	0.0010008	0.00576081	-1.65946	0.0155166	0.289537	2.9807	2.48e-06	3.07e-05
ENSMUSG00000004815	Dgkq	protein_coding	-	-	-0.944268	7.63e-11	1.27e-09	-0.318249	0.0491951	0.67625	-0.786742	6.08e-08	7.18e-07	-0.152627	0.346314	1	-0.43671	0.0027483	0.0133413	-0.125885	0.436537	1	-0.648195	2.39e-05	0.000227157
ENSMUSG00000004821	Tmed11	protein_coding	-	-	0	1	1	0	1	1	0	1	1	0	1	NA	0	1	NA	0	1	NA	0	1	NA
ENSMUSG00000004837	Grap	protein_coding	L20	B40	0.640048	0.00261739	0.0104709	0.301607	0.209381	0.971236	0.635053	0.00293934	0.0118584	-0.183178	0.459547	1	-0.462742	0.0399037	0.115465	-0.399199	0.10964	0.766325	-0.315267	0.180073	0.345578
ENSMUSG00000004842	Pou1f1	protein_coding	-	-	0	1	NA	0	1	NA	0	1	NA	0	1	NA	0	1	NA	0	1	NA	0	1	NA
ENSMUSG00000004843	Chmp2b	protein_coding	-	-	0.227018	0.101237	0.216872	0.0835054	0.591946	1	0.301703	0.0297048	0.0819979	0.0278298	0.859249	1	0.368272	0.00847496	0.0335663	0.0372926	0.811769	1	0.518879	0.000376981	0.0024518
ENSMUSG00000004846	Plod3	protein_coding	L7	B7	0.550496	0.0101871	0.0335701	-0.154906	0.519656	1	0.494335	0.0211652	0.062205	-0.163609	0.497582	1	0.137294	0.524205	0.716531	-0.0273034	0.909692	1	-0.0607556	0.787931	0.905937
ENSMUSG00000004849	Ap1s1	protein_coding	L6	B13	0.586157	0.000151716	0.000842567	0.312958	0.0719143	0.760717	0.67525	1.31e-05	9.75e-05	-0.110337	0.532342	1	0.221519	0.159154	0.323174	0.0937857	0.592851	1	0.131638	0.425054	0.621983
ENSMUSG00000004864	Mapk13	protein_coding	L12	B17	2.47549	2.08e-08	2.41e-07	0.401361	0.446017	1	3.01982	6.73e-12	1.54e-10	0.185139	0.735138	1	4.04063	3.01e-20	3.97e-18	0.278963	0.604952	1	4.08133	1.24e-19	1.6e-17
ENSMUSG00000004865	Srpk1	protein_coding	-	B37	0.358507	0.0360272	0.0949197	-0.0308257	0.872571	1	0.189956	0.267893	0.450159	0.176953	0.357587	1	0.0752332	0.663073	0.822169	0.153726	0.423818	1	0.0926349	0.608084	0.782695
ENSMUSG00000004872	Pax3	protein_coding	-	-	0	1	NA	0	1	NA	0	1	NA	0.396112	0.704378	NA	0	1	NA	0	1	NA	0	1	NA
ENSMUSG00000004880	Lbr	protein_coding	L14	B35	0.191122	0.320869	0.509736	-0.154164	0.477536	1	0.235904	0.221318	0.392097	0.228508	0.291415	1	0.750894	0.000100738	0.000814891	0.0157749	0.942082	1	0.884725	1.13e-05	0.000116944
ENSMUSG00000004885	Crabp2	protein_coding	L24	-	0.321478	0.814036	0.939533	3.14429	0.0153176	0.441425	2.04578	0.103848	0.22231	0.87729	0.548764	1	2.8342	0.0229153	0.0747098	0	1	NA	4.12032	0.000857051	0.00490192
ENSMUSG00000004891	Nes	protein_coding	L20	B27	-2.05782	8.93e-07	7.78e-06	-0.116864	0.798144	1	-1.96254	2.99e-06	2.52e-05	0.17645	0.699326	1	-1.82725	1.75e-05	0.000176754	-0.302554	0.509733	1	-1.81635	4.82e-05	0.000421706
ENSMUSG00000004892	Bcan	protein_coding	L34	-	0	1	1	0	1	1	0	1	1	0	1	1	0	1	1	0	1	1	0	1	1
ENSMUSG00000004894	Hapln2	protein_coding	-	-	0	1	NA	0	1	NA	0.370635	0.820815	NA	0	1	NA	0	1	NA	0	1	NA	0	1	NA
ENSMUSG00000004895	Prcc	protein_coding	-	B9	-0.0963787	0.424359	0.617466	0.00104699	0.99384	1	0.0279976	0.816875	0.933484	0.0844795	0.535643	1	0.245896	0.0438081	0.12372	0.262968	0.0519252	0.562342	0.106602	0.406002	0.603496
ENSMUSG00000004896	Rrnad1	protein_coding	-	-	-0.442364	0.000257207	0.00135531	0.00877834	0.948107	1	-0.462182	0.000153891	0.000893792	-0.0337017	0.805255	1	-0.139199	0.259124	0.456401	0.0720933	0.594823	1	-0.332102	0.01122	0.0412235
ENSMUSG00000004897	Hdgf	protein_coding	L10	B13	-0.440113	0.00461334	0.017114	-0.133054	0.443582	1	-0.280193	0.0713496	0.165406	0.111561	0.520652	1	-0.42958	0.00579967	0.0247489	0.0270336	0.876308	1	-0.470681	0.00385967	0.0173371
ENSMUSG00000004902	Slc25a18	protein_coding	L20	-	-0.391812	0.724324	0.872475	-0.979981	0.457016	1	0.212872	0.84434	0.951196	-0.246784	0.844517	1	2.16629	0.0339811	0.101972	-0.354544	0.77895	NA	2.32453	0.0267903	0.0826389
ENSMUSG00000004929	Thop1	protein_coding	L24	B8	0.62201	0.0294123	0.0803655	0.366867	0.251616	1	0.571259	0.0458965	0.116561	0.0300269	0.925925	1	0.471112	0.102029	0.233609	-0.1407	0.663627	1	0.420207	0.16332	0.322685
ENSMUSG00000004931	Apba3	protein_coding	-	B8	0.100042	0.632207	0.802686	-0.122845	0.600534	1	0.113078	0.58904	0.765025	-0.104473	0.657113	1	0.133383	0.52607	0.717946	0.143652	0.539974	1	-0.170715	0.439711	0.63651
ENSMUSG00000004933	Matk	protein_coding	L6	B31	-1.32082	0.00114225	0.00505795	1.00613	0.0101034	0.373612	0.617397	0.0863768	0.192523	-0.163489	0.705957	1	0.916118	0.011862	0.0443083	0.485409	0.233688	0.962572	1.16723	0.00185711	0.00934368
ENSMUSG00000004934	Pias4	protein_coding	-	-	-0.117945	0.451581	0.642914	-0.0166425	0.924706	1	-0.0775266	0.622132	0.788994	-0.0991948	0.577698	1	0.0844029	0.595593	0.774857	0.166792	0.343563	1	-0.240896	0.153151	0.308108
ENSMUSG00000004936	Map2k1	protein_coding	L3	B29	0.0759603	0.590325	0.767957	-0.182829	0.249455	0.999658	0.0616513	0.662814	0.820455	-0.073282	0.645226	1	-0.244182	0.0878071	0.208426	-0.108472	0.495229	1	-0.319224	0.033351	0.0979114
ENSMUSG00000004937	Sgta	protein_coding	-	B9	-0.159937	0.230558	0.401818	-0.0510252	0.732593	1	-0.0478033	0.720267	0.864374	0.0733966	0.62354	1	-0.0788068	0.556822	0.744389	0.121749	0.414994	1	-0.223424	0.111928	0.24502
ENSMUSG00000004939	Nmrk2	protein_coding	L24	-	1.64118	0.341628	0.53277	0	1	1	0	1	1	3.27535	0.0533312	NA	0	1	1	0	1	NA	0	1	1
ENSMUSG00000004945	Tmem242	protein_coding	-	B12	-0.686974	1.12e-05	7.86e-05	0.130658	0.450837	1	-0.383858	0.0139644	0.0443124	-0.210459	0.231223	1	-0.34996	0.0269065	0.0850565	0.0220329	0.899455	1	-0.200646	0.224324	0.404669
ENSMUSG00000004947	Dtx2	protein_coding	L12	B5	1.19257	1.08e-10	1.77e-09	0.0630476	0.766348	1	1.19567	1.08e-10	2.04e-09	-0.161619	0.455915	1	0.414756	0.0295344	0.0915625	0.0764134	0.720559	1	0.161295	0.423312	0.620277
ENSMUSG00000004948	Zp3	protein_coding	-	-	0	1	NA	0	1	NA	0	1	NA	0	1	NA	0	1	NA	0	1	NA	0.596248	0.734921	NA
ENSMUSG00000004951	Hspb1	protein_coding	L18	B6	-0.551592	0.181345	0.337587	-0.1988	0.665798	1	-0.414435	0.315441	0.505361	-0.0966129	0.833895	1	-1.08296	0.00930387	0.0362689	0.0925363	0.840583	1	-0.784983	0.070733	0.174255
ENSMUSG00000004952	Rasa4	protein_coding	L5	B14	2.17098	1.37e-07	1.38e-06	0.201314	0.66324	1	2.13399	2.25e-07	2.4e-06	-0.395847	0.396001	1	-1.92456	8.14e-06	8.98e-05	-0.985503	0.0360483	0.46752	-1.64351	0.000253096	0.00174965
ENSMUSG00000004961	Syt5	protein_coding	L33	B34	-0.539545	0.557847	0.738697	1.99706	0.0195834	0.49774	-2.00876	0.0659121	0.155413	-0.0638008	0.950555	1	-1.09791	0.29379	0.494216	-0.664723	0.545586	1	-1.8837	0.100438	0.226545
ENSMUSG00000004980	Hnrnpa2b1	protein_coding	L5	-	-0.361624	0.0271781	0.0753881	0.0440376	0.809778	1	-0.316496	0.0532391	0.131473	0.106714	0.559783	1	-0.294364	0.0724049	0.180668	-0.0590577	0.74692	1	-0.208451	0.223734	0.403977
ENSMUSG00000004988	Fxyd4	protein_coding	L26	-	0	1	1	0	1	1	0	1	1	0	1	1	0	1	1	0	1	NA	0.870482	0.547795	0.73316
ENSMUSG00000004994	Ccdc130	protein_coding	-	B9	0.409425	0.0127179	0.0404813	0.288826	0.120235	0.887103	0.252104	0.129803	0.263858	0.255896	0.175345	1	0.314608	0.064151	0.16524	0.12379	0.513638	1	0.359388	0.0432785	0.119731
ENSMUSG00000004996	Mri1	protein_coding	-	-	-0.316983	0.0206757	0.0604601	-0.0245631	0.872865	1	-0.0660715	0.629376	0.794703	0.0972511	0.528859	1	0.0450811	0.746066	0.881201	0.0424194	0.783358	1	0.0266927	0.855165	0.955007
ENSMUSG00000005034	Prkacb	protein_coding	-	B32	-0.457115	1.76e-05	0.000119275	-0.00990284	0.933627	1	-0.589478	3.58e-08	4.41e-07	-0.0243381	0.838527	1	-0.639422	3.47e-09	8.72e-08	-0.00850038	0.94317	1	-0.627816	3.14e-08	5.95e-07
ENSMUSG00000005043	Sgsh	protein_coding	L27	B39	0.0757369	0.681838	0.841236	0.0892664	0.667269	1	0.206508	0.264483	0.446072	-0.319819	0.132186	0.938799	0.267387	0.153112	0.314364	-0.231621	0.272453	0.995104	0.110936	0.573049	0.753691
ENSMUSG00000005045	Chd5	protein_coding	L33	-	-0.289278	0.788549	0.920527	0.943702	0.38762	1	1.62681	0.0932468	0.204365	1.22706	0.258853	1	1.47993	0.138994	0.293071	-0.482227	0.703204	NA	3.60631	0.000152433	0.00113817
ENSMUSG00000005054	Cstb	protein_coding	L8	B5	1.60894	3.25e-17	1.23e-15	0.289694	0.177238	0.942594	1.45402	2.62e-14	8.35e-13	0.0176756	0.93486	1	0.404672	0.036018	0.106745	-0.0361743	0.867102	1	0.483721	0.0164459	0.0560979
ENSMUSG00000005057	Sh2b2	protein_coding	L14	B5	0.605771	0.0426985	0.108824	0.42794	0.201607	0.965932	0.782942	0.0088475	0.0302605	-0.17953	0.600202	1	0.375183	0.216469	0.402334	-0.296299	0.387655	1	0.281748	0.375904	0.574119
ENSMUSG00000005069	Pex5	protein_coding	-	B1	-0.88724	9.67e-09	1.18e-07	-0.157307	0.362066	1	-0.502039	0.00116058	0.00529629	-0.089651	0.603898	1	-0.523912	0.000733446	0.00442782	0.0705529	0.682641	1	-0.706026	1.42e-05	0.000142477
ENSMUSG00000005078	Jkamp	protein_coding	-	B8	-0.214637	0.221661	0.390441	0.329737	0.0914284	0.8173	-0.470636	0.00794439	0.027676	0.216738	0.271212	1	-0.113576	0.524183	0.716531	0.223909	0.254688	0.982871	-0.226378	0.227411	0.409049
ENSMUSG00000005087	Cd44	protein_coding	L10	B18	1.98195	3.23e-24	2.67e-22	0.590406	0.00701523	0.315863	1.70831	2.28e-18	1.17e-16	-0.512727	0.0210605	0.483242	0.243125	0.2179	0.404018	-0.972869	1.38424e-05	0.0015048	0.406656	0.0484406	0.130733
ENSMUSG00000005089	Slc1a2	protein_coding	L21	-	-0.164666	0.746915	0.88932	0.0894355	0.874917	1	0.35618	0.485141	0.674273	-0.0605369	0.915152	1	-1.57527	0.00203521	0.01041	-0.00485611	0.993181	1	-1.59367	0.00281082	0.0132389
ENSMUSG00000005102	Eif2ak4	protein_coding	-	B32	0.279842	0.144624	0.284186	-0.196824	0.363164	1	0.101336	0.598704	0.771635	0.0359257	0.868258	1	0.160774	0.40701	0.60971	9.76572e-05	0.99964	1	0.179383	0.376464	0.574663
ENSMUSG00000005103	Wdr1	protein_coding	L3	-	1.0645	2.55e-11	4.61e-10	0.120285	0.501651	1	0.949167	2.79e-09	4.17e-08	-0.0382683	0.831244	1	0.361096	0.0243957	0.0785611	-0.176043	0.327143	1	0.247639	0.140215	0.289186
ENSMUSG00000005107	Slc2a9	protein_coding	L5	B31	-1.32542	2.01e-07	1.96e-06	-0.0389521	0.890902	1	-1.00888	7.55e-05	0.000473818	-0.116995	0.680695	1	-0.786613	0.00206388	0.0105242	-0.0898451	0.751897	1	-1.12513	2.63e-05	0.000246071
ENSMUSG00000005124	Wisp1	protein_coding	L11	-	-2.13326	2.56e-08	2.93e-07	0.0197925	0.959718	1	-1.04679	0.00397447	0.0153847	-0.259607	0.516998	1	-0.698708	0.0571246	0.151567	-0.440245	0.274352	0.995221	-0.337753	0.373332	0.571802
ENSMUSG00000005125	Ndrg1	protein_coding	L13	B35	-0.138066	0.573324	0.752483	-0.184555	0.500838	1	0.238209	0.33109	0.522456	-0.341904	0.213208	1	-0.903084	0.00025178	0.00178938	-0.0395794	0.885231	1	-1.23678	1.77e-06	2.26e-05
ENSMUSG00000005131	4930550C14Rik	protein_coding	-	-	2.65943	0.00705495	0.0245891	2.6937	0.00974014	0.37061	2.13773	0.0344566	0.0923212	2.16679	0.0455697	0.654626	1.3409	0.215941	0.401673	1.66676	0.13563	NA	2.68551	0.00931189	0.0356231
ENSMUSG00000005142	Man2b1	protein_coding	L35	B4	-0.0789908	0.624134	0.795814	-0.0583428	0.746237	1	0.209766	0.193137	0.354232	-0.2065	0.252747	1	-0.554111	0.000617224	0.00383587	-0.256715	0.155027	0.860326	-0.758652	7.6e-06	8.23e-05
ENSMUSG00000005148	Klf5	protein_coding	L20	B24	1.61513	0.00239993	0.00968973	2.15828	0.000191557	0.037657	1.27175	0.0180552	0.0545348	0.864682	0.154489	0.967067	0.947825	0.0861962	0.205599	0.772983	0.203465	0.93189	2.64321	1.5e-06	1.93e-05
ENSMUSG00000005150	Wdr83	protein_coding	-	-	-0.0143609	0.929772	1	0.171384	0.34763	1	0.0315878	0.846815	0.952625	-0.0887737	0.632074	1	0.109924	0.506483	0.702022	-0.000974975	0.995781	1	-0.0272443	0.875653	0.968879
ENSMUSG00000005161	Prdx2	protein_coding	L29	B34	-0.517072	0.112862	0.235546	0.0196841	0.956869	1	-0.202558	0.534509	0.719054	0.00207694	0.995449	1	-0.661957	0.0426942	0.121418	0.0897448	0.805265	1	-0.614116	0.0720895	0.176728
ENSMUSG00000005198	Polr2a	protein_coding	L19	B33	0.267703	0.0711313	0.164259	0.0703743	0.671745	1	0.293204	0.0482243	0.121369	0.229434	0.167379	0.992508	0.142809	0.337472	0.540869	0.174707	0.293027	0.998414	-0.168155	0.281185	0.47368
ENSMUSG00000005202	Shbg	protein_coding	-	-	0	1	NA	0	1	NA	0	1	NA	0.208405	0.812828	NA	0	1	NA	0	1	NA	0	1	NA
ENSMUSG00000005204	Senp3	protein_coding	-	-	0.0843462	0.326117	0.51533	-0.290575	0.00317923	0.215974	0.0896701	0.299303	0.486272	-0.0714937	0.468689	1	0.159487	0.0693267	0.174892	-0.00333318	0.972864	1	0.0834298	0.366467	0.565294
ENSMUSG00000005220	Corin	protein_coding	L22	B20	-2.54688	0.00154919	0.00660079	0.645502	0.433819	1	-1.11231	0.147007	0.289102	0.106071	0.89894	1	-1.65118	0.0390159	0.113398	0.511174	0.537135	1	-0.809636	0.317287	0.514221
ENSMUSG00000005225	Plekha8	protein_coding	L19	B4	-0.232926	0.142127	0.280388	0.0115383	0.94819	1	-0.21471	0.17715	0.332473	0.0505279	0.776858	1	0.103604	0.516659	0.710183	0.0751889	0.672627	1	0.166137	0.319862	0.516838
ENSMUSG00000005232	G6pc2	protein_coding	-	-	-0.888188	0.606172	NA	-0.663211	0.693252	NA	0.42657	0.804482	NA	-0.248935	0.8823	NA	-0.259766	0.880149	NA	-0.606961	0.718106	NA	-0.206406	0.903979	NA
ENSMUSG00000005233	Spc25	protein_coding	L6	B10	-0.148585	0.694215	0.850656	-0.248351	0.560273	1	0.0581451	0.877787	0.969649	0.723876	0.0839191	0.811152	-1.15726	0.00392676	0.0179302	0.190228	0.653116	1	-0.731321	0.0770228	0.185851
ENSMUSG00000005237	Dnah2	protein_coding	L31	B4	1.79224	0.00031134	0.00161138	1.12994	0.0425514	0.651543	1.78908	0.000335491	0.00178091	-0.490722	0.433977	1	1.92835	0.000127114	0.000995731	0.500178	0.387252	1	1.51298	0.00419499	0.0185379
ENSMUSG00000005251	Ripk4	protein_coding	L20	B24	0.690938	0.0156176	0.048091	0.544207	0.0892132	0.810093	0.884978	0.00196585	0.00838655	0.305417	0.346126	1	1.34027	2.88e-06	3.56e-05	0.262248	0.418075	1	1.33424	8.04e-06	8.64e-05
ENSMUSG00000005262	Ufd1l	protein_coding	L13	-	0.0760477	0.660444	0.825074	0.0245409	0.89935	1	0.264935	0.126019	0.257907	0.0635974	0.743773	1	0.496516	0.00424973	0.0191211	0.0447614	0.817908	1	0.68689	0.000151188	0.00113084
ENSMUSG00000005267	Zfp287	protein_coding	-	B31	0.778498	0.00884027	0.0297388	-0.394309	0.273413	1	0.412821	0.17397	0.328147	0.0753857	0.830718	1	-0.992654	0.00452299	0.0201538	-1.00431	0.010394	0.232127	-0.840932	0.0219888	0.0707148
ENSMUSG00000005268	Prlr	protein_coding	L23	B23	-4.54782	1.21e-16	4.33e-15	-0.120586	0.843352	1	-4.74385	5.87e-18	2.84e-16	-0.0249767	0.967352	1	-2.50095	5.17e-06	5.98e-05	-0.0598352	0.921891	1	-2.77181	1.32e-06	1.74e-05
ENSMUSG00000005299	Letm1	protein_coding	-	-	-0.546368	1.83e-05	0.000123469	0.139885	0.324947	1	-0.425011	0.00086843	0.00410545	-0.079592	0.577455	1	-0.424138	0.000966737	0.00560035	-0.064552	0.651004	1	-0.73474	5.65e-08	1.01e-06
ENSMUSG00000005312	Ubqln1	protein_coding	-	-	-0.437185	2.66e-05	0.000173978	-0.0170472	0.883471	1	-0.553816	1.09e-07	1.24e-06	0.0584312	0.61588	1	-0.334827	0.00136863	0.007476	-0.00152545	0.989548	1	-0.373788	0.00064127	0.00383586
ENSMUSG00000005320	Fgfr4	protein_coding	L27	-	-1.24331	3.2e-05	0.000206268	-0.40619	0.223283	0.98002	-1.13617	0.000145377	0.00085082	-0.169245	0.611886	1	-0.0228495	0.939033	1	0.210264	0.528055	1	-0.400916	0.199715	0.372738
ENSMUSG00000005338	Cadm3	protein_coding	L24	B39	-2.52311	4.54e-09	5.79e-08	-0.279003	0.553692	1	-2.00237	2.95e-06	2.49e-05	-0.247876	0.599388	1	-2.16701	6.11e-07	9.1e-06	-0.578754	0.22096	0.948156	-3.03299	1.07e-10	3.33e-09
ENSMUSG00000005339	Fcer1a	protein_coding	-	B12	0.362885	0.778318	0.912969	0.761887	0.584281	1	1.59993	0.179911	0.336168	0.959508	0.486916	1	0.562956	0.664548	0.823239	0	1	NA	3.13893	0.00676638	0.0275127
ENSMUSG00000005354	Txn2	protein_coding	-	B12	-0.512716	0.000110444	0.000631207	0.217682	0.141446	0.906544	-0.275528	0.0377285	0.0994583	-0.0550085	0.710797	1	-0.134313	0.31199	0.514307	0.133205	0.368699	1	-0.262274	0.0592703	0.152149
ENSMUSG00000005355	Casp14	protein_coding	L24	-	0	1	1	0.0338935	0.969443	1	0	1	1	0	1	1	0	1	1	0	1	NA	0	1	1
ENSMUSG00000005357	Slc1a6	protein_coding	-	-	-0.291509	0.839535	0.958066	-0.669693	0.669018	NA	0.546846	0.696665	NA	1.27001	0.392831	NA	1.85301	0.176422	NA	0.754505	0.617046	NA	-0.529792	0.726132	NA
ENSMUSG00000005360	Slc1a3	protein_coding	L28	-	1.81329	3.59e-05	0.000229529	0.804164	0.103737	0.852558	1.29874	0.00329859	0.0131007	-0.201057	0.697528	1	-1.85923	0.000370662	0.00248501	-1.78608	0.00212701	0.0807111	-1.56536	0.00379489	0.0170889
ENSMUSG00000005362	Crbn	protein_coding	-	-	-0.26288	0.188267	0.346722	-0.088022	0.693776	1	-0.436354	0.0294319	0.0813721	0.120344	0.590586	1	-0.50484	0.012357	0.0458075	-0.0196863	0.929912	1	-0.206066	0.32748	0.525389
ENSMUSG00000005364	Il5ra	protein_coding	L37	B29	-1.10387	0.097555	0.210843	0.712234	0.266919	1	-2.35555	0.00460143	0.0174796	0.359094	0.595161	1	-1.95595	0.0188898	0.0642815	0.114357	0.868167	1	-1.2737	0.11491	0.25015
ENSMUSG00000005370	Msh6	protein_coding	-	-	-0.339983	0.0365388	0.0959316	-0.147562	0.418282	1	-0.306915	0.0598666	0.144157	-0.0868668	0.635295	1	-0.474124	0.00422394	0.0190369	-0.131005	0.47407	1	-0.440057	0.0112715	0.0413634
ENSMUSG00000005371	Fbxo11	protein_coding	L18	B32	-0.269373	0.279992	0.462113	0.193487	0.487001	1	-0.141041	0.571759	0.751287	0.126827	0.649145	1	0.124516	0.618111	0.792144	0.0214043	0.938805	1	0.525587	0.0438242	0.12088
ENSMUSG00000005373	Mlxipl	protein_coding	L23	B4	-2.90336	6.36e-07	5.7e-06	-0.0839436	0.89695	1	-2.99227	2.86e-07	2.96e-06	-0.0128482	0.984185	1	-2.00338	0.000589638	0.00369428	-0.101918	0.875052	1	-2.10667	0.000538986	0.00331425
ENSMUSG00000005374	Tbl2	protein_coding	-	-	1.15047	4.48e-15	1.33e-13	0.0273792	0.869837	1	1.12177	2.37e-14	7.61e-13	0.0216714	0.897588	1	1.23572	6.28e-17	5.54e-15	0.299565	0.0723503	0.653467	1.09988	1.13e-12	4.96e-11
ENSMUSG00000005378	Wbscr22	protein_coding	-	-	-0.41685	0.000702573	0.00330206	-0.0220104	0.872751	1	-0.473482	0.000131492	0.000779317	-0.242009	0.0827962	0.807083	-0.355967	0.00456694	0.0202898	-0.0579497	0.675204	1	-0.326872	0.0130061	0.0466187
ENSMUSG00000005397	Nid1	protein_coding	L7	B30	1.88752	3.69e-08	4.11e-07	-0.0846612	0.825246	1	1.8482	7.06e-08	8.26e-07	-0.0499178	0.896477	1	2.45542	8.05e-13	3.74e-11	-0.335834	0.381646	1	2.39077	2.54e-11	8.75e-10
ENSMUSG00000005410	Mcm5	protein_coding	L6	B10	2.44097	1.65e-17	6.51e-16	-0.00874778	0.978872	1	2.13083	1.21e-13	3.58e-12	0.876395	0.00698324	0.254692	0.571873	0.0525771	0.142361	-0.324461	0.335001	1	0.902622	0.00318479	0.0147555
ENSMUSG00000005413	Hmox1	protein_coding	L12	B18	2.65805	1.98e-19	9.65e-18	0.329812	0.317381	1	2.52144	1.23e-17	5.69e-16	0.327933	0.320483	1	0.594472	0.04434	0.124927	-0.2265	0.493265	1	0.408839	0.186056	0.353684
ENSMUSG00000005417	Mprip	protein_coding	L20	-	-0.125293	0.261472	0.440113	-0.192032	0.124453	0.89032	0.0565319	0.612467	0.78096	0.0567502	0.649866	1	0.345553	0.00198968	0.0102282	-0.0148992	0.905126	1	0.222186	0.0574989	0.148892
ENSMUSG00000005442	Cic	protein_coding	-	B33	0.201078	0.192082	0.352126	-0.187398	0.278362	1	0.332265	0.0311817	0.0853443	0.125562	0.467527	1	0.801741	2.03e-07	3.4e-06	0.166822	0.334025	1	0.499495	0.00198817	0.00989217
ENSMUSG00000005447	Pafah1b3	protein_coding	L6	B29	-0.197289	0.425845	0.618819	-0.410234	0.150919	0.915982	-0.189664	0.447994	0.639493	-0.236063	0.410706	1	-0.612819	0.0202546	0.0678643	0.247864	0.371637	1	-0.854187	0.00276127	0.0130426
ENSMUSG00000005465	Il27ra	protein_coding	L35	B38	0.50797	0.234584	0.407047	0.21619	0.651407	1	-0.136265	0.751616	0.887207	-0.765681	0.118193	0.917374	-1.00513	0.0230757	0.0751532	-0.660835	0.175435	0.889746	-1.04305	0.0247858	0.0776345
ENSMUSG00000005469	Prkaca	protein_coding	L28	-	-0.660327	3e-07	2.83e-06	-0.121753	0.39736	1	-0.551086	1.96e-05	0.000140109	-0.22981	0.112082	0.899911	-0.2571	0.0472733	0.131336	0.068215	0.635368	1	-0.511046	0.000177256	0.00129875
ENSMUSG00000005470	Asf1b	protein_coding	L6	B10	2.23035	1.97e-08	2.29e-07	-1.15942	0.0245654	0.542586	1.96885	8.15e-07	7.69e-06	0.618434	0.179153	1	0.365195	0.387116	0.590227	-0.712055	0.155534	0.860629	0.708845	0.103216	0.231022
ENSMUSG00000005474	Myl10	protein_coding	-	-	1.3462	0.309189	0.496299	0	1	1	0	1	1	0	1	NA	0	1	1	0	1	NA	0	1	1
ENSMUSG00000005481	Ddx39	protein_coding	L3	B12	1.01832	6.13e-08	6.56e-07	-0.0092349	0.96563	1	0.9415	5.99e-07	5.81e-06	-0.159777	0.461938	1	0.787601	3.59e-05	0.000329557	-0.180896	0.403961	1	0.738336	0.000212646	0.00151319
ENSMUSG00000005483	Dnajb1	protein_coding	L7	B3	0.17684	0.340809	0.532021	0.322029	0.120889	0.887718	-0.0525669	0.778088	0.905532	0.429614	0.038973	0.623417	-0.033059	0.860516	0.955335	0.332652	0.110011	0.767191	-0.186745	0.344628	0.542862
ENSMUSG00000005493	Msh4	protein_coding	-	-	0.154715	0.90476	1	-1.41179	0.338614	NA	-0.280001	0.835076	NA	-1.23702	0.401779	NA	-0.274101	0.840067	NA	-1.28898	0.382298	NA	1.80282	0.159951	NA
ENSMUSG00000005501	Usp40	protein_coding	-	-	-0.635704	0.00461494	0.0171172	-0.232781	0.353182	1	-0.90344	5.88e-05	0.000376029	-0.0559865	0.823379	1	-0.895854	7.2e-05	0.000608647	0.0479516	0.848273	1	-0.88507	0.000178241	0.0013042
ENSMUSG00000005503	Evx1	protein_coding	-	-	0	1	NA	0	1	NA	0	1	NA	0	1	NA	0	1	NA	0	1	NA	0	1	NA
ENSMUSG00000005505	Kbtbd4	protein_coding	-	-	-0.614211	2.56e-07	2.45e-06	-0.0502302	0.703972	1	-0.62654	2.02e-07	2.17e-06	-0.0830271	0.536316	1	-0.410768	0.00082006	0.00485409	-0.0107295	0.935776	1	-0.689893	1.82e-07	2.91e-06
ENSMUSG00000005506	Celf1	protein_coding	-	B31	-0.107521	0.308418	0.495419	0.0228205	0.846839	1	-0.186128	0.0784021	0.178365	0.0922246	0.435844	1	0.0752721	0.477743	0.678123	0.0630304	0.594163	1	0.0617217	0.577954	0.757636
ENSMUSG00000005510	Ndufs3	protein_coding	-	B12	-0.684732	2.49e-06	1.98e-05	0.183577	0.256777	1	-0.175953	0.225282	0.397643	-0.012405	0.939174	1	-0.29585	0.0427928	0.12165	-0.0382932	0.813673	1	-0.378635	0.0133529	0.0475826
ENSMUSG00000005514	Por	protein_coding	L19	B18	1.18671	1.65e-06	1.37e-05	0.520491	0.0599031	0.719731	1.8106	2.63e-13	7.37e-12	0.241899	0.382007	1	1.45526	4.2e-09	1.04e-07	0.485115	0.0795235	0.683469	1.10506	1.98e-05	0.000190982
ENSMUSG00000005533	Igf1r	protein_coding	L20	B16	0.057642	0.787052	0.919189	-0.35969	0.140573	0.906078	0.664371	0.00172196	0.00748091	-0.104585	0.668297	1	0.373311	0.0838533	0.20146	-0.272921	0.265449	0.98767	0.635413	0.00460909	0.0200428
ENSMUSG00000005534	Insr	protein_coding	L20	B4	-0.410457	0.00570816	0.0205607	-0.0162645	0.921928	1	-0.38612	0.00935103	0.0316376	0.148775	0.370154	1	0.422532	0.00443817	0.0198487	0.239456	0.148985	0.848998	0.272432	0.0794996	0.190661
ENSMUSG00000005540	Fcer2a	protein_coding	L37	B38	-4.45977	1.6e-09	2.19e-08	-0.71001	0.349571	1	-5.15908	5.77e-11	1.14e-09	-0.476922	0.52992	1	-3.68541	6.27e-07	9.32e-06	0.11732	0.87666	1	-3.91966	7.29e-07	1.03e-05
ENSMUSG00000005547	Cyp2a5	protein_coding	L33	B21	0.702337	0.224178	0.393697	0.983588	0.125849	0.892613	1.52916	0.00813377	0.0281985	0.20265	0.752496	1	-3.52072	1.16e-09	3.23e-08	-0.417289	0.516129	1	-3.75063	5.44e-10	1.51e-08
ENSMUSG00000005553	Atp4a	protein_coding	-	-	-0.810866	0.278442	0.460424	0.825982	0.308394	1	-1.16991	0.12377	0.254442	-0.436033	0.602207	1	-1.23665	0.112322	0.25088	0.731281	0.368962	NA	-1.7865	0.0343305	0.0999746
ENSMUSG00000005566	Trim28	protein_coding	-	-	-0.30531	0.0135527	0.0426521	0.121166	0.380263	1	-0.214628	0.0830456	0.186733	0.274362	0.0472567	0.66305	-0.363107	0.00368287	0.017004	0.362276	0.00866806	0.204487	-0.455038	0.000523039	0.00323374
ENSMUSG00000005575	Ube2m	protein_coding	L8	B34	0.0746747	0.623816	0.795762	0.160047	0.347766	1	-0.0437673	0.774395	0.90306	0.139849	0.413697	1	0.0425401	0.78179	0.904015	0.121119	0.478611	1	0.254168	0.112721	0.246317
ENSMUSG00000005580	Adcy9	protein_coding	L33	B32	-0.695404	0.000726127	0.0034025	-0.218498	0.341665	1	-0.312436	0.128379	0.261498	-0.047588	0.836136	1	0.0994001	0.629241	0.799698	0.301333	0.188153	0.910055	-0.0678931	0.753084	0.883226
ENSMUSG00000005583	Mef2c	protein_coding	L28	B38	-0.513029	0.0766273	0.174254	0.0358611	0.911469	1	-0.774912	0.00806987	0.0280163	0.743076	0.0203133	0.478619	-0.779044	0.00876816	0.0345243	-0.0696593	0.830028	1	-0.904867	0.003914	0.0175446
ENSMUSG00000005609	Ctr9	protein_coding	-	-	0.236023	0.0682527	0.158919	-0.113636	0.436101	1	0.019266	0.882223	0.972123	0.0248896	0.864891	1	-0.187074	0.15546	0.317788	-0.0087639	0.952181	1	-0.15324	0.266294	0.456482
ENSMUSG00000005610	Eif4g2	protein_coding	-	-	0.0719651	0.550975	0.732489	-0.0362229	0.788393	1	-0.1841	0.127318	0.259683	0.216255	0.109087	0.893957	0.0937632	0.43761	0.639399	0.178371	0.186267	0.906576	0.211791	0.0935738	0.214752
ENSMUSG00000005611	Mrvi1	protein_coding	L22	B35	0.118805	0.724533	0.872497	-0.110237	0.772269	1	0.421197	0.211022	0.378305	-0.0550589	0.885833	1	-0.643959	0.0673489	0.171171	-0.290966	0.450624	1	-0.523219	0.15515	0.31079
ENSMUSG00000005615	Pcyt1a	protein_coding	-	-	-0.928352	9.3e-09	1.13e-07	-0.196457	0.276255	1	-0.815859	4.55e-07	4.53e-06	-0.0777569	0.666744	1	-0.517641	0.00139768	0.00761385	0.00457978	0.97975	1	-0.669828	7.9e-05	0.000650436
ENSMUSG00000005621	Zfp592	protein_coding	L18	B33	0.0838534	0.470591	0.6608	-0.0319134	0.806947	1	0.260228	0.025225	0.0718586	0.309573	0.0176319	0.446195	0.278247	0.0174871	0.060386	0.256558	0.0491026	0.547099	0.127624	0.298745	0.492737
ENSMUSG00000005625	Psmd4	protein_coding	L15	B34	0.0640042	0.694571	0.85089	-0.00173072	0.992429	1	0.284694	0.0807226	0.182533	0.0490287	0.788314	1	0.0453673	0.781429	0.903822	0.0615244	0.736043	1	0.128262	0.45307	0.649085
ENSMUSG00000005628	Tmod4	protein_coding	-	-	-1.34103	0.0666494	0.156065	1.23152	0.0683125	0.750849	-0.860381	0.226112	0.398524	3.10317	1.23195e-06	0.000288396	-1.03249	0.178516	0.35036	-0.13184	0.862391	1	-1.0633	0.197522	0.369575
ENSMUSG00000005640	Insrr	protein_coding	L7	-	5.18359	4.55e-10	6.88e-09	-0.000362913	0.999745	1	5.00354	1.93e-09	2.96e-08	0.608532	0.573201	1	1.37743	0.142583	0.298385	-0.457118	0.707378	1	1.59857	0.0950619	0.21702
ENSMUSG00000005649	Cabp5	protein_coding	-	-	0	1	NA	0	1	NA	0	1	NA	0	1	NA	0	1	NA	0	1	NA	0	1	NA
ENSMUSG00000005656	Snx6	protein_coding	L6	B13	0.372515	0.0207961	0.0607294	0.116559	0.520284	1	-0.0602738	0.710594	0.857077	0.062932	0.73026	1	-0.284247	0.0850577	0.203615	-0.0929535	0.611224	1	-0.0682461	0.691591	0.844032
ENSMUSG00000005667	Mthfd2	protein_coding	L7	B1	2.21188	5.08e-09	6.41e-08	-0.830242	0.0681512	0.75049	1.89549	6e-07	5.82e-06	-0.0689478	0.876382	1	1.40015	0.000270725	0.00190143	-0.00550269	0.990035	1	1.61138	5.46e-05	0.00047153
ENSMUSG00000005672	Kit	protein_coding	L33	B17	-0.0632193	0.824886	0.947141	0.270947	0.395442	1	-0.0558696	0.845291	0.951847	0.28126	0.37927	1	0.165371	0.565299	0.751383	-0.166249	0.605319	1	0.106079	0.724616	0.865536
ENSMUSG00000005674	Tomm40l	protein_coding	L29	B8	-0.231106	0.302753	0.488395	0.573654	0.0212646	0.516846	-0.432434	0.0551081	0.135	-0.0227884	0.927978	1	-0.627846	0.00606723	0.025628	0.295508	0.238114	0.968181	-0.614878	0.0103535	0.0387702
ENSMUSG00000005677	Nr1i3	protein_coding	-	B23	-0.887233	0.115898	0.240752	0.0985546	0.875237	1	-0.399196	0.479308	0.669172	0.0780742	0.901016	1	-0.42438	0.452059	0.653981	0.14114	0.822095	1	-0.227993	0.698842	0.849182
ENSMUSG00000005681	Apoa2	protein_coding	L38	B21	-2.09292	0.000458131	0.00226662	0.144645	0.827545	1	-1.72234	0.00393075	0.0152378	-0.00891138	0.989292	1	-0.994544	0.0958854	0.223004	0.0430822	0.948264	1	-1.08359	0.0822674	0.195372
ENSMUSG00000005682	Pan2	protein_coding	-	B31	-0.389432	0.0514298	0.126509	-0.127981	0.56693	1	-0.311715	0.119211	0.247201	-0.0944322	0.67314	1	0.717661	0.000326944	0.00223363	-0.0776182	0.728622	1	0.69594	0.000861127	0.00492001
ENSMUSG00000005683	Cs	protein_coding	-	-	-0.840825	1.2e-11	2.29e-10	-0.198564	0.15166	0.917683	-0.734503	3.22e-09	4.76e-08	0.095468	0.490597	1	-1.21175	3.06e-22	5.32e-20	-0.136359	0.325126	1	-1.15659	9.08e-19	9.78e-17
ENSMUSG00000005686	Ampd3	protein_coding	L18	B6	1.70658	3.01e-10	4.67e-09	0.323759	0.296124	1	1.70406	3.47e-10	6.04e-09	0.243674	0.437504	1	1.03671	0.000179231	0.00133687	-0.131262	0.679909	1	1.0714	0.00020457	0.00146352
ENSMUSG00000005687	Bcas2	protein_coding	-	-	-0.391747	0.00595665	0.0213416	0.0282806	0.858843	1	-0.135676	0.340657	0.532814	0.156595	0.326281	1	0.0290156	0.83989	0.941793	-0.0166404	0.917116	1	0.164134	0.273576	0.464971
ENSMUSG00000005696	Sh2d1a	protein_coding	L35	B41	1.83431	0.00066977	0.00316556	0.132526	0.843249	1	0.681503	0.234872	0.409831	-1.62179	0.0735515	0.774652	-0.568207	0.403183	0.605914	-1.70868	0.0607718	0.603059	-1.18124	0.141608	0.291306
ENSMUSG00000005698	Ctcf	protein_coding	-	B39	-0.126758	0.227481	0.397953	0.00202765	0.986272	1	-0.230147	0.0293252	0.0811165	0.0273471	0.817542	1	-0.0682231	0.522155	0.714863	0.0566584	0.631718	1	-0.0183023	0.869659	0.964476
ENSMUSG00000005699	Pard6a	protein_coding	-	-	-0.283819	0.321573	0.510271	-0.229809	0.47809	1	-0.17801	0.535814	0.720091	-0.0674677	0.835753	1	-0.435541	0.143726	0.30033	-0.330728	0.314498	1	-0.679201	0.0332163	0.0975959
ENSMUSG00000005705	Agrp	protein_coding	L31	-	-1.24588	0.337765	0.528774	-0.759639	0.589015	1	-1.0469	0.420534	0.613452	0.18364	0.895148	1	-0.584309	0.65302	0.815769	-0.629755	0.654233	NA	-0.481952	0.720128	0.862959
ENSMUSG00000005716	Pvalb	protein_coding	L24	B27	-0.048457	0.974961	1	0.982866	0.543635	1	0	1	1	7.59726	5.1619e-07	0.000144598	0	1	1	0	1	1	0.992846	0.529178	0.719401
ENSMUSG00000005718	Tfap4	protein_coding	L33	B32	-0.832033	0.000376553	0.00190843	-0.48186	0.0665241	0.746113	-0.648344	0.00566558	0.0207741	-0.681436	0.0111766	0.347334	-0.654833	0.00633332	0.0265541	-0.465779	0.0783255	0.679708	-0.100649	0.682543	0.838527
ENSMUSG00000005732	Ranbp1	protein_coding	L4	B13	0.619308	0.00060941	0.00291004	0.223209	0.270889	1	0.569454	0.00165024	0.00720623	0.187473	0.356798	1	0.378937	0.0374073	0.109964	0.0417671	0.837474	1	0.530551	0.00525661	0.0223619
ENSMUSG00000005763	Cd247	protein_coding	L35	B41	2.32541	7.84e-15	2.24e-13	-0.139033	0.704869	1	1.67171	3.61e-08	4.45e-07	-1.18286	0.00543228	0.220767	0.149252	0.651321	0.814537	-1.03563	0.0121343	0.252561	0.771053	0.0205851	0.0671126
ENSMUSG00000005774	Rfx5	protein_coding	-	B39	-0.307781	0.187325	0.345392	-0.422386	0.10646	0.857143	-0.432796	0.0642379	0.152289	-0.380555	0.146696	0.952677	-1.12339	2.11e-06	2.69e-05	-0.521792	0.0467318	0.533342	-1.24093	6.01e-07	8.55e-06
ENSMUSG00000005779	Psmb4	protein_coding	L8	B12	0.401372	0.0157089	0.0483155	0.0885654	0.634144	1	0.666269	6.07e-05	0.000387186	0.0250087	0.893331	1	0.459079	0.0058721	0.0249852	0.120168	0.518868	1	0.390075	0.0252429	0.0788212
ENSMUSG00000005800	Mmp8	protein_coding	L13	B17	4.67035	3.13e-21	1.83e-19	-0.365559	0.526975	1	5.18836	7.8e-26	9.97e-24	-0.00699541	0.990303	1	4.63368	6.97e-21	1.03e-18	0.649474	0.248606	0.981823	4.63021	2.06e-19	2.47e-17
ENSMUSG00000005802	Slc30a4	protein_coding	L12	B39	0.319718	0.243976	0.419162	-0.136252	0.65824	1	0.343316	0.211355	0.378666	0.167568	0.586315	1	0.649755	0.0182176	0.0624081	0.246004	0.423645	1	0.706172	0.014049	0.0494735
ENSMUSG00000005803	Sqrdl	protein_coding	-	B6	-1.54579	1.86e-17	7.28e-16	0.216877	0.284483	1	-1.44243	2.18e-15	7.93e-14	-0.0292348	0.885384	1	-0.973158	8.9e-08	1.63e-06	0.163897	0.418783	1	-1.18391	5.17e-10	1.44e-08
ENSMUSG00000005804	Bloc1s6	protein_coding	-	B9	0.267765	0.00899275	0.0302	0.181026	0.119324	0.885029	0.0332879	0.749671	0.885778	-0.0631138	0.598937	1	-0.0662032	0.539553	0.730095	-0.255885	0.0346701	0.456893	0.0250445	0.824524	0.933326
ENSMUSG00000005813	Metap1	protein_coding	-	-	0.112849	0.2425	0.417416	0.0107755	0.921224	1	0.168157	0.0826007	0.185844	0.0416057	0.704784	1	0.230752	0.0186511	0.0635394	0.124077	0.255899	0.983062	0.219444	0.0327318	0.0965468
ENSMUSG00000005823	Gpr108	protein_coding	-	B9	-0.173792	0.204876	0.368585	0.0717475	0.640034	1	-0.29777	0.0307977	0.084476	0.056524	0.714288	1	-0.461791	0.000998557	0.00574945	0.506177	0.000917296	0.0448583	-0.694947	2.87e-06	3.48e-05
ENSMUSG00000005824	Tnfsf14	protein_coding	L14	B16	1.84375	5.16e-06	3.88e-05	0.356334	0.45356	1	2.30621	1.05e-08	1.42e-07	-0.0472663	0.924823	1	1.63947	7.58e-05	0.000638804	-0.0476307	0.923777	1	1.67094	0.0001	0.000792132
ENSMUSG00000005836	Gata6	protein_coding	L27	B4	0.663619	0.0879734	0.194519	0.286575	0.509972	1	0.971892	0.0124419	0.0402057	0.449553	0.301716	1	1.85837	1.73e-06	2.27e-05	0.457744	0.292674	0.998285	1.98272	1.02e-06	1.38e-05
ENSMUSG00000005846	Rsl1d1	protein_coding	L4	B9	0.00281752	0.98746	1	-0.134798	0.502306	1	-0.034231	0.84877	0.953841	-0.0826129	0.681583	1	0.135796	0.450713	0.652788	-0.20571	0.307137	1	0.467149	0.012886	0.0462864
ENSMUSG00000005864	Cnga2	protein_coding	L18	-	-1.25657	0.324899	0.514026	-0.767611	0.578862	1	1.03825	0.372615	0.565831	0.874496	0.50466	1	1.18226	0.320445	0.523396	0.133321	0.922449	NA	-0.487265	0.712385	0.858114
ENSMUSG00000005871	Apc	protein_coding	-	B32	-0.08867	0.675435	0.836279	-0.241417	0.308271	1	-0.378758	0.0740646	0.17044	0.133906	0.571846	1	-0.155192	0.464843	0.66644	0.028908	0.90287	1	0.0638865	0.773393	0.896579
ENSMUSG00000005873	Reep5	protein_coding	-	B12	0.345317	0.00578467	0.0208172	0.167306	0.236097	0.993644	0.315239	0.0121736	0.039439	-0.0867804	0.546643	1	-0.0901697	0.485434	0.684393	-0.0904276	0.528648	1	0.216803	0.105753	0.235137
ENSMUSG00000005881	Ergic3	protein_coding	-	B7	-0.690547	2.2e-09	2.96e-08	0.104468	0.416368	1	-0.497337	1.66e-05	0.000120901	-0.0454362	0.724928	1	-0.544054	2.95e-06	3.64e-05	0.0508384	0.693187	1	-0.527894	1.49e-05	0.000148287
ENSMUSG00000005882	Uqcc1	protein_coding	-	-	-0.535783	6e-05	0.000365017	0.161731	0.275481	1	-0.536108	6.4e-05	0.000406257	-0.115846	0.44037	1	-0.515943	0.000148973	0.00114163	0.0943737	0.526722	1	-0.742972	2.46e-07	3.81e-06
ENSMUSG00000005883	Spo11	protein_coding	L35	B19	1.26872	0.0692073	0.16065	1.20953	0.116159	0.875288	0.856418	0.232131	0.406256	-1.19787	0.233608	1	-1.03649	0.241239	0.434202	-0.216509	0.805521	1	-0.945846	0.310716	0.506737
ENSMUSG00000005886	Ncoa2	protein_coding	-	B32	-0.0585995	0.721047	0.869912	-0.0841206	0.647027	1	-0.243036	0.1393	0.278054	0.113523	0.536806	1	0.390791	0.0174408	0.060255	0.0460508	0.802143	1	0.411411	0.0166864	0.0567385
ENSMUSG00000005891	Prl4a1	protein_coding	-	-	NA	NA	NA	NA	NA	NA	NA	NA	NA	NA	NA	NA	NA	NA	NA	NA	NA	NA	NA	NA	NA
ENSMUSG00000005892	Trh	protein_coding	-	-	-1.6574	0.292831	0.477032	-1.27528	0.44244	NA	0.214473	0.88986	NA	-1.12243	0.499025	NA	0.670803	0.664865	NA	-1.16788	0.481809	NA	-1.00993	0.531883	NA
ENSMUSG00000005893	Nr2c2	protein_coding	-	B31	-0.386874	0.00629994	0.0223239	-0.191213	0.228079	0.984262	-0.463943	0.00109324	0.00503009	0.133006	0.401458	1	-0.149111	0.295779	0.496524	0.164187	0.299637	1	0.122735	0.409167	0.60687
ENSMUSG00000005897	Nr2c1	protein_coding	-	B31	-0.591636	0.00370218	0.0141687	0.196091	0.38688	1	-0.656393	0.00133784	0.0060167	0.204788	0.367772	1	-0.29112	0.156378	0.318917	-0.0083514	0.970757	1	-0.451429	0.0364352	0.104822
ENSMUSG00000005899	Smpd4	protein_coding	-	-	-0.0676626	0.697612	0.852754	0.130244	0.503852	1	-0.0175371	0.919945	0.994247	-0.11688	0.552312	1	0.0737216	0.674868	0.829679	-0.021311	0.913407	1	0.0226266	0.902195	0.987941
ENSMUSG00000005907	Pex1	protein_coding	-	-	-0.455853	0.000459035	0.00227014	0.0366911	0.800452	1	-0.449701	0.00057089	0.00286383	-0.0905586	0.535696	1	-0.293522	0.0256968	0.0819179	-0.0226286	0.876653	1	-0.275992	0.0452134	0.123761
ENSMUSG00000005917	Otx1	protein_coding	L22	-	0	1	1	0	1	1	0.249178	0.846925	0.952655	0	1	1	1.61598	0.193473	0.37202	0	1	NA	0.912045	0.493819	0.689885
ENSMUSG00000005936	Kctd20	protein_coding	-	B16	-0.0365733	0.787695	0.919894	-0.0830633	0.585776	1	0.148824	0.273333	0.456619	-0.0999741	0.513779	1	0.216709	0.112702	0.251469	-0.122984	0.421378	1	0.269921	0.0587872	0.151219
ENSMUSG00000005947	Itgae	protein_coding	L37	B37	0.775712	0.134	0.268444	0.307924	0.59639	1	-0.418976	0.428877	0.621741	-0.750219	0.216619	1	-1.1803	0.0339013	0.101803	-0.837184	0.168205	0.880656	-1.28038	0.029985	0.0902568
ENSMUSG00000005949	Ctns	protein_coding	-	B18	-0.299181	0.0239792	0.0683507	0.0520318	0.725349	1	-0.368786	0.00571107	0.0209208	0.103926	0.485519	1	0.160953	0.228436	0.417832	0.274053	0.0639912	0.617979	0.00993514	0.943669	1
ENSMUSG00000005950	P2rx5	protein_coding	L33	-	1.38506	0.0364591	0.0958007	-0.322995	0.698139	1	2.18401	0.000816038	0.00389233	1.1616	0.119264	0.920215	1.64428	0.0147677	0.0528602	0.692161	0.367012	1	1.76666	0.0109839	0.040529
ENSMUSG00000005951	Shpk	protein_coding	-	-	-1.18859	4.88e-13	1.11e-11	0.047407	0.795166	1	-1.17618	9.52e-13	2.45e-11	-0.135967	0.458171	1	-0.741224	7.17e-06	8.03e-05	-0.0737359	0.687073	1	-0.975451	1.9e-08	3.73e-07
ENSMUSG00000005952	Trpv1	protein_coding	-	-	0.249318	0.837493	0.956574	0.60636	0.645598	1	-1.39489	0.291743	0.477547	-0.505014	0.717014	NA	1.18406	0.328395	NA	-0.271323	0.843333	NA	-0.731646	0.59147	NA
ENSMUSG00000005958	Ephb3	protein_coding	L33	B24	-2.30111	7.16e-06	5.23e-05	-0.760969	0.128394	0.898877	-1.07197	0.017002	0.0519222	-0.143826	0.763773	1	-0.746155	0.102821	0.235022	-0.680921	0.177512	0.893096	-2.23893	0.000337815	0.00223081
ENSMUSG00000005968	Tuft1	protein_coding	L7	-	0.651148	0.0020912	0.00858399	-0.0461465	0.85086	1	0.29339	0.173055	0.326717	0.0972948	0.69364	1	0.742544	0.000596506	0.00372864	0.135626	0.580309	1	0.509733	0.0257301	0.0800334
ENSMUSG00000005973	Rcn1	protein_coding	L36	B25	1.73794	1.76e-15	5.49e-14	0.369941	0.133708	0.901971	1.67098	2.16e-14	7e-13	0.250319	0.313718	1	0.128692	0.565092	0.751246	-0.0255413	0.918482	1	0.0843237	0.719017	0.862585
ENSMUSG00000005980	Dnase1	protein_coding	-	B25	0.0244409	0.985268	1	2.341	0.066681	0.746113	0	1	1	2.12366	0.106772	NA	4.15977	0.000224919	0.00162258	3.09048	0.0120508	NA	2.99979	0.01327	0.0473341
ENSMUSG00000005981	Trap1	protein_coding	-	B13	-0.691238	0.000117328	0.000665867	0.0721727	0.718742	1	-0.671907	0.000182407	0.00104457	-0.0152019	0.939582	1	-0.898649	5.98e-07	8.94e-06	-0.0203082	0.919333	1	-1.10804	4.18e-09	9.54e-08
ENSMUSG00000005982	Naa60	protein_coding	-	B9	-0.643096	8.58e-07	7.53e-06	-0.128813	0.377413	1	-0.631515	1.4e-06	1.27e-05	-0.0806515	0.581284	1	-0.543238	3.65e-05	0.000334168	0.177398	0.223702	0.953919	-0.629851	4.96e-06	5.64e-05
ENSMUSG00000005983	1700037C18Rik	protein_coding	-	-	0.425224	0.164011	0.312348	0.488392	0.154832	0.921608	0.333267	0.285431	0.470613	0.00787503	0.983065	1	-0.0698874	0.836095	0.9392	-0.148828	0.691984	1	-0.0347851	0.922453	1
ENSMUSG00000005986	Ankrd13d	protein_coding	-	B31	0.789307	0.00464759	0.017214	0.404704	0.206546	0.970595	0.577146	0.042562	0.109984	-0.0555396	0.871269	1	-0.716492	0.0308861	0.0948384	-0.529621	0.142174	0.834284	-1.12663	0.00298839	0.0139713
ENSMUSG00000005994	Tyrp1	protein_coding	-	-	0	1	1	0	1	1	0	1	1	0	1	NA	0	1	1	0	1	NA	0	1	1
ENSMUSG00000006005	Tpr	protein_coding	L6	B33	0.346928	0.132179	0.265685	-0.0239221	0.926016	1	0.141873	0.538273	0.722292	0.202941	0.43088	1	-0.194471	0.399611	0.602582	0.0382917	0.881868	1	0.0122751	0.959432	1
ENSMUSG00000006007	Pdc	protein_coding	-	-	NA	NA	NA	NA	NA	NA	NA	NA	NA	NA	NA	NA	NA	NA	NA	NA	NA	NA	NA	NA	NA
ENSMUSG00000006010	BC003331	protein_coding	L4	-	-0.262887	0.209885	0.375486	0.0879542	0.707281	1	-0.526081	0.0122948	0.0397754	-0.113865	0.627854	1	-0.278326	0.186336	0.361833	-0.161218	0.492393	1	-0.0836747	0.703724	0.851588
ENSMUSG00000006014	Prg4	protein_coding	L10	B4	1.38045	0.0176471	0.0530853	0.719975	0.265752	1	1.35214	0.0201122	0.0595305	0.585769	0.365259	1	2.29665	7.88e-05	0.000660682	1.69155	0.00892473	0.207963	1.44676	0.017233	0.0582386
ENSMUSG00000006019	Dhx34	protein_coding	-	-	0.723548	8.76e-06	6.29e-05	0.429588	0.0193269	0.492913	0.542994	0.000934736	0.00437687	-0.067454	0.722276	1	0.336532	0.0449148	0.126167	-0.114493	0.545757	1	0.0556782	0.754485	0.883906
ENSMUSG00000006021	Kptn	protein_coding	L28	B12	-1.13755	1.99e-05	0.00013347	-0.0620371	0.833688	1	-0.737851	0.00554777	0.0204239	0.0406518	0.890786	1	-0.984642	0.000263866	0.00185993	0.0340271	0.908412	1	-1.14707	5.44e-05	0.000470319
ENSMUSG00000006024	Napa	protein_coding	-	B34	0.101846	0.533206	0.717116	0.0554997	0.761612	1	0.0842487	0.606585	0.776805	0.19552	0.285611	1	0.410669	0.012188	0.0453213	0.169263	0.355099	1	0.342061	0.0459563	0.125348
ENSMUSG00000006050	Sra1	protein_coding	L12	-	0.56105	1.53e-05	0.000105124	0.352331	0.0154238	0.441526	0.810545	4.14e-10	7.1e-09	0.216452	0.138964	0.948482	1.2779	7.43e-23	1.4e-20	0.270419	0.0639711	0.617979	1.26993	7.84e-21	1.16e-18
ENSMUSG00000006056	Calcoco2	protein_coding	L34	-	0	1	1	0	1	1	0	1	1	0	1	1	0	1	1	0	1	NA	0	1	1
ENSMUSG00000006057	Atp5g1	protein_coding	L9	B8	-0.486998	0.0324804	0.0871861	0.247795	0.329559	1	-0.538141	0.018221	0.0549586	0.0320974	0.899653	1	-0.367339	0.10762	0.243127	0.175626	0.489874	1	-0.568049	0.0174849	0.0589324
ENSMUSG00000006058	Snf8	protein_coding	-	B8	-0.28695	0.0208934	0.0609606	0.0399533	0.77363	1	-0.0531365	0.66883	0.825109	-0.19502	0.16659	0.99231	-0.118287	0.348376	0.552059	-0.0267412	0.848386	1	-0.124019	0.348444	0.546576
ENSMUSG00000006095	Tbcb	protein_coding	L9	B13	0.424649	0.00106361	0.00475257	-0.0410353	0.781108	1	0.402535	0.00201033	0.00854875	-0.348284	0.0213765	0.485173	0.401225	0.00239342	0.0118783	-0.148471	0.320309	1	0.611226	8.68e-06	9.25e-05
ENSMUSG00000006127	Inpp5k	protein_coding	L20	B25	0.016001	0.929069	1	0.0918979	0.648037	1	0.189082	0.293087	0.479097	0.0225311	0.911321	1	0.241369	0.182054	0.355716	0.0882082	0.662111	1	0.175618	0.353773	0.55208
ENSMUSG00000006134	Crkl	protein_coding	-	B32	0.0956492	0.344774	0.535903	0.0480914	0.673491	1	0.0316844	0.755779	0.890421	0.33778	0.00305322	0.150563	0.170871	0.097399	0.225484	0.149898	0.190264	0.914052	-0.0414467	0.703406	0.851394
ENSMUSG00000006143	Upk3bl	protein_coding	L3	-	0	1	1	0	1	1	1.18528	0.367733	0.560909	0.954078	0.50899	NA	0	1	1	0	1	NA	0.905803	0.51459	0.707023
ENSMUSG00000006154	Eps8l1	protein_coding	L34	B38	0.00621051	0.99153	1	0.203004	0.755137	1	0.0868957	0.882041	0.972123	0.28919	0.657408	1	0.102501	0.861763	0.956409	0.175643	0.787718	1	0.754792	0.216778	0.394965
ENSMUSG00000006169	Clint1	protein_coding	L2	B33	0.172287	0.0599819	0.143212	-0.00488829	0.96213	1	0.0774047	0.399532	0.592662	0.00574799	0.955675	1	0.0999192	0.280418	0.480009	-0.174543	0.0920808	0.722325	0.197974	0.0406838	0.114193
ENSMUSG00000006179	Prss16	protein_coding	L13	B19	6.52772	1.82e-09	2.47e-08	0	1	1	5.55105	3.51e-07	3.58e-06	1.41935	0.279011	1	2.7279	0.0178871	0.0614416	1.39374	0.286486	0.997198	2.73965	0.0204629	0.0668156
ENSMUSG00000006191	Cdkal1	protein_coding	-	-	-0.538251	0.000414193	0.00207757	-0.0631032	0.710147	1	-0.537647	0.000474762	0.00242898	-0.0277198	0.871665	1	-0.574461	0.000290294	0.00201912	-0.212739	0.217784	0.945274	-0.604963	0.00030829	0.00206749
ENSMUSG00000006200	Rhox6	protein_coding	-	-	NA	NA	NA	NA	NA	NA	NA	NA	NA	NA	NA	NA	NA	NA	NA	NA	NA	NA	NA	NA	NA
ENSMUSG00000006204	5430419D17Rik	protein_coding	-	-	0	1	1	0	1	NA	0	1	NA	0	1	NA	0	1	NA	0	1	NA	0	1	NA
ENSMUSG00000006205	Htra1	protein_coding	L33	B27	2.95681	4e-20	2.08e-18	0.22899	0.535273	1	3.03484	4.25e-21	3.03e-19	0.334929	0.366814	1	-1.21477	0.000699202	0.00426654	-0.306198	0.419518	1	-0.713933	0.0515626	0.137126
ENSMUSG00000006215	Zbtb17	protein_coding	-	B9	-0.0883436	0.566344	0.746231	0.120622	0.484711	1	0.0415705	0.787788	0.912589	0.201861	0.24523	1	0.251544	0.106947	0.241911	0.342726	0.0468158	0.533441	0.0562011	0.732848	0.870588
ENSMUSG00000006216	Clcnkb	protein_coding	-	-	0	1	1	0	1	NA	0.232069	0.880533	0.971257	0	1	NA	0	1	NA	0	1	NA	0	1	NA
ENSMUSG00000006218	Fam131c	protein_coding	-	-	-0.852831	0.0283725	0.078031	-0.410093	0.345096	1	0.322818	0.393462	0.586965	-0.232521	0.593761	1	-0.143018	0.714152	0.857413	0.0170097	0.968413	NA	-0.0262324	0.948685	1
ENSMUSG00000006219	Fblim1	protein_coding	L3	B4	2.58463	3.38e-11	6.01e-10	0.520307	0.23614	0.993644	2.31045	3.24e-09	4.79e-08	0.174292	0.694337	1	0.677107	0.0872797	0.207494	-0.503352	0.263102	0.98767	0.90251	0.0286753	0.0870691
ENSMUSG00000006221	Hspb7	protein_coding	L22	B20	3.11949	0.000141064	0.0007865	0.790516	0.39333	1	3.0329	0.000219261	0.0012328	4.96809	2.45863e-08	9.35626e-06	1.9175	0.0213385	0.0707035	0.0794826	0.933703	1	2.19567	0.0108013	0.039999
ENSMUSG00000006235	Epor	protein_coding	L27	B35	-3.02539	1.26e-08	1.51e-07	-0.155422	0.77045	1	-3.01581	2.54e-08	3.21e-07	0.1154	0.82846	1	-2.44268	5.91e-06	6.75e-05	-0.415876	0.440386	1	-3.21372	2.81e-07	4.29e-06
ENSMUSG00000006241	Ccdc159	protein_coding	L29	-	-0.778585	0.0145074	0.045162	-0.0751819	0.831921	1	-0.885472	0.0056653	0.0207741	-0.252982	0.478169	1	-0.358274	0.263598	0.461639	0.098242	0.781568	1	-0.778852	0.0214473	0.0693151
ENSMUSG00000006262	Mob1b	protein_coding	-	-	-0.709533	0.0131635	0.0416551	-0.132698	0.677844	1	-0.683558	0.0169665	0.0518623	0.0479802	0.880634	1	-0.463799	0.105654	0.239741	0.0488623	0.878432	1	-0.205023	0.493614	0.689778
ENSMUSG00000006269	Atp6v1b1	protein_coding	L28	-	0	1	1	0	1	1	0	1	1	0	1	1	0.684561	0.600645	0.778798	0.912518	0.516218	NA	0	1	1
ENSMUSG00000006270	Vax1	protein_coding	-	-	0	1	NA	0	1	NA	0	1	NA	0	1	NA	0	1	NA	0	1	NA	0	1	NA
ENSMUSG00000006273	Atp6v1b2	protein_coding	L14	B18	0.945869	2.48e-15	7.61e-14	0.25108	0.0618455	0.728052	0.814047	1.06e-11	2.35e-10	-0.0453451	0.738184	1	0.151265	0.212154	0.396848	-0.0604153	0.655681	1	0.0660927	0.602926	0.778661
ENSMUSG00000006276	Eps15l1	protein_coding	-	-	-0.0018054	0.98829	1	-0.068471	0.620906	1	-0.0948387	0.442907	0.634893	0.0504346	0.716609	1	-0.205349	0.101593	0.232833	-0.123522	0.37518	1	-0.245609	0.0620835	0.157943
ENSMUSG00000006281	Tep1	protein_coding	L36	B30	0.281848	0.203236	0.366279	-0.101174	0.683798	1	0.134259	0.5451	0.728933	-0.293763	0.239069	1	-0.716302	0.00142477	0.00773798	-0.240846	0.333732	1	-0.951616	5.54e-05	0.000478096
ENSMUSG00000006288	Ttc5	protein_coding	-	B38	-0.0220312	0.882691	0.986323	-0.192315	0.260504	1	0.0170127	0.909898	0.9881	-0.325183	0.0636373	0.739343	0.0216042	0.888493	0.973036	-0.272814	0.116431	0.779045	-0.0296137	0.855374	0.955176
ENSMUSG00000006289	Osgep	protein_coding	-	-	-0.578357	1.09e-05	7.7e-05	0.19977	0.168886	0.935666	-0.570947	1.62e-05	0.000118686	0.106832	0.467075	1	-0.582411	1.72e-05	0.000174858	0.0101011	0.945219	1	-0.750202	1.9e-07	3.02e-06
ENSMUSG00000006299	Aamp	protein_coding	-	-	-0.487541	0.000326859	0.00168431	-0.0116194	0.938907	1	-0.0529366	0.696244	0.845805	-0.0867945	0.567663	1	-0.183509	0.177318	0.348932	0.111866	0.460726	1	-0.351747	0.0135418	0.0480254
ENSMUSG00000006301	Tmbim1	protein_coding	L20	B6	-0.0285392	0.850129	0.965368	-0.160633	0.34296	1	0.099695	0.509455	0.696066	-0.0679793	0.688724	1	0.0343382	0.821122	0.928584	0.0867716	0.608266	1	-0.0421678	0.790868	0.907764
ENSMUSG00000006304	Arpc2	protein_coding	L2	B18	0.608786	1.46e-07	1.46e-06	0.250731	0.053119	0.689999	0.529732	4.84e-06	3.91e-05	0.0225053	0.862581	1	0.176976	0.128136	0.276932	-0.051887	0.689829	1	0.26599	0.0287092	0.0871596
ENSMUSG00000006307	Kmt2b	protein_coding	L18	B33	-0.0288949	0.874678	0.981603	-0.0600836	0.769528	1	0.344931	0.0596092	0.143704	0.130344	0.525255	1	0.746203	4.67e-05	0.000414325	0.241463	0.2387	0.96932	0.661149	0.000561788	0.00343387
ENSMUSG00000006310	Zbtb32	protein_coding	L35	B30	2.85859	1.55e-07	1.54e-06	1.06172	0.0907145	0.813866	2.1218	0.000127679	0.000759672	-0.0417472	0.952814	1	1.1159	0.0571807	0.151604	-0.205986	0.772966	1	1.81725	0.00198936	0.0098958
ENSMUSG00000006311	Etv2	protein_coding	-	-	-0.160678	0.870834	NA	-0.127042	0.885233	NA	-0.136417	0.890202	NA	-0.17573	0.84175	NA	-0.141317	0.886285	NA	-0.18029	0.8377	NA	-0.148007	0.874695	NA
ENSMUSG00000006313	Upk1a	protein_coding	L19	-	1.04992	0.21314	0.379802	0.466828	0.630841	1	1.52374	0.0681157	0.159361	1.58473	0.0825209	0.806186	2.06125	0.0136151	0.0495418	0.780512	0.415671	1	2.12862	0.0132765	0.0473493
ENSMUSG00000006315	Tmem147	protein_coding	-	B12	-0.772901	7.87e-05	0.000466175	0.188974	0.385847	1	-0.588392	0.00265897	0.010869	-0.0366576	0.866892	1	-0.490007	0.0127355	0.046952	0.286501	0.188869	0.910486	-0.660054	0.00137781	0.00728989
ENSMUSG00000006333	Rps9	protein_coding	L9	B1	0.493165	0.00148945	0.0063855	0.0194988	0.910623	1	0.967973	4.47e-10	7.61e-09	-0.03577	0.836996	1	0.639172	3.9e-05	0.000354788	0.111638	0.520531	1	0.598253	0.000231837	0.00163094
ENSMUSG00000006335	Tfpt	protein_coding	-	-	0.0039113	0.980389	1	0.0113954	0.949686	1	0.33202	0.036215	0.0962329	0.0224787	0.902481	1	0.186807	0.253655	0.449675	0.342477	0.055468	0.581277	0.424078	0.0123434	0.044718
ENSMUSG00000006342	Susd2	protein_coding	L31	B35	2.44178	1.35e-09	1.87e-08	0.475321	0.295827	1	2.13439	1.22e-07	1.38e-06	-0.0956106	0.836289	1	0.162213	0.694988	0.844242	-0.445289	0.339682	1	0.233105	0.589537	0.767631
ENSMUSG00000006344	Ggt5	protein_coding	L6	B16	2.38219	8.03e-14	2e-12	0.789109	0.0286103	0.5736	2.84549	4.22e-19	2.34e-17	0.424835	0.246642	1	0.954055	0.00349014	0.0162712	0.150749	0.683054	1	0.629896	0.0669635	0.167129
ENSMUSG00000006345	Ggt1	protein_coding	L13	B17	3.30885	1e-07	1.03e-06	0.422016	0.57826	1	2.59094	3.85e-05	0.000256896	-0.743335	0.405059	1	4.06214	6.4e-11	2.23e-09	0.828447	0.264682	0.98767	3.94202	6e-10	1.64e-08
ENSMUSG00000006356	Crip2	protein_coding	L33	B24	-0.632814	0.0135528	0.0426521	0.0892192	0.75513	1	-0.317651	0.215155	0.383803	0.0954695	0.738745	1	-0.330411	0.198018	0.378156	0.363093	0.204272	0.932086	-0.517084	0.0542327	0.142299
ENSMUSG00000006360	Crip1	protein_coding	L6	B7	1.0177	1.58e-05	0.000108351	0.456505	0.0863164	0.80183	1.13808	1.42e-06	1.29e-05	-0.0512585	0.851289	1	-0.156382	0.52614	0.717946	-0.452836	0.103024	0.750878	0.562941	0.0255723	0.0796348
ENSMUSG00000006362	Cbfa2t3	protein_coding	L33	B30	-0.068012	0.852367	0.967095	0.450669	0.26786	1	0.484268	0.184099	0.341595	0.264019	0.518447	1	0.571328	0.118673	0.261514	0.328585	0.420745	1	1.11723	0.00334426	0.0153682
ENSMUSG00000006369	Fbln1	protein_coding	L27	B27	0.348106	0.471004	0.661085	0.229102	0.672072	1	0.528215	0.274381	0.457802	0.937885	0.0803364	0.800989	0.39793	0.416271	0.619231	0.239141	0.659989	1	0.0970016	0.850858	0.952775
ENSMUSG00000006373	Pgrmc1	protein_coding	L34	B21	-1.29225	5.88e-16	1.94e-14	-0.0261189	0.8836	1	-0.95395	2.32e-09	3.5e-08	-0.165564	0.353489	1	-1.27416	1.56e-15	1.1e-13	-0.123217	0.48983	1	-1.31181	4.24e-15	2.63e-13
ENSMUSG00000006378	Gcat	protein_coding	L27	B10	-2.67609	2.77e-14	7.33e-13	0.161278	0.67935	1	-2.52337	7.41e-13	1.93e-11	0.00885355	0.981907	1	-1.93472	3.85e-08	7.73e-07	-0.0884015	0.820864	1	-2.58232	2.93e-12	1.19e-10
ENSMUSG00000006386	Tek	protein_coding	L33	B27	-1.25748	2.24e-06	1.81e-05	0.0177229	0.952105	1	-0.86481	0.00112329	0.00514561	-0.0323341	0.91294	1	-0.827737	0.00193211	0.00998227	-0.243962	0.409918	1	-0.910335	0.00114084	0.00624635
ENSMUSG00000006389	Mpl	protein_coding	L20	B35	0.505029	0.478493	0.66839	0.00654705	0.993835	1	2.03209	0.00241319	0.01	0.208335	0.805745	1	1.46106	0.0374884	0.110133	1.62526	0.0277651	0.403899	1.06595	0.155524	0.311425
ENSMUSG00000006390	Elovl1	protein_coding	L28	B13	0.404528	0.0218566	0.063262	0.0938278	0.63499	1	0.233684	0.185972	0.344206	-0.23964	0.227615	1	0.190406	0.282863	0.482698	-0.135443	0.494549	1	0.0776508	0.675666	0.833704
ENSMUSG00000006392	Med8	protein_coding	-	B13	-0.15207	0.236929	0.410132	-0.0147467	0.918512	1	0.00933769	0.942157	1	-0.0853254	0.556616	1	0.278346	0.0313504	0.0958947	0.000712891	0.996067	1	0.339741	0.0119412	0.0434655
ENSMUSG00000006395	Hyi	polymorphic_pseudogene	-	-	-2.05516	4.33e-24	3.55e-22	-0.0882261	0.693685	1	-1.54375	2.36e-14	7.59e-13	-0.205564	0.360018	1	-1.63566	1.17e-15	8.38e-14	-0.234248	0.296734	1	-1.48393	3.7e-12	1.46e-10
ENSMUSG00000006398	Cdc20	protein_coding	L6	B10	1.9836	3.67e-08	4.09e-07	-0.25537	0.563963	1	2.34714	6.73e-11	1.31e-09	0.149389	0.731974	1	0.583273	0.129391	0.278687	-0.863554	0.0719837	0.651742	1.06641	0.00654247	0.0267996
ENSMUSG00000006403	Adamts4	protein_coding	L12	-	3.39108	7.94e-12	1.55e-10	0.281827	0.621427	1	3.37137	1.08e-11	2.39e-10	0.0463336	0.936513	1	5.0577	1.66e-24	3.8e-22	-0.479665	0.420281	1	4.54185	1.06e-18	1.12e-16
ENSMUSG00000006411	Nectin4	protein_coding	-	B4	1.97401	2.49e-08	2.85e-07	-0.355601	0.426142	1	1.0816	0.00296655	0.0119555	-0.301799	0.507197	1	-0.455845	0.271824	0.470805	-0.583333	0.211583	0.940039	-0.718828	0.11484	0.250039
ENSMUSG00000006412	Pfdn2	protein_coding	-	-	-0.210632	0.102205	0.218408	0.155086	0.281297	1	-0.234974	0.0693356	0.161522	-0.0177496	0.902745	1	-0.235111	0.0724652	0.180777	-0.0809293	0.577282	1	-0.458486	0.000898144	0.00510172
ENSMUSG00000006418	Rnf114	protein_coding	L7	B14	0.205027	0.209897	0.375486	-0.0871225	0.634339	1	0.347615	0.033561	0.0904856	0.0432998	0.813289	1	0.333457	0.0419529	0.119928	0.209394	0.252709	0.982207	0.27505	0.108752	0.239888
ENSMUSG00000006423	C330007P06Rik	protein_coding	L29	B32	-0.458467	0.0255454	0.071797	-0.0227736	0.920892	1	-0.764563	0.000205293	0.00116082	-0.145271	0.527534	1	-0.858591	3.43e-05	0.000316837	-0.0439696	0.848151	1	-0.780755	0.000316229	0.00211218
ENSMUSG00000006435	Neurl1a	protein_coding	L20	B35	1.4071	0.0145748	0.0453137	1.8009	0.00357674	0.228973	1.1332	0.0537126	0.132395	2.61555	1.52374e-05	0.00252952	0.703276	0.257001	0.453926	1.09579	0.0919761	0.722188	0.530109	0.421658	0.618781
ENSMUSG00000006442	Srm	protein_coding	L10	B13	0.536941	0.0582815	0.139931	-0.348433	0.274788	1	0.287992	0.310768	0.500073	-0.403156	0.208127	1	0.560436	0.0489854	0.134857	-0.428532	0.180593	0.898195	0.355916	0.232389	0.415741
ENSMUSG00000006445	Epha2	protein_coding	L18	B4	0.738426	0.0502577	0.12422	0.156716	0.710069	1	0.822887	0.0291712	0.0808077	0.69902	0.0969631	0.854579	1.57291	3.05e-05	0.000286539	0.72889	0.0834018	0.695787	1.24505	0.00159232	0.00821155
ENSMUSG00000006456	Rbm14	protein_coding	L18	B9	0.680252	0.0012865	0.00561547	0.137486	0.563802	1	0.442111	0.0372293	0.0984483	0.378607	0.112128	0.899922	0.703919	0.000955795	0.00554325	0.685569	0.00378828	0.120932	0.521592	0.0195446	0.0643637
ENSMUSG00000006457	Actn3	protein_coding	L24	B27	0.344571	0.748137	0.89019	-0.327301	0.791499	1	-0.859988	0.459085	0.650411	5.74974	1.21898e-07	4.09759e-05	-0.221912	0.847116	0.946446	-0.738353	0.567149	1	0.303064	0.794243	0.91037
ENSMUSG00000006462	A530013C23Rik	lincRNA	-	-	0.608302	0.430322	0.623301	-0.368604	0.681407	1	1.20441	0.115664	0.24131	-0.182434	0.83951	1	1.98202	0.00940768	0.0365677	0.7177	0.403584	1	2.12004	0.00730179	0.0293352
ENSMUSG00000006463	Zdhhc24	protein_coding	-	B31	0.47581	0.0759695	0.173142	0.199237	0.509439	1	0.190133	0.481635	0.670949	-0.24159	0.433869	1	0.261452	0.338493	0.541887	-0.20513	0.504595	1	0.413183	0.146743	0.298844
ENSMUSG00000006464	Bbs1	protein_coding	L20	-	0.251045	0.367231	0.559738	0.043101	0.891847	1	0.207361	0.460352	0.651406	-0.0899741	0.781476	1	0.908531	0.00116186	0.00651213	0.223026	0.481573	1	0.941213	0.00125077	0.00676055
ENSMUSG00000006469	Slc34a3	protein_coding	-	-	-0.151167	0.878419	NA	-0.127042	0.885233	NA	-0.126906	0.897814	NA	-0.111708	0.899006	NA	-0.0705039	0.943122	NA	-0.116267	0.894908	NA	-0.0805155	0.931636	NA
ENSMUSG00000006471	Ndor1	protein_coding	-	B39	0.336695	0.174097	0.327144	-0.0742812	0.789215	1	0.523734	0.0345333	0.0924832	0.0662007	0.811916	1	0.964297	0.000100773	0.000814891	0.124822	0.653251	1	1.03827	6.13e-05	0.000521254
ENSMUSG00000006476	Nsmf	protein_coding	-	-	-1.05802	3.95e-16	1.33e-14	-0.121962	0.400016	1	-0.813337	3.9e-10	6.72e-09	-0.117526	0.418062	1	-0.509283	9.2e-05	0.000751144	-0.108763	0.453371	1	-0.581635	1.99e-05	0.000192312
ENSMUSG00000006488	Prl7a1	protein_coding	-	-	NA	NA	NA	NA	NA	NA	NA	NA	NA	NA	NA	NA	NA	NA	NA	NA	NA	NA	NA	NA	NA
ENSMUSG00000006490	Prl8a9	protein_coding	-	-	NA	NA	NA	NA	NA	NA	NA	NA	NA	NA	NA	NA	NA	NA	NA	NA	NA	NA	NA	NA	NA
ENSMUSG00000006494	Pdk1	protein_coding	-	B37	-2.00836	2.73e-21	1.61e-19	0.0576566	0.806803	1	-1.51726	7.83e-13	2.04e-11	0.078705	0.738642	1	-1.57108	1.43e-13	7.51e-12	-0.0110616	0.962599	1	-1.30435	4.23e-09	9.64e-08
ENSMUSG00000006498	Ptbp1	protein_coding	-	-	0.415772	0.00033464	0.00171764	-0.0372085	0.774661	1	0.343733	0.00305069	0.012245	0.263905	0.0422718	0.640401	0.743797	1.5e-10	4.95e-09	0.244699	0.0595945	0.597393	0.586877	1.37e-06	1.79e-05
ENSMUSG00000006517	Mvd	protein_coding	L10	B13	-1.61305	1.85e-08	2.15e-07	0.425222	0.18131	0.947677	-1.08767	0.000144889	0.000848303	0.218451	0.492889	1	-0.0332745	0.90729	0.98327	-0.816334	0.0107622	0.238174	-0.195492	0.513197	0.706011
ENSMUSG00000006519	Cyba	protein_coding	L3	B13	2.51932	1.45e-28	1.87e-26	0.66475	0.0093109	0.367375	2.5041	3.24e-28	5.11e-26	-0.304434	0.24327	1	0.498045	0.0309756	0.0950318	-0.748359	0.00450677	0.134277	0.670084	0.00539426	0.0228212
ENSMUSG00000006522	Itih3	protein_coding	L33	B23	0.769364	0.0959943	0.208098	0.197079	0.701969	1	1.16349	0.0118248	0.0384176	0.213557	0.678394	1	2.2301	1.4e-06	1.88e-05	1.02802	0.0459236	0.530041	2.03428	2.52e-05	0.000237798
ENSMUSG00000006526	Tmem110	protein_coding	L33	-	0.328078	0.0547125	0.133152	0.00742949	0.969364	1	0.46572	0.00647089	0.0232285	-0.197568	0.315563	1	0.954923	2.52e-08	5.28e-07	0.0295957	0.879068	1	1.16957	5.31e-11	1.74e-09
ENSMUSG00000006527	Sfmbt1	protein_coding	-	-	-0.336031	0.12904	0.260838	-0.237893	0.336952	1	-0.371695	0.0936108	0.204955	0.0127058	0.959106	1	-0.00984758	0.964626	1	-0.0875593	0.723861	1	0.0726601	0.754251	0.883795
ENSMUSG00000006529	Itih1	protein_coding	L31	B21	-0.853853	0.126833	0.257477	-0.192984	0.756428	1	-0.728427	0.192765	0.353692	-0.124939	0.840849	1	-0.0145726	0.979213	1	0.123632	0.84249	1	-0.348575	0.550625	0.735373
ENSMUSG00000006538	Ihh	protein_coding	-	B26	-1.40989	0.0100602	0.0332123	0.328982	0.578913	1	-1.25018	0.0227656	0.0660213	-0.132459	0.825651	1	-1.88603	0.00111277	0.00627528	0.0233301	0.968886	NA	-1.16455	0.047254	0.128109
ENSMUSG00000006542	Prkag3	protein_coding	L33	-	-2.4176	0.0037722	0.0144109	-0.269397	0.740482	1	-2.8894	0.00144003	0.00641804	-1.71289	0.0665735	0.747827	-3.67501	0.000293024	0.00203089	-4.1091	0.000415918	0.0242656	-3.42347	0.00137921	0.0072937
ENSMUSG00000006546	Cryba2	protein_coding	-	-	0	1	NA	0	1	NA	0	1	NA	0	1	NA	0	1	NA	0	1	NA	0	1	NA
ENSMUSG00000006567	Atp7b	protein_coding	L32	B26	-1.04079	0.000489757	0.00240342	-0.172361	0.604613	1	-0.873838	0.00342905	0.0135546	-0.179174	0.59076	1	-0.281516	0.345858	0.54924	-0.195636	0.557015	1	-0.545003	0.0812872	0.193761
ENSMUSG00000006570	Defb2	protein_coding	-	-	NA	NA	NA	NA	NA	NA	NA	NA	NA	NA	NA	NA	NA	NA	NA	NA	NA	NA	NA	NA	NA
ENSMUSG00000006574	Slc4a1	protein_coding	L33	B34	-2.47476	0.000882313	0.00403345	-1.94577	0.018314	0.47903	-3.03099	5.02e-05	0.000325663	1.2417	0.129896	0.938448	-1.88677	0.0113349	0.0427024	0.159294	0.846086	1	-1.51648	0.0507282	0.135548
ENSMUSG00000006575	Rundc3a	protein_coding	-	B34	-0.860913	0.0553258	0.134326	0.385085	0.432761	1	-0.209913	0.637061	0.801226	-0.576302	0.25723	1	0.0568316	0.899095	0.978625	-0.173959	0.727915	1	-0.00973173	0.983478	1
ENSMUSG00000006576	Slc4a3	protein_coding	L28	B20	-0.668266	0.150393	0.292557	-0.566956	0.279315	1	-0.429561	0.355161	0.547975	-0.269455	0.60653	1	-0.570394	0.230768	0.420674	-0.173507	0.738526	1	-0.80694	0.11077	0.243276
ENSMUSG00000006585	Cdt1	protein_coding	L6	B10	1.01961	5.67e-05	0.000347135	-0.407868	0.169893	0.936736	1.02666	5.33e-05	0.000343689	-0.0303516	0.918109	1	0.229173	0.383251	0.586896	-0.105718	0.720268	1	0.298419	0.277192	0.469044
ENSMUSG00000006586	Runx1t1	protein_coding	L33	-	0.62714	0.210284	0.375992	0.20366	0.724969	1	-0.0563436	0.914807	0.990799	0.215449	0.715	1	-0.98909	0.102992	0.235239	0.0514657	0.931145	1	0.146534	0.796424	0.912341
ENSMUSG00000006587	Snai3	protein_coding	L14	B41	-0.393226	0.555837	0.736959	0.555008	0.435238	1	0.0639763	0.922582	0.995379	0.0171435	0.981828	1	1.52534	0.0158435	0.0558628	-0.89927	0.273894	0.995221	1.20132	0.07112	0.174869
ENSMUSG00000006589	Aprt	protein_coding	L9	B13	0.768197	2.54e-06	2.02e-05	0.208138	0.256985	1	1.40251	7.58e-18	3.6e-16	-0.0630618	0.733508	1	0.699829	2.08e-05	0.000205859	0.140968	0.444359	1	0.747814	1.34e-05	0.000136021
ENSMUSG00000006599	Gtf2h1	protein_coding	-	-	0.014517	0.916761	1	0.138528	0.373179	1	-0.0730823	0.600086	0.772373	0.179701	0.249801	1	0.0602681	0.667637	0.825452	0.212131	0.173459	0.8879	0.188856	0.197577	0.369646
ENSMUSG00000006611	Hfe	protein_coding	L37	B4	-0.264965	0.327144	0.516641	-0.00633507	0.983266	1	-0.18337	0.497799	0.685449	-0.0345012	0.909124	1	-0.537201	0.0475707	0.131856	0.197132	0.513945	1	-0.61687	0.029656	0.0894166
ENSMUSG00000006638	Abhd1	processed_transcript	-	-	-0.115451	0.600123	0.776035	0.105801	0.668194	1	0.0670778	0.761033	0.894207	-0.304484	0.233603	1	1.17249	7.08e-08	1.33e-06	0.00175697	0.994396	1	0.932602	4.46e-05	0.000394591
ENSMUSG00000006641	Slc5a6	protein_coding	L33	-	-0.477645	0.0459128	0.115394	0.101843	0.701947	1	-0.0591409	0.804157	0.924343	0.0156435	0.953514	1	0.655328	0.00591656	0.0251495	0.305325	0.251084	0.981823	0.0892615	0.723021	0.864686
ENSMUSG00000006642	Tcf23	protein_coding	L17	B4	1.48142	0.0208779	0.0609304	1.37638	0.0513343	0.683592	1.08917	0.09583	0.208851	0.592011	0.430928	1	-0.567698	0.455242	0.657006	0.947894	0.19392	0.91935	0.462907	0.525037	0.715942
ENSMUSG00000006649	Nphs1	protein_coding	-	-	0.93495	0.468552	0.658487	0.774146	0.590659	1	1.5132	0.228837	0.402062	1.68891	0.217932	1	1.10234	0.402807	0.605603	0	1	NA	2.20228	0.0868562	0.203035
ENSMUSG00000006651	Aplp1	protein_coding	L30	B26	0.923855	0.0204199	0.0597862	0.566735	0.210589	0.971236	0.547026	0.180137	0.336424	0.333998	0.47624	1	-0.185086	0.676522	0.830761	0.140927	0.766238	1	0.73177	0.0922631	0.212491
ENSMUSG00000006673	Qrich1	protein_coding	-	-	0.154243	0.15058	0.29285	0.0871053	0.469758	1	0.0201215	0.85187	0.955542	0.146537	0.225805	1	0.355416	0.00101776	0.00584127	0.153762	0.202959	0.9313	0.197864	0.0812795	0.193761
ENSMUSG00000006675	P4htm	protein_coding	L33	-	0.149253	0.791881	0.922806	0.135255	0.834033	1	0.717458	0.19479	0.356349	0.227026	0.728523	1	0.21587	0.71747	0.859862	-0.414838	0.555594	1	-0.86277	0.235601	0.419746
ENSMUSG00000006676	Usp19	protein_coding	-	-	-0.207892	0.0521412	0.127898	-0.146236	0.222903	0.97977	-0.146909	0.170497	0.322956	-0.0366542	0.760419	1	-0.057091	0.596056	0.775229	-0.0192196	0.87282	1	-0.305086	0.00697846	0.0281993
ENSMUSG00000006678	Pola1	protein_coding	L6	B10	0.055821	0.877138	0.982866	-0.152067	0.70741	1	-0.186068	0.607837	0.77741	0.224622	0.578736	1	-0.892691	0.015947	0.0561569	-0.248887	0.540831	1	-0.662086	0.0863865	0.202311
ENSMUSG00000006699	Cdc42	protein_coding	-	-	0.399154	9.89e-05	0.000571047	0.0999726	0.384192	1	0.143574	0.162158	0.310991	0.0445621	0.698783	1	-0.110125	0.28613	0.486232	-0.144029	0.211448	0.940039	-0.0719389	0.505301	0.699477
ENSMUSG00000006705	Pknox1	protein_coding	-	-	-0.0975459	0.592304	0.769597	-0.186719	0.36246	1	-0.131976	0.470323	0.660495	-0.15384	0.455488	1	-0.101	0.584355	0.766212	-0.409697	0.047897	0.540404	-0.420014	0.0312591	0.0931029
ENSMUSG00000006711	D130043K22Rik	protein_coding	L30	-	-5.66014	1.54e-37	4.67e-35	-0.215684	0.572817	1	-4.72008	2.81e-31	6.07e-29	0.272724	0.474986	1	-2.89153	4.37e-15	2.78e-13	-0.297731	0.437622	1	-2.7275	1.62e-12	6.77e-11
ENSMUSG00000006715	Gmnn	protein_coding	L6	B10	0.321958	0.167482	0.317293	-0.216294	0.418889	1	0.223274	0.342007	0.534196	-0.0875064	0.745103	1	-0.487579	0.0478601	0.132436	-0.229466	0.395546	1	-0.118154	0.642275	0.809906
ENSMUSG00000006717	Acot13	protein_coding	L30	-	-2.06977	1.63e-20	8.81e-19	0.105538	0.668213	1	-2.12798	1.87e-21	1.39e-19	0.0442613	0.85757	1	-1.72658	1.41e-14	8.23e-13	0.0168648	0.945466	1	-1.64069	2.81e-12	1.14e-10
ENSMUSG00000006720	Zfp184	protein_coding	-	B21	0.442759	0.395653	0.589528	0.00426852	0.994456	1	-0.74199	0.206215	0.372108	0.527128	0.37556	1	-0.00637451	0.991094	1	-0.566061	0.400425	NA	0.159724	0.787816	0.905903
ENSMUSG00000006724	Cyp27b1	protein_coding	L12	-	2.28168	0.0567413	0.137099	2.41949	0.0605667	0.721796	3.83569	0.000907044	0.0042651	0.899333	0.530852	1	4.074	0.000461881	0.00299853	0.846554	0.555472	NA	3.65564	0.00239968	0.0115785
ENSMUSG00000006728	Cdk4	protein_coding	-	B10	0.157234	0.440741	0.632871	-0.0157884	0.944897	1	0.154379	0.449523	0.640962	-0.0338387	0.882507	1	0.0601778	0.769085	0.896136	0.035362	0.877106	1	-0.0393961	0.854337	0.954662
ENSMUSG00000006731	B4galnt1	protein_coding	L15	B40	0.118862	0.48772	0.67679	0.00853471	0.964467	1	0.248789	0.146436	0.288326	-0.0248549	0.896875	1	0.58563	0.000634073	0.00392925	0.0881704	0.645461	1	0.447513	0.0125586	0.0453448
ENSMUSG00000006732	Mettl1	protein_coding	L8	-	0.681341	0.000950609	0.00430394	-0.184893	0.43309	1	0.723917	0.000460233	0.00236045	-0.509207	0.0350362	0.600889	1.23843	2.17e-09	5.74e-08	-0.269765	0.257459	0.983249	1.25121	6.84e-09	1.49e-07
ENSMUSG00000006736	Tspan31	protein_coding	-	B7	0.176987	0.352859	0.544093	-0.0196215	0.926592	1	0.312181	0.101292	0.218185	-0.159118	0.455267	1	0.436194	0.0221068	0.0727036	0.118614	0.577584	1	0.356915	0.0733474	0.179078
ENSMUSG00000006740	Kif5b	protein_coding	-	-	0.486299	0.062255	0.147607	-0.11052	0.704872	1	0.374122	0.151655	0.296056	0.114913	0.69377	1	0.540784	0.0383909	0.112096	-0.0903972	0.756852	1	0.788337	0.0038667	0.0173578
ENSMUSG00000006763	Saal1	protein_coding	-	-	0.275742	0.103311	0.220015	-0.047322	0.807702	1	0.285866	0.0936707	0.205028	-0.314162	0.119264	0.920215	0.182479	0.298487	0.49962	0.00393926	0.983961	1	-0.0507866	0.786119	0.905063
ENSMUSG00000006764	Tph2	protein_coding	-	-	0	1	NA	0	1	NA	0	1	NA	0	1	NA	0	1	NA	0	1	NA	0	1	NA
ENSMUSG00000006777	Krt23	protein_coding	L28	-	-0.423456	0.501772	0.689391	-0.238446	0.735897	1	-2.13791	0.00288714	0.0116704	0.506489	0.463705	1	-0.512556	0.435613	0.637738	0.535655	0.436534	1	-1.05045	0.145399	0.296934
ENSMUSG00000006782	Cnp	protein_coding	L35	B28	0.0894285	0.698388	0.853216	-0.149489	0.564174	1	-0.069725	0.763269	0.895728	-0.135472	0.602635	1	-1.08799	4.64e-06	5.43e-05	-0.192627	0.458975	1	-1.41632	1.9e-08	3.73e-07
ENSMUSG00000006784	Ttc25	protein_coding	L30	B4	1.43949	0.0375031	0.0979959	1.29903	0.0887363	0.809191	0.378862	0.606155	0.776431	0.534854	0.514195	1	1.23284	0.0870426	0.207113	1.22103	0.114837	0.777819	1.24285	0.0968359	0.220081
ENSMUSG00000006800	Sulf2	protein_coding	L24	B14	-0.964955	0.00236675	0.00956562	0.236076	0.503733	1	-0.327638	0.301106	0.488266	-0.465018	0.19019	1	0.385513	0.223557	0.41152	-0.181117	0.609019	1	0.115439	0.727686	0.867488
ENSMUSG00000006818	Sod2	protein_coding	L12	B5	1.40977	8.48e-13	1.88e-11	0.10553	0.632229	1	1.28964	6.05e-11	1.19e-09	-0.0460609	0.83468	1	0.80853	4.17e-05	0.000375107	0.010022	0.963769	1	0.590552	0.00421229	0.0186029
ENSMUSG00000006850	Tmco6	protein_coding	-	B31	0.0115477	0.970755	1	0.18683	0.595532	1	-0.0696691	0.825415	0.939383	-0.020887	0.95298	1	0.26294	0.406501	0.609189	-0.34706	0.329212	1	0.0981271	0.767558	0.892784
ENSMUSG00000006906	Stambp	protein_coding	-	B31	-0.120271	0.341595	0.532753	0.0406969	0.77442	1	-0.348251	0.00652758	0.0234026	-0.179845	0.214062	1	-0.187954	0.147922	0.306668	-0.430134	0.00321434	0.108418	-0.331803	0.0157044	0.0541867
ENSMUSG00000006920	Ezh1	protein_coding	L34	B39	0.239691	0.0738729	0.169247	-0.0335941	0.824367	1	0.019943	0.882536	0.972123	-0.0936269	0.539824	1	-0.283073	0.039801	0.115214	-0.253111	0.0982852	0.739292	-0.367416	0.0111962	0.0411572
ENSMUSG00000006930	Hap1	protein_coding	L5	B4	0.741473	0.0268224	0.0745944	-0.321295	0.401112	1	0.406294	0.227966	0.400989	-0.199448	0.603804	1	-0.651783	0.0627525	0.162632	-0.903364	0.0218741	0.351841	-0.895444	0.0161052	0.0551893
ENSMUSG00000006931	P3h4	protein_coding	L28	B24	0.0574669	0.886986	0.988659	-0.0512599	0.911914	1	0.42745	0.287281	0.472711	0.420267	0.355567	1	0.600876	0.141904	0.297282	0.411829	0.363227	1	0.847934	0.0445005	0.122322
ENSMUSG00000006932	Ctnnb1	protein_coding	L34	-	-0.334387	0.00235533	0.00952598	0.0492497	0.68859	1	-0.419282	0.000139133	0.000819515	-0.015181	0.901819	1	-0.23541	0.0327462	0.0991921	-0.0577151	0.639004	1	-0.230252	0.045892	0.125236
ENSMUSG00000006941	Eif1b	protein_coding	-	-	0.0283485	0.84327	0.960113	0.434738	0.00638035	0.307366	0.108384	0.451588	0.643059	0.360214	0.0256137	0.526807	0.351082	0.0158429	0.0558628	0.371266	0.0209679	0.34249	0.441324	0.0036634	0.0165695
ENSMUSG00000006948	Klk4	protein_coding	-	-	0	1	NA	0	1	NA	0	1	NA	0	1	NA	0	1	NA	0	1	NA	0	1	NA
ENSMUSG00000006958	Chrd	protein_coding	-	-	-0.768091	0.000186131	0.00101317	-0.223507	0.32885	1	-0.543003	0.00825376	0.0285539	-0.368854	0.112389	0.900322	0.3712	0.0687009	0.173761	0.248279	0.273944	0.995221	-0.106999	0.621119	0.792491
ENSMUSG00000006998	Psmd2	protein_coding	L14	B12	0.274554	0.0262377	0.0732362	0.0315222	0.819711	1	0.417431	0.000728539	0.00352417	-0.0485599	0.726002	1	0.0572826	0.644068	0.809808	-0.0260656	0.850701	1	-0.00804578	0.950548	1
ENSMUSG00000007021	Syngr3	protein_coding	-	-	1.0257	0.229794	0.400784	-0.580421	0.590149	1	-1.07416	0.286048	0.471224	-0.408355	0.705811	1	0.590898	0.515388	0.70898	1.01456	0.28671	NA	1.30741	0.148727	0.301657
ENSMUSG00000007029	Vars	protein_coding	L15	B28	1.55511	1.05e-24	9.39e-23	-0.0501152	0.770351	1	1.47286	2.8e-22	2.38e-20	-0.0451032	0.793704	1	0.604054	8.13e-05	0.00067554	0.00358726	0.983367	1	0.233693	0.146895	0.298985
ENSMUSG00000007030	Vwa7	protein_coding	L34	B30	1.51011	0.000484336	0.00237929	0.381879	0.451006	1	1.6538	0.000137121	0.000809387	0.914554	0.0653343	0.743802	0.836484	0.06702	0.170759	0.986176	0.0449966	0.525052	0.212865	0.670406	0.830067
ENSMUSG00000007033	Hspa1l	protein_coding	-	-	0.913195	0.17935	0.334904	-1.46596	0.146844	0.91316	1.05757	0.121477	0.250989	1.98637	0.00539165	0.220258	-0.611261	0.458972	0.660751	-0.345882	0.692661	NA	0.99642	0.176013	0.340055
ENSMUSG00000007034	Slc44a4	protein_coding	L31	B26	0.924271	0.109164	0.229638	0.833139	0.194697	0.959945	-0.052492	0.929401	0.999654	-0.060614	0.927883	1	-0.077744	0.897866	0.978123	0.409721	0.531247	1	0.575639	0.351542	0.549514
ENSMUSG00000007035	Msh5	protein_coding	-	-	-1.19979	0.000214025	0.0011504	0.205322	0.541351	1	-0.819279	0.0104484	0.0347242	0.301377	0.374623	1	-0.625513	0.0572103	0.151664	0.356076	0.290095	0.997198	-0.806987	0.023719	0.0750241
ENSMUSG00000007036	Abhd16a	protein_coding	-	-	0.453146	0.00274756	0.010912	0.0184525	0.91354	1	0.55244	0.000263855	0.00144932	-0.106349	0.533464	1	-0.361211	0.0186305	0.0634939	-0.0135628	0.936556	1	-0.542057	0.000775575	0.00449804
ENSMUSG00000007038	Neu1	protein_coding	L15	B5	-0.278251	0.109709	0.230387	-0.0599401	0.758026	1	-0.205249	0.238452	0.413944	-0.0729253	0.708434	1	-0.0786221	0.652631	0.815562	0.0930307	0.63264	1	-0.311605	0.0888601	0.20625
ENSMUSG00000007039	Ddah2	protein_coding	L28	B8	-0.198459	0.498597	0.68679	0.170697	0.601449	1	0.197198	0.499348	0.68686	0.135065	0.683087	1	-0.154999	0.60736	0.784294	0.169755	0.606126	1	-0.169549	0.59296	0.770365
ENSMUSG00000007041	Clic1	protein_coding	L3	B12	1.63907	3.19e-34	7.52e-32	0.413466	0.00643762	0.307538	1.52329	1.08e-29	1.98e-27	-0.214376	0.166262	0.99231	0.100047	0.467892	0.669162	-0.472023	0.0024382	0.0899728	0.312437	0.029592	0.0892736
ENSMUSG00000007050	Lsm2	protein_coding	L14	B9	0.261095	0.207335	0.372129	0.313777	0.176394	0.942594	0.269035	0.19557	0.357434	0.0761905	0.746428	1	-0.0440956	0.835656	0.938903	0.419826	0.0710606	0.647181	0.144565	0.513778	0.706448
ENSMUSG00000007080	Pole	protein_coding	L6	B10	1.30414	1.17e-06	9.91e-06	0.215805	0.483452	1	0.996175	0.000229953	0.0012844	0.305435	0.324769	1	0.231391	0.409724	0.612367	-0.178065	0.57408	1	0.321362	0.272748	0.464151
ENSMUSG00000007097	Atp1a2	protein_coding	L34	B20	-1.75587	0.00651563	0.0229811	-0.139717	0.841881	1	-0.747902	0.238564	0.414096	3.73216	5.26069e-08	1.89469e-05	-0.748316	0.244027	0.43736	-0.402497	0.56863	1	-1.68164	0.0156287	0.0539868
ENSMUSG00000007107	Atp1a4	protein_coding	-	-	-0.066127	0.942118	1	-0.661869	0.532161	1	1.37031	0.119676	0.247985	0.0593315	0.953907	NA	-0.386832	0.68809	0.839841	0.64075	0.518979	NA	-0.857333	0.414041	0.61152
ENSMUSG00000007122	Casq1	protein_coding	L24	-	0.250657	0.732308	0.878673	0.108231	0.895044	1	1.64409	0.0227081	0.0658937	3.58614	4.93441e-06	0.000975707	1.0697	0.14445	0.301415	1.14783	0.15295	0.855411	1.08776	0.154077	0.30939
ENSMUSG00000007207	Stx1a	protein_coding	-	B37	-0.14587	0.698069	0.853032	0.034304	0.935409	1	-0.535725	0.16992	0.322153	0.229333	0.589095	1	-0.260676	0.512082	0.706271	0.0678117	0.873982	1	-0.560261	0.195683	0.366868
ENSMUSG00000007209	Ceacam9	protein_coding	-	-	0	1	NA	0	1	NA	0	1	NA	0	1	NA	0	1	NA	0	1	NA	0	1	NA
ENSMUSG00000007216	Zfp775	protein_coding	-	-	-0.62634	0.0142265	0.0444226	-0.635618	0.0307621	0.588984	-0.407982	0.110497	0.233079	-0.429352	0.145506	0.952161	-0.573027	0.0317333	0.0968186	-0.563505	0.0573819	0.588327	-0.380377	0.171177	0.333164
ENSMUSG00000007279	Scube2	protein_coding	L33	-	-0.164356	0.859373	0.972063	-0.490624	0.646622	1	-3.00748	0.00825592	0.0285554	0.533734	0.598546	1	-1.54093	0.156139	0.318674	-0.382079	0.722143	1	1.97469	0.0310732	0.0927544
ENSMUSG00000007338	Mrpl49	protein_coding	-	B8	-1.21513	1.61e-07	1.61e-06	0.135367	0.598809	1	-1.30007	2.32e-08	2.94e-07	0.0386931	0.880777	1	-1.07764	4.08e-06	4.85e-05	0.067938	0.792108	1	-1.11029	5.95e-06	6.61e-05
ENSMUSG00000007379	Dennd2c	protein_coding	-	B36	-1.08046	0.0108483	0.0354614	0.108922	0.811613	1	-0.393136	0.344164	0.536459	0.397747	0.38348	1	-0.189824	0.652857	0.815708	0.490297	0.279679	0.99691	-0.131993	0.765203	0.891081
ENSMUSG00000007411	Mark3	protein_coding	-	-	-0.0275452	0.792028	0.922806	0.0494188	0.673726	1	-0.0356069	0.734388	0.874395	0.16943	0.150569	0.961195	0.0181813	0.864226	0.957859	0.0158098	0.893544	1	-0.00607822	0.956536	1
ENSMUSG00000007415	Gatad1	protein_coding	-	B35	-0.464917	0.00968964	0.0321692	-0.0821232	0.682626	1	-0.485003	0.00704907	0.0249789	0.0552581	0.783429	1	-0.0500584	0.781197	0.903788	0.0641967	0.749327	1	-0.0345197	0.854702	0.954826
ENSMUSG00000007440	Pcdha11	protein_coding	-	-	0	1	NA	0	1	NA	0	1	NA	0	1	NA	0	1	NA	0	1	NA	0	1	NA
ENSMUSG00000007457	2310003L06Rik	protein_coding	-	-	NA	NA	NA	NA	NA	NA	NA	NA	NA	NA	NA	NA	NA	NA	NA	NA	NA	NA	NA	NA	NA
ENSMUSG00000007458	M6pr	protein_coding	L1	B13	0.526769	2.99e-08	3.38e-07	0.0241834	0.820739	1	0.425526	7.8e-06	6.06e-05	-0.0280376	0.793448	1	-0.10435	0.27698	0.476173	-0.119988	0.26254	0.98767	0.000641558	0.994898	1
ENSMUSG00000007476	Lrrc8a	protein_coding	L17	-	0.538972	0.00299815	0.0117746	0.0939108	0.648794	1	0.718692	7.68e-05	0.000481128	-0.0535957	0.798144	1	1.15111	2.71e-10	8.54e-09	0.412623	0.044389	0.520171	0.981588	2.74e-07	4.2e-06
ENSMUSG00000007480	Mc5r	protein_coding	-	-	0	1	1	0	1	NA	0	1	1	0	1	NA	0	1	NA	0	1	NA	0	1	NA
ENSMUSG00000007564	Ppp2r1a	protein_coding	L18	-	0.52229	0.000390986	0.00197377	0.149454	0.365298	1	0.839969	1.17e-08	1.56e-07	0.00640683	0.969149	1	0.813332	3.6e-08	7.26e-07	0.0390122	0.813629	1	0.635228	3.93e-05	0.000352485
ENSMUSG00000007570	Fance	protein_coding	-	-	-0.685812	5.1e-05	0.000314156	-0.227429	0.228745	0.985521	-0.387125	0.0218545	0.0638538	0.00920434	0.961178	1	-0.0747214	0.661421	0.821209	0.0483517	0.797098	1	-0.280214	0.122061	0.261537
ENSMUSG00000007589	Tinf2	protein_coding	-	B9	-0.170775	0.265355	0.44509	-0.139656	0.419797	1	-0.0644889	0.675009	0.829852	0.113089	0.513634	1	0.272196	0.0788576	0.192695	0.123629	0.473717	1	0.422704	0.00881954	0.0340725
ENSMUSG00000007591	Tssk4	protein_coding	-	-	0.772312	0.272785	0.453552	0.458823	0.568098	1	-0.670769	0.400576	0.593605	0.302395	0.71636	1	0.666182	0.368266	0.571997	-0.285142	0.746428	NA	0.0860192	0.916342	0.997196
ENSMUSG00000007594	Hapln4	protein_coding	-	-	-0.505088	0.416469	0.610361	-0.437315	0.526877	1	-0.424112	0.495154	0.682965	-0.258336	0.708611	1	1.52938	0.0137704	0.0499736	0.27424	0.691224	1	1.335	0.0394296	0.111354
ENSMUSG00000007603	Dus3l	protein_coding	-	-	-0.36713	0.0396106	0.102449	-0.112636	0.572875	1	-0.15073	0.398302	0.591459	-0.0123545	0.950858	1	0.0418569	0.815754	0.925232	0.0146715	0.941526	1	-0.069568	0.712093	0.857906
ENSMUSG00000007610	Gtpbp3	protein_coding	-	B8	0.157414	0.341447	0.532664	0.0253188	0.892496	1	0.130559	0.433072	0.625722	-0.212732	0.267384	1	0.148901	0.379837	0.583369	0.0811846	0.666431	1	0.214915	0.225406	0.406285
ENSMUSG00000007613	Tgfbr1	protein_coding	L14	B31	-0.0826564	0.747702	0.889807	-0.0138656	0.961502	1	0.0398882	0.876678	0.969359	0.0529275	0.853962	1	0.397393	0.122435	0.267494	-0.037434	0.896425	1	0.745578	0.00551435	0.0232512
ENSMUSG00000007617	Homer1	protein_coding	L3	B4	-0.306939	0.204905	0.368611	0.0385387	0.886689	1	-0.750156	0.00212582	0.00895197	0.19714	0.466738	1	-0.573563	0.0197502	0.0665571	-0.0613905	0.821174	1	-0.520458	0.0432978	0.119766
ENSMUSG00000007646	Rad51c	protein_coding	L6	-	-1.16748	0.00596343	0.0213542	-1.65522	0.00127399	0.128102	-1.71072	0.000129124	0.000767074	-0.670392	0.163919	0.986796	-0.788732	0.0695333	0.175291	-0.690222	0.150341	0.851244	-0.556675	0.217732	0.396269
ENSMUSG00000007653	Gabrb2	protein_coding	-	-	0	1	NA	0	1	NA	0	1	NA	0	1	NA	0	1	NA	0	1	NA	0	1	NA
ENSMUSG00000007655	Cav1	protein_coding	L34	B27	-0.330846	0.387921	0.581092	0.126487	0.766858	1	-0.510159	0.18606	0.344318	1.221	0.00380145	0.175739	-1.14304	0.00419048	0.0189099	-0.0296021	0.945053	1	-1.48052	0.00052548	0.00324749
ENSMUSG00000007656	Arpp19	protein_coding	-	B13	-0.378122	0.00224199	0.0091192	-0.0802015	0.562384	1	-0.526933	2.27e-05	0.000160167	-0.0199052	0.8861	1	-0.603307	1.69e-06	2.23e-05	-0.148311	0.286303	0.997198	-0.542414	3.96e-05	0.000354989
ENSMUSG00000007659	Bcl2l1	protein_coding	L18	B34	0.913644	0.000810587	0.00374478	-0.0528956	0.862507	1	0.773546	0.00459436	0.0174557	-0.232875	0.446725	1	0.846034	0.00195769	0.0100878	-0.127761	0.676075	1	0.657474	0.0213952	0.0691778
ENSMUSG00000007670	Khsrp	protein_coding	-	B33	-0.119027	0.244724	0.419927	-0.348212	0.00258398	0.19009	-0.101764	0.321281	0.511623	-0.123334	0.286297	1	0.225781	0.0284234	0.0888085	-0.019949	0.862518	1	0.0613616	0.570513	0.751357
ENSMUSG00000007682	Dio2	protein_coding	L15	-	1.36213	0.268456	0.448433	0	1	1	3.40734	0.0033867	0.0134103	2.68179	0.0348328	0.600412	2.09352	0.0891115	0.210848	0	1	1	3.63404	0.00242315	0.0116659
ENSMUSG00000007721	Ccdc124	protein_coding	-	B11	0.0534446	0.679858	0.839465	0.263782	0.0686215	0.751009	0.120754	0.352277	0.544885	0.0203065	0.889821	1	0.00457497	0.972265	1	0.114336	0.433353	1	0.0174296	0.899345	0.985974
ENSMUSG00000007739	Cct4	protein_coding	L6	B12	-0.29827	0.0321914	0.0865645	-0.0018878	0.990325	1	-0.469929	0.000758665	0.00365753	0.0154557	0.921061	1	-0.754182	8.17e-08	1.51e-06	-0.0696545	0.655166	1	-0.71429	1.21e-06	1.61e-05
ENSMUSG00000007777	0610009B22Rik	protein_coding	-	-	-0.501133	0.0241276	0.0686387	-0.0839664	0.735088	1	-0.80458	0.000332339	0.00176746	-0.0500869	0.840737	1	-0.346677	0.12312	0.268645	0.0402869	0.871178	1	-0.24485	0.297527	0.491254
ENSMUSG00000007783	Cpt1c	protein_coding	L29	-	0.791921	0.0291474	0.079762	0.210178	0.616027	1	0.696607	0.0576414	0.139799	0.552855	0.184063	1	-0.362213	0.368355	0.572012	-0.0123677	0.977146	1	-0.47693	0.269096	0.459715
ENSMUSG00000007805	Twist2	protein_coding	-	-	2.5986	0.00563799	0.0203422	0.476687	0.680725	1	1.96486	0.0416288	0.108023	-1.21418	0.354588	1	1.37324	0.178626	0.35045	1.49755	0.1621	NA	1.46974	0.162222	0.321162
ENSMUSG00000007812	Zfp655	protein_coding	-	B31	-0.00173514	0.992179	1	-0.0758955	0.702004	1	-0.160033	0.367067	0.560304	-0.183712	0.356309	1	0.0116749	0.947723	1	-0.0731224	0.712913	1	0.213956	0.249809	0.437241
ENSMUSG00000007815	Rhoa	protein_coding	-	-	0.187774	0.0473224	0.118209	0.0904384	0.393574	1	0.293353	0.00195337	0.00834527	0.00392481	0.970537	1	-0.230465	0.0156023	0.0552146	-0.0543277	0.60911	1	-0.236561	0.0176984	0.059471
ENSMUSG00000007817	Zmiz1	protein_coding	L18	B33	-0.224001	0.214335	0.38147	-0.50318	0.0127567	0.412459	-0.0798726	0.657999	0.81719	-0.325553	0.107272	0.891851	0.307345	0.088694	0.210114	-0.316403	0.11735	0.779219	0.193125	0.306526	0.502137
ENSMUSG00000007827	Ankrd26	protein_coding	L29	B31	-0.654564	0.0303065	0.082415	-0.214126	0.525546	1	-0.820647	0.0068997	0.0245255	0.226507	0.500922	1	-0.521829	0.087387	0.20768	-0.126643	0.707733	1	-0.27417	0.38898	0.586832
ENSMUSG00000007833	Aldh16a1	protein_coding	-	-	-0.496341	0.00224547	0.00913178	-0.235307	0.195296	0.959945	0.0574717	0.723081	0.866435	-0.16912	0.352743	1	-0.191426	0.240213	0.432901	0.146077	0.420813	1	-0.45288	0.00806591	0.0317418
ENSMUSG00000007836	Hnrnpa0	protein_coding	L15	B1	0.159861	0.375282	0.568383	0.156047	0.439704	1	0.73393	4.52e-05	0.000297149	0.324724	0.108281	0.893584	0.522145	0.00391957	0.0179088	0.378749	0.0606368	0.602586	0.564597	0.00284151	0.0133601
ENSMUSG00000007837	Prrg2	protein_coding	-	B17	-0.902681	2.42e-07	2.33e-06	-0.125014	0.52023	1	-0.726021	3.33e-05	0.000225455	-0.0818016	0.675021	1	-0.513585	0.0035458	0.0164523	0.220615	0.25549	0.983062	-0.542358	0.00331649	0.0152699
ENSMUSG00000007850	Hnrnph1	protein_coding	-	B31	-0.277931	0.189151	0.347996	0.00613769	0.979296	1	-0.489018	0.0209563	0.0616543	0.112357	0.634847	1	-0.399903	0.059323	0.155777	-0.0155386	0.947638	1	-0.2303	0.298848	0.492831
ENSMUSG00000007867	Ift43	protein_coding	L31	B7	0.303266	0.279276	0.461253	0.698816	0.0242028	0.542524	0.927299	0.00082941	0.00394543	0.0745531	0.818068	1	0.59215	0.037946	0.111053	0.123163	0.701822	1	0.440765	0.142712	0.292941
ENSMUSG00000007872	Id3	protein_coding	L20	B37	-0.109154	0.706546	0.859231	-0.542027	0.0947135	0.828905	0.141102	0.626466	0.79234	-0.96322	0.00307333	0.150837	0.0365012	0.899953	0.979212	0.0516561	0.873316	1	-0.354612	0.243332	0.429324
ENSMUSG00000007877	Tcap	protein_coding	L22	B20	-1.92044	0.0952979	0.20695	0.277733	0.806262	1	-1.78704	0.123515	0.254054	6.25297	3.41185e-09	1.67838e-06	-0.783361	0.48309	0.682423	-1.20997	0.333043	1	-1.40169	0.253507	0.441739
ENSMUSG00000007880	Arid1a	protein_coding	-	B33	0.0900347	0.514947	0.70124	-0.0255169	0.869118	1	0.137133	0.321645	0.511926	-0.00671814	0.965458	1	0.301249	0.0298214	0.0922928	0.0347044	0.822829	1	0.0473181	0.744639	0.878055
ENSMUSG00000007888	Crlf1	protein_coding	L33	-	-2.02868	0.0479277	0.119465	-0.236309	0.804284	1	0.0515235	0.950251	1	-2.16204	0.0689384	0.760832	-0.99421	0.30525	0.506888	-1.49915	0.190054	0.913586	-0.0324069	0.971898	1
ENSMUSG00000007891	Ctsd	protein_coding	L14	B18	1.09079	2.21e-11	4.04e-10	0.0763056	0.67579	1	1.04869	1.26e-10	2.37e-09	-0.0698844	0.702032	1	0.0163772	0.920197	0.991173	-0.0943934	0.605264	1	-0.0309785	0.856228	0.9557
ENSMUSG00000007892	Rplp1	protein_coding	L9	B1	0.447777	0.00137947	0.00597373	0.155471	0.320737	1	0.570953	4.54e-05	0.000297684	-0.00598511	0.969543	1	0.621878	9.06e-06	9.87e-05	0.0756979	0.628997	1	0.651564	8.69e-06	9.25e-05
ENSMUSG00000007907	Cabs1	protein_coding	-	-	NA	NA	NA	NA	NA	NA	NA	NA	NA	NA	NA	NA	NA	NA	NA	NA	NA	NA	NA	NA	NA
ENSMUSG00000007908	Hmgcll1	protein_coding	L29	-	0.803095	0.47725	0.667091	1.58328	0.178451	0.942594	-0.217811	0.860978	0.960563	1.49899	0.212134	1	-0.25001	0.842587	0.943588	0.682479	0.593618	1	0.941017	0.442211	0.638798
ENSMUSG00000007944	Ttc9b	protein_coding	-	-	0.341641	0.803946	NA	1.22055	0.39452	NA	0.0599993	0.965787	NA	-0.54638	0.716059	NA	0.0211305	0.987948	NA	-0.598622	0.690255	NA	0.18205	0.899675	NA
ENSMUSG00000007946	Phox2a	protein_coding	L10	-	0	1	1	0	1	1	0.255121	0.854867	0.957029	0	1	NA	2.58158	0.0473054	NA	0	1	NA	0.884169	0.53904	NA
ENSMUSG00000007950	Abhd8	protein_coding	-	B41	-0.363882	0.119099	0.245755	-0.322385	0.222906	0.97977	-0.129111	0.580219	0.75827	-0.412133	0.125938	0.932083	-0.391717	0.104205	0.237306	-0.250491	0.346144	1	-0.398643	0.116259	0.252593
ENSMUSG00000007987	Ift22	protein_coding	L36	B9	0.39977	0.097634	0.210974	0.150744	0.580638	1	0.308804	0.20364	0.368623	-0.356705	0.206352	1	-0.0146796	0.953084	1	0.103623	0.706545	1	0.0693669	0.790269	0.907511
ENSMUSG00000007989	Fzd3	protein_coding	-	-	-0.0406855	0.961306	1	1.19089	0.158298	0.922661	0.338945	0.681971	0.834423	0.461527	0.618165	1	0.882997	0.282708	0.482587	1.44329	0.0846418	0.696931	2.33057	0.00264663	0.0126034
ENSMUSG00000008028	1700008O03Rik	protein_coding	-	-	-3.03987	0.00832898	0.0282852	0.255187	0.809726	1	-0.808737	0.437178	0.629469	-1.60961	0.202042	NA	-1.03501	0.348292	NA	-0.484921	0.672543	NA	-0.70111	0.538514	NA
ENSMUSG00000008035	Mid1ip1	protein_coding	L34	-	-1.94973	3.72e-28	4.61e-26	0.316326	0.104911	0.854286	-1.786	7.58e-24	7.58e-22	0.102917	0.598854	1	-1.81964	3.49e-24	7.6e-22	-0.414606	0.0346973	0.456893	-1.93982	9.3e-25	2.41e-22
ENSMUSG00000008036	Ap2s1	protein_coding	L9	B12	0.209139	0.17962	0.335237	0.0720096	0.68024	1	0.372241	0.0169635	0.0518599	-0.133206	0.448482	1	0.0924252	0.556186	0.744046	0.053088	0.76179	1	-0.082503	0.616386	0.789042
ENSMUSG00000008090	Fgfrl1	protein_coding	L33	B34	-1.19497	2.5e-05	0.000164125	-0.185964	0.555854	1	-0.64856	0.0219504	0.064036	0.110755	0.725716	1	-0.0375948	0.894347	0.976285	0.221579	0.482395	1	-0.070541	0.811677	0.924161
ENSMUSG00000008129	4930432K21Rik	protein_coding	-	-	0.920388	0.193647	0.354004	-2.59297	0.0251808	0.546637	0.1817	0.809629	0.928401	0.155663	0.857003	1	-0.241389	0.769601	0.896446	0.117373	0.891647	NA	-1.81896	0.0863507	0.202293
ENSMUSG00000008136	Fhl2	protein_coding	L22	B20	1.25832	0.0428982	0.109203	0.420063	0.554413	1	1.01953	0.104545	0.223404	0.259654	0.721043	1	0.547761	0.400578	0.603294	-0.469761	0.538552	1	1.49437	0.0224347	0.0718541
ENSMUSG00000008140	Emc10	protein_coding	-	-	-0.567712	0.000314008	0.00162376	0.176659	0.314713	1	-0.459006	0.00359759	0.0141305	0.104209	0.553979	1	-0.299935	0.057892	0.153038	0.325995	0.0636214	0.617686	-0.448851	0.00675767	0.0274928
ENSMUSG00000008153	Clstn3	protein_coding	L30	-	-0.987014	0.034463	0.0913703	-0.0322159	0.950282	1	-0.857447	0.0665989	0.156677	-0.037874	0.941772	1	-1.35172	0.00470167	0.0207811	0.196628	0.703397	1	-1.13435	0.0228735	0.0728912
ENSMUSG00000008167	Fbxw9	protein_coding	-	-	-0.471211	0.0126002	0.0401581	-0.274417	0.194748	0.959945	-0.286838	0.129041	0.26266	-0.287361	0.176604	1	-0.325722	0.087547	0.207969	0.112805	0.59295	1	-0.275076	0.167895	0.328867
ENSMUSG00000008193	Spib	protein_coding	L37	B28	-1.77315	7.53e-05	0.000447881	-0.0877196	0.855665	1	-1.46203	0.00105924	0.00489235	-0.402509	0.411036	1	-2.09474	1.04e-05	0.000111349	0.0754862	0.87568	1	-1.0858	0.0217649	0.0701836
ENSMUSG00000008200	Fnbp4	protein_coding	L14	B32	-0.086026	0.710143	0.86186	-0.00714418	0.977974	1	-0.00248996	0.99142	1	0.348216	0.17827	1	0.090004	0.697993	0.846268	0.199669	0.440307	1	0.326317	0.17811	0.342815
ENSMUSG00000008206	Cers4	protein_coding	L33	B38	-0.74503	0.000272771	0.00142965	0.0531253	0.813624	1	-0.644323	0.00173561	0.00752735	-0.0629447	0.7833	1	-0.361148	0.0828789	0.199869	-0.160861	0.482624	1	-0.325733	0.13629	0.283387
ENSMUSG00000008226	Scrn3	protein_coding	L29	-	-1.25849	1.17e-06	9.94e-06	-0.072697	0.801082	1	-1.33282	2.73e-07	2.84e-06	-0.0223742	0.938232	1	-0.759369	0.00340563	0.0159422	-0.150039	0.603358	1	-0.599056	0.0270782	0.0833127
ENSMUSG00000008301	Phax	protein_coding	-	-	-0.233066	0.0609933	0.14522	0.167652	0.226861	0.982359	-0.0438525	0.724719	0.867328	0.0363038	0.796258	1	0.329307	0.0085438	0.0337892	0.0861825	0.538016	1	0.372845	0.0043999	0.0192654
ENSMUSG00000008305	Tle1	protein_coding	L20	B37	0.235352	0.246523	0.42203	0.254872	0.261765	1	0.385475	0.057762	0.140002	0.2508	0.270238	1	0.733297	0.000311022	0.00213638	-0.0518327	0.820025	1	0.79272	0.000191697	0.00138663
ENSMUSG00000008307	1700109H08Rik	protein_coding	L18	B32	-0.789757	0.0794884	0.179393	0.0541736	0.913484	1	-0.181147	0.685989	0.837415	0.358654	0.471751	1	0.612266	0.170913	0.33987	0.305192	0.540142	1	0.74332	0.111005	0.243734
ENSMUSG00000008318	Relt	protein_coding	L3	B4	2.00047	1.11e-16	4e-15	-0.227501	0.451752	1	2.22489	2.94e-20	1.88e-18	-0.221321	0.47461	1	0.860714	0.000807881	0.00480337	-0.47523	0.133452	0.817321	0.926681	0.000527251	0.00325604
ENSMUSG00000008333	Snrpb2	protein_coding	L4	B8	0.0347024	0.840406	0.958611	0.200572	0.298839	1	0.141486	0.412822	0.60583	0.00268639	0.989069	1	0.00450881	0.979577	1	-0.112044	0.568286	1	0.328383	0.0721476	0.17683
ENSMUSG00000008348	Ubc	protein_coding	L14	B12	-0.201354	0.276657	0.458469	-0.27551	0.183457	0.948051	-0.448655	0.0154874	0.0481446	-0.51609	0.0129396	0.372629	-0.792448	2.07e-05	0.000205413	-0.197139	0.341431	1	-1.20101	7.97e-10	2.12e-08
ENSMUSG00000008373	Prpf31	protein_coding	L3	B13	0.811832	6.41e-08	6.83e-07	-0.0859904	0.615757	1	0.844895	1.97e-08	2.54e-07	-0.253691	0.144732	0.952161	0.583954	0.000129067	0.00100993	-0.187329	0.278883	0.996578	0.637396	6.3e-05	0.000534478
ENSMUSG00000008384	Sertad1	protein_coding	L15	B3	1.15872	1.81e-08	2.11e-07	0.307571	0.189318	0.954958	1.18231	1.01e-08	1.37e-07	0.199715	0.400614	1	0.980021	2.83e-06	3.5e-05	0.0363034	0.879026	1	0.954181	1.28e-05	0.000130248
ENSMUSG00000008393	Carhsp1	protein_coding	L18	B34	-0.903948	0.000337848	0.00173185	-0.00421731	0.988043	1	-0.821245	0.00113261	0.00518104	-0.190361	0.499202	1	-0.413745	0.101194	0.232092	0.0358302	0.898713	1	-0.558665	0.0344014	0.100149
ENSMUSG00000008398	Elk3	protein_coding	L29	B33	-0.160983	0.512441	0.698956	0.13862	0.613608	1	-0.318319	0.196595	0.358821	-0.0987149	0.720682	1	-1.10892	1.04e-05	0.000111554	-0.31587	0.253468	0.982207	-1.19608	6.09e-06	6.76e-05
ENSMUSG00000008429	Herpud2	protein_coding	-	-	0.0175204	0.881293	0.985579	0.10657	0.41805	1	0.0825742	0.482617	0.671662	0.212524	0.107598	0.891851	0.298914	0.0115807	0.0434532	0.156705	0.23518	0.965704	0.295086	0.0172434	0.0582644
ENSMUSG00000008435	Rdh13	protein_coding	L18	-	0.918026	0.00219318	0.00895001	0.225635	0.503362	1	1.42272	2e-06	1.76e-05	0.30415	0.368437	1	1.66421	2.88e-08	5.95e-07	0.347505	0.303183	1	1.75444	2.06e-08	4.03e-07
ENSMUSG00000008438	Adam21	protein_coding	-	-	-0.207482	0.879347	0.9845	1.22774	0.375501	NA	0.783008	0.551187	NA	-0.554929	0.706807	NA	1.26924	0.332279	NA	0.144119	0.921939	NA	-0.438307	0.756934	NA
ENSMUSG00000008450	Nutf2	protein_coding	L6	B13	0.260796	0.265842	0.445552	0.223596	0.394063	1	-0.0629133	0.789174	0.913686	0.334092	0.203621	1	0.0174812	0.941091	1	0.198256	0.450876	1	-0.0595448	0.810073	0.922969
ENSMUSG00000008461	Fut1	protein_coding	L24	-	1.62881	0.0247224	0.0698837	-0.327549	0.718329	1	1.57068	0.0316412	0.0863439	0.682998	0.420018	1	1.87974	0.010718	0.0408425	-0.235082	0.796946	NA	2.90381	8.6e-05	0.000698691
ENSMUSG00000008475	Arpc5	protein_coding	L2	-	0.73186	2.32e-13	5.46e-12	0.111182	0.322459	1	0.721237	5.48e-13	1.46e-11	-0.0563764	0.618193	1	0.297403	0.00320073	0.0151716	-0.122751	0.277709	0.996242	0.356949	0.000712446	0.00419405
ENSMUSG00000008482	Rnf151	protein_coding	-	-	0	1	NA	0	1	NA	1.12792	0.460336	NA	0.837066	0.608055	NA	1.02529	0.504728	NA	1.275	0.432344	NA	0	1	NA
ENSMUSG00000008489	Elavl2	protein_coding	-	-	1.08431	0.499065	0.687013	0	1	1	0	1	1	0	1	NA	0	1	NA	0	1	NA	0	1	NA
ENSMUSG00000008496	Pou2f2	protein_coding	L6	B28	1.96062	1.06e-09	1.51e-08	0.0250849	0.94476	1	1.45571	6.14e-06	4.86e-05	-0.308512	0.397726	1	-1.29416	0.000102643	0.000825666	-0.705859	0.0542858	0.575744	-1.45791	3.34e-05	0.000304765
ENSMUSG00000008540	Mgst1	protein_coding	L31	B13	-0.796492	5.83e-05	0.000355596	0.0765913	0.72937	1	-0.755069	0.000138659	0.000817565	-0.0591868	0.789215	1	-0.163671	0.408816	0.611582	0.210678	0.341287	1	-0.202536	0.328328	0.526084
ENSMUSG00000008575	Nfib	protein_coding	L34	B26	-1.62482	1.64e-07	1.63e-06	-0.289676	0.402624	1	-1.71437	3.36e-08	4.16e-07	-0.176197	0.610757	1	-1.20919	9.88e-05	0.000800132	-0.0419236	0.903585	1	-1.0807	0.000871754	0.00497281
ENSMUSG00000008590	Htr3b	protein_coding	-	-	0	1	NA	0	1	NA	0	1	NA	0	1	NA	0	1	NA	0	1	NA	0	1	NA
ENSMUSG00000008601	Rab25	protein_coding	L30	B24	1.22731	0.0379855	0.0989841	1.70943	0.0079694	0.336563	0.254338	0.678652	0.832409	0.523322	0.443306	1	1.23178	0.0415133	0.118971	0.654783	0.332022	1	1.59056	0.0104264	0.0389593
ENSMUSG00000008604	Ubqln4	protein_coding	-	-	-0.877814	1.84e-10	2.94e-09	-0.259039	0.0918173	0.818333	-1.13235	2.93e-16	1.19e-14	-0.048101	0.754403	1	-0.77582	2.39e-08	5.05e-07	-0.123689	0.421105	1	-0.993827	1.09e-11	3.99e-10
ENSMUSG00000008658	Rbfox1	protein_coding	L24	-	2.50181	0.0275134	0.0761123	0.777453	0.574465	1	2.76628	0.0146787	0.0461001	5.71476	3.85764e-07	0.00011115	0	1	1	0.843212	0.543931	1	0.788652	0.558198	0.741395
ENSMUSG00000008668	Rps18	protein_coding	L9	B1	0.0898875	0.437005	0.629116	0.0517047	0.689446	1	0.191883	0.0971705	0.210994	0.119951	0.354296	1	0.512908	9.41e-06	0.000101884	0.146497	0.25772	0.983249	0.528387	1.27e-05	0.000130005
ENSMUSG00000008682	Rpl10	protein_coding	-	B1	-0.0793277	0.621514	0.794071	0.0440858	0.806123	1	-0.0135167	0.932974	1	-0.010733	0.952388	1	0.307507	0.0558207	0.148989	0.0936254	0.60232	1	0.320054	0.0569789	0.147917
ENSMUSG00000008683	Rps15a	protein_coding	L16	B1	0.36594	0.0175642	0.0528698	-0.0647066	0.708064	1	0.524712	0.00066362	0.00325972	-0.0360044	0.835253	1	0.502399	0.00115074	0.00645819	0.0435406	0.801182	1	0.664747	3.84e-05	0.000345432
ENSMUSG00000008690	Ncaph2	protein_coding	-	B10	-0.130842	0.390175	0.58382	-0.137332	0.421044	1	0.0451003	0.767165	0.898012	-0.0372713	0.827474	1	0.0881222	0.564709	0.75083	0.0549341	0.747561	1	-0.0117224	0.941696	1
ENSMUSG00000008730	Hipk1	protein_coding	L18	B34	0.187667	0.311276	0.498494	-0.0887498	0.668722	1	0.250728	0.176257	0.33134	0.101166	0.625823	1	0.32354	0.0813667	0.197292	0.135362	0.513943	1	0.329159	0.0899566	0.208315
ENSMUSG00000008734	Gprc5b	protein_coding	L21	B4	4.36154	1.11e-21	6.72e-20	0.048615	0.929396	1	4.08306	3.81e-19	2.13e-17	0.80899	0.128772	0.937298	2.6581	9.79e-09	2.25e-07	0.355545	0.513304	1	2.43245	4.45e-07	6.52e-06
ENSMUSG00000008763	Man1a2	protein_coding	-	-	-0.0594465	0.689339	0.846936	-0.202484	0.22481	0.981406	-0.105439	0.479029	0.668945	0.18898	0.256725	1	0.195118	0.191248	0.369026	0.153926	0.355393	1	0.18833	0.227863	0.409646
ENSMUSG00000008789	Ceacam5	protein_coding	-	-	NA	NA	NA	NA	NA	NA	NA	NA	NA	NA	NA	NA	NA	NA	NA	NA	NA	NA	NA	NA	NA
ENSMUSG00000008813	Tppp2	protein_coding	-	-	0	1	NA	0	1	NA	0.128384	0.896631	NA	0	1	NA	0	1	NA	0.0758006	0.93137	NA	0	1	NA
ENSMUSG00000008822	Acyp1	protein_coding	L29	-	-1.13982	0.00130017	0.00567096	0.320628	0.408673	1	-0.873498	0.0136468	0.0434736	-0.0608431	0.876841	1	-0.790545	0.027588	0.0868537	-0.145426	0.711099	1	-0.688109	0.0667437	0.166684
ENSMUSG00000008843	Cldn13	protein_coding	-	B34	-1.07058	0.299381	0.48458	-1.96558	0.114145	0.870429	-1.42537	0.181899	0.338803	2.32249	0.0264769	0.534012	-0.375329	0.717098	0.85956	0.923743	0.389028	1	-1.65602	0.163672	0.323083
ENSMUSG00000008845	Cd163	protein_coding	L10	B4	0.144039	0.738441	0.882886	0.626398	0.192587	0.95793	1.05369	0.0145375	0.0457757	0.174739	0.716483	1	1.21124	0.00497961	0.0218127	0.051953	0.914021	1	1.33161	0.00312444	0.0145254
ENSMUSG00000008855	Hdac5	protein_coding	L33	B36	-1.41231	7.78e-19	3.49e-17	-0.316815	0.0735017	0.763689	-1.03884	6.6e-11	1.29e-09	0.0551806	0.755048	1	-1.11359	4.01e-12	1.64e-10	0.0644582	0.715318	1	-1.24056	1.91e-13	9.39e-12
ENSMUSG00000008859	Rala	protein_coding	-	-	-0.651901	1.99e-06	1.62e-05	-0.0228657	0.880951	1	-0.58847	1.87e-05	0.000134574	-0.034338	0.822979	1	-0.869908	5.68e-10	1.7e-08	-0.283315	0.0659152	0.62901	-0.686177	2.82e-06	3.44e-05
ENSMUSG00000008874	Clec3a	protein_coding	-	-	0	1	NA	0	1	NA	0	1	NA	0	1	NA	0	1	NA	0	1	NA	0	1	NA
ENSMUSG00000008892	Vdac3	protein_coding	L4	B3	-0.126611	0.386628	0.579709	0.038143	0.815717	1	-0.139679	0.340393	0.532475	0.203653	0.213889	1	-0.115359	0.433704	0.636241	0.115112	0.482366	1	-0.0639661	0.6781	0.835482
ENSMUSG00000008932	Slc1a7	protein_coding	-	-	-1.40894	0.26991	0.450252	0.361662	0.775456	1	-1.69414	0.186333	0.344651	0.554891	0.662293	NA	-0.831997	0.512349	0.706469	-1.80822	0.194811	NA	-1.64656	0.216125	0.394166
ENSMUSG00000008958	Vps72	protein_coding	-	-	-0.332812	0.00561902	0.0203	-0.137507	0.30854	1	-0.345759	0.00424821	0.0163302	-0.0331973	0.806865	1	-0.384139	0.00185655	0.00965206	0.118507	0.378988	1	-0.51868	7.09e-05	0.000591337
ENSMUSG00000008976	Gabpa	protein_coding	-	B31	-0.623445	0.000507617	0.00248125	-0.000663826	0.997354	1	-0.705836	8.49e-05	0.00052544	0.116302	0.561556	1	-0.327676	0.0684597	0.173314	-0.0491491	0.806285	1	-0.0674313	0.719604	0.862786
ENSMUSG00000008999	Bmp7	protein_coding	L28	B41	-0.992026	0.0185018	0.0551777	0.54819	0.221331	0.979413	-0.931981	0.02827	0.0788551	0.233972	0.609415	1	-1.45911	0.00145997	0.00790125	-0.164302	0.723952	1	-1.10361	0.0193764	0.0639955
ENSMUSG00000009013	Dynll1	protein_coding	L29	B3	1.24932	8.63e-05	0.000505205	0.337598	0.343395	1	0.829957	0.0092029	0.0312334	0.0489616	0.891127	1	1.05964	0.000897399	0.00524717	0.221135	0.535643	1	1.12698	0.000722389	0.00423867
ENSMUSG00000009030	Pdcl	protein_coding	-	B31	-0.469681	0.00605234	0.0216052	-0.0734922	0.700684	1	-0.60374	0.00044378	0.00228476	-0.19086	0.321112	1	-0.221421	0.199171	0.379766	-0.155366	0.418353	1	-0.061905	0.731025	0.869477
ENSMUSG00000009035	Tmem184b	protein_coding	-	B4	-0.0415956	0.812812	0.938672	-0.177098	0.368502	1	-0.282889	0.108262	0.229377	-0.0497021	0.801016	1	-0.502788	0.00461136	0.0204431	-0.147842	0.453518	1	-0.719633	0.000112901	0.000880869
ENSMUSG00000009047	Gm5965	protein_coding	-	-	NA	NA	NA	NA	NA	NA	NA	NA	NA	NA	NA	NA	NA	NA	NA	NA	NA	NA	NA	NA	NA
ENSMUSG00000009070	Rsph14	protein_coding	L31	-	0	1	1	1.91207	0.118821	0.884249	0	1	1	0	1	1	0	1	1	0	1	NA	0	1	1
ENSMUSG00000009073	Nf2	protein_coding	-	-	-0.0393976	0.698929	0.8537	-0.149469	0.193424	0.958673	-0.140406	0.170499	0.322956	-0.122634	0.289287	1	0.0982522	0.341152	0.544544	-0.0701397	0.542875	1	0.0139273	0.897727	0.984795
ENSMUSG00000009075	Cabp7	protein_coding	-	-	1.22986	0.280368	0.462603	0.677594	0.606621	1	0.696586	0.562558	0.743549	1.70457	0.163125	NA	0.772455	0.531053	0.722534	-0.633429	0.649521	NA	0.690292	0.595379	0.77211
ENSMUSG00000009076	Zmat5	protein_coding	L29	B8	0.347754	0.101324	0.217019	0.190639	0.427546	1	0.0069863	0.974196	1	-0.181594	0.465339	1	-0.0361158	0.870586	0.961967	-0.00793963	0.974148	1	0.00635244	0.978198	1
ENSMUSG00000009079	Ewsr1	protein_coding	-	-	-0.00791415	0.95003	1	0.048473	0.731531	1	0.0168116	0.894162	0.978391	-0.0537325	0.704283	1	0.132571	0.295115	0.495737	-0.105423	0.456389	1	0.271162	0.0404734	0.113721
ENSMUSG00000009090	Ap1b1	protein_coding	-	-	0.212652	0.14827	0.289408	-0.10283	0.533061	1	0.220365	0.134465	0.270763	-0.169626	0.305298	1	-0.0141508	0.923821	0.993684	-0.0294244	0.858572	1	-0.34016	0.0285243	0.0867152
ENSMUSG00000009092	Derl3	protein_coding	L26	B25	-3.00553	7.09e-10	1.04e-08	-0.841605	0.114395	0.870429	-3.48333	2.15e-12	5.24e-11	-1.74411	0.00123903	0.0824751	0.346503	0.467155	0.668642	-0.769842	0.149072	0.848998	0.78139	0.115996	0.252231
ENSMUSG00000009093	Gstt4	protein_coding	-	-	-0.83371	0.540831	0.723903	-1.38403	0.347274	NA	-0.632289	0.643531	0.806151	-0.479035	0.744565	NA	0.183713	0.890824	NA	-1.26046	0.392011	NA	-1.08338	0.443228	NA
ENSMUSG00000009097	Tbx1	protein_coding	L33	-	-1.87382	0.0410116	0.105259	-0.514065	0.561433	1	0.32792	0.642012	0.805056	2.7647	2.37566e-05	0.0036299	-1.25709	0.16877	0.33713	-2.59867	0.0218339	0.351638	-0.889747	0.341717	0.539801
ENSMUSG00000009108	Gnat2	protein_coding	-	-	-0.543947	0.412214	0.606343	0.629254	0.383993	1	-1.26969	0.0637652	0.151451	-1.67708	0.0376136	0.619652	0.743767	0.257548	0.454631	-1.16007	0.134549	NA	0.920476	0.177702	0.342213
ENSMUSG00000009112	Bcl2l13	protein_coding	-	-	-0.383986	0.00751604	0.025962	-0.073721	0.646288	1	-0.174827	0.223673	0.395504	0.241637	0.132363	0.938799	0.0103313	0.942886	1	0.258862	0.106612	0.759087	0.0916117	0.54338	0.73009
ENSMUSG00000009114	2610028H24Rik	protein_coding	L34	-	-1.4576	0.205963	0.370005	-1.37477	0.278904	1	-1.25668	0.275532	0.458999	0.180647	0.876114	1	-0.799079	0.483776	0.683034	-1.24294	0.327604	1	-1.15419	0.337119	0.534759
ENSMUSG00000009115	Spatc1l	protein_coding	-	-	-1.52044	0.21178	0.377979	0.550034	0.651606	NA	-0.964937	0.418084	0.611162	0.31603	0.7991	NA	0.186901	0.871221	NA	0.125398	0.919991	NA	-0.961863	0.45502	NA
ENSMUSG00000009145	Dqx1	protein_coding	L32	B37	-0.647138	0.00678551	0.0237977	0.209867	0.429598	1	-0.345768	0.147764	0.290192	-0.352007	0.190074	1	-0.063504	0.791118	0.909456	0.0312918	0.906633	1	-0.414605	0.100314	0.226324
ENSMUSG00000009185	Ccl8	protein_coding	L6	B27	2.83152	0.00010921	0.000624301	-1.20236	0.17572	0.942594	1.76751	0.0164335	0.0505569	-2.30973	0.0199239	0.475217	-0.465701	0.551789	0.739887	-4.10318	0.000481723	0.0273867	-0.0572037	0.943381	1
ENSMUSG00000009207	Lnpk1	protein_coding	L3	-	-0.000389592	0.998827	1	-0.147481	0.621735	1	-0.117736	0.658701	0.817617	0.0950157	0.750721	1	0.23154	0.387486	0.590568	-0.324334	0.283347	0.997184	0.469246	0.0923732	0.212576
ENSMUSG00000009210	Prr29	protein_coding	L22	-	0	1	1	0	1	1	0	1	1	0.965275	0.487459	1	0	1	1	0.885188	0.524864	1	0	1	1
ENSMUSG00000009214	Tmem8c	protein_coding	L15	-	0.991307	0.426132	0.619096	0.78726	0.572937	1	1.86426	0.114319	0.23927	0	1	1	0.701757	0.585334	0.76709	0	1	NA	0	1	1
ENSMUSG00000009216	Fam163b	protein_coding	-	-	0	1	NA	0	1	NA	1.20512	0.49118	NA	1.82452	0.299721	NA	1.07923	0.537553	NA	0	1	NA	0.941503	0.592913	NA
ENSMUSG00000009246	Trpm5	protein_coding	L27	B26	1.69191	0.0476624	0.118942	1.77606	0.0548867	0.695853	-0.289805	0.764486	0.896528	2.04697	0.0267025	0.537843	1.35629	0.128685	0.27775	0.821915	0.406571	NA	1.91838	0.0328268	0.0967153
ENSMUSG00000009248	Ascl2	protein_coding	-	-	-1.41362	0.259631	0.437826	-0.629572	0.643563	1	0.770135	0.488049	0.677122	-1.20087	0.379539	1	0.538013	0.644417	0.809993	-1.25503	0.35842	NA	-0.529422	0.682521	0.838527
ENSMUSG00000009281	Rarres2	protein_coding	L6	B27	-1.3815	1.77e-09	2.42e-08	0.316246	0.217242	0.977773	-0.878382	0.000129882	0.000770972	-0.0856047	0.738461	1	-0.892379	0.000102026	0.000821931	-0.106984	0.676462	1	-1.33827	2.55e-08	4.95e-07
ENSMUSG00000009291	Pttg1ip	protein_coding	L17	B35	-0.655187	0.0106921	0.0350385	0.00173717	0.995164	1	-0.307872	0.230315	0.40386	-0.127369	0.656879	1	-0.342182	0.182674	0.35654	0.0583674	0.838655	1	-0.452456	0.0919898	0.212005
ENSMUSG00000009292	Trpm2	protein_coding	L14	B17	1.91453	6.3e-12	1.25e-10	0.72288	0.0204086	0.505973	2.17967	5.09e-15	1.76e-13	-0.819418	0.00965776	0.313163	-1.08306	0.000141411	0.00109184	-1.18178	0.000202989	0.0140771	-1.49043	7.11e-07	1e-05
ENSMUSG00000009293	Ube2g2	protein_coding	L18	B9	0.190848	0.0718089	0.165475	-0.199415	0.0985538	0.836725	0.354745	0.000830753	0.003951	-0.199731	0.101529	0.869764	0.428429	6.56e-05	0.000562181	-0.104188	0.389661	1	0.477254	2.09e-05	0.000200422
ENSMUSG00000009350	Mpo	protein_coding	L11	B18	3.94549	9.56e-07	8.29e-06	1.48071	0.10445	0.85428	5.79919	4.39e-13	1.18e-11	1.26372	0.175702	1	3.29146	5.57e-05	0.000485667	0.716455	0.456409	1	2.71102	0.0014193	0.00748914
ENSMUSG00000009356	Lpo	protein_coding	-	B25	0	1	NA	0	1	NA	0	1	NA	0	1	NA	0	1	NA	0	1	NA	0	1	NA
ENSMUSG00000009376	Met	protein_coding	L31	B18	-0.846135	0.00275142	0.0109255	-0.0383064	0.903333	1	-0.948805	0.000790977	0.00379017	0.116495	0.711907	1	-0.625529	0.0270155	0.085351	0.227872	0.469961	1	-0.72223	0.0146401	0.051207
ENSMUSG00000009378	Slc16a12	protein_coding	L31	B36	-1.29309	0.00129619	0.00565465	-0.170487	0.703519	1	-1.51607	0.000163906	0.000948111	-0.0494074	0.912192	1	-1.05254	0.0089006	0.0349627	-0.12426	0.781518	1	-0.851283	0.0428824	0.118936
ENSMUSG00000009394	Syn2	protein_coding	L28	-	2.50103	9.97e-05	0.000574399	-0.569877	0.48512	1	1.88108	0.00383601	0.0149207	-0.119657	0.881	1	1.635	0.0137519	0.0499383	-1.36837	0.132959	0.816776	2.05016	0.00255558	0.0122293
ENSMUSG00000009406	Elk1	protein_coding	-	B31	0.291033	0.0530257	0.129771	-0.174352	0.312656	1	0.252741	0.0951305	0.207628	0.0430852	0.803297	1	0.451535	0.00320463	0.0151867	-0.135809	0.434912	1	0.207481	0.200377	0.373557
ENSMUSG00000009418	Nav1	protein_coding	-	B31	-0.118321	0.62314	0.795243	-0.193083	0.47468	1	0.0121588	0.959757	1	0.154177	0.567746	1	0.162697	0.501374	0.69786	-0.316455	0.243414	0.975588	0.0243845	0.923386	1
ENSMUSG00000009470	Tnpo1	protein_coding	-	-	-0.249079	0.245142	0.420344	-0.0143365	0.952265	1	-0.275847	0.198268	0.36124	0.15199	0.525785	1	-0.240191	0.263347	0.461388	0.0912258	0.703331	1	0.0758016	0.73547	0.8725
ENSMUSG00000009471	Myod1	protein_coding	-	-	0	1	1	0	1	NA	0	1	1	0.378628	0.704604	NA	0	1	NA	0	1	NA	0	1	NA
ENSMUSG00000009487	Otog	protein_coding	-	-	0	1	NA	0	1	NA	0	1	NA	0	1	NA	0	1	NA	0	1	NA	0	1	NA
ENSMUSG00000009535	Rnmt	protein_coding	-	-	0.10733	0.619616	0.79242	-0.0597872	0.805834	1	0.128993	0.55173	0.734709	-0.0225068	0.92663	1	0.170003	0.4366	0.638593	-0.0818268	0.737667	1	0.50351	0.0267611	0.0825844
ENSMUSG00000009545	Kcnq1	protein_coding	L34	B26	-0.441946	0.291443	0.475438	0.674641	0.142457	0.907755	-0.426439	0.310984	0.500279	-0.0830151	0.860043	1	-0.514188	0.2308	0.420674	0.1845	0.692367	1	0.662662	0.128069	0.270694
ENSMUSG00000009549	Srp14	protein_coding	-	B2	0.132772	0.334669	0.525218	0.137824	0.372042	1	0.212048	0.124038	0.25481	-0.0679914	0.662914	1	0.0291089	0.834834	0.938078	-0.115841	0.457341	1	0.145548	0.318169	0.515108
ENSMUSG00000009551	6330409D20Rik	protein_coding	-	-	1.5337	0.20115	0.363854	0	1	1	2.162	0.0646372	0.152974	0.939677	0.501513	1	1.11984	0.383516	0.587051	1.58521	0.235909	NA	0.858335	0.524103	0.715211
ENSMUSG00000009555	Cdk9	protein_coding	L12	-	-0.00292636	0.984879	1	0.0383827	0.824483	1	0.391914	0.0110356	0.0363175	0.178696	0.30274	1	0.714597	3.79e-06	4.54e-05	0.151125	0.383064	1	0.696423	1.64e-05	0.000162034
ENSMUSG00000009563	Tor2a	protein_coding	L6	B9	-0.0245987	0.876919	0.982807	-0.116475	0.513583	1	0.170047	0.284478	0.46938	-0.0233226	0.896195	1	0.563198	0.000403067	0.0026723	0.294333	0.0978212	0.73843	0.340985	0.040994	0.114822
ENSMUSG00000009566	Fpgs	protein_coding	-	-	-1.35862	3.66e-09	4.74e-08	-0.0392181	0.878694	1	-1.12969	9.35e-07	8.74e-06	-0.157723	0.539576	1	-0.424017	0.065585	0.167952	0.204931	0.425115	1	-0.850651	0.000417367	0.00267328
ENSMUSG00000009569	Mkl2	protein_coding	L20	B32	-0.483235	0.000416723	0.0020877	-0.437497	0.0044422	0.251587	-0.514087	0.000181045	0.00103781	-0.0694931	0.650858	1	-0.212933	0.122433	0.267494	0.0608879	0.690861	1	-0.22673	0.116267	0.252593
ENSMUSG00000009575	Cbx5	protein_coding	-	B10	0.177655	0.421828	0.615009	-0.0105834	0.965894	1	-0.0829389	0.708083	0.855335	0.14918	0.54694	1	-0.259339	0.243501	0.436817	0.0679265	0.783874	1	-0.248956	0.28446	0.477292
ENSMUSG00000009580	Odam	protein_coding	-	-	NA	NA	NA	NA	NA	NA	NA	NA	NA	NA	NA	NA	NA	NA	NA	NA	NA	NA	NA	NA	NA
ENSMUSG00000009585	Apobec3	protein_coding	L14	-	2.93222	3.36e-54	3.3e-51	0.193975	0.370208	1	2.62507	1.16e-43	5.9e-41	-0.410066	0.0657622	0.743802	0.342994	0.0790545	0.192902	-0.717459	0.00144737	0.0623207	0.390872	0.0555038	0.14492
ENSMUSG00000009588	St6galnac1	protein_coding	-	-	0	1	NA	0	1	NA	0	1	NA	0	1	NA	0	1	NA	0	1	NA	0	1	NA
ENSMUSG00000009596	Taf7l	protein_coding	-	-	0	1	NA	0	1	NA	0	1	NA	0	1	NA	0	1	NA	0	1	NA	0.539523	0.758758	NA
ENSMUSG00000009614	Sardh	protein_coding	L28	B21	-2.33933	5.13e-10	7.7e-09	0.177447	0.672503	1	-1.68196	7.86e-06	6.09e-05	-0.329315	0.43278	1	-1.85845	7.93e-07	1.14e-05	0.0632836	0.880172	1	-2.45075	4.74e-10	1.33e-08
ENSMUSG00000009621	Vav2	protein_coding	-	B28	-0.46074	0.0124482	0.039819	0.0567838	0.782657	1	-0.292535	0.112674	0.236455	0.0343956	0.867539	1	-0.144373	0.434982	0.637261	0.201564	0.32761	1	-0.400554	0.0388287	0.110091
ENSMUSG00000009628	Tex15	protein_coding	L28	-	3.11446	0.00304334	0.011928	1.28497	0.309363	1	2.56298	0.0175768	0.0533855	0.917356	0.490291	1	1.8525	0.108315	0.244287	0.849565	0.524824	1	0	1	1
ENSMUSG00000009630	Ppp2cb	protein_coding	-	B17	0.396688	0.0279823	0.0771649	-0.0205137	0.919515	1	0.549466	0.00234769	0.00977635	0.0726615	0.721106	1	0.858003	2.14e-06	2.72e-05	0.18585	0.359847	1	0.957435	4.08e-07	6.03e-06
ENSMUSG00000009633	G0s2	protein_coding	L31	B17	-1.23057	0.000862717	0.00395692	-0.149484	0.716472	1	-0.885705	0.0164568	0.050581	0.688774	0.0939991	0.849403	1.43209	0.000102066	0.000821951	0.667566	0.104544	0.754656	1.18084	0.00217494	0.0106589
ENSMUSG00000009640	Dmap1	protein_coding	-	-	-0.205985	0.248954	0.424835	-0.116788	0.56158	1	-0.113308	0.527314	0.712347	-0.370094	0.0716544	0.766683	-0.153548	0.400444	0.603187	-0.0332124	0.869342	1	-0.261278	0.174749	0.338114
ENSMUSG00000009646	Pla2g12b	protein_coding	-	-	-0.0629754	0.90027	0.997466	-0.0431429	0.938562	1	0.00806587	0.987195	1	-0.17886	0.74944	1	0.514589	0.305927	0.507654	0.0537791	0.923466	1	0.466819	0.373952	0.572366
ENSMUSG00000009647	Mcu	protein_coding	-	B4	-1.83773	1.69e-19	8.27e-18	-0.48979	0.0296193	0.580072	-1.97892	4.21e-22	3.48e-20	-0.204201	0.364426	1	-1.59124	1e-14	6.07e-13	-0.217306	0.33414	1	-1.5957	1.41e-13	7.04e-12
ENSMUSG00000009654	Oit3	protein_coding	-	-	-0.222284	0.508173	0.695551	0.164393	0.661015	1	-0.0291092	0.930953	1	-0.0112198	0.976147	1	-0.232151	0.490253	0.688819	-0.182061	0.627622	1	-0.587991	0.0950182	0.217003
ENSMUSG00000009670	Tex11	protein_coding	L33	-	-0.27411	0.835582	0.955003	0.0140165	0.992187	1	0.378708	0.768234	0.898505	-0.567584	0.692408	1	-0.600751	0.651215	0.814537	-0.621761	0.664762	NA	-0.490133	0.721386	0.863594
ENSMUSG00000009681	Bcr	protein_coding	L20	B36	-0.617356	0.00598263	0.0213989	-0.201465	0.422014	1	-0.596715	0.00794604	0.0276776	-0.186831	0.45717	1	-0.531989	0.0183294	0.0627113	0.0429828	0.863948	1	-0.798129	0.000738569	0.0043148
ENSMUSG00000009687	Fxyd5	protein_coding	L3	B18	2.63883	1.54e-35	4.23e-33	0.62435	0.00891789	0.359532	2.72984	6.79e-38	2.36e-35	-0.432432	0.0766326	0.787368	1.1151	1.91e-07	3.22e-06	-0.623623	0.0109022	0.239952	1.2983	6.13e-09	1.35e-07
ENSMUSG00000009731	Kcnd1	protein_coding	-	-	0.40156	0.339234	0.530522	-0.183944	0.713266	1	0.9833	0.0174249	0.0530088	-0.697053	0.203127	1	0.596911	0.168927	0.337258	-1.09316	0.0576155	0.589099	0.815261	0.0684476	0.169888
ENSMUSG00000009733	Tfcp2	protein_coding	L34	-	-0.68389	0.10394	0.220836	-0.28011	0.550341	1	-1.07943	0.0105921	0.0351203	-0.222882	0.635149	1	-0.629065	0.136921	0.289803	-0.069488	0.882201	1	-0.882046	0.0467681	0.127144
ENSMUSG00000009734	Pou6f2	protein_coding	-	-	0	1	NA	0	1	NA	0	1	NA	0	1	NA	0	1	NA	0	1	NA	0	1	NA
ENSMUSG00000009739	Pou6f1	protein_coding	L33	B39	-0.470003	0.0901653	0.198307	-0.283863	0.360404	1	-0.271855	0.327149	0.518041	-0.173455	0.576972	1	0.0980862	0.724233	0.865559	-0.169651	0.584971	1	0.175877	0.544957	0.731205
ENSMUSG00000009741	Ubp1	protein_coding	L18	B32	-0.264987	0.237711	0.410942	-0.0629921	0.801702	1	0.0684843	0.760204	0.893769	0.100016	0.690179	1	0.162868	0.468488	0.669705	0.0333933	0.894117	1	0.192756	0.411889	0.609469
ENSMUSG00000009772	Nuak2	protein_coding	L14	-	1.00023	6.61e-08	7.03e-07	0.0317023	0.879938	1	1.20395	8.01e-11	1.54e-09	-0.123406	0.560622	1	-0.152586	0.422804	0.626094	0.0481878	0.819095	1	-0.412186	0.0403771	0.113494
ENSMUSG00000009828	Ick	protein_coding	L17	B24	-0.223726	0.15268	0.295885	-0.329007	0.0618852	0.728134	-0.589985	0.000184573	0.00105619	-0.12029	0.495363	1	-0.153454	0.332232	0.53508	-0.444248	0.0122918	0.253517	-0.173641	0.295048	0.48851
ENSMUSG00000009863	Sdhb	protein_coding	-	B12	-0.804107	2.97e-07	2.8e-06	0.131885	0.451221	1	-0.525646	0.000805505	0.00385011	-0.186282	0.288279	1	-1.0671	1.33e-11	5.13e-10	-0.0595726	0.733948	1	-1.17091	1.37e-12	5.86e-11
ENSMUSG00000009876	Cox4i2	protein_coding	L27	-	-0.836564	0.311691	0.498922	1.12341	0.145695	0.911626	0.126933	0.868068	0.965226	-0.80067	0.422667	1	-0.985804	0.283378	0.483156	-0.182277	0.840423	1	0.825888	0.291994	0.485393
ENSMUSG00000009894	Snap47	protein_coding	L28	-	-0.520909	0.0448925	0.113301	0.271655	0.34843	1	-0.638719	0.0140252	0.0444529	-0.234851	0.418866	1	-0.399863	0.124638	0.270943	0.0482814	0.867815	1	-0.585662	0.0316917	0.0941959
ENSMUSG00000009900	Wnt3a	protein_coding	L27	-	0	1	1	0	1	1	0	1	1	0	1	1	0	1	1	0	1	1	0	1	1
ENSMUSG00000009905	Kdsr	protein_coding	L20	B39	-0.741878	0.000702075	0.00330038	-0.104248	0.669247	1	-0.702847	0.00135544	0.00607891	0.0368052	0.880293	1	-0.781961	0.000415008	0.00273547	0.0508773	0.834915	1	-0.63604	0.00599646	0.024933
ENSMUSG00000009907	Vps4b	protein_coding	-	-	-0.261643	0.0697844	0.161767	-0.022082	0.891162	1	-0.383432	0.00800374	0.0278277	-0.104537	0.518362	1	-0.370631	0.010743	0.0409109	-0.0720047	0.65608	1	-0.183571	0.226457	0.407764
ENSMUSG00000009927	Rps25	protein_coding	L16	B1	0.0410165	0.754288	0.894358	-0.0168156	0.908712	1	0.193685	0.139495	0.278248	-0.0490511	0.738399	1	0.518526	7.73e-05	0.000650037	0.0362792	0.804734	1	0.704934	2.72e-07	4.17e-06
ENSMUSG00000009941	Nxf2	protein_coding	-	-	0.0787391	0.927599	1	-0.470857	0.647852	1	0.321182	0.71065	0.857077	-1.74874	0.145668	0.952161	-0.836169	0.400589	0.603294	-2.57183	0.0359937	NA	-1.87023	0.102005	0.228929
ENSMUSG00000009995	Taz	protein_coding	-	B38	-0.812059	3.85e-07	3.56e-06	-0.170183	0.339861	1	-0.708672	9.76e-06	7.44e-05	-0.120698	0.499858	1	-0.681135	2.55e-05	0.000245143	-0.049158	0.782986	1	-0.662459	9.31e-05	0.000744391
ENSMUSG00000010021	Kif19a	protein_coding	L31	B9	1.13103	0.000631442	0.00300187	0.650759	0.0849666	0.797064	1.34451	4.89e-05	0.000318689	0.0356672	0.930441	1	-0.809694	0.045951	0.128341	0.257484	0.516029	1	-0.200738	0.616917	0.789377
ENSMUSG00000010025	Aldh3a2	protein_coding	-	-	-1.58918	1.99e-26	2.12e-24	-0.00659595	0.968431	1	-1.31851	1.08e-18	5.7e-17	0.207853	0.212391	1	-1.96903	2.4e-39	2.87e-36	-0.0027228	0.986969	1	-1.94113	4.06e-35	3.8e-32
ENSMUSG00000010044	Zmynd10	protein_coding	L30	-	-1.06544	0.10039	0.215427	-0.239776	0.728049	1	-1.52934	0.0316174	0.0862994	0.960185	0.124151	0.931066	-1.58539	0.0400048	0.115726	0.785548	0.212503	0.940178	-0.969719	0.198289	0.370655
ENSMUSG00000010045	Tmem115	protein_coding	-	-	-0.142774	0.345998	0.537558	-0.359184	0.0360119	0.618948	-0.0233019	0.877959	0.969745	-0.14	0.41433	1	0.213711	0.161575	0.326332	0.0550983	0.746361	1	0.207718	0.193654	0.363987
ENSMUSG00000010047	Hyal2	protein_coding	L32	B4	0.0605194	0.767776	0.905022	-0.0464791	0.839417	1	0.271415	0.185437	0.343606	0.067837	0.767618	1	0.55042	0.00731114	0.0298517	0.210946	0.357582	1	0.377495	0.0787284	0.189064
ENSMUSG00000010048	Ifrd2	protein_coding	-	B34	-0.219544	0.437543	0.629598	0.0146982	0.962889	1	-0.368292	0.193388	0.354635	0.241315	0.445023	1	-0.0276452	0.922323	0.992703	0.35445	0.261553	0.98767	-0.350419	0.238137	0.422966
ENSMUSG00000010051	Hyal1	protein_coding	L32	-	-0.863464	0.00130261	0.0056795	-0.0613912	0.837474	1	-0.777098	0.00383657	0.0149207	-0.126974	0.672019	1	0.718156	0.00730113	0.0298165	0.362273	0.225567	0.954336	0.347754	0.214701	0.39221
ENSMUSG00000010054	Tusc2	protein_coding	-	-	-0.500733	4.45e-05	0.000277528	-0.011277	0.934324	1	-0.376668	0.00216905	0.00911366	0.0669512	0.625916	1	-0.068809	0.577364	0.761264	0.311801	0.0223907	0.357031	0.0176116	0.891472	0.980579
ENSMUSG00000010057	Nprl2	protein_coding	-	-	-0.847286	0.000928012	0.00420972	0.0986651	0.728339	1	-1.25979	1.08e-06	9.95e-06	0.122816	0.66637	1	-0.994579	0.000131068	0.00102225	-0.0122653	0.96568	1	-0.884437	0.00114812	0.00628139
ENSMUSG00000010064	Slc38a3	protein_coding	L24	B21	-0.75986	0.2564	0.434019	0.42817	0.564495	1	-0.661095	0.323436	0.513866	0.0568637	0.939006	1	-0.0732348	0.912898	0.986815	0.059783	0.935881	1	-0.595333	0.394176	0.591923
ENSMUSG00000010066	Cacna2d2	protein_coding	L22	B39	1.39811	0.235772	0.408713	2.72009	0.0222518	0.529232	0.877803	0.479195	0.66913	2.66248	0.0273782	0.541896	1.35466	0.272873	0.471971	0	1	1	3.42891	0.00264857	0.0126098
ENSMUSG00000010067	Rassf1	protein_coding	L12	-	1.0169	7.13e-10	1.04e-08	-0.23287	0.225598	0.981406	0.829012	5.99e-07	5.81e-06	0.308146	0.104179	0.880263	1.27937	1.57e-14	9.08e-13	0.0954178	0.61698	1	1.20483	4.37e-12	1.69e-10
ENSMUSG00000010080	Epn3	protein_coding	L18	B24	0.516541	0.377742	0.570777	0.246672	0.709969	1	0.29637	0.618007	0.785406	0.500754	0.450075	1	0.37849	0.532554	0.723626	-0.135847	0.843092	1	1.59459	0.00833811	0.0325749
ENSMUSG00000010086	Rnf112	protein_coding	L27	-	-1.58835	0.317315	0.505487	-1.15537	0.48919	1	-1.41507	0.372983	0.56618	0.200983	0.903605	NA	-1.01223	0.523943	0.716347	-1.04957	0.529828	NA	-0.925593	0.569545	0.75054
ENSMUSG00000010095	Slc3a2	protein_coding	L18	B18	0.275994	0.1661	0.315485	0.144081	0.518085	1	0.279789	0.16058	0.308544	0.123599	0.579791	1	0.508425	0.0108738	0.0413396	0.254539	0.253709	0.982207	0.519724	0.0127777	0.0459741
ENSMUSG00000010097	Nxf1	protein_coding	-	-	-0.263259	0.00174501	0.00732566	-0.0509792	0.588383	1	-0.424006	5.29e-07	5.18e-06	0.11768	0.212382	1	0.0504483	0.551519	0.739687	-0.0282567	0.764889	1	0.00287868	0.974129	1
ENSMUSG00000010110	Stx5a	protein_coding	-	-	-0.297811	0.00954918	0.0317431	-0.47587	0.000236384	0.0423471	-0.347517	0.00256408	0.0105243	-0.345689	0.00771943	0.272191	0.121836	0.291201	0.491282	-0.140299	0.277219	0.99602	0.0613411	0.61185	0.78557
ENSMUSG00000010122	Slc47a1	protein_coding	L22	B23	-1.91733	0.000316934	0.00163782	-0.109849	0.852869	1	-1.91539	0.000322047	0.00172313	-0.277866	0.639028	1	-2.03457	0.000134418	0.0010437	-0.117175	0.843189	1	-2.08599	0.000178691	0.0013066
ENSMUSG00000010136	Pifo	protein_coding	L30	B29	0	1	1	0	1	1	0	1	1	0.960229	0.474813	1	0	1	1	0	1	1	0	1	1
ENSMUSG00000010142	Tnfrsf13b	protein_coding	L37	B28	0.721182	0.00839939	0.0284751	-0.572563	0.100774	0.842529	0.573396	0.0395886	0.103622	-0.395955	0.258583	1	0.196465	0.506841	0.702292	-0.126815	0.706015	1	0.911512	0.00193786	0.00967314
ENSMUSG00000010154	Spire2	protein_coding	-	-	0.725218	0.108166	0.228168	-0.759919	0.204563	0.968337	0.683924	0.135328	0.272023	-2.15608	0.00705784	0.256475	-0.892164	0.111385	0.249435	-2.59907	0.00269577	0.0968132	-0.213251	0.696386	0.847723
ENSMUSG00000010175	Prox1	protein_coding	-	B30	-0.0311267	0.940182	1	-0.129454	0.779585	1	-0.253909	0.5405	0.724645	0.0421468	0.927404	1	0.183196	0.658798	0.819417	0.111198	0.810021	1	0.0144982	0.973325	1
ENSMUSG00000010205	Raver1	protein_coding	L15	B33	0.62853	1.88e-06	1.54e-05	0.0428981	0.772986	1	0.609001	4.04e-06	3.32e-05	0.288578	0.0524064	0.689077	0.753308	1.38e-08	3.05e-07	0.318707	0.0318516	0.435026	0.597028	1.75e-05	0.000171311
ENSMUSG00000010277	2610507B11Rik	protein_coding	-	-	-0.0211734	0.859077	0.971867	-0.0776398	0.560656	1	-0.025441	0.831148	0.94295	-0.110417	0.408493	1	-0.459723	0.000123312	0.000970432	0.073207	0.583303	1	-0.653253	1.9e-07	3.02e-06
ENSMUSG00000010290	AI597479	protein_coding	-	-	0.00665414	0.968466	1	0.358395	0.0560832	0.699513	-0.233846	0.16977	0.321986	0.196246	0.302202	1	-0.0827401	0.631935	0.801774	0.220718	0.244179	0.97629	-0.0705459	0.696992	0.847937
ENSMUSG00000010307	Tmem86a	protein_coding	L5	B5	1.31072	5.06e-07	4.6e-06	0.022327	0.939474	1	1.12857	1.56e-05	0.00011487	-0.204296	0.490301	1	0.00190681	0.994254	1	-0.728675	0.0147191	0.281589	-0.0494428	0.858459	0.956835
ENSMUSG00000010311	Optc	protein_coding	-	-	1.1854	0.165135	0.314084	-1.69156	0.144502	0.908839	0.970632	0.26125	0.442079	-1.59935	0.17303	1	0.74308	0.403474	0.606182	-0.690165	0.516862	NA	2.08535	0.0181495	0.0606693
ENSMUSG00000010342	Tex14	protein_coding	-	B7	3.3974	5.42e-12	1.08e-10	0.934871	0.102186	0.849806	3.23886	5.71e-11	1.13e-09	0.18205	0.767912	1	-0.155771	0.787184	0.907258	-0.603351	0.366829	1	0.318445	0.584958	0.764165
ENSMUSG00000010358	Ifi35	protein_coding	L5	B9	0.984653	1.58e-05	0.000108625	-0.161976	0.528165	1	0.548655	0.0164103	0.0505018	-0.117481	0.648114	1	-0.566976	0.0145054	0.0521206	-0.629037	0.0151268	0.286323	-1.03115	2.56e-05	0.000241006
ENSMUSG00000010362	Rdm1	protein_coding	L34	B1	-1.36593	5.49e-06	4.1e-05	0.0156559	0.961951	1	-1.76605	9.2e-09	1.26e-07	-0.023268	0.943856	1	-1.67202	1.06e-07	1.91e-06	-0.077801	0.813729	1	-2.05244	1.87e-09	4.62e-08
ENSMUSG00000010376	Nedd8	protein_coding	L16	B3	-0.0937029	0.420273	0.613528	0.092087	0.479519	1	-0.0532065	0.648177	0.809305	-0.0833694	0.52656	1	-0.190141	0.108244	0.244205	0.0232476	0.859151	1	-0.0806815	0.514285	0.706782
ENSMUSG00000010392	Gosr1	protein_coding	-	-	-0.0972896	0.306588	0.493324	-0.263042	0.0144712	0.433145	-0.18924	0.0479447	0.120772	-0.221266	0.0410165	0.636134	-0.204884	0.0346982	0.103604	-0.174592	0.105542	0.756373	-0.186552	0.0665153	0.166261
ENSMUSG00000010406	Mrpl52	protein_coding	L9	B8	0.292988	0.101777	0.217716	0.216027	0.281755	1	0.383636	0.0323422	0.0878485	0.0473261	0.814812	1	0.651511	0.000291446	0.00202452	0.187382	0.351981	1	0.656907	0.00047518	0.00297457
ENSMUSG00000010435	Spaca7	protein_coding	-	-	NA	NA	NA	NA	NA	NA	NA	NA	NA	NA	NA	NA	NA	NA	NA	NA	NA	NA	NA	NA	NA
ENSMUSG00000010453	Kansl3	protein_coding	-	-	-0.353911	0.017017	0.0515583	-0.0614334	0.711056	1	-0.19998	0.177728	0.333231	0.169178	0.307835	1	-0.147354	0.322691	0.525472	0.262904	0.112535	0.77087	-0.22246	0.153944	0.309238
ENSMUSG00000010461	Eya4	protein_coding	L6	-	0.698693	0.209981	0.375593	-0.198313	0.762161	1	1.24689	0.0241114	0.0692461	0.65979	0.295116	1	0.726069	0.204809	0.38663	-0.539788	0.429646	NA	1.24803	0.0327572	0.0965763
ENSMUSG00000010476	Ebf3	protein_coding	L24	-	1.50799	0.0354355	0.0936224	0.104045	0.901615	1	0.31037	0.67841	0.832253	0.888758	0.275784	1	2.30276	0.0013267	0.00728062	-1.09999	0.247332	NA	3.06087	2.95e-05	0.000272542
ENSMUSG00000010492	Uckl1os	antisense	-	-	-1.04276	0.237385	0.410565	0.913896	0.268842	1	-0.809496	0.358534	0.551692	2.27812	0.00303966	0.150262	-1.81198	0.0778803	0.190793	-0.884341	0.393773	1	0.00134047	0.998806	1
ENSMUSG00000010505	Myt1	protein_coding	L19	-	0.0527122	0.972052	1	0	1	NA	0	1	NA	0	1	NA	1.1718	0.433331	NA	0	1	NA	0	1	NA
ENSMUSG00000010517	Faf1	protein_coding	-	B8	-0.33302	0.0168671	0.0512622	-0.0951498	0.542193	1	-0.257916	0.0648363	0.153334	0.100235	0.521439	1	-0.334962	0.0179473	0.0616096	-0.0703554	0.653337	1	-0.411637	0.00563163	0.0236424
ENSMUSG00000010529	Gm266	protein_coding	-	-	0.99471	0.462346	0.6528	0	1	1	2.05406	0.110585	0.23322	0	1	NA	0	1	NA	0	1	NA	0	1	NA
ENSMUSG00000010538	Tsacc	protein_coding	-	-	-0.732301	0.177808	0.332579	0.654141	0.256004	1	-0.419789	0.437808	0.63002	-0.506484	0.417765	1	-0.391531	0.482583	0.681886	0.270525	0.647016	NA	-0.779926	0.199138	0.371888
ENSMUSG00000010554	Mettl16	protein_coding	-	-	-0.245029	0.293324	0.477497	0.137762	0.596688	1	-0.366397	0.117199	0.243844	-0.158221	0.546056	1	-0.469658	0.0465088	0.129647	-0.0174392	0.946794	1	-0.579729	0.0191843	0.0634682
ENSMUSG00000010592	Dazl	protein_coding	-	-	-1.1966	0.365498	NA	-1.51328	0.299241	NA	-2.44924	0.0694817	NA	-1.33653	0.358602	NA	-1.53378	0.2554	NA	-1.39709	0.337435	NA	-1.36302	0.329386	NA
ENSMUSG00000010601	Apol7a	protein_coding	L7	B21	-1.79261	0.00215299	0.00880279	-0.104943	0.871627	1	-1.24528	0.0330321	0.0893511	-0.240884	0.710727	1	-2.5333	1.48e-05	0.000153092	-0.411571	0.5263	1	-2.95571	1.33e-06	1.74e-05
ENSMUSG00000010607	Pigyl	protein_coding	-	B8	-0.791598	8.84e-05	0.000516106	-0.271308	0.228278	0.984262	-0.633702	0.00173099	0.00751159	-0.00154538	0.994524	1	-0.370507	0.0694032	0.175065	0.178741	0.424253	1	-0.649712	0.00266428	0.0126734
ENSMUSG00000010608	Rbm25	protein_coding	L2	B32	-0.276572	0.257339	0.43508	-0.217852	0.424642	1	-0.112424	0.645232	0.807466	-0.0771893	0.77732	1	0.0157779	0.948518	1	-0.0704351	0.796321	1	0.194335	0.446763	0.643354
ENSMUSG00000010609	Psen2	protein_coding	L3	-	-1.51066	5.4e-13	1.23e-11	0.00305598	0.989564	1	-1.39766	2.49e-11	5.22e-10	-0.499076	0.0328431	0.586206	-1.7491	7.96e-17	6.88e-15	-0.433998	0.0634314	0.617049	-2.01279	5.44e-20	7.27e-18
ENSMUSG00000010651	Acaa1b	protein_coding	L33	B21	-5.17689	1.13e-25	1.1e-23	-0.192298	0.726221	1	-4.22487	1.16e-17	5.39e-16	-0.162516	0.767291	1	-4.34991	1.36e-18	1.42e-16	-0.0776187	0.887605	1	-4.24734	1.94e-16	1.42e-14
ENSMUSG00000010660	Plcd1	protein_coding	L19	B4	1.27725	7.49e-05	0.000446264	0.403365	0.281684	1	1.58855	8e-07	7.57e-06	-0.266924	0.511843	1	0.41552	0.230278	0.420025	0.0856686	0.826093	1	0.623133	0.0818627	0.194676
ENSMUSG00000010663	Fads1	protein_coding	L28	B22	-2.30279	1.43e-51	1.06e-48	0.00865866	0.959363	1	-1.93503	5.99e-37	1.96e-34	0.022915	0.892757	1	-1.23105	6.47e-16	4.82e-14	-0.167462	0.324558	1	-1.5155	2.03e-21	3.27e-19
ENSMUSG00000010721	Lmbr1	protein_coding	L31	B30	-0.198948	0.370979	0.563556	0.0313923	0.899718	1	-0.208372	0.351519	0.543969	0.0487645	0.84606	1	0.0179862	0.936558	1	0.0109491	0.965181	1	-0.0134689	0.954707	1
ENSMUSG00000010751	Tnfrsf22	protein_coding	-	B31	1.79951	8.86e-10	1.27e-08	0.224183	0.51209	1	1.62068	4.04e-08	4.94e-07	-0.125122	0.724477	1	0.447836	0.14852	0.307431	-0.0948682	0.787789	1	0.623646	0.0526406	0.139181
ENSMUSG00000010755	Cars	protein_coding	L14	-	-0.564402	0.00779833	0.026784	-0.221439	0.350339	1	-0.582521	0.00610553	0.0221006	0.201328	0.395343	1	-0.277294	0.192792	0.371074	-0.0580634	0.806584	1	-0.241944	0.277283	0.469157
ENSMUSG00000010760	Phlda2	protein_coding	-	-	-2.2489	0.0342265	0.0908659	0.573055	0.529024	1	-2.54946	0.0184052	0.0554233	-0.301755	0.764536	1	0.259625	0.766102	0.893966	0.70175	0.441817	NA	-0.939388	0.369436	0.567961
ENSMUSG00000010796	Asz1	protein_coding	-	-	-1.57928	0.319275	0.507785	-0.43677	0.79272	NA	-1.8422	0.245335	0.422549	-0.860003	0.60594	NA	-1.44186	0.3632	NA	-0.341439	0.837124	NA	-0.446245	0.783104	NA
ENSMUSG00000010797	Wnt2	protein_coding	L28	B4	-0.650945	0.0650989	0.153195	-0.207411	0.598249	1	-0.326103	0.354779	0.547534	-0.218206	0.581539	1	-1.53944	3.16e-05	0.000295375	-0.618382	0.121314	0.790849	-1.55167	6.93e-05	0.000580126
ENSMUSG00000010803	Gabra1	protein_coding	-	-	-0.388773	0.824198	NA	1.30877	0.45764	NA	0.0848962	0.961309	NA	0.580797	0.74147	NA	-0.281591	0.872169	NA	-0.362109	0.837011	NA	0.969168	0.582022	NA
ENSMUSG00000010825	Grid2ip	protein_coding	-	-	0	1	NA	1.27974	0.428043	NA	0	1	NA	0.749387	0.642579	NA	0	1	NA	1.54806	0.337704	NA	0	1	NA
ENSMUSG00000010830	Kdelr3	protein_coding	L9	B24	0.879686	0.104003	0.220928	1.35347	0.021821	0.524428	0.494171	0.371054	0.563946	-0.116413	0.858157	1	1.34563	0.013835	0.0501451	-0.568425	0.399977	1	2.03614	0.000250458	0.00173424
ENSMUSG00000010841	1700006E09Rik	protein_coding	-	-	0	1	NA	0	1	NA	0.130368	0.895043	NA	0	1	NA	0	1	NA	0	1	NA	0.176179	0.851101	NA
ENSMUSG00000010911	Apip	protein_coding	L6	B8	0.329457	0.173932	0.32686	0.263498	0.331968	1	0.0513471	0.833129	0.944563	0.0159693	0.953587	1	-0.0635524	0.796699	0.912507	-0.00834842	0.975696	1	-0.408804	0.116927	0.25354
ENSMUSG00000010914	Pdhx	protein_coding	-	-	0.271779	0.0973006	0.210388	0.032406	0.860424	1	0.0655662	0.690418	0.841341	0.207592	0.260766	1	-0.0839617	0.613965	0.789068	0.0177169	0.923691	1	-0.101676	0.559807	0.742616
ENSMUSG00000010936	Vac14	protein_coding	-	-	0.187412	0.134462	0.269142	0.0523259	0.710542	1	0.196246	0.118209	0.24552	0.0998791	0.481145	1	0.00623004	0.961052	1	0.0684898	0.628608	1	-0.100656	0.452847	0.649008
ENSMUSG00000011008	Mcoln2	protein_coding	L10	B29	0.530087	0.130644	0.263512	-0.106903	0.795357	1	0.234212	0.513808	0.699925	0.110599	0.788675	1	-0.217288	0.569873	0.754848	-1.08446	0.0203945	0.337927	0.315991	0.413652	0.611113
ENSMUSG00000011034	Slc5a1	protein_coding	L26	B27	-1.42989	0.00109301	0.00487102	-1.22801	0.0129509	0.41314	-1.78939	6.18e-05	0.000394533	-0.204361	0.671866	1	-1.14988	0.00986462	0.0380621	0.0904357	0.850103	1	-1.81764	0.000179973	0.00131508
ENSMUSG00000011052	1700049J03Rik	antisense	-	-	0	1	NA	0	1	NA	0	1	NA	0	1	NA	0	1	NA	0	1	NA	0	1	NA
ENSMUSG00000011096	Akt1s1	protein_coding	-	-	-0.362067	0.0174693	0.0526041	0.102108	0.54821	1	-0.0300648	0.843418	0.950502	0.185422	0.27663	1	-0.108204	0.480429	0.680244	0.338169	0.0466352	0.533342	-0.135924	0.397296	0.594881
ENSMUSG00000011114	Tbrg1	protein_coding	L15	B13	0.561994	0.00191937	0.00794962	-0.0295874	0.884288	1	0.668964	0.000223035	0.00125095	-0.280844	0.1693	0.996236	0.974751	7.78e-08	1.45e-06	-0.421481	0.0392723	0.486367	1.0311	5.39e-08	9.69e-07
ENSMUSG00000011118	Panx3	protein_coding	-	-	0	1	NA	0	1	NA	0	1	NA	0	1	NA	0	1	NA	0	1	NA	0	1	NA
ENSMUSG00000011148	Adssl1	protein_coding	L15	B6	-0.691576	0.00446208	0.0166367	0.378115	0.161932	0.92615	-0.286489	0.238252	0.413742	0.456088	0.0920174	0.842059	-0.6335	0.00975239	0.0377169	0.61022	0.0239663	0.371836	-1.11121	1.75e-05	0.000171012
ENSMUSG00000011154	Cfap161	protein_coding	L30	-	-0.960331	0.415316	0.609201	-1.42158	0.276624	1	0.0420912	0.969271	1	-1.2355	0.34439	1	-1.29251	0.278098	0.477328	0.544065	0.639968	1	-0.00765404	0.994925	1
ENSMUSG00000011158	Brf1	protein_coding	-	-	-0.0119228	0.919721	1	-0.0246147	0.853731	1	0.230566	0.0512408	0.127365	0.100342	0.454652	1	0.220946	0.065974	0.168687	0.0971982	0.467622	1	0.11147	0.377956	0.576287
ENSMUSG00000011171	Vipr2	protein_coding	L33	-	1.5583	0.101161	0.216756	-0.555497	0.655871	1	0.991298	0.314982	0.504902	1.13267	0.294521	1	-1.31748	0.265048	0.463313	-1.15196	0.374312	1	-1.13387	0.358273	0.557043
ENSMUSG00000011179	Odc1	protein_coding	L12	B35	0.893109	0.000428673	0.00213838	0.190637	0.501613	1	1.0359	4.42e-05	0.000291053	-0.113578	0.689558	1	1.23083	1.23e-06	1.68e-05	-0.14708	0.60488	1	1.24394	2.74e-06	3.36e-05
ENSMUSG00000011254	Thg1l	protein_coding	-	B10	0.296882	0.124222	0.253749	-0.00197634	0.99291	1	0.636328	0.000939606	0.00439385	-0.0726426	0.749864	1	0.135405	0.503099	0.699131	0.143292	0.520105	1	0.407064	0.0512459	0.136574
ENSMUSG00000011256	Adam19	protein_coding	L14	B39	1.02104	2.39e-05	0.000158232	-0.00322275	0.99063	1	0.751448	0.00196336	0.00837859	-0.479898	0.0872458	0.827686	0.597012	0.0148879	0.0531846	-0.667277	0.0179019	0.315411	0.985672	0.00010839	0.000849369
ENSMUSG00000011257	Pabpc4	protein_coding	-	B34	0.170361	0.437554	0.629598	-0.0174883	0.943255	1	0.573012	0.00898715	0.0306465	0.190655	0.437949	1	0.524228	0.0171146	0.0592996	0.170897	0.486708	1	0.474303	0.0391429	0.110777
ENSMUSG00000011263	Exoc3l2	protein_coding	L3	-	-0.0327438	0.922763	1	-0.126099	0.738621	1	0.275267	0.414886	0.607652	-0.218207	0.564957	1	-0.623617	0.0678053	0.171981	-0.226138	0.550606	1	-1.06181	0.00316777	0.0146875
ENSMUSG00000011267	Zfp296	protein_coding	-	B31	0.79248	0.0363368	0.0955326	0.186513	0.674471	1	-0.000884221	0.998243	1	-0.290218	0.545343	1	-0.909238	0.0503958	0.137736	-0.261732	0.581162	1	-0.153422	0.733663	0.871219
ENSMUSG00000011305	Plin5	protein_coding	L20	B17	0.663092	0.152114	0.294982	-0.148892	0.773163	1	1.08416	0.0191926	0.0573543	0.0403437	0.937758	1	1.34922	0.003573	0.01655	0.510729	0.322439	1	1.35813	0.00499288	0.0214006
ENSMUSG00000011306	Sugp1	protein_coding	-	-	-0.0708946	0.542093	0.72518	-0.113912	0.385689	1	-0.0268677	0.817999	0.934116	-0.116209	0.380815	1	0.0590211	0.617904	0.791927	-0.1754	0.185606	0.906349	-0.110256	0.377027	0.575278
ENSMUSG00000011349	Dmrtc2	protein_coding	-	-	0	1	NA	0	1	NA	0	1	NA	0	1	NA	0	1	NA	0	1	NA	0	1	NA
ENSMUSG00000011350	Gm5893	processed_transcript	-	-	0	1	NA	0	1	NA	0	1	NA	0	1	NA	0	1	NA	0	1	NA	0	1	NA
ENSMUSG00000011382	Dhdh	protein_coding	L29	B4	-2.04796	2.5e-08	2.86e-07	0.0564338	0.890409	1	-1.8871	2.82e-07	2.93e-06	0.0522297	0.898539	1	-1.76297	1.63e-06	2.16e-05	0.0354672	0.930999	1	-1.87007	1.15e-06	1.53e-05
ENSMUSG00000011427	Zfp790	protein_coding	-	B31	-0.166651	0.438022	0.629925	-0.0964428	0.689413	1	-0.526026	0.0154219	0.0479866	-0.0920398	0.704751	1	-0.146706	0.501428	0.69789	0.0309188	0.89819	1	-0.245269	0.284824	0.477679
ENSMUSG00000011463	Cpb1	protein_coding	L34	-	-0.201247	0.874469	0.981521	-1.77881	0.219866	0.978459	-0.529991	0.680352	0.833511	-0.782125	0.580448	1	0.199687	0.876318	0.966041	-1.64243	0.257897	0.983249	-1.80624	0.202781	0.376958
ENSMUSG00000011486	Slc25a41	protein_coding	-	-	0	1	NA	0	1	NA	0	1	NA	0	1	NA	0	1	NA	0	1	NA	0	1	NA
ENSMUSG00000011589	Fsd1	protein_coding	-	-	-0.629028	0.716225	NA	-0.686464	0.685403	NA	-0.797631	0.64484	NA	-0.257663	0.879144	NA	-0.5409	0.754599	NA	-0.628241	0.71083	NA	-0.209965	0.902908	NA
ENSMUSG00000011632	Pinlyp	protein_coding	L24	-	0	1	1	0	1	1	0	1	1	0	1	1	0	1	1	0	1	NA	0	1	1
ENSMUSG00000011658	Fuz	protein_coding	L28	B28	-0.816876	0.0190453	0.0564416	0.0502086	0.89683	1	-0.668102	0.0553538	0.135456	-0.248838	0.522933	1	-0.809137	0.0215217	0.0711137	-0.160814	0.679109	1	-1.27485	0.0006157	0.00370142
ENSMUSG00000011751	Sptbn4	protein_coding	-	-	2.47453	0.0161725	0.0494831	1.91601	0.0894143	0.810095	0.543415	0.638966	0.802387	1.50581	0.202308	1	0.257658	0.832821	0.936608	2.60708	0.0169979	NA	0.600159	0.631478	0.801169
ENSMUSG00000011752	Pgam1	protein_coding	L8	B6	0.124351	0.448295	0.639771	-0.080954	0.659913	1	0.50919	0.00188828	0.00811262	-0.113962	0.53702	1	-0.157918	0.339885	0.543241	-0.0842317	0.647753	1	-0.267797	0.122533	0.262341
ENSMUSG00000011831	Evi5	protein_coding	-	B4	-1.21528	1.28e-05	8.96e-05	-0.353765	0.255237	1	-1.55013	2.68e-08	3.37e-07	-0.0593153	0.848711	1	-1.1357	4.64e-05	0.000412716	-0.0517507	0.867804	1	-0.982187	0.000753234	0.00438501
ENSMUSG00000011832	Evi5l	protein_coding	-	-	-0.408392	0.0169609	0.0514158	-0.144087	0.453008	1	-0.171462	0.316059	0.505955	-0.0834018	0.666776	1	-0.175525	0.314839	0.517063	-0.24247	0.212532	0.940178	-0.201008	0.273858	0.465106
ENSMUSG00000011837	Snapc2	protein_coding	-	B9	-0.360486	0.053765	0.131226	-0.177522	0.397807	1	-0.385021	0.0405737	0.105837	-0.150234	0.477705	1	-0.586319	0.00235121	0.0117093	0.234085	0.261703	0.98767	-0.690378	0.000699558	0.00412946
ENSMUSG00000011877	Git1	protein_coding	L18	B9	0.775562	0.000363347	0.00185089	-0.0872277	0.721584	1	0.810264	0.000197668	0.00112219	0.145771	0.551683	1	0.553697	0.0113869	0.0428679	-0.0182889	0.940526	1	0.567062	0.013168	0.0470561
ENSMUSG00000011884	Gltp	protein_coding	-	-	1.65443	1.68e-21	1e-19	0.31436	0.112459	0.867237	1.56486	2.59e-19	1.46e-17	0.0446545	0.824788	1	0.0947717	0.600521	0.778795	-0.374621	0.0673898	0.635073	0.105687	0.577304	0.757197
ENSMUSG00000011958	Bnip2	protein_coding	-	-	0.271533	0.0125807	0.0401069	-0.0261592	0.830954	1	0.0278046	0.799294	0.920931	-0.0647637	0.599387	1	0.323899	0.00318384	0.0151115	-0.13567	0.271071	0.99425	0.149983	0.193134	0.363136
ENSMUSG00000011960	Ccnt1	protein_coding	-	B32	-0.0089449	0.950628	1	0.114686	0.478436	1	-0.270449	0.0627156	0.149337	0.182453	0.26105	1	0.142678	0.327544	0.530563	0.163213	0.314196	1	0.071162	0.641214	0.80915
ENSMUSG00000012017	Scarf2	protein_coding	L33	B4	-0.0069258	0.984254	1	-0.172516	0.661837	1	0.425722	0.224173	0.396296	0.214739	0.585325	1	-0.0573088	0.871875	0.963015	-0.0827939	0.834056	1	-0.257325	0.49093	0.68674
ENSMUSG00000012042	4930579F01Rik	protein_coding	-	-	-0.583373	0.726376	NA	-0.270841	0.86552	NA	0.169443	0.919091	NA	0.362824	0.820698	NA	-0.2753	0.868832	NA	0.146036	0.927292	NA	0.816027	0.619741	NA
ENSMUSG00000012076	Brms1l	protein_coding	-	B31	0.18479	0.401455	0.595176	0.162306	0.512482	1	-0.130733	0.557866	0.739647	0.0597791	0.811846	1	-0.354613	0.122285	0.267387	0.0824181	0.741787	1	-0.209246	0.382419	0.580825
ENSMUSG00000012114	Med15	protein_coding	L15	B5	0.559242	0.00116477	0.00514898	-0.0419755	0.82813	1	0.528192	0.00218335	0.00916536	0.0870743	0.652874	1	0.484982	0.005049	0.0220644	-0.0152852	0.937081	1	0.398023	0.0278588	0.0851059
ENSMUSG00000012117	Dhdds	protein_coding	-	B13	-0.0969731	0.481028	0.670616	-0.0128378	0.933715	1	-0.171012	0.215772	0.384653	-0.318785	0.0413849	0.638143	0.381228	0.00582954	0.0248482	-0.35882	0.0215561	0.349199	0.317911	0.0281061	0.0856911
ENSMUSG00000012123	Aim1l	protein_coding	L33	B36	-0.00329376	0.990948	1	0.233722	0.471146	1	0.0211048	0.942234	1	-0.61467	0.0667722	0.748773	-0.196213	0.508028	0.703303	-0.557823	0.0944359	0.73012	-0.321883	0.302215	0.49671
ENSMUSG00000012126	Ubxn11	protein_coding	-	B41	0.506849	0.219843	0.388487	-0.129003	0.796995	1	0.223964	0.60109	0.773184	-0.815668	0.155949	0.971385	-0.477769	0.325261	0.528338	-0.512793	0.343447	1	0.286102	0.542424	0.72926
ENSMUSG00000012187	Mogat1	protein_coding	-	-	2.14186	0.0217238	0.0629704	1.78745	0.0800926	0.781026	2.35992	0.0114672	0.037479	1.30842	0.218155	1	0.627655	0.544436	0.734211	1.28327	0.22591	NA	2.32197	0.0174839	0.0589324
ENSMUSG00000012211	Tex22	protein_coding	-	-	0	1	NA	0	1	NA	1.57081	0.368212	NA	0	1	NA	0.882671	0.613911	NA	0	1	NA	0.607686	0.730062	NA
ENSMUSG00000012282	Wnt8a	protein_coding	-	-	0	1	NA	0	1	NA	0	1	NA	0	1	NA	0	1	NA	0	1	NA	0	1	NA
ENSMUSG00000012296	Tjap1	protein_coding	L18	B9	0.277821	0.0789246	0.178394	0.319024	0.0726527	0.762066	0.351362	0.0269573	0.0757309	0.205095	0.256968	1	0.637767	6.95e-05	0.000589011	-0.0413091	0.821134	1	0.372855	0.027979	0.0854127
ENSMUSG00000012350	Ehf	protein_coding	L12	B24	0.63331	0.123029	0.252013	0.891807	0.0506418	0.678554	0.346185	0.402685	0.595688	0.429827	0.353601	1	-0.640139	0.138692	0.292544	0.102465	0.826207	1	0.934533	0.0305041	0.0914232
ENSMUSG00000012396	Nanog	protein_coding	L26	-	0	1	1	0.574929	0.740737	NA	0	1	NA	0	1	NA	0	1	NA	0	1	NA	0	1	NA
ENSMUSG00000012405	Rpl15	protein_coding	L9	B1	0.199007	0.271524	0.452038	0.0391955	0.846613	1	0.098246	0.587676	0.763946	-0.0169517	0.933468	1	0.250119	0.168387	0.336555	0.0174117	0.931611	1	0.158957	0.402836	0.600573
ENSMUSG00000012422	Tmem167	protein_coding	L2	B12	0.296098	0.112324	0.23455	-0.141803	0.498351	1	-0.0499308	0.78954	0.913787	-0.250809	0.233134	1	0.394223	0.035316	0.105055	-0.328003	0.118905	0.784286	0.664294	0.000677308	0.00402127
ENSMUSG00000012428	Steap4	protein_coding	L12	B16	3.1447	2.49e-10	3.92e-09	0.5985	0.279617	1	2.70309	5.36e-08	6.39e-07	0.367535	0.506774	1	2.96072	2.57e-09	6.66e-08	0.775616	0.161174	0.87114	2.83388	4.8e-08	8.71e-07
ENSMUSG00000012429	Mplkip	protein_coding	L29	B8	-0.501476	0.0895368	0.197229	0.214422	0.513738	1	-0.889208	0.00284474	0.0115193	-0.0557047	0.866316	1	-1.40554	4.48e-06	5.26e-05	-0.15253	0.644929	1	-1.21505	0.000145576	0.00109684
ENSMUSG00000012443	Kif11	protein_coding	L6	B10	2.44364	2.29e-09	3.07e-08	0.0811234	0.862208	1	1.72543	2.66e-05	0.000184188	1.22686	0.00755602	0.269253	0.377986	0.369233	0.572803	0.159851	0.733082	1	0.778125	0.0744586	0.181072
ENSMUSG00000012483	Rpa3	protein_coding	L6	B8	-0.528238	0.0338592	0.0900735	0.229741	0.399795	1	-0.437999	0.0805187	0.182144	0.157008	0.571481	1	-0.923244	0.000570209	0.00359452	0.0498955	0.857565	1	-0.265491	0.324712	0.522207
ENSMUSG00000012519	Mlkl	protein_coding	L7	B11	2.22962	4.07e-25	3.76e-23	0.0263045	0.914549	1	1.72689	1.27e-15	4.74e-14	-0.643938	0.0104702	0.332558	-0.828239	0.00025545	0.00181188	-0.872987	0.000559713	0.0309321	-0.982317	4.13e-05	0.000368753
ENSMUSG00000012520	Phox2b	protein_coding	-	-	0	1	NA	0	1	NA	0	1	NA	0	1	NA	0	1	NA	0	1	NA	0	1	NA
ENSMUSG00000012535	Tnpo3	protein_coding	-	-	-0.170449	0.0406942	0.104631	-0.00883152	0.924702	1	-0.235095	0.00499816	0.0186951	0.0366636	0.696522	1	-0.0596255	0.480816	0.68055	0.126506	0.176355	0.890414	-0.0910642	0.304751	0.499924
ENSMUSG00000012609	Ttll5	protein_coding	-	B33	-1.17438	1.51e-11	2.85e-10	-0.014469	0.939664	1	-1.09251	4.13e-10	7.09e-09	0.169241	0.376849	1	-0.637198	0.0002836	0.00198088	-0.0519556	0.786882	1	-0.800226	1.62e-05	0.000159999
ENSMUSG00000012640	Zfp715	protein_coding	L34	B32	-0.600473	0.0141099	0.0441228	-0.0779175	0.775322	1	-0.537321	0.0282846	0.0788765	0.197054	0.470393	1	-0.312577	0.203699	0.385385	0.172469	0.527322	1	-0.148711	0.562606	0.744952
ENSMUSG00000012705	Retn	protein_coding	L23	B17	-2.44957	0.0377735	0.0985842	-0.0652568	0.953298	1	-0.261973	0.796833	0.918929	2.35478	0.0223317	0.496755	-1.38383	0.224124	0.412151	0.113085	0.919108	1	1.07437	0.293119	0.486513
ENSMUSG00000012777	Acpt	protein_coding	-	-	0	1	NA	0	1	NA	0	1	NA	0	1	NA	1.13832	0.475504	NA	0	1	NA	0	1	NA
ENSMUSG00000012819	Cdh23	protein_coding	L12	B36	2.51948	0.00863029	0.0291405	1.19145	0.282039	1	3.02731	0.00148927	0.00661687	1.89703	0.0754668	0.781411	3.5911	0.000162901	0.00123127	0.620774	0.599536	1	3.13314	0.00143112	0.00753673
ENSMUSG00000012848	Rps5	protein_coding	-	B1	0.250726	0.108514	0.228699	0.0819625	0.639056	1	0.342625	0.0283313	0.0789876	0.0956175	0.584575	1	0.454461	0.00366765	0.0169447	-0.0968509	0.579884	1	0.600008	0.000242898	0.00169329
ENSMUSG00000012889	Podnl1	protein_coding	L6	B15	1.12335	0.0445022	0.112508	0.383167	0.540543	1	0.518863	0.356035	0.548769	-2.08091	0.00245796	0.134349	-1.44047	0.0153446	0.054526	-3.71592	3.23054e-06	0.00041877	-0.722897	0.233993	0.417915
ENSMUSG00000013033	Adgrl1	protein_coding	L27	B41	-0.812125	9.69e-05	0.000560619	-0.106874	0.644286	1	-0.717623	0.000593012	0.00296097	-0.00701073	0.975925	1	-0.731664	0.000566179	0.00357435	-0.162346	0.485451	1	-0.752682	0.000739379	0.00431836
ENSMUSG00000013076	Amotl1	protein_coding	L20	B27	-0.144193	0.605747	0.780781	-0.151814	0.627157	1	0.109312	0.695557	0.845481	0.214914	0.49143	1	-0.0833955	0.766262	0.894007	-0.237182	0.44886	1	-0.179531	0.54093	0.728223
ENSMUSG00000013083	2200002J24Rik	protein_coding	-	-	0.0884146	0.957	NA	0	1	NA	0	1	NA	1.228	0.472445	NA	0.645011	0.69406	NA	0.708572	0.678943	NA	1.30103	0.43659	NA
ENSMUSG00000013089	Etv5	protein_coding	L33	B7	1.53639	3.84e-10	5.88e-09	0.0373262	0.894247	1	1.42618	6.77e-09	9.46e-08	-0.0553345	0.845575	1	0.846009	0.000705893	0.00429824	-0.451731	0.116545	0.779045	0.427953	0.104374	0.23289
ENSMUSG00000013091	Tmem190	protein_coding	-	-	0.0921691	0.956899	NA	0	1	NA	0	1	NA	0	1	NA	0.430192	0.800844	NA	0	1	NA	0.458763	0.785886	NA
ENSMUSG00000013150	Gfod2	protein_coding	-	-	-0.600562	0.00851603	0.0288291	-0.0774342	0.760775	1	-0.308999	0.175348	0.330175	0.0297374	0.907282	1	-0.103881	0.65145	0.81459	0.347143	0.170042	0.883656	0.0687302	0.774424	0.897161
ENSMUSG00000013155	Enkd1	protein_coding	-	B10	0.591026	0.0707129	0.163453	-1.01031	0.0244683	0.542575	0.378633	0.259206	0.439637	-0.734134	0.0979036	0.855562	0.693527	0.0414109	0.118756	-0.25688	0.530603	1	0.690216	0.0528348	0.139549
ENSMUSG00000013158	4933405L10Rik	protein_coding	-	-	0	1	NA	0	1	NA	0	1	NA	0	1	NA	1.01491	0.55214	NA	1.59091	0.364312	NA	0	1	NA
ENSMUSG00000013160	Atp6v0d1	protein_coding	-	B3	0.141226	0.321757	0.510355	-0.0574655	0.719262	1	0.166904	0.242128	0.418764	-0.0372287	0.816352	1	0.153816	0.28327	0.483011	0.0181999	0.90947	1	0.120745	0.420866	0.617979
ENSMUSG00000013236	Ptprs	protein_coding	L28	B4	-0.508472	0.0786749	0.177949	0.105616	0.742816	1	-0.111337	0.699693	0.848185	0.287947	0.371571	1	-0.757792	0.0100898	0.0387919	0.248443	0.440479	1	-0.557345	0.0697267	0.172328
ENSMUSG00000013275	Slc41a1	protein_coding	L19	B31	0.843832	4.09e-05	0.000257399	0.053003	0.819952	1	0.771973	0.000181756	0.00104137	0.197176	0.39847	1	1.63064	2.31e-15	1.57e-13	0.445465	0.0547212	0.577456	1.36611	2.24e-10	6.6e-09
ENSMUSG00000013338	Fer1l4	protein_coding	L31	-	0	1	1	0.775101	0.585052	1	0.206744	0.875196	0.968796	0	1	1	0	1	1	0	1	NA	0.884686	0.514069	0.706624
ENSMUSG00000013353	4931406B18Rik	protein_coding	L12	-	0.517186	0.720828	0.869768	0.72182	0.641632	1	0	1	1	0	1	NA	0.685738	0.636082	0.804546	0	1	NA	1.38232	0.351377	0.549296
ENSMUSG00000013367	Iglon5	protein_coding	-	-	-1.07823	0.133222	0.267272	0.736533	0.337269	1	-1.31472	0.0723467	0.167159	0.35447	0.648832	1	-1.65264	0.0317871	0.0969416	-0.0738444	0.925188	NA	-0.362198	0.631118	0.80076
ENSMUSG00000013415	Igf2bp1	protein_coding	-	-	1.27698	0.299294	0.484539	2.24736	0.0752343	0.767413	0.189147	0.885611	0.973406	2.42783	0.055105	0.702075	1.10385	0.393115	0.596277	0	1	NA	0	1	1
ENSMUSG00000013418	B4galnt2	protein_coding	-	B26	-0.179418	0.829305	0.950041	1.38478	0.124654	0.89032	-0.712076	0.400693	0.5937	0.350842	0.703217	1	-1.05035	0.2311	0.420881	-0.0378203	0.967501	NA	0.805132	0.351748	0.549717
ENSMUSG00000013419	Zfp651	protein_coding	L33	B27	-0.26371	0.48014	0.66986	0.0872555	0.833989	1	0.22038	0.550892	0.734098	1.19538	0.00279254	0.14421	0.559796	0.133301	0.284377	0.0258839	0.951151	1	0.138436	0.729123	0.868174
ENSMUSG00000013465	Nelfb	protein_coding	-	-	-0.230239	0.0306366	0.0831233	-0.0316758	0.79119	1	-0.136779	0.200798	0.364603	-0.146218	0.229174	1	-0.0504069	0.642876	0.808931	-0.116653	0.334994	1	-0.0346092	0.761494	0.888396
ENSMUSG00000013483	Card14	protein_coding	L24	-	-0.957496	0.0863459	0.191622	-0.461987	0.456299	1	-0.992444	0.0814325	0.183757	-0.326007	0.602041	1	-0.0664013	0.904477	0.981804	0.342279	0.563622	NA	1.02572	0.0607449	0.155133
ENSMUSG00000013495	Tmem175	protein_coding	L29	B31	-0.0353207	0.860906	0.973189	0.115009	0.610469	1	-0.41679	0.0406918	0.106088	-0.343301	0.135614	0.939873	-0.36795	0.0745126	0.184648	-0.254932	0.265349	0.98767	-0.59165	0.0066684	0.0271862
ENSMUSG00000013523	Bcas1	protein_coding	L27	-	1.03643	0.150691	0.292944	0.740229	0.363026	1	1.64156	0.020971	0.0616899	-0.600321	0.531089	1	0.229608	0.772796	0.898546	-0.428938	0.644814	1	1.11176	0.152169	0.306762
ENSMUSG00000013539	Tango2	protein_coding	-	B9	0.633375	0.00041686	0.0020877	0.288519	0.151735	0.917683	0.924457	2.57e-07	2.71e-06	-0.129152	0.524912	1	0.130308	0.472625	0.67352	0.00996657	0.960736	1	0.223397	0.23866	0.423661
ENSMUSG00000013562	4833413E03Rik	lincRNA	-	-	0	1	1	0.721069	0.642294	NA	0.753112	0.604075	0.775284	0	1	NA	0	1	NA	0	1	NA	0.877987	0.557494	NA
ENSMUSG00000013584	Aldh1a2	protein_coding	L24	B4	0.703467	0.168009	0.318087	0.516651	0.368696	1	0.54802	0.289043	0.474655	1.226	0.0292388	0.559387	1.22837	0.0170231	0.0590393	-0.108937	0.857379	1	1.17457	0.028735	0.0872013
ENSMUSG00000013593	Ndufs2	protein_coding	-	B8	-0.716553	8.9e-07	7.76e-06	0.0827259	0.611264	1	-0.343728	0.0183522	0.0552861	0.0758019	0.641722	1	-0.28181	0.0536224	0.144519	0.054808	0.736493	1	-0.370199	0.0154117	0.0534335
ENSMUSG00000013611	Snx31	protein_coding	L27	-	0	1	1	1.86446	0.140066	0.906042	0.143495	0.912	0.989076	0.935423	0.498155	1	0.595276	0.644454	0.809993	1.98511	0.116768	NA	1.38763	0.287267	0.480174
ENSMUSG00000013622	Atraid	protein_coding	-	B9	-0.6502	0.000226389	0.00120996	0.0116693	0.952711	1	-0.428131	0.0151824	0.0473636	-0.118689	0.547363	1	-0.11242	0.524453	0.716688	0.132881	0.499653	1	-0.149831	0.417511	0.614591
ENSMUSG00000013629	Cad	protein_coding	L6	B10	0.474467	0.0492785	0.122198	-0.673411	0.013924	0.426631	0.304055	0.208751	0.375321	-0.798917	0.00380772	0.175739	0.78287	0.0012239	0.00680103	-0.737086	0.00740056	0.186437	0.570937	0.0243366	0.0766735
ENSMUSG00000013643	Lypd8	protein_coding	L6	-	6.34875	2.26e-07	2.19e-06	-0.715547	0.637137	1	3.18721	0.0109274	0.0360435	-0.541433	0.721148	1	2.78686	0.0291305	0.0904927	-0.593202	0.695758	NA	0.110711	0.939397	1
ENSMUSG00000013646	Sh3bp5l	protein_coding	-	-	-0.487784	0.00110444	0.00491544	-0.0670668	0.687913	1	-0.506188	0.000762363	0.00367072	-0.0693791	0.680098	1	-0.515965	0.000749671	0.00450682	0.0598929	0.720229	1	-0.696299	1.74e-05	0.000170309
ENSMUSG00000013653	1810065E05Rik	protein_coding	-	-	0	1	NA	0	1	NA	0	1	NA	0	1	NA	0	1	NA	0	1	NA	0	1	NA
ENSMUSG00000013662	Atad1	protein_coding	-	-	-0.230585	0.24563	0.42093	-0.0581418	0.793435	1	-0.375524	0.0589412	0.142423	0.0621138	0.779818	1	-0.293599	0.14069	0.295658	-0.0668911	0.763418	1	-0.00342593	0.986868	1
ENSMUSG00000013663	Pten	protein_coding	-	-	-0.683803	0.000784053	0.00363644	-0.268135	0.238562	0.993644	-0.642237	0.00161404	0.00707364	-0.0962297	0.672368	1	-0.448992	0.0276065	0.0868993	0.0158855	0.944325	1	-0.453805	0.0332621	0.0977038
ENSMUSG00000013668	4933402N03Rik	protein_coding	-	-	NA	NA	NA	NA	NA	NA	NA	NA	NA	NA	NA	NA	NA	NA	NA	NA	NA	NA	NA	NA	NA
ENSMUSG00000013698	Pea15a	protein_coding	L28	-	0.118859	0.547046	0.729314	0.265841	0.228281	0.984262	0.0818538	0.67874	0.832427	0.0801246	0.717462	1	-0.238047	0.231522	0.421508	-0.120822	0.585719	1	-0.250978	0.228083	0.409918
ENSMUSG00000013701	Timm23	protein_coding	L8	B13	-0.0770682	0.631589	0.802075	-0.122008	0.498599	1	0.292769	0.0682682	0.159604	-0.127762	0.480245	1	0.198169	0.219945	0.406983	-0.0124036	0.94521	1	0.190982	0.258483	0.447586
ENSMUSG00000013707	Tnfaip8l2	protein_coding	L3	B16	2.22665	1.97e-19	9.63e-18	0.634708	0.0243047	0.542575	1.89515	2.23e-14	7.22e-13	-0.535349	0.0777266	0.791352	0.154333	0.555727	0.743663	-0.526253	0.0811125	0.687938	-0.0331863	0.904822	0.989661
ENSMUSG00000013736	Trnt1	protein_coding	L2	-	0.000189835	0.999306	1	0.0481691	0.843874	1	0.00939564	0.965743	1	0.0930113	0.704716	1	0.0390934	0.859185	0.954769	-0.0423272	0.863203	1	0.66257	0.00375043	0.0169206
ENSMUSG00000013766	Ly6g6e	protein_coding	L24	-	3.87124	1.17e-09	1.65e-08	1.83576	0.00987042	0.371023	3.38465	1.28e-07	1.43e-06	0.152262	0.854695	1	-0.273833	0.730561	0.869884	-0.0526478	0.950378	NA	0.0890493	0.912181	0.994661
ENSMUSG00000013787	Ehmt2	protein_coding	-	-	0.055113	0.658748	0.823579	-0.183254	0.190733	0.954958	0.205151	0.100331	0.21661	-0.126481	0.367596	1	-0.0432146	0.730847	0.870083	0.0313304	0.822954	1	-0.236121	0.0730759	0.178637
ENSMUSG00000013822	Elof1	protein_coding	-	B13	-0.484975	0.00260993	0.0104446	-0.00472303	0.979041	1	-0.292311	0.0697603	0.162264	-0.0263483	0.884059	1	-0.173035	0.286676	0.486741	0.110884	0.537863	1	0.0586569	0.729036	0.868174
ENSMUSG00000013833	Med16	protein_coding	-	-	0.156856	0.397735	0.591583	0.207374	0.318237	1	0.420853	0.0232283	0.0670944	0.14333	0.492824	1	0.455107	0.0147649	0.0528589	0.289282	0.164563	0.873523	0.312308	0.110471	0.242818
ENSMUSG00000013846	St3gal1	protein_coding	L12	-	-0.822419	4.37e-08	4.8e-07	-0.193063	0.249896	0.999691	-0.808586	7.45e-08	8.67e-07	-0.0339811	0.839566	1	-0.00429302	0.977202	1	0.350162	0.0367368	0.46984	-0.340323	0.0304876	0.0913864
ENSMUSG00000013858	Tmem259	protein_coding	-	-	-0.209197	0.141529	0.279655	-0.026347	0.868517	1	0.0494243	0.728324	0.870074	0.130059	0.41413	1	0.362476	0.0109464	0.0415365	0.214288	0.178064	0.894433	0.242669	0.10355	0.231492
ENSMUSG00000013878	Rnf170	protein_coding	-	-	-0.857534	0.000966633	0.00436559	0.0951243	0.741933	1	-1.00429	0.000118317	0.000708203	0.0449406	0.876726	1	-0.650048	0.0130095	0.0476939	0.00691842	0.98094	1	-0.498072	0.0685447	0.170031
ENSMUSG00000013921	Clip3	protein_coding	L22	-	0.762778	0.057531	0.138694	0.76038	0.0897032	0.811089	1.60809	4.92e-05	0.000320398	0.368251	0.427177	1	0.628559	0.130037	0.279491	-0.200978	0.676026	1	0.540887	0.215149	0.392795
ENSMUSG00000013928	Thap8	protein_coding	-	-	1.21391	0.241081	0.415459	-1.42722	0.287281	1	2.08906	0.0381286	0.10034	0.150839	0.905565	NA	0.439034	0.701058	0.848314	0.614999	0.610759	NA	-1.16499	0.361455	0.560049
ENSMUSG00000013936	Myl2	protein_coding	L24	B20	-0.987621	0.489117	0.678088	0.0454524	0.975632	1	0.136238	0.920885	0.994653	6.80643	7.49983e-07	0.000196447	0.0997692	0.943185	1	0.479341	0.744867	1	-0.866138	0.55935	0.742284
ENSMUSG00000013973	Dedd	protein_coding	-	-	0.030239	0.73472	0.88076	0.0956911	0.341697	1	0.00580447	0.948579	1	0.01221	0.905147	1	0.0951539	0.299878	0.50117	0.216034	0.0323088	0.439034	-0.0583856	0.54824	0.733507
ENSMUSG00000013974	Mcemp1	protein_coding	L13	B18	3.59619	1.84e-16	6.47e-15	0.504826	0.324486	1	4.0864	7.71e-21	5.28e-19	-0.311582	0.573411	1	2.82209	1.8e-10	5.89e-09	-0.917403	0.117294	0.779219	2.99025	5.83e-11	1.9e-09
ENSMUSG00000013997	Nit1	protein_coding	-	-	-0.450788	6.73e-05	0.000405181	0.0506211	0.688556	1	-0.383397	0.000709859	0.00344911	-0.102408	0.419338	1	-0.029888	0.79228	0.909834	-0.0251912	0.842277	1	-0.268912	0.0239172	0.0755403
ENSMUSG00000014030	Pax5	protein_coding	L37	B28	-2.36065	2.24e-09	3e-08	-0.311364	0.459601	1	-2.0256	2.55e-07	2.69e-06	-0.827978	0.0538921	0.699004	-2.47301	2.6e-09	6.73e-08	-0.132984	0.752164	1	-1.67739	6.09e-05	0.000519058
ENSMUSG00000014039	Prdm15	protein_coding	-	B31	-0.168254	0.399198	0.592975	0.133453	0.549647	1	-0.241521	0.229905	0.40344	0.42286	0.057762	0.716822	0.446673	0.0259792	0.0826958	0.355219	0.11083	0.768063	0.0563936	0.790969	0.907831
ENSMUSG00000014074	Rnf168	protein_coding	-	-	0.105325	0.504993	0.692325	0.241997	0.171563	0.940077	0.0988939	0.533193	0.717832	0.0551465	0.758624	1	0.368069	0.0213157	0.070639	0.200591	0.260187	0.986136	0.198511	0.237816	0.422596
ENSMUSG00000014075	Tctex1d2	protein_coding	L3	-	0.185304	0.549904	0.731488	-0.0571367	0.873943	1	0.275193	0.378267	0.571494	0.103134	0.775946	1	0.203218	0.531856	0.723087	-0.401753	0.291055	0.997198	0.409018	0.224079	0.404367
ENSMUSG00000014077	Chp1	protein_coding	L18	B34	-0.508764	0.00412225	0.015574	-0.0643347	0.745464	1	-0.214586	0.226281	0.39873	0.120465	0.543319	1	0.116648	0.510803	0.70532	0.142306	0.472715	1	0.128244	0.489336	0.685491
ENSMUSG00000014104	Sval2	protein_coding	-	-	NA	NA	NA	NA	NA	NA	NA	NA	NA	NA	NA	NA	NA	NA	NA	NA	NA	NA	NA	NA	NA
ENSMUSG00000014158	Trpv4	protein_coding	L21	B4	-0.212155	0.530571	0.715233	0.539994	0.139705	0.905864	0.476591	0.14853	0.291222	0.404022	0.282188	1	0.146138	0.674042	0.829384	0.0649491	0.86588	1	0.131639	0.719506	0.862786
ENSMUSG00000014164	Klhl3	protein_coding	L33	-	-0.0251523	0.950906	1	-0.188426	0.680825	1	-0.145442	0.72267	0.866237	0.51837	0.255168	1	-0.145415	0.724722	0.86595	0.537889	0.237206	0.967159	-0.624227	0.152333	0.306913
ENSMUSG00000014177	Tvp23b	protein_coding	-	B8	-0.563504	0.0141418	0.0442108	-0.0220883	0.931277	1	-0.787182	0.000651433	0.00321088	-0.174946	0.497053	1	-0.561042	0.0157089	0.0554676	-0.320853	0.213405	0.94116	-0.374503	0.122447	0.26221
ENSMUSG00000014195	Dnajc7	protein_coding	-	B28	-0.221852	0.0561356	0.135872	0.0489526	0.706302	1	-0.0712569	0.539823	0.723907	0.0947554	0.466891	1	-0.393068	0.000815147	0.00483955	-0.0260238	0.841701	1	-0.253456	0.0388472	0.110129
ENSMUSG00000014198	Zfp385c	protein_coding	L24	-	-3.04392	0.00522237	0.0190231	-0.59553	0.57055	1	-2.84526	0.00903562	0.0307797	-0.90595	0.417916	1	-1.89189	0.0799265	0.194633	-0.21349	0.8344	NA	-1.10309	0.316178	0.513081
ENSMUSG00000014226	Cacybp	protein_coding	L7	B12	-0.534466	0.0386049	0.10031	-0.00385521	0.989335	1	-0.72584	0.00505245	0.0188828	-0.158193	0.584205	1	-1.26995	1.17e-06	1.61e-05	-0.412463	0.154067	0.857438	-1.0362	0.000145675	0.00109684
ENSMUSG00000014232	Cluap1	protein_coding	-	-	-0.91427	2.75e-08	3.13e-07	0.118583	0.491928	1	-0.782606	2.5e-06	2.14e-05	-0.0192256	0.914656	1	-0.526483	0.00203586	0.0104109	-0.054103	0.7622	1	-0.548461	0.00275715	0.0130331
ENSMUSG00000014243	Zswim7	protein_coding	L10	-	-0.174986	0.522421	0.708105	0.204894	0.501617	1	0.0439368	0.872444	0.967376	-0.113145	0.715913	1	0.0612413	0.82548	0.931602	0.215382	0.482223	1	0.0471794	0.871277	0.965375
ENSMUSG00000014245	Pigl	protein_coding	-	-	-0.377724	0.0215955	0.0626447	0.0367866	0.840897	1	-0.40213	0.0156018	0.048441	0.0297563	0.872848	1	0.0952132	0.56807	0.75367	0.266203	0.145173	0.841386	0.27639	0.111048	0.243761
ENSMUSG00000014294	Ndufa2	protein_coding	L16	B1	-0.36237	0.0495775	0.12285	0.069445	0.736096	1	-0.1918	0.298926	0.485971	-0.20336	0.327119	1	0.226611	0.220605	0.40776	0.0855184	0.678727	1	0.24505	0.205299	0.380149
ENSMUSG00000014301	Pam16	protein_coding	-	B3	-0.557053	0.0102799	0.0338382	-0.259183	0.286769	1	-0.455926	0.0362793	0.0963589	-0.348784	0.156776	0.971491	-0.754058	0.000768075	0.00460204	-0.101226	0.677628	1	-0.696644	0.00306001	0.0142598
ENSMUSG00000014303	Glis2	protein_coding	L33	B4	0.0719772	0.814412	0.939811	0.29822	0.383969	1	0.442796	0.147275	0.289543	0.0998537	0.77503	1	0.259951	0.405931	0.608615	0.299659	0.385096	1	0.0892584	0.787013	0.905511
ENSMUSG00000014313	Cox6c	protein_coding	L16	B34	-0.810155	2.72e-06	2.15e-05	0.0895566	0.642081	1	-0.553808	0.00134282	0.0060353	-0.0402016	0.834983	1	-0.35351	0.0410295	0.117882	-0.0396363	0.837212	1	-0.0768322	0.670764	0.830367
ENSMUSG00000014329	Bicc1	protein_coding	-	B26	0.320535	0.267813	0.447811	0.0522201	0.872279	1	0.578205	0.0455803	0.116003	0.283723	0.382687	1	0.453341	0.119604	0.26303	0.04479	0.890671	1	0.403458	0.185512	0.352869
ENSMUSG00000014349	Ube2z	protein_coding	-	-	-0.130714	0.172677	0.325006	-0.196475	0.0687714	0.751762	0.00986095	0.918165	0.992802	-0.0820913	0.448665	1	-0.0881216	0.364435	0.568101	0.0329003	0.760331	1	-0.229443	0.0247157	0.0774938
ENSMUSG00000014351	Gip	protein_coding	-	-	0	1	NA	0	1	NA	0	1	NA	0	1	NA	0	1	NA	0	1	NA	0	1	NA
ENSMUSG00000014353	Tmem87b	protein_coding	L18	B4	1.43782	4.26e-10	6.48e-09	-0.024617	0.924148	1	1.31809	1.06e-08	1.43e-07	0.115563	0.655199	1	1.47927	1.42e-10	4.69e-09	0.172099	0.505644	1	1.58594	4.63e-11	1.52e-09
ENSMUSG00000014355	Anapc1	protein_coding	-	-	-0.0521459	0.642997	0.811183	-0.105426	0.403895	1	-0.179689	0.111446	0.234553	-0.078223	0.537285	1	-0.175601	0.122794	0.268152	-0.0412804	0.744272	1	-0.225922	0.0581873	0.150204
ENSMUSG00000014361	Mertk	protein_coding	L17	B4	0.841361	7.87e-05	0.000466175	0.0319074	0.89365	1	0.707429	0.000907401	0.0042659	-0.185639	0.437792	1	-0.850664	7.7e-05	0.000647789	-0.196919	0.410277	1	-0.946684	2.67e-05	0.000249138
ENSMUSG00000014402	Tsg101	protein_coding	-	-	-0.207717	0.0790565	0.178606	0.148099	0.262342	1	-0.22521	0.0577564	0.140002	0.174213	0.189278	1	0.0263945	0.825028	0.931344	-0.0500311	0.70701	1	0.0718752	0.564918	0.746911
ENSMUSG00000014418	Hps5	protein_coding	-	B32	0.0230266	0.924131	1	0.110881	0.681745	1	-0.249527	0.303349	0.490817	-0.141652	0.601933	1	-0.707726	0.00383511	0.0175862	-0.0229449	0.932541	1	-0.907838	0.000412984	0.00264915
ENSMUSG00000014426	Map3k4	protein_coding	L27	-	-0.728891	9.64e-08	9.97e-07	-0.348574	0.0226912	0.531279	-0.724901	1.3e-07	1.45e-06	-0.125471	0.412596	1	-0.757078	5.87e-08	1.12e-06	-0.102969	0.500264	1	-0.870249	3.46e-09	8.06e-08
ENSMUSG00000014444	Piezo1	protein_coding	-	B30	1.30187	3.1e-15	9.41e-14	0.148841	0.42796	1	1.37221	1.02e-16	4.3e-15	0.29319	0.119597	0.921021	0.498932	0.00308394	0.0147119	-0.0523723	0.78271	1	0.39022	0.0273233	0.0838308
ENSMUSG00000014453	Blk	protein_coding	L37	B28	-1.7916	2.9e-06	2.27e-05	0.0181758	0.961901	1	-1.63778	2.22e-05	0.000157108	-0.103659	0.790916	1	-2.46795	1.39e-07	2.42e-06	0.0633146	0.868989	1	-2.38007	2.41e-06	3e-05
ENSMUSG00000014470	Rnf166	protein_coding	-	B35	-0.145029	0.417619	0.611162	-0.0844949	0.674213	1	-0.0720576	0.687874	0.839	-0.0411594	0.838634	1	0.0913148	0.613572	0.788781	-0.213605	0.291837	0.998214	0.0725525	0.701697	0.850593
ENSMUSG00000014496	Ankrd28	protein_coding	L15	B36	-0.264454	0.225745	0.395596	-0.233136	0.340067	1	-0.314799	0.14985	0.293231	0.110887	0.649837	1	0.238102	0.276247	0.475553	0.103199	0.6725	1	0.257749	0.259653	0.448746
ENSMUSG00000014498	Ankrd52	protein_coding	L18	B33	0.167732	0.256012	0.433541	-0.114163	0.491056	1	0.281661	0.0566309	0.137903	0.204116	0.218016	1	0.570797	0.00011586	0.000917589	0.295769	0.0737827	0.658385	0.546388	0.000418295	0.00267843
ENSMUSG00000014503	Pkd2l2	protein_coding	-	-	-0.530641	0.346673	0.538216	1.32636	0.0187499	0.483192	-0.472343	0.408894	0.602073	-0.040368	0.949359	1	-0.635675	0.298116	0.499116	0.0700172	0.910717	1	-0.163381	0.79079	0.907764
ENSMUSG00000014504	Srp19	protein_coding	L2	B12	0.346642	0.0206085	0.0602787	-0.00871759	0.958967	1	0.150682	0.317495	0.507508	-0.144182	0.400847	1	0.621984	3.85e-05	0.000350658	-0.0647485	0.704446	1	0.919218	4.81e-09	1.08e-07
ENSMUSG00000014529	Tmbim7	protein_coding	-	-	0	NA	NA	0	NA	NA	0	NA	NA	0	NA	NA	0	NA	NA	0	NA	NA	0	NA	NA
ENSMUSG00000014542	Clec4f	protein_coding	L17	B23	0.0246016	0.975203	1	0.219044	0.802498	1	-0.643321	0.416368	0.609233	-0.274274	0.754166	1	-1.50347	0.0575924	0.152489	-0.873983	0.318391	1	-2.29118	0.00553223	0.0233133
ENSMUSG00000014543	Klra17	protein_coding	L1	B17	3.92342	2.19e-06	1.77e-05	-0.370331	0.736853	1	3.44174	3.69e-05	0.00024691	0.70814	0.484107	1	1.42996	0.11029	0.247522	0.155353	0.883352	1	0.403278	0.688205	0.842226
ENSMUSG00000014547	Wdfy2	protein_coding	L3	B32	0.717245	0.00173382	0.00728476	-0.201757	0.439239	1	0.405405	0.0784118	0.178365	0.0672062	0.796646	1	-0.705633	0.00324656	0.0153449	-0.0706612	0.786786	1	-0.880214	0.000530783	0.00327229
ENSMUSG00000014550	Rbsn	protein_coding	-	-	0.244855	0.0883113	0.195127	0.144567	0.371771	1	0.358925	0.0126617	0.0408352	-0.149449	0.365468	1	0.516455	0.000379061	0.00253107	0.161938	0.319654	1	0.493257	0.00118204	0.00643268
ENSMUSG00000014551	Mrps25	protein_coding	L6	B8	-0.134792	0.599659	0.77569	0.210606	0.462534	1	-0.129067	0.61602	0.783979	0.0902771	0.75408	1	-0.146593	0.572052	0.756575	0.166568	0.562374	1	-0.103821	0.702027	0.850761
ENSMUSG00000014554	Dguok	protein_coding	L27	-	-0.63845	0.00782209	0.02685	-0.215265	0.422084	1	-0.920486	0.000139959	0.000823533	-0.138438	0.606698	1	-0.728644	0.00276872	0.0134343	-0.0545224	0.838937	1	-0.966769	0.000166583	0.00122765
ENSMUSG00000014592	Camta1	protein_coding	L19	-	-0.522621	0.0166995	0.050838	-0.13547	0.57892	1	-0.215143	0.323105	0.513608	0.107745	0.659056	1	0.111899	0.610712	0.787018	-0.0423205	0.862941	1	0.0332837	0.885695	0.976338
ENSMUSG00000014599	Csf1	protein_coding	L15	B17	0.903844	0.0109779	0.0358257	0.107756	0.786232	1	0.948509	0.00762026	0.0266849	-0.0406683	0.918611	1	0.111406	0.754774	0.887448	-0.12079	0.761509	1	0.192729	0.605097	0.780328
ENSMUSG00000014601	Strip1	protein_coding	-	-	-0.180169	0.129462	0.261554	-0.0952789	0.476362	1	-0.280999	0.0189757	0.0568382	-0.0187018	0.889547	1	-0.39709	0.00119394	0.00665897	-0.100277	0.456568	1	-0.500802	0.000109352	0.000855667
ENSMUSG00000014602	Kif1a	protein_coding	L12	B18	0.752063	0.103501	0.220159	0.374575	0.475314	1	1.21025	0.00842015	0.0290025	0.749164	0.150622	0.961195	-0.0166842	0.973043	1	0.202374	0.705542	1	0.0860715	0.867429	0.963144
ENSMUSG00000014603	Alx3	protein_coding	-	-	0	1	NA	0	1	NA	0	1	NA	0	1	NA	0	1	NA	0	1	NA	0	1	NA
ENSMUSG00000014606	Slc25a11	protein_coding	-	B12	-0.711441	0.00309335	0.0120979	0.190007	0.478704	1	-0.706497	0.00332995	0.0132085	0.000602373	0.998211	1	-0.908237	0.000170759	0.00128436	-0.0444489	0.868562	1	-0.996639	8.17e-05	0.000670151
ENSMUSG00000014609	Chrne	protein_coding	-	B15	-1.93433	0.019137	0.0566707	0.29966	0.720309	1	-3.38444	0.000549472	0.00276609	0.705414	0.397215	1	-3.83961	0.000228196	0.00164347	0.0716626	0.932748	NA	-3.55986	0.00115633	0.00631989
ENSMUSG00000014633	Cmc2	protein_coding	-	B12	-0.686459	0.00696554	0.0243278	0.000215823	0.999389	1	-0.742519	0.00380528	0.0148116	-0.228655	0.424919	1	-0.899556	0.000663519	0.00408585	-0.138763	0.626086	1	-0.947689	0.000691466	0.00409179
ENSMUSG00000014668	Chfr	protein_coding	L14	-	-0.0304052	0.779554	0.913473	-0.113321	0.356428	1	-0.0685616	0.53052	0.715412	-0.0782723	0.527801	1	0.0713241	0.519476	0.712554	-0.0184531	0.881022	1	0.0790807	0.495592	0.691332
ENSMUSG00000014686	Ceacam16	protein_coding	L3	B32	0.661459	0.184599	0.341943	-1.86701	0.0117279	0.397216	0.501189	0.32264	0.513011	-2.6265	0.00281696	0.14421	0.293539	0.578604	0.762245	-1.50567	0.0352151	0.462133	0.477399	0.383195	0.581675
ENSMUSG00000014704	Hoxa2	protein_coding	-	-	0.355313	0.496401	0.684689	0.48604	0.405054	1	1.01072	0.0468902	0.118533	-0.0156979	0.980296	1	-0.150853	0.79653	0.912506	0.54658	0.353503	NA	0.352683	0.546191	0.73213
ENSMUSG00000014725	Adam28	protein_coding	L30	-	0.378243	0.764702	0.903038	1.3651	0.289869	1	0	1	1	0.952626	0.48226	1	2.21682	0.0544637	0.146273	0	1	1	1.31326	0.307029	0.502627
ENSMUSG00000014747	Ankrd53	protein_coding	-	-	0	1	NA	0.343366	0.838606	NA	0	1	NA	0	1	NA	0.729732	0.672352	NA	0	1	NA	0.49075	0.774694	NA
ENSMUSG00000014748	Tex261	protein_coding	-	-	-0.37204	0.0061325	0.0218455	-0.113787	0.453614	1	-0.0817585	0.546884	0.730551	-0.295018	0.052901	0.691485	-0.150753	0.26866	0.467538	0.00260518	0.986318	1	-0.377427	0.0082589	0.0323371
ENSMUSG00000014763	Fam120b	protein_coding	-	-	-0.258445	0.238808	0.412386	-0.00432487	0.985932	1	-0.443199	0.0440012	0.112875	0.261469	0.286448	1	-0.327149	0.138996	0.293071	0.161306	0.510859	1	-0.497069	0.0321202	0.0951845
ENSMUSG00000014767	Tbp	protein_coding	-	B31	-0.0836259	0.617713	0.791015	0.194226	0.29971	1	-0.273767	0.104883	0.223855	0.0302458	0.87305	1	0.478241	0.00449691	0.0200548	-0.0282307	0.881378	1	0.574129	0.00108525	0.00599995
ENSMUSG00000014769	Psmb1	protein_coding	L4	B12	-0.0551624	0.621059	0.793661	0.0564396	0.651374	1	0.114581	0.304673	0.492446	-0.0813284	0.516733	1	0.0316277	0.778071	0.901969	0.0293091	0.814861	1	0.0107053	0.927371	1
ENSMUSG00000014771	Pdcd2	protein_coding	-	-	-0.85031	1.16e-08	1.39e-07	-0.211995	0.199852	0.964859	-0.707449	2.23e-06	1.93e-05	0.129175	0.433229	1	-0.698893	5.09e-06	5.91e-05	-0.0130573	0.937019	1	-0.541217	0.000723254	0.00424144
ENSMUSG00000014773	Dll1	protein_coding	L12	B26	-1.09312	0.000352311	0.00179856	0.0247868	0.941558	1	-0.770722	0.0116295	0.0378907	-0.026311	0.938263	1	-0.369433	0.228084	0.417436	-0.427872	0.21049	0.939408	-0.445298	0.165999	0.326271
ENSMUSG00000014776	Nol3	protein_coding	L27	-	1.29965	0.000599198	0.00286824	0.492075	0.253083	1	1.79147	2.07e-06	1.81e-05	0.960847	0.0245016	0.518545	1.16745	0.00247526	0.0121963	1.20782	0.00429017	0.12999	1.03951	0.0100282	0.0378057
ENSMUSG00000014778	Fhod1	protein_coding	L32	-	0.161766	0.489836	0.678768	0.143157	0.585401	1	0.348734	0.136703	0.274209	-0.0189342	0.942861	1	-0.880573	0.000260087	0.00183811	-0.119474	0.651197	1	-0.923207	0.000268649	0.00183508
ENSMUSG00000014782	Plekhg4	protein_coding	L14	B11	4.94395	1.53e-20	8.36e-19	0.819422	0.200456	0.965184	4.53083	2.08e-17	9.46e-16	-1.69446	0.0696344	0.760832	-0.55164	0.425775	0.628291	-2.30499	0.0251872	0.381883	-0.658668	0.381465	0.579872
ENSMUSG00000014786	Slc9a5	protein_coding	-	-	0.664563	0.0204159	0.0597819	-0.0350611	0.917866	1	0.686045	0.0176828	0.0536364	0.198129	0.559698	1	0.0280377	0.928368	0.996733	-0.241251	0.494705	1	-0.34662	0.312789	0.50927
ENSMUSG00000014791	Elmo3	protein_coding	-	B37	-0.785312	0.000394842	0.00199025	-0.258635	0.295949	1	-0.689297	0.00188567	0.00810699	0.0334367	0.892504	1	-0.366081	0.0995566	0.229314	0.156297	0.527064	1	-0.419574	0.0713391	0.175247
ENSMUSG00000014813	Stc1	protein_coding	L27	-	2.80174	2.26e-05	0.000149963	-0.727269	0.407019	1	2.68976	5.09e-05	0.000329893	0.86961	0.262093	1	1.8226	0.00779189	0.0313862	-0.402213	0.640047	1	2.34072	0.000787233	0.00455462
ENSMUSG00000014837	4931428F04Rik	protein_coding	L27	-	-0.796554	0.0271316	0.0752877	0.0244513	0.95097	1	-1.1162	0.00237013	0.00984831	-0.153619	0.7032	1	-0.957505	0.0104441	0.0399616	-0.425156	0.295252	1	-1.61291	9.03e-05	0.00072706
ENSMUSG00000014846	Tppp3	protein_coding	L27	B30	1.63387	0.00065872	0.00311896	-0.335942	0.550552	1	1.64132	0.00063939	0.00315764	0.706213	0.195141	1	0.0836862	0.868126	0.960254	-0.822235	0.16042	0.868856	0.507801	0.328024	0.525861
ENSMUSG00000014850	Msh3	protein_coding	-	B31	-1.08888	3.77e-09	4.87e-08	-0.219319	0.284545	1	-1.33202	9.66e-13	2.48e-11	0.185898	0.363255	1	-1.06951	1.37e-08	3.04e-07	0.166826	0.414099	1	-0.898908	4.94e-06	5.62e-05
ENSMUSG00000014852	Adamts13	protein_coding	-	-	-0.891406	0.0246407	0.0697174	-0.0834101	0.850005	1	-1.13945	0.00425785	0.0163581	-0.253016	0.567834	1	-1.3952	0.000554469	0.00350865	0.073204	0.868216	1	-1.61813	0.000145201	0.00109442
ENSMUSG00000014856	Tmem208	protein_coding	-	B8	-0.210705	0.187242	0.345334	0.179139	0.31506	1	-0.0980487	0.540208	0.72438	-0.0690855	0.701893	1	0.213636	0.184345	0.35889	0.0691837	0.699889	1	0.114244	0.498624	0.693853
ENSMUSG00000014859	E2f4	protein_coding	L14	B11	0.719652	2.38e-07	2.29e-06	0.158514	0.313163	1	0.584595	2.88e-05	0.000197675	0.267128	0.090253	0.837702	0.323559	0.0221836	0.0729094	0.0903205	0.567644	1	0.359506	0.0150719	0.0524411
ENSMUSG00000014867	Surf4	protein_coding	L15	B18	0.153473	0.16312	0.31111	-0.175749	0.153818	0.919513	0.183906	0.0948149	0.207136	-0.276757	0.0249611	0.520877	0.8074	2.23e-13	1.15e-11	-0.0570661	0.643407	1	0.843126	2.39e-13	1.15e-11
ENSMUSG00000014873	Surf2	protein_coding	-	B31	-0.246109	0.13036	0.26307	0.0914934	0.614776	1	-0.177879	0.27554	0.458999	0.194118	0.287349	1	-0.0339104	0.836792	0.939672	0.253976	0.162625	0.871894	-0.255207	0.141332	0.291015
ENSMUSG00000014905	Dnajb9	protein_coding	-	B4	0.328079	0.118807	0.245325	-0.289128	0.219866	0.978459	-0.185626	0.378333	0.571556	-0.206125	0.38221	1	0.654875	0.00187182	0.00972444	-0.405545	0.0857725	0.701842	0.674046	0.00220089	0.010764
ENSMUSG00000014907	Naf1	protein_coding	-	-	0.0579376	0.773276	0.909317	0.255183	0.257387	1	0.295291	0.14191	0.281604	0.159912	0.486845	1	0.506292	0.0130538	0.0478062	0.160652	0.482792	1	0.592583	0.00532699	0.0225936
ENSMUSG00000014932	Yes1	protein_coding	L34	-	-0.83134	0.009352	0.031233	-0.206942	0.561974	1	-0.968594	0.00249504	0.0102907	0.0637044	0.858319	1	-0.623196	0.0519968	0.141287	-0.0904306	0.800002	1	-0.32252	0.335538	0.533499
ENSMUSG00000014956	Ppp1cb	protein_coding	-	B34	-0.343329	0.190238	0.349546	-0.036736	0.900141	1	-0.419135	0.109946	0.232066	0.0685815	0.814836	1	-0.308298	0.24013	0.432861	-0.103496	0.723819	1	-0.0854842	0.755315	0.88435
ENSMUSG00000014959	Gorasp2	protein_coding	L12	B6	-0.120692	0.364996	0.557341	-0.217815	0.144345	0.908839	-0.0472825	0.722813	0.866277	-0.183538	0.219357	1	0.474049	0.000378225	0.00252811	-0.121317	0.41644	1	0.487659	0.000470135	0.00295058
ENSMUSG00000014980	Tsen15	protein_coding	-	B8	-0.48979	0.013957	0.0437316	0.428994	0.0479915	0.67471	-0.332155	0.0965545	0.20997	-0.12092	0.593067	1	-0.257403	0.208996	0.39251	-0.230569	0.309424	1	-0.0355751	0.867248	0.962992
ENSMUSG00000015001	Oc90	protein_coding	-	-	NA	NA	NA	NA	NA	NA	NA	NA	NA	NA	NA	NA	NA	NA	NA	NA	NA	NA	NA	NA	NA
ENSMUSG00000015002	Efr3a	protein_coding	-	B31	-0.289365	0.0352403	0.0931484	-0.187195	0.224004	0.98127	-0.525479	0.000138953	0.000818667	0.128427	0.403957	1	-0.50241	0.000295261	0.00204376	0.0911237	0.55357	1	-0.336838	0.020189	0.0660413
ENSMUSG00000015013	Trappc2l	protein_coding	-	B3	0.199307	0.202051	0.364756	0.143519	0.415854	1	0.411285	0.00850614	0.0292502	-0.0831741	0.645105	1	0.202888	0.205556	0.387571	0.10822	0.543463	1	0.196569	0.242294	0.427984
ENSMUSG00000015016	Acsf3	protein_coding	-	-	-0.4671	0.00690203	0.0241453	0.154138	0.423131	1	-0.145133	0.400663	0.593695	-0.215601	0.268551	1	-0.149613	0.391049	0.594148	0.111044	0.565453	1	-0.238701	0.192311	0.36209
ENSMUSG00000015023	Ddx19a	protein_coding	-	-	-0.0541886	0.708537	0.860733	0.146947	0.365388	1	0.0839592	0.563155	0.744081	0.190996	0.242379	1	0.409435	0.00505895	0.0220883	0.228679	0.160154	0.868856	0.342196	0.0254112	0.079213
ENSMUSG00000015027	Galns	protein_coding	L3	B7	0.782801	2.73e-05	0.000178226	0.0716039	0.73551	1	0.863006	3.9e-06	3.22e-05	-0.200401	0.353218	1	0.281643	0.140217	0.294923	0.0946555	0.656772	1	0.293659	0.141656	0.291324
ENSMUSG00000015053	Gata2	protein_coding	L32	B36	1.42813	1.46e-05	0.000100729	-0.074231	0.847494	1	1.47077	8.49e-06	6.54e-05	0.077057	0.842615	1	1.03421	0.00218479	0.0110078	-0.190501	0.627729	1	0.882451	0.0126683	0.0456722
ENSMUSG00000015083	C8g	protein_coding	-	B21	-2.74399	8.51e-07	7.47e-06	0.0651891	0.916206	1	-2.5645	4.2e-06	3.44e-05	-0.117374	0.849761	1	-1.99811	0.000337456	0.00229555	0.0260531	0.966461	1	-2.26246	0.000102104	0.000806861
ENSMUSG00000015085	Entpd2	protein_coding	L22	B24	-0.369049	0.225345	0.395041	-0.342655	0.323071	1	-0.607391	0.0510127	0.126985	-0.428721	0.227085	1	-0.794237	0.0149779	0.0534175	-0.248008	0.476722	1	-1.11928	0.00173845	0.0088396
ENSMUSG00000015087	Rabl6	protein_coding	-	-	0.13297	0.259776	0.437976	0.0181796	0.891238	1	0.0544964	0.645849	0.807928	0.0275304	0.837122	1	0.0776953	0.517539	0.710716	0.121246	0.362855	1	0.00475391	0.969914	1
ENSMUSG00000015090	Ptgds	protein_coding	-	B20	-5.81902	1.12e-08	1.35e-07	0.248632	0.816096	1	-3.20144	0.00109649	0.00504402	-0.600997	0.574525	1	-3.42294	0.000531576	0.0033926	-0.449971	0.674132	1	-3.60919	0.000470068	0.00295058
ENSMUSG00000015092	Edf1	protein_coding	L6	B9	-0.193647	0.256378	0.434017	0.16605	0.383757	1	0.0545534	0.749154	0.885395	0.0223503	0.906801	1	0.00106417	0.995032	1	0.118357	0.535015	1	-0.0938262	0.599811	0.775942
ENSMUSG00000015093	Clic3	protein_coding	L33	B27	-5.20335	1.08e-08	1.3e-07	0.801763	0.121228	0.887718	-4.49697	6.92e-07	6.64e-06	-0.53663	0.359458	1	-3.25046	3.76e-05	0.000343253	0.312682	0.56171	1	-4.34174	7.79e-06	8.4e-05
ENSMUSG00000015094	Npdc1	protein_coding	-	B24	0.971636	8.53e-05	0.000500402	0.404693	0.147618	0.913435	1.08758	1.13e-05	8.49e-05	0.201474	0.47773	1	0.597867	0.0179539	0.0616223	0.0226014	0.936774	1	0.456709	0.0851337	0.200511
ENSMUSG00000015095	Fbxw5	protein_coding	-	-	0.0685547	0.600595	0.776518	0.168094	0.25166	1	0.219872	0.0933684	0.204523	-0.0803194	0.58709	1	0.455738	0.00053242	0.00339506	-0.0779243	0.597714	1	0.211491	0.125648	0.26661
ENSMUSG00000015112	Slc25a13	protein_coding	-	B4	-1.05952	3.11e-05	0.000200781	0.104459	0.712917	1	-0.647106	0.0109453	0.0360772	-0.04784	0.866241	1	-0.653114	0.0102893	0.0394533	-0.0229357	0.935631	1	-0.701277	0.00842384	0.0328502
ENSMUSG00000015120	Ube2i	protein_coding	-	-	-0.42478	0.0270366	0.0750664	-0.191639	0.372305	1	-0.167544	0.383137	0.576266	-0.13215	0.538824	1	0.366391	0.0565657	0.150418	-0.120005	0.576593	1	0.534202	0.00781382	0.0310105
ENSMUSG00000015126	Tsr3	protein_coding	-	-	-0.147635	0.392473	0.586644	-0.135627	0.485997	1	0.209111	0.224681	0.396941	-0.0902467	0.645476	1	0.468154	0.00695004	0.0285888	0.056574	0.77128	1	0.387245	0.033199	0.0975584
ENSMUSG00000015127	Unkl	protein_coding	L33	B37	-0.839649	3.24e-08	3.64e-07	-0.200494	0.236095	0.993644	-0.770203	4.26e-07	4.27e-06	-0.262178	0.123646	0.930682	-0.665582	1.51e-05	0.000155955	-0.0982588	0.562065	1	-0.616695	0.000129632	0.000990247
ENSMUSG00000015133	Lrrk1	protein_coding	L18	-	0.978492	4.8e-07	4.38e-06	-0.237596	0.278883	1	1.00153	2.62e-07	2.75e-06	-0.340958	0.122258	0.92662	-0.235128	0.233474	0.423949	-0.530518	0.0163938	0.299652	-0.405436	0.0503296	0.134667
ENSMUSG00000015134	Aldh1a3	protein_coding	L10	B27	0.911966	0.0685747	0.15948	0.523371	0.353849	1	2.01543	4.6e-05	0.00030128	0.989954	0.0771718	0.789122	4.50737	3.05e-20	4e-18	0.519635	0.360912	1	4.68614	2.11e-20	2.96e-18
ENSMUSG00000015143	Actn1	protein_coding	L12	B36	0.457966	0.0464751	0.116596	0.0519239	0.840155	1	0.194819	0.397541	0.590752	0.0831273	0.747051	1	-0.260975	0.259166	0.456401	-0.148299	0.565337	1	-0.304541	0.20823	0.383741
ENSMUSG00000015149	Sirt2	protein_coding	-	B11	-0.157519	0.19561	0.356789	0.0266479	0.844891	1	-0.198079	0.104344	0.223084	0.0786505	0.564568	1	-0.231309	0.0595184	0.156146	0.147601	0.278864	0.996578	-0.354647	0.00586915	0.024484
ENSMUSG00000015165	Hnrnpl	protein_coding	-	-	-0.0295791	0.810508	0.93702	-0.0290887	0.833255	1	0.202219	0.101173	0.218051	0.201013	0.145864	0.952161	0.587277	1.99e-06	2.57e-05	0.228484	0.098024	0.738693	0.698717	6.18e-08	1.1e-06
ENSMUSG00000015176	Nolc1	protein_coding	L2	B11	1.14687	1.15e-09	1.63e-08	0.458262	0.0302437	0.584986	1.03077	4.7e-08	5.67e-07	0.352659	0.0968546	0.854579	1.26577	2.18e-11	8.08e-10	0.254936	0.230152	0.958313	1.17894	2.47e-09	5.89e-08
ENSMUSG00000015189	Casd1	protein_coding	L29	B39	-1.00377	2.93e-05	0.00019003	-0.0686646	0.797432	1	-1.29441	7.99e-08	9.27e-07	-0.0275173	0.91819	1	-0.49736	0.0388791	0.113092	0.0304451	0.909441	1	-0.504456	0.0452832	0.123936
ENSMUSG00000015202	Cnksr3	protein_coding	L18	-	0.385933	0.110625	0.231925	-0.334501	0.220503	0.978942	0.53436	0.0272553	0.0764811	0.085028	0.754939	1	-0.469645	0.0566158	0.150489	-0.0815218	0.765025	1	-0.499477	0.0530835	0.140103
ENSMUSG00000015214	Mtmr1	protein_coding	-	B25	-0.149989	0.419767	0.613249	-0.133773	0.520647	1	-0.130461	0.4834	0.672384	0.150946	0.468521	1	0.0165688	0.929337	0.997392	-0.122273	0.557842	1	-0.0841421	0.667195	0.827679
ENSMUSG00000015217	Hmgb3	protein_coding	L10	B10	-0.434258	0.196802	0.35827	0.161956	0.665591	1	0.129803	0.698978	0.847847	0.0805193	0.830444	1	0.356805	0.289153	0.489323	-0.197034	0.601126	1	0.647029	0.0653054	0.163998
ENSMUSG00000015222	Map2	protein_coding	L27	B40	-0.998903	0.0124766	0.0398881	-0.150079	0.73164	1	-0.983975	0.0149264	0.0467113	0.0981133	0.822636	1	-1.86581	3.64e-05	0.000332975	0.115196	0.791566	1	-0.814222	0.0623319	0.158285
ENSMUSG00000015224	Cyp2j9	protein_coding	L29	-	-2.98392	3.21e-09	4.19e-08	-0.964747	0.0836793	0.792349	-2.01065	6.2e-05	0.000395253	-0.0270812	0.961217	1	-0.523159	0.296082	0.496831	-0.0561566	0.919675	1	0.0865552	0.868418	0.963845
ENSMUSG00000015242	Nipsnap3a	protein_coding	-	-	NA	NA	NA	NA	NA	NA	NA	NA	NA	NA	NA	NA	NA	NA	NA	NA	NA	NA	NA	NA	NA
ENSMUSG00000015243	Abca1	protein_coding	L13	B32	0.844166	0.0021123	0.00866044	-0.167662	0.584732	1	0.724262	0.0083602	0.0288481	-0.019545	0.949209	1	1.63762	2.47e-09	6.44e-08	-0.0620539	0.839721	1	1.57542	4.08e-08	7.55e-07
ENSMUSG00000015247	Nipsnap3b	protein_coding	L6	B8	-0.462087	1.32e-06	1.11e-05	0.0378339	0.722342	1	-0.407892	2.11e-05	0.000150243	0.0213855	0.842027	1	-0.208966	0.0310657	0.0952541	0.0818765	0.443617	1	0.0118767	0.90633	0.990756
ENSMUSG00000015289	Lage3	protein_coding	-	-	-0.348632	0.0922605	0.201696	0.244517	0.288181	1	-0.410314	0.0487802	0.122472	0.0896591	0.699626	1	-0.287741	0.171826	0.341125	0.222805	0.335237	1	-0.294713	0.182098	0.3485
ENSMUSG00000015290	Ubl4a	protein_coding	-	-	0.12744	0.344864	0.535997	0.135401	0.371301	1	0.228721	0.0905851	0.199706	0.15972	0.294299	1	0.440374	0.00120358	0.00670405	0.254541	0.0933037	0.726644	0.376505	0.00821587	0.0321966
ENSMUSG00000015291	Gdi1	protein_coding	-	B39	-0.532839	3.09e-07	2.9e-06	0.0648381	0.576545	1	-0.57121	4.48e-08	5.42e-07	0.0875364	0.452234	1	-0.332265	0.00154168	0.00827069	0.00692006	0.952614	1	-0.369228	0.000784409	0.00454194
ENSMUSG00000015305	Sash1	protein_coding	L19	B4	0.221018	0.373204	0.566024	0.0783643	0.777599	1	0.424938	0.0868935	0.193317	0.186283	0.502149	1	0.0482526	0.846173	0.945936	-0.0641165	0.817415	1	-0.203462	0.434429	0.631327
ENSMUSG00000015312	Gadd45b	protein_coding	L18	B8	1.62141	1.05e-08	1.27e-07	0.427212	0.190678	0.954958	1.62563	1.08e-08	1.45e-07	1.52288	1.42088e-06	0.000318419	0.926468	0.00159601	0.00852184	0.74117	0.0222884	0.355752	1.62014	6.1e-08	1.08e-06
ENSMUSG00000015314	Slamf6	protein_coding	L35	B39	1.84921	3.37e-09	4.38e-08	0.292122	0.415843	1	1.11823	0.000404789	0.00210772	-0.642857	0.0926824	0.843022	-0.498147	0.141941	0.29733	-0.588151	0.120687	0.789284	-0.347512	0.326431	0.524066
ENSMUSG00000015316	Slamf1	protein_coding	L6	B36	3.14653	1.66e-12	3.56e-11	0.400151	0.459399	1	2.52311	2.16e-08	2.76e-07	-0.254771	0.667761	1	1.51946	0.00125992	0.00697816	-0.471647	0.436124	1	1.52874	0.00175132	0.00889038
ENSMUSG00000015335	Zdhhc12	protein_coding	L14	-	0.481561	0.00295418	0.011623	0.256363	0.160165	0.924611	0.490724	0.00253745	0.0104337	-0.161555	0.387014	1	0.653598	6.66e-05	0.000568492	-0.0377664	0.838513	1	0.495019	0.00400812	0.0178629
ENSMUSG00000015337	Endog	protein_coding	L33	B12	-1.09484	8.42e-07	7.39e-06	-0.00535222	0.982629	1	-0.722551	0.00112122	0.00513717	-0.236467	0.340155	1	-0.648026	0.0038146	0.0175072	0.0411607	0.867305	1	-0.977978	3.7e-05	0.000333902
ENSMUSG00000015340	Cybb	protein_coding	L7	B7	2.30687	3.7e-11	6.55e-10	0.301854	0.438449	1	2.01856	7.13e-09	9.9e-08	-0.468193	0.230471	1	-1.08989	0.00188236	0.00977445	-1.16012	0.00302938	0.105042	-0.871378	0.0173817	0.0586488
ENSMUSG00000015341	Golga7	protein_coding	-	-	-0.143424	0.143568	0.282548	0.237002	0.030376	0.58574	-0.195208	0.047438	0.119653	0.00633661	0.954311	1	0.0130015	0.895712	0.976967	0.00969347	0.930022	1	-0.0730114	0.483056	0.679409
ENSMUSG00000015342	Xk	protein_coding	-	B34	-1.02674	0.000279468	0.00146112	-0.0858903	0.783728	1	-1.5628	5.5e-08	6.55e-07	0.0704497	0.822208	1	-1.11902	0.000106902	0.000854498	-0.123068	0.69524	1	-1.05466	0.000494608	0.0030774
ENSMUSG00000015354	Pcolce2	protein_coding	L33	B27	-0.503771	0.183767	0.340859	0.527365	0.206657	0.970595	-0.978402	0.0110992	0.0364913	0.132287	0.754471	1	-0.672916	0.0833512	0.200685	-0.0720938	0.865075	1	-0.428519	0.289316	0.482545
ENSMUSG00000015355	Cd48	protein_coding	L35	B10	1.88526	3.58e-10	5.52e-09	0.699839	0.0385995	0.633681	1.10209	0.000268963	0.00147283	-0.262337	0.451557	1	-0.63143	0.0460884	0.128625	-0.656994	0.0624913	0.614562	-0.16428	0.615262	0.788118
ENSMUSG00000015357	Clpx	protein_coding	-	-	-2.0373	1.88e-18	8.19e-17	-0.337109	0.193457	0.958673	-1.52009	6.04e-11	1.19e-09	-0.232733	0.369393	1	-1.04702	6.63e-06	7.51e-05	0.106315	0.681646	1	-0.645953	0.00781884	0.031019
ENSMUSG00000015363	Trabd	protein_coding	L18	-	-0.434101	0.00559854	0.020237	-0.484061	0.00582558	0.29212	-0.266939	0.0885391	0.196064	-0.529358	0.00262619	0.140126	0.465472	0.00296787	0.0142625	-0.278066	0.113162	0.771795	0.512184	0.00176624	0.00895557
ENSMUSG00000015365	Mov10l1	protein_coding	L22	-	0	1	1	0	1	1	0	1	1	0	1	1	0	1	1	0	1	NA	0	1	1
ENSMUSG00000015377	Dennd6b	protein_coding	-	B37	-0.35566	0.0856787	0.190536	-0.073034	0.752634	1	-0.170623	0.41014	0.60335	-0.305932	0.194416	1	0.0529032	0.800234	0.914619	0.12585	0.586902	1	0.061719	0.778062	0.899344
ENSMUSG00000015396	Cd83	protein_coding	L8	B28	-0.0070226	0.981871	1	0.669247	0.0502293	0.677471	0.354241	0.250616	0.429027	-0.688155	0.0568064	0.711818	-0.384247	0.22885	0.418305	-1.08666	0.0031639	0.10762	-0.310614	0.352787	0.55094
ENSMUSG00000015401	Tmem27	protein_coding	-	-	-1.38325	0.311157	0.498371	0.0413107	0.976916	1	-0.273056	0.838221	0.947567	0.670525	0.630266	NA	-0.739889	0.587292	NA	0.853453	0.534488	NA	0.295862	0.830279	NA
ENSMUSG00000015405	Ace2	protein_coding	L31	-	-1.01942	0.0170987	0.0517327	0.400817	0.359044	1	-0.000956106	0.998099	1	-0.0001375	0.999762	1	0.0995333	0.809742	0.920789	0.29084	0.514818	1	-0.0194101	0.964879	1
ENSMUSG00000015437	Gzmb	protein_coding	L35	B15	4.60954	6.71e-39	2.26e-36	-0.71789	0.0846379	0.796563	2.79557	3.1e-15	1.11e-13	-1.30346	0.0027593	0.144177	1.81795	3.66e-07	5.79e-06	-2.17768	2.86519e-06	0.000377853	1.98533	9.53e-08	1.62e-06
ENSMUSG00000015441	Gzmf	protein_coding	-	-	2.33035	0.147344	0.288126	0	1	1	0	1	1	0	1	NA	0.558279	0.73602	0.874197	0	1	NA	0.699428	0.679068	0.836129
ENSMUSG00000015443	Gzmn	protein_coding	-	-	NA	NA	NA	NA	NA	NA	NA	NA	NA	NA	NA	NA	NA	NA	NA	NA	NA	NA	NA	NA	NA
ENSMUSG00000015451	C4a	processed_transcript	-	-	0.887343	0.00285149	0.0112773	0.0965491	0.774498	1	0.620478	0.0379742	0.0999906	-0.238386	0.487212	1	1.34129	7.07e-06	7.95e-05	0.493912	0.140788	0.83078	1.32691	2.07e-05	0.000198638
ENSMUSG00000015452	Ager	protein_coding	L33	B27	0.584312	0.300585	0.486048	1.14167	0.0643338	0.73892	1.92578	0.000488805	0.00249358	0.216769	0.739129	1	2.47087	7.82e-06	8.66e-05	0.548232	0.38913	1	2.40808	2.69e-05	0.000250745
ENSMUSG00000015461	Atf6b	protein_coding	-	-	0.184755	0.448904	0.640263	-0.284499	0.298641	1	0.109725	0.653299	0.813669	-0.565095	0.0400419	0.631115	0.012563	0.959147	1	-0.411102	0.134242	0.819997	-0.246791	0.337089	0.534759
ENSMUSG00000015467	Egfl8	protein_coding	-	-	-0.49629	0.248826	0.424708	0.454895	0.318432	1	0.456805	0.264905	0.446692	-0.2086	0.674852	1	-0.6743	0.152041	0.312678	-0.0732582	0.880229	1	-0.520535	0.291254	0.48463
ENSMUSG00000015468	Notch4	protein_coding	L33	B27	0.820021	0.0259311	0.0726041	0.0478347	0.908025	1	0.897488	0.014862	0.0465287	0.139076	0.737593	1	0.348197	0.349208	0.552896	-0.0929763	0.823185	1	-0.153798	0.694723	0.84645
ENSMUSG00000015474	Ppt2	protein_coding	-	B18	0.792728	4.36e-05	0.000272693	0.371838	0.0883552	0.808037	0.678736	0.000487007	0.00248607	0.0586681	0.790789	1	0.153446	0.438697	0.640567	0.0509463	0.817461	1	-0.184233	0.37913	0.577341
ENSMUSG00000015476	Prrt1	protein_coding	-	B19	-0.24166	0.606507	0.781248	0.806671	0.11044	0.86506	-0.0271146	0.953945	1	-0.0518158	0.922938	1	-0.552165	0.269358	0.468229	-0.936611	0.102996	0.750878	0.214272	0.66813	0.828037
ENSMUSG00000015478	Rnf5	protein_coding	L29	B31	-1.53198	1.63e-09	2.23e-08	0.0137817	0.961132	1	-1.48473	5.19e-09	7.38e-08	-0.149992	0.596275	1	-1.23991	1.13e-06	1.56e-05	0.00427711	0.987939	1	-1.41109	1.23e-07	2.03e-06
ENSMUSG00000015484	Fam163a	protein_coding	-	-	-1.34627	0.304902	0.491223	-0.396816	0.772727	1	-1.65949	0.209194	0.375872	0.992654	0.441373	NA	-0.0131388	0.991675	1	0.85771	0.507127	NA	0.836775	0.5042	0.698568
ENSMUSG00000015488	Cacfd1	protein_coding	-	B31	-0.157662	0.257103	0.434775	-0.0245599	0.874919	1	-0.128557	0.356852	0.54977	-0.25263	0.10958	0.894303	0.259939	0.0633958	0.163909	-0.145577	0.354145	1	0.157177	0.284418	0.477259
ENSMUSG00000015501	Hivep2	protein_coding	-	B39	1.303	1.17e-09	1.65e-08	0.050726	0.833503	1	0.829823	0.000111281	0.000670615	-0.833208	0.000715021	0.0561138	1.23275	9.78e-09	2.25e-07	-0.310915	0.2011	0.929026	0.637538	0.00472253	0.0204412
ENSMUSG00000015519	2310057J18Rik	protein_coding	-	B25	-0.0759649	0.938725	NA	-0.0630195	0.94292	NA	-0.051704	0.958272	NA	0.208405	0.812828	NA	0.0046984	0.996206	NA	-0.0522444	0.952667	NA	-0.0107817	0.990834	NA
ENSMUSG00000015522	Arnt	protein_coding	-	B5	-0.0124278	0.923394	1	-0.0505742	0.727092	1	0.02373	0.85452	0.956874	0.116908	0.420389	1	0.180603	0.164591	0.330775	0.0393799	0.786063	1	0.0974284	0.47402	0.670314
ENSMUSG00000015533	Itga2	protein_coding	L13	B36	4.54292	1.25e-22	8.53e-21	-0.00521931	0.99258	1	3.50927	5.12e-14	1.58e-12	-0.821635	0.182265	1	4.7298	2.61e-24	5.8e-22	-1.00623	0.107082	0.759967	5.28309	2.93e-28	1.15e-25
ENSMUSG00000015536	Mocs2	protein_coding	-	B8	-0.95661	1.29e-08	1.54e-07	-0.00230457	0.990198	1	-1.07108	2.05e-10	3.72e-09	0.009485	0.959716	1	-1.05201	4.99e-10	1.51e-08	-0.104183	0.579081	1	-0.940503	1.06e-07	1.78e-06
ENSMUSG00000015542	Nat9	protein_coding	-	B9	-0.227776	0.236113	0.409171	0.141241	0.510634	1	-0.031361	0.87047	0.966227	-0.237821	0.273032	1	0.044307	0.818963	0.927065	-0.0112106	0.958564	1	-0.128333	0.527667	0.717936
ENSMUSG00000015568	Lpl	protein_coding	L12	B13	0.930208	0.0237503	0.0679006	0.254705	0.578988	1	0.579035	0.159428	0.306938	0.781292	0.0886543	0.832163	-0.0940032	0.819608	0.927405	-1.11791	0.0152639	0.287485	-0.133065	0.757433	0.885722
ENSMUSG00000015575	Atp6v0e	protein_coding	-	B3	1.08094	2.29e-13	5.4e-12	0.277334	0.0955582	0.830257	0.948307	1.41e-10	2.63e-09	-0.0227847	0.892403	1	0.605563	5.05e-05	0.000445898	-0.0135454	0.935766	1	0.504562	0.00126249	0.00681195
ENSMUSG00000015579	Nkx2-5	protein_coding	L22	-	-0.102177	0.938099	1	0	1	1	0.0949393	0.942517	1	0	1	1	0	1	1	0	1	1	0	1	1
ENSMUSG00000015597	Zfp318	protein_coding	-	B39	-0.440238	0.0400278	0.103335	-0.209873	0.381294	1	-0.493368	0.0215391	0.0631277	0.224712	0.34813	1	-0.223551	0.298606	0.499736	0.148999	0.533858	1	-0.0913768	0.684365	0.839578
ENSMUSG00000015599	Ttbk1	protein_coding	-	B38	0.399754	0.480891	0.670514	0.981184	0.110771	0.865966	0.115658	0.842547	0.950205	0.944821	0.130489	0.938709	0.943613	0.0997238	0.229625	0.596977	0.347931	NA	0.512487	0.404523	0.602279
ENSMUSG00000015605	Srf	protein_coding	L15	-	0.480551	0.000490182	0.00240494	0.112577	0.470738	1	0.401171	0.0037881	0.0147573	0.461925	0.00300178	0.149488	0.675002	1.3e-06	1.76e-05	0.305647	0.0501277	0.552023	0.374224	0.0109271	0.0403677
ENSMUSG00000015619	Gata3	protein_coding	L27	B41	1.22867	0.000381304	0.00192944	0.36819	0.361025	1	1.9079	2.43e-08	3.08e-07	-1.63227	0.00239868	0.132183	0.149135	0.694293	0.843825	-1.12421	0.0212399	0.34588	0.115779	0.772957	0.896137
ENSMUSG00000015627	Gata5	protein_coding	L27	B26	1.2567	0.0412343	0.105732	1.606	0.0170477	0.465232	0.869574	0.164032	0.313581	0.453278	0.524623	1	-0.727141	0.300543	0.501813	0.411404	0.562965	1	0.123971	0.858012	0.956684
ENSMUSG00000015647	Lama5	protein_coding	L18	B26	0.949265	0.0160524	0.0491984	0.063136	0.886361	1	1.10405	0.00511388	0.0190812	0.263821	0.55062	1	1.44909	0.000240875	0.0017267	0.503878	0.253246	0.982207	1.42035	0.000570197	0.00347541
ENSMUSG00000015652	Steap1	protein_coding	L10	-	1.14802	0.089788	0.197643	0.532847	0.490506	1	1.68847	0.0118893	0.0386053	0.372401	0.639328	1	1.3679	0.0473645	0.131504	0.1929	0.809871	NA	1.39154	0.0518949	0.137728
ENSMUSG00000015653	Steap2	protein_coding	L12	B26	-0.265819	0.422241	0.615414	-0.207988	0.574037	1	-0.282178	0.39453	0.587912	0.462608	0.21066	1	-0.113498	0.732356	0.871284	0.470295	0.203073	0.9313	-0.0617803	0.858652	0.956858
ENSMUSG00000015656	Hspa8	protein_coding	L7	B13	0.307205	0.150948	0.293251	0.443343	0.0635781	0.736344	0.369741	0.0838957	0.188036	0.210825	0.377723	1	-0.0516003	0.809409	0.920605	0.147519	0.537085	1	-0.151517	0.498217	0.693663
ENSMUSG00000015659	Serac1	protein_coding	L20	-	0.0250837	0.912685	1	-0.219754	0.398913	1	0.097238	0.671981	0.827061	0.138634	0.592968	1	-0.121632	0.605808	0.783183	0.28822	0.262258	0.98767	0.0431983	0.860397	0.958301
ENSMUSG00000015665	Awat1	protein_coding	L8	-	0	1	1	0	1	1	0.633293	0.717214	0.862156	0	1	NA	0	1	NA	0	1	NA	0	1	NA
ENSMUSG00000015668	Pdzd11	protein_coding	-	B9	0.0105818	0.959533	1	0.253901	0.275962	1	-0.240766	0.250713	0.4291	-0.0594621	0.800382	1	0.137408	0.513421	0.707313	-0.13607	0.562821	1	0.325656	0.137666	0.28535
ENSMUSG00000015671	Psma2	protein_coding	L4	B12	0.0973989	0.454832	0.645943	0.158616	0.276945	1	0.191063	0.14297	0.283157	0.103509	0.479586	1	0.00514992	0.968725	1	-0.0236876	0.871546	1	0.175499	0.200734	0.374123
ENSMUSG00000015672	Mrpl32	protein_coding	L4	B34	-0.272692	0.199191	0.361282	0.182268	0.441829	1	-0.525887	0.0137652	0.0438078	0.282343	0.234432	1	-0.182527	0.394253	0.597246	-0.0727202	0.760277	1	0.0311126	0.889306	0.979155
ENSMUSG00000015697	Setdb1	protein_coding	-	B31	-0.370584	0.000857364	0.00394003	-0.107419	0.388411	1	-0.510616	5.09e-06	4.09e-05	0.00641588	0.959067	1	-0.485409	1.91e-05	0.000191699	-0.0852107	0.495596	1	-0.455513	0.000130355	0.000995415
ENSMUSG00000015702	Anxa9	protein_coding	L24	B6	0.582053	0.0889063	0.196105	0.194603	0.616201	1	0.339462	0.326371	0.517254	-0.110064	0.782603	1	-0.0562934	0.87506	0.965282	-0.489644	0.228385	0.955707	0.220683	0.551739	0.736359
ENSMUSG00000015709	Arnt2	protein_coding	L26	-	1.84634	0.0058311	0.0209501	1.10385	0.144299	0.908839	1.57	0.0208864	0.0614803	-1.15166	0.243022	1	3.36491	3.46e-07	5.49e-06	-2.47418	0.0299229	0.41973	4.06103	1.34e-09	3.41e-08
ENSMUSG00000015711	Prune	protein_coding	-	-	0.192827	0.237326	0.410549	-0.0289856	0.874577	1	0.404248	0.0132558	0.0424167	0.0490833	0.790014	1	0.428987	0.00904968	0.0354707	0.215002	0.24118	0.972518	0.484544	0.00478139	0.0206462
ENSMUSG00000015714	Cers2	protein_coding	-	B6	-1.08296	2.58e-21	1.52e-19	0.0473832	0.71018	1	-1.12126	1.06e-22	9.75e-21	-0.175407	0.169451	0.996401	-0.633502	3.06e-08	6.3e-07	-0.0773398	0.544442	1	-0.83301	3.53e-12	1.4e-10
ENSMUSG00000015721	Nlrp5	protein_coding	-	-	0	1	NA	0	1	NA	0	1	NA	0	1	NA	0	1	NA	0	1	NA	0	1	NA
ENSMUSG00000015733	Capza2	protein_coding	L1	B13	0.536925	0.00171033	0.00720288	0.0198976	0.917357	1	0.331845	0.052808	0.130569	0.0134156	0.944307	1	-0.230846	0.180067	0.352667	-0.152193	0.428299	1	-0.0383005	0.831431	0.938662
ENSMUSG00000015745	Plekho1	protein_coding	L6	B35	1.25535	1.63e-09	2.23e-08	0.488317	0.037264	0.627584	1.23076	3.59e-09	5.26e-08	-0.0748485	0.754176	1	0.09133	0.66906	0.826282	-0.281831	0.240258	0.971385	0.146872	0.510921	0.7045
ENSMUSG00000015747	Vps45	protein_coding	L6	B9	-0.0126092	0.963476	1	0.116031	0.706581	1	-0.234574	0.397184	0.590528	-0.193439	0.53534	1	-0.444918	0.114197	0.25378	-0.080343	0.7959	1	-0.508962	0.0854266	0.200957
ENSMUSG00000015748	Prpf3	protein_coding	-	-	0.0852995	0.523749	0.709171	0.286201	0.0558996	0.699185	-0.212649	0.116768	0.243125	0.0156509	0.918326	1	0.0588593	0.667306	0.825184	-0.137602	0.368916	1	0.0255001	0.859243	0.957411
ENSMUSG00000015749	Anp32e	protein_coding	-	B34	0.226435	0.147995	0.28899	0.183634	0.29543	1	0.23648	0.131646	0.266517	-0.136861	0.4405	1	0.201144	0.203395	0.385014	-0.34167	0.0548471	0.577456	0.230299	0.163784	0.323215
ENSMUSG00000015750	Aph1a	protein_coding	L15	B13	-0.416414	0.038652	0.10041	-0.126171	0.575078	1	-0.0874407	0.664048	0.821538	-0.0938346	0.677043	1	-0.337587	0.0945768	0.220628	0.0377584	0.866783	1	-0.453395	0.0319446	0.0948429
ENSMUSG00000015755	Tab2	protein_coding	-	B33	-0.473425	0.0179105	0.0537066	-0.240362	0.282166	1	-0.301643	0.131475	0.266285	0.222651	0.31899	1	0.440894	0.02746	0.086552	0.341598	0.12617	0.80267	0.606205	0.00373198	0.0168514
ENSMUSG00000015757	Ppil4	protein_coding	-	-	-0.0828258	0.713543	0.864048	0.0477513	0.849949	1	-0.113001	0.617108	0.784829	-0.109334	0.66638	1	0.155571	0.492527	0.690275	-0.142865	0.572973	1	0.322578	0.172951	0.335767
ENSMUSG00000015759	Cnih1	protein_coding	-	B12	-0.507012	0.000516101	0.00251854	0.237118	0.144684	0.908939	-0.444627	0.00236774	0.00984317	-0.036703	0.822507	1	0.122737	0.401657	0.604296	0.0752224	0.644858	1	0.0933321	0.542308	0.729195
ENSMUSG00000015766	Eps8	protein_coding	L10	B4	1.36585	9.71e-12	1.88e-10	0.0211636	0.927548	1	1.09116	6.63e-08	7.8e-07	-0.0231118	0.922109	1	0.874019	2.14e-05	0.000211552	-0.294429	0.218388	0.945544	1.35085	1.84e-10	5.53e-09
ENSMUSG00000015776	Med22	protein_coding	-	-	-0.27158	0.0463615	0.116398	0.0179805	0.906183	1	-0.188072	0.16899	0.320788	-0.13232	0.391649	1	0.0196879	0.886541	0.97244	0.0228551	0.88151	1	-0.169821	0.243045	0.428924
ENSMUSG00000015787	Abo	protein_coding	-	-	0	1	NA	0	1	NA	0	1	NA	0	1	NA	0	1	NA	0.097728	0.911589	NA	0	1	NA
ENSMUSG00000015790	Surf1	protein_coding	-	-	-0.6455	2.61e-05	0.000171173	0.168449	0.32352	1	-0.584177	0.000146763	0.000857834	-0.0261472	0.879021	1	-0.563996	0.000285025	0.00198954	0.118766	0.487796	1	-0.777574	2.07e-06	2.61e-05
ENSMUSG00000015804	Med28	protein_coding	-	B1	0.106694	0.523019	0.708589	0.0512172	0.785207	1	0.230516	0.168308	0.319731	-0.281421	0.14142	0.951244	-0.277243	0.106035	0.24048	-0.163017	0.391131	1	-0.395896	0.0285145	0.0867152
ENSMUSG00000015806	Qdpr	protein_coding	L27	B12	-2.27314	3.93e-23	2.87e-21	0.101989	0.690147	1	-1.90384	1.06e-16	4.44e-15	-0.0792956	0.756675	1	-1.75539	2.11e-14	1.21e-12	-0.125607	0.623548	1	-2.07862	5.35e-18	5.01e-16
ENSMUSG00000015812	Gnrh1	protein_coding	-	-	-0.610811	0.215118	0.382516	0.88942	0.0750651	0.767052	-0.698683	0.168811	0.320502	1.1226	0.0246648	0.51893	-0.296826	0.562344	0.749001	0.826514	0.103411	0.751038	-0.639667	0.260841	0.450328
ENSMUSG00000015829	Tnr	protein_coding	L34	-	0.555291	0.523466	0.708992	-0.349302	0.744875	1	1.11922	0.189702	0.349472	-2.07789	0.091531	0.840314	-1.13811	0.290547	0.490525	-1.36143	0.260705	NA	-0.813455	0.467692	0.663717
ENSMUSG00000015837	Sqstm1	protein_coding	L18	B34	-0.182272	0.365288	0.557748	-0.0663385	0.768098	1	0.0795761	0.692654	0.843134	0.074002	0.742234	1	-0.506248	0.0119841	0.0446402	0.091089	0.685576	1	-0.558201	0.0080682	0.031745
ENSMUSG00000015839	Nfe2l2	protein_coding	L13	B17	-0.031174	0.809006	0.935881	0.283821	0.0489263	0.675825	-0.212464	0.100074	0.216129	0.373792	0.00957108	0.311982	-0.900639	5.14e-12	2.06e-10	-0.0243745	0.866094	1	-0.841145	7.29e-10	1.96e-08
ENSMUSG00000015843	Rxrg	protein_coding	L22	-	-1.59813	8.82e-05	0.000515335	-0.446975	0.321939	1	-2.01752	9.74e-07	9.06e-06	-0.653445	0.149918	0.958987	-1.94757	3.04e-06	3.73e-05	-0.460207	0.308887	1	-1.70474	8.89e-05	0.000717901
ENSMUSG00000015846	Rxra	protein_coding	L20	B4	-0.12165	0.426594	0.619537	-0.0298302	0.861553	1	0.150636	0.324874	0.515489	0.0564565	0.741408	1	0.57204	0.000185464	0.0013748	0.395937	0.0205954	0.33916	0.338824	0.0342726	0.0998736
ENSMUSG00000015850	Adamtsl4	protein_coding	L18	B18	0.933672	0.000905341	0.00412354	-0.644825	0.0461756	0.668698	1.20146	1.95e-05	0.000139351	-0.118313	0.712512	1	0.39669	0.164615	0.330775	0.0213812	0.946632	1	0.0910637	0.76173	0.888527
ENSMUSG00000015852	Fcrls	protein_coding	L27	B30	-2.96954	0.0114182	0.0370316	0.535652	0.613354	1	-1.46826	0.180372	0.336699	1.06157	0.310486	1	-1.07687	0.32753	0.530563	0.860157	0.413807	1	-1.13688	0.331893	0.529917
ENSMUSG00000015854	Cd5l	protein_coding	L6	B4	1.42817	0.0221888	0.0640819	0.287186	0.678937	1	1.13394	0.0693867	0.161625	-0.175716	0.80009	1	-1.82252	0.00353688	0.0164251	-0.81401	0.240807	0.972281	-2.24857	0.000568392	0.00346735
ENSMUSG00000015869	Prpsap1	protein_coding	-	-	-0.216929	0.104047	0.220982	-0.181715	0.225054	0.981406	0.0856221	0.520857	0.705873	0.0558949	0.70916	1	-0.10134	0.451711	0.653828	0.244647	0.101201	0.747236	-0.294581	0.0373531	0.10675
ENSMUSG00000015879	Fam184b	protein_coding	-	-	-3.72938	0.000889524	0.0040617	-0.782177	0.46126	1	-3.99648	0.000581804	0.00291284	-0.507998	0.632084	NA	-1.1151	0.259435	0.456763	-0.330382	0.75365	NA	-2.59014	0.0232409	0.0738483
ENSMUSG00000015880	Ncapg	protein_coding	L6	B10	2.62576	3e-09	3.93e-08	0.104099	0.843687	1	1.99277	8.26e-06	6.38e-05	0.633714	0.221771	1	0.634705	0.178742	0.350613	-0.026427	0.960923	1	1.39152	0.00353745	0.0161116
ENSMUSG00000015882	Lcorl	protein_coding	L6	B31	-1.1122	0.000299403	0.00155437	-0.66639	0.0524379	0.686825	-1.1607	0.000166802	0.000963887	-0.139863	0.683304	1	-0.921569	0.00290784	0.0140023	-0.2696	0.43182	1	-0.714314	0.0270993	0.0833413
ENSMUSG00000015889	Lta4h	protein_coding	-	-	-0.235312	0.0355975	0.0939765	0.126552	0.311555	1	-0.0127234	0.909548	0.987916	-0.057953	0.647361	1	-0.0575728	0.612551	0.788236	0.0686462	0.585545	1	-0.226729	0.0585595	0.150984
ENSMUSG00000015890	Amdhd1	protein_coding	-	B23	-2.56974	1.43e-05	9.89e-05	-0.037134	0.955002	1	-1.95467	0.000962635	0.0044887	-0.203148	0.75757	1	-0.915402	0.122062	0.267015	0.00380681	0.995385	1	-1.51008	0.0145876	0.0510764
ENSMUSG00000015932	Dstn	protein_coding	-	B18	0.0506687	0.792535	0.92316	0.114147	0.596023	1	0.142039	0.460997	0.65185	0.031376	0.884224	1	0.563127	0.00347844	0.0162237	-0.164537	0.44521	1	0.690892	0.000605522	0.00365554
ENSMUSG00000015937	H2afy	protein_coding	L3	-	-0.0309562	0.745944	0.888522	0.128164	0.231083	0.989533	0.0661904	0.489207	0.678318	-0.0429404	0.69097	1	-0.0687571	0.47803	0.678329	-0.0501215	0.642064	1	-0.0945436	0.351991	0.549976
ENSMUSG00000015942	Gtf2ird2	protein_coding	-	-	-0.488081	0.0306002	0.0830436	-0.405479	0.111651	0.867147	-0.634916	0.00537736	0.0199214	0.0553607	0.826828	1	-0.367715	0.110676	0.248183	-0.0324431	0.898021	1	-0.440492	0.0697139	0.172316
ENSMUSG00000015943	Bola1	protein_coding	-	-	-0.477536	0.0756949	0.172583	0.182467	0.541358	1	-0.214291	0.425193	0.617926	0.0702529	0.815389	1	0.243571	0.365849	0.569645	0.050607	0.86627	1	0.0308874	0.913086	0.995162
ENSMUSG00000015944	Gatsl2	protein_coding	-	B4	0.531827	0.0276347	0.0763835	0.0481505	0.860176	1	0.524936	0.0302306	0.0832086	0.0427032	0.876848	1	-0.0057715	0.98143	1	-0.025294	0.926842	1	-0.0677391	0.79475	0.910763
ENSMUSG00000015947	Fcgr1	protein_coding	L5	B18	3.13608	2.34e-24	1.99e-22	-0.0195693	0.955288	1	2.67143	4.43e-18	2.18e-16	-0.358833	0.309234	1	-0.639092	0.0446739	0.12572	-1.35681	0.0001828	0.0129562	-1.10351	0.00110983	0.00611386
ENSMUSG00000015950	Ncf1	protein_coding	L14	B13	2.5749	1.79e-13	4.29e-12	0.39667	0.31132	1	2.3102	4.01e-11	8.12e-10	-0.381725	0.333605	1	0.439861	0.211462	0.395761	-0.702561	0.0759214	0.666241	0.68323	0.0629731	0.159631
ENSMUSG00000015957	Wnt11	protein_coding	L20	B30	1.02997	0.185989	0.343883	-0.299083	0.762232	1	3.21614	1.18e-05	8.82e-05	0.736296	0.412876	1	1.42042	0.0733715	0.182467	-1.79949	0.128629	0.807586	0.244273	0.789906	0.907288
ENSMUSG00000015961	Adss	protein_coding	-	-	0.0351226	0.777166	0.912163	-0.00973092	0.944312	1	0.0772797	0.534234	0.718896	-0.027459	0.844508	1	-0.288417	0.0221749	0.0728917	-0.159047	0.256421	0.983062	-0.121598	0.355623	0.554003
ENSMUSG00000015962	1700016C15Rik	protein_coding	-	-	0.289372	0.865136	NA	0.00835419	0.996202	NA	0.0764175	0.964282	NA	-0.397177	0.820959	NA	0.0452983	0.978823	NA	-0.435153	0.804173	NA	-0.29358	0.86549	NA
ENSMUSG00000015966	Il17rb	protein_coding	L37	B19	-0.00894873	0.984116	1	-0.0392332	0.937649	1	0.230363	0.608284	0.777852	-0.139657	0.781072	1	0.78512	0.0807374	0.19612	0.340967	0.496268	1	0.690949	0.141358	0.291041
ENSMUSG00000015968	Cacna1d	protein_coding	L11	B5	0.67575	0.0493664	0.122404	0.342545	0.376076	1	1.21579	0.000387509	0.00202696	0.564444	0.145127	0.952161	1.04154	0.00262586	0.0128279	0.825244	0.031757	0.434472	0.769496	0.0342381	0.0998281
ENSMUSG00000015970	Chdh	protein_coding	L23	B19	-0.961198	0.0259074	0.07255	0.00429994	0.992867	1	-0.570205	0.18633	0.344651	0.103275	0.829986	1	-0.338506	0.432783	0.635205	0.205623	0.668993	1	-0.759959	0.0919799	0.212005
ENSMUSG00000015971	Actr8	protein_coding	-	-	-0.701051	8.59e-12	1.67e-10	-0.0519989	0.647413	1	-0.538382	1.69e-07	1.85e-06	0.0134272	0.906761	1	-0.124072	0.230997	0.420857	0.0780498	0.493305	1	-0.327905	0.00286537	0.0134634
ENSMUSG00000015980	Lrrc27	protein_coding	-	B17	1.03759	0.0101819	0.0335624	0.812105	0.0731443	0.762471	0.977721	0.0164481	0.050581	0.393847	0.4057	1	0.498564	0.243834	0.437159	-0.00499643	0.99182	1	0.352841	0.436512	0.633327
ENSMUSG00000015981	Stk32c	protein_coding	L35	B14	0.639956	0.102677	0.219079	-0.117589	0.803051	1	1.06384	0.00621269	0.022432	-0.292009	0.554339	1	-0.631233	0.17116	0.340234	-0.206445	0.670239	1	-0.695102	0.162938	0.322165
ENSMUSG00000015994	Fnta	protein_coding	-	-	-0.497372	4.48e-05	0.000279054	0.115902	0.392385	1	-0.209729	0.0849291	0.189907	0.118623	0.38435	1	-0.0341978	0.780724	0.903548	0.209273	0.123297	0.79618	0.117659	0.358687	0.557285
ENSMUSG00000016018	Skiv2l2	protein_coding	-	-	0.0975107	0.570591	0.750268	0.0840399	0.662636	1	-0.187511	0.277436	0.461185	0.0449161	0.816345	1	-0.171929	0.322727	0.525489	-0.081391	0.674064	1	0.0319999	0.860009	0.957968
ENSMUSG00000016024	Lbp	protein_coding	L21	B7	0.724493	0.0146851	0.0456117	-0.0372246	0.910626	1	0.711992	0.0164931	0.0506585	0.155482	0.639197	1	1.69952	1.04e-08	2.37e-07	0.799088	0.0159378	0.294728	1.37809	9.01e-06	9.57e-05
ENSMUSG00000016028	Celsr1	protein_coding	L20	B41	-0.76497	0.0108123	0.0353635	-0.625215	0.0624434	0.730025	-1.17542	9.4e-05	0.000576941	-0.426489	0.203934	1	-0.58152	0.0533697	0.144018	-0.159091	0.635005	1	-0.628549	0.0459448	0.125333
ENSMUSG00000016087	Fli1	protein_coding	L1	B33	0.844571	3.07e-06	2.39e-05	0.30792	0.133525	0.901971	0.662277	0.00027889	0.00151956	-0.0762949	0.717364	1	-0.197791	0.298758	0.499895	-0.142216	0.499655	1	-0.130282	0.513461	0.706213
ENSMUSG00000016128	Stard13	protein_coding	L33	B4	-1.29362	5.38e-08	5.81e-07	-0.407061	0.124741	0.89032	-1.39067	5.41e-09	7.67e-08	-0.0810259	0.759865	1	-1.01413	2.17e-05	0.000214074	0.0365034	0.89037	1	-1.07393	1.76e-05	0.000171934
ENSMUSG00000016150	Tenm1	protein_coding	-	-	-1.38601	0.427927	0.620976	0.918557	0.596084	NA	-1.32939	0.447039	0.638665	-0.936806	0.588804	NA	-0.140653	0.935881	NA	-0.948044	0.584341	NA	-1.04997	0.548154	NA
ENSMUSG00000016179	Camk1g	protein_coding	-	-	1.31801	0.325239	0.514356	0	1	1	0	1	1	0	1	NA	1.08925	0.43382	0.636282	0.884727	0.555169	NA	0	1	1
ENSMUSG00000016181	Diexf	protein_coding	-	-	0.121443	0.409918	0.604065	0.30095	0.0682668	0.750732	-0.121342	0.41818	0.611264	0.323868	0.0523345	0.689077	0.0734475	0.629787	0.800114	0.2714	0.103565	0.751038	0.0725427	0.650451	0.815392
ENSMUSG00000016194	Hsd11b1	protein_coding	L34	B15	-1.38173	3.21e-12	6.62e-11	-0.0718212	0.745716	1	-0.983906	6.97e-07	6.69e-06	-0.196375	0.375343	1	-2.6147	1.78e-39	2.25e-36	-0.340048	0.124772	0.8001	-2.55351	1.23e-34	1.06e-31
ENSMUSG00000016200	Syt14	protein_coding	L19	B34	1.33098	0.199763	0.361976	1.94802	0.0727845	0.762066	1.96426	0.0537784	0.132497	1.08737	0.355721	1	1.65459	0.118761	0.261665	0.656296	0.590483	1	1.27826	0.257764	0.446627
ENSMUSG00000016206	H2-M3	protein_coding	L7	-	1.72216	1.01e-24	9.09e-23	0.0900865	0.652139	1	1.60771	1.69e-21	1.27e-19	-0.68068	0.00199192	0.114786	-0.395786	0.0379439	0.111053	-1.62007	9.16711e-11	3.42999e-08	-1.01102	3.41e-06	4.05e-05
ENSMUSG00000016239	Lonrf3	protein_coding	L18	B4	-2.59985	3.83e-09	4.94e-08	-1.01468	0.0338688	0.605279	-1.91459	1.07e-05	8.07e-05	-0.0824618	0.861477	1	-1.4358	0.000995826	0.00573679	0.0282215	0.952257	1	-1.1599	0.0106343	0.0395301
ENSMUSG00000016252	Atp5e	protein_coding	L9	B1	-0.439095	0.0169435	0.0513819	0.136899	0.504531	1	-0.158767	0.387753	0.580957	-0.108869	0.597422	1	-0.207095	0.262619	0.460624	0.0577404	0.77885	1	-0.343072	0.0766828	0.185247
ENSMUSG00000016253	Nelfcd	protein_coding	-	-	-0.378018	0.00693285	0.0242388	-0.0547741	0.726532	1	-0.173	0.216777	0.385964	0.166272	0.288852	1	0.065429	0.642561	0.8088	0.182363	0.243766	0.975948	0.0463825	0.753443	0.883481
ENSMUSG00000016255	Tubb1	protein_coding	L34	B36	-0.201191	0.663494	0.827743	-1.40782	0.0149224	0.436741	0.68662	0.12984	0.263887	-0.798918	0.151697	0.962282	0.0345796	0.94179	1	0.286199	0.578773	1	0.0980659	0.843048	0.947308
ENSMUSG00000016256	Ctsz	protein_coding	L6	B13	0.632713	0.000182697	0.000996315	0.0477906	0.800479	1	0.68454	5.17e-05	0.000334333	0.0131146	0.944735	1	0.187084	0.269099	0.468	-0.0858373	0.650043	1	0.318958	0.0715304	0.175657
ENSMUSG00000016257	Slmo2	protein_coding	L2	B9	0.395169	0.00347714	0.0134251	-0.0738454	0.628731	1	0.201025	0.138911	0.277519	0.0707342	0.644134	1	0.314617	0.0214524	0.0709713	-0.110512	0.471524	1	0.484321	0.000687987	0.00407456
ENSMUSG00000016262	Sertad4	protein_coding	L27	-	0.0786735	0.885415	0.988037	0.68079	0.250721	1	0.0319793	0.954046	1	0.549636	0.365961	1	-0.203786	0.728747	0.868832	-0.685897	0.31533	1	-0.432694	0.497284	0.693017
ENSMUSG00000016283	H2-M2	protein_coding	L26	-	-0.0443782	0.950825	1	1.00121	0.204788	0.968337	0.471277	0.511086	0.697545	-0.924484	0.265138	1	-1.58196	0.0401396	0.115991	-2.45693	0.00666114	0.173283	-0.423853	0.582379	0.761724
ENSMUSG00000016308	Ube2a	protein_coding	-	B13	-0.27143	0.0482331	0.120048	-0.0483443	0.753794	1	-0.21176	0.124843	0.256181	-0.0823117	0.597172	1	-0.264479	0.0601073	0.15733	0.0883602	0.567066	1	-0.238009	0.106737	0.236591
ENSMUSG00000016319	Slc25a5	protein_coding	L6	B13	0.0159234	0.911946	1	0.0702653	0.662515	1	0.0831295	0.563807	0.744648	-0.0963805	0.549788	1	-0.236676	0.100899	0.231614	-0.119616	0.457859	1	-0.203247	0.177951	0.34257
ENSMUSG00000016327	Atp1b4	protein_coding	-	-	0	1	1	0	1	1	0	1	1	2.92165	0.0880891	NA	0	1	NA	0	1	NA	0	1	NA
ENSMUSG00000016344	Ppdpf	protein_coding	L27	B38	-1.22513	7.73e-14	1.93e-12	0.209356	0.249215	0.999649	-1.05214	1.4e-10	2.62e-09	-0.161214	0.377416	1	-0.374384	0.0223595	0.073363	0.29143	0.108981	0.764674	-0.394667	0.0214417	0.0693075
ENSMUSG00000016346	Kcnq2	protein_coding	-	-	0	1	1	0	1	NA	0	1	NA	0	1	NA	0	1	NA	0	1	NA	0	1	NA
ENSMUSG00000016349	Eef1a2	protein_coding	L22	B20	-2.37284	0.0819911	0.183933	-0.868765	0.540184	1	-1.28824	0.332741	0.523977	6.19794	1.31353e-06	0.000301051	-1.24806	0.354172	0.557565	-0.861867	0.546564	1	-0.89642	0.518556	0.710569
ENSMUSG00000016356	Col20a1	protein_coding	L19	B31	-1.4452	6.68e-06	4.91e-05	0.526556	0.121046	0.887718	-1.24237	0.000110448	0.000666148	-0.26185	0.456407	1	0.181955	0.558571	0.746032	0.076469	0.825031	1	-0.11981	0.716054	0.860593
ENSMUSG00000016382	Pls3	protein_coding	L34	B4	-0.947994	0.000262757	0.00138085	-0.0257777	0.92915	1	-1.21381	3.03e-06	2.55e-05	0.0570921	0.843929	1	-0.659884	0.0111597	0.0421748	0.155857	0.590864	1	-0.573535	0.034894	0.1012
ENSMUSG00000016386	Mpped2	protein_coding	L27	-	-1.90029	0.00153263	0.00654205	0.0716743	0.908239	1	-1.15895	0.0465712	0.11783	-0.838716	0.201402	1	-0.790821	0.17864	0.35045	-0.82536	0.206288	NA	-0.397694	0.511412	0.70496
ENSMUSG00000016409	Nkap	protein_coding	-	-	-0.139923	0.321032	0.509893	-0.0310409	0.845402	1	-0.414983	0.00395066	0.0153098	0.119893	0.453819	1	-0.11724	0.421583	0.62463	0.147913	0.352709	1	-0.0869514	0.5704	0.751254
ENSMUSG00000016427	Ndufa1	protein_coding	L16	B2	-0.935438	5.81e-07	5.23e-06	-0.0525532	0.801044	1	-0.619194	0.000933451	0.00437221	-0.279632	0.181606	1	-0.177619	0.34299	0.546257	0.0114252	0.956347	1	0.142132	0.467202	0.663331
ENSMUSG00000016458	Wt1	protein_coding	L9	B21	0.314119	0.553551	0.73492	0.495296	0.401254	1	1.41746	0.00673357	0.024017	0.0991073	0.869679	1	1.45275	0.00586321	0.0249522	-0.385395	0.531678	1	1.08814	0.0492723	0.132413
ENSMUSG00000016477	E2f3	protein_coding	L3	B7	0.30014	0.0457785	0.11515	-0.00469297	0.978164	1	0.095605	0.529798	0.714695	0.0184988	0.915111	1	-0.444847	0.00543619	0.0234079	-0.193739	0.268202	0.991156	-0.55122	0.00120068	0.0065193
ENSMUSG00000016481	Cr1l	protein_coding	-	-	-0.0354407	0.711472	0.862629	0.288254	0.00705741	0.316075	-0.0690527	0.473086	0.662888	0.127137	0.23952	1	0.0102449	0.916163	0.988607	-0.00532385	0.960777	1	0.120877	0.234386	0.418522
ENSMUSG00000016487	Ppfibp1	protein_coding	-	B4	0.423187	0.0590095	0.141369	-0.0540456	0.829487	1	0.367809	0.101	0.217822	0.265857	0.289332	1	0.251805	0.262633	0.460624	0.0936254	0.70915	1	0.475823	0.0427457	0.118619
ENSMUSG00000016493	Cd46	protein_coding	L33	B39	-1.0305	0.00147945	0.00634606	-0.189958	0.593747	1	-0.79124	0.0146216	0.0459649	0.0953926	0.788548	1	-0.283026	0.383663	0.587158	-0.233831	0.5156	1	-0.0622666	0.853762	0.954305
ENSMUSG00000016494	Cd34	protein_coding	L6	B27	1.60046	3.64e-06	2.8e-05	0.238081	0.542231	1	2.4404	1.48e-12	3.7e-11	0.624321	0.109291	0.893957	0.988101	0.0046744	0.0206861	-0.501636	0.209348	0.938721	0.865842	0.0178061	0.0597253
ENSMUSG00000016495	Plgrkt	protein_coding	L36	B8	0.573141	0.000161571	0.000892044	0.209461	0.222397	0.979724	0.291952	0.0566701	0.137969	-0.435002	0.014385	0.400682	-0.819214	4.28e-07	6.65e-06	-0.560641	0.00165356	0.0668445	-0.873486	3.51e-07	5.26e-06
ENSMUSG00000016496	Cd274	protein_coding	L7	B7	3.82988	1.14e-50	7.44e-48	-0.137887	0.633591	1	3.65827	2.28e-46	1.49e-43	-1.46995	8.56434e-07	0.000218651	-0.704841	0.0072086	0.0294946	-2.55775	2.50122e-16	2.51513e-13	-0.865437	0.0016961	0.00865495
ENSMUSG00000016498	Pdcd1lg2	protein_coding	L6	B30	4.34219	1.29e-12	2.81e-11	1.8934	0.00564749	0.287088	3.88785	2.55e-10	4.55e-09	0.0199485	0.980318	1	1.87926	0.00376651	0.0173313	-0.591643	0.495704	1	3.10753	1.27e-06	1.68e-05
ENSMUSG00000016503	Gtf3a	protein_coding	-	B8	-0.284508	0.107088	0.226253	0.0534516	0.786476	1	-0.314126	0.0772178	0.176209	0.205245	0.300003	1	-0.82411	8.92e-06	9.74e-05	0.150711	0.446278	1	-1.04786	1.32e-07	2.17e-06
ENSMUSG00000016510	Mtif3	protein_coding	-	-	-0.67288	3.27e-07	3.06e-06	0.129621	0.374296	1	-0.498722	0.000156745	0.000909906	-0.012301	0.933495	1	-0.604772	7.01e-06	7.9e-05	0.0383206	0.794177	1	-0.591435	2.86e-05	0.00026567
ENSMUSG00000016520	Lnx2	protein_coding	L17	B31	-0.467497	0.0311456	0.084349	-0.432635	0.0750324	0.767052	-0.0578629	0.789473	0.913787	-0.0111134	0.963479	1	0.595721	0.00597445	0.0253206	0.0781837	0.747038	1	0.387734	0.0873692	0.203792
ENSMUSG00000016524	Il19	protein_coding	-	-	1.39223	0.380617	0.573577	0	1	NA	1.31657	0.410578	NA	0	1	NA	2.76414	0.0783121	NA	0	1	NA	1.23993	0.452494	NA
ENSMUSG00000016526	Dyrk3	protein_coding	-	B7	0.534485	0.133472	0.267669	-0.191685	0.639378	1	0.746915	0.0360627	0.0958727	0.314281	0.437594	1	-0.299547	0.423259	0.626445	-0.0687671	0.866836	1	0.0724704	0.851128	0.952775
ENSMUSG00000016528	Mapkapk2	protein_coding	L12	B18	0.938676	2.93e-10	4.56e-09	0.0104793	0.950066	1	1.35092	1.14e-19	6.77e-18	0.0264756	0.87457	1	0.875174	4.72e-09	1.16e-07	0.317036	0.0579174	0.590323	0.652937	2.99e-05	0.000275811
ENSMUSG00000016529	Il10	protein_coding	L3	B11	4.01314	1.78e-15	5.55e-14	-1.38395	0.0848056	0.796563	2.98193	5.38e-09	7.63e-08	-0.51537	0.474166	1	1.3264	0.0155009	0.0549368	-3.25931	0.00251412	0.0915151	1.53083	0.00644243	0.0264401
ENSMUSG00000016534	Lamp2	protein_coding	L3	B6	-0.530469	0.00488248	0.0179738	0.0562855	0.789244	1	-0.669937	0.000379205	0.00198761	0.11493	0.585249	1	-0.357516	0.0579112	0.15307	0.0517314	0.805958	1	-0.288165	0.143804	0.294468
ENSMUSG00000016541	Atxn10	protein_coding	-	B11	0.210064	0.299982	0.48532	0.301071	0.183855	0.948055	0.40507	0.0456684	0.116111	0.038659	0.864847	1	-0.0661642	0.745136	0.880836	0.155938	0.491895	1	-0.0796993	0.708164	0.855285
ENSMUSG00000016552	Foxred2	protein_coding	L14	B31	1.10972	0.00118073	0.00520435	0.380167	0.342725	1	1.37411	5.78e-05	0.000370412	0.578563	0.149561	0.958363	-0.0936028	0.810263	0.921284	0.261801	0.524985	1	-0.18713	0.654994	0.818325
ENSMUSG00000016554	Eif3d	protein_coding	L8	B13	-0.0376925	0.754284	0.894358	-0.0316231	0.814697	1	-0.00691892	0.954241	1	-0.0300919	0.824017	1	-0.0510858	0.673495	0.829029	-0.128269	0.343263	1	-0.140233	0.269532	0.460241
ENSMUSG00000016559	H3f3b	protein_coding	L14	B17	0.692433	0.000878908	0.00402023	0.163254	0.482946	1	0.942211	5.99e-06	4.75e-05	-0.061425	0.791963	1	1.1154	8.45e-08	1.56e-06	-0.235798	0.311367	1	1.19676	3.84e-08	7.17e-07
ENSMUSG00000016619	Nup50	protein_coding	L15	-	0.714051	3.78e-08	4.19e-07	0.192871	0.18726	0.952371	0.784233	1.6e-09	2.49e-08	0.216248	0.141119	0.951244	0.893383	7.94e-12	3.11e-10	0.30422	0.0377863	0.475939	0.757535	3.03e-08	5.78e-07
ENSMUSG00000016624	Phf21b	protein_coding	-	-	0.847189	0.0334802	0.0893172	0.0110792	0.981225	1	1.08033	0.00669395	0.0239055	0.281389	0.548606	1	2.52496	9.23e-11	3.13e-09	0.128161	0.786246	1	1.81958	9.42e-06	9.96e-05
ENSMUSG00000016626	Nlrp14	protein_coding	-	-	NA	NA	NA	NA	NA	NA	NA	NA	NA	NA	NA	NA	NA	NA	NA	NA	NA	NA	NA	NA	NA
ENSMUSG00000016637	Ift27	protein_coding	-	-	-0.0845961	0.664382	0.828194	0.337339	0.119769	0.886258	-0.155729	0.428531	0.621356	-0.00370957	0.986677	1	-0.0723242	0.717996	0.860348	0.165985	0.449997	1	-0.219798	0.299571	0.493533
ENSMUSG00000016664	Pacsin2	protein_coding	-	B35	-0.0063475	0.962449	1	-0.03988	0.791826	1	-0.109958	0.415751	0.608608	0.0816133	0.589682	1	-0.309261	0.0231411	0.0753204	-0.197279	0.193392	0.918386	-0.329626	0.0207994	0.067668
ENSMUSG00000016756	Cmah	protein_coding	L29	B39	-1.62378	3.97e-05	0.000250856	-0.0154986	0.971932	1	-2.40717	1.17e-09	1.85e-08	-0.0511216	0.90762	1	-0.760278	0.0543704	0.146114	-0.0131618	0.976165	1	-1.11882	0.00676938	0.0275145
ENSMUSG00000016757	Ttll12	protein_coding	L6	B10	-0.0347749	0.901826	0.998288	0.111743	0.722932	1	-0.412757	0.145147	0.286502	-0.040605	0.897987	1	-0.546083	0.0562289	0.149744	-0.0249977	0.937013	1	-0.633396	0.0347603	0.100907
ENSMUSG00000016758	Bik	protein_coding	L33	-	-0.966004	0.000981276	0.00442409	-0.731721	0.0273889	0.563349	-1.0035	0.000717109	0.00347917	-0.114028	0.72607	1	-0.319131	0.279317	0.478696	0.0599296	0.852346	1	-0.132907	0.665334	0.826115
ENSMUSG00000016763	Scube1	protein_coding	L33	-	1.60026	1.37e-05	9.54e-05	0.928283	0.0259782	0.551702	2.40881	3.67e-11	7.48e-10	0.113849	0.801222	1	-0.118954	0.775742	0.900579	-1.20085	0.0238847	0.371285	-0.965947	0.0497866	0.133512
ENSMUSG00000016831	Tox4	protein_coding	L14	-	0.584027	4.93e-14	1.26e-12	0.0992093	0.260167	1	0.495745	2.02e-10	3.67e-09	0.0440131	0.621668	1	0.323596	4.6e-05	0.00040929	-0.000133371	0.998805	1	0.237822	0.00435887	0.0191247
ENSMUSG00000016833	Mrps18c	protein_coding	L4	B8	-0.27123	0.287013	0.470374	0.400939	0.155455	0.92243	-0.308982	0.2279	0.400964	0.303706	0.286128	1	0.0227272	0.929792	0.997715	0.0482792	0.866026	1	0.339171	0.205309	0.380149
ENSMUSG00000016918	Sulf1	protein_coding	L23	B27	0.385489	0.224951	0.394526	0.4197	0.238247	0.993644	0.471555	0.138945	0.277562	0.674571	0.05805	0.717061	0.227017	0.486817	0.685619	0.228571	0.526478	1	0.376897	0.26756	0.458004
ENSMUSG00000016921	Srsf6	protein_coding	-	-	-0.263147	0.00588447	0.0211054	0.0907513	0.395418	1	-0.249357	0.00918142	0.031179	0.248851	0.0199332	0.475217	0.11644	0.224874	0.413256	0.0717403	0.50266	1	0.244576	0.0146872	0.0513514
ENSMUSG00000016933	Plcg1	protein_coding	L32	B37	-0.716019	0.000571897	0.00275377	-0.177486	0.444542	1	-0.475675	0.0221131	0.0644531	-0.197395	0.395799	1	-0.580481	0.00538184	0.0232389	-0.0975377	0.67452	1	-0.613695	0.00492519	0.0211737
ENSMUSG00000016940	Kctd2	protein_coding	L27	B31	-1.3521	1.14e-14	3.17e-13	-0.174292	0.367086	1	-1.38558	3.64e-15	1.29e-13	-0.101566	0.600381	1	-1.04446	3.84e-09	9.54e-08	-0.102724	0.595721	1	-1.23683	4.14e-11	1.37e-09
ENSMUSG00000016942	Tmprss6	protein_coding	-	B21	-1.968	0.000407805	0.00204814	-0.215826	0.727455	1	-1.53931	0.00569146	0.020859	-0.1641	0.791024	1	-1.62619	0.00349255	0.0162754	-0.0817629	0.894961	1	-1.97657	0.000676505	0.00401761
ENSMUSG00000016946	Kctd5	protein_coding	-	B8	0.771525	1.26e-06	1.06e-05	-0.0587721	0.75523	1	0.607292	0.000170172	0.000982371	0.039229	0.837056	1	0.565742	0.000663472	0.00408585	-0.0480544	0.801458	1	0.555316	0.00144118	0.00757488
ENSMUSG00000016982	Pom121l2	protein_coding	-	-	0	1	1	0	1	NA	0	1	1	0	1	NA	0	1	NA	0	1	NA	1.10346	0.52111	NA
ENSMUSG00000016984	Etaa1	protein_coding	-	-	-0.663134	0.00506571	0.0185269	0.110082	0.673649	1	-0.715624	0.00271462	0.0110629	-0.112251	0.672577	1	-0.484446	0.0450601	0.126526	0.00140556	0.995749	1	-0.624248	0.0146907	0.0513556
ENSMUSG00000016995	Matn4	protein_coding	L33	-	-0.586082	0.592985	0.7701	-0.561614	0.653628	1	-1.25916	0.284546	0.469459	-0.409361	0.742674	1	0.31277	0.770252	0.896767	0.161208	0.890561	1	-0.526638	0.662417	0.824021
ENSMUSG00000016998	Svs4	protein_coding	-	-	NA	NA	NA	NA	NA	NA	NA	NA	NA	NA	NA	NA	NA	NA	NA	NA	NA	NA	NA	NA	NA
ENSMUSG00000017000	Svs6	protein_coding	-	-	0	1	NA	0	1	NA	0	1	NA	0	1	NA	0	1	NA	0	1	NA	0	1	NA
ENSMUSG00000017002	Slpi	protein_coding	L24	B7	2.71258	3.26e-13	7.57e-12	0.639725	0.134285	0.901971	3.32162	4.05e-19	2.25e-17	0.562687	0.193944	1	2.6753	9.8e-13	4.54e-11	0.674925	0.116224	0.779045	2.53342	8.12e-11	2.57e-09
ENSMUSG00000017003	Svs3a	protein_coding	-	-	NA	NA	NA	NA	NA	NA	NA	NA	NA	NA	NA	NA	NA	NA	NA	NA	NA	NA	NA	NA	NA
ENSMUSG00000017004	Svs5	protein_coding	-	-	0	1	NA	0	1	NA	0	1	NA	0	1	NA	0	1	NA	0	1	NA	0	1	NA
ENSMUSG00000017007	Rbpjl	protein_coding	L28	-	0	1	1	0	1	1	0	1	1	0	1	1	1.1323	0.428924	0.631582	0.943029	0.537488	1	0	1	1
ENSMUSG00000017009	Sdc4	protein_coding	L12	B5	-0.0796075	0.775934	0.911261	0.214494	0.492237	1	0.404012	0.14858	0.291295	0.0442743	0.887297	1	0.721617	0.00988134	0.038113	0.19786	0.526445	1	0.624968	0.0325796	0.0962107
ENSMUSG00000017049	Ccdc70	protein_coding	-	-	NA	NA	NA	NA	NA	NA	NA	NA	NA	NA	NA	NA	NA	NA	NA	NA	NA	NA	NA	NA	NA
ENSMUSG00000017057	Il13ra1	protein_coding	L2	B17	0.351649	0.193328	0.353565	0.1835	0.543537	1	0.127401	0.637635	0.801504	0.250112	0.407884	1	0.884287	0.00107615	0.00612091	0.465602	0.123164	0.79618	1.01315	0.000337926	0.00223081
ENSMUSG00000017064	Prl5a1	protein_coding	-	-	NA	NA	NA	NA	NA	NA	NA	NA	NA	NA	NA	NA	NA	NA	NA	NA	NA	NA	NA	NA	NA
ENSMUSG00000017119	Nbr1	protein_coding	-	-	-0.213615	0.103085	0.219632	0.0657638	0.653479	1	-0.360045	0.00604138	0.0219161	0.0656017	0.654502	1	0.0318619	0.808137	0.919549	-0.00127482	0.993061	1	-0.00389109	0.977381	1
ENSMUSG00000017132	Cyth1	protein_coding	L14	-	0.517301	0.010205	0.0336162	0.0878746	0.696957	1	0.874649	1.39e-05	0.000103192	-0.209641	0.355037	1	0.885707	1.13e-05	0.000119658	-0.306515	0.176362	0.890414	0.4957	0.018973	0.0629237
ENSMUSG00000017144	Rnd3	protein_coding	L2	B4	0.238616	0.39505	0.589083	0.00836037	0.978761	1	0.148096	0.598042	0.771216	0.200449	0.523518	1	0.375063	0.182633	0.356518	-0.0757378	0.809793	1	0.375023	0.202464	0.376468
ENSMUSG00000017146	Brca1	protein_coding	L6	B10	2.09597	1.07e-12	2.35e-11	0.298451	0.377449	1	1.56503	1.27e-07	1.43e-06	0.33728	0.322582	1	1.31471	1.17e-05	0.000123609	-0.426283	0.227081	0.954336	1.46221	2.73e-06	3.35e-05
ENSMUSG00000017165	Gast	protein_coding	-	-	0	1	NA	0	1	NA	0	1	NA	0	1	NA	0	1	NA	0	1	NA	0	1	NA
ENSMUSG00000017167	Cntnap1	protein_coding	L34	-	2.32713	2.96e-08	3.35e-07	0.149224	0.753849	1	2.89979	4.74e-12	1.12e-10	-0.107131	0.823889	1	2.34101	2.69e-08	5.62e-07	0.420891	0.375743	1	2.79174	1.86e-10	5.58e-09
ENSMUSG00000017176	Nt5c3b	protein_coding	-	-	0.737381	7.33e-05	0.000438056	0.0360703	0.867698	1	0.308925	0.104372	0.223104	-0.14129	0.527538	1	0.241875	0.217444	0.403587	-0.435175	0.0566472	0.584604	0.172276	0.405408	0.603117
ENSMUSG00000017188	Coa3	protein_coding	L28	B3	-0.271652	0.271115	0.451666	0.0512043	0.852683	1	-0.285271	0.24837	0.426238	-0.0724264	0.793355	1	-0.445358	0.0730415	0.181814	0.0847372	0.75884	1	-0.415618	0.109775	0.241608
ENSMUSG00000017195	Zpbp2	protein_coding	-	-	-2.62269	0.00748668	0.0258912	0.393036	0.619289	1	-0.516937	0.500113	0.687485	-0.258162	0.765258	1	-0.374239	0.637332	0.805228	-1.51984	0.135894	NA	-0.0795436	0.922145	1
ENSMUSG00000017204	Gsdma	protein_coding	L24	-	0	1	1	0	1	1	0.118144	0.932646	1	0	1	1	0	1	1	0	1	1	0	1	1
ENSMUSG00000017210	Med24	protein_coding	L15	-	0.108333	0.440456	0.632538	-0.205185	0.196428	0.960983	0.104677	0.457488	0.649039	-0.182888	0.252748	1	0.179419	0.207019	0.389477	-0.207146	0.194473	0.919802	0.0856594	0.565855	0.747829
ENSMUSG00000017211	Gsdma2	protein_coding	-	-	0	1	NA	0	1	NA	0	1	NA	0	1	NA	0	1	NA	0	1	NA	0	1	NA
ENSMUSG00000017221	Psmd3	protein_coding	L15	B9	0.249415	0.0864988	0.191853	0.136828	0.400733	1	0.484338	0.000872404	0.00412168	0.131334	0.42059	1	0.219358	0.132884	0.283684	0.196995	0.226651	0.954336	0.0183572	0.904394	0.989343
ENSMUSG00000017264	Exosc10	protein_coding	-	-	0.252478	0.00774588	0.0266583	0.041473	0.699083	1	0.181307	0.0573435	0.13928	-0.176022	0.107478	0.891851	0.144469	0.136398	0.288923	-0.0416144	0.700962	1	0.0869678	0.393344	0.591211
ENSMUSG00000017286	Glod4	protein_coding	L29	B13	-0.730841	7.83e-08	8.22e-07	0.00671761	0.964583	1	-0.707489	2.21e-07	2.36e-06	-0.0334946	0.825734	1	-0.447286	0.00114111	0.00641251	0.0709175	0.639939	1	-0.467902	0.00117608	0.00640832
ENSMUSG00000017288	Vps53	protein_coding	-	-	-0.219957	0.0184839	0.0551483	-0.108675	0.302063	1	-0.172606	0.0660059	0.15556	-0.0327679	0.757606	1	-0.262541	0.00642267	0.0268399	-0.0648118	0.540745	1	-0.347711	0.000636551	0.00381187
ENSMUSG00000017291	Taok1	protein_coding	-	B32	-0.196314	0.490538	0.679261	-0.294011	0.355488	1	-0.302325	0.288564	0.474208	-0.0501971	0.874658	1	-0.219351	0.441755	0.643492	-0.0444461	0.888898	1	0.0343575	0.908207	0.992053
ENSMUSG00000017299	Dnttip1	protein_coding	-	B35	0.132145	0.37019	0.562702	-0.204241	0.224325	0.981322	0.336106	0.02273	0.065949	-0.0550758	0.744283	1	0.328525	0.0282436	0.088371	0.0328429	0.844729	1	0.451006	0.00387479	0.0173905
ENSMUSG00000017300	Tnnc2	protein_coding	L24	B27	-2.40788	0.0679762	0.158432	-0.40282	0.76298	1	-0.947375	0.450452	0.64192	8.07731	2.32248e-11	1.67294e-08	-1.2505	0.336404	0.539599	-0.784916	0.568724	1	-1.56405	0.251588	0.439427
ENSMUSG00000017307	Acot8	protein_coding	-	-	0.198345	0.219275	0.387774	-0.00017618	0.999232	1	0.329162	0.0419247	0.10868	0.0421707	0.819308	1	0.265384	0.107069	0.242111	0.189164	0.301049	1	0.0542366	0.755257	0.884329
ENSMUSG00000017309	Cd300lg	protein_coding	L33	B30	-0.805763	0.0345793	0.0916479	0.115805	0.78512	1	-0.486383	0.201982	0.366316	-0.0217394	0.959228	1	-1.54605	5.78e-05	0.000502287	-0.0537407	0.899418	1	-1.7497	1.42e-05	0.000142876
ENSMUSG00000017310	Spint4	protein_coding	-	-	0	1	NA	0	1	NA	0	1	NA	0	1	NA	0	1	NA	0	1	NA	0	1	NA
ENSMUSG00000017311	Pyy	protein_coding	-	-	0	1	NA	0	1	NA	0	1	NA	0	1	NA	0	1	NA	0	1	NA	0	1	NA
ENSMUSG00000017314	Mpp2	protein_coding	L33	B34	0.555617	0.179158	0.334693	-0.785353	0.131895	0.901784	0.40552	0.334458	0.525776	0.535491	0.256023	1	0.0154327	0.972261	1	0.155073	0.747951	1	-0.234721	0.623989	0.795182
ENSMUSG00000017316	Ppy	protein_coding	-	-	0	1	1	0	1	1	0	1	1	0	1	NA	0	1	NA	0	1	NA	0	1	NA
ENSMUSG00000017344	Vtn	protein_coding	L33	B21	-0.330423	0.467342	0.657317	-0.0568103	0.910718	1	-0.20057	0.659082	0.817919	-0.0351637	0.944666	1	0.80608	0.0762141	0.187629	0.4815	0.341911	1	0.617948	0.193275	0.363365
ENSMUSG00000017376	Nlk	protein_coding	-	B36	-0.118754	0.587446	0.765726	-0.192589	0.433509	1	-0.380138	0.0841734	0.188567	-0.427699	0.0850715	0.817074	-0.304063	0.170754	0.33971	-0.174655	0.478873	1	-0.537295	0.021535	0.0695359
ENSMUSG00000017386	Traf4	protein_coding	-	B41	-0.848902	2.8e-05	0.000182697	0.000691169	0.997558	1	-0.778081	0.000125503	0.000747694	0.256057	0.256905	1	-0.327771	0.106644	0.241504	0.250294	0.267544	0.991156	-0.602291	0.0047172	0.0204222
ENSMUSG00000017390	Aldoc	protein_coding	-	B4	-1.85611	5.03e-09	6.35e-08	0.230786	0.507333	1	-1.33232	2.49e-05	0.000174054	0.131682	0.706053	1	0.0134298	0.965829	1	-0.139971	0.68903	1	0.052371	0.87304	0.966782
ENSMUSG00000017400	Stac2	protein_coding	L26	B29	-0.584714	0.354892	0.546264	-0.0077672	0.991041	1	0.868233	0.141629	0.281255	-0.675666	0.372532	1	-0.288919	0.659278	0.819789	0.232852	0.734701	1	0.207555	0.753853	0.883646
ENSMUSG00000017404	Rpl19	protein_coding	L9	B2	0.22056	0.131182	0.264258	0.0691758	0.672275	1	0.500501	0.000613329	0.00304735	-0.0378719	0.817185	1	0.354634	0.0154415	0.0547884	0.00218514	0.989351	1	0.382983	0.0123736	0.0448046
ENSMUSG00000017405	Nek8	protein_coding	-	B31	0.116308	0.581874	0.760488	-0.00458227	0.984684	1	0.242638	0.251708	0.430289	-0.067961	0.778632	1	0.031993	0.882479	0.969853	-0.250094	0.303257	1	0.0302112	0.894103	0.982315
ENSMUSG00000017412	Cacnb4	protein_coding	L35	-	0.425326	0.424972	0.618096	-0.00177245	0.997728	1	0.16136	0.768401	0.898506	-0.268368	0.681989	1	0.042559	0.940909	1	0.0807982	0.897434	1	0.0753553	0.900694	0.98685
ENSMUSG00000017417	Plxdc1	protein_coding	L27	B41	-1.24418	0.000170408	0.000934925	0.146773	0.675912	1	-1.53113	8.37e-06	6.46e-05	0.0966898	0.786141	1	-2.76896	7.77e-11	2.67e-09	-0.0585231	0.870136	1	-2.60448	8.05e-09	1.72e-07
ENSMUSG00000017418	Arl5b	protein_coding	-	B32	-0.59213	0.0207689	0.0606745	-0.226249	0.42903	1	-0.807838	0.00163659	0.00715343	0.270938	0.343206	1	-0.655666	0.0107703	0.0409982	-0.074432	0.794762	1	-0.607815	0.0237952	0.0752209
ENSMUSG00000017421	Zfp207	protein_coding	-	-	-0.0293666	0.81162	0.937985	0.208422	0.13027	0.901784	-0.234356	0.0576706	0.139855	0.0853788	0.536437	1	0.0417532	0.73575	0.874035	0.0176983	0.89802	1	0.179414	0.165237	0.325189
ENSMUSG00000017428	Psmd11	protein_coding	L15	-	-0.270322	0.017211	0.0520152	-0.150793	0.235252	0.993644	-0.0234089	0.836556	0.946456	0.010492	0.93424	1	-0.16475	0.148508	0.307431	0.0920769	0.468424	1	-0.136569	0.252246	0.440113
ENSMUSG00000017446	C1qtnf1	protein_coding	L12	B27	1.18425	6e-07	5.38e-06	0.033948	0.898691	1	1.62022	8.38e-12	1.89e-10	0.0778614	0.770759	1	1.18362	6.52e-07	9.63e-06	-0.0161721	0.951746	1	0.764525	0.00215419	0.0105849
ENSMUSG00000017453	Pipox	protein_coding	L28	B21	-1.933	0.000516507	0.00251948	0.103006	0.867889	1	-1.62768	0.00345922	0.013662	-0.0384722	0.950464	1	-1.54044	0.00566468	0.0242559	0.0405271	0.94782	1	-1.77488	0.00227282	0.0110605
ENSMUSG00000017466	Timp2	protein_coding	L33	B4	-0.207392	0.346552	0.538106	0.137407	0.576584	1	0.249614	0.256468	0.436308	0.270107	0.273095	1	-0.275294	0.215993	0.401716	-0.160798	0.516008	1	-0.492042	0.0353477	0.10235
ENSMUSG00000017478	Zc3h18	protein_coding	-	B9	-0.337282	0.000202998	0.00109738	-0.197528	0.0526156	0.68773	-0.260391	0.00421374	0.016214	0.136025	0.181393	1	-0.143457	0.118105	0.260554	0.196207	0.0532272	0.570504	-0.371179	0.000124626	0.00095641
ENSMUSG00000017485	Top2b	protein_coding	-	B39	-0.540054	0.0417066	0.106792	-0.118865	0.68816	1	-0.74682	0.00490117	0.0184105	-0.0372868	0.899858	1	-0.79437	0.0028243	0.0136702	-0.258266	0.383592	1	-0.43817	0.114779	0.249965
ENSMUSG00000017491	Rarb	protein_coding	L28	B4	-0.779183	0.0180462	0.0540514	0.193561	0.595626	1	-1.21671	0.000266884	0.00146355	-0.232299	0.529016	1	-1.08215	0.0013616	0.00744368	-0.723002	0.0523603	0.563338	-0.959735	0.00661149	0.0270276
ENSMUSG00000017493	Igfbp4	protein_coding	L10	B37	-0.128545	0.526198	0.711343	0.332936	0.141754	0.906987	0.13665	0.500449	0.687701	0.0143884	0.949378	1	0.494044	0.0148557	0.0530958	0.266097	0.240295	0.971385	0.223035	0.292978	0.486355
ENSMUSG00000017499	Cdc6	protein_coding	L6	B10	2.71821	1e-07	1.04e-06	0.189164	0.753786	1	2.52043	8.64e-07	8.14e-06	2.09786	0.000208998	0.0216663	0.578563	0.287769	0.487867	0.884962	0.131628	0.813271	1.37667	0.0122712	0.0445312
ENSMUSG00000017548	Suz12	protein_coding	L1	B31	-0.072842	0.758238	0.897497	-0.237651	0.370006	1	-0.189671	0.423569	0.616279	0.159561	0.546905	1	-0.0704576	0.766923	0.894566	-0.111736	0.673549	1	0.362073	0.144164	0.295049
ENSMUSG00000017550	Atad5	protein_coding	L6	B10	0.501125	0.134383	0.269029	-0.573946	0.134673	0.901971	0.135077	0.688661	0.839736	-0.140572	0.712653	1	-0.297518	0.387401	0.59055	-0.286506	0.453765	1	0.177507	0.618206	0.790202
ENSMUSG00000017561	Crlf3	protein_coding	L37	B37	0.523188	0.000318718	0.00164559	0.226345	0.169124	0.935666	0.357488	0.0147501	0.0462735	-0.112336	0.506639	1	-0.282126	0.0654366	0.167672	-0.150818	0.371718	1	-0.16793	0.294294	0.487786
ENSMUSG00000017588	Krt27	protein_coding	-	-	NA	NA	NA	NA	NA	NA	NA	NA	NA	NA	NA	NA	NA	NA	NA	NA	NA	NA	NA	NA	NA
ENSMUSG00000017607	Tns4	protein_coding	L24	B4	0.817725	0.0487748	0.121115	0.0991269	0.833523	1	0.34692	0.408509	0.601738	-0.115941	0.809236	1	-1.047	0.0207	0.0690448	-1.00081	0.0463848	0.533061	-1.29562	0.00787615	0.0311672
ENSMUSG00000017615	Tnfaip1	protein_coding	-	-	0.374041	0.0085613	0.0289573	-0.00686651	0.965737	1	0.422909	0.00298397	0.0120163	-0.067792	0.672866	1	0.176332	0.219018	0.405706	0.00683706	0.96596	1	0.120528	0.422267	0.619294
ENSMUSG00000017631	Abr	protein_coding	L14	B17	2.09011	8.5e-29	1.13e-26	0.154973	0.467894	1	1.84739	8.96e-23	8.3e-21	-0.216456	0.318536	1	0.364504	0.0577647	0.152833	-0.484874	0.026394	0.390305	0.307046	0.12702	0.269086
ENSMUSG00000017639	Rab11fip4	protein_coding	L33	B36	-0.625498	0.00990111	0.0327789	-0.70979	0.00926618	0.366261	-0.327631	0.176444	0.331475	0.00631993	0.9814	1	0.591829	0.0143786	0.0517601	0.71128	0.00820843	0.197112	0.506274	0.0453434	0.124069
ENSMUSG00000017652	Cd40	protein_coding	L35	B28	2.05031	5.41e-09	6.8e-08	0.579942	0.147131	0.913264	1.78026	4.55e-07	4.53e-06	-0.852085	0.0513149	0.682248	-0.792985	0.0414663	0.118868	-1.3819	0.00242811	0.0898064	-0.83189	0.0436786	0.120556
ENSMUSG00000017664	Slc35c2	protein_coding	L5	-	0.054976	0.724478	0.872475	-0.0414886	0.812771	1	0.0261957	0.866954	0.964664	0.0635485	0.717509	1	0.085278	0.588125	0.768488	0.0468016	0.789667	1	-0.0592848	0.719751	0.862802
ENSMUSG00000017667	Zfp334	protein_coding	L20	-	-0.189729	0.420962	0.614113	-0.0509716	0.847957	1	0.113568	0.629115	0.794594	0.0376418	0.888422	1	0.570719	0.015644	0.0553166	0.201168	0.447341	1	0.400163	0.107984	0.238666
ENSMUSG00000017670	Elmo2	protein_coding	L7	B7	1.12139	1.06e-09	1.51e-08	-0.117708	0.572004	1	1.07762	4.81e-09	6.87e-08	-0.0950581	0.649696	1	0.807689	1.32e-05	0.0001372	0.023076	0.911863	1	0.881008	5.32e-06	6e-05
ENSMUSG00000017677	Wsb1	protein_coding	L14	-	-0.020205	0.918894	1	-0.414439	0.062496	0.730025	-0.277133	0.163243	0.312679	0.275248	0.21495	1	0.52339	0.00841537	0.0333609	0.0535984	0.80932	1	0.494233	0.017342	0.0585609
ENSMUSG00000017679	Ttpal	protein_coding	L18	B28	0.897779	9.33e-05	0.000542262	0.000983987	0.996964	1	0.82507	0.000335236	0.00177997	0.0448028	0.862828	1	1.45313	2.67e-10	8.46e-09	0.350565	0.174427	0.8879	1.18515	8.48e-07	1.18e-05
ENSMUSG00000017686	Rhot1	protein_coding	-	-	-0.246313	0.0426659	0.108776	0.130788	0.335187	1	-0.278001	0.022693	0.0658637	0.210597	0.122066	0.92662	-0.0338579	0.782799	0.904766	0.192323	0.157436	0.863909	-0.0486548	0.705347	0.852784
ENSMUSG00000017688	Hnf4g	protein_coding	-	-	-0.183487	0.852189	0.967045	0.46983	0.662777	1	-1.33824	0.187327	0.346051	-1.74022	0.132961	NA	-0.220946	0.825197	0.931477	-1.76026	0.12755	NA	-0.81421	0.442831	0.639437
ENSMUSG00000017692	Rhbdl3	protein_coding	L19	-	-0.407722	0.425133	0.618215	0.3637	0.504918	1	-0.259107	0.614815	0.783011	0.725088	0.177819	1	0.374052	0.461753	0.663746	0.0662892	0.907814	1	-0.0734044	0.896208	0.983636
ENSMUSG00000017697	Ada	protein_coding	L24	B9	2.30898	2.61e-10	4.09e-09	0.687791	0.0957935	0.830257	2.12115	6.86e-09	9.56e-08	0.33296	0.427385	1	1.0424	0.00513762	0.0223683	-0.0642117	0.879654	1	0.911941	0.0193126	0.0637959
ENSMUSG00000017707	Serinc3	protein_coding	L14	B34	1.79441	1.7e-25	1.63e-23	0.109664	0.568577	1	1.67681	1.82e-22	1.62e-20	0.141597	0.461776	1	1.3714	1.56e-15	1.1e-13	-0.0317293	0.869035	1	1.31895	2.26e-13	1.1e-11
ENSMUSG00000017713	Tha1	protein_coding	L14	-	0.936085	0.000699088	0.00328962	0.469504	0.131067	0.901784	1.1913	1.59e-05	0.000116948	-0.0834218	0.793683	1	1.9343	2.29e-12	9.94e-11	0.375518	0.230599	0.958931	1.63431	1.45e-08	2.94e-07
ENSMUSG00000017715	Pgs1	protein_coding	L15	B17	1.12904	1.4e-16	4.98e-15	-0.304724	0.0548884	0.695853	1.22306	3.91e-19	2.18e-17	0.145702	0.354769	1	0.839352	1.55e-09	4.23e-08	0.0295012	0.851604	1	0.705793	1.28e-06	1.68e-05
ENSMUSG00000017716	Birc5	protein_coding	L6	B10	2.60989	9.75e-15	2.74e-13	0.588977	0.129934	0.901704	2.28979	1.37e-11	2.99e-10	1.38129	0.000288957	0.0285685	1.00649	0.00419432	0.0189232	0.246716	0.536887	1	1.31244	0.00029614	0.00199908
ENSMUSG00000017718	Afmid	protein_coding	L15	-	-3.14784	1.98e-19	9.65e-18	-0.25823	0.499836	1	-2.64775	2.74e-14	8.7e-13	-0.609231	0.112401	0.900322	-3.29009	2.62e-20	3.51e-18	-0.683953	0.0747034	0.661783	-3.67462	3.71e-22	6.66e-20
ENSMUSG00000017720	Trp53tg5	protein_coding	-	-	0	1	NA	0	1	NA	0	1	NA	0	1	NA	0	1	NA	0	1	NA	0	1	NA
ENSMUSG00000017721	Pigt	protein_coding	-	B7	0.065583	0.691513	0.848667	0.0864231	0.640342	1	0.113209	0.493727	0.681819	-0.139629	0.452199	1	-0.015139	0.927414	0.996255	0.145139	0.433104	1	-0.0901432	0.60435	0.779781
ENSMUSG00000017723	Wfdc2	protein_coding	L31	B26	-1.31193	0.000589714	0.00282571	-0.384319	0.363934	1	-0.893306	0.0189767	0.0568382	-0.0256673	0.951595	1	0.740331	0.0495967	0.136122	0.609051	0.146817	0.845432	0.465595	0.238366	0.423302
ENSMUSG00000017724	Etv4	protein_coding	L3	-	1.90337	0.00166181	0.00701849	-0.0984555	0.895372	1	2.19757	0.000277394	0.00151249	0.713339	0.315863	1	3.79249	1.95e-10	6.34e-09	0.450458	0.532885	1	3.65813	2.4e-09	5.77e-08
ENSMUSG00000017733	Eppin	protein_coding	-	-	0	1	1	0	1	1	0	1	1	0	1	1	0	1	1	0	1	NA	0	1	1
ENSMUSG00000017734	Dbndd2	protein_coding	L20	-	-0.164501	0.645609	0.81315	-0.249293	0.545883	1	-0.115283	0.749812	0.885899	0.0476315	0.907559	1	-0.121253	0.746607	0.881583	-0.243429	0.561185	1	0.19805	0.607583	0.782409
ENSMUSG00000017737	Mmp9	protein_coding	L12	B16	1.05992	0.009125	0.0305788	0.492729	0.279118	1	2.21076	4.9e-08	5.88e-07	-0.681886	0.144609	0.9519	2.9134	6.48e-13	3.06e-11	0.0892489	0.845802	1	2.75734	6.97e-11	2.25e-09
ENSMUSG00000017740	Slc12a5	protein_coding	L33	B4	-0.297565	0.463427	0.653662	0.182446	0.685847	1	-0.49055	0.231243	0.405135	0.11806	0.79525	1	-0.422348	0.310185	0.512469	0.442695	0.325517	1	-0.624191	0.156446	0.312979
ENSMUSG00000017747	Ghdc	protein_coding	-	B7	0.0573161	0.784248	0.917004	0.0414932	0.859735	1	0.387617	0.0638491	0.15161	-0.0169798	0.94269	1	0.016978	0.936093	1	0.0641416	0.785318	1	-0.188806	0.396307	0.593922
[truncated: 46,948 more rows]
