# Supplementary material for: Transcriptional profiling unveils type I and II interferon networks in blood and tissues across diseases
Source: Nat Commun. 2019 Jun 28;10:2887. doi: 10.1038/s41467-019-10601-6 (PMC6599044; doi:10.1038/s41467-019-10601-6)
Supplement: Supplementary file 20 — Supplementary Data 18 [file 41467_2019_10601_MOESM20_ESM.xlsx]

## Sheet: Sheet1
Supplementary Data 18. Differential gene expression in control and Toxoplasma gondii infected Wildtype and IFN receptor KO mice in spleen
Ensembl ID	Gene	Gene biotype	Lung modules	Blood modules	SPLEEN
					Wildtype disease vs. Wildtype controls			Ifnar-/- controls vs. Wildtype controls			Ifnar-/- disease vs. Wildtype controls			Ifngr-/- controls vs. Wildtype controls			Ifngr-/- disease vs. Wildtype controls			Ifnar-/- x Ifngr-/- controls vs. Wildtype controls			Ifnar-/- x Ifngr-/- disease vs. Wildtype controls
					Log2 Fold Change	p-value	FDR p-value	Log2 Fold Change	p-value	FDR p-value	Log2 Fold Change	p-value	FDR p-value	Log2 Fold Change	p-value	FDR p-value	Log2 Fold Change	p-value	FDR p-value	Log2 Fold Change	p-value	FDR p-value	Log2 Fold Change	p-value	FDR p-value
ENSMUSG00000000001	Gnai3	protein_coding	L2	B4	0.404977	0.028809	0.08667	0.021671	0.916816	0.970498	0.509915	0.00595296	0.0210686	0.0545773	0.792395	1	0.54935	0.00303533	0.0148556	-0.0224922	0.913624	1	0.706513	0.000263307	0.00170441
ENSMUSG00000000003	Pbsn	protein_coding	-	-	NA	NA	NA	NA	NA	NA	NA	NA	NA	NA	NA	NA	NA	NA	NA	NA	NA	NA	NA	NA	NA
ENSMUSG00000000028	Cdc45	protein_coding	L6	B10	-0.592795	0.0238599	0.0743929	-0.802761	0.0062592	0.124228	-0.672512	0.0104566	0.0339147	0.210933	0.471416	1	-0.998533	0.000144712	0.00111871	-0.0687665	0.814433	1	-1.19571	1.35e-05	0.000125189
ENSMUSG00000000031	H19	lincRNA	-	-	0.205875	0.791379	0.915287	-0.247913	0.780823	0.910956	-0.575145	0.478466	0.65435	-0.892503	0.329716	1	0.958692	0.215011	0.403766	0.415711	0.629886	1	1.37835	0.0833975	0.196641
ENSMUSG00000000037	Scml2	protein_coding	-	-	-2.17562	1.47e-06	1.42e-05	-0.26539	0.586733	NA	-2.07452	6.43e-06	5.16e-05	0.691788	0.15001	1	-1.93561	2.07e-05	0.000202379	0.252518	0.600775	1	-2.33871	1.15e-06	1.37e-05
ENSMUSG00000000049	Apoh	protein_coding	L38	B21	-0.135535	0.848703	0.954171	-0.199855	0.805062	0.923114	0.0627364	0.930392	0.986354	0.620749	0.425132	1	-0.390493	0.591614	0.778725	0.0261727	0.973686	1	-0.442091	0.557321	0.738519
ENSMUSG00000000056	Narf	protein_coding	-	-	-2.57664	6.17e-29	1.16e-26	-0.446255	0.0826596	0.354245	-2.16617	6.56e-21	5.28e-19	0.578826	0.0242259	0.99495	-2.29441	2.89e-23	9.09e-21	0.293569	0.25313	1	-2.62176	1.97e-27	8.02e-25
ENSMUSG00000000058	Cav2	protein_coding	L27	B4	-0.656727	0.0216507	0.0687779	0.00274945	0.99313	1	-0.330566	0.249561	0.417119	0.14527	0.64737	1	-0.394181	0.169175	0.341747	-0.128524	0.68686	1	0.281171	0.341471	0.538554
ENSMUSG00000000078	Klf6	protein_coding	L13	B4	0.856	1.33e-06	1.3e-05	0.313565	0.113787	0.403836	0.986317	2.58e-08	3.27e-07	-0.058527	0.768095	1	0.475067	0.00736989	0.0304995	-0.0257266	0.896823	1	0.457988	0.0134236	0.0469389
ENSMUSG00000000085	Scmh1	protein_coding	-	B32	-0.600268	0.002927	0.0126845	-0.0630655	0.779888	0.910634	-0.4972	0.0140959	0.0436528	-0.0475702	0.832805	1	-0.122101	0.54482	0.738579	-0.154329	0.493563	1	-0.153548	0.465741	0.660346
ENSMUSG00000000088	Cox5a	protein_coding	L9	B3	1.26093	1.93e-14	5.81e-13	-0.129077	0.486903	0.742583	1.23928	5.73e-14	1.75e-12	0.28669	0.120934	1	0.657105	6.93e-05	0.000591282	0.190998	0.301577	1	0.501752	0.00364234	0.0162168
ENSMUSG00000000093	Tbx2	protein_coding	L33	B27	-0.288595	0.470739	0.675682	0.676648	0.127414	0.422664	0.251532	0.529595	0.698799	0.611897	0.167717	1	0.845698	0.0333406	0.102659	0.561259	0.205618	1	1.32342	0.00135255	0.00704515
ENSMUSG00000000094	Tbx4	protein_coding	L20	-	1.52245	0.185708	0.360548	0.918503	0.493936	0.747734	3.35488	0.00219753	0.00900044	2.83251	0.0151942	0.88638	1.91033	0.097069	0.229862	1.64272	0.187313	1	2.30358	0.0437719	0.120223
ENSMUSG00000000103	Zfy2	protein_coding	-	-	NA	NA	NA	NA	NA	NA	NA	NA	NA	NA	NA	NA	NA	NA	NA	NA	NA	NA	NA	NA	NA
ENSMUSG00000000120	Ngfr	protein_coding	L26	B29	-1.55904	0.00714382	0.0273948	0.130683	0.83859	0.937337	-2.32053	7.7e-05	0.000477178	-0.382212	0.551964	1	-0.664672	0.250236	0.448388	0.0352453	0.956172	1	-0.284594	0.636548	0.80014
ENSMUSG00000000125	Wnt3	protein_coding	-	-	-1.88664	0.151228	NA	0.306407	0.822385	NA	-2.11605	0.11859	NA	-1.52999	0.284125	NA	-0.840008	0.513674	NA	-1.02607	0.463992	1	-1.15353	0.38739	NA
ENSMUSG00000000126	Wnt9a	protein_coding	L33	-	-0.595474	0.262206	0.459349	0.69237	0.202009	0.512241	-2.09126	0.00451904	0.0166877	1.12159	0.0284649	1	-0.130066	0.805125	0.925078	-0.233112	0.696975	1	-0.214727	0.690937	0.840046
ENSMUSG00000000127	Fer	protein_coding	L29	B6	-0.0289279	0.910428	0.989947	-0.0102575	0.971699	0.992033	0.143767	0.577439	0.738904	0.19895	0.489255	1	-0.780194	0.00278872	0.0138075	0.120073	0.67646	1	-0.412523	0.127037	0.269175
ENSMUSG00000000131	Xpo6	protein_coding	L15	-	0.374281	0.00576168	0.0228423	0.12466	0.411655	0.693259	0.40407	0.00290664	0.0114896	-0.10243	0.500122	1	0.420464	0.00193872	0.0101898	-0.0162061	0.914981	1	0.419432	0.00308775	0.0141622
ENSMUSG00000000134	Tfe3	protein_coding	L15	B6	0.342021	0.011968	0.0420083	0.124566	0.41495	0.695282	0.423614	0.00189721	0.00790621	0.0409924	0.788401	1	-0.156834	0.251503	0.450291	0.148312	0.330817	1	-0.0575199	0.68683	0.837272
ENSMUSG00000000142	Axin2	protein_coding	L33	B37	0.225697	0.396336	0.604043	0.635462	0.0325434	0.240926	-0.198084	0.462626	0.64088	-0.152791	0.611558	1	0.301794	0.258457	0.458477	0.0542777	0.85602	1	0.553894	0.0458476	0.124551
ENSMUSG00000000148	Brat1	protein_coding	-	-	0.134822	0.414757	0.622842	0.24366	0.188846	0.497961	-0.102387	0.538424	0.706033	-0.216712	0.244588	1	-0.0914322	0.582149	0.771122	0.0949525	0.608381	1	-0.0936502	0.588972	0.764089
ENSMUSG00000000149	Gna12	protein_coding	-	-	-0.39401	0.00294374	0.0127435	0.0433071	0.770253	0.90562	-0.159295	0.230189	0.393355	-0.175633	0.236598	1	-0.415444	0.00176749	0.00941227	-0.0440759	0.766086	1	-0.151439	0.27416	0.465154
ENSMUSG00000000154	Slc22a18	protein_coding	L30	B4	0.858276	0.0122914	0.0429509	0.465869	0.241061	0.551441	1.32168	0.000119137	0.000702275	0.0368397	0.927841	1	0.0285293	0.937402	0.998547	-0.086854	0.8319	1	-0.103377	0.783525	0.904145
ENSMUSG00000000157	Itgb2l	protein_coding	L13	B17	2.06151	9.39e-05	0.000623021	-0.881756	0.148856	0.452031	1.60726	0.0024052	0.00972743	1.37046	0.0197999	0.958352	2.9353	2.6e-08	4.95e-07	0.38881	0.512025	1	1.86949	0.000688784	0.00397408
ENSMUSG00000000159	Igsf5	protein_coding	-	-	0.278695	0.710567	0.865271	2.75747	0.000105946	0.0185474	0.749209	0.31917	0.496828	-0.511258	0.594988	1	0.790633	0.288108	0.49367	1.01893	0.196937	1	2.03471	0.00357493	0.0159801
ENSMUSG00000000167	Pih1d2	protein_coding	-	-	-0.255835	0.522546	0.720835	-0.577576	0.227862	0.539094	0.0602352	0.881531	0.955183	-0.0908537	0.841461	1	-0.303785	0.458837	0.665471	-0.0195004	0.965438	1	-0.48257	0.258714	0.447712
ENSMUSG00000000168	Dlat	protein_coding	-	B4	0.0805198	0.59336	0.777395	-0.191606	0.260046	0.569394	0.126814	0.402262	0.585194	0.19486	0.248725	1	-0.0838333	0.580038	0.769671	0.0155128	0.926928	1	-0.0269194	0.864669	0.951084
ENSMUSG00000000171	Sdhd	protein_coding	-	B12	0.257874	0.0853665	0.203262	-0.542924	0.0012804	0.0636954	0.448507	0.00279522	0.0111009	0.0220585	0.895463	1	0.0822474	0.583813	0.772552	-0.173994	0.300303	1	0.0592433	0.705676	0.850861
ENSMUSG00000000182	Fgf23	protein_coding	L10	-	0.647313	0.375714	0.583057	0.138338	0.867303	NA	1.11794	0.126425	0.250779	-0.0165032	0.984108	1	2.90669	5.43e-05	0.000477829	-0.41618	0.61986	1	3.03838	4.76e-05	0.00038308
ENSMUSG00000000183	Fgf6	protein_coding	-	-	0.489554	0.778514	0.907287	-0.162382	0.924423	NA	0.304611	0.861098	NA	-0.596689	0.727294	NA	-0.837629	0.630396	0.806745	-0.618453	0.717764	1	-0.853787	0.622522	NA
ENSMUSG00000000184	Ccnd2	protein_coding	L36	B10	1.21576	1e-09	1.61e-08	0.202705	0.362693	0.653132	0.786208	7.88e-05	0.00048743	-0.37813	0.0898581	1	1.30259	5.97e-11	1.97e-09	-0.308987	0.165586	1	0.939101	6.4e-06	6.38e-05
ENSMUSG00000000194	Gpr107	protein_coding	-	-	0.303283	0.00753357	0.0286448	0.0801469	0.530868	0.768863	0.197874	0.0829732	0.182468	-0.130548	0.307971	1	-0.00388813	0.972843	1	-0.00224491	0.985969	1	0.0350163	0.768632	0.894884
ENSMUSG00000000197	Nalcn	protein_coding	-	-	0.12109	0.888629	0.977551	0.404387	0.676078	NA	0.169015	0.849003	0.93483	0.626499	0.507505	1	-1.03901	0.285218	0.490236	0.247541	0.797584	1	-0.193046	0.834575	0.9345
ENSMUSG00000000202	Btbd17	protein_coding	L15	-	0.48099	0.719464	0.870789	2.45305	0.0696477	NA	-0.303154	0.829141	0.921201	1.08031	0.448794	1	1.97361	0.122355	0.2714	0.0582554	0.969176	1	1.2654	0.344055	0.541318
ENSMUSG00000000204	Slfn4	protein_coding	L3	B17	3.81511	2.15e-22	1.69e-20	-1.1105	0.0130375	0.169292	3.79923	3.27e-22	3.07e-20	1.28044	0.00345523	0.538764	3.41186	3.24e-18	4.12e-16	0.560939	0.201366	1	2.57393	3.27e-10	7.7e-09
ENSMUSG00000000214	Th	protein_coding	-	-	0	NA	NA	0	NA	NA	0	NA	NA	0	NA	NA	0	NA	NA	0	NA	NA	0	NA	NA
ENSMUSG00000000215	Ins2	protein_coding	-	-	-0.259808	0.79359	0.916838	0.0804622	0.927518	NA	0.135845	0.89117	NA	-0.772012	0.38244	NA	-0.650763	0.511921	0.71299	-0.615301	0.486469	1	-0.486959	0.605565	0.776429
ENSMUSG00000000216	Scnn1g	protein_coding	L32	B24	0	1	1	2.50478	0.0322196	0.240426	0	1	1	0.848969	0.524147	1	0	1	1	0.81146	0.542416	1	0	1	1
ENSMUSG00000000223	Drp2	protein_coding	-	-	-0.597855	0.0343616	0.0998806	-0.49711	0.124869	NA	-0.638079	0.0271639	0.0746423	0.506343	0.101454	1	-0.66032	0.021673	0.0727867	0.540349	0.0796378	1	-0.966422	0.00138947	0.00720564
ENSMUSG00000000244	Tspan32	protein_coding	L37	B28	-1.01472	2.35e-06	2.19e-05	0.0293114	0.902781	0.964216	-0.864343	5.91e-05	0.000377525	-0.142663	0.552205	1	-0.929889	1.55e-05	0.000156606	0.0464846	0.846324	1	-0.862276	0.000125232	0.000893675
ENSMUSG00000000247	Lhx2	protein_coding	L5	-	2.18097	0.0170209	0.0562975	2.81407	0.00342492	NA	2.12001	0.0229671	0.0652074	1.31099	0.207727	1	1.92486	0.0397519	0.117693	1.49806	0.142833	1	2.51575	0.00666978	0.0267643
ENSMUSG00000000248	Clec2g	protein_coding	L6	B4	-0.0914509	0.875745	0.969847	0.246904	0.705647	NA	-0.353118	0.554	0.719528	-1.45745	0.0383927	1	-1.03379	0.0898417	0.217418	-0.92165	0.174625	1	-0.641026	0.302667	0.497309
ENSMUSG00000000253	Gmpr	protein_coding	L33	B35	-1.17153	0.000206162	0.0012584	-0.666598	0.0603454	0.313924	-0.108431	0.728492	0.854054	0.406505	0.239261	1	0.00694194	0.9822	1	-0.587949	0.0948325	1	0.131904	0.683467	0.834462
ENSMUSG00000000263	Glra1	protein_coding	-	-	NA	NA	NA	NA	NA	NA	NA	NA	NA	NA	NA	NA	NA	NA	NA	NA	NA	NA	NA	NA	NA
ENSMUSG00000000266	Mid2	protein_coding	L33	B24	0.325493	0.270428	0.46887	0.477701	0.148654	0.451747	0.635655	0.0317024	0.0846308	0.210032	0.526186	1	0.121035	0.683636	0.844249	-0.0118834	0.971458	1	0.645669	0.036085	0.103454
ENSMUSG00000000275	Trim25	protein_coding	L5	-	0.653434	3.46e-05	0.000254838	-0.539493	0.0023247	0.0805461	0.399568	0.0114348	0.0365643	0.0955514	0.588559	1	0.713759	6.15e-06	7e-05	-0.642147	0.00028733	0.0447696	0.364571	0.0272147	0.0826681
ENSMUSG00000000276	Dgke	protein_coding	L33	B32	-0.286615	0.337959	0.543996	-0.223837	0.503846	0.752143	-0.119023	0.69112	0.827399	-0.380076	0.256436	1	0.652906	0.0288117	0.0912641	-0.327063	0.328415	1	0.749055	0.0163234	0.0548653
ENSMUSG00000000278	Scpep1	protein_coding	L7	B4	1.32606	6.5e-16	2.36e-14	0.264346	0.151501	0.455522	1.45787	6.94e-19	4.3e-17	-0.116623	0.52762	1	0.619753	0.000165808	0.00125597	0.112109	0.542878	1	0.663613	0.000112575	0.000815347
ENSMUSG00000000282	Mnt	protein_coding	L18	B32	0.224126	0.233207	0.423373	0.324454	0.123095	0.418411	0.119488	0.526088	0.695506	-0.0630793	0.764702	1	0.548219	0.00355363	0.0169411	0.19436	0.355468	1	0.506924	0.00986458	0.0368262
ENSMUSG00000000290	Itgb2	protein_coding	L7	B7	1.67826	2.01e-15	6.85e-14	0.452202	0.0556155	0.304325	1.7624	7.55e-17	3.42e-15	-0.219955	0.352069	1	0.59439	0.00493531	0.022066	0.0592027	0.80216	1	0.727166	0.00100247	0.00545804
ENSMUSG00000000295	Hddc2	protein_coding	-	-	0.386158	0.143263	0.298246	-0.314737	0.293199	0.599602	0.572923	0.0303313	0.081631	-0.00233024	0.99374	1	1.11902	2.14e-05	0.000208477	-0.117474	0.692675	1	0.999281	0.000275443	0.00177226
ENSMUSG00000000296	Tpd52l1	protein_coding	-	B25	-0.28309	0.618621	0.798116	0.849192	0.158541	0.464857	-0.495133	0.414592	0.59748	0.312422	0.615852	1	-1.16132	0.0742408	0.188656	-0.4645	0.490254	1	0.104762	0.857073	0.947547
ENSMUSG00000000301	Pemt	protein_coding	-	B23	-0.118826	0.780813	0.909005	-0.0997309	0.836684	0.936326	-0.260136	0.549121	0.715627	0.303175	0.523988	1	0.310653	0.466717	0.672071	-0.57107	0.242915	1	-0.0335141	0.94017	0.99504
ENSMUSG00000000303	Cdh1	protein_coding	-	B26	0.23622	0.596549	0.779803	0.974512	0.0492014	0.288565	0.258617	0.564513	0.72837	-0.141941	0.777867	1	0.695895	0.118685	0.265573	-0.0736317	0.883329	1	1.58267	0.000608736	0.00357345
ENSMUSG00000000305	Cdh4	protein_coding	L27	-	-0.335411	0.278551	0.478108	0.389346	0.258388	0.567366	0.0571815	0.853834	0.937849	-0.282047	0.419318	1	-0.0577833	0.85226	0.951833	0.102037	0.767498	1	-0.00379984	0.990597	1
ENSMUSG00000000308	Ckmt1	protein_coding	L24	B26	0.0463726	0.95418	1	-0.339173	0.710472	0.874044	1.40571	0.0786037	0.175129	-0.300866	0.740549	1	-1.74773	0.043781	0.126941	-0.195201	0.829049	1	-3.09503	0.00173979	0.00872637
ENSMUSG00000000317	Bcl6b	protein_coding	L14	-	0.158719	0.538989	0.73441	0.49436	0.087053	0.362106	0.132986	0.608483	0.764108	0.293121	0.310672	1	0.509296	0.0487767	0.137785	0.210609	0.466404	1	0.386725	0.151721	0.306734
ENSMUSG00000000318	Clec10a	protein_coding	L10	B7	0.470331	0.228541	0.418035	0.322128	0.463167	0.728103	-0.146098	0.712523	0.84306	0.0785695	0.858278	1	0.029711	0.939956	1	0.401523	0.358209	1	0.848319	0.0370574	0.105625
ENSMUSG00000000320	Alox12	protein_coding	L34	B35	0.517297	0.104344	0.236199	0.600185	0.0915819	0.369198	1.40712	9.88e-06	7.63e-05	0.175846	0.621383	1	0.492864	0.122015	0.270969	0.349673	0.325702	1	0.633572	0.0570054	0.147325
ENSMUSG00000000325	Arvcf	protein_coding	L33	B19	-1.26984	5.19e-07	5.46e-06	0.312974	0.265747	0.574362	-0.92431	0.000263885	0.00142391	0.171777	0.541333	1	-0.846569	0.000817905	0.00491696	0.276263	0.325585	1	-0.325644	0.216438	0.395147
ENSMUSG00000000326	Comt	protein_coding	-	B4	-0.76115	8.26e-05	0.000555337	-0.211641	0.327436	0.625519	-0.710612	0.000241599	0.00131826	0.305281	0.157208	1	-0.960968	6.95e-07	9.97e-06	0.186315	0.388011	1	-0.892865	1.02e-05	9.75e-05
ENSMUSG00000000339	Rtca	protein_coding	L14	-	0.387985	0.0379499	0.108006	-0.271593	0.199323	0.509024	0.618994	0.000951447	0.00435493	-0.0177498	0.932759	1	0.659469	0.000423751	0.00282707	-0.098158	0.640828	1	0.521831	0.00755593	0.0296391
ENSMUSG00000000340	Dbt	protein_coding	-	B31	0.371813	0.0652619	0.165361	0.108271	0.633573	0.831525	0.369228	0.0683166	0.156881	-0.151084	0.506755	1	0.468836	0.020371	0.0692578	-0.166118	0.465017	1	0.569117	0.00689671	0.0275063
ENSMUSG00000000346	Dazap2	protein_coding	-	B34	0.0858621	0.646151	0.819386	0.0167413	0.936176	0.977934	0.317625	0.0894873	0.193339	0.0747907	0.720496	1	0.298085	0.110992	0.253523	0.00238818	0.990884	1	0.283362	0.14731	0.300444
ENSMUSG00000000355	Mcts1	protein_coding	L6	B12	0.371819	0.0704422	0.175277	-0.0988866	0.669682	0.853162	0.259263	0.209191	0.366726	0.201631	0.381818	1	0.170699	0.408135	0.61907	-0.0562374	0.807696	1	0.272842	0.204657	0.379118
ENSMUSG00000000359	Rem1	protein_coding	L27	B30	-0.72883	0.117675	0.257651	0.699083	0.17484	0.482843	-0.654231	0.162501	0.303773	0.3717	0.471338	1	-0.330194	0.478448	0.683181	-0.0735426	0.887074	1	-0.277239	0.567848	0.747126
ENSMUSG00000000365	Rnf17	protein_coding	-	-	-0.480428	0.335198	0.541205	-0.814353	0.153354	NA	-0.0534737	0.914743	0.976776	-0.327341	0.558461	1	-1.61873	0.00187464	0.00990453	-0.426069	0.446641	1	-2.19766	7.7e-05	0.000586233
ENSMUSG00000000374	Trappc10	protein_coding	-	B31	-0.917543	1.36e-10	2.48e-09	-0.379805	0.0174998	0.189892	-0.647993	5.91e-06	4.78e-05	0.156755	0.325663	1	-0.646995	6.04e-06	6.89e-05	0.0325128	0.838483	1	-0.705147	2.38e-06	2.63e-05
ENSMUSG00000000378	Ccm2	protein_coding	-	B40	-0.37593	0.00102949	0.00511078	0.292293	0.0223353	0.208552	-0.5208	6.21e-06	5.01e-05	-0.0510691	0.690364	1	-0.237257	0.0387085	0.115293	0.136846	0.284588	1	-0.212263	0.0763152	0.18413
ENSMUSG00000000381	Wap	protein_coding	-	-	0	1	NA	0	1	NA	0.122366	0.901451	NA	0	1	NA	0	1	NA	0	1	NA	0	1	NA
ENSMUSG00000000384	Tbrg4	protein_coding	L15	-	0.00603746	0.964908	1	-0.200981	0.192285	0.501435	-0.0223209	0.871144	0.948084	-0.107095	0.486388	1	0.319771	0.0198396	0.0677459	0.0113739	0.94099	1	0.225683	0.115597	0.250617
ENSMUSG00000000385	Tmprss2	protein_coding	L33	B24	-0.967728	0.0861902	0.20444	-0.454742	0.481238	0.739017	-0.486425	0.388797	0.571525	-3.0913	0.00264467	0.505225	-2.73512	0.00087561	0.00519814	-1.7219	0.0277661	1	-0.369712	0.509038	0.698483
ENSMUSG00000000386	Mx1	protein_coding	L5	B14	1.50028	0.000948412	0.00477276	-1.926	0.000171995	0.0236694	0.229986	0.613016	0.767402	-0.455616	0.36939	1	-0.266189	0.558563	0.750263	-2.25282	1.13993e-05	0.00330447	-2.73826	1.31e-08	2.34e-07
ENSMUSG00000000392	Fap	protein_coding	L14	-	-0.381326	0.45738	0.662933	-0.241518	0.676367	NA	-0.460711	0.376048	0.558233	0.517493	0.360615	1	0.0189651	0.970518	1	-0.195859	0.733095	1	0.420052	0.427956	0.627314
ENSMUSG00000000394	Gcg	protein_coding	-	-	0.103236	0.925586	0.998726	-1.94946	0.127516	NA	1.35769	0.217208	0.376684	-2.15482	0.0930049	1	-0.44836	0.688196	0.847524	-3.82	0.00627579	0.448297	-1.24365	0.288789	0.481656
ENSMUSG00000000399	Ndufa9	protein_coding	-	B12	0.0121818	0.940288	1	-0.361195	0.0482944	0.286286	-0.0178932	0.912624	0.975422	0.0717645	0.693471	1	-0.217596	0.182215	0.360667	-0.158708	0.383914	1	-0.267196	0.116829	0.252659
ENSMUSG00000000402	Egfl6	protein_coding	L28	B27	-3.36285	8e-07	8.17e-06	0.223128	0.685598	0.862415	-4.05706	1.53e-06	1.39e-05	0.278271	0.609663	1	-1.65927	0.00331029	0.015963	0.534514	0.318896	1	-0.332447	0.52271	0.710212
ENSMUSG00000000409	Lck	protein_coding	L35	B41	1.14192	2.35e-05	0.000179189	0.532341	0.0777416	0.345925	0.893312	0.000944366	0.00432858	-0.38649	0.200993	1	0.845042	0.00175895	0.00937708	-0.309545	0.305593	1	0.845914	0.00273407	0.012803
ENSMUSG00000000411	Tssk3	protein_coding	-	-	-0.180487	0.907732	NA	0.192869	0.90685	NA	-0.67753	0.664096	NA	1.78798	0.260265	NA	0.584097	0.704837	NA	1.44774	0.364696	NA	2.05005	0.177066	NA
ENSMUSG00000000416	Cttnbp2	protein_coding	L27	-	1.68682	1.98e-05	0.000152723	0.555762	0.214519	0.525328	2.03287	2.79e-07	2.89e-06	0.614486	0.168255	1	1.20112	0.00253802	0.0127511	0.294026	0.511948	1	1.72278	2.91e-05	0.000248031
ENSMUSG00000000420	Galnt1	protein_coding	L2	B34	-0.663507	0.000325005	0.00186549	-0.318567	0.122726	0.417879	-0.577953	0.00175702	0.00740826	0.339525	0.0995029	1	-0.672888	0.000269728	0.00191431	-0.00418107	0.983822	1	-0.558839	0.00379253	0.0167338
ENSMUSG00000000435	Myf5	protein_coding	-	-	0	1	NA	0	1	NA	0	1	NA	0	1	NA	0	1	NA	0	1	NA	0	1	NA
ENSMUSG00000000439	Mkrn2	protein_coding	-	-	-0.00777664	0.95333	1	-0.0829105	0.581687	0.799827	0.0410941	0.758955	0.874807	0.0110612	0.941068	1	0.209049	0.116645	0.262587	-0.00235349	0.987434	1	0.228347	0.0996019	0.223864
ENSMUSG00000000440	Pparg	protein_coding	L37	B32	0.504799	0.0413336	0.115535	0.252677	0.363465	0.653643	0.396841	0.110305	0.22601	0.257773	0.35309	1	-0.718214	0.00427444	0.0196697	0.232027	0.402991	1	-0.525924	0.0441427	0.121029
ENSMUSG00000000441	Raf1	protein_coding	-	-	0.207797	0.0678915	0.170192	-0.106489	0.404488	0.686924	0.25421	0.0257649	0.0716317	-0.0916278	0.472767	1	0.370726	0.00113459	0.00647107	-0.116881	0.359598	1	0.341408	0.00411705	0.0179374
ENSMUSG00000000486	2001-09-01	protein_coding	L35	B41	0.0168682	0.930559	1	0.146816	0.497496	0.749502	-0.254358	0.189264	0.340366	-0.14701	0.497045	1	0.248188	0.199863	0.38379	-0.135151	0.532329	1	0.183058	0.365748	0.564855
ENSMUSG00000000489	Pdgfb	protein_coding	L27	B15	1.20012	0.00651693	0.0253272	0.432938	0.379564	0.666104	1.24538	0.00478033	0.0174917	-0.0282784	0.954286	1	0.201421	0.648723	0.820121	0.146638	0.766055	1	0.278365	0.546455	0.730103
ENSMUSG00000000530	Acvrl1	protein_coding	L32	B18	1.21109	0.000804876	0.00413627	0.446076	0.269323	0.577513	1.10623	0.00221954	0.00907921	-0.0904277	0.823005	1	-0.403507	0.265692	0.467279	0.0010883	0.997851	1	-0.106341	0.778688	0.901439
ENSMUSG00000000531	Grasp	protein_coding	-	-	0.428281	0.122482	0.265468	0.428436	0.169979	0.476499	0.595129	0.0328177	0.086933	0.224592	0.472722	1	1.21484	1.08e-05	0.000114259	0.093264	0.765947	1	1.44348	4.72e-07	6.07e-06
ENSMUSG00000000532	Acvr1b	protein_coding	L18	B32	0.779456	0.000153264	0.000965908	0.322008	0.163261	0.469329	1.04114	4.36e-07	4.37e-06	-0.306643	0.186173	1	0.624154	0.0024793	0.0125105	-0.0488356	0.832754	1	0.950396	9.98e-06	9.56e-05
ENSMUSG00000000538	Tom1l2	protein_coding	L33	B29	-0.0429618	0.834464	0.945239	0.372284	0.105244	0.390777	-0.160309	0.436979	0.618007	-0.143353	0.53378	1	-0.323238	0.117084	0.263198	0.0503333	0.826753	1	-0.0311166	0.88495	0.962834
ENSMUSG00000000544	Gpa33	protein_coding	-	-	-0.00729002	0.996105	1	0	1	NA	1.48785	0.305788	0.481878	0	1	1	2.03828	0.150765	0.315762	0	1	1	1.57941	0.282795	0.474897
ENSMUSG00000000552	Zfp385a	protein_coding	L3	B7	-0.0855907	0.649557	0.822222	0.322269	0.126	0.421672	0.14889	0.429924	0.611337	-0.0905657	0.667776	1	-0.117233	0.53453	0.731086	0.247207	0.240175	1	0.154139	0.433623	0.632825
ENSMUSG00000000555	Itga5	protein_coding	L15	B6	0.787906	1.01e-05	8.32e-05	-0.238445	0.23635	0.546351	1.20202	1.68e-11	3.53e-10	0.265428	0.184912	1	0.444302	0.0130576	0.0484355	0.19242	0.336494	1	0.642418	0.000580652	0.00342564
ENSMUSG00000000560	Gabra2	protein_coding	-	-	-1.3168	0.427383	NA	0.543129	0.733385	NA	-0.891828	0.5909	NA	-0.412064	0.795354	NA	-0.742577	0.654498	NA	0.772532	0.628474	NA	-0.729496	0.65521	NA
ENSMUSG00000000561	Wdr77	protein_coding	L18	B1	-0.239909	0.135454	0.28628	-0.100876	0.577401	0.796611	-0.398768	0.0141075	0.043677	0.0738848	0.681378	1	-0.0323128	0.841043	0.945451	0.00114041	0.994944	1	0.0950935	0.570414	0.749392
ENSMUSG00000000562	Adora3	protein_coding	L10	B18	0.730456	0.0811227	0.195538	0.651222	0.168276	0.47446	1.67935	5.37e-05	0.000346022	-0.166437	0.733406	1	0.643334	0.128871	0.282012	0.572525	0.223619	1	1.07586	0.0131638	0.0462568
ENSMUSG00000000563	Atp5f1	protein_coding	L16	B12	-0.0886916	0.533839	0.729918	-0.376124	0.0185005	0.193716	-0.0618902	0.664473	0.807078	0.215614	0.176058	1	-0.204807	0.151183	0.316365	-0.0453964	0.775841	1	-0.252375	0.0906298	0.208693
ENSMUSG00000000567	Sox9	protein_coding	L10	-	0.252921	0.620861	0.7999	1.31695	0.0180009	0.191701	0.332492	0.521908	0.692059	-0.302084	0.612414	1	0.232644	0.653835	0.823707	-0.0314255	0.957087	1	1.17821	0.0238945	0.0745814
ENSMUSG00000000568	Hnrnpd	protein_coding	L14	B4	-0.318549	0.0201071	0.0647652	-0.40234	0.00874525	0.142923	-0.280892	0.0406038	0.103372	0.0809457	0.597241	1	-0.0876298	0.522683	0.721885	-0.0180727	0.906097	1	-0.0652768	0.648704	0.809421
ENSMUSG00000000579	Dynlt1c	protein_coding	-	B36	0.151706	0.665355	0.833661	0.690459	0.0773194	0.345161	0.233651	0.50791	0.679757	-0.30838	0.438378	1	0.0676505	0.848046	0.949435	0.246793	0.529442	1	-0.0718821	0.845235	0.940723
ENSMUSG00000000581	C1d	protein_coding	L4	B8	0.00695225	0.972124	1	-0.483182	0.0317369	0.239058	0.181054	0.364047	0.545678	0.176942	0.426879	1	0.0454516	0.819744	0.933359	-0.242345	0.278326	1	0.0453206	0.827614	0.930479
ENSMUSG00000000594	Gm2a	protein_coding	L6	B7	0.469546	0.0486291	0.131399	0.478071	0.0723522	0.336828	0.615291	0.00978123	0.0320365	-0.15087	0.57082	1	-0.120037	0.61437	0.796103	0.0581416	0.82704	1	-0.0608692	0.806912	0.918525
ENSMUSG00000000600	Krit1	protein_coding	L1	B32	-0.373104	0.0941487	0.218635	-0.0581648	0.81544	0.92727	-0.374999	0.0928797	0.198644	0.236043	0.343015	1	-0.218767	0.32659	0.537687	0.048742	0.844801	1	-0.238577	0.305991	0.501059
ENSMUSG00000000605	Clcn4	protein_coding	L29	-	-0.481008	0.000550828	0.00295534	0.119798	0.441468	0.713832	-0.539883	0.000112045	0.000664751	-0.0422006	0.786323	1	-0.398191	0.0043075	0.0197679	-0.0197736	0.89886	1	-0.394228	0.00679942	0.0271827
ENSMUSG00000000606	Vmn2r88	protein_coding	-	-	NA	NA	NA	NA	NA	NA	NA	NA	NA	NA	NA	NA	NA	NA	NA	NA	NA	NA	NA	NA	NA
ENSMUSG00000000617	Grm6	protein_coding	L26	B41	-1.9672	0.000250362	0.00148921	0.689819	0.233129	NA	-1.63523	0.0024791	0.00999981	-0.348409	0.551616	1	0.262446	0.614617	0.796189	0.15719	0.786562	1	0.170196	0.754157	0.88432
ENSMUSG00000000627	Sema4f	protein_coding	L28	B41	0.24926	0.478878	0.682668	0.708368	0.0711302	0.334963	0.646793	0.0667301	0.153995	0.124228	0.754198	1	0.541347	0.124709	0.275087	0.381532	0.332335	1	0.725752	0.0471424	0.12703
ENSMUSG00000000628	Hk2	protein_coding	L15	B6	2.36636	1.7e-13	4.58e-12	0.0797224	0.82513	0.932255	2.19587	8.21e-12	1.8e-10	-0.231732	0.521251	1	3.23604	6.63e-24	2.33e-21	-0.199149	0.581183	1	2.44125	3.36e-13	1.36e-11
ENSMUSG00000000631	Myo18a	protein_coding	L19	B30	-0.706231	1.98e-06	1.87e-05	-0.0691051	0.677206	0.857433	-0.776998	1.79e-07	1.94e-06	-0.113634	0.49352	1	-0.918862	6.69e-10	1.8e-08	0.0283601	0.864218	1	-0.886048	1.21e-08	2.17e-07
ENSMUSG00000000632	Sez6	protein_coding	-	-	-0.360023	0.803904	NA	-0.113571	0.932543	NA	-0.24806	0.864113	NA	0.214056	0.873351	NA	-0.27514	0.849449	NA	0.0280441	0.983328	NA	-0.263625	0.851072	NA
ENSMUSG00000000673	Haao	protein_coding	L37	B38	-0.873863	0.0138369	0.0475162	0.327479	0.407935	0.690119	-1.73738	1.11e-06	1.04e-05	-0.382287	0.33462	1	-0.71404	0.0444102	0.128168	0.133352	0.736128	1	-0.758499	0.0409815	0.114363
ENSMUSG00000000682	Cd52	protein_coding	L6	B14	0.70681	0.00492725	0.0199984	0.42937	0.126276	0.422067	0.612962	0.014766	0.0453721	-0.304981	0.277623	1	0.108516	0.66605	0.831842	-0.141218	0.615121	1	-0.302018	0.250647	0.437444
ENSMUSG00000000686	Abhd15	protein_coding	L15	B37	-0.247192	0.442716	0.649544	0.316543	0.378531	0.665219	0.298863	0.353242	0.534386	0.155868	0.664837	1	0.179752	0.576509	0.766471	0.385228	0.28007	1	0.616309	0.062849	0.159163
ENSMUSG00000000690	Hoxb6	protein_coding	-	-	-0.0341547	0.937451	1	0.612808	0.203404	NA	0.191949	0.663148	0.806104	0.620852	0.194548	1	-0.125971	0.777138	0.908216	-0.121989	0.805993	1	0.13072	0.773181	0.897977
ENSMUSG00000000693	Loxl3	protein_coding	L3	B35	0.640402	0.000753352	0.00389875	0.519971	0.015179	0.178665	0.660076	0.000562464	0.00276284	0.057178	0.791218	1	-0.499887	0.0106692	0.0412924	0.0505225	0.814732	1	-0.132104	0.512045	0.701217
ENSMUSG00000000701	Tcl1b5	protein_coding	-	-	0	1	NA	0	1	NA	0	1	NA	0	1	NA	0	1	NA	0.0698755	0.936723	NA	0	1	NA
ENSMUSG00000000706	Btn1a1	protein_coding	-	-	-6.76031	4.57e-15	1.49e-13	-1.13368	0.15833	NA	-3.87977	2.44e-07	2.57e-06	0.399621	0.616859	1	-3.39817	4.47e-06	5.28e-05	0.447367	0.575336	1	-4.3435	3.69e-08	5.93e-07
ENSMUSG00000000708	Kat2b	protein_coding	-	B31	-0.387	0.0141605	0.0484285	-0.254825	0.149622	0.452958	-0.466103	0.00323327	0.0125638	0.313834	0.0747165	1	-0.926647	5.21e-09	1.16e-07	0.015049	0.931975	1	-0.815744	8.31e-07	1.02e-05
ENSMUSG00000000711	Rab5b	protein_coding	L34	B32	-0.0965994	0.648953	0.821686	0.159538	0.501215	0.751092	-0.262357	0.216843	0.376222	0.149993	0.527069	1	-0.648542	0.0022789	0.0116545	0.308688	0.192856	1	-0.596556	0.00723642	0.0286383
ENSMUSG00000000724	Cryba1	protein_coding	-	-	0	1	NA	0	1	NA	0	1	NA	0	1	NA	0	1	NA	0	1	NA	0	1	NA
ENSMUSG00000000730	Dnmt3l	protein_coding	L10	-	1.33178	0.0595109	0.154171	-0.320013	0.723176	NA	1.95771	0.00546156	0.0195715	0.453959	0.582852	1	1.92471	0.00617709	0.0264338	0.235368	0.778785	1	2.24048	0.00169579	0.00854782
ENSMUSG00000000731	Aire	protein_coding	-	-	-0.893886	0.166083	0.332371	0.100639	0.888068	NA	-2.17335	0.00104502	0.00471441	-0.149272	0.834776	1	-1.34968	0.0382142	0.114115	-0.0905419	0.899225	1	-0.847422	0.208989	0.385185
ENSMUSG00000000732	Icosl	protein_coding	L18	B38	-0.926986	6.91e-05	0.000475379	0.330367	0.203835	0.514696	-1.6418	2.15e-12	5.15e-11	-0.323079	0.214384	1	-0.969113	3.23e-05	0.000301257	-0.0749011	0.773339	1	-0.938361	0.000117602	0.000846039
ENSMUSG00000000738	Spg7	protein_coding	-	B8	-0.386736	0.016671	0.0553366	-0.0924583	0.609417	0.817547	-0.565756	0.00049264	0.00246417	0.0564908	0.754406	1	-0.545781	0.000762281	0.00462623	-0.0135811	0.940047	1	-0.612787	0.000296698	0.00189763
ENSMUSG00000000739	Sult5a1	protein_coding	L34	B25	-0.328164	0.542026	0.737263	0.0635803	0.916879	0.970498	-0.39417	0.483406	0.659138	-0.993295	0.141704	1	-0.680168	0.234717	0.429012	-0.598674	0.349184	1	-0.043701	0.937382	0.993293
ENSMUSG00000000740	Rpl13	protein_coding	L8	B1	0.0728647	0.675625	0.841357	-0.0360893	0.852915	0.943501	0.121704	0.484687	0.660373	-0.00582985	0.976105	1	0.343081	0.048823	0.137868	-0.0615484	0.751832	1	0.0648693	0.721661	0.861077
ENSMUSG00000000743	Chmp1a	protein_coding	-	B3	0.0447786	0.750892	0.890067	-0.150066	0.343197	0.63824	0.158682	0.261426	0.430972	0.00997861	0.949641	1	-0.0251183	0.858931	0.95616	-0.0878127	0.578411	1	-0.0325764	0.825329	0.929185
ENSMUSG00000000751	Rpa1	protein_coding	-	B12	-0.727288	3.69e-06	3.3e-05	-0.510494	0.00369368	0.0999807	-0.690695	1.13e-05	8.62e-05	0.0728811	0.678011	1	-0.885293	1.84e-08	3.6e-07	-0.0357442	0.838659	1	-0.873156	1.1e-07	1.61e-06
ENSMUSG00000000753	Serpinf1	protein_coding	L22	B21	-0.167419	0.653048	0.824963	0.038147	0.927075	0.975014	-0.500074	0.182556	0.33122	0.179416	0.666045	1	0.59381	0.110148	0.252285	-0.17427	0.675881	1	0.73143	0.0591465	0.151711
ENSMUSG00000000759	Tubgcp3	protein_coding	-	B32	-0.850604	1.48e-13	4.01e-12	-0.369811	0.00411203	0.103681	-0.777611	1.65e-11	3.46e-10	0.0869795	0.498136	1	-0.715333	5.51e-10	1.51e-08	-0.0925932	0.471073	1	-0.819662	1.03e-11	3.2e-10
ENSMUSG00000000766	Oprm1	protein_coding	-	-	-0.205885	0.90175	NA	-1.26441	0.467938	NA	-1.10561	0.512769	NA	1.10909	0.520022	NA	-1.17914	0.485138	NA	0.716572	0.678128	1	-0.365786	0.830172	NA
ENSMUSG00000000776	Polr3d	protein_coding	L8	-	-0.182025	0.266474	0.464477	-0.0882945	0.632111	0.830834	-0.268151	0.104399	0.216543	-0.0218165	0.905504	1	0.137534	0.401549	0.613454	-0.061928	0.736008	1	0.156591	0.35947	0.557937
ENSMUSG00000000782	Tcf7	protein_coding	L37	B37	-0.979223	0.000990901	0.00494757	0.583141	0.0787292	0.347289	-1.50183	4.64e-07	4.63e-06	-0.477398	0.150498	1	0.148328	0.617658	0.79811	-0.201937	0.54288	1	0.375497	0.22658	0.407788
ENSMUSG00000000787	Ddx3x	protein_coding	L18	B32	-0.201639	0.432291	0.640095	-0.334507	0.243569	0.553139	-0.0789906	0.758389	0.87433	-0.0587793	0.837619	1	0.0524933	0.838019	0.943899	-0.176392	0.538556	1	0.230229	0.391087	0.590563
ENSMUSG00000000791	Il12rb1	protein_coding	L7	B14	3.63732	8.97e-31	2.09e-28	0.470819	0.187241	0.495796	3.47093	3.94e-28	7.4e-26	-1.14897	0.00189765	0.442345	1.61266	3.65e-07	5.5e-06	-0.665678	0.0671468	1	1.63338	7.69e-07	9.46e-06
ENSMUSG00000000792	Slc5a5	protein_coding	-	-	-2.39579	1.45e-05	0.000115572	0.700748	0.192602	NA	-2.59362	1.38e-05	0.000102888	-0.42256	0.450204	1	-1.21662	0.0192563	0.0660515	0.353467	0.512937	1	-1.37024	0.0115558	0.0416998
ENSMUSG00000000794	Kcnn3	protein_coding	L34	B4	-1.71203	0.00279839	0.0121947	-0.009877	0.987189	1	-1.50716	0.00958264	0.0314996	-0.0738769	0.904213	1	0.214554	0.695147	0.85225	-0.748402	0.232304	1	0.702477	0.213656	0.391552
ENSMUSG00000000804	Usp32	protein_coding	-	B34	-2.30581	4.86e-17	1.99e-15	-0.50433	0.100024	0.383055	-1.87872	8.2e-12	1.8e-10	0.4797	0.117526	1	-2.07709	4.15e-14	2.56e-12	0.23131	0.450422	1	-2.27222	2.66e-15	1.47e-13
ENSMUSG00000000805	Car4	protein_coding	L31	B5	3.30207	0.000165925	0.00103788	0.844264	0.417664	0.697766	4.28553	9.33e-07	8.83e-06	1.07243	0.291684	1	5.09227	4.71e-09	1.06e-07	1.05807	0.296927	1	6.3403	8.75e-13	3.3e-11
ENSMUSG00000000811	Txnrd3	protein_coding	L33	B30	-0.392631	0.208698	0.392457	0.164609	0.637059	0.832951	-0.181881	0.56207	0.726014	-0.11983	0.73191	1	0.849677	0.00611201	0.0262062	0.17336	0.618144	1	0.936119	0.00373942	0.0165521
ENSMUSG00000000817	Fasl	protein_coding	L35	B41	1.62391	2.12e-06	1.99e-05	0.674755	0.082973	0.354931	1.71326	6.32e-07	6.17e-06	-0.0353104	0.929154	1	1.72217	5.31e-07	7.78e-06	-0.641091	0.115947	1	1.87668	1.36e-07	1.95e-06
ENSMUSG00000000823	Zfp512b	protein_coding	-	B32	-0.233023	0.275733	0.47487	-0.0275326	0.908349	0.966622	-0.0481703	0.821907	0.916901	-0.291908	0.222519	1	0.349198	0.102257	0.23879	-0.0584491	0.806803	1	0.526118	0.0184318	0.0606376
ENSMUSG00000000826	Dnajc5	protein_coding	-	-	0.148548	0.26002	0.456574	0.0535282	0.717037	0.87771	0.329324	0.012597	0.0396056	-0.060568	0.681721	1	0.348735	0.0082154	0.0332718	0.0279363	0.849872	1	0.346034	0.0120832	0.0432394
ENSMUSG00000000827	Tpd52l2	protein_coding	-	B13	-0.281825	0.0222577	0.0703194	-0.174137	0.208727	0.519525	-0.192341	0.120145	0.241227	0.111742	0.417659	1	-0.245771	0.0468625	0.133686	0.0809672	0.55686	1	-0.3029	0.0189633	0.0619369
ENSMUSG00000000838	Fmr1	protein_coding	L1	-	-0.658792	0.0136248	0.0469144	-0.530573	0.075525	0.342186	-0.666789	0.0126032	0.0396198	0.203894	0.493973	1	-0.449124	0.0926839	0.222344	-0.255569	0.391511	1	-0.400833	0.151037	0.305955
ENSMUSG00000000861	Bcl11a	protein_coding	L37	B28	-1.54695	8.33e-06	6.93e-05	0.0638917	0.868893	0.952252	-1.99569	9.43e-09	1.28e-07	0.0677915	0.860958	1	-1.33756	0.000116897	0.000930077	0.180432	0.641045	1	-1.39515	0.000120587	0.000864083
ENSMUSG00000000869	Il4	protein_coding	L26	B34	-0.0607625	0.927425	0.999796	0.114013	0.880161	NA	-0.0282038	0.967062	1	0.379774	0.606948	1	1.25577	0.0524235	0.145577	0.365585	0.619544	1	1.48992	0.0248863	0.0769033
ENSMUSG00000000876	Pxmp4	protein_coding	L34	-	-0.40554	0.0410707	0.114972	-0.108282	0.626475	0.827545	-0.277971	0.162829	0.304126	0.101999	0.645531	1	-0.630759	0.00157569	0.00853518	0.0965741	0.663008	1	-0.532583	0.0104763	0.0386812
ENSMUSG00000000881	Dlg3	protein_coding	L34	-	0.297784	0.0569648	0.14888	0.457898	0.0092005	0.147258	0.354787	0.0244473	0.06861	-0.0694798	0.695884	1	0.435331	0.00558013	0.0243739	0.18634	0.290025	1	0.823142	4.04e-07	5.27e-06
ENSMUSG00000000884	Gnb1l	protein_coding	-	-	-0.712162	0.0110651	0.0394384	-0.271625	0.388744	0.674296	-0.567234	0.0451119	0.112514	-0.0403655	0.897013	1	-0.317625	0.257264	0.456963	-0.371897	0.236482	1	-0.200898	0.489785	0.681783
ENSMUSG00000000889	Dbh	protein_coding	L22	-	0.149073	0.927495	0.999808	0	1	NA	0	1	1	0	1	1	1.99808	0.212143	0.39968	0	1	1	1.96507	0.22936	0.411443
ENSMUSG00000000901	Mmp11	protein_coding	L27	B38	-0.852862	0.00511979	0.0206658	0.290527	0.385793	0.670935	-0.878038	0.00476271	0.01743	0.086037	0.797726	1	0.0052827	0.98599	1	0.299528	0.368474	1	0.29097	0.348937	0.546481
ENSMUSG00000000902	Smarcb1	protein_coding	-	B8	-0.0540496	0.731308	0.878056	-0.0077933	0.964767	0.989424	-0.289865	0.0666162	0.153856	0.0578789	0.742532	1	-0.230085	0.144902	0.307065	0.128319	0.466044	1	-0.241629	0.142678	0.293485
ENSMUSG00000000903	Vpreb3	protein_coding	L31	B38	-0.75695	0.102394	0.232854	0.684094	0.184008	0.491852	-1.27467	0.00625939	0.0220001	-0.154522	0.764693	1	-0.300824	0.516176	0.716202	0.401412	0.435761	1	-0.540384	0.264323	0.453704
ENSMUSG00000000915	Hip1r	protein_coding	L18	B40	0.308979	0.107107	0.240861	0.374268	0.0808337	0.350031	0.0483743	0.801018	0.90288	-0.516335	0.0161915	0.910819	0.654696	0.000639991	0.00399873	-0.00177007	0.993414	1	0.457227	0.0225728	0.0713629
ENSMUSG00000000916	Nsun5	protein_coding	-	-	-0.291158	0.0222366	0.0702802	0.147972	0.300176	0.604002	-0.375338	0.00363986	0.0138683	-0.109383	0.44527	1	-0.0414905	0.745284	0.887846	0.0332551	0.815486	1	0.140226	0.289732	0.482444
ENSMUSG00000000934	Top1mt	protein_coding	-	-	0.365755	0.0706735	0.175722	-0.151426	0.51373	0.759049	0.214713	0.294399	0.468712	-0.333053	0.151634	1	0.720454	0.000373624	0.00254516	-0.240015	0.298686	1	0.451382	0.0327504	0.0955676
ENSMUSG00000000938	Hoxa10	protein_coding	-	-	-0.011648	0.994218	NA	0.368663	0.808713	NA	0.646083	0.687752	NA	0.992283	0.515132	NA	0.776372	0.629163	NA	0.905805	0.552359	NA	0.931794	0.554728	NA
ENSMUSG00000000942	Hoxa4	protein_coding	L27	-	0.462709	0.330407	0.536361	0.66271	0.214884	NA	0.02629	0.957826	1	0.447156	0.404869	1	0.602821	0.20936	0.39619	0.654242	0.215997	1	1.27427	0.00840276	0.0323526
ENSMUSG00000000948	Gm38393	protein_coding	L27	-	-0.590511	0.499673	0.7012	-0.884176	0.38593	NA	-0.0853817	0.922306	0.981551	-1.67463	0.119491	1	0.457514	0.59292	0.779979	-0.134281	0.889239	1	0.327304	0.712127	0.854498
ENSMUSG00000000957	Mmp14	protein_coding	L3	B18	1.73656	1.24e-12	2.98e-11	0.212086	0.438705	0.711863	1.79907	1.92e-13	5.44e-12	0.0723969	0.791522	1	1.17303	1.64e-06	2.16e-05	0.137017	0.616741	1	1.53158	2.09e-09	4.31e-08
ENSMUSG00000000958	Slc7a7	protein_coding	L6	B4	0.261628	0.449486	0.655708	0.404014	0.295628	0.601162	0.0277123	0.936245	0.989765	-0.010404	0.97853	1	-0.363101	0.294916	0.500796	0.115874	0.764258	1	-0.322997	0.372371	0.572099
ENSMUSG00000000959	Oxa1l	protein_coding	-	-	0.134011	0.189758	0.365985	-0.0764065	0.507199	0.754448	0.123269	0.229921	0.392927	-0.0532488	0.643174	1	0.144711	0.158075	0.326429	-0.0973216	0.396982	1	0.100004	0.349876	0.547407
ENSMUSG00000000976	Heatr6	protein_coding	-	-	-0.257823	0.0935689	0.217663	-0.00225872	0.989539	1	-0.329942	0.03259	0.0864298	-0.403542	0.0194683	0.958352	-0.369635	0.0165695	0.0585923	-0.0496964	0.772684	1	-0.413709	0.0102254	0.0379089
ENSMUSG00000000982	Ccl3	protein_coding	L13	B18	3.12892	1.16e-12	2.79e-11	0.278858	0.578432	0.797337	3.08325	2.6e-12	6.17e-11	0.350803	0.482666	1	2.94297	2.4e-11	8.58e-10	-0.577942	0.258	1	3.07918	1.88e-11	5.49e-10
ENSMUSG00000000983	Wfdc18	protein_coding	L13	B25	0.0245286	0.966549	1	-0.571647	0.416649	NA	0.377982	0.521047	0.691223	-0.398795	0.560507	1	-0.0026377	0.996472	1	-0.201328	0.76446	1	0.14118	0.817013	0.924281
ENSMUSG00000001014	Icam4	protein_coding	-	-	-4.91782	5.94e-14	1.68e-12	-0.739186	0.302569	0.606308	-3.9438	1.48e-09	2.26e-08	0.33692	0.638109	1	-3.40005	1.65e-07	2.67e-06	0.290417	0.68516	1	-4.61555	1.44e-11	4.32e-10
ENSMUSG00000001016	Ilf2	protein_coding	-	-	-0.352098	0.00172259	0.00800585	-0.343938	0.00644132	0.125551	-0.32139	0.00435875	0.0161688	0.163289	0.193291	1	-0.040185	0.720698	0.870835	0.0344138	0.78404	1	-0.17276	0.141313	0.291541
ENSMUSG00000001017	Chtop	protein_coding	-	B1	-0.374071	5.6e-05	0.000392899	-0.158801	0.127459	0.422664	-0.458559	8.96e-07	8.52e-06	0.0955083	0.357452	1	-0.28441	0.0022427	0.0115082	-0.0230343	0.824433	1	-0.355295	0.000256691	0.00166479
ENSMUSG00000001018	Snapin	protein_coding	-	B31	0.00601436	0.964167	1	0.0104099	0.944943	0.980984	0.196706	0.143178	0.275537	-0.0545638	0.717059	1	-0.0287692	0.830618	0.939257	-0.0506307	0.736356	1	0.0140991	0.919857	0.982807
ENSMUSG00000001020	S100a4	protein_coding	L6	B7	1.1181	0.00536601	0.0215022	0.818368	0.0728282	0.337447	0.811842	0.0485994	0.119464	0.549664	0.231587	1	1.95172	9.5e-07	1.32e-05	1.25462	0.0046913	0.371283	1.55229	0.000174868	0.00119493
ENSMUSG00000001021	S100a3	protein_coding	-	-	-0.377177	0.641897	0.816333	-1.33606	0.187649	NA	0.499459	0.532006	0.700499	-2.93216	0.013591	0.871052	-0.413881	0.617944	0.798157	-1.00207	0.298607	1	-0.702617	0.418469	0.618463
ENSMUSG00000001023	S100a5	protein_coding	-	B30	-1.80281	0.304843	0.507147	-0.79255	0.651186	NA	-1.54716	0.378599	NA	-1.65974	0.342984	NA	-0.413201	0.813685	0.929909	-1.69015	0.334178	1	-0.600169	0.733211	0.869665
ENSMUSG00000001025	S100a6	protein_coding	L10	B7	1.31258	8.05e-08	9.61e-07	0.205709	0.453855	0.7228	1.45662	2.68e-09	3.91e-08	0.343166	0.210736	1	1.92657	3.32e-15	2.46e-13	0.400837	0.143499	1	2.05246	9.16e-16	5.58e-14
ENSMUSG00000001027	Scn4a	protein_coding	L22	B38	-1.20162	0.00353408	0.0149546	0.64218	0.160544	0.466884	-2.10723	4.12e-07	4.14e-06	-0.515232	0.261832	1	-0.503712	0.220901	0.410943	0.26667	0.56025	1	-0.55504	0.196534	0.368453
ENSMUSG00000001029	Icam2	protein_coding	L34	B4	-0.0187319	0.95586	1	0.271512	0.472412	0.733106	-0.436359	0.198054	0.352163	-0.350645	0.353985	1	-0.628378	0.0638407	0.169253	-0.0396511	0.916444	1	-0.878994	0.0131463	0.046209
ENSMUSG00000001034	Mapk7	protein_coding	-	B9	0.277997	0.11669	0.256002	0.232604	0.242107	0.55246	0.229972	0.196071	0.349751	-0.163873	0.411318	1	0.169971	0.339012	0.552216	-0.00906494	0.963654	1	0.160546	0.386791	0.586443
ENSMUSG00000001036	Epn2	protein_coding	L19	B30	0.492736	0.0258421	0.0794797	0.615534	0.0128868	0.167927	0.594956	0.00729357	0.0249867	0.0210191	0.932691	1	0.867062	8.82e-05	0.000731548	0.0205779	0.934038	1	1.28066	2.65e-08	4.43e-07
ENSMUSG00000001039	B9d1	protein_coding	L30	-	0.807391	0.00353237	0.01495	0.54128	0.0897975	0.367181	0.472163	0.100339	0.210314	0.25491	0.429642	1	0.219539	0.448674	0.656576	-0.0166198	0.959672	1	0.419713	0.153564	0.30961
ENSMUSG00000001052	Sec24b	protein_coding	-	B33	0.594835	3.05e-07	3.34e-06	0.452559	0.000512572	0.0431542	0.489989	2.61e-05	0.0001819	-0.150617	0.249762	1	0.408421	0.00045493	0.00300204	0.107758	0.408687	1	0.468809	0.000114933	0.000828864
ENSMUSG00000001053	N4bp3	protein_coding	L27	B40	-0.323881	0.380177	0.587352	0.472671	0.250419	0.559061	-0.80105	0.0311128	0.0832839	-0.0660982	0.872623	1	0.0165247	0.964298	1	0.312273	0.447561	1	0.0796369	0.83623	0.935431
ENSMUSG00000001054	Rmnd5b	protein_coding	-	-	-0.240902	0.0299679	0.0893915	0.0281309	0.821658	0.930471	-0.127345	0.254386	0.422992	-0.169005	0.176284	1	0.0866657	0.435377	0.644377	-0.0147117	0.905845	1	0.0699968	0.545394	0.729513
ENSMUSG00000001056	Nhp2	protein_coding	L8	B12	-0.129795	0.525714	0.723229	-0.659437	0.00408265	0.103319	-0.113032	0.581077	0.742149	-0.0704896	0.758028	1	0.183509	0.369732	0.583815	-0.251336	0.272213	1	0.115667	0.588514	0.763999
ENSMUSG00000001062	Vps9d1	protein_coding	-	-	0.569073	0.000145808	0.000923951	0.386788	0.0215773	0.206048	0.789702	1.44e-07	1.59e-06	-0.229385	0.176045	1	0.440201	0.00341784	0.0163806	0.0835656	0.620043	1	0.437175	0.00531022	0.02218
ENSMUSG00000001065	Zfp276	protein_coding	-	-	0.131104	0.381	0.588212	0.468335	0.00516141	0.114806	0.0821281	0.584912	0.745591	-0.0516705	0.758693	1	-0.0392109	0.79422	0.918485	0.255195	0.127552	1	-0.0859354	0.583848	0.760013
ENSMUSG00000001076	C1ql4	protein_coding	-	-	-1.42859	0.405811	0.614123	-0.979913	0.558319	NA	-1.34697	0.43316	NA	-0.448258	0.788883	NA	-0.647516	0.706333	0.860984	-0.998696	0.550801	1	-1.22052	0.474162	0.667923
ENSMUSG00000001082	Mfsd10	protein_coding	L15	B18	0.280825	0.127225	0.273183	-0.104279	0.613946	0.819615	0.450933	0.0144514	0.044519	0.0516713	0.802236	1	0.589819	0.0013632	0.00756847	-0.0222356	0.914173	1	0.493916	0.0102674	0.038023
ENSMUSG00000001089	Luzp1	protein_coding	L18	B7	1.06967	9.21e-08	1.09e-06	0.254409	0.258746	0.56756	1.09566	4.72e-08	5.72e-07	-0.0826314	0.714353	1	0.842299	2.71e-05	0.000258072	-0.142987	0.526444	1	0.959826	4.56e-06	4.72e-05
ENSMUSG00000001095	Slc13a2	protein_coding	L10	-	1.28942	0.0398496	0.112228	1.51019	0.0290662	NA	0.760919	0.242344	0.408365	1.74181	0.0107112	0.817046	-1.63445	0.0394291	0.116994	0.74845	0.292648	1	-0.92234	0.216745	0.395554
ENSMUSG00000001098	Kctd10	protein_coding	L19	-	0.16496	0.276171	0.475433	0.34018	0.04479	0.277114	0.197356	0.193475	0.346117	0.0141757	0.933433	1	0.374074	0.0135933	0.0500232	0.0445366	0.792876	1	0.558562	0.000415908	0.00255406
ENSMUSG00000001100	Poldip2	protein_coding	-	-	0.0140997	0.922758	0.997317	-0.287156	0.0794721	0.348282	0.181541	0.212872	0.371161	0.0721975	0.65765	1	0.0885328	0.543392	0.737324	-0.00753185	0.963128	1	0.106808	0.482448	0.675078
ENSMUSG00000001103	Sebox	protein_coding	-	-	0	1	1	0.931141	0.548984	NA	0	1	1	0	1	1	0	1	1	0	1	1	0	1	1
ENSMUSG00000001105	Ift20	protein_coding	L30	B2	0.0157292	0.929962	1	-0.0835196	0.677924	0.857965	-0.111555	0.534963	0.703111	0.203026	0.310692	1	0.3102	0.0832239	0.205147	0.00106232	0.995773	1	-0.0890097	0.634786	0.798436
ENSMUSG00000001119	Col6a1	protein_coding	L26	B27	0.511891	0.259445	0.455828	0.196967	0.6973	0.868316	0.211014	0.642341	0.790921	0.254705	0.614851	1	1.42674	0.00166514	0.00894379	-0.171563	0.734847	1	1.78417	0.000166476	0.00114522
ENSMUSG00000001120	Pcbp3	protein_coding	L33	-	-0.319312	0.214278	0.400066	0.285266	0.320209	0.619671	0.073275	0.776387	0.886818	0.0232634	0.935644	1	0.292747	0.252794	0.451703	0.254471	0.372954	1	0.824417	0.00177481	0.0088628
ENSMUSG00000001123	Lgals9	protein_coding	L5	B18	0.958797	5.02e-07	5.31e-06	-0.814285	0.000139569	0.0216707	1.6514	4.87e-18	2.64e-16	-0.0232722	0.913158	1	-0.287789	0.131902	0.286627	-0.842154	8.11311e-05	0.0153227	-0.742959	0.000200425	0.00134654
ENSMUSG00000001127	Araf	protein_coding	-	-	-0.0266052	0.774429	0.904527	0.162699	0.11799	0.410927	-0.125484	0.178512	0.325478	-0.187943	0.0716156	1	0.0802532	0.388238	0.60157	-0.0847048	0.415923	1	0.108912	0.261824	0.451207
ENSMUSG00000001128	Cfp	protein_coding	L8	B4	1.54637	5.24e-11	1.01e-09	0.479688	0.0684771	0.330707	1.5818	1.9e-11	3.95e-10	-0.362577	0.168779	1	0.658682	0.00519105	0.0229807	0.170118	0.518244	1	0.828921	0.000766021	0.00435547
ENSMUSG00000001131	Timp1	protein_coding	L3	B5	3.04102	2.37e-08	3.11e-07	0.716243	0.239672	0.55002	3.21678	3.55e-09	5.1e-08	0.828176	0.173413	1	4.36756	1.05e-15	8.51e-14	0.446703	0.463533	1	4.80541	2.64e-17	2.13e-15
ENSMUSG00000001134	Uxt	protein_coding	-	B3	-0.054626	0.766686	0.899511	-0.339977	0.105111	0.390777	0.0252698	0.89161	0.961854	0.207174	0.315036	1	0.176635	0.33854	0.551594	-0.0408846	0.843421	1	0.0278662	0.884946	0.962834
ENSMUSG00000001138	Cnnm3	protein_coding	L32	-	-0.268726	0.0711552	0.176567	0.340671	0.0405426	0.265817	-0.348193	0.0206105	0.0596164	0.0979717	0.556606	1	-0.012706	0.932144	0.995854	0.197348	0.23496	1	-0.0103674	0.946826	0.998668
ENSMUSG00000001143	Lman2l	protein_coding	-	-	0.0810932	0.72486	0.874035	0.458344	0.0751313	0.341453	-0.168181	0.467508	0.645106	-0.0970544	0.707214	1	-0.19448	0.400422	0.612504	0.103671	0.687606	1	-0.382594	0.113495	0.247058
ENSMUSG00000001150	Mcm3ap	protein_coding	-	-	-0.287114	0.00945658	0.0346023	-0.085624	0.490431	0.745109	-0.157307	0.156461	0.295048	-0.114658	0.355195	1	0.110181	0.319333	0.52955	-0.0455408	0.71304	1	0.054659	0.63611	0.799632
ENSMUSG00000001151	Pcnt	protein_coding	L33	B32	-0.534658	1.6e-05	0.000125942	-0.396667	0.00428431	0.105642	-0.505361	4.71e-05	0.000308306	-0.0401277	0.772055	1	-0.510213	3.94e-05	0.000360517	-0.0503505	0.716169	1	-0.57647	8.8e-06	8.56e-05
ENSMUSG00000001155	Ftcd	protein_coding	-	B21	-1.39983	0.142715	0.297387	0.0851	0.931606	0.976609	-0.398787	0.664765	0.807202	-0.760943	0.466752	1	-0.441869	0.629719	0.806257	0.100711	0.918033	1	-0.913374	0.347266	0.544486
ENSMUSG00000001156	Mxd1	protein_coding	L12	B16	-0.476141	0.0579393	0.150906	-0.196557	0.483571	0.740161	-0.329533	0.189554	0.340835	0.683698	0.0147368	0.879285	-0.572783	0.0226021	0.0753124	0.47572	0.0897371	1	-0.683316	0.00927117	0.0350831
ENSMUSG00000001157	Gmcl1	protein_coding	-	B38	-0.0625435	0.687669	0.850287	0.149652	0.392176	0.676659	-0.150908	0.336781	0.516264	0.105558	0.545399	1	-0.0913307	0.559656	0.751337	-0.113458	0.51706	1	-0.212464	0.193373	0.364056
ENSMUSG00000001158	Snrnp27	protein_coding	-	B8	-0.0653324	0.655245	0.826288	-0.256212	0.121272	0.41577	-0.0400925	0.785237	0.892916	0.170101	0.299214	1	-0.135256	0.357677	0.571637	-0.031347	0.848558	1	-0.212651	0.165809	0.327245
ENSMUSG00000001166	Oas1c	protein_coding	L5	-	-0.939075	3.42e-06	3.07e-05	-0.619537	0.00661629	0.125713	-1.82611	4.59e-18	2.5e-16	-0.222861	0.322547	1	-0.812722	6.42e-05	0.000553272	-1.05909	4.04728e-06	0.00132761	-1.76074	5.81e-16	3.67e-14
ENSMUSG00000001168	Oas1h	protein_coding	-	-	0.0077097	0.993775	NA	0	1	NA	0	1	NA	0	1	NA	0	1	NA	0	1	NA	0	1	NA
ENSMUSG00000001173	Ocrl	protein_coding	-	B4	0.0981583	0.542414	0.737436	-0.176922	0.330216	0.627167	0.448199	0.00547434	0.0196051	-0.0286932	0.874039	1	0.176399	0.274777	0.478409	-0.175486	0.33274	1	0.553445	0.0009915	0.00540886
ENSMUSG00000001175	Calm1	protein_coding	-	B13	0.709199	4.69e-11	9.11e-10	0.0939166	0.436366	0.710313	0.692669	1.33e-10	2.44e-09	0.0505617	0.675128	1	0.524116	1.17e-06	1.59e-05	0.0219351	0.855705	1	0.378146	0.00079649	0.00450186
ENSMUSG00000001211	Agpat3	protein_coding	-	B41	0.120869	0.344923	0.5514	0.104957	0.464166	0.728782	0.0398889	0.755816	0.872637	-0.13679	0.340396	1	0.0805456	0.529717	0.727381	-0.00953679	0.946943	1	0.167004	0.212118	0.389552
ENSMUSG00000001225	Slc26a3	protein_coding	L24	B26	-2.50811	0.0190522	0.061935	-0.347028	0.74405	NA	-0.536175	0.579465	0.74071	-0.179526	0.863924	1	-2.56873	0.0216803	0.0727908	0.678833	0.503265	1	-3.03528	0.0110626	0.0403281
ENSMUSG00000001227	Sema6b	protein_coding	L18	B18	1.63329	5e-07	5.29e-06	0.462852	0.205802	0.51617	1.79355	3.53e-08	4.38e-07	0.637723	0.0803058	1	2.23573	5.82e-12	2.33e-10	0.581218	0.110893	1	2.48045	2.36e-13	9.84e-12
ENSMUSG00000001228	Uhrf1	protein_coding	L6	B10	-1.24671	0.000695193	0.00363422	-0.876492	0.0326111	0.241039	-1.16365	0.00155049	0.00663773	0.0787442	0.847717	1	-1.34879	0.000243914	0.00175889	-0.110046	0.78842	1	-1.47758	0.000120461	0.000863706
ENSMUSG00000001229	Dpp9	protein_coding	-	B13	0.563188	3.92e-05	0.000285395	0.146339	0.341641	0.637107	0.38649	0.00491408	0.0179124	-0.249611	0.105716	1	0.214436	0.118698	0.265573	0.0422479	0.783491	1	0.190834	0.183548	0.3514
ENSMUSG00000001240	Ramp2	protein_coding	L32	B27	0.856521	0.00496357	0.0201122	0.435933	0.201452	0.511973	1.20174	8.15e-05	0.000501361	0.195131	0.567683	1	0.485307	0.112148	0.255323	0.173207	0.611875	1	0.686104	0.0313885	0.0925559
ENSMUSG00000001247	Lsr	protein_coding	-	B7	1.04177	4.87e-06	4.24e-05	0.610389	0.0183125	0.193665	1.16616	3.7e-07	3.75e-06	0.107934	0.680838	1	0.891593	0.000105838	0.000855841	0.374783	0.147932	1	0.807361	0.000725302	0.00415731
ENSMUSG00000001248	Gramd1a	protein_coding	L15	B40	0.130301	0.318173	0.522337	0.670169	4.344e-06	0.00172879	-0.106692	0.414593	0.59748	-0.236326	0.10608	1	0.301051	0.0211508	0.0713887	0.0580319	0.691093	1	0.332148	0.0149386	0.0511094
ENSMUSG00000001249	Hpn	protein_coding	L20	B4	-1.27049	7.29e-07	7.5e-06	-0.435367	0.128359	0.423756	-0.316502	0.216152	0.375378	0.154307	0.588409	1	-1.22012	2.09e-06	2.68e-05	0.108078	0.704639	1	-0.733838	0.0061085	0.0249062
ENSMUSG00000001260	Gabrg1	protein_coding	-	-	0	1	NA	0.0829262	0.924937	NA	0.1751	0.859356	NA	0.137729	0.875654	NA	0	1	NA	0	1	NA	0.0328365	0.972091	NA
ENSMUSG00000001270	Ckb	protein_coding	L27	B30	-0.587109	0.102467	0.232911	0.291524	0.467218	0.730493	-0.530907	0.14011	0.271136	0.0838313	0.83442	1	-0.65747	0.067674	0.176491	0.209313	0.601607	1	-0.796167	0.0342431	0.0991446
ENSMUSG00000001280	Sp1	protein_coding	-	B32	-0.553808	0.000164774	0.00103148	-0.131591	0.423347	0.70192	-0.657551	7.91e-06	6.21e-05	-0.0289081	0.860317	1	-0.463269	0.00163272	0.00878721	-0.0347415	0.832491	1	-0.487794	0.00150923	0.00773142
ENSMUSG00000001281	Itgb7	protein_coding	L35	B13	1.06276	7.86e-06	6.57e-05	0.608117	0.0221523	0.208212	0.819267	0.000574806	0.00281742	-0.34524	0.194692	1	0.0958551	0.687236	0.846814	0.066365	0.802946	1	0.1621	0.514738	0.703231
ENSMUSG00000001285	Myg1	protein_coding	-	B8	-0.214272	0.0385916	0.109512	-0.0593504	0.612676	0.819225	-0.212554	0.0427661	0.10781	0.0795672	0.49356	1	-0.0748109	0.472743	0.677706	0.133783	0.248016	1	-0.0932054	0.389624	0.589322
ENSMUSG00000001288	Rarg	protein_coding	L34	B7	-0.0870445	0.72274	0.872649	0.611657	0.0254382	0.218654	0.331062	0.177505	0.324184	0.133914	0.62552	1	0.203189	0.40784	0.618865	0.145971	0.594494	1	0.293606	0.251646	0.438682
ENSMUSG00000001289	Pfdn5	protein_coding	-	B35	0.172098	0.272195	0.470961	0.214979	0.220237	0.530745	0.201528	0.198983	0.353348	-0.0737143	0.674393	1	0.261584	0.0953174	0.226866	0.051349	0.769637	1	0.256619	0.117403	0.25362
ENSMUSG00000001300	Efnb2	protein_coding	L33	B4	-1.27567	0.00116217	0.00567422	0.55388	0.202233	0.512611	-1.16416	0.00317946	0.0123946	0.0156069	0.971409	1	0.209499	0.591007	0.778264	0.190865	0.660635	1	0.230449	0.5711	0.749689
ENSMUSG00000001305	Rrp15	protein_coding	L2	B13	-0.15354	0.453889	0.660027	-0.439596	0.0572767	0.308434	-0.134614	0.513094	0.684853	-0.0172757	0.940032	1	0.528266	0.00985416	0.0387127	-0.237119	0.302576	1	0.390609	0.0676861	0.168057
ENSMUSG00000001313	Rnd2	protein_coding	L33	-	-0.128864	0.746487	0.887551	0.389308	0.381453	0.667328	0.475632	0.231983	0.395557	0.0391262	0.930455	1	1.08521	0.00567403	0.0247395	0.0126354	0.977481	1	1.38961	0.000611879	0.00358653
ENSMUSG00000001323	Srr	protein_coding	L29	-	-0.364463	0.193858	0.371904	-0.0619585	0.843511	0.939255	-0.381193	0.175583	0.321366	0.000705218	0.998205	1	-0.942737	0.000842157	0.00503033	-0.00769441	0.980407	1	-0.996879	0.000723081	0.00414659
ENSMUSG00000001333	Sync	protein_coding	L22	-	-1.08094	0.0106143	0.0381005	0.212522	0.647458	NA	-1.16611	0.00687843	0.0238104	0.348726	0.450611	1	-1.41489	0.00110316	0.00631258	0.114762	0.804532	1	-0.989956	0.0256433	0.0787451
ENSMUSG00000001334	Fndc5	protein_coding	L22	B20	0.45123	0.43315	0.640533	0.455818	0.477676	0.736785	0.0216887	0.970128	1	-0.440219	0.496397	1	-1.57173	0.00784945	0.0321224	-0.450724	0.485823	1	-1.31124	0.0322098	0.0944107
ENSMUSG00000001348	Acp5	protein_coding	L6	B28	0.497197	0.00827271	0.0309124	0.126192	0.548995	0.780305	0.251657	0.181641	0.329949	0.00522197	0.980215	1	0.435814	0.0206723	0.0700859	0.16423	0.435284	1	0.637055	0.00121165	0.00642008
ENSMUSG00000001349	Cnn1	protein_coding	L27	B35	-3.20422	7.18e-11	1.36e-09	0.255251	0.629963	0.829376	-3.25558	7.85e-11	1.5e-09	0.385802	0.465975	1	-1.82922	0.000150608	0.00115875	0.21071	0.690627	1	-2.03615	5.47e-05	0.000432068
ENSMUSG00000001366	Fbxo9	protein_coding	-	B34	-2.06035	3.17e-12	7.2e-11	-0.210167	0.52344	0.764724	-1.80738	1e-09	1.57e-08	0.485591	0.14008	1	-1.66423	1.8e-08	3.55e-07	0.268007	0.415497	1	-1.89627	8.53e-10	1.88e-08
ENSMUSG00000001376	Vps50	protein_coding	-	-	-0.137073	0.526325	0.723865	-0.230321	0.343415	0.638563	-0.196393	0.365919	0.547671	0.0922121	0.7032	1	-0.297222	0.171067	0.344736	-0.0579975	0.810737	1	-0.244147	0.281155	0.47331
ENSMUSG00000001380	Hars	protein_coding	-	B13	-1.00235	9.75e-12	2.08e-10	-0.570924	0.000526854	0.0437139	-0.87948	2.42e-09	3.56e-08	0.226561	0.167655	1	-0.908515	6.99e-10	1.87e-08	-0.139067	0.397382	1	-1.04399	1.23e-11	3.74e-10
ENSMUSG00000001383	Zmat2	protein_coding	-	B9	-0.400066	0.000240477	0.00143924	-0.335393	0.00613249	0.123557	-0.379223	0.000523968	0.00259884	0.182265	0.134165	1	-0.513804	2.61e-06	3.27e-05	-0.0270217	0.824434	1	-0.598238	1.63e-07	2.3e-06
ENSMUSG00000001403	Ube2c	protein_coding	L6	B34	-1.60636	0.000136595	0.000871267	-0.636881	0.174958	0.482884	-1.649	9.06e-05	0.000550383	0.447546	0.340366	1	-1.67028	7.33e-05	0.000620854	0.266815	0.569758	1	-2.05496	3.04e-06	3.28e-05
ENSMUSG00000001415	Smg5	protein_coding	-	-	-0.401793	0.00036728	0.00207475	-0.146565	0.24574	0.554732	-0.496996	1.1e-05	8.44e-05	-0.035428	0.778789	1	-0.138127	0.220889	0.410943	0.0232788	0.853488	1	-0.241115	0.0409135	0.114187
ENSMUSG00000001416	Cct3	protein_coding	L2	B12	-0.0540565	0.72442	0.873833	-0.453597	0.00826982	0.139488	-0.0328407	0.830542	0.922175	-0.0126835	0.941039	1	0.0748973	0.625347	0.803246	-0.194382	0.257112	1	0.0644093	0.687887	0.838041
ENSMUSG00000001418	Glmp	protein_coding	-	B13	0.900102	8.92e-10	1.44e-08	0.388718	0.0183459	0.193716	0.76325	2.17e-07	2.3e-06	-0.0259122	0.875339	1	0.373702	0.0112208	0.0429408	0.133752	0.417221	1	0.373647	0.0151738	0.0517573
ENSMUSG00000001419	Mef2d	protein_coding	L18	B32	-0.19416	0.315049	0.519004	0.356706	0.0985608	0.381197	-0.208524	0.28086	0.453444	-0.12602	0.559676	1	0.32907	0.0885786	0.215049	0.140343	0.515754	1	0.221902	0.272035	0.462281
ENSMUSG00000001420	Tmem79	protein_coding	L24	-	-0.426155	0.136067	0.287301	-0.0668428	0.836449	0.936326	-0.763495	0.0107329	0.034688	-0.0369562	0.908246	1	-0.0827432	0.772827	0.905796	0.124996	0.693234	1	-0.520783	0.0852546	0.199888
ENSMUSG00000001424	Snd1	protein_coding	L6	B13	0.887878	8.75e-09	1.23e-07	-0.00704574	0.967535	0.990503	0.799736	2.26e-07	2.39e-06	-0.346166	0.0457711	1	0.643916	3.07e-05	0.00028815	-0.216919	0.210201	1	0.550363	0.000652938	0.00379606
ENSMUSG00000001435	Col18a1	protein_coding	L6	B4	-0.426409	0.297901	0.499611	0.0852706	0.851945	0.943367	-0.304691	0.457358	0.636161	0.363788	0.425524	1	0.200434	0.624515	0.802815	0.308971	0.498521	1	0.55767	0.192152	0.362574
ENSMUSG00000001436	Slc19a1	protein_coding	-	-	-0.107416	0.674215	0.840525	-0.434138	0.13055	0.427419	-0.141395	0.581063	0.742149	-0.123157	0.666868	1	0.1713	0.50283	0.70572	-0.104047	0.715944	1	0.178709	0.503226	0.693085
ENSMUSG00000001440	Kpnb1	protein_coding	-	-	-0.21075	0.0413514	0.115556	-0.420449	0.000278813	0.0313209	-0.222931	0.0310876	0.0832358	0.0711536	0.537915	1	-0.249229	0.0159172	0.0567444	-0.0915848	0.427955	1	-0.23208	0.0317436	0.0932884
ENSMUSG00000001441	Npepps	protein_coding	-	B5	0.366663	0.00397889	0.0166108	0.201038	0.159827	0.466834	0.43383	0.000679109	0.00326095	0.0964403	0.499989	1	0.28172	0.0273583	0.0875631	0.114971	0.4209	1	0.260468	0.0506409	0.134459
ENSMUSG00000001444	Tbx21	protein_coding	L35	B15	2.77829	1.37e-08	1.87e-07	0.834059	0.126858	0.42243	2.37202	1.27e-06	1.18e-05	-0.361105	0.510566	1	1.51319	0.0020159	0.0105248	-0.535179	0.3298	1	1.63259	0.00141339	0.00731358
ENSMUSG00000001445	Mrpl10	protein_coding	-	B8	0.209881	0.0871666	0.206212	-0.0705562	0.610699	0.818174	0.0916378	0.458091	0.636639	0.0418126	0.761932	1	0.0504302	0.682681	0.843431	-0.0730567	0.596841	1	0.00534044	0.966892	1
ENSMUSG00000001467	Cyp51	protein_coding	L6	B30	-0.392704	0.102958	0.233785	-0.0770371	0.774953	0.908218	-0.397671	0.0995996	0.209128	-0.00424295	0.987421	1	-0.267633	0.267025	0.468841	-0.24082	0.371339	1	-0.363923	0.148594	0.302148
ENSMUSG00000001472	Tcf25	protein_coding	-	-	0.133974	0.291087	0.492374	0.119289	0.400736	0.683546	0.222122	0.0802212	0.177644	-0.148316	0.296262	1	0.26058	0.0400932	0.11849	-0.0922659	0.515731	1	0.28991	0.0289028	0.086536
ENSMUSG00000001473	Tubb6	protein_coding	L8	B4	0.895814	0.0037383	0.0157119	-0.117677	0.734306	0.886066	0.7998	0.00973056	0.0319125	0.218536	0.527448	1	1.42574	3.92e-06	4.7e-05	-0.11712	0.735207	1	1.38984	1.65e-05	0.000149761
ENSMUSG00000001482	Def8	protein_coding	L15	B6	0.207864	0.304368	0.506709	-0.172621	0.447126	0.71783	0.737137	0.000270326	0.00145319	0.12985	0.56645	1	-0.140194	0.489596	0.693042	0.0802672	0.723023	1	-0.0298701	0.887865	0.964714
ENSMUSG00000001493	Meox1	protein_coding	L28	-	-1.33367	0.00329407	0.0140642	0.937054	0.0477345	0.284499	-1.3261	0.00470351	0.0172603	0.228684	0.635309	1	-0.126967	0.771599	0.905402	0.0287018	0.952786	1	-0.773062	0.0967085	0.219074
ENSMUSG00000001494	Sost	protein_coding	L34	-	-1.76811	0.0876804	0.207205	-1.38973	0.237416	NA	-1.70391	0.113729	0.231554	-1.13951	0.313962	1	0.237111	0.797394	0.920188	-0.0627145	0.951601	1	1.23297	0.178373	0.344486
ENSMUSG00000001496	Nkx2-1	protein_coding	L33	-	0	1	1	0.969141	0.467473	0.730686	0	1	1	0	1	1	0	1	1	0	1	1	0	1	1
ENSMUSG00000001497	Pax9	protein_coding	L24	B25	-1.4111	0.235492	0.426156	-0.388083	0.763236	NA	-1.46858	0.21696	0.376339	1.63111	0.119305	1	-1.56245	0.18899	0.369941	1.14186	0.291504	1	-1.06641	0.389066	0.588869
ENSMUSG00000001504	Irx2	protein_coding	L34	B25	-0.111752	0.930027	1	1.95146	0.107852	0.394514	0	1	1	0.85287	0.522509	1	0.718899	0.563922	0.755312	1.3779	0.273596	1	0	1	1
ENSMUSG00000001506	Col1a1	protein_coding	L6	B27	0.614378	0.153181	0.313457	0.274763	0.56686	0.790797	0.374243	0.384486	0.566641	0.354281	0.460158	1	0.652415	0.129387	0.282822	-0.0184979	0.969249	1	1.14716	0.0106777	0.039277
ENSMUSG00000001507	Itga3	protein_coding	L18	B26	0.341308	0.235737	0.426423	0.578571	0.072277	0.336828	0.491384	0.0886866	0.192117	0.0536079	0.868328	1	0.0698041	0.809369	0.927427	-0.138634	0.668638	1	0.323775	0.282179	0.47436
ENSMUSG00000001508	Sgca	protein_coding	L22	-	0.557135	0.540556	0.7358	1.05897	0.289061	NA	1.89433	0.0340354	0.0896091	0.219589	0.831326	1	1.63218	0.0684709	0.17794	1.36209	0.165734	1	1.47769	0.110507	0.242254
ENSMUSG00000001510	Dlx3	protein_coding	L24	-	0.666132	0.696447	0.856318	-0.732086	0.677901	NA	-1.31377	0.446468	0.626905	-0.766332	0.663738	1	0.0555195	0.9743	1	-0.781966	0.657312	1	-1.17391	0.501813	0.69204
ENSMUSG00000001517	Foxm1	protein_coding	L6	B10	-0.181413	0.43032	0.638296	-0.551505	0.0321768	0.240387	-0.320125	0.164423	0.306377	0.247021	0.336406	1	-0.190359	0.408174	0.61909	0.138427	0.590117	1	-0.448252	0.0625041	0.158513
ENSMUSG00000001518	Itfg2	protein_coding	-	-	-0.413386	0.00424597	0.0175835	0.037392	0.817675	0.928532	-0.478099	0.00109832	0.00492482	-0.14961	0.356991	1	0.197024	0.171481	0.345397	0.0123777	0.938908	1	0.107638	0.473565	0.667352
ENSMUSG00000001520	Nrip2	protein_coding	-	-	-1.88109	0.0127037	0.044156	0.436759	0.557982	NA	-2.97975	0.00120707	0.00534337	-1.35481	0.109721	1	-0.522457	0.455519	0.662834	-0.497684	0.523448	1	-1.12509	0.134438	0.281122
ENSMUSG00000001521	Tulp3	protein_coding	-	B28	0.306551	0.133603	0.283406	0.158371	0.492216	0.746589	0.432007	0.0353901	0.0924951	-0.259938	0.262816	1	0.0731466	0.722505	0.872323	-0.0527639	0.819045	1	0.0712272	0.739826	0.873628
ENSMUSG00000001524	Gtf2h4	protein_coding	-	B10	0.00748171	0.970258	1	-0.312163	0.169911	0.476499	-0.178491	0.377968	0.56003	-0.0996892	0.658938	1	-0.0557852	0.782119	0.911808	0.0298632	0.894454	1	-0.259997	0.217391	0.396384
ENSMUSG00000001525	Tubb5	protein_coding	L6	B10	-0.394997	0.0414802	0.115838	-0.579742	0.00742209	0.131768	-0.435203	0.0247072	0.0692206	0.14292	0.509146	1	-0.492937	0.0109606	0.0421314	-0.0719533	0.739623	1	-0.55891	0.00580498	0.0238087
ENSMUSG00000001542	Ell2	protein_coding	L2	B34	-0.18891	0.426533	0.634553	-0.446808	0.0927668	0.370834	-0.787586	0.000936741	0.00429621	0.331127	0.212082	1	0.0204388	0.931459	0.995545	-0.125783	0.635685	1	-0.427498	0.0854121	0.200178
ENSMUSG00000001552	Jup	protein_coding	L33	B4	0.203503	0.369424	0.576358	0.41654	0.100273	0.383413	0.105532	0.642064	0.790794	-0.240423	0.343678	1	-0.599466	0.00839812	0.033893	0.0881928	0.727951	1	-0.326729	0.168762	0.331239
ENSMUSG00000001555	Fkbp10	protein_coding	L10	B14	0.378301	0.244756	0.437649	0.223145	0.540571	0.774921	0.667128	0.040502	0.10317	0.373362	0.304652	1	1.14049	0.000445029	0.00294874	0.0949266	0.794466	1	1.5291	6.26e-06	6.26e-05
ENSMUSG00000001558	Klhl10	protein_coding	-	-	-0.485637	0.527733	0.724878	-0.19266	0.823041	NA	-1.10618	0.169157	0.312742	-0.370947	0.667318	1	-0.88021	0.26596	0.467588	-0.130748	0.878192	1	-0.817426	0.316347	0.51207
ENSMUSG00000001566	Mnx1	protein_coding	-	-	0	1	NA	0	1	NA	0	1	NA	0	1	NA	0	1	NA	0	1	NA	0	1	NA
ENSMUSG00000001569	Nom1	protein_coding	-	-	-0.110545	0.484908	0.687687	-0.32006	0.0719962	0.336193	-0.064979	0.682185	0.819893	-0.117198	0.508786	1	0.226124	0.153221	0.319222	-0.177582	0.316704	1	0.237367	0.15108	0.306015
ENSMUSG00000001576	Ergic1	protein_coding	L15	B5	1.30673	1.65e-12	3.91e-11	0.153518	0.460207	0.726508	1.03753	2.18e-08	2.79e-07	-0.106876	0.607477	1	1.70166	3.75e-20	7.11e-18	-0.07365	0.723156	1	1.44605	7.58e-14	3.37e-12
ENSMUSG00000001583	Tnk1	protein_coding	L19	B34	-5.00545	1.43e-15	4.96e-14	-0.244713	0.692817	0.866509	-4.22491	6.64e-12	1.48e-10	0.543517	0.377933	1	-2.96605	2.83e-07	4.39e-06	0.537876	0.382781	1	-3.41949	2.08e-08	3.54e-07
ENSMUSG00000001588	Acap1	protein_coding	L35	B40	-0.389186	0.0856225	0.203644	0.527592	0.0369321	0.254719	-0.821894	0.000287707	0.0015358	-0.319042	0.207386	1	-0.145313	0.521045	0.720294	0.0163351	0.948506	1	-0.281284	0.234766	0.417999
ENSMUSG00000001604	Tcea3	protein_coding	L28	B26	-0.886811	0.046684	0.126978	0.0647783	0.895545	0.961582	-0.885542	0.0505089	0.123257	-0.132814	0.788132	1	-1.24263	0.00651466	0.02758	-0.710176	0.157223	1	-1.05062	0.0256751	0.0787934
ENSMUSG00000001622	Csn3	protein_coding	-	B25	-0.31917	0.796588	NA	-0.45358	0.685761	NA	-0.336788	0.785438	NA	-0.0248578	0.982321	NA	-0.66004	0.593595	NA	0.00694587	0.995061	NA	-0.13026	0.912605	NA
ENSMUSG00000001627	Ifrd1	protein_coding	L15	B35	0.513898	0.00587292	0.0232037	0.125594	0.548844	0.780208	0.371003	0.047393	0.11714	-0.00145348	0.994464	1	0.593831	0.00147624	0.0081029	-0.100958	0.629946	1	0.633655	0.00115432	0.00615961
ENSMUSG00000001630	Stk38l	protein_coding	-	-	-0.484501	0.00246422	0.010913	0.0660983	0.712247	0.875076	-0.282203	0.0802685	0.177732	0.0517226	0.772114	1	-0.200272	0.212009	0.39949	0.193239	0.27662	1	-0.149377	0.37003	0.569863
ENSMUSG00000001632	Brpf1	protein_coding	L18	B33	-0.0597423	0.737521	0.881804	-0.120641	0.545496	0.777921	0.165882	0.352407	0.533728	-0.106292	0.594104	1	0.207516	0.244506	0.441217	0.00861246	0.965538	1	0.179175	0.336309	0.533459
ENSMUSG00000001642	Akr1b3	protein_coding	-	B12	0.546987	0.000396003	0.00221278	0.0421532	0.808014	0.924261	0.39021	0.0117231	0.0373157	-0.271995	0.117505	1	0.55492	0.000331763	0.00229815	-0.214164	0.21721	1	0.343592	0.0334759	0.0973232
ENSMUSG00000001655	Hoxc13	protein_coding	-	-	NA	NA	NA	NA	NA	NA	NA	NA	NA	NA	NA	NA	NA	NA	NA	NA	NA	NA	NA	NA	NA
ENSMUSG00000001656	Hoxc11	protein_coding	-	-	NA	NA	NA	NA	NA	NA	NA	NA	NA	NA	NA	NA	NA	NA	NA	NA	NA	NA	NA	NA	NA
ENSMUSG00000001657	Hoxc8	protein_coding	-	-	0.0815391	0.961375	1	0	1	NA	0	1	NA	0	1	NA	0	1	1	0	1	1	0.514496	0.757101	0.886449
ENSMUSG00000001661	Hoxc6	protein_coding	-	-	0.0703366	0.948156	1	-0.760828	0.565895	NA	0.542462	0.616733	0.770622	1.4983	0.179005	1	-0.556529	0.633777	0.809105	0.717413	0.535826	1	-0.493753	0.676092	0.829692
ENSMUSG00000001663	Gstt1	protein_coding	L28	B21	0.524412	0.20223	0.383656	0.0363265	0.936997	0.977934	0.603633	0.142427	0.2746	0.0858883	0.85166	1	-1.05828	0.0104869	0.0407364	0.21629	0.637501	1	-0.62087	0.149673	0.303716
ENSMUSG00000001665	Gstt3	protein_coding	L34	B4	1.81819	2.95e-07	3.24e-06	0.775111	0.0543293	0.301644	2.22094	3.97e-10	6.58e-09	0.225266	0.581228	1	1.24423	0.00051663	0.00333035	0.336739	0.406655	1	1.28134	0.000564275	0.00334493
ENSMUSG00000001666	Ddt	protein_coding	-	B9	1.71566	4.27e-17	1.77e-15	0.164714	0.485384	0.741188	1.71381	6.45e-17	2.94e-15	-0.089364	0.706387	1	1.01766	8.32e-07	1.17e-05	-0.0954634	0.686642	1	0.919271	1.87e-05	0.000166706
ENSMUSG00000001670	Tat	protein_coding	L17	B21	0.0814	0.893132	0.979851	1.53137	0.0191138	0.195002	0.444452	0.465581	0.643416	0.683895	0.305196	1	0.351528	0.563461	0.754902	0.431943	0.520135	1	0.0614058	0.922974	0.984798
ENSMUSG00000001672	Marveld3	protein_coding	-	-	0.533822	0.449712	0.65588	2.19222	0.00222429	0.080449	-0.544457	0.504566	0.677102	0.0985085	0.906408	1	2.41827	0.000264177	0.00188081	-2.28939	0.0463947	1	1.76646	0.0102819	0.0380585
ENSMUSG00000001674	Ddx18	protein_coding	-	B8	-0.195435	0.161947	0.326439	-0.338528	0.0311963	0.237941	-0.285103	0.0421375	0.106519	-0.0943338	0.546818	1	-0.0944493	0.49983	0.702648	-0.209434	0.181148	1	-0.116779	0.42433	0.623975
ENSMUSG00000001687	Ubl3	protein_coding	-	-	0.930806	9.39e-13	2.29e-11	0.406949	0.00551206	0.117136	0.859549	4.94e-11	9.76e-10	-0.108553	0.461257	1	0.926288	1.33e-12	6.1e-11	0.195726	0.181946	1	1.10893	3.84e-16	2.52e-14
ENSMUSG00000001700	Gramd3	protein_coding	L3	B37	1.12847	1.92e-05	0.00014836	0.426734	0.148477	0.451606	0.759629	0.00405088	0.0152041	-0.506602	0.0871771	1	1.49279	1.57e-08	3.14e-07	-0.250472	0.397082	1	1.2678	4.34e-06	4.51e-05
ENSMUSG00000001707	Eef1e1	protein_coding	L6	B12	-0.638173	0.0171153	0.0565482	-0.676057	0.0243922	0.21609	-0.705191	0.0086405	0.0288289	0.289706	0.331543	1	-0.660495	0.0138027	0.0506015	-0.0221404	0.940907	1	-0.698143	0.0127102	0.0450116
ENSMUSG00000001729	Akt1	protein_coding	-	B6	0.691339	3.39e-07	3.69e-06	0.0654539	0.666477	0.851751	0.823228	1.28e-09	1.97e-08	-0.0468121	0.757885	1	0.830395	9.12e-10	2.36e-08	-0.0690174	0.649422	1	0.935505	4.05e-11	1.12e-09
ENSMUSG00000001739	Cldn15	protein_coding	L30	B17	0.983503	0.0155256	0.0522135	0.495782	0.280043	0.58758	1.49184	0.000243104	0.0013252	0.605578	0.184661	1	0.196111	0.635016	0.809859	0.776936	0.087322	1	0.380485	0.373836	0.573589
ENSMUSG00000001741	Il16	protein_coding	L14	B40	-0.0078073	0.972999	1	0.446609	0.0830705	0.354931	-0.502107	0.0296436	0.0801519	-0.391685	0.128808	1	-0.256007	0.267287	0.469175	-0.03979	0.877317	1	-0.346632	0.150788	0.305528
ENSMUSG00000001750	Tcirg1	protein_coding	L7	B11	1.47824	3.97e-23	3.45e-21	0.607794	0.000275849	0.0313209	1.6671	5.96e-29	1.23e-26	-0.148886	0.374134	1	0.844179	1.61e-08	3.23e-07	0.0350541	0.834068	1	0.91522	4.59e-09	8.83e-08
ENSMUSG00000001751	Naglu	protein_coding	L5	B4	0.810448	0.000149694	0.000944637	0.258794	0.281317	0.588551	0.644914	0.00263235	0.0105363	-0.132579	0.582038	1	0.0891661	0.678326	0.840148	0.0490824	0.838104	1	0.298235	0.183116	0.350886
ENSMUSG00000001755	Coasy	protein_coding	-	-	0.249703	0.101851	0.231962	-0.0383489	0.823789	0.931628	0.24366	0.1121	0.229021	-0.0349201	0.838973	1	0.226574	0.139085	0.298203	-0.035697	0.835269	1	0.0900651	0.573331	0.751322
ENSMUSG00000001761	Smo	protein_coding	L28	B4	-0.694805	0.00672483	0.0260019	0.0729949	0.798549	0.920296	-0.285358	0.266315	0.436757	0.185182	0.51628	1	-0.108356	0.672044	0.835996	0.0230529	0.935653	1	0.432533	0.104039	0.231171
ENSMUSG00000001763	Tspan33	protein_coding	-	B34	-3.80005	1.04e-18	5.23e-17	-0.526662	0.271655	0.579384	-2.60362	1.41e-09	2.16e-08	0.463823	0.332915	1	-3.12324	3.87e-13	1.97e-11	0.416734	0.384322	1	-3.92715	2.56e-18	2.5e-16
ENSMUSG00000001767	Crnkl1	protein_coding	-	B9	-0.506576	0.00179499	0.00829147	-0.502429	0.00585348	0.121499	-0.466591	0.00415333	0.0155377	0.182046	0.314776	1	-0.40784	0.0121074	0.0456073	-0.0678919	0.70806	1	-0.490896	0.00384449	0.0169251
ENSMUSG00000001768	Rin2	protein_coding	L18	B4	0.733192	0.00115554	0.00564752	0.37189	0.143105	0.444309	0.79154	0.000472242	0.00237623	-0.0294392	0.908124	1	0.710777	0.00168441	0.00902932	-0.0588594	0.817388	1	1.11106	2.32e-06	2.57e-05
ENSMUSG00000001773	Folh1	protein_coding	L1	-	4.55917	2.37e-18	1.14e-16	0.379442	0.539838	NA	4.12993	2.92e-15	1.03e-13	-0.0313891	0.960213	1	0.802263	0.141066	0.301197	-0.266187	0.675878	1	0.934139	0.0955238	0.217099
ENSMUSG00000001774	Chordc1	protein_coding	L7	B8	0.173592	0.660045	0.829718	0.0490936	0.911249	0.968401	-0.279453	0.479288	0.654927	0.158738	0.718467	1	-0.193557	0.624042	0.802462	-0.10418	0.813007	1	-0.218724	0.596047	0.769583
ENSMUSG00000001783	Rtcb	protein_coding	-	-	0.23206	0.0222662	0.0703287	-0.122463	0.283089	0.590437	0.291245	0.00419659	0.0156637	-0.0959692	0.39963	1	0.126394	0.214106	0.402347	-0.157145	0.167795	1	0.100542	0.344054	0.541318
ENSMUSG00000001785	Pwp1	protein_coding	L12	-	-0.123758	0.337782	0.543819	-0.324621	0.0261237	0.219786	-0.0857245	0.508923	0.680754	-0.198533	0.171738	1	0.289498	0.0249319	0.081224	-0.216703	0.135441	1	0.283317	0.0353752	0.101753
ENSMUSG00000001786	Fbxo7	protein_coding	-	B34	-2.01167	3.11e-20	1.87e-18	-0.475107	0.050796	0.293092	-1.71573	4.16e-15	1.46e-13	0.383172	0.114418	1	-1.75064	1.11e-15	9e-14	0.069709	0.774049	1	-2.0936	5.39e-20	6.95e-18
ENSMUSG00000001794	Capns1	protein_coding	-	B18	0.572108	1.41e-05	0.000112726	0.0998242	0.498724	0.74997	0.710411	7.09e-08	8.33e-07	0.0950424	0.519349	1	0.239705	0.0691835	0.179268	0.114097	0.439084	1	0.263724	0.055738	0.144972
ENSMUSG00000001802	Lrp3	protein_coding	L27	B21	-0.422515	0.157333	0.319796	0.701606	0.0320809	0.239947	-0.424641	0.163786	0.305514	0.170402	0.607691	1	0.632122	0.0312986	0.0974479	0.263412	0.424648	1	1.04651	0.000532392	0.00317349
ENSMUSG00000001804	Dsg4	protein_coding	-	-	0	1	NA	0	1	NA	0	1	NA	0	1	NA	0	1	NA	0	1	NA	0.0390727	0.966793	NA
ENSMUSG00000001815	Evx2	protein_coding	-	-	0	1	NA	0	1	NA	0	1	NA	0	1	NA	0	1	NA	0	1	NA	0	1	NA
ENSMUSG00000001819	Hoxd13	protein_coding	-	-	0	1	NA	0	1	NA	0	1	NA	0	1	NA	0	1	NA	0	1	NA	0	1	NA
ENSMUSG00000001823	Hoxd12	protein_coding	-	-	NA	NA	NA	NA	NA	NA	NA	NA	NA	NA	NA	NA	NA	NA	NA	NA	NA	NA	NA	NA	NA
ENSMUSG00000001827	Folr1	protein_coding	-	B25	-2.90924	1.16e-05	9.39e-05	-1.96236	0.00747326	NA	-2.69035	6.47e-05	0.000408227	0.0092379	0.989397	1	-3.33008	1.71e-06	2.23e-05	-0.670834	0.338949	1	-2.71854	9.18e-05	0.000683027
ENSMUSG00000001829	Clpb	protein_coding	L30	B9	0.130256	0.359019	0.565508	-0.0313567	0.845005	0.940207	0.036308	0.799683	0.902264	-0.0376306	0.814055	1	0.0116446	0.935034	0.997383	-0.0175373	0.912572	1	0.085646	0.564675	0.744531
ENSMUSG00000001833	2007-09-01	protein_coding	L4	-	-0.126684	0.584957	0.770463	-0.230866	0.373284	0.662162	-0.193534	0.404312	0.58734	0.176342	0.496196	1	-0.126715	0.58498	0.773604	-0.084452	0.744553	1	0.00424368	0.986039	1
ENSMUSG00000001844	Zdhhc4	protein_coding	-	-	-0.00012876	0.999539	1	-0.0209355	0.933253	0.976837	0.237027	0.288578	0.462254	0.00739649	0.97637	1	0.458085	0.0399919	0.118259	-0.0566171	0.820622	1	0.530021	0.0228594	0.072095
ENSMUSG00000001847	Rac1	protein_coding	-	B35	0.698168	6.97e-11	1.32e-09	0.175091	0.14455	0.446134	0.818776	2.14e-14	6.9e-13	0.16714	0.163456	1	0.508056	2.14e-06	2.74e-05	0.127355	0.288247	1	0.597282	9.61e-08	1.42e-06
ENSMUSG00000001855	Nup214	protein_coding	-	-	0.0342961	0.838264	0.947727	-0.161425	0.39078	0.67576	0.0754585	0.653638	0.798776	-0.146201	0.436799	1	0.0194064	0.908112	0.982583	-0.1026	0.58515	1	-0.0641796	0.714995	0.856243
ENSMUSG00000001864	Aif1l	protein_coding	L22	-	-1.11234	0.0647776	0.164446	0.107645	0.869867	NA	-0.686231	0.256404	0.425204	-0.425609	0.523218	1	-0.266978	0.652856	0.823147	-0.00591749	0.992794	1	0.616698	0.307404	0.502708
ENSMUSG00000001865	Cpa3	protein_coding	L24	B4	1.85668	0.000244085	0.00145688	-0.181169	0.756164	0.898278	2.49155	8.45e-07	8.07e-06	-0.0313191	0.956827	1	2.04403	5.48e-05	0.000481192	0.131723	0.818846	1	1.81598	0.000578366	0.00341558
ENSMUSG00000001870	Ltbp1	protein_coding	L27	B4	0.63994	0.00840532	0.0313307	0.592279	0.0294841	0.23192	1.18441	1.07e-06	1.01e-05	0.162655	0.55127	1	0.668878	0.00598478	0.025825	0.120323	0.659256	1	1.17736	3.31e-06	3.53e-05
ENSMUSG00000001891	Ugp2	protein_coding	-	B9	0.700971	0.000736764	0.00382433	0.159922	0.492734	0.747128	0.777196	0.000186307	0.00104316	0.105011	0.652209	1	0.368808	0.0765002	0.192789	-0.0152965	0.947675	1	0.580089	0.00756998	0.0296893
ENSMUSG00000001901	Kcnh6	protein_coding	-	-	-2.12634	0.0167586	0.0555839	0.696323	0.449904	NA	-1.22212	0.161995	0.303186	-0.551221	0.559624	1	-1.23926	0.154514	0.321062	0.308683	0.73843	1	-1.235	0.170244	0.333153
ENSMUSG00000001909	Trmt1	protein_coding	-	-	0.0280143	0.852487	0.956625	0.00967452	0.954314	0.984259	-0.067613	0.654468	0.79948	-0.131674	0.435571	1	0.263815	0.0801118	0.199506	-0.0456819	0.786563	1	0.272631	0.0833647	0.196611
ENSMUSG00000001910	Nacc1	protein_coding	L15	B11	0.46106	1e-05	8.21e-05	0.0165909	0.887447	0.958954	0.37056	0.000396915	0.00203981	-0.0107255	0.927041	1	0.300514	0.00405984	0.0188611	0.103525	0.376195	1	0.257885	0.0182469	0.0601132
ENSMUSG00000001911	Nfix	protein_coding	L27	B4	-0.684249	0.00114635	0.00561272	-0.0738719	0.753405	0.896693	-0.353273	0.0934409	0.19949	0.00243856	0.991718	1	-1.1358	7.64e-08	1.33e-06	0.180735	0.441291	1	-0.846973	0.000121151	0.000867599
ENSMUSG00000001918	Slc1a5	protein_coding	L20	B28	-1.1154	6.71e-09	9.59e-08	-0.0729486	0.734272	0.886066	-1.46451	2.86e-14	9.1e-13	0.386478	0.0720017	1	-0.497347	0.00971826	0.0382718	0.478178	0.0260028	0.997307	-0.779542	0.000106344	0.000775703
ENSMUSG00000001924	Uba1	protein_coding	L14	B11	0.292669	0.0388481	0.110107	-0.162787	0.304427	0.607827	0.295463	0.037096	0.0963377	-0.0050359	0.974645	1	0.0611079	0.666376	0.831975	-0.0918841	0.561979	1	0.0870283	0.556997	0.738372
ENSMUSG00000001930	Vwf	protein_coding	L33	B35	-0.378166	0.220454	0.408458	0.130127	0.705727	0.87222	0.557345	0.0707729	0.161453	0.173704	0.614085	1	-0.340712	0.26995	0.472745	0.267282	0.437657	1	-0.153994	0.633091	0.796857
ENSMUSG00000001942	Siae	protein_coding	L27	B31	0.364281	0.160546	0.324373	0.0156278	0.95721	0.986004	0.234662	0.367344	0.549122	-0.0550903	0.849913	1	-0.490154	0.0606328	0.162692	0.0569548	0.844695	1	-0.500833	0.0663017	0.165544
ENSMUSG00000001943	Vsig2	protein_coding	L33	B26	1.02544	0.0129511	0.0448682	0.889717	0.0548422	0.302956	1.47133	0.000369343	0.00191401	0.274079	0.560361	1	1.59358	0.000108839	0.000876608	-0.12855	0.787686	1	2.17774	2.94e-07	3.96e-06
ENSMUSG00000001946	Esam	protein_coding	L20	B35	0.930204	0.00031086	0.00179592	0.543879	0.0600892	0.313911	1.11422	1.61e-05	0.000117947	0.187997	0.516653	1	1.00339	0.000102392	0.000832143	0.0440508	0.87931	1	1.14767	2.04e-05	0.000180154
ENSMUSG00000001948	Spa17	protein_coding	L30	B35	-1.27923	0.00103155	0.00511891	-1.09079	0.0163864	0.185443	-0.289399	0.447057	0.62709	-0.233439	0.581826	1	-0.606981	0.114139	0.25869	-0.152139	0.717661	1	-1.20231	0.0034632	0.0155752
ENSMUSG00000001962	Fam50a	protein_coding	-	B9	-0.573094	0.000349859	0.00198978	0.00919267	0.959096	0.986566	-0.636133	7.89e-05	0.000487539	0.222643	0.212876	1	-0.608952	0.000153432	0.00117611	0.143173	0.423121	1	-0.702788	2.89e-05	0.000246392
ENSMUSG00000001964	Emd	protein_coding	-	-	0.121736	0.402469	0.610476	-0.164728	0.313288	0.613729	0.226551	0.119928	0.240952	0.0409236	0.801677	1	0.0950155	0.514248	0.714689	-0.112164	0.491437	1	-0.0372987	0.806439	0.91809
ENSMUSG00000001983	Taco1	protein_coding	-	-	-0.183863	0.466313	0.67137	-0.166954	0.556056	0.784296	-0.454803	0.0737056	0.166781	0.218068	0.439254	1	-0.566725	0.0257959	0.0835884	0.12482	0.658034	1	-0.562221	0.0339643	0.0985001
ENSMUSG00000001985	Grik3	protein_coding	-	-	-1.86344	0.113452	0.251056	-0.921783	0.475551	NA	-1.42004	0.22773	0.390143	0.715257	0.514103	1	1.27049	0.191127	0.372661	-1.84119	0.155426	1	1.44287	0.140362	0.290101
ENSMUSG00000001986	Gria3	protein_coding	L33	-	0.641539	0.0381957	0.108617	0.313375	0.368973	0.658161	1.01542	0.0010525	0.00474257	0.276091	0.427848	1	-0.214508	0.494916	0.698005	0.178702	0.607982	1	0.566639	0.0800729	0.190911
ENSMUSG00000001988	Npas1	protein_coding	-	-	0	1	NA	0	1	NA	0.107719	0.941361	NA	0.199879	0.882992	NA	0	1	NA	0.363108	0.789184	NA	0.0726531	0.959184	NA
ENSMUSG00000001995	Sipa1l2	protein_coding	L20	B32	0.306252	0.274061	0.473	0.579035	0.0641904	0.321801	0.830715	0.00301075	0.0118276	-0.0456757	0.884225	1	0.825332	0.00319295	0.0154921	0.288546	0.356551	1	0.863607	0.00313204	0.0143263
ENSMUSG00000001998	Ap4e1	protein_coding	L18	B32	-0.287108	0.214445	0.400299	-0.180009	0.487295	0.742951	-0.237325	0.306015	0.482121	0.0122376	0.962252	1	0.00993983	0.965734	1	-0.0775986	0.764122	1	-0.0232148	0.923472	0.985093
ENSMUSG00000001999	Blvra	protein_coding	L6	B13	0.0941604	0.573459	0.761273	-0.310547	0.099166	0.38163	0.128782	0.442564	0.62327	0.0872997	0.641289	1	-0.505653	0.00266486	0.0132701	-0.0809427	0.66601	1	-0.601431	0.000625523	0.0036569
ENSMUSG00000002006	Pdzd4	protein_coding	-	B40	-2.13254	4.2e-08	5.29e-07	-0.286816	0.493887	NA	-2.29114	1.29e-08	1.71e-07	-0.261749	0.530869	1	-1.38266	0.00031596	0.00220563	-0.148622	0.720932	1	-1.1855	0.00280344	0.0130486
ENSMUSG00000002007	Srpk3	protein_coding	L37	B28	-2.34658	1.03e-05	8.44e-05	0.440474	0.455823	0.723629	-3.76739	2.29e-12	5.47e-11	-0.294374	0.618375	1	-1.86321	0.000460599	0.00303121	0.109201	0.853333	1	-2.24043	5.57e-05	0.000438626
ENSMUSG00000002010	Idh3g	protein_coding	-	-	-0.156758	0.234184	0.424518	-0.0673746	0.647938	0.839866	-0.104651	0.427763	0.609726	0.0944489	0.521579	1	-0.262579	0.0466253	0.133229	0.0681882	0.643511	1	-0.393603	0.00432937	0.0186763
ENSMUSG00000002012	Pnck	protein_coding	L27	-	-1.66714	0.000308232	0.00178229	0.699683	0.140534	NA	-1.16101	0.0120149	0.0380366	0.163381	0.734433	1	-0.342768	0.435395	0.644377	0.469721	0.322896	1	-0.192173	0.670926	0.82592
ENSMUSG00000002014	Ssr4	protein_coding	L9	B13	0.433669	0.00132329	0.00635091	0.0847731	0.576195	0.796055	0.530335	8.87e-05	0.000540526	-0.0461803	0.760753	1	0.747345	3.17e-08	5.95e-07	-0.0612032	0.686408	1	0.508072	0.000320718	0.00203688
ENSMUSG00000002015	Bcap31	protein_coding	-	B3	0.0740107	0.554179	0.746426	0.0149684	0.915165	0.969989	0.157442	0.209545	0.367049	0.0837389	0.55043	1	-0.0523986	0.676375	0.838979	-0.0267536	0.848758	1	-0.0690676	0.598146	0.770857
ENSMUSG00000002017	Fam98a	protein_coding	-	-	-0.0716339	0.65773	0.82813	-0.179579	0.322721	0.622027	-0.285523	0.0787791	0.175413	0.0987438	0.585303	1	-0.101251	0.532125	0.729127	-0.130563	0.471152	1	-0.110424	0.514029	0.702744
ENSMUSG00000002020	Ltbp2	protein_coding	L33	B34	-1.28862	0.000386054	0.00216573	0.202155	0.616753	0.821128	-1.56301	1.82e-05	0.000131911	0.339918	0.399724	1	-1.47214	5.28e-05	0.000467397	-0.148618	0.713056	1	-1.35522	0.000361995	0.00226427
ENSMUSG00000002028	Kmt2a	protein_coding	-	B32	-0.160281	0.316461	0.520657	0.39827	0.025926	0.219276	-0.401767	0.0121063	0.0382889	-0.241558	0.176995	1	-0.103719	0.51695	0.716907	0.0899693	0.614896	1	-0.281714	0.0923018	0.211654
ENSMUSG00000002031	Ift46	protein_coding	-	B9	0.126856	0.303845	0.50622	0.00157612	0.991021	1	0.0264817	0.832038	0.922896	0.112686	0.417732	1	0.33486	0.00681887	0.0286296	0.11037	0.426542	1	0.355581	0.00572284	0.0235415
ENSMUSG00000002032	Tmem25	protein_coding	L28	-	0.72254	0.243229	0.435993	1.12606	0.0995259	0.381944	-0.116768	0.860536	0.942047	0.568905	0.416517	1	1.21078	0.0498638	0.140073	0.567493	0.415949	1	1.01814	0.110717	0.242553
ENSMUSG00000002033	Cd3g	protein_coding	L35	B41	1.16212	9.4e-05	0.000623554	0.582811	0.0798617	0.34833	1.04554	0.000447027	0.00226682	-0.570803	0.0876986	1	0.724614	0.0150026	0.0541168	-0.53961	0.106236	1	0.665352	0.0325409	0.0950804
ENSMUSG00000002043	Trappc6a	protein_coding	-	B3	0.00162869	0.993601	1	0.0686294	0.763706	0.90255	0.125404	0.538619	0.706201	-0.0810784	0.722554	1	0.0184036	0.928071	0.993495	-0.0235118	0.917828	1	-0.0546048	0.797385	0.912143
ENSMUSG00000002052	Supt6	protein_coding	L18	B9	0.0188751	0.877094	0.970391	-0.024469	0.857877	0.945601	-0.0395551	0.746189	0.866615	-0.0989266	0.468979	1	0.0364809	0.765187	0.901153	-0.0407098	0.765609	1	0.0465122	0.715577	0.856727
ENSMUSG00000002055	Spag5	protein_coding	L6	B10	-1.54495	1.07e-07	1.25e-06	-0.824318	0.0111009	0.158595	-1.31899	5.73e-06	4.66e-05	0.298774	0.356896	1	-1.31832	5.78e-06	6.62e-05	0.0403032	0.901104	1	-1.59842	1.45e-07	2.08e-06
ENSMUSG00000002057	Foxn1	protein_coding	-	-	-0.194849	0.876882	0.970328	-0.0642515	0.955078	NA	-0.192553	0.878184	0.953163	-0.0646032	0.954848	1	-0.193244	0.877778	0.967107	-0.0647866	0.954728	1	-0.129891	0.914242	0.980005
ENSMUSG00000002058	Unc119	protein_coding	-	B18	0.252846	0.179039	0.35157	0.27708	0.188848	0.497961	0.498027	0.00821989	0.0276472	-0.0884402	0.675556	1	0.286782	0.128178	0.280951	0.0695194	0.741648	1	0.428334	0.0293898	0.0877376
ENSMUSG00000002059	Rab34	protein_coding	L20	B27	1.04364	0.000327386	0.00187561	0.614892	0.0603376	0.313924	1.46071	5.08e-07	5.04e-06	0.197248	0.549311	1	0.83539	0.00425008	0.0195799	0.355501	0.27805	1	1.51536	5.31e-07	6.75e-06
ENSMUSG00000002064	Sdf2	protein_coding	-	B1	0.399409	0.00314634	0.0135208	0.134807	0.376627	0.663933	0.310999	0.0222184	0.0634673	-0.0945574	0.535831	1	0.158451	0.244081	0.440614	0.0732665	0.630094	1	0.253224	0.0738638	0.179633
ENSMUSG00000002068	Ccne1	protein_coding	L6	B10	-1.26377	9.42e-06	7.76e-05	-0.79579	0.0125185	0.16562	-1.2246	1.79e-05	0.000129656	0.375731	0.237693	1	-1.40999	7.86e-07	1.12e-05	-0.00750097	0.981198	1	-1.72382	7.75e-09	1.44e-07
ENSMUSG00000002076	Hsf2bp	protein_coding	-	-	1.96972	0.0230191	0.0721983	1.7127	0.0745131	NA	2.37375	0.00632385	0.0221722	1.54014	0.109478	1	3.32313	9.13e-05	0.000752414	0.661027	0.517728	1	1.99497	0.0252768	0.0778685
ENSMUSG00000002083	Bbc3	protein_coding	L33	B35	-0.444281	0.107493	0.24146	0.188227	0.541329	0.775245	-0.298134	0.282158	0.454962	0.511379	0.0954675	1	-0.143378	0.60382	0.787836	0.510212	0.0960223	1	-0.146492	0.611185	0.780283
ENSMUSG00000002100	Mybpc3	protein_coding	L22	B20	0.179421	0.770637	0.902008	-0.0281708	0.967602	0.990503	0.691105	0.261627	0.43121	-0.343126	0.622532	1	1.26369	0.0387048	0.115293	-0.0515009	0.940548	1	1.39568	0.0279725	0.0844152
ENSMUSG00000002102	Psmc3	protein_coding	L8	B12	-0.206194	0.119818	0.261374	-0.421799	0.00451624	0.10733	-0.160187	0.227391	0.389718	0.176582	0.233376	1	-0.221969	0.0943212	0.225203	-0.0521908	0.724783	1	-0.325053	0.0190972	0.0622793
ENSMUSG00000002103	Acp2	protein_coding	L5	B6	1.28308	5.74e-08	7.05e-07	0.291823	0.269836	0.577801	1.1483	1.21e-06	1.12e-05	-0.252776	0.339605	1	-0.047941	0.83957	0.944863	-0.0088196	0.973401	1	0.244245	0.323526	0.519841
ENSMUSG00000002104	Rapsn	protein_coding	L27	-	1.10224	0.060881	0.156759	-0.208	0.763633	NA	1.57989	0.00727071	0.0249242	-0.699956	0.322382	1	1.55625	0.00809134	0.0329123	-0.495979	0.475653	1	1.58062	0.00937853	0.0353636
ENSMUSG00000002105	Slc39a13	protein_coding	-	-	0.181695	0.191002	0.367697	0.302249	0.0529223	0.297856	0.231515	0.0977072	0.206043	-0.130435	0.406477	1	0.140114	0.315901	0.525619	0.0649453	0.67768	1	0.212397	0.144004	0.295465
ENSMUSG00000002107	Celf2	protein_coding	-	-	0.841698	6.6e-06	5.6e-05	0.397106	0.0573472	0.308434	0.813011	1.36e-05	0.00010158	-0.18335	0.380677	1	0.769836	3.79e-05	0.000348484	-0.0255138	0.902852	1	0.756445	0.00010752	0.000783068
ENSMUSG00000002108	Nr1h3	protein_coding	L5	B18	1.62799	0.00127071	0.00613009	0.499465	0.374796	0.662698	1.30476	0.00981428	0.0321295	-0.1525	0.786472	1	-0.142068	0.778683	0.909364	0.220273	0.695502	1	0.00938971	0.98581	1
ENSMUSG00000002109	Ddb2	protein_coding	L27	B37	-0.158182	0.393645	0.601379	0.273259	0.187638	0.49667	-0.385764	0.0385771	0.0993277	-0.247513	0.234368	1	0.192322	0.299819	0.506684	-0.08235	0.691689	1	0.0947665	0.624749	0.791144
ENSMUSG00000002111	Spi1	protein_coding	L3	B18	1.44024	7.97e-10	1.3e-08	0.580902	0.0266775	0.221811	1.69157	5.33e-13	1.42e-11	-0.0498615	0.849312	1	0.820629	0.000467527	0.00306847	0.289465	0.269532	1	0.812473	0.000918038	0.00506856
ENSMUSG00000002129	Sf3a1	protein_coding	-	B10	0.104423	0.296328	0.497662	-0.014137	0.899842	0.963018	0.0127151	0.899192	0.966435	-0.0326942	0.770749	1	0.0651182	0.515918	0.715885	0.10262	0.359512	1	0.12296	0.239803	0.423997
ENSMUSG00000002147	Stat6	protein_coding	-	-	0.455334	0.00517162	0.0208299	0.453391	0.0127765	0.166934	0.261018	0.109263	0.224397	-0.12739	0.484573	1	-0.0264812	0.870956	0.963091	0.13552	0.456815	1	0.0177304	0.917121	0.981395
ENSMUSG00000002190	Clgn	protein_coding	-	-	-3.32013	2.97e-10	5.15e-09	-1.41433	0.0133566	NA	-3.15108	3.64e-09	5.22e-08	0.423402	0.449764	1	-3.65867	1.72e-11	6.36e-10	0.092491	0.869043	1	-4.40429	9.4e-14	4.14e-12
ENSMUSG00000002204	Napsa	protein_coding	L33	B30	0.682718	0.000547862	0.00294399	0.488537	0.0269897	0.222521	0.491983	0.0128284	0.0402006	-0.221758	0.316097	1	0.82734	2.82e-05	0.000267523	0.137416	0.534001	1	0.699824	0.000703222	0.00405044
ENSMUSG00000002205	Vrk3	protein_coding	-	-	-0.00142855	0.993015	1	0.0590691	0.74666	0.893214	-0.248683	0.129007	0.254557	-0.0114843	0.949899	1	-0.251476	0.124444	0.274615	0.128875	0.480161	1	-0.278042	0.10386	0.230926
ENSMUSG00000002210	Smg9	protein_coding	L15	-	-0.169349	0.312276	0.515818	-0.088879	0.636167	0.832675	-0.0597442	0.722055	0.848985	-0.085907	0.647165	1	-0.148511	0.37643	0.589929	0.123722	0.509007	1	-0.0430966	0.805746	0.917434
ENSMUSG00000002221	Paxip1	protein_coding	-	B33	-0.695757	4.57e-05	0.000327295	-0.487913	0.0106376	0.156508	-0.571833	0.000817217	0.00381895	0.141183	0.458816	1	-0.319082	0.0615544	0.164585	-0.0403629	0.832315	1	-0.486332	0.00642474	0.0259392
ENSMUSG00000002222	Rmnd5a	protein_coding	L20	B34	-0.431898	0.0221713	0.0700893	-0.0131916	0.950165	0.983172	-0.184512	0.328706	0.507535	0.237253	0.260636	1	-0.325064	0.085295	0.209128	0.247423	0.240688	1	-0.0814552	0.67983	0.832268
ENSMUSG00000002227	Mov10	protein_coding	L7	B14	0.888926	4.14e-05	0.000299947	0.0672619	0.782235	0.911835	0.475443	0.028724	0.078002	-0.14708	0.545777	1	-0.167332	0.442341	0.650941	-0.379114	0.11984	1	-0.458594	0.0441092	0.120972
ENSMUSG00000002228	Ppm1j	protein_coding	L14	B41	1.45712	1.66e-06	1.59e-05	0.861767	0.0118104	0.162695	1.20757	8e-05	0.000493339	-0.0795272	0.81971	1	1.18084	0.000112639	0.0009025	0.0735056	0.832112	1	1.19949	0.000162233	0.00112182
ENSMUSG00000002233	Rhoc	protein_coding	L12	B7	0.783675	0.00118713	0.00577512	0.118697	0.662771	0.849966	0.931137	0.000120493	0.000709354	0.203314	0.454	1	0.703686	0.00367734	0.0174008	-0.0449562	0.86875	1	0.840166	0.000881255	0.00490106
ENSMUSG00000002240	Prr27	protein_coding	-	-	NA	NA	NA	NA	NA	NA	NA	NA	NA	NA	NA	NA	NA	NA	NA	NA	NA	NA	NA	NA	NA
ENSMUSG00000002249	Tead3	protein_coding	L18	B26	0.681949	0.00181446	0.00837184	0.530613	0.0324134	0.24069	0.693177	0.00173419	0.00732377	0.0667259	0.791002	1	0.803733	0.000258316	0.0018441	0.258906	0.298014	1	1.5008	2.52e-11	7.25e-10
ENSMUSG00000002250	Ppard	protein_coding	L18	B18	0.642829	2.48e-05	0.000188472	0.372177	0.0298676	0.23344	0.640737	2.81e-05	0.000194252	-0.00526723	0.97556	1	0.421097	0.00594427	0.0257006	0.054549	0.750594	1	0.619256	0.000102656	0.000751825
ENSMUSG00000002257	Def6	protein_coding	L3	B41	0.861713	4.94e-05	0.000350589	0.141226	0.55274	0.782314	0.92574	1.32e-05	9.91e-05	-0.392181	0.0998799	1	1.18423	2.45e-08	4.69e-07	-0.0316275	0.894219	1	1.16246	1.61e-07	2.28e-06
ENSMUSG00000002265	Peg3	protein_coding	L13	-	0.910513	0.0485899	0.131307	0.678524	0.188209	0.497554	1.52358	0.000964596	0.00440645	-0.122773	0.812779	1	1.34807	0.00349809	0.0167124	-0.0814719	0.874979	1	1.92704	6.17e-05	0.00048106
ENSMUSG00000002266	Zim1	protein_coding	L23	-	-0.87971	0.163854	0.328889	-0.407577	0.567331	NA	-0.0354031	0.954552	1	0.514428	0.44304	1	-0.880622	0.174444	0.349652	0.123118	0.856514	1	-0.174801	0.785257	0.905112
ENSMUSG00000002274	Metrn	protein_coding	L28	B8	-0.259688	0.23886	0.430356	-0.601866	0.0159856	0.184041	-0.370795	0.0948984	0.201643	-0.00179483	0.994198	1	-0.0629448	0.77568	0.907385	-0.0854148	0.729359	1	-0.195216	0.397412	0.597245
ENSMUSG00000002279	Lmf1	protein_coding	-	B8	0.264266	0.183938	0.358145	-0.091439	0.684568	0.861267	-0.0493099	0.806078	0.906198	-0.355497	0.115297	1	-0.217718	0.27864	0.482526	-0.175097	0.435511	1	-0.0211525	0.919303	0.982615
ENSMUSG00000002280	Narfl	protein_coding	-	-	0.0510678	0.690721	0.852104	-0.0147381	0.919152	0.971589	0.104201	0.420315	0.602939	-0.0831862	0.566065	1	0.164995	0.20047	0.384682	-0.0376274	0.794638	1	0.100043	0.456329	0.653185
ENSMUSG00000002289	Angptl4	protein_coding	L15	B5	1.51783	6.75e-07	6.97e-06	0.198789	0.561984	0.787479	1.50733	8.23e-07	7.88e-06	-0.09098	0.790912	1	1.40573	4.27e-06	5.07e-05	0.160577	0.639152	1	1.95236	9.37e-10	2.03e-08
ENSMUSG00000002297	Dbf4	protein_coding	L6	B10	-0.746538	0.0011782	0.00574039	-0.795895	0.00199956	0.0768759	-0.694814	0.0025572	0.0102823	0.267325	0.298016	1	-0.5401	0.0189643	0.065253	-0.0154604	0.952022	1	-0.679646	0.00474146	0.0201484
ENSMUSG00000002307	Daxx	protein_coding	L7	B14	0.573851	8.36e-06	6.96e-05	-0.354461	0.0149509	0.177504	0.197549	0.12691	0.25148	-0.0962163	0.506849	1	0.0433873	0.737464	0.883316	-0.445901	0.00216959	0.211238	-0.297716	0.0279443	0.0843516
ENSMUSG00000002308	Cd320	protein_coding	-	-	0.362801	0.200804	0.381518	-0.142856	0.660219	0.848284	-0.00875929	0.975792	1	0.00815326	0.979785	1	0.228168	0.425378	0.635213	0.164194	0.607484	1	0.322149	0.277913	0.469427
ENSMUSG00000002319	Ipo4	protein_coding	L10	B31	0.126369	0.401512	0.60942	0.0469289	0.781442	0.911424	-0.103886	0.492634	0.667269	0.0122002	0.942445	1	0.379907	0.0117331	0.0445149	0.0655403	0.697789	1	0.297466	0.058827	0.151056
ENSMUSG00000002320	Tm9sf1	protein_coding	-	-	-0.0847535	0.43573	0.643263	-0.321625	0.00891616	0.144117	-0.206896	0.0588857	0.139582	-0.0410064	0.737015	1	-0.107651	0.324234	0.535117	-0.0627775	0.606923	1	-0.226621	0.046871	0.126515
ENSMUSG00000002324	Rec8	protein_coding	L28	NA	-1.14409	4.32e-05	0.000311631	-0.630403	0.0441917	0.275822	0.119643	0.667185	0.808897	-0.0129847	0.96668	1	-0.858285	0.00218213	0.0112426	-0.24984	0.422193	1	-0.686912	0.0185703	0.0609911
ENSMUSG00000002325	Irf9	protein_coding	L5	B33	-0.48372	0.0532685	0.141063	-1.13616	4.98512e-05	0.0116517	-0.998532	6.75e-05	0.000423069	0.117946	0.673054	1	-1.00518	6.01e-05	0.000522193	-1.71659	9.21402e-10	7.35508e-07	-2.07538	2.6e-15	1.45e-13
ENSMUSG00000002326	Gmpr2	protein_coding	-	B13	0.203428	0.19874	0.378577	-0.021087	0.905952	0.965627	0.0821463	0.606004	0.762409	-0.164016	0.358207	1	-0.188989	0.23611	0.430625	-0.177465	0.319705	1	-0.240141	0.148991	0.30264
ENSMUSG00000002329	Mdp1	protein_coding	-	B40	-0.281593	0.0294255	0.0882292	0.144549	0.318323	0.618487	-0.328422	0.0117281	0.0373157	0.0558997	0.699367	1	-0.130474	0.314397	0.523692	0.0177212	0.902514	1	-0.248751	0.0661773	0.165408
ENSMUSG00000002332	Dhrs1	protein_coding	-	B9	0.475625	0.0137349	0.0472125	0.180883	0.402941	0.685219	0.30288	0.117359	0.237068	-0.150982	0.485595	1	-0.0422844	0.827078	0.937002	0.0479054	0.824633	1	-0.0487834	0.809341	0.91975
ENSMUSG00000002341	Ncan	protein_coding	-	-	-3.10924	0.00668734	0.0258776	-2.69429	0.0349745	NA	-3.66961	0.00150123	0.00645336	-1.33654	0.238062	1	-0.152063	0.872891	0.964204	0.108264	0.916682	1	-3.30987	0.00626794	0.0254419
ENSMUSG00000002342	Tmem161a	protein_coding	-	-	-0.23328	0.0663143	0.167293	-0.177793	0.215073	0.525896	-0.270696	0.0346479	0.0909914	-0.176958	0.215882	1	-0.142735	0.263253	0.464099	-0.04263	0.76468	1	-0.25432	0.0561205	0.145629
ENSMUSG00000002343	Armc6	protein_coding	-	-	-0.649896	0.0278472	0.0844153	-0.368226	0.266212	0.574681	-1.02081	0.000619263	0.0030102	0.0764142	0.816522	1	-0.648382	0.0287493	0.0911372	0.0332876	0.919474	1	-0.616245	0.0463071	0.125453
ENSMUSG00000002345	Borcs8	protein_coding	-	B34	-0.0887067	0.644828	0.818228	0.168059	0.435591	0.709593	-0.360463	0.0627738	0.146984	-0.0262437	0.903158	1	-0.288034	0.136224	0.29386	0.135159	0.529977	1	-0.335079	0.0968132	0.219227
ENSMUSG00000002346	Slc25a42	protein_coding	L33	B31	-1.68389	1.2e-17	5.34e-16	-0.146585	0.502582	0.751578	-1.52842	1.07e-14	3.58e-13	0.192324	0.377791	1	-1.33557	1.2e-11	4.59e-10	0.154732	0.47789	1	-1.51647	1.84e-13	7.78e-12
ENSMUSG00000002365	Snx9	protein_coding	-	B32	0.305129	0.00520327	0.02094	0.199994	0.103559	0.38907	0.216457	0.0487154	0.119656	-0.243409	0.0487219	1	0.499162	5.03e-06	5.86e-05	0.0274183	0.823323	1	0.417763	0.00025199	0.00164152
ENSMUSG00000002372	Ranbp3	protein_coding	-	-	-0.252832	0.0138539	0.0475543	-0.117891	0.306437	0.608801	-0.340155	0.000979097	0.00446098	-0.0458715	0.690113	1	-0.291986	0.00459744	0.0207853	0.00944371	0.934512	1	-0.360943	0.000796414	0.00450186
ENSMUSG00000002379	Ndufa11	protein_coding	-	B3	0.100183	0.582968	0.768851	-0.0992941	0.627957	0.828258	0.168128	0.357934	0.539524	0.11282	0.580842	1	0.206841	0.257603	0.457364	0.0408873	0.841395	1	-0.148707	0.436561	0.635187
ENSMUSG00000002384	Bmp8b	protein_coding	-	-	-3.87049	5.73e-10	9.54e-09	-0.891499	0.164714	NA	-2.93404	1.51e-06	1.37e-05	-0.325148	0.608573	1	-4.0284	6.06e-10	1.65e-08	-0.129198	0.838289	1	-3.60497	3.38e-08	5.49e-07
ENSMUSG00000002393	Nr2f6	protein_coding	L27	B21	0.587898	0.00827699	0.0309236	0.608857	0.0146872	0.176856	0.398807	0.075021	0.168939	-0.0736916	0.769603	1	0.498333	0.0257582	0.0835394	0.388834	0.119247	1	0.495376	0.0334659	0.0973063
ENSMUSG00000002395	Use1	protein_coding	-	B1	-0.19881	0.151049	0.310358	0.0593119	0.702202	0.870584	-0.00821604	0.952785	0.999726	-0.00786911	0.95952	1	-0.00785499	0.954816	1	0.00771274	0.960295	1	-0.0640822	0.658053	0.81642
ENSMUSG00000002396	Ocel1	protein_coding	L27	-	-0.0550276	0.806579	0.925934	0.391518	0.11918	0.412187	-0.256782	0.256696	0.425576	-0.113031	0.654303	1	-0.338255	0.134875	0.291585	0.0572889	0.819904	1	-0.555847	0.0187768	0.0614638
ENSMUSG00000002409	Dyrk1b	protein_coding	L33	B31	-0.813969	8.61e-05	0.000576684	-0.0528193	0.819453	0.929475	-0.867443	3.25e-05	0.000220974	0.0402393	0.861629	1	-1.1045	1.27e-07	2.12e-06	0.210387	0.36108	1	-1.09439	5.19e-07	6.62e-06
ENSMUSG00000002413	Braf	protein_coding	-	B32	-0.00113351	0.996214	1	-0.200238	0.453827	0.7228	0.139531	0.559418	0.723915	0.0218225	0.934872	1	0.179107	0.453546	0.660795	-0.0331787	0.901119	1	0.248388	0.31986	0.51631
ENSMUSG00000002416	Ndufb2	protein_coding	L34	-	-0.461907	0.0315439	0.0930622	0.153154	0.523403	0.764724	-0.587161	0.00718615	0.0246778	0.298556	0.210474	1	-0.581636	0.00751032	0.0309533	0.247589	0.298841	1	-0.602916	0.00771909	0.0301337
ENSMUSG00000002428	Hltf	protein_coding	L29	B31	0.193685	0.391866	0.599454	0.0743245	0.769046	0.905212	0.0406621	0.857558	0.940045	-0.0654691	0.79592	1	0.150415	0.506459	0.708799	-0.114691	0.650462	1	0.252164	0.286358	0.47916
ENSMUSG00000002455	Prpf6	protein_coding	-	-	-0.207317	0.0543873	0.143488	-0.197904	0.10212	0.386561	-0.270593	0.0124084	0.039104	0.0404911	0.737136	1	-0.234061	0.030325	0.0950266	-0.0729055	0.545755	1	-0.208364	0.0647075	0.162562
ENSMUSG00000002458	Rgs19	protein_coding	L3	-	0.436972	0.0593771	0.153891	0.43953	0.089844	0.367181	0.251877	0.277752	0.449581	-0.177693	0.493522	1	0.192931	0.405673	0.616995	0.160956	0.534577	1	0.135687	0.575756	0.75291
ENSMUSG00000002459	Rgs20	protein_coding	-	-	-0.0328563	0.976529	1	-0.252877	0.845363	NA	1.66086	0.115224	0.233725	-0.339407	0.792539	1	0.452362	0.683905	0.844427	-0.353777	0.783312	1	1.20135	0.271001	0.46122
ENSMUSG00000002475	Abhd3	protein_coding	L34	B4	2.36687	6.07e-10	1.01e-08	-0.386061	0.456954	0.724679	2.57301	2.28e-11	4.69e-10	-0.280124	0.576826	1	0.711479	0.0832217	0.205147	-0.144728	0.767971	1	1.43602	0.000389007	0.00240831
ENSMUSG00000002477	Snrpd1	protein_coding	L4	B13	-0.162102	0.321056	0.525646	-0.723484	8.42851e-05	0.0167716	-0.0392801	0.810305	0.90893	0.172154	0.345885	1	-0.0701205	0.668133	0.833316	-0.16181	0.37632	1	-0.0672906	0.693674	0.842003
ENSMUSG00000002486	Tchp	protein_coding	-	B31	-0.368676	0.0213594	0.0680846	0.175323	0.327775	0.625825	-0.637679	8.38e-05	0.000513936	-0.0478028	0.789898	1	-0.207509	0.196496	0.379534	0.117185	0.512157	1	-0.304962	0.0689599	0.17034
ENSMUSG00000002489	Tiam1	protein_coding	L28	B4	-0.0681533	0.710422	0.865255	-0.230872	0.26496	0.573334	0.334587	0.0686729	0.157438	-0.0592479	0.773756	1	0.277972	0.130122	0.284006	-0.00876383	0.966026	1	0.381894	0.0459948	0.124832
ENSMUSG00000002496	Tsc2	protein_coding	L33	-	-0.367399	0.00529785	0.0212536	0.0209216	0.887175	0.958954	-0.380373	0.00399818	0.0150482	0.0122084	0.933967	1	-0.440996	0.000841624	0.00502956	0.0216826	0.882955	1	-0.376777	0.00629009	0.0255099
ENSMUSG00000002500	Rpl3l	protein_coding	L24	B20	0.854954	0.267568	0.465781	0.405427	0.6483	0.840037	1.56132	0.041825	0.105845	-1.00831	0.310822	1	0.744776	0.343068	0.556356	1.39514	0.0955159	1	0.883666	0.270715	0.460868
ENSMUSG00000002504	Slc9a3r2	protein_coding	L33	B4	-0.559872	0.129537	0.276774	0.62743	0.127379	0.422664	-0.54103	0.143464	0.275924	-0.0506623	0.902142	1	-0.51891	0.160364	0.329625	0.0855101	0.835515	1	-0.409277	0.289031	0.481924
ENSMUSG00000002524	Puf60	protein_coding	-	-	-0.19195	0.0925667	0.2157	-0.123319	0.334938	0.631716	-0.342734	0.00275123	0.0109414	-0.0312951	0.806446	1	-0.37553	0.00102831	0.0059545	0.00571981	0.964261	1	-0.454324	0.000144452	0.00101444
ENSMUSG00000002546	Golga2	protein_coding	-	-	-0.254569	0.0498229	0.133923	-0.147384	0.310787	0.611892	-0.160646	0.2166	0.375907	0.0194671	0.893327	1	-0.0337379	0.795028	0.918773	0.0272984	0.850789	1	-0.00116544	0.993146	1
ENSMUSG00000002550	Uck1	protein_coding	-	-	-0.166267	0.217965	0.405203	-0.00912437	0.952011	0.983882	-0.169469	0.211771	0.369878	0.0279565	0.85336	1	-0.0239954	0.859221	0.956359	0.0093349	0.950754	1	-0.121618	0.389194	0.588988
ENSMUSG00000002565	Scin	protein_coding	L26	-	-0.154166	0.736676	0.881402	0.398526	0.435212	NA	0.40766	0.373641	0.555524	0.146838	0.774508	1	1.10278	0.0146699	0.0531509	0.284806	0.576132	1	0.736701	0.118329	0.255099
ENSMUSG00000002578	Ikzf4	protein_coding	L15	B37	-0.126475	0.669588	0.83711	0.373297	0.259732	0.568961	0.226444	0.446604	0.626911	-0.659947	0.0538081	1	0.873768	0.00291349	0.0143287	-0.598222	0.0787163	1	0.889353	0.00355722	0.0159221
ENSMUSG00000002580	Mien1	protein_coding	L6	B12	0.493947	0.00775751	0.0293477	0.207299	0.320515	0.619985	0.341565	0.0669178	0.154335	-0.00269162	0.989719	1	0.153275	0.411157	0.62198	0.0110104	0.957917	1	0.0331139	0.864965	0.951287
ENSMUSG00000002588	Pon1	protein_coding	L34	B21	-2.26915	4.47e-05	0.000320702	-0.303149	0.581293	0.799434	-1.87445	0.000870376	0.0040306	-1.14343	0.0517311	1	-2.10345	0.00024313	0.00175533	-1.29176	0.0296631	1	-2.68733	2.72e-05	0.000233127
ENSMUSG00000002602	Axl	protein_coding	L5	B4	0.186258	0.530741	0.727463	0.357514	0.281209	0.588516	0.170544	0.566031	0.729402	-0.34424	0.299573	1	-0.569035	0.0555582	0.152259	-0.126817	0.702307	1	-0.471043	0.129479	0.273078
ENSMUSG00000002603	Tgfb1	protein_coding	L15	B35	0.32267	0.170452	0.338795	0.434948	0.0982053	0.380618	0.40246	0.0874216	0.189933	-0.0469433	0.858411	1	0.313728	0.182731	0.361289	0.3103	0.238072	1	0.389757	0.11328	0.246728
ENSMUSG00000002608	Ccdc97	protein_coding	-	-	0.0833718	0.432833	0.640368	0.280373	0.0185853	0.193716	0.0365114	0.732315	0.856562	-0.00336554	0.977495	1	0.219155	0.0395642	0.117252	0.140275	0.238655	1	0.1197	0.281709	0.473803
ENSMUSG00000002617	Zfp40	protein_coding	L29	-	0.127869	0.75549	0.892333	0.390439	0.394445	0.677975	-0.0876367	0.831724	0.922727	-0.070342	0.878382	1	-0.184883	0.653844	0.823707	-0.00590116	0.989746	1	0.018446	0.965747	1
ENSMUSG00000002625	Akap8l	protein_coding	L34	B38	-1.22747	1.08e-21	7.6e-20	0.00589197	0.967124	0.990396	-1.3253	8.78e-25	1.23e-22	0.0127415	0.928929	1	-1.06297	1.31e-16	1.23e-14	-0.0224401	0.875157	1	-1.03093	1.55e-14	7.73e-13
ENSMUSG00000002633	Shh	protein_coding	L34	B26	0	1	1	0	1	NA	0	1	1	0	1	1	0	1	1	0	1	1	0	1	1
ENSMUSG00000002635	Pdcd2l	protein_coding	-	-	-0.162306	0.241693	0.43395	-0.0382621	0.807512	0.924	-0.434695	0.00215212	0.0088271	-0.224787	0.153128	1	-0.128639	0.357614	0.571635	0.0630647	0.685003	1	-0.172965	0.234342	0.417425
ENSMUSG00000002658	Gtf2f1	protein_coding	L8	B9	-0.500304	0.000221003	0.00133721	-0.447854	0.00316633	0.091961	-0.330333	0.0148507	0.0455652	0.14159	0.349424	1	-0.338932	0.0124005	0.0464438	-0.0335669	0.824503	1	-0.395922	0.0051941	0.0217536
ENSMUSG00000002660	Clpp	protein_coding	-	-	-0.276103	0.0815208	0.196361	-0.300684	0.092077	0.369852	-0.201695	0.205149	0.361633	-0.057591	0.745707	1	0.00592502	0.970211	1	-0.0581486	0.743124	1	-0.136602	0.409828	0.610186
ENSMUSG00000002661	Alkbh7	protein_coding	L28	B8	-0.467028	0.0966973	0.22314	0.152347	0.627476	0.828068	-0.578032	0.0429202	0.108103	0.387418	0.213462	1	-0.830693	0.00375028	0.0176804	0.166615	0.593757	1	-0.828924	0.00538918	0.0223995
ENSMUSG00000002664	Pspn	protein_coding	-	-	-0.836492	0.631861	NA	-0.0975099	0.955944	NA	-0.334249	0.848133	NA	-1.32044	0.454125	NA	0.207273	0.905195	NA	-0.487158	0.782514	NA	-0.498659	0.776885	NA
ENSMUSG00000002668	Dennd1c	protein_coding	L5	B40	0.0294594	0.896917	0.981944	0.431838	0.0891617	0.366324	-0.473204	0.0376578	0.0973989	-0.325591	0.200386	1	-0.186246	0.413024	0.623657	-0.0698744	0.783362	1	-0.234631	0.323878	0.520089
ENSMUSG00000002679	Med6	protein_coding	-	-	-0.653052	7.88e-05	0.000533537	-0.442739	0.0178136	0.190906	-0.498373	0.00277726	0.0110353	0.0395311	0.830109	1	-0.425904	0.0102621	0.0400493	-0.092786	0.61495	1	-0.511663	0.00311371	0.0142646
ENSMUSG00000002688	Prkd1	protein_coding	L33	-	-0.222677	0.360025	0.566431	0.119503	0.666192	0.851732	0.070055	0.776539	0.886948	0.0619843	0.821633	1	0.0583443	0.811961	0.92877	-0.201309	0.472877	1	0.975506	4.77e-05	0.000383606
ENSMUSG00000002699	Lcp2	protein_coding	L3	B18	1.88102	4.37e-18	2.04e-16	0.486119	0.0451835	0.278729	1.78106	2.28e-16	9.78e-15	-0.1573	0.517298	1	0.756601	0.000493858	0.00320613	0.0162069	0.946783	1	1.03474	5.13e-06	5.25e-05
ENSMUSG00000002718	Cse1l	protein_coding	-	B29	-0.397815	0.0615916	0.158327	-0.514621	0.0306672	0.236211	-0.566499	0.00783617	0.0265673	0.0550316	0.816976	1	-0.410227	0.0540419	0.149013	-0.179765	0.449761	1	-0.421146	0.0584781	0.150316
ENSMUSG00000002728	Naa20	protein_coding	L4	B9	0.499418	0.000359108	0.00203522	-0.347828	0.0291331	0.230829	0.419502	0.00286616	0.011355	0.0239547	0.879383	1	0.476038	0.0006989	0.00430725	-0.15738	0.31969	1	0.403497	0.00587943	0.0240638
ENSMUSG00000002731	Prkra	protein_coding	-	B7	0.0387971	0.854827	0.958194	-0.0426756	0.858381	0.945941	0.234292	0.271031	0.441906	-0.176034	0.461716	1	-0.789604	0.000257127	0.0018367	-0.0828577	0.728204	1	-0.652803	0.00361581	0.0161231
ENSMUSG00000002732	Fkbp7	protein_coding	L30	-	0.247352	0.422355	0.630555	0.340622	0.325369	0.624178	0.481938	0.119448	0.240271	0.0718157	0.836217	1	1.03832	0.000721125	0.00442063	-0.267203	0.44487	1	1.14971	0.000318448	0.0020252
ENSMUSG00000002733	Plekha3	protein_coding	-	-	0.541204	1.26e-05	0.000101703	0.448645	0.00130868	0.0644491	0.567967	5.26e-06	4.3e-05	0.0114386	0.935142	1	0.689812	2.86e-08	5.39e-07	0.0296449	0.83261	1	0.897262	3.66e-12	1.24e-10
ENSMUSG00000002741	Ykt6	protein_coding	L15	B9	0.427956	0.00115683	0.0056527	-0.0243893	0.869138	0.952312	0.531791	5.56e-05	0.000357396	0.063022	0.669746	1	0.65816	5.91e-07	8.58e-06	-0.0814282	0.581806	1	0.694532	4.48e-07	5.79e-06
ENSMUSG00000002748	Baz1b	protein_coding	-	-	-0.273791	0.0641548	0.163306	-0.227544	0.169026	0.475493	-0.384406	0.00940846	0.0309581	0.140907	0.394016	1	-0.472883	0.00139915	0.00773615	0.0309628	0.851436	1	-0.555009	0.000335238	0.00211997
ENSMUSG00000002763	Pex6	protein_coding	L27	B40	-0.265405	0.437957	0.645164	0.291861	0.444698	0.715648	-0.755625	0.0276279	0.0756808	-0.194723	0.610442	1	-0.688938	0.0444792	0.128245	0.0447181	0.906789	1	-0.779454	0.0295681	0.0881584
ENSMUSG00000002767	Mrpl2	protein_coding	-	B9	-0.0766175	0.647315	0.820255	-0.290365	0.124199	0.419483	0.189691	0.25837	0.42745	0.075654	0.686774	1	0.158285	0.345188	0.558711	-0.133827	0.476377	1	0.0578307	0.741173	0.874751
ENSMUSG00000002768	Mea1	protein_coding	-	B11	0.190943	0.139146	0.292058	-0.0455098	0.754937	0.897681	0.101507	0.434724	0.615836	0.0466217	0.748192	1	0.171959	0.184659	0.363872	-0.0622412	0.668426	1	-0.00454642	0.973213	1
ENSMUSG00000002769	Gnmt	protein_coding	L20	B21	-1.54698	0.00500273	0.0202404	1.05173	0.0780711	0.346682	-0.547183	0.316425	0.493734	-0.891157	0.146064	1	0.34959	0.516856	0.716818	-0.693218	0.255239	1	0.339654	0.545476	0.72954
ENSMUSG00000002771	Grin2d	protein_coding	-	-	-0.191967	0.624131	0.802472	0.56217	0.191077	NA	0.268362	0.494668	0.669193	0.504449	0.237999	1	0.185569	0.636287	0.810642	0.181061	0.678102	1	0.688057	0.0790896	0.189082
ENSMUSG00000002778	Kdelr1	protein_coding	-	B6	0.5343	1.34e-06	1.3e-05	-0.0293463	0.814117	0.926778	0.450917	4.85e-05	0.000316086	-0.188925	0.130278	1	0.482152	1.36e-05	0.00014	0.00112652	0.992775	1	0.319003	0.00585648	0.0239782
ENSMUSG00000002781	Tmem143	protein_coding	L27	-	0.0942209	0.74976	0.889485	0.0276285	0.933575	0.976932	0.164875	0.577922	0.739481	0.0215059	0.948202	1	-0.496766	0.0951889	0.226672	-0.0261492	0.937025	1	-0.556103	0.0734917	0.178964
ENSMUSG00000002791	Pdxk-ps	transcribed_unprocessed_pseudogene	-	-	-3.05531	0.00104357	0.00517223	-1.28717	0.163695	NA	-2.64243	0.00500478	0.0181822	-1.38222	0.133124	1	-0.26211	0.72998	0.877961	0.466991	0.566643	1	-0.783552	0.330047	0.526695
ENSMUSG00000002797	Ggct	protein_coding	L1	-	0.679748	0.00242654	0.0107796	0.383762	0.128465	0.423806	0.696312	0.00198659	0.00822478	0.0303087	0.904817	1	0.120439	0.594653	0.780945	0.143172	0.570865	1	0.100943	0.668607	0.824407
ENSMUSG00000002799	Jag2	protein_coding	L33	B25	-0.428811	0.362049	0.568436	0.345231	0.509407	0.755848	-0.710619	0.134541	0.262758	-0.0495198	0.924812	1	0.208242	0.657443	0.826524	0.22606	0.665479	1	0.316111	0.518188	0.70598
ENSMUSG00000002803	Btbd6	protein_coding	-	B31	-0.458813	0.00166409	0.00776396	0.093924	0.565793	0.789922	-0.45945	0.00206856	0.00851487	-0.165966	0.313243	1	-0.0288425	0.843161	0.947214	-0.221365	0.178398	1	0.130861	0.383795	0.583401
ENSMUSG00000002804	Nudt14	protein_coding	L28	B8	0.116013	0.602881	0.784824	0.0558649	0.824426	0.931957	0.134769	0.548592	0.71521	-0.438765	0.0844413	1	0.109936	0.623976	0.802423	-0.423745	0.0948124	1	0.0311857	0.893856	0.96728
ENSMUSG00000002808	Epdr1	protein_coding	L28	-	-2.81761	7.97e-23	6.62e-21	-0.914059	0.00388302	0.102096	-2.30191	9.6e-16	3.66e-14	0.260284	0.407969	1	-2.48486	4.53e-18	5.49e-16	-0.1072	0.733505	1	-2.3781	1.78e-15	1.01e-13
ENSMUSG00000002812	Flii	protein_coding	L18	-	0.30332	0.00484816	0.0197038	0.184711	0.125721	0.421507	0.277285	0.0101441	0.0330414	-0.0459127	0.703646	1	0.164572	0.127005	0.279022	0.0660592	0.583801	1	0.229909	0.0412505	0.114953
ENSMUSG00000002814	Top3a	protein_coding	L18	B31	0.0961541	0.729081	0.876769	-0.176331	0.570832	0.792748	0.320312	0.249025	0.416588	-0.18159	0.559122	1	0.458461	0.0986957	0.232602	-0.212142	0.494872	1	0.367437	0.205289	0.379881
ENSMUSG00000002820	Atg4d	protein_coding	-	B8	-1.66973	8.26e-16	2.96e-14	-0.372832	0.106835	0.393834	-1.70606	2.49e-16	1.05e-14	0.37816	0.101	1	-1.7076	2.18e-16	1.99e-14	0.274435	0.234005	1	-2.01057	2.58e-20	3.45e-18
ENSMUSG00000002825	Qtrt1	protein_coding	-	-	0.0778731	0.715867	0.868899	0.0423669	0.860145	0.946892	0.0378519	0.860255	0.941861	-0.0419409	0.861448	1	0.507853	0.0175877	0.0614051	-0.098146	0.682902	1	0.348097	0.119163	0.25653
ENSMUSG00000002831	Plin4	protein_coding	L22	B20	-0.960747	0.155173	0.316546	-0.0449067	0.952202	0.983993	-1.51746	0.0259816	0.0720768	-0.327324	0.662427	1	-1.19379	0.0785606	0.196558	0.647128	0.386075	1	0.288534	0.681219	0.83319
ENSMUSG00000002833	Hdgfrp2	protein_coding	-	-	-0.474144	1.55e-05	0.000122666	-0.200466	0.103384	0.38907	-0.461568	2.82e-05	0.000194537	-0.0219537	0.857999	1	-0.417688	0.000146949	0.0011342	-0.0379665	0.756879	1	-0.373218	0.00115048	0.00614885
ENSMUSG00000002835	Chaf1a	protein_coding	L6	B10	-0.747346	0.00270916	0.0118549	-0.840438	0.00257396	0.0844132	-0.76189	0.0022537	0.00919758	0.155235	0.576859	1	-1.00825	5.31e-05	0.000469071	-0.0609622	0.826586	1	-1.13019	1.47e-05	0.000134919
ENSMUSG00000002844	Adprh	protein_coding	L15	B13	0.96824	5.26e-08	6.53e-07	0.167448	0.402498	0.684913	1.02757	8.06e-09	1.11e-07	-0.039075	0.845213	1	0.503525	0.00477755	0.0214874	0.0780229	0.696203	1	0.532654	0.0042447	0.0183748
ENSMUSG00000002845	Tmem39a	protein_coding	-	-	0.616289	7.62e-06	6.38e-05	0.161916	0.297698	0.602638	0.315486	0.0229524	0.0651816	-0.0266371	0.864105	1	0.763184	3.16e-08	5.93e-07	-0.06798	0.662097	1	0.514488	0.000356594	0.00223821
ENSMUSG00000002846	Timmdc1	protein_coding	-	B9	0.0386899	0.894914	0.980818	-0.116898	0.721957	0.880435	-0.310513	0.291452	0.465198	0.151511	0.643657	1	-0.262171	0.372466	0.586226	-0.00592871	0.985566	1	-0.432137	0.159496	0.318197
ENSMUSG00000002847	Pla1a	protein_coding	L14	B17	4.99736	1.6e-36	8.8e-34	-0.322298	0.498947	0.75023	5.36836	7.24e-42	5.18e-39	-1.38485	0.0067267	0.660978	4.45195	2.88e-29	3.17e-26	-1.14646	0.0212906	0.904216	4.70966	2.28e-30	1.79e-27
ENSMUSG00000002870	Mcm2	protein_coding	L6	B10	-1.34429	1.68e-07	1.91e-06	-0.778312	0.00669534	0.126476	-1.35175	1.45e-07	1.59e-06	0.126855	0.65837	1	-1.4559	1.48e-08	2.98e-07	-0.0655256	0.819346	1	-1.53405	1.14e-08	2.05e-07
ENSMUSG00000002871	Tpra1	protein_coding	L33	-	-0.677704	8.73e-06	7.24e-05	0.189154	0.266067	0.574576	-0.599305	8.94e-05	0.000544446	0.301056	0.0762316	1	-0.681901	8.2e-06	8.99e-05	0.32945	0.052214	1	-0.787173	8.34e-07	1.02e-05
ENSMUSG00000002881	Nab1	protein_coding	L4	-	0.751734	2.43e-06	2.26e-05	0.0817371	0.648105	0.839934	0.69011	1.56e-05	0.000114897	-0.0102519	0.954339	1	0.667053	2.95e-05	0.000277884	-0.0704388	0.693985	1	0.700876	2.64e-05	0.000227019
ENSMUSG00000002885	Adgre5	protein_coding	L34	B4	-0.243532	0.223007	0.411705	0.324813	0.145781	0.44831	-0.38322	0.0552753	0.132544	-0.184152	0.409685	1	0.114501	0.566697	0.75794	-0.00940756	0.966398	1	0.0747523	0.720529	0.860206
ENSMUSG00000002897	Il17ra	protein_coding	L15	B37	0.146605	0.347494	0.55434	0.426883	0.0144228	0.175884	0.037813	0.808797	0.90785	-0.0471198	0.787333	1	0.537179	0.000576967	0.00365614	0.18736	0.282958	1	0.550099	0.000743674	0.00424507
ENSMUSG00000002900	Lamb1	protein_coding	-	B26	0.0294469	0.928194	1	0.433541	0.235015	0.545277	-0.474835	0.150924	0.286708	0.324785	0.373533	1	0.998574	0.0021616	0.0111605	0.0559036	0.87855	1	1.40859	3.24e-05	0.000272246
ENSMUSG00000002908	Kcnn1	protein_coding	L27	-	-2.0931	0.000206345	0.0012592	-0.0886843	0.879889	NA	-2.36063	9.04e-05	0.000549379	-0.0264118	0.963837	1	-1.20144	0.0280579	0.0893543	-0.291272	0.619704	1	-1.33141	0.0195203	0.0633645
ENSMUSG00000002910	Arrdc2	protein_coding	L18	B25	-1.44028	6.74e-16	2.44e-14	-0.0746448	0.706118	0.872307	-1.16008	9.09e-11	1.72e-09	0.416798	0.034359	1	-1.19594	2.21e-11	7.99e-10	0.273029	0.165939	1	-0.996315	8.52e-08	1.27e-06
ENSMUSG00000002930	Ppp1r17	protein_coding	-	-	0	1	NA	0	1	NA	0	1	NA	0	1	NA	0	1	NA	0	1	NA	0	1	NA
ENSMUSG00000002944	Cd36	protein_coding	L34	B34	-0.595431	0.0503475	0.135049	0.0594326	0.861106	0.947667	-0.391894	0.197816	0.351795	0.463833	0.171983	1	-0.588271	0.0532301	0.14726	0.304432	0.37002	1	-0.463992	0.144629	0.296361
ENSMUSG00000002948	Map2k7	protein_coding	-	B31	-0.0351449	0.815915	0.933035	0.180494	0.285752	0.592124	-0.0209759	0.889826	0.960571	-0.0206088	0.903044	1	0.283407	0.0605837	0.162591	0.176497	0.295832	1	0.249691	0.113384	0.246903
ENSMUSG00000002949	Timm44	protein_coding	-	-	-0.172506	0.10237	0.232822	-0.196264	0.0990073	0.38163	-0.105464	0.32021	0.497942	-0.12535	0.290556	1	-0.0164179	0.876729	0.966654	-0.127034	0.283652	1	0.034742	0.75289	0.883318
ENSMUSG00000002957	Ap2a2	protein_coding	-	B6	-0.784445	4.91e-08	6.13e-07	-0.318308	0.047844	0.284756	-0.599538	3.12e-05	0.000212921	0.287833	0.0729237	1	-0.709599	8.26e-07	1.17e-05	0.22479	0.161346	1	-0.648508	1.62e-05	0.000147489
ENSMUSG00000002963	Pnkp	protein_coding	L14	B17	-0.0842728	0.650849	0.823227	0.123873	0.552295	0.782008	-0.0168477	0.928051	0.985093	0.0566619	0.785653	1	-0.0992517	0.59465	0.780945	0.123164	0.554115	1	-0.0487087	0.802519	0.915528
ENSMUSG00000002968	Med25	protein_coding	-	B9	0.109075	0.454644	0.660689	0.113127	0.489047	0.744004	0.19725	0.177206	0.323823	0.00229139	0.988818	1	0.313228	0.031919	0.0990742	0.0962759	0.555505	1	0.344187	0.0239667	0.0747472
ENSMUSG00000002980	Bcam	protein_coding	L33	B4	-0.461279	0.128315	0.274842	0.625754	0.0640411	0.321728	-0.16524	0.58634	0.746622	0.333311	0.324248	1	-0.170594	0.574013	0.76444	0.43709	0.195792	1	-0.188965	0.550997	0.733636
ENSMUSG00000002981	Clptm1	protein_coding	-	-	0.100723	0.410411	0.618413	-0.0397872	0.771823	0.906596	-0.0133838	0.913112	0.975853	-0.0855271	0.532827	1	0.0680635	0.578598	0.768307	0.0309202	0.821418	1	0.0107096	0.93334	0.991014
ENSMUSG00000002983	Relb	protein_coding	L15	B35	0.372195	0.0877353	0.207274	0.441399	0.0701818	0.333691	0.314226	0.149998	0.285352	-0.299189	0.220889	1	0.681358	0.00177681	0.00944942	-0.0150824	0.950711	1	0.607042	0.0077103	0.0301144
ENSMUSG00000002984	Tomm40	protein_coding	L8	B13	0.163956	0.303009	0.505306	-0.290138	0.105126	0.390777	0.144865	0.363967	0.545653	-0.160199	0.369833	1	0.474738	0.00286967	0.014139	-0.0821221	0.645344	1	0.393596	0.017978	0.0594433
ENSMUSG00000002985	Apoe	protein_coding	L37	B4	-0.268104	0.443895	0.650548	0.3812	0.329291	0.626785	-0.442199	0.206697	0.363551	-0.251044	0.520602	1	1.42234	4.86e-05	0.000433609	-0.157585	0.686752	1	1.57646	1.65e-05	0.000149761
ENSMUSG00000002992	Apoc2	protein_coding	-	-	1.73305	0.111644	0.248188	-0.539593	0.696853	0.868046	1.71565	0.124785	0.248236	-0.650708	0.638502	1	1.04618	0.367296	0.581341	-0.696875	0.614877	1	2.2833	0.0368165	0.105079
ENSMUSG00000002996	Hbp1	protein_coding	L19	-	-0.607678	0.000242018	0.00144697	-0.137483	0.457704	0.724904	-0.338345	0.0411407	0.104414	0.378707	0.0404119	1	-0.446447	0.0070416	0.0293614	0.209547	0.256886	1	-0.326166	0.0594814	0.152305
ENSMUSG00000002997	Prkar2b	protein_coding	L34	B36	-2.45699	5.32e-13	1.35e-11	-0.646703	0.0882998	0.364503	-1.41522	3.18e-05	0.000216035	0.532298	0.160265	1	-2.23795	4.99e-11	1.69e-09	0.137743	0.716377	1	-2.17366	1.01e-09	2.17e-08
ENSMUSG00000003031	Cdkn1b	protein_coding	L33	B37	-0.727655	2e-07	2.25e-06	0.0271897	0.861962	0.948132	-0.715245	3.39e-07	3.46e-06	0.552239	0.000402628	0.170707	-0.435744	0.00185554	0.00982506	0.33153	0.0337168	1	-0.488378	0.00084481	0.00473186
ENSMUSG00000003032	Klf4	protein_coding	L31	B4	-0.225785	0.478729	0.682643	0.372301	0.295265	0.60102	0.314955	0.323122	0.501245	0.114389	0.747999	1	0.0683642	0.83028	0.93899	0.197051	0.579524	1	0.28623	0.389316	0.589096
ENSMUSG00000003033	Ap1m1	protein_coding	-	-	-0.172753	0.172162	0.341187	0.0259311	0.85475	0.944059	-0.285648	0.0243228	0.0683361	-0.0379128	0.788902	1	-0.17542	0.166216	0.337823	0.0571025	0.686537	1	-0.156628	0.236704	0.420083
ENSMUSG00000003037	Rab8a	protein_coding	L3	-	0.319092	0.0116753	0.0412438	0.0101701	0.942844	0.980294	0.163487	0.197214	0.351242	0.0720151	0.611336	1	0.112023	0.376759	0.59006	-0.0106555	0.940067	1	-0.0131205	0.921102	0.983692
ENSMUSG00000003038	Hmgn2	protein_coding	L3	B9	0.180553	0.296832	0.498233	-0.295341	0.127554	0.422692	0.371978	0.031688	0.0846257	0.349752	0.0706178	1	0.353276	0.0412832	0.121074	0.147439	0.44609	1	0.154618	0.392965	0.592526
ENSMUSG00000003039	Fam32a	protein_coding	-	B35	-0.219593	0.0667245	0.168118	-0.0987687	0.461974	0.727398	-0.261829	0.0293077	0.0793708	0.0125928	0.925147	1	-0.303146	0.0115755	0.044048	-0.128275	0.338772	1	-0.274956	0.0282909	0.0851262
ENSMUSG00000003051	Elf3	protein_coding	L12	B26	2.50148	0.00326543	0.0139542	2.51522	0.00599019	0.122891	1.61047	0.0714141	0.162705	0.782968	0.441897	1	0.659822	0.484216	0.688399	0.0631709	0.953807	1	3.33037	9.83e-05	0.000724044
ENSMUSG00000003053	Cyp2c29	protein_coding	-	B21	-0.851378	0.387605	0.595188	0.386367	0.713121	0.875715	0.635657	0.501441	0.674489	1.43395	0.155811	1	-0.50032	0.61269	0.794768	0.291133	0.780768	1	-0.217504	0.828065	0.930753
ENSMUSG00000003062	Stard3nl	protein_coding	-	B12	0.649265	0.000342907	0.00195391	-0.122189	0.555259	0.783778	0.792568	1.34e-05	0.000100564	-0.274722	0.184985	1	-0.173705	0.346288	0.559855	-0.305048	0.140612	1	-0.259576	0.176925	0.342615
ENSMUSG00000003068	Stk11	protein_coding	-	-	-1.25097	4.57e-17	1.89e-15	-0.22703	0.172425	0.47914	-1.1294	3.67e-14	1.15e-12	0.174129	0.294828	1	-0.909089	1.05e-09	2.68e-08	0.250716	0.131376	1	-1.02589	4.54e-11	1.24e-09
ENSMUSG00000003070	Efna2	protein_coding	-	-	-0.929221	0.110215	0.245641	0.827323	0.184341	NA	-1.12119	0.0628358	0.147084	0.235143	0.709644	1	0.295609	0.60197	0.786916	0.288695	0.646301	1	0.166182	0.777952	0.901106
ENSMUSG00000003072	Atp5d	protein_coding	-	B13	0.226739	0.104888	0.237015	-0.0430843	0.783247	0.912373	0.257155	0.0661725	0.153001	0.127693	0.4144	1	0.126785	0.365014	0.579126	0.121579	0.437007	1	0.00325143	0.98227	1
ENSMUSG00000003099	Ppp5c	protein_coding	-	-	0.27263	0.034662	0.100525	0.0564422	0.6966	0.868023	0.170083	0.188629	0.339544	-0.153014	0.290741	1	0.139558	0.280481	0.48467	-0.0483985	0.737957	1	0.157573	0.243326	0.428626
ENSMUSG00000003119	Cdk12	protein_coding	-	B32	-0.390156	0.0108779	0.0389244	-0.134819	0.431632	0.706691	-0.423204	0.00582378	0.0206914	0.185533	0.278411	1	-0.308716	0.0440861	0.127566	0.218684	0.201268	1	-0.386147	0.0159848	0.053927
ENSMUSG00000003123	Lipe	protein_coding	L7	B17	0.743485	0.00143161	0.00680878	0.287172	0.271861	0.579384	0.803138	0.000582471	0.00284707	-0.199076	0.447295	1	-0.0443099	0.849898	0.950807	0.0331611	0.899063	1	0.0263401	0.914179	0.980005
ENSMUSG00000003131	Pafah1b2	protein_coding	-	-	0.00073014	0.994853	1	-0.264795	0.037672	0.256815	0.124454	0.272719	0.443711	0.154338	0.22328	1	0.13306	0.240484	0.436068	-0.0368195	0.771624	1	0.0911563	0.441276	0.639591
ENSMUSG00000003134	Tbc1d8	protein_coding	L18	B18	-0.0638978	0.792383	0.916098	0.217142	0.423561	0.702043	0.176545	0.467358	0.645015	-0.0462205	0.864797	1	0.412733	0.0890522	0.215942	0.124778	0.64551	1	0.621579	0.0142263	0.0491839
ENSMUSG00000003135	Cnot11	protein_coding	-	B9	0.174923	0.247627	0.440944	-0.0106175	0.950254	0.983172	0.185369	0.222181	0.383079	-0.00606431	0.971528	1	0.536042	0.000397052	0.00267693	-0.00513101	0.975889	1	0.468586	0.00301895	0.0138926
ENSMUSG00000003153	Slc2a3	protein_coding	L14	B35	0.186978	0.552759	0.745159	0.141059	0.688545	0.8636	0.485255	0.123517	0.246441	0.0589664	0.866918	1	0.321362	0.307744	0.516014	0.184918	0.599089	1	0.462485	0.160032	0.319049
ENSMUSG00000003154	Foxj2	protein_coding	L19	B32	-0.151881	0.396196	0.603906	0.342946	0.0865334	0.360885	-0.249665	0.164328	0.30625	-0.152304	0.447479	1	0.17663	0.323929	0.534831	0.153837	0.44195	1	0.131452	0.482249	0.674839
ENSMUSG00000003161	Sri	protein_coding	-	-	0.073838	0.561816	0.751909	-0.0605759	0.671136	0.854073	0.228742	0.072642	0.164798	0.167115	0.240601	1	-0.0449018	0.724684	0.873778	0.0324474	0.819816	1	0.0438747	0.741762	0.875096
ENSMUSG00000003166	Dgcr2	protein_coding	-	-	-0.229467	0.0459728	0.125451	-0.0188739	0.883958	0.958116	-0.26062	0.0245456	0.0688268	0.0252167	0.844893	1	0.032899	0.775163	0.907155	0.0156035	0.903546	1	0.00889468	0.94095	0.995329
ENSMUSG00000003184	Irf3	protein_coding	-	-	-0.151457	0.437661	0.64495	0.28304	0.194365	0.50405	-0.458807	0.0189402	0.0555233	-0.0771455	0.723704	1	-0.227846	0.243403	0.4398	0.041561	0.848882	1	-0.294705	0.14887	0.302501
ENSMUSG00000003190	Bcl2l12	protein_coding	-	B9	-0.184723	0.413258	0.621266	0.118666	0.638594	0.833847	-0.328414	0.147486	0.281673	-0.0190334	0.939954	1	-0.237561	0.293949	0.499881	0.147871	0.557727	1	-0.309837	0.190009	0.359623
ENSMUSG00000003198	Zfp959	protein_coding	-	-	-0.231784	0.243817	0.436692	0.0350764	0.875424	0.955002	-0.389182	0.0536152	0.129281	0.126438	0.569932	1	-0.0716805	0.719652	0.870494	-0.0239894	0.914314	1	-0.0729627	0.725538	0.863766
ENSMUSG00000003199	Mpnd	protein_coding	L28	-	0.431409	0.0661501	0.166983	0.534631	0.0417855	0.269218	0.0931294	0.692727	0.828587	-0.144492	0.583616	1	0.176627	0.453051	0.66067	0.10947	0.677222	1	0.118575	0.62958	0.794516
ENSMUSG00000003200	Sh3gl1	protein_coding	-	-	0.0633314	0.616278	0.796025	0.182982	0.196578	0.506437	-0.0652319	0.607386	0.763308	0.0174516	0.902011	1	-0.0315124	0.803701	0.924098	0.11269	0.425871	1	-0.0708206	0.592601	0.76678
ENSMUSG00000003206	Ebi3	protein_coding	L14	B18	1.26267	4.56e-05	0.000326617	0.428891	0.217353	0.528088	1.23476	6.89e-05	0.000431279	-0.0884423	0.799947	1	0.419901	0.177275	0.353923	-0.119267	0.73243	1	0.200151	0.538178	0.722978
ENSMUSG00000003208	Ccdc94	protein_coding	-	-	-0.0118142	0.9528	1	-0.0758846	0.736299	0.887235	0.122681	0.540844	0.708307	-0.134775	0.549141	1	0.343982	0.0849842	0.208472	-0.160624	0.474861	1	0.35034	0.0922192	0.211526
ENSMUSG00000003226	Ranbp2	protein_coding	L14	B32	-0.231098	0.444817	0.651246	-0.433128	0.199722	0.509735	-0.266758	0.377853	0.559931	0.126292	0.708404	1	-0.483165	0.110214	0.25239	-0.0782536	0.816747	1	-0.545425	0.0845554	0.198644
ENSMUSG00000003227	Edar	protein_coding	-	-	-2.24305	0.000191992	0.00118203	-0.432352	0.490001	NA	-1.25442	0.0310001	0.083089	-0.403185	0.516383	1	-2.92355	1.38e-05	0.00014166	-0.569326	0.361825	1	-1.99556	0.00150358	0.00771255
ENSMUSG00000003228	Grk5	protein_coding	L20	B18	0.133287	0.44211	0.648828	0.240668	0.216433	0.52718	0.115798	0.506685	0.67903	0.0522778	0.788494	1	0.110426	0.525959	0.724417	0.0848232	0.662865	1	0.495561	0.00614437	0.0250265
ENSMUSG00000003233	Dvl3	protein_coding	-	B32	-0.0249507	0.873823	0.968646	0.30934	0.0785214	0.347011	-0.144964	0.358326	0.539914	-0.186195	0.291261	1	0.172163	0.273741	0.477315	0.04658	0.791173	1	0.180269	0.272246	0.462569
ENSMUSG00000003234	Abcf3	protein_coding	-	-	-0.187753	0.29159	0.492879	-0.0765239	0.701212	0.869796	-0.368186	0.0393005	0.10085	-0.0456952	0.818599	1	-0.487176	0.00638149	0.0271586	-0.102926	0.605406	1	-0.575489	0.00204593	0.00997782
ENSMUSG00000003235	Eif2b5	protein_coding	-	-	0.00255203	0.985534	1	-0.334231	0.0349099	0.247138	-0.0623884	0.658692	0.802938	-0.0114421	0.942179	1	0.0191144	0.892195	0.974386	-0.202258	0.200259	1	-0.0105262	0.943022	0.996627
ENSMUSG00000003269	Cyth2	protein_coding	-	-	-0.287305	0.0408955	0.114601	-0.00311693	0.984213	0.99928	-0.175637	0.21293	0.371176	0.0818354	0.602582	1	-0.0689874	0.623943	0.802423	0.164419	0.294807	1	0.0260332	0.859196	0.948609
ENSMUSG00000003271	Sult2b1	protein_coding	L24	B10	2.04543	3.5e-05	0.000257126	0.457015	0.442973	NA	2.31937	3.03e-06	2.6e-05	0.178815	0.766893	1	3.45801	1.32e-12	6.08e-11	0.0472762	0.937981	1	3.26219	7.2e-11	1.9e-09
ENSMUSG00000003273	Car11	protein_coding	L34	-	-2.32437	7.49e-05	0.000509301	0.033783	0.954924	NA	-1.72925	0.00302009	0.01185	-0.537219	0.377495	1	-1.28481	0.0222909	0.0745283	-0.420916	0.485697	1	-0.981791	0.0866016	0.202142
ENSMUSG00000003279	Dlgap1	protein_coding	-	-	-1.3407	0.283292	0.483701	0.230103	0.862844	NA	0.0970868	0.936561	0.989961	1.41657	0.225803	1	-0.987731	0.429252	0.638754	0.0722823	0.956584	1	1.31671	0.235025	0.418325
ENSMUSG00000003282	Plag1	protein_coding	-	-	-1.18628	0.0160407	0.0536039	-0.361969	0.508719	NA	-0.34351	0.483494	0.659218	0.435569	0.420202	1	-0.15869	0.745123	0.887812	-0.372011	0.495508	1	-0.218145	0.668127	0.823969
ENSMUSG00000003283	Hck	protein_coding	L3	B11	1.34938	2.63e-06	2.42e-05	0.316063	0.32482	0.623921	1.15891	5.5e-05	0.00035355	-0.0653058	0.83884	1	-0.0937187	0.744486	0.887462	0.0775992	0.808991	1	-0.24636	0.412442	0.613111
ENSMUSG00000003299	Mrpl4	protein_coding	-	B12	0.253591	0.079555	0.192505	-0.0454343	0.780176	0.910795	0.196382	0.176194	0.322381	0.0173469	0.914951	1	0.418804	0.00383192	0.0180023	0.017606	0.91362	1	0.281165	0.0630849	0.159591
ENSMUSG00000003308	Keap1	protein_coding	-	B9	0.297796	0.0187747	0.0611803	-0.111301	0.435202	0.709516	0.112536	0.376457	0.558695	-0.0536199	0.70642	1	-0.0404407	0.75063	0.891397	-0.106318	0.45506	1	-0.200557	0.1315	0.276352
ENSMUSG00000003309	Ap1m2	protein_coding	-	B24	-0.0126896	0.967974	1	0.897489	0.0094632	0.148296	-0.533532	0.110448	0.226221	0.287257	0.417252	1	0.594208	0.0581885	0.157695	0.452963	0.19537	1	0.465396	0.152487	0.307966
ENSMUSG00000003316	Glg1	protein_coding	-	B33	0.273562	0.00443534	0.0182538	0.159871	0.138086	0.437921	0.345828	0.00033006	0.00173518	-0.0772535	0.473955	1	0.299366	0.00187448	0.00990453	0.143832	0.181608	1	0.335828	0.000836904	0.00469651
ENSMUSG00000003341	Atp8b3	protein_coding	-	-	-1.92761	0.0152869	0.0515681	-0.418685	0.622218	NA	-1.2307	0.118113	0.238172	0.943659	0.248653	1	-1.40916	0.0744513	0.18902	0.518272	0.528888	1	-2.42794	0.00529544	0.0221284
ENSMUSG00000003344	Btbd2	protein_coding	L27	-	0.0101816	0.969639	1	0.308665	0.301933	0.605716	-0.180105	0.501987	0.674958	-0.0477409	0.87329	1	-0.60031	0.0254558	0.0827074	0.0201692	0.946242	1	-0.563731	0.044454	0.121705
ENSMUSG00000003345	Csnk1g2	protein_coding	-	B35	-0.134071	0.328053	0.533998	0.0739021	0.629967	0.829376	-0.101551	0.459457	0.638034	-0.0606219	0.6927	1	0.0439433	0.748678	0.890075	-0.0295309	0.84728	1	0.0444807	0.756297	0.88586
ENSMUSG00000003346	Abhd17a	protein_coding	L27	B1	-0.0754399	0.6694	0.837043	0.188365	0.340813	0.636768	-0.0840147	0.635331	0.78567	-0.0034095	0.986249	1	-0.117113	0.508312	0.710003	0.135592	0.492505	1	-0.133113	0.471585	0.665297
ENSMUSG00000003348	Mob3a	protein_coding	L14	B35	0.392593	0.0278124	0.0843309	0.465456	0.0196877	0.197564	0.278695	0.11882	0.239218	-0.12928	0.517759	1	0.315781	0.0770589	0.193834	0.102314	0.608352	1	0.32327	0.0832703	0.196506
ENSMUSG00000003352	Cacnb3	protein_coding	L6	B14	-0.165204	0.572731	0.760724	0.355103	0.277611	0.585391	-0.190369	0.516794	0.688028	0.159755	0.625351	1	0.983564	0.000764958	0.00463675	-0.0628827	0.847711	1	0.777415	0.010909	0.0399161
ENSMUSG00000003354	Ccdc65	protein_coding	L30	-	-0.186187	0.857678	0.959329	-0.370454	0.766619	NA	0.965811	0.321073	0.49881	-1.25738	0.321761	1	-1.05868	0.35788	0.571745	0.0763956	0.947207	1	0.955424	0.327146	0.52366
ENSMUSG00000003355	Fkbp11	protein_coding	L10	B4	1.6954	2.7e-06	2.48e-05	0.817015	0.0439894	0.275421	0.53582	0.142135	0.274152	-1.27989	0.00254146	0.50161	2.5733	9.98e-13	4.69e-11	-0.944602	0.0238715	0.967271	1.91213	3.9e-07	5.11e-06
ENSMUSG00000003360	Ddx23	protein_coding	-	-	-0.303807	0.00542699	0.0216999	-0.195757	0.110075	0.397559	-0.281723	0.0101226	0.032995	-0.0812624	0.506404	1	-0.151168	0.166988	0.338808	-0.0784959	0.520787	1	-0.191651	0.0935262	0.213693
ENSMUSG00000003363	Pld3	protein_coding	-	B9	0.332846	0.0730439	0.180202	0.243704	0.240495	0.550858	0.209951	0.258499	0.427503	-0.044852	0.829018	1	0.165995	0.371598	0.585437	0.133472	0.520266	1	0.247257	0.20291	0.376928
ENSMUSG00000003378	Grik5	protein_coding	L33	B35	-0.362744	0.109831	0.245078	-0.172975	0.498032	0.749714	-0.170057	0.455619	0.634704	-0.0183814	0.942291	1	0.0452514	0.841891	0.94616	0.124225	0.623506	1	0.377965	0.108687	0.239109
ENSMUSG00000003379	Cd79a	protein_coding	L37	B28	-1.2073	0.000242473	0.00144904	0.423331	0.248842	0.557292	-2.4473	1.06e-13	3.14e-12	-0.47602	0.194802	1	-0.600496	0.0679207	0.176923	0.118332	0.7472	1	-0.991536	0.00393242	0.0172414
ENSMUSG00000003380	Rabac1	protein_coding	L20	B1	0.127571	0.523381	0.721576	0.361043	0.106467	0.393013	0.220504	0.270954	0.441894	-0.125788	0.57477	1	0.571769	0.00422914	0.0194983	-0.0140814	0.949854	1	0.536464	0.0101783	0.0377701
ENSMUSG00000003382	Etv3	protein_coding	L15	B32	0.577615	0.000668373	0.00350686	0.383623	0.0435677	0.27416	0.33295	0.050331	0.122928	-0.103981	0.585007	1	1.08161	1.87e-10	5.59e-09	0.0635973	0.738071	1	1.01717	9.76e-09	1.79e-07
ENSMUSG00000003402	Prkcsh	protein_coding	-	B13	0.583396	9.87e-08	1.16e-06	-0.138087	0.263781	0.572106	0.488799	8.57e-06	6.7e-05	-0.0608289	0.621635	1	0.664748	1.33e-09	3.33e-08	-0.129379	0.293832	1	0.524487	4.65e-06	4.8e-05
ENSMUSG00000003410	Elavl3	protein_coding	-	-	-0.590481	0.640865	0.815599	-1.63377	0.266355	NA	-2.12757	0.119413	NA	0.353437	0.793649	NA	-0.105905	0.933132	0.996493	-1.78889	0.224682	1	-1.30348	0.338628	0.535998
ENSMUSG00000003411	Rab3b	protein_coding	-	B30	-1.95309	0.00151804	0.00717483	-0.682262	0.306731	NA	-2.00751	0.00169644	0.00718461	-0.658503	0.320364	1	0.227817	0.693479	0.851091	-0.420231	0.520904	1	-0.370959	0.541964	0.726419
ENSMUSG00000003418	St8sia6	protein_coding	L23	B28	0.0721191	0.830646	0.942618	0.299736	0.426117	0.70388	-0.912999	0.00707317	0.0243739	-0.257503	0.494841	1	0.959933	0.00438584	0.0200605	-0.268049	0.477224	1	0.609885	0.0833061	0.196538
ENSMUSG00000003420	Fcgrt	protein_coding	L37	B4	0.423734	0.0598058	0.154721	0.360135	0.152723	0.456988	0.681489	0.00248304	0.0100122	-0.356757	0.157717	1	-0.121338	0.590799	0.778189	0.0851306	0.735411	1	0.245772	0.296663	0.490004
ENSMUSG00000003421	Nosip	protein_coding	-	-	0.164226	0.169098	0.33671	-0.0854404	0.525468	0.765654	0.131906	0.271476	0.442317	-0.10823	0.420526	1	0.2005	0.09403	0.224707	-0.0785925	0.558081	1	0.177753	0.15484	0.311517
ENSMUSG00000003423	Pih1d1	protein_coding	-	B8	0.0890437	0.48082	0.684093	-0.0748414	0.600089	0.811862	-0.0547919	0.667113	0.808867	0.032437	0.819411	1	-0.153921	0.226674	0.418131	0.099658	0.481981	1	-0.168446	0.204214	0.378583
ENSMUSG00000003429	Rps11	protein_coding	-	B1	0.270807	0.0374496	0.106921	0.0482457	0.740333	0.889634	0.196818	0.130643	0.257009	-0.0155803	0.914761	1	0.201773	0.12118	0.26956	-0.131536	0.366214	1	0.123178	0.365504	0.564626
ENSMUSG00000003435	Supt5	protein_coding	-	-	0.0671789	0.458329	0.663636	0.115349	0.255639	0.564615	-0.111623	0.219103	0.379108	-0.133397	0.18893	1	0.0566847	0.532039	0.729127	0.00356672	0.971946	1	-0.0302795	0.74941	0.880594
ENSMUSG00000003436	Dll3	protein_coding	-	-	2.2333	0.173858	NA	1.64678	0.341472	NA	2.24255	0.174159	NA	2.09793	0.223552	NA	3.27782	0.0450408	NA	2.02929	0.239067	NA	2.63299	0.116141	NA
ENSMUSG00000003437	Paf1	protein_coding	-	B9	0.223311	0.0306624	0.0909707	0.176757	0.127664	0.422722	0.201322	0.0522556	0.126685	0.00819253	0.943734	1	0.411793	6.88e-05	0.000587353	0.0888301	0.443346	1	0.355129	0.00100763	0.00547854
ENSMUSG00000003438	Timm50	protein_coding	-	B12	-0.0589045	0.734907	0.88062	-0.332061	0.0896982	0.367094	-0.034815	0.841824	0.929386	0.0531053	0.785114	1	0.131907	0.448773	0.656607	-0.0492404	0.800454	1	-0.101785	0.576107	0.753159
ENSMUSG00000003444	Med29	protein_coding	-	-	0.173807	0.231737	0.42188	-0.0856247	0.60564	0.815138	0.108524	0.460547	0.639005	-0.167858	0.310562	1	0.222879	0.127576	0.27996	-0.0166025	0.919531	1	-0.0447083	0.769988	0.895744
ENSMUSG00000003452	Bicd1	protein_coding	L11	-	-0.465446	0.276465	0.475872	-0.152454	0.750123	0.894965	0.0344118	0.935898	0.989489	0.390556	0.410874	1	-0.146518	0.732123	0.879687	0.0420027	0.929724	1	0.172906	0.697587	0.845185
ENSMUSG00000003458	Ncstn	protein_coding	-	B4	0.326722	0.0148702	0.0504524	0.110423	0.462623	0.727669	0.436294	0.00116	0.00515696	-0.0414652	0.782703	1	0.571723	2.04e-05	0.000200414	0.0339799	0.821062	1	0.668916	1.83e-06	2.07e-05
ENSMUSG00000003464	Pex19	protein_coding	-	-	-0.189562	0.125925	0.271304	-0.259603	0.0629827	0.31991	-0.110164	0.375908	0.558097	0.071741	0.605001	1	-0.425203	0.000648218	0.004038	-0.052386	0.705849	1	-0.390153	0.0026833	0.0126064
ENSMUSG00000003469	Phyhip	protein_coding	L24	B34	-5.79065	1.28e-19	7.08e-18	-0.482053	0.48755	0.743073	-3.77176	2.1e-09	3.13e-08	0.368352	0.595581	1	-3.70465	3.87e-09	8.82e-08	0.288662	0.677455	1	-5.84285	3.14e-18	3.01e-16
ENSMUSG00000003476	Crhr2	protein_coding	L22	-	0.209862	0.843444	0.950967	1.13964	0.311232	NA	0.67532	0.526028	0.695467	-0.444043	0.728111	1	-0.603994	0.608704	0.791851	-0.4957	0.698081	1	-1.0679	0.392823	0.592463
ENSMUSG00000003477	Inmt	protein_coding	L34	B23	-4.16277	2.4e-08	3.15e-07	-1.75971	0.0106326	0.156508	-3.50692	1.46e-06	1.33e-05	-0.746936	0.240703	1	-3.78319	4.35e-07	6.46e-06	-0.879292	0.168708	1	-3.28854	4.46e-06	4.62e-05
ENSMUSG00000003484	Cyp4f18	protein_coding	L3	B29	0.599289	0.030436	0.0903911	0.68985	0.0257592	0.219276	0.511379	0.0650903	0.151202	0.0175541	0.954834	1	0.988586	0.000356623	0.0024486	0.346702	0.262628	1	0.965696	0.0008435	0.00472564
ENSMUSG00000003500	Impdh1	protein_coding	L28	B9	1.11355	0.000240071	0.00143716	0.282781	0.404504	0.686924	1.28552	2.25e-05	0.000159838	-0.261968	0.440643	1	1.43915	2.07e-06	2.66e-05	0.00375256	0.991176	1	1.3333	2.58e-05	0.000222192
ENSMUSG00000003505	Psg18	protein_coding	-	-	0	1	NA	0	1	NA	0	1	NA	0	1	NA	0	1	NA	0	1	NA	0	1	NA
ENSMUSG00000003518	Dusp3	protein_coding	L34	B7	0.737607	4.71e-05	0.000336642	0.632654	0.00183166	0.0740039	0.845277	3.24e-06	2.76e-05	0.275308	0.175862	1	0.652578	0.000326914	0.00226968	0.500737	0.0135956	0.706122	0.758513	6.25e-05	0.000486015
ENSMUSG00000003526	Prodh	protein_coding	L20	B4	0.943112	0.000475487	0.00260412	0.341901	0.262274	0.570999	1.12705	3.12e-05	0.000212921	-0.411695	0.183538	1	0.263878	0.333426	0.545471	-0.187412	0.541766	1	0.546535	0.0535027	0.140459
ENSMUSG00000003527	Dgcr14	protein_coding	-	B9	-0.0501675	0.729782	0.87712	-0.0116369	0.943234	0.980294	0.0168875	0.907885	0.972092	-0.0558835	0.732024	1	0.243834	0.0935066	0.2237	-0.0843013	0.605219	1	0.182225	0.229627	0.411759
ENSMUSG00000003528	Slc25a1	protein_coding	L23	B7	-0.144183	0.411101	0.619077	-0.170069	0.387778	0.673194	0.0317116	0.85683	0.939943	-0.0171334	0.930492	1	-0.548125	0.00188083	0.00993075	-0.150637	0.443373	1	-0.447787	0.0149091	0.0510283
ENSMUSG00000003531	Dgcr6	protein_coding	-	B4	0.102568	0.635906	0.811974	0.0842766	0.731722	0.884978	0.16635	0.447363	0.627309	0.111832	0.6473	1	0.18218	0.403652	0.615194	-0.0348838	0.886821	1	0.151964	0.502631	0.692506
ENSMUSG00000003534	Ddr1	protein_coding	-	B26	-0.500136	0.125553	0.270647	0.571859	0.116027	0.407716	-0.660469	0.0436783	0.109637	-0.121207	0.739551	1	-0.581515	0.0754195	0.190759	0.170118	0.640318	1	-0.206003	0.545915	0.729744
ENSMUSG00000003541	Ier3	protein_coding	L21	B18	0.97472	0.0116537	0.0411973	-0.666179	0.132177	0.429658	1.47099	0.000141308	0.000814308	0.564765	0.191798	1	1.67275	1.47e-05	0.000149162	-0.112339	0.796653	1	2.03759	4.01e-07	5.24e-06
ENSMUSG00000003545	Fosb	protein_coding	NA	B4	-0.000941648	0.998064	1	0.42848	0.323319	0.622366	-0.357879	0.370252	0.552135	0.316867	0.464799	1	1.78155	2.65e-06	3.31e-05	0.603355	0.159291	1	1.52817	0.000108147	0.000787144
ENSMUSG00000003546	Klc4	protein_coding	L34	-	0.160143	0.430146	0.638222	0.448218	0.0484993	0.287039	0.278512	0.171468	0.315856	0.0228034	0.920327	1	0.306829	0.131371	0.285935	0.266742	0.240222	1	0.287037	0.176064	0.341341
ENSMUSG00000003549	Ercc1	protein_coding	-	-	0.134881	0.351732	0.558222	-0.0217171	0.894888	0.961433	-0.0639301	0.663156	0.806104	-0.210816	0.200414	1	0.216749	0.136506	0.29435	-0.0817583	0.617475	1	0.0775914	0.609286	0.779318
ENSMUSG00000003555	Cyp17a1	protein_coding	-	-	1.63102	0.0567255	0.148398	0.960398	0.318668	0.618876	0.680503	0.441365	0.622118	-0.243976	0.809669	1	-0.265575	0.771632	0.905402	0.0736821	0.940776	1	-0.865542	0.374235	0.57405
ENSMUSG00000003559	As3mt	protein_coding	L29	B12	0.430325	0.0437238	0.12065	0.429519	0.0731168	0.338036	0.112622	0.601234	0.758751	0.0053697	0.98222	1	0.00950466	0.964802	1	0.0577934	0.810002	1	0.0880179	0.694472	0.842614
ENSMUSG00000003573	Homer3	protein_coding	L27	B35	0.381707	0.0862826	0.204619	0.507456	0.0418533	0.269253	0.76171	0.000629405	0.00305366	-0.147835	0.556552	1	0.546004	0.0143264	0.0521743	0.224582	0.368311	1	0.661105	0.00441084	0.0189651
ENSMUSG00000003575	Crtc1	protein_coding	L27	B32	-0.465825	0.00578622	0.0229122	0.232094	0.218147	0.528759	-0.601667	0.000404004	0.00207299	-0.197942	0.295316	1	-0.151255	0.370608	0.584472	0.0961459	0.609695	1	-0.0125986	0.942946	0.996617
ENSMUSG00000003581	Rnf215	protein_coding	L33	-	-0.107351	0.48592	0.688441	0.153572	0.374353	0.662461	-0.103232	0.505568	0.67801	-0.0794945	0.64619	1	0.10927	0.479038	0.683724	0.0704051	0.683246	1	0.0443817	0.782845	0.903868
ENSMUSG00000003585	Sec14l2	protein_coding	L34	B23	-4.65832	6.52e-25	7.35e-23	-0.627867	0.207331	0.518212	-3.66784	3.85e-16	1.56e-14	0.372159	0.454442	1	-4.16932	2.65e-20	5.19e-18	0.119328	0.810468	1	-5.33116	6.88e-29	3.96e-26
ENSMUSG00000003604	Aven	protein_coding	-	B8	0.24065	0.163828	0.328862	-0.151642	0.441959	0.714307	0.0547414	0.754377	0.871944	0.0556514	0.77563	1	0.295459	0.0890196	0.215925	-0.0598857	0.759358	1	0.287875	0.111271	0.243321
ENSMUSG00000003617	Cp	protein_coding	L11	B7	2.49687	7.8e-23	6.5e-21	0.357977	0.20783	0.518626	2.41228	2.07e-21	1.79e-19	-0.166356	0.558814	1	1.30876	2.59e-07	4.03e-06	-0.141585	0.61868	1	2.00484	4.18e-14	1.93e-12
ENSMUSG00000003623	Crot	protein_coding	-	B23	0.383166	0.131103	0.279481	0.169032	0.552306	0.782008	0.463761	0.0681102	0.156549	-0.00697545	0.98044	1	0.284254	0.26357	0.464557	-0.111503	0.695185	1	0.346485	0.19174	0.36196
ENSMUSG00000003644	Rps6ka1	protein_coding	L15	B11	-0.258335	0.217842	0.405067	-0.144492	0.537551	0.772916	-0.229037	0.274857	0.446112	0.0914972	0.696093	1	-0.694617	0.000932427	0.00548177	0.0092918	0.968359	1	-0.673462	0.00213816	0.010374
ENSMUSG00000003657	Calb2	protein_coding	L11	-	0	1	1	0	1	NA	0	1	1	0	1	1	0	1	1	0	1	1	1.86438	0.261401	0.45077
ENSMUSG00000003660	Snrnp200	protein_coding	-	-	-0.28577	0.000443231	0.00244959	-0.275147	0.00255953	0.0841878	-0.308688	0.000153277	0.000875349	-0.100618	0.269157	1	-0.174049	0.0325807	0.100716	-0.175602	0.0537959	1	-0.178587	0.0358185	0.102828
ENSMUSG00000003662	Ciao1	protein_coding	-	B9	-0.304674	0.0989904	0.227245	-0.134776	0.514803	0.759778	-0.390672	0.0349968	0.0916868	0.0678605	0.742387	1	-0.724899	9.35e-05	0.000767731	-0.0572275	0.781699	1	-0.703691	0.000280459	0.00180208
ENSMUSG00000003665	Has1	protein_coding	L13	B5	2.2306	0.00859701	0.0319274	1.88478	0.044417	NA	2.47306	0.00373807	0.0141882	2.04237	0.0279327	1	1.46353	0.0929253	0.222725	2.19814	0.0173079	0.820316	2.15	0.0143891	0.0495722
ENSMUSG00000003680	Taf6l	protein_coding	-	B9	-0.229889	0.152964	0.313242	-0.165803	0.358082	0.649787	-0.34078	0.034802	0.0912811	0.0507665	0.777845	1	-0.426338	0.00825149	0.0333845	-0.0203025	0.910165	1	-0.608725	0.000309014	0.00196945
ENSMUSG00000003721	Insig2	protein_coding	-	B8	0.180191	0.43161	0.639478	0.240568	0.349301	0.644123	0.158843	0.490116	0.665276	0.0528886	0.837086	1	0.0096559	0.96654	1	0.016643	0.948385	1	0.247816	0.300934	0.495219
ENSMUSG00000003731	Kpna6	protein_coding	-	-	-0.0832261	0.356006	0.562686	-0.165853	0.102715	0.387913	-0.112817	0.213444	0.371846	0.0033816	0.973337	1	-0.171181	0.0588188	0.159015	-0.0261646	0.795826	1	-0.191542	0.0426796	0.117971
ENSMUSG00000003746	Man1a	protein_coding	-	B28	-0.378644	0.0537794	0.142179	0.165401	0.450902	0.720612	-1.03079	1.61e-07	1.76e-06	-0.0335318	0.878536	1	-0.149564	0.446274	0.654367	-0.0748373	0.733031	1	-0.101271	0.621744	0.788935
ENSMUSG00000003752	Itpkc	protein_coding	L12	-	0.233479	0.339377	0.545335	0.242627	0.37734	0.664452	0.415266	0.0905318	0.194988	-0.600291	0.031714	1	0.575337	0.0186308	0.0643519	0.178378	0.515277	1	0.662175	0.00928424	0.03511
ENSMUSG00000003762	Coq8b	protein_coding	L11	B13	0.769499	0.00346384	0.0146933	0.34536	0.242576	0.552641	0.75048	0.00446141	0.0165049	-0.0519013	0.860991	1	0.834515	0.00154724	0.0084074	-0.0280055	0.924638	1	0.833586	0.00244175	0.0116104
ENSMUSG00000003778	Brd8	protein_coding	-	B32	-0.78029	1.37e-11	2.86e-10	-0.464971	0.000321217	0.0333913	-0.862487	9.19e-14	2.77e-12	0.0149781	0.907477	1	-0.657612	1.26e-08	2.57e-07	-0.113005	0.380668	1	-0.772059	1.64e-10	4.09e-09
ENSMUSG00000003779	Kif20a	protein_coding	L6	B10	-0.88922	0.000607227	0.0032237	-0.825091	0.00442675	0.106684	-0.877657	0.000719563	0.00342717	0.11244	0.697803	1	-0.874571	0.000749823	0.00456539	-0.0295594	0.9187	1	-1.03151	0.000143186	0.00100644
ENSMUSG00000003808	Farsa	protein_coding	L14	-	-0.347342	0.0101644	0.0367686	-0.285552	0.0596708	0.313112	-0.235643	0.0819267	0.180687	0.037069	0.806228	1	-0.245585	0.0696108	0.180072	-0.045078	0.765493	1	-0.340326	0.0161123	0.0542718
ENSMUSG00000003809	Gcdh	protein_coding	-	B23	-0.891613	0.000297618	0.00172916	-0.573118	0.0377956	0.257128	-1.01758	3.89e-05	0.000259244	0.0434387	0.874428	1	-1.1572	2.89e-06	3.58e-05	-0.23101	0.401057	1	-1.28452	6.77e-07	8.4e-06
ENSMUSG00000003810	Mast2	protein_coding	-	B35	-0.737035	0.000699595	0.0036525	-0.187479	0.440369	0.712967	-0.660564	0.00240406	0.00972456	0.22593	0.351968	1	-0.447453	0.0396388	0.117459	0.27834	0.251418	1	-0.421789	0.0634949	0.160387
ENSMUSG00000003812	Dnase2a	protein_coding	L6	B7	-0.397502	0.0526446	0.139823	-0.101233	0.658978	0.847094	-0.52641	0.0104061	0.0337844	0.115313	0.614837	1	-0.730203	0.000380497	0.00258544	0.179148	0.434227	1	-0.622823	0.00371823	0.0164788
ENSMUSG00000003813	Rad23a	protein_coding	-	B34	-2.5368	1.94e-12	4.56e-11	-0.448648	0.264292	0.572729	-2.50045	4.06e-12	9.28e-11	0.48888	0.223726	1	-2.12755	3.56e-09	8.22e-08	0.341878	0.394866	1	-2.69799	8.08e-13	3.07e-11
ENSMUSG00000003814	Calr	protein_coding	L6	B13	0.719929	4.94e-05	0.000350558	0.00120884	0.995136	1	0.465682	0.00867064	0.0289156	-0.0146516	0.941099	1	0.67132	0.000154219	0.00118092	-0.146564	0.459841	1	0.48731	0.00861282	0.0330427
ENSMUSG00000003824	Syce2	protein_coding	L6	B10	-0.960397	0.000409112	0.00228182	-0.917001	0.00265325	0.085678	-0.603378	0.0265588	0.0733757	0.363597	0.229134	1	-1.21147	9.06e-06	9.8e-05	-0.011786	0.968945	1	-1.14534	5.79e-05	0.000454606
ENSMUSG00000003847	Nfat5	protein_coding	L20	B32	-0.331687	0.170068	0.338185	0.35828	0.184561	0.492489	-0.423815	0.0797558	0.176983	-0.181694	0.501191	1	-0.0635937	0.792533	0.917243	0.0286902	0.915393	1	0.0278566	0.912232	0.978561
ENSMUSG00000003848	Nob1	protein_coding	-	-	-0.0488387	0.726857	0.875375	-0.0521875	0.740124	0.889587	-0.0137183	0.922215	0.98155	0.00615805	0.968692	1	0.377408	0.00693782	0.0290185	0.0295937	0.850207	1	0.314329	0.0311893	0.0920912
ENSMUSG00000003849	Nqo1	protein_coding	L20	-	-3.08373	4.76e-18	2.22e-16	-0.745007	0.0570873	0.30833	-2.463	4.39e-12	9.99e-11	0.404031	0.29962	1	-2.52005	1.32e-12	6.07e-11	0.0861666	0.825045	1	-2.24618	1.22e-09	2.6e-08
ENSMUSG00000003863	Ppfia3	protein_coding	L24	-	-0.18521	0.790538	0.915051	-0.338995	0.680778	NA	0.123907	0.860713	0.942105	-0.21474	0.78912	1	0.10869	0.876971	0.966789	-0.833593	0.327644	1	-0.0482077	0.947126	0.998668
ENSMUSG00000003865	Gys1	protein_coding	L24	B7	0.728458	0.0312583	0.092343	0.366424	0.332812	0.629415	0.825809	0.0147197	0.0452481	0.00087666	0.998153	1	0.149086	0.660193	0.828247	0.126723	0.737718	1	0.0151041	0.965992	1
ENSMUSG00000003868	Ruvbl2	protein_coding	-	B13	-0.15511	0.416546	0.624943	-0.453032	0.0343821	0.245765	-0.220806	0.248352	0.415614	-0.0771833	0.717844	1	-0.271278	0.155984	0.323341	-0.179467	0.400856	1	-0.235858	0.237715	0.4213
ENSMUSG00000003872	Lin7b	protein_coding	-	-	-0.658147	0.444125	0.650683	-0.500638	0.607139	NA	-1.34281	0.144033	0.276758	0.0937243	0.920539	1	-0.479156	0.581075	0.77033	0.378801	0.683004	1	-0.928919	0.310154	0.505173
ENSMUSG00000003873	Bax	protein_coding	L3	B12	0.532867	0.000286632	0.00167658	0.0579501	0.726709	0.882466	0.51991	0.000423632	0.00216249	0.00208069	0.989976	1	0.261481	0.076567	0.192937	0.0142856	0.931177	1	0.280335	0.0686039	0.169639
ENSMUSG00000003882	Il7r	protein_coding	L3	B37	0.760273	0.0106407	0.0381783	0.651843	0.049985	0.291497	0.530361	0.0750977	0.169075	-0.210043	0.528538	1	1.14028	0.000127687	0.00100244	-0.26803	0.421237	1	1.19969	0.00011445	0.000826133
ENSMUSG00000003923	Tfam	protein_coding	-	B1	-0.239028	0.0857258	0.203777	-0.16814	0.282473	0.589737	-0.302876	0.0304313	0.0817943	-0.0147378	0.924656	1	0.0354678	0.798951	0.920882	-0.11086	0.476985	1	-0.0400857	0.782742	0.903868
ENSMUSG00000003929	Zfp81	protein_coding	-	B31	-0.896424	0.000671305	0.00352072	-0.210058	0.47554	0.735531	-0.918483	0.00052579	0.00260675	0.122241	0.676907	1	-0.526092	0.0459884	0.131688	-0.141306	0.630491	1	-0.571113	0.0380284	0.107703
ENSMUSG00000003934	Efnb3	protein_coding	L34	B21	-1.45015	0.000964875	0.00483754	-0.128532	0.790587	NA	-1.65211	0.000231102	0.00126611	0.553673	0.247306	1	-1.2808	0.00374903	0.0176804	0.64063	0.180006	1	-1.36071	0.0031432	0.0143551
ENSMUSG00000003948	Mmd	protein_coding	L27	B36	0.516808	0.0622205	0.159405	0.197133	0.526225	0.766214	0.746636	0.00713996	0.0245564	0.0187116	0.952052	1	0.968579	0.000473316	0.00309975	-0.196114	0.529154	1	1.15739	6.22e-05	0.000483761
ENSMUSG00000003949	Hlf	protein_coding	L33	B27	-0.300215	0.444932	0.651376	0.425716	0.329404	0.62679	0.433836	0.267626	0.438071	0.258484	0.554091	1	0.713773	0.0661911	0.173776	0.217248	0.618744	1	0.962681	0.0167236	0.055939
ENSMUSG00000003955	Fam162a	protein_coding	L16	B8	-0.310087	0.232886	0.423088	-0.248394	0.393821	0.677534	-0.341709	0.18995	0.341332	0.0768426	0.791316	1	-0.564436	0.0304671	0.0953365	-0.0601381	0.836007	1	-0.51799	0.0570993	0.147536
ENSMUSG00000003970	Rpl8	protein_coding	-	B1	-0.149024	0.373129	0.580192	-0.166434	0.373543	0.662251	-0.0924333	0.580714	0.741892	0.0613222	0.742977	1	0.303181	0.0699947	0.180713	-0.0433208	0.816809	1	0.143921	0.410747	0.611254
ENSMUSG00000003974	Grm3	protein_coding	-	-	0	1	NA	0	1	NA	0	1	NA	0	1	NA	0	1	NA	0	1	NA	0	1	NA
ENSMUSG00000003992	Ssbp2	protein_coding	-	B34	-2.00413	1.37e-15	4.78e-14	-0.421448	0.130563	0.427419	-1.40669	2.04e-08	2.62e-07	0.356565	0.199166	1	-1.75869	2.56e-12	1.11e-10	0.0706195	0.799405	1	-1.77732	1.26e-11	3.84e-10
ENSMUSG00000004018	Fancl	protein_coding	-	B12	-1.56053	8.62e-12	1.85e-10	-0.60207	0.0180862	0.191873	-1.55784	1.45e-11	3.06e-10	0.178382	0.4793	1	-1.64812	8.62e-13	4.15e-11	-0.0690662	0.78447	1	-1.69312	1.93e-12	6.83e-11
ENSMUSG00000004031	Brinp2	protein_coding	L19	-	-2.6447	0.000928781	0.00468954	-0.447271	0.602303	NA	-2.7326	0.000822664	0.00383994	0.0380768	0.964376	1	-2.5613	0.00151203	0.00825643	0.107171	0.899845	1	-4.05975	7.55e-06	7.43e-05
ENSMUSG00000004032	Gstm5	protein_coding	L16	B34	-3.04122	2.11e-24	2.17e-22	-0.827322	0.0121863	0.164016	-1.75462	3.29e-09	4.76e-08	0.546234	0.0965433	1	-2.63039	1.17e-18	1.62e-16	0.133189	0.685499	1	-2.51628	6.16e-16	3.87e-14
ENSMUSG00000004035	Gstm7	protein_coding	L28	B22	0.612247	0.183925	0.358145	1.15643	0.0228895	0.210524	0.454598	0.335762	0.515463	0.794382	0.121642	1	-0.11531	0.811408	0.928532	0.549076	0.288845	1	0.929804	0.0509179	0.135057
ENSMUSG00000004038	Gstm3	protein_coding	L24	-	0.445341	0.68985	0.851419	0.24387	0.850498	0.94326	0.654334	0.565785	0.729249	0.617404	0.616783	1	0.303854	0.79403	0.918397	-0.652901	0.631195	1	-1.11547	0.389408	0.58916
ENSMUSG00000004040	Stat3	protein_coding	L15	B18	1.41539	2.44e-14	7.24e-13	0.528456	0.0109274	0.158595	1.51295	3.68e-16	1.5e-14	-0.253288	0.223183	1	1.50335	5.6e-16	4.78e-14	0.0349895	0.866257	1	1.51085	6.94e-15	3.61e-13
ENSMUSG00000004043	Stat5a	protein_coding	L14	-	0.158291	0.273406	0.472053	-0.0950122	0.558359	0.785579	0.402592	0.00540165	0.0193892	-0.128666	0.427626	1	0.316923	0.0284782	0.0904552	-0.0786114	0.627582	1	0.370093	0.0142749	0.049294
ENSMUSG00000004044	Ptrf	protein_coding	L33	B35	-0.47938	0.132009	0.280844	0.34045	0.337665	0.63423	-0.259314	0.415585	0.598265	0.252351	0.477236	1	-0.727729	0.0224668	0.0749646	0.090573	0.798687	1	-0.425917	0.200594	0.373834
ENSMUSG00000004054	Map3k11	protein_coding	-	-	0.305366	0.0340865	0.0992595	0.337763	0.0363302	0.252459	0.190305	0.187719	0.338359	-0.0266076	0.869211	1	0.114731	0.426933	0.636504	0.16329	0.311478	1	0.0985687	0.513464	0.702337
ENSMUSG00000004056	Akt2	protein_coding	-	B35	0.0656634	0.584623	0.770192	0.087945	0.513616	0.758985	0.0700633	0.560629	0.724848	-0.0220063	0.870143	1	0.0206818	0.863553	0.958446	0.0433325	0.747307	1	0.066481	0.596777	0.770107
ENSMUSG00000004069	Dnaja3	protein_coding	-	-	-0.235247	0.304191	0.506616	-0.321605	0.209761	0.52042	-0.384669	0.0936149	0.199701	0.0858408	0.737249	1	-0.467614	0.041488	0.121601	-0.0849031	0.740099	1	-0.48099	0.0447528	0.122283
ENSMUSG00000004070	Hmox2	protein_coding	L3	B9	0.56991	3.51e-07	3.81e-06	0.078084	0.536361	0.772403	0.59297	1.29e-07	1.43e-06	-0.133218	0.292074	1	0.29221	0.00935427	0.0371035	-0.174895	0.166402	1	0.256487	0.0287631	0.086233
ENSMUSG00000004071	Cdip1	protein_coding	L33	B39	-0.430528	0.00147231	0.00697634	0.0946447	0.532143	0.769603	-0.422434	0.00193794	0.00805101	-0.293214	0.0538802	1	0.176674	0.191015	0.372551	-0.0442693	0.769919	1	0.290596	0.0390145	0.110011
ENSMUSG00000004085	Zak	protein_coding	L32	B7	-1.50065	2.93e-13	7.66e-12	-0.726062	0.00157888	0.0709942	-1.11376	6.27e-08	7.45e-07	0.406719	0.0750607	1	-1.43682	3.13e-12	1.34e-10	0.0536862	0.814392	1	-1.34535	4.01e-10	9.21e-09
ENSMUSG00000004096	Cwc15	protein_coding	L4	B13	0.346648	0.000859683	0.00439371	-0.0542316	0.643636	0.836719	0.444051	2.07e-05	0.000147493	0.151396	0.194728	1	0.448026	1.71e-05	0.000170893	-0.0144658	0.901495	1	0.390025	0.000335995	0.00212362
ENSMUSG00000004098	Col5a3	protein_coding	L11	B38	-1.70216	8.5e-06	7.05e-05	0.0552441	0.894678	0.961343	-1.99328	4.1e-07	4.13e-06	-0.339927	0.417515	1	-0.668444	0.0761558	0.19222	0.0780425	0.85113	1	-0.0418262	0.914381	0.98004
ENSMUSG00000004099	Dnmt1	protein_coding	L6	B10	-0.543485	0.00137302	0.00655585	-0.591256	0.00184909	0.0740039	-0.615585	0.00029093	0.00155156	0.0405702	0.830719	1	-0.823791	1.24e-06	1.68e-05	-0.0758605	0.689357	1	-0.859902	1.3e-06	1.52e-05
ENSMUSG00000004100	Ppan	protein_coding	L15	B9	-0.229115	0.212456	0.397369	-0.216187	0.293409	0.599646	-0.253796	0.167921	0.311097	-0.130269	0.526286	1	0.194212	0.290535	0.496286	-0.102349	0.618444	1	0.0936453	0.625835	0.791995
ENSMUSG00000004105	Angptl2	protein_coding	L33	B20	-1.21116	8.03e-05	0.000542473	0.476325	0.163649	0.469824	-1.14712	0.000193032	0.00107844	0.0567826	0.868204	1	-0.0719547	0.814418	0.930133	-0.0501356	0.883524	1	0.00216693	0.994601	1
ENSMUSG00000004110	Cacna1e	protein_coding	L37	B29	-1.22543	0.000263926	0.00156033	0.318328	0.395365	0.67821	-2.28335	1.26e-11	2.7e-10	-0.378213	0.312868	1	-0.86188	0.0102919	0.0401399	-0.0777799	0.835515	1	-1.45317	3.53e-05	0.00029439
ENSMUSG00000004113	Cacna1b	protein_coding	L30	B7	-1.4362	0.00365718	0.0154297	0.19167	0.725128	NA	-2.4135	2.31e-06	2.02e-05	-0.639903	0.243922	1	-1.67772	0.000780175	0.00471939	-0.00817658	0.988032	1	-1.38045	0.00764475	0.0299181
ENSMUSG00000004127	Trmt10a	protein_coding	-	-	-0.432444	0.046932	0.127552	-0.218943	0.371577	0.660601	-0.781882	0.000406159	0.00208358	0.0313191	0.897536	1	-0.286913	0.18906	0.370038	0.0131059	0.956987	1	-0.419502	0.0658543	0.164871
ENSMUSG00000004151	Etv1	protein_coding	L34	B4	-0.185166	0.606657	0.787877	0.301262	0.453474	0.722554	0.0917837	0.799525	0.90213	-0.110824	0.784263	1	-0.097326	0.787942	0.914273	-0.0246062	0.951327	1	0.738523	0.0467102	0.126255
ENSMUSG00000004187	Kifc2	protein_coding	L34	B39	-0.896925	0.00123007	0.00595538	0.5696	0.0636388	0.321041	-0.921075	0.000999984	0.00454168	-0.214147	0.488855	1	-0.145446	0.598809	0.784194	0.237286	0.440294	1	-0.221508	0.442649	0.640919
ENSMUSG00000004207	Psap	protein_coding	L5	B13	1.33277	2.57e-16	9.64e-15	0.315009	0.0832233	0.355014	1.42715	1.75e-18	1.01e-16	-0.162282	0.372216	1	0.159798	0.326063	0.537184	-0.091806	0.613679	1	0.339599	0.0459308	0.124706
ENSMUSG00000004221	Ikbkg	protein_coding	-	-	-0.11664	0.384555	0.591956	-0.21487	0.15461	0.459265	-0.0746764	0.579172	0.740499	0.0885687	0.555412	1	-0.0393121	0.769989	0.904239	0.0299853	0.841745	1	0.0888348	0.526275	0.71296
ENSMUSG00000004231	Pax2	protein_coding	-	-	0	1	NA	0	1	NA	0	1	NA	0	1	NA	0	1	NA	0	1	NA	0	1	NA
ENSMUSG00000004233	Wars2	protein_coding	-	B31	-0.359503	0.156787	0.319061	-0.312004	0.274513	0.582031	-0.466711	0.0678089	0.15606	-0.295757	0.299258	1	-0.825937	0.00127085	0.00712586	-0.12476	0.660511	1	-0.777215	0.00361524	0.0161231
ENSMUSG00000004263	Atn1	protein_coding	-	-	0.48258	0.0788446	0.191283	0.85829	0.00507818	0.114162	0.484765	0.0818173	0.180498	0.183533	0.557872	1	1.11334	4.62e-05	0.000415378	0.344471	0.266501	1	0.970099	0.000629697	0.00367635
ENSMUSG00000004264	Phb2	protein_coding	L15	-	-0.272217	0.0459106	0.12531	-0.328092	0.0317025	0.239027	-0.179906	0.187541	0.33809	0.0913217	0.549155	1	-0.11478	0.400204	0.612402	-0.112765	0.459662	1	-0.134723	0.344789	0.542074
ENSMUSG00000004266	Ptpn6	protein_coding	L3	-	0.181031	0.454237	0.660335	0.38631	0.15284	0.457001	-0.19108	0.429696	0.611201	-0.277556	0.30447	1	-0.575914	0.0173143	0.0606339	0.0559377	0.836015	1	-0.739155	0.00348304	0.0156465
ENSMUSG00000004267	Eno2	protein_coding	-	-	-0.320874	0.394293	0.602078	0.838065	0.0431496	0.272457	-0.289305	0.448359	0.628263	0.568241	0.171537	1	0.906592	0.0146517	0.0530959	0.462486	0.266164	1	1.15825	0.00262503	0.0123622
ENSMUSG00000004268	Emg1	protein_coding	-	B1	-0.386103	0.00354953	0.0150148	-0.294052	0.0477417	0.284499	-0.472713	0.000374945	0.00193997	0.0896835	0.544555	1	-0.235685	0.0754734	0.190852	-0.0851518	0.565311	1	-0.306545	0.0269082	0.0819587
ENSMUSG00000004270	Lpcat3	protein_coding	-	B5	-1.50115	2.29e-14	6.83e-13	-0.506048	0.0212183	0.204724	-1.19543	1.24e-09	1.91e-08	0.243067	0.267703	1	-1.54069	5.08e-15	3.65e-13	0.0846068	0.699675	1	-1.56456	2.91e-14	1.38e-12
ENSMUSG00000004285	Atp6v1f	protein_coding	-	B2	0.692829	1.53e-06	1.48e-05	0.224297	0.166276	0.472576	0.870464	1.63e-09	2.48e-08	0.0523328	0.746815	1	0.596664	3.61e-05	0.00033309	0.0289535	0.858169	1	0.442536	0.00335562	0.0151637
ENSMUSG00000004296	Il12b	protein_coding	L7	-	0.993696	0.175722	0.346458	0.4845	0.552565	NA	0.668178	0.363762	0.545512	0.0341218	0.9667	1	-0.537391	0.467737	0.67294	-0.109274	0.893695	1	-0.269363	0.726213	0.864059
ENSMUSG00000004317	Clcn5	protein_coding	L10	B4	0.767763	0.000175273	0.00109044	0.157303	0.496134	0.748598	0.740381	0.000313474	0.00165789	0.0262545	0.909559	1	0.957891	2.94e-06	3.62e-05	0.173897	0.450255	1	1.07221	5.09e-07	6.51e-06
ENSMUSG00000004319	Clcn3	protein_coding	-	B36	-2.34013	2.71e-23	2.38e-21	-0.60316	0.0216405	0.206117	-2.1139	2.8e-19	1.83e-17	0.573798	0.0287748	1	-1.74772	1.1e-13	6.32e-12	0.323842	0.217214	1	-2.06237	5.26e-17	4e-15
ENSMUSG00000004328	Hif3a	protein_coding	L18	B5	1.30793	0.000164969	0.00103243	-0.204851	0.603146	0.813382	1.85528	9.1e-08	1.04e-06	0.217788	0.577337	1	0.330351	0.344985	0.558494	0.0201965	0.958851	1	0.676832	0.0628047	0.159091
ENSMUSG00000004341	Gpx6	protein_coding	-	-	0.757832	0.665043	0.8334	0	1	NA	0	1	1	0	1	1	0	1	1	0	1	1	0	1	1
ENSMUSG00000004344	Gpx5	protein_coding	-	-	0	1	NA	0	1	NA	0	1	NA	0	1	NA	0	1	NA	0	1	NA	0.10075	0.914514	NA
ENSMUSG00000004347	Pde1c	protein_coding	L22	-	-0.95669	0.0513461	0.137106	0.162681	0.762343	NA	-0.404927	0.409081	0.59188	-0.682851	0.218315	1	0.236682	0.621622	0.800816	-0.674483	0.222268	1	-0.196202	0.69652	0.844239
ENSMUSG00000004356	Utp20	protein_coding	L15	B32	-0.242812	0.148786	0.306881	-0.303593	0.107555	0.394079	-0.236333	0.160926	0.301679	-0.257216	0.172208	1	0.196545	0.24246	0.438424	-0.233124	0.2157	1	0.241206	0.169625	0.332274
ENSMUSG00000004359	Spic	protein_coding	L1	-	1.43187	0.00112553	0.00552426	0.437043	0.372584	0.661658	1.54649	0.000435419	0.00221531	-0.153035	0.754928	1	0.0350289	0.936515	0.997954	0.111156	0.820605	1	0.18245	0.691293	0.840353
ENSMUSG00000004360	9330159F19Rik	protein_coding	L34	-	0.527055	0.596763	0.779948	0.668123	0.552602	NA	2.14287	0.0213946	0.0614574	1.16585	0.269364	1	2.49153	0.00648177	0.0274759	1.92782	0.051838	1	2.7774	0.00240972	0.0114766
ENSMUSG00000004364	Cul3	protein_coding	-	-	-0.184844	0.32563	0.530952	-0.201207	0.338927	0.635272	-0.0777766	0.679388	0.81793	0.108004	0.607352	1	0.169222	0.368216	0.582341	-0.108322	0.606405	1	0.218857	0.265506	0.454858
ENSMUSG00000004366	Sst	protein_coding	-	-	-0.358542	0.824398	NA	-0.432387	0.7777	NA	-0.386727	0.810723	NA	-0.467033	0.760413	NA	0.688836	0.670454	NA	-0.481428	0.753265	NA	-0.197712	0.900675	NA
ENSMUSG00000004371	Il11	protein_coding	L11	-	-0.221934	0.783323	0.910147	-2.75788	0.0206797	NA	-0.713974	0.414288	0.597262	0.23765	0.78942	1	2.48804	0.000807346	0.0048583	1.62294	0.0480933	1	1.68937	0.0292446	0.0873928
ENSMUSG00000004383	Large	protein_coding	-	B4	0.936141	1.06e-05	8.67e-05	0.33251	0.170574	0.476875	0.889305	3.36e-05	0.000227243	-0.250192	0.311312	1	0.386144	0.0739164	0.188016	-0.144356	0.55611	1	0.835599	0.000170625	0.00117074
ENSMUSG00000004393	Ddx56	protein_coding	L15	-	0.0168254	0.916208	0.993515	-0.1289	0.473725	0.734172	-0.0815579	0.611767	0.766657	-0.115156	0.521405	1	0.124879	0.435767	0.644653	-0.0893072	0.618623	1	0.117649	0.481709	0.674524
ENSMUSG00000004394	Tmed4	protein_coding	-	-	0.428481	0.000751459	0.00389227	0.016719	0.907766	0.966571	0.432846	0.000717657	0.00342022	-0.0862979	0.549531	1	0.425734	0.000859023	0.00511847	-0.0607756	0.672709	1	0.359741	0.00688193	0.0274635
ENSMUSG00000004415	Col26a1	protein_coding	-	-	-1.45321	0.0104702	0.0376892	-0.318193	0.604869	NA	-1.19815	0.0383798	0.0989755	0.412324	0.483082	1	-0.654095	0.237383	0.432125	-0.0802968	0.89345	1	0.355749	0.51625	0.704634
ENSMUSG00000004446	Bid	protein_coding	L3	-	-0.0468037	0.765976	0.899201	0.0680372	0.699489	0.869493	-0.0578611	0.713766	0.843615	0.0589037	0.737985	1	-0.356235	0.0240837	0.0791617	-0.102703	0.559994	1	-0.51214	0.00191661	0.00945272
ENSMUSG00000004451	Ralb	protein_coding	L2	B6	0.924402	5.11e-12	1.13e-10	0.3151	0.0382571	0.258428	1.04988	5.9e-15	2.03e-13	0.0835706	0.583609	1	0.591746	1.18e-05	0.000123232	0.125033	0.410805	1	0.716089	3.3e-07	4.39e-06
ENSMUSG00000004455	Ppp1cc	protein_coding	L14	NA	-0.103033	0.712877	0.866696	0.181032	0.562659	0.787862	0.31999	0.253125	0.421477	0.871952	0.00527167	0.597097	0.402201	0.150835	0.315853	0.271219	0.385663	1	0.334309	0.253313	0.440777
ENSMUSG00000004460	Dnajb11	protein_coding	L6	B13	0.63757	3.43e-07	3.74e-06	-0.162944	0.246891	0.555879	0.316647	0.0115934	0.0369939	-0.0364923	0.794974	1	0.802796	1.41e-10	4.32e-09	-0.121894	0.385443	1	0.484789	0.000211302	0.00141238
ENSMUSG00000004462	Tbccd1	protein_coding	-	-	-1.64967	7.96e-20	4.47e-18	-0.675282	0.000827666	0.051911	-1.63496	2.59e-19	1.71e-17	0.15756	0.432591	1	-1.56993	5.29e-18	6.28e-16	0.000976594	0.99612	1	-1.84873	2.42e-22	4.45e-20
ENSMUSG00000004473	Clec11a	protein_coding	L37	-	-0.7005	0.0450493	0.123515	0.176635	0.649348	0.840658	-1.04989	0.0032099	0.0124878	-0.582636	0.138899	1	-1.21703	0.000644224	0.00401931	-0.0890631	0.818867	1	-0.845861	0.0214149	0.0684375
ENSMUSG00000004500	Zfp324	protein_coding	-	-	0.305108	0.331704	0.537603	0.254892	0.469524	0.73176	-0.147032	0.642573	0.791165	0.104821	0.766185	1	-0.210842	0.505375	0.708144	-0.00924853	0.979078	1	-0.103612	0.753364	0.88361
ENSMUSG00000004508	Gab2	protein_coding	L18	B18	1.07241	3.78e-05	0.00027617	0.135782	0.641401	0.835351	1.60442	7.07e-10	1.13e-08	-0.117573	0.686892	1	0.900208	0.000547679	0.00349704	-0.250057	0.39142	1	1.29459	1.94e-06	2.19e-05
ENSMUSG00000004530	Coro1c	protein_coding	L15	B6	0.561518	7.81e-05	0.000529191	-0.139873	0.3804	0.666638	0.732979	2.56e-07	2.68e-06	0.0262005	0.869314	1	0.476763	0.000805316	0.00484849	0.00425468	0.97868	1	0.551841	0.000205311	0.00137428
ENSMUSG00000004535	Tax1bp1	protein_coding	L4	B34	0.470889	0.0763399	0.186512	-0.180109	0.544062	0.777017	0.695148	0.0088921	0.0295264	0.231901	0.434575	1	-0.189814	0.475124	0.680335	0.127984	0.666297	1	-0.208208	0.453635	0.651029
ENSMUSG00000004540	Psg17	protein_coding	L5	-	-1.23523	0.247587	0.440936	-1.48288	0.244811	NA	-2.02861	0.080894	0.17884	-1.58881	0.210903	1	-1.20497	0.27718	0.48096	-0.55403	0.62977	1	-2.74352	0.0240023	0.0747594
ENSMUSG00000004542	Psg19	protein_coding	-	-	0	1	NA	0	1	NA	0	1	NA	0	1	NA	0	1	NA	0	1	NA	0.308171	0.851553	NA
ENSMUSG00000004552	Ctse	protein_coding	L14	B34	-4.54101	2.51e-23	2.22e-21	-0.497328	0.327809	0.625825	-3.11788	8.25e-12	1.81e-10	0.396769	0.434973	1	-3.24868	1.07e-12	4.99e-11	0.217089	0.669264	1	-4.44333	1.19e-20	1.7e-18
ENSMUSG00000004558	Ndrg2	protein_coding	L20	B21	0.301237	0.454679	0.6607	0.459674	0.306819	0.609007	0.609128	0.130855	0.257271	0.019568	0.965355	1	0.931404	0.0207274	0.0702039	-0.00018211	0.999677	1	1.49397	0.000375158	0.00233673
ENSMUSG00000004561	Mettl17	protein_coding	-	B31	-0.240264	0.0701895	0.174747	0.258133	0.0821861	0.352928	-0.283987	0.0342222	0.0900178	-0.297593	0.0473246	1	0.207568	0.117513	0.263652	-0.0671473	0.652047	1	0.14496	0.294199	0.487232
ENSMUSG00000004562	Arhgef40	protein_coding	L33	B21	-2.60845	1.22e-24	1.31e-22	-0.839767	0.00291652	0.0883656	-2.50936	1.09e-22	1.12e-20	0.257943	0.358041	1	-1.452	9.42e-09	1.98e-07	-0.089278	0.750597	1	-1.28219	1.18e-06	1.4e-05
ENSMUSG00000004565	Pnpla6	protein_coding	-	B31	-0.824362	4.29e-12	9.56e-11	-0.116319	0.381813	0.667377	-0.889064	1.06e-13	3.16e-12	0.0373373	0.778459	1	-0.782602	5.46e-11	1.82e-09	0.0848865	0.522106	1	-0.854149	7.32e-12	2.32e-10
ENSMUSG00000004567	Mcoln1	protein_coding	-	B32	-0.35475	0.00313602	0.0134819	0.0939256	0.484689	0.740775	-0.33179	0.00594019	0.0210397	-0.0536129	0.690038	1	-0.141088	0.240702	0.436333	0.0953824	0.477102	1	-0.092403	0.461457	0.657214
ENSMUSG00000004568	Arhgef18	protein_coding	L33	B38	0.0447684	0.830774	0.942687	0.459208	0.0497845	0.290802	-0.528454	0.0117852	0.0374649	-0.355372	0.129442	1	0.0708182	0.735423	0.881992	0.213266	0.362268	1	0.0764936	0.726939	0.86471
ENSMUSG00000004591	Pkn2	protein_coding	-	B34	-1.22647	4.57e-06	4e-05	-0.386162	0.196206	0.506076	-1.01366	0.000152691	0.000872436	0.451389	0.130496	1	-1.03464	0.000110758	0.000889995	0.198159	0.506854	1	-1.15345	3.75e-05	0.000310075
ENSMUSG00000004609	Cd33	protein_coding	L18	B18	0.839483	0.0118847	0.0418189	0.346252	0.353114	0.647603	1.53163	4.43e-06	3.68e-05	0.292601	0.432565	1	2.19526	4.65e-11	1.58e-09	0.41523	0.265229	1	2.5862	1.16e-13	5.04e-12
ENSMUSG00000004610	Etfb	protein_coding	-	B8	0.27074	0.355463	0.562098	-0.169549	0.614881	0.820367	0.482131	0.102055	0.21298	-0.148491	0.657369	1	0.0371498	0.900507	0.978204	-0.0171624	0.958804	1	0.279977	0.361157	0.559951
ENSMUSG00000004612	Nkg7	protein_coding	L35	B15	2.52731	5.52e-10	9.2e-09	0.605176	0.183656	0.491852	2.30645	1.52e-08	1.99e-07	-0.315954	0.488645	1	1.75178	1.73e-05	0.000172497	-0.158666	0.727811	1	1.67318	8.51e-05	0.000638852
ENSMUSG00000004613	Lim2	protein_coding	-	-	NA	NA	NA	NA	NA	NA	NA	NA	NA	NA	NA	NA	NA	NA	NA	NA	NA	NA	NA	NA	NA
ENSMUSG00000004626	Stxbp2	protein_coding	-	B18	0.3617	0.00900055	0.0331489	0.102188	0.509953	0.756199	0.400653	0.00384724	0.0145587	-0.202422	0.192135	1	0.100254	0.469688	0.675187	-0.0727892	0.638784	1	0.0784796	0.588116	0.763608
ENSMUSG00000004630	Pcp2	protein_coding	-	-	-0.801516	0.532439	0.72885	-1.05846	0.463725	NA	-0.322729	0.801844	NA	-0.553144	0.693357	NA	-2.18125	0.112011	0.25513	-1.74027	0.239151	1	-1.16189	0.392893	0.592493
ENSMUSG00000004631	Sgce	protein_coding	L34	B35	0.0447462	0.870501	0.966925	0.418353	0.173095	0.480275	0.1549	0.574686	0.736901	0.343136	0.263369	1	0.0137542	0.960262	1	0.216366	0.481065	1	0.335125	0.241693	0.426427
ENSMUSG00000004633	Chn2	protein_coding	-	B9	0.358912	0.0597976	0.154721	0.345415	0.10805	0.394678	0.254776	0.185962	0.335693	-0.118756	0.584057	1	0.610716	0.00139195	0.00770691	0.0868948	0.686434	1	0.683827	0.000573893	0.00339452
ENSMUSG00000004637	Wwox	protein_coding	-	-	0.23081	0.239657	0.431408	-0.134916	0.547787	0.779791	0.296582	0.134069	0.262026	0.11207	0.61315	1	0.571136	0.00365239	0.017303	0.0718816	0.745524	1	0.658802	0.00124221	0.00655881
ENSMUSG00000004642	Slbp	protein_coding	L6	B10	-1.48878	4.6e-17	1.89e-15	-0.750356	0.000152806	0.0220595	-1.45447	2.56e-16	1.08e-14	0.225105	0.255075	1	-1.46456	1.55e-16	1.44e-14	-0.0123269	0.950315	1	-1.64592	7.43e-19	8.11e-17
ENSMUSG00000004651	Tyr	protein_coding	-	-	0	1	NA	0.120437	0.891161	NA	0	1	NA	1.78614	0.0427073	NA	0	1	NA	0.422497	0.631213	NA	0.46252	0.622153	NA
ENSMUSG00000004654	Ghrhr	protein_coding	-	-	-3.37545	0.000967153	0.00484663	-0.388733	0.699153	NA	-2.74371	0.00675241	0.0234414	0.676163	0.491499	1	-2.70615	0.0069298	0.0289899	0.505646	0.60742	1	-2.96711	0.00474161	0.0201484
ENSMUSG00000004655	Aqp1	protein_coding	L20	B34	-4.8444	1.4e-37	8.93e-35	-0.678446	0.107295	0.394079	-3.35378	6.94e-19	4.3e-17	0.280091	0.5061	1	-3.52129	1.17e-20	2.5e-18	0.160959	0.702381	1	-4.31483	9.15e-28	3.92e-25
ENSMUSG00000004661	Arid3b	protein_coding	-	B38	-0.201481	0.257035	0.452512	0.53019	0.00756375	0.133052	-0.854436	1.77e-06	1.59e-05	-0.33272	0.0949085	1	0.0485223	0.784993	0.912848	0.216776	0.275016	1	-0.107644	0.562565	0.743072
ENSMUSG00000004665	Cnn2	protein_coding	L29	B35	0.382365	0.182182	0.355725	0.523819	0.101715	0.385822	0.245157	0.392449	0.575247	-0.16054	0.616055	1	0.125436	0.661704	0.828894	0.132492	0.678933	1	0.11125	0.710455	0.853555
ENSMUSG00000004667	Polr2e	protein_coding	-	-	-0.147132	0.197065	0.376331	-0.0631833	0.621831	0.824757	-0.142692	0.212847	0.371161	-0.00393985	0.97541	1	0.0765875	0.502449	0.705226	-0.0147201	0.908259	1	0.0652529	0.584076	0.760058
ENSMUSG00000004668	Abca13	protein_coding	L11	B17	4.70927	1.73e-23	1.56e-21	-0.0235723	0.965703	0.989694	4.88538	3.87e-25	5.5e-23	1.02138	0.0549919	1	3.00523	2.15e-10	6.37e-09	1.42899	0.00686433	0.474038	3.01912	8.41e-10	1.86e-08
ENSMUSG00000004677	Myo9b	protein_coding	L14	-	0.244086	0.0105856	0.0380089	0.21727	0.0422426	0.270226	0.161321	0.0918332	0.196994	-0.153932	0.150715	1	0.0924207	0.333999	0.546214	0.0110246	0.917914	1	0.111999	0.262377	0.451796
ENSMUSG00000004698	Hdac9	protein_coding	-	B29	-0.362973	0.268039	0.466233	0.337517	0.356024	0.648562	-0.610397	0.0630719	0.147456	-0.487871	0.183092	1	-1.16758	0.00038589	0.00261257	-0.0197086	0.957035	1	-0.806	0.0188212	0.061575
ENSMUSG00000004707	Ly9	protein_coding	L35	-	0.803081	0.00580932	0.0229861	0.325539	0.316956	0.617351	0.254842	0.38175	0.563809	-0.430447	0.186172	1	0.00482183	0.986797	1	-0.187435	0.564646	1	-0.15146	0.619003	0.786853
ENSMUSG00000004709	Cd244	protein_coding	L3	B18	1.74812	2.99e-09	4.51e-08	0.401814	0.22352	0.534394	1.6566	1.94e-08	2.5e-07	0.23839	0.470258	1	0.612865	0.0380016	0.1137	0.397407	0.228276	1	0.504206	0.102291	0.228385
ENSMUSG00000004730	Adgre1	protein_coding	L6	B4	0.711692	0.0690758	0.172608	0.25437	0.560344	0.786496	0.813878	0.0376473	0.0973828	-0.527537	0.227417	1	-1.79697	4.66e-06	5.49e-05	-0.195166	0.65508	1	-1.69184	3.67e-05	0.000304386
ENSMUSG00000004748	Mtfp1	protein_coding	L28	-	-1.58607	0.000217933	0.00132193	-0.394285	0.408548	0.690659	-1.8051	2.89e-05	0.000198659	0.340462	0.473928	1	-1.56802	0.000267142	0.00189873	0.0805568	0.86553	1	-1.84364	4.18e-05	0.000341709
ENSMUSG00000004768	Rab23	protein_coding	-	-	-0.279372	0.0679381	0.170264	-0.375374	0.0326427	0.241039	-0.461146	0.00319803	0.012449	-0.174617	0.313132	1	-0.226438	0.142814	0.303858	-0.050231	0.770087	1	-0.166629	0.298093	0.491782
ENSMUSG00000004771	Rab11a	protein_coding	-	B3	0.346177	0.0155969	0.0524025	0.128864	0.42399	0.702464	0.519535	0.000295454	0.00157275	0.367886	0.0218171	0.965102	0.0149077	0.917569	0.987786	0.0913539	0.569966	1	0.136067	0.364417	0.563383
ENSMUSG00000004788	Eif2b2	protein_coding	L15	B13	0.0127365	0.932258	1	-0.153021	0.363356	0.653544	0.112395	0.454236	0.633358	-0.0476284	0.776764	1	0.371141	0.0132671	0.0490608	-0.241588	0.150809	1	0.258452	0.0987839	0.222493
ENSMUSG00000004789	Dlst	protein_coding	L12	-	-0.642036	2.54e-06	2.35e-05	-0.403653	0.0082126	0.138898	-0.451043	0.000958169	0.00438199	0.148741	0.329166	1	-0.43173	0.00156472	0.00848523	-0.0212691	0.889052	1	-0.393346	0.00583628	0.0239163
ENSMUSG00000004791	Pgf	protein_coding	L12	B4	-0.549367	0.265802	0.463705	0.0862568	0.875268	0.955002	0.599218	0.206147	0.362889	-0.344649	0.542392	1	0.936522	0.0436006	0.126524	0.30147	0.569939	1	2.03454	1.03e-05	9.81e-05
ENSMUSG00000004798	Ulk2	protein_coding	L34	-	0.0197868	0.924484	0.998115	0.237911	0.3083	0.609686	-0.112044	0.59239	0.751441	-0.024119	0.917793	1	-0.221627	0.289527	0.495016	0.0235307	0.919742	1	-0.143286	0.511936	0.70116
ENSMUSG00000004814	Ccl24	protein_coding	L26	B4	1.25435	0.038701	0.109758	0.833316	0.217029	0.528051	1.42418	0.0189623	0.0555665	-0.722768	0.287117	1	4.08466	1.59e-11	5.89e-10	0.492096	0.466164	1	4.86558	1.42e-14	7.1e-13
ENSMUSG00000004815	Dgkq	protein_coding	-	-	-0.0272106	0.851534	0.955971	0.303645	0.0623398	0.31901	-0.252629	0.085354	0.186557	-0.0143807	0.929875	1	-0.223119	0.127654	0.280055	0.140071	0.389607	1	-0.148795	0.329071	0.525563
ENSMUSG00000004821	Tmed11	protein_coding	-	-	-0.853676	0.389661	0.597151	0.927318	0.294662	NA	-0.680813	0.49249	0.667154	-0.384905	0.663333	1	-0.835888	0.399397	0.611555	-0.913775	0.301144	1	-0.548872	0.560466	0.741303
ENSMUSG00000004837	Grap	protein_coding	L20	B40	-0.246687	0.2008	0.381518	0.508528	0.01821	0.192908	-0.984893	3.69e-07	3.74e-06	-0.302514	0.161038	1	-0.211999	0.27204	0.475153	0.0846132	0.694572	1	-0.385505	0.0560719	0.14555
ENSMUSG00000004842	Pou1f1	protein_coding	-	-	0	1	NA	0	1	NA	0.0647232	0.947778	NA	0	1	NA	0	1	NA	0	1	NA	0	1	NA
ENSMUSG00000004843	Chmp2b	protein_coding	-	-	0.34906	0.0119598	0.0419976	0.111302	0.479145	0.737295	0.56552	5.01e-05	0.000324842	-0.0786914	0.617357	1	0.397307	0.00440132	0.0201048	-0.323032	0.041264	1	0.419195	0.00388266	0.0170708
ENSMUSG00000004846	Plod3	protein_coding	L7	B7	1.21756	1.17e-08	1.6e-07	0.438215	0.0670868	0.327178	1.1385	9.98e-08	1.13e-06	0.0651103	0.78589	1	0.552515	0.00983141	0.0386358	0.102401	0.668983	1	0.666274	0.00286054	0.0132803
ENSMUSG00000004849	Ap1s1	protein_coding	L6	B13	0.697974	3.38e-06	3.05e-05	-0.485233	0.00453029	0.10733	0.815805	6.02e-08	7.17e-07	0.0560737	0.740275	1	0.37415	0.013136	0.0486649	-0.216423	0.201944	1	0.420407	0.00754122	0.0295962
ENSMUSG00000004864	Mapk13	protein_coding	L12	B17	2.47794	5.13e-12	1.13e-10	0.365994	0.380297	0.666638	3.1668	1.07e-18	6.51e-17	0.210838	0.613578	1	2.72669	3.25e-14	2.05e-12	0.794372	0.0514973	1	3.00086	7.28e-16	4.5e-14
ENSMUSG00000004865	Srpk1	protein_coding	-	B37	0.0900464	0.589444	0.77423	0.104123	0.577067	0.796598	-0.0720785	0.666232	0.808127	-0.0381532	0.838088	1	-0.180365	0.280398	0.484636	-0.0648954	0.72813	1	-0.164305	0.346723	0.543953
ENSMUSG00000004872	Pax3	protein_coding	-	-	0	1	NA	0	1	NA	0	1	NA	1.01269	0.333288	NA	0	1	NA	0.100021	0.923718	NA	0.303161	0.784612	NA
ENSMUSG00000004880	Lbr	protein_coding	L14	B35	-1.37922	7.26e-14	2.03e-12	-0.487945	0.0178126	0.190906	-1.32649	6.38e-13	1.68e-11	0.260692	0.205165	1	-1.07236	5.97e-09	1.31e-07	0.17631	0.391519	1	-1.25049	8.73e-11	2.28e-09
ENSMUSG00000004885	Crabp2	protein_coding	L24	-	2.33028	0.0412163	0.1153	1.15668	0.376119	NA	3.63662	0.00126294	0.00554886	1.0865	0.403947	1	5.73366	2.52e-07	3.94e-06	2.54056	0.0379067	1	5.73937	4.51e-07	5.82e-06
ENSMUSG00000004891	Nes	protein_coding	L20	B27	-2.09847	3.29e-07	3.59e-06	0.125645	0.780916	0.910956	-2.10168	4.07e-07	4.11e-06	0.18057	0.689048	1	-1.5923	0.00010446	0.000846123	-0.0891213	0.84362	1	-1.35842	0.00145929	0.00752465
ENSMUSG00000004892	Bcan	protein_coding	L34	-	0	1	1	0	1	NA	0	1	1	0	1	1	0	1	1	0.852481	0.534252	1	0.90004	0.479255	0.672486
ENSMUSG00000004894	Hapln2	protein_coding	-	-	-0.0434754	0.978805	NA	0	1	NA	0	1	NA	0	1	NA	0.520594	0.750433	NA	0	1	NA	0.103259	0.948776	NA
ENSMUSG00000004895	Prcc	protein_coding	-	B9	-0.0700326	0.539195	0.734514	-0.0369266	0.773512	0.90735	-0.159824	0.16382	0.305528	0.145983	0.253144	1	-0.0740094	0.518005	0.717795	0.0948427	0.457716	1	-0.176098	0.140686	0.290525
ENSMUSG00000004896	Rrnad1	protein_coding	-	-	-0.198925	0.0722283	0.178594	0.262321	0.0342155	0.245765	-0.334705	0.00275264	0.0109451	0.091676	0.459578	1	0.00251087	0.981944	1	0.141156	0.253863	1	0.00874706	0.939679	0.994788
ENSMUSG00000004897	Hdgf	protein_coding	L10	B13	-0.913924	3.45e-09	5.14e-08	-0.644088	0.000196254	0.0258022	-0.679998	1.11e-05	8.46e-05	0.201795	0.242845	1	-0.757391	9.81e-07	1.36e-05	-0.0164948	0.923954	1	-0.766801	2.13e-06	2.38e-05
ENSMUSG00000004902	Slc25a18	protein_coding	L20	-	-2.14659	0.0131549	0.0454768	-1.30217	0.171708	NA	-0.837732	0.315472	0.49275	-0.195767	0.82859	1	1.20065	0.132413	0.28748	-0.222339	0.805534	1	1.31777	0.111247	0.243321
ENSMUSG00000004929	Thop1	protein_coding	L24	B8	-0.121796	0.660077	0.829718	-0.550193	0.0762845	0.343304	-0.182936	0.509512	0.681231	-0.111662	0.718369	1	-0.194548	0.482845	0.68716	-0.326083	0.292514	1	-0.150337	0.603701	0.775051
ENSMUSG00000004931	Apba3	protein_coding	-	B8	0.372811	0.0756956	0.18533	0.201827	0.392342	0.676659	0.298177	0.157359	0.296546	-0.237545	0.316245	1	0.16782	0.426084	0.635907	-0.117487	0.619095	1	0.141854	0.518946	0.706645
ENSMUSG00000004933	Matk	protein_coding	L6	B31	-1.11844	4.86e-05	0.000346467	0.692331	0.0227799	0.210028	-0.671164	0.0149061	0.0457167	-0.154306	0.614118	1	0.492199	0.0709024	0.182416	0.267079	0.380518	1	0.70995	0.0124497	0.0442687
ENSMUSG00000004934	Pias4	protein_coding	-	-	-0.239503	0.105158	0.237448	0.0231244	0.889078	0.960011	-0.280056	0.0596052	0.140971	0.241323	0.143858	1	-0.242252	0.102531	0.239246	0.113211	0.493184	1	-0.34885	0.0243535	0.0755837
ENSMUSG00000004936	Map2k1	protein_coding	L3	B29	0.218798	0.115296	0.253932	0.225092	0.148506	0.451606	-0.0989024	0.478868	0.654626	-0.171048	0.273449	1	-0.180788	0.195311	0.378283	-0.186456	0.232284	1	-0.277589	0.0569558	0.147229
ENSMUSG00000004937	Sgta	protein_coding	-	B9	0.313169	0.0183326	0.0599171	0.0359868	0.809225	0.924766	0.298285	0.0250006	0.0699058	-0.0251965	0.865692	1	0.119503	0.369283	0.583456	-0.0650881	0.662099	1	0.100269	0.470694	0.664714
ENSMUSG00000004939	Nmrk2	protein_coding	L24	-	0	1	1	1.00494	0.552063	NA	0	1	1	0	1	1	0.400341	0.816492	0.931012	0	1	1	0	1	1
ENSMUSG00000004945	Tmem242	protein_coding	-	B12	0.223077	0.148928	0.307061	-0.174371	0.321692	0.620908	0.342258	0.027658	0.0757361	0.113866	0.513088	1	0.50616	0.00107486	0.00618272	-0.137081	0.433002	1	0.371575	0.0213501	0.0682756
ENSMUSG00000004947	Dtx2	protein_coding	L12	B5	1.67926	1.54e-22	1.24e-20	0.520334	0.00723496	0.130112	1.66027	5.44e-22	4.94e-20	-0.249063	0.202859	1	0.784113	5.76e-06	6.61e-05	0.131708	0.497619	1	0.725365	5.79e-05	0.00045438
ENSMUSG00000004948	Zp3	protein_coding	-	-	1.02172	0.558125	NA	0	1	NA	0.25332	0.884954	NA	0	1	NA	0	1	NA	0	1	NA	0	1	NA
ENSMUSG00000004951	Hspb1	protein_coding	L18	B6	0.946256	0.0223755	0.070618	0.608533	0.188921	0.497961	0.850612	0.0404717	0.10311	-0.0205056	0.964817	1	2.39748	6.73e-09	1.46e-07	0.107689	0.816519	1	2.90862	1.56e-11	4.61e-10
ENSMUSG00000004952	Rasa4	protein_coding	L5	B14	1.26375	0.00184399	0.00849196	0.462925	0.306559	0.608801	1.13565	0.00514154	0.01862	-0.261842	0.563269	1	-0.483815	0.233706	0.427808	-0.207007	0.647659	1	-0.494345	0.244179	0.429559
ENSMUSG00000004961	Syt5	protein_coding	L33	B34	-0.383819	0.583457	0.769241	1.10325	0.127966	0.422964	-0.845224	0.269988	0.440803	0.618426	0.404457	1	-1.27909	0.109374	0.250939	-0.23165	0.770874	1	-1.68985	0.0496167	0.132365
ENSMUSG00000004980	Hnrnpa2b1	protein_coding	L5	-	-0.458945	0.00496253	0.0201114	-0.428549	0.0189333	0.194618	-0.569658	0.000489463	0.00245106	0.246525	0.176876	1	-0.474835	0.00365648	0.017319	-0.0801334	0.660713	1	-0.512948	0.00267666	0.0125802
ENSMUSG00000004988	Fxyd4	protein_coding	L26	-	0.179838	0.894405	0.980596	1.72003	0.213473	NA	-0.295996	0.832423	0.923011	-0.610971	0.684257	1	-0.386538	0.782302	0.911916	0.0828143	0.955961	1	-0.993087	0.491697	0.683719
ENSMUSG00000004994	Ccdc130	protein_coding	-	B9	0.023927	0.868906	0.966188	0.169734	0.298476	0.603386	-0.0781584	0.593864	0.752852	0.112026	0.491802	1	-0.308739	0.0355576	0.107937	0.0946423	0.560927	1	-0.308228	0.0436878	0.120068
ENSMUSG00000004996	Mri1	protein_coding	-	-	-0.137085	0.278547	0.478108	0.173129	0.223075	0.53385	-0.208568	0.102962	0.214437	-0.0173586	0.902903	1	0.219483	0.0829753	0.20474	0.0712129	0.615458	1	0.120845	0.359909	0.55836
ENSMUSG00000005034	Prkacb	protein_coding	-	B32	0.275935	0.00826412	0.0308898	0.300893	0.0102217	0.154691	0.215513	0.039844	0.10194	-0.0637009	0.58751	1	0.334337	0.00140257	0.00774979	-0.0391628	0.738507	1	0.424429	0.00010162	0.000745163
ENSMUSG00000005043	Sgsh	protein_coding	L27	B39	-0.369305	0.0346501	0.100525	0.37553	0.0542475	0.301644	-0.495951	0.00481843	0.017617	-0.390902	0.0466254	1	-0.376366	0.0319373	0.0990805	0.153061	0.432796	1	0.0117521	0.948648	0.99957
ENSMUSG00000005045	Chd5	protein_coding	L33	-	-0.102307	0.873366	0.968475	0.775655	0.27014	NA	-0.160178	0.807277	0.906676	-0.120477	0.868418	1	1.34443	0.0317133	0.0985997	-0.068001	0.925048	1	2.02883	0.00157194	0.00801092
ENSMUSG00000005054	Cstb	protein_coding	L8	B5	1.91538	6.21e-24	6e-22	0.109169	0.611231	0.818439	2.03683	8.4e-27	1.39e-24	0.0940201	0.661075	1	1.26165	3.47e-11	1.21e-09	-0.0679623	0.751578	1	1.4126	1.14e-12	4.2e-11
ENSMUSG00000005057	Sh2b2	protein_coding	L14	B5	0.00936879	0.974031	1	0.297073	0.356128	0.648602	0.30274	0.29361	0.467795	-0.218734	0.498623	1	0.404386	0.160009	0.329181	-0.0326047	0.919429	1	0.452438	0.131824	0.276811
ENSMUSG00000005069	Pex5	protein_coding	-	B1	-0.0861784	0.584058	0.76974	0.015586	0.929776	0.975973	0.176651	0.262943	0.432787	-0.140519	0.427044	1	0.156408	0.321064	0.531328	-0.0178805	0.919284	1	0.196843	0.231056	0.413509
ENSMUSG00000005078	Jkamp	protein_coding	-	B8	0.389806	0.0263681	0.0807695	0.280923	0.156606	0.461913	0.195843	0.270219	0.441023	0.0742315	0.708716	1	0.282432	0.110332	0.25261	-0.0152355	0.938917	1	0.0810038	0.660862	0.818439
ENSMUSG00000005087	Cd44	protein_coding	L10	B18	1.04058	5.81e-08	7.13e-07	0.168692	0.431741	0.706691	0.88273	4.22e-06	3.53e-05	-0.0642212	0.764733	1	0.620796	0.0012173	0.00686209	0.0254559	0.905552	1	0.608174	0.00243436	0.0115846
ENSMUSG00000005089	Slc1a2	protein_coding	L21	-	0.826568	0.112079	0.248971	0.647487	0.264664	0.572993	-0.242489	0.644072	0.792326	-0.550152	0.348146	1	-0.797796	0.130158	0.284033	-0.173887	0.765652	1	0.122702	0.821901	0.927185
ENSMUSG00000005102	Eif2ak4	protein_coding	-	B32	-0.00444243	0.98102	1	-0.0592879	0.777025	0.909227	-0.0381372	0.838571	0.927537	-0.456592	0.0295187	1	0.0362444	0.846321	0.94861	-0.12813	0.540142	1	0.109038	0.576535	0.753552
ENSMUSG00000005103	Wdr1	protein_coding	L3	-	0.799878	4.02e-07	4.33e-06	0.247888	0.160335	0.466884	0.766181	1.22e-06	1.13e-05	-0.136299	0.440359	1	0.392514	0.0129399	0.0481222	0.0181071	0.918322	1	0.430215	0.00915985	0.0347623
ENSMUSG00000005107	Slc2a9	protein_coding	L5	B31	0.326658	0.217403	0.404498	-0.0500935	0.86733	0.951497	0.629657	0.0176958	0.0526779	-0.344949	0.251835	1	0.0731215	0.78406	0.912698	-0.276755	0.356312	1	0.281556	0.309693	0.504728
ENSMUSG00000005124	Wisp1	protein_coding	L11	-	-0.00483688	0.989049	1	-0.510133	0.215578	0.52631	0.249945	0.481416	0.65724	0.0451937	0.909569	1	0.715984	0.040766	0.120013	-0.633752	0.122244	1	0.833334	0.0214152	0.0684375
ENSMUSG00000005125	Ndrg1	protein_coding	L13	B35	1.03845	2.22e-05	0.000170071	0.446929	0.102746	0.38793	1.3961	1.19e-08	1.58e-07	-0.0444038	0.871371	1	0.625637	0.0106854	0.0413289	-0.111324	0.684781	1	0.957129	0.000184331	0.00125054
ENSMUSG00000005131	4930550C14Rik	protein_coding	-	-	-1.21465	0.00788659	0.0297446	-0.801928	0.121393	NA	-0.903253	0.0501504	0.122579	0.458858	0.351177	1	-1.3814	0.00323716	0.0156727	0.896643	0.0657707	1	-0.784897	0.0975996	0.220521
ENSMUSG00000005142	Man2b1	protein_coding	L35	B4	0.408495	0.0109426	0.0391154	0.439384	0.0143649	0.175538	0.432248	0.00711652	0.0245012	-0.255804	0.154466	1	0.370597	0.0210179	0.0709896	0.10969	0.541178	1	0.59471	0.000395613	0.00244663
ENSMUSG00000005148	Klf5	protein_coding	L20	B24	-1.62786	0.000347754	0.00197967	-0.399613	0.427731	0.704799	-1.18317	0.00943807	0.0310466	0.42809	0.39118	1	-1.29828	0.00438169	0.0200454	0.526386	0.291178	1	-0.835336	0.0767195	0.184762
ENSMUSG00000005150	Wdr83	protein_coding	-	-	-0.58889	0.000159136	0.000999795	-0.260512	0.136949	0.436138	-0.551222	0.000446624	0.00226528	0.0710952	0.682712	1	-0.519609	0.000906953	0.00535929	-0.130424	0.454129	1	-0.543511	0.000876046	0.00487669
ENSMUSG00000005161	Prdx2	protein_coding	L29	B34	-3.1344	5.54e-22	4.05e-20	-0.70039	0.0535761	0.300079	-2.70067	1.01e-16	4.51e-15	0.464883	0.20006	1	-2.87158	1.06e-18	1.48e-16	0.151627	0.675999	1	-3.37221	3.53e-23	7.41e-21
ENSMUSG00000005198	Polr2a	protein_coding	L19	B33	-0.147927	0.313457	0.517154	0.0425099	0.795573	0.918953	-0.353721	0.0160089	0.0485463	-0.0714575	0.66319	1	-0.135786	0.354973	0.568928	0.176139	0.282883	1	-0.047119	0.758819	0.887623
ENSMUSG00000005202	Shbg	protein_coding	-	-	0	1	NA	0	1	NA	0	1	NA	0	1	NA	0	1	NA	0	1	NA	0	1	NA
ENSMUSG00000005204	Senp3	protein_coding	-	-	-0.00899083	0.910023	0.989797	-0.045877	0.609454	0.817547	-0.140885	0.0792901	0.17623	0.0213169	0.811632	1	-0.104289	0.192728	0.374808	-0.0228809	0.798002	1	-0.105066	0.207844	0.383735
ENSMUSG00000005220	Corin	protein_coding	L22	B20	-0.216293	0.798285	0.920115	0.371692	0.690566	0.864915	-0.102551	0.905215	0.970222	-0.623295	0.525151	1	0.411797	0.623772	0.802423	-0.395287	0.681319	1	0.916953	0.282866	0.474935
ENSMUSG00000005225	Plekha8	protein_coding	L19	B4	0.303396	0.0760112	0.185952	0.141095	0.469998	0.731887	0.250409	0.149204	0.284242	0.0994643	0.609065	1	0.372818	0.0305518	0.095536	0.222279	0.249447	1	0.530907	0.00286001	0.0132803
ENSMUSG00000005232	G6pc2	protein_coding	-	-	0	1	NA	0	1	NA	0.167378	0.922604	NA	0	1	NA	1.31629	0.445192	NA	0	1	1	0.42503	0.803966	NA
ENSMUSG00000005233	Spc25	protein_coding	L6	B10	-1.55922	8.54e-06	7.09e-05	-0.90872	0.0201306	0.199317	-1.49566	2e-05	0.000143369	0.430701	0.269582	1	-1.50624	1.74e-05	0.000173244	0.0148967	0.969551	1	-1.75605	1.66e-06	1.91e-05
ENSMUSG00000005237	Dnah2	protein_coding	L31	B4	2.5363	1.65e-09	2.58e-08	0.544225	0.251548	0.560286	3.08123	2.41e-13	6.74e-12	-0.387856	0.420545	1	3.54099	3.63e-17	3.8e-15	0.0845657	0.859127	1	3.22344	1.91e-13	8.06e-12
ENSMUSG00000005251	Ripk4	protein_coding	L20	B24	1.84653	0.00132642	0.00636341	2.28383	0.000190493	0.0252704	2.11398	0.000269106	0.00144697	1.87747	0.00252628	0.50161	2.46821	1.55e-05	0.000156917	2.07846	0.000689406	0.0890513	3.66398	7.66e-11	2.02e-09
ENSMUSG00000005262	Ufd1l	protein_coding	L13	-	-0.277927	0.102807	0.233544	-0.280837	0.141563	0.442759	-0.0957992	0.574481	0.736766	0.0569369	0.765015	1	0.108249	0.525191	0.723851	-0.113898	0.5501	1	0.0175484	0.921479	0.983966
ENSMUSG00000005267	Zfp287	protein_coding	-	B31	0.733719	0.00251452	0.0111155	0.430843	0.114707	0.405752	0.268059	0.273994	0.445126	-0.404829	0.143645	1	0.309565	0.205529	0.391136	-0.234339	0.394768	1	0.16018	0.530247	0.716325
ENSMUSG00000005268	Prlr	protein_coding	L23	B23	1.3815	0.0154886	0.052118	-0.122935	0.849677	0.942912	0.410853	0.476725	0.652828	-0.68317	0.297541	1	1.57907	0.00570571	0.024843	-0.416785	0.521388	1	1.18359	0.0470379	0.126806
ENSMUSG00000005299	Letm1	protein_coding	-	-	0.106358	0.400775	0.60863	-0.193518	0.17454	0.482424	0.0823899	0.51661	0.687942	-0.0347346	0.806849	1	0.169218	0.182131	0.360532	-0.158881	0.263673	1	0.118404	0.371265	0.571019
ENSMUSG00000005312	Ubqln1	protein_coding	-	-	0.123471	0.23464	0.425058	0.0553367	0.634862	0.831629	0.0166731	0.872878	0.949441	-0.00252391	0.98271	1	0.0645611	0.535126	0.73153	0.0500258	0.667251	1	0.0799551	0.462017	0.657772
ENSMUSG00000005320	Fgfr4	protein_coding	L27	-	-0.808002	0.0110231	0.0393524	0.833068	0.016842	0.187648	-0.293846	0.355489	0.536833	0.0235826	0.946669	1	0.301643	0.337033	0.549805	0.53177	0.127602	1	0.65123	0.0456828	0.124147
ENSMUSG00000005338	Cadm3	protein_coding	L24	B39	-1.83754	1.75e-05	0.000136297	0.533671	0.256733	0.565692	-2.30953	1.15e-07	1.29e-06	-0.0488172	0.917585	1	-0.589188	0.164973	0.336273	-0.0265722	0.955056	1	-0.960485	0.0305286	0.0905284
ENSMUSG00000005339	Fcer1a	protein_coding	-	B12	1.09148	0.0823375	0.197896	-0.216978	0.773672	NA	2.06723	0.000912941	0.00420389	0.127009	0.861918	1	1.62298	0.00960558	0.0379389	0.033587	0.963384	1	1.84016	0.00429283	0.0185592
ENSMUSG00000005354	Txn2	protein_coding	-	B12	-0.448296	0.000720735	0.00375038	-0.293146	0.0483634	0.286537	-0.43205	0.00114324	0.00509331	0.0331338	0.823063	1	-0.401787	0.00246978	0.0124728	-0.0483387	0.744266	1	-0.484118	0.000483688	0.00291934
ENSMUSG00000005355	Casp14	protein_coding	L24	-	0	1	1	0	1	NA	0	1	1	0	1	1	0	1	1	0	1	1	0	1	1
ENSMUSG00000005357	Slc1a6	protein_coding	-	-	-1.78826	0.217029	0.403928	0.601526	0.686083	NA	-0.412268	0.774333	NA	1.02323	0.483443	NA	-0.505191	0.726342	0.875212	-0.559666	0.717743	1	-1.01709	0.495939	0.687303
ENSMUSG00000005360	Slc1a3	protein_coding	L28	-	1.36901	0.000657793	0.00345808	0.538102	0.23073	0.541498	1.045	0.00938519	0.0308993	-0.645483	0.152377	1	-0.332932	0.409303	0.620238	-0.265574	0.555045	1	-0.0734426	0.861507	0.949643
ENSMUSG00000005362	Crbn	protein_coding	-	-	-0.0702291	0.722503	0.872587	-0.217364	0.327226	0.625278	-0.158215	0.424978	0.607168	-0.0242187	0.912886	1	-0.221964	0.262824	0.463679	-0.176243	0.426192	1	-0.13969	0.499671	0.690206
ENSMUSG00000005364	Il5ra	protein_coding	L37	B29	-2.03699	1.95e-08	2.59e-07	-0.0861448	0.829804	0.933839	-2.84292	2.03e-14	6.54e-13	-0.54158	0.177496	1	-0.24659	0.492146	0.695349	0.0563572	0.887964	1	-0.689037	0.0666094	0.166031
ENSMUSG00000005370	Msh6	protein_coding	-	-	-0.915857	3.44e-09	5.13e-08	-0.48871	0.00483415	0.110782	-0.797387	2.8e-07	2.9e-06	0.0644225	0.709558	1	-0.697323	6.92e-06	7.77e-05	-0.105982	0.540186	1	-0.74488	4.32e-06	4.5e-05
ENSMUSG00000005371	Fbxo11	protein_coding	L18	B32	-0.0802559	0.745835	0.887368	0.271682	0.326077	0.624548	0.00523802	0.983134	1	-0.0923641	0.738603	1	0.674679	0.00641171	0.0272503	0.0524711	0.849574	1	0.759814	0.00330823	0.0149753
ENSMUSG00000005373	Mlxipl	protein_coding	L23	B4	-0.929066	0.142765	0.297414	0.845961	0.218442	0.528856	-0.743336	0.245721	0.412416	1.04015	0.128489	1	-1.66247	0.0120053	0.0453066	0.335104	0.627722	1	-0.87704	0.186869	0.355734
ENSMUSG00000005374	Tbl2	protein_coding	-	-	0.150122	0.289812	0.4909	-0.0562734	0.724597	0.881271	-0.0416308	0.770459	0.882822	-0.010734	0.946291	1	0.200448	0.158596	0.327106	-0.033536	0.833202	1	-0.0262777	0.859647	0.948814
ENSMUSG00000005378	Wbscr22	protein_coding	-	-	-0.134699	0.253616	0.448381	-0.219539	0.0994716	0.381935	-0.195313	0.100335	0.210314	-0.10114	0.445739	1	-0.115503	0.329722	0.54141	-0.0966303	0.465719	1	-0.116164	0.347028	0.544214
ENSMUSG00000005397	Nid1	protein_coding	L7	B30	0.508216	0.137303	0.289216	0.172068	0.652273	0.842815	0.543037	0.112421	0.229503	0.238283	0.532564	1	0.881021	0.00999863	0.0391787	0.00171851	0.996409	1	1.12753	0.00160774	0.00816509
ENSMUSG00000005410	Mcm5	protein_coding	L6	B10	-0.885643	0.000914783	0.0046314	-0.781775	0.00879779	0.143245	-0.872962	0.00108565	0.00487536	0.129518	0.664128	1	-0.965478	0.000301861	0.00212002	-0.0989955	0.739983	1	-1.05615	0.000156053	0.00108524
ENSMUSG00000005413	Hmox1	protein_coding	L12	B18	1.36901	3.07e-06	2.78e-05	0.499346	0.127455	0.422664	1.28217	1.24e-05	9.36e-05	0.0468926	0.88619	1	-0.0465903	0.873845	0.964834	0.46289	0.157662	1	-0.425883	0.165049	0.32621
ENSMUSG00000005417	Mprip	protein_coding	L20	-	-0.147179	0.185686	0.360548	0.152525	0.220344	0.530745	-0.0511271	0.646245	0.793898	-0.032177	0.79603	1	-0.15903	0.153326	0.31936	0.00156725	0.989949	1	0.132528	0.254211	0.441996
ENSMUSG00000005442	Cic	protein_coding	-	B33	-0.226521	0.136827	0.288497	0.189903	0.264539	0.572993	-0.360532	0.0179886	0.0533622	-0.0665943	0.695661	1	-0.0173854	0.909112	0.983038	0.264164	0.12052	1	0.046094	0.772168	0.89714
ENSMUSG00000005447	Pafah1b3	protein_coding	L6	B29	0.0323737	0.879583	0.971647	0.313984	0.189524	0.498346	-0.285489	0.185473	0.335048	-0.352712	0.143702	1	-0.118954	0.579724	0.769422	-0.0932721	0.697508	1	-0.409546	0.0684007	0.169321
ENSMUSG00000005465	Il27ra	protein_coding	L35	B38	-0.28033	0.497557	0.699085	0.600656	0.192299	0.501435	-0.811182	0.0499059	0.122137	-0.457262	0.321373	1	-0.59953	0.147108	0.310166	-0.00365208	0.993677	1	-0.613871	0.155354	0.312204
ENSMUSG00000005469	Prkaca	protein_coding	L28	-	-0.113145	0.379808	0.586895	0.0530657	0.713813	0.875835	0.0283383	0.826573	0.919865	0.0709873	0.622969	1	-0.382202	0.00322772	0.0156332	0.172377	0.231501	1	-0.204423	0.130006	0.273941
ENSMUSG00000005470	Asf1b	protein_coding	L6	B10	-1.09948	0.00128068	0.0061733	-0.751576	0.0486391	0.287444	-1.14452	0.000806858	0.00377617	0.322929	0.39646	1	-1.34499	8.25e-05	0.000689642	0.09884	0.795235	1	-1.54104	1.59e-05	0.000145274
ENSMUSG00000005474	Myl10	protein_coding	-	-	1.20237	0.242503	0.434948	-2.17743	0.106996	NA	2.4603	0.0153976	0.0469974	-2.28356	0.0909502	1	0.717124	0.497121	0.700138	-0.52508	0.67075	1	0.527931	0.628684	0.794043
ENSMUSG00000005481	Ddx39	protein_coding	L3	B12	-0.286916	0.103961	0.235555	-0.709768	0.000332489	0.0334258	-0.34499	0.0508515	0.123961	0.0920794	0.640583	1	-0.317327	0.0723588	0.185337	-0.230838	0.242099	1	-0.382681	0.0381735	0.108082
ENSMUSG00000005483	Dnajb1	protein_coding	L7	B3	-1.07097	2.34e-09	3.57e-08	-0.30592	0.126825	0.42243	-0.917642	3.24e-07	3.32e-06	0.341764	0.0872963	1	-1.07355	2.28e-09	5.47e-08	0.179767	0.36856	1	-1.2254	6.83e-11	1.81e-09
ENSMUSG00000005493	Msh4	protein_coding	-	-	-1.35775	0.185494	0.360335	-0.815387	0.472057	NA	-1.20933	0.246495	NA	-0.090759	0.934026	NA	-1.33594	0.200778	0.385059	-0.554023	0.618174	1	-0.484174	0.641568	0.804006
ENSMUSG00000005501	Usp40	protein_coding	-	-	0.563124	0.013083	0.04528	0.227465	0.371974	0.660873	0.448462	0.0488553	0.119951	0.0395505	0.876704	1	0.0590445	0.79569	0.919076	0.111313	0.661931	1	0.0894541	0.70692	0.851808
ENSMUSG00000005503	Evx1	protein_coding	-	-	0	1	NA	0	1	NA	0	1	NA	0	1	NA	0	1	NA	0	1	NA	0.0343702	0.970788	NA
ENSMUSG00000005505	Kbtbd4	protein_coding	-	-	-0.0820235	0.450573	0.656622	0.0717899	0.558946	0.785767	-0.225771	0.0409829	0.104083	0.0739645	0.545384	1	-0.272697	0.0133544	0.0493384	0.0791076	0.51689	1	-0.369604	0.00128701	0.00675904
ENSMUSG00000005506	Celf1	protein_coding	-	B31	-0.766646	1.88e-13	5.02e-12	-0.161132	0.166684	0.47262	-0.927835	6.67e-19	4.16e-17	0.1399	0.229195	1	-0.553444	1.11e-07	1.86e-06	0.0413173	0.722519	1	-0.634094	5.96e-09	1.13e-07
ENSMUSG00000005510	Ndufs3	protein_coding	-	B12	0.111629	0.441787	0.648573	-0.175905	0.281898	0.588912	0.165345	0.256111	0.424862	0.0894188	0.582649	1	0.154541	0.28803	0.49364	-0.0197336	0.903512	1	0.0706883	0.641646	0.804061
ENSMUSG00000005514	Por	protein_coding	L19	B18	1.04611	2.61e-05	0.000197368	0.276409	0.320711	0.620029	1.03577	3.17e-05	0.000215327	-0.0900446	0.746491	1	0.84017	0.000737645	0.00450142	0.0664955	0.811197	1	1.17426	6.31e-06	6.31e-05
ENSMUSG00000005533	Igf1r	protein_coding	L20	B16	-0.775768	8.1e-05	0.000546163	0.00190541	0.993082	1	-0.14276	0.468003	0.645672	0.102085	0.64171	1	0.0384583	0.844719	0.947808	0.194928	0.373792	1	0.410801	0.0447902	0.122356
ENSMUSG00000005534	Insr	protein_coding	L20	B4	-0.0286697	0.848916	0.954209	0.287634	0.0876889	0.363826	0.225812	0.134111	0.262075	0.037578	0.823618	1	0.644729	1.79e-05	0.000178337	0.117286	0.486102	1	0.863099	3.73e-08	5.97e-07
ENSMUSG00000005540	Fcer2a	protein_coding	L37	B38	-4.09424	1.1e-09	1.76e-08	0.495762	0.505735	0.753586	-5.61512	8.28e-17	3.71e-15	-0.368148	0.621193	1	-2.74081	4.48e-05	0.000403678	0.386418	0.603958	1	-3.22956	4.07e-06	4.26e-05
ENSMUSG00000005547	Cyp2a5	protein_coding	L33	B21	-0.466641	0.533991	0.73006	0.730811	0.36245	0.652854	0.0755166	0.919701	0.979967	-0.624298	0.47487	1	0.316705	0.66687	0.83242	-0.888929	0.318486	1	-1.55493	0.0735735	0.179072
ENSMUSG00000005553	Atp4a	protein_coding	-	-	-1.86781	0.0156144	0.0524465	-0.0245898	0.976234	NA	0.253274	0.73211	0.856366	0.672601	0.407878	1	0.452284	0.539052	0.734092	0.769458	0.34264	1	0.320913	0.675307	0.82911
ENSMUSG00000005566	Trim28	protein_coding	-	-	-0.0611986	0.611093	0.791942	0.03984	0.767424	0.904532	-0.0812772	0.500078	0.673691	0.0878123	0.514217	1	0.0391057	0.745401	0.887898	0.18132	0.177787	1	-0.0285757	0.820414	0.926173
ENSMUSG00000005575	Ube2m	protein_coding	L8	B34	0.299832	0.0445052	0.122355	-0.0748993	0.654777	0.844279	0.285246	0.0564144	0.134823	0.109185	0.513658	1	0.284038	0.0573247	0.15592	0.152466	0.361421	1	0.11886	0.446622	0.644692
ENSMUSG00000005580	Adcy9	protein_coding	L33	B32	-0.0561175	0.793898	0.917003	-0.0754946	0.75657	0.898278	0.421462	0.0499923	0.122296	0.0220237	0.927441	1	-0.344668	0.113831	0.258208	0.0847341	0.725129	1	0.141925	0.526715	0.713215
ENSMUSG00000005583	Mef2c	protein_coding	L28	B38	-1.00306	0.000242067	0.00144697	0.183163	0.54818	0.779933	-1.56816	1.02e-08	1.37e-07	-0.43635	0.152781	1	-0.173556	0.525202	0.723851	-0.115184	0.705735	1	-0.352544	0.217014	0.395881
ENSMUSG00000005609	Ctr9	protein_coding	-	-	-0.383362	0.00246293	0.0109093	-0.129577	0.361408	0.652013	-0.417251	0.00103501	0.00467663	0.0234301	0.868569	1	-0.465582	0.000248381	0.00178533	0.00116286	0.993444	1	-0.547694	3.69e-05	0.000305463
ENSMUSG00000005610	Eif4g2	protein_coding	-	-	-0.124216	0.302583	0.504777	-0.146135	0.278124	0.585723	-0.109168	0.365071	0.546675	0.116783	0.385944	1	0.0302472	0.801816	0.922605	-0.0165115	0.902443	1	0.0369836	0.769128	0.895108
ENSMUSG00000005611	Mrvi1	protein_coding	L22	B35	0.764768	0.0149998	0.0507877	0.613877	0.0807241	0.34972	1.98741	2.49e-10	4.31e-09	0.109011	0.756874	1	0.606527	0.0540384	0.149013	0.264444	0.452128	1	1.16177	0.000403053	0.00248352
ENSMUSG00000005615	Pcyt1a	protein_coding	-	-	-2.17434	1.92e-41	1.79e-38	-0.750859	2.95042e-05	0.00835481	-1.57649	1.38e-22	1.39e-20	0.258391	0.149382	1	-1.79207	1.09e-28	1.11e-25	-0.0047322	0.978942	1	-1.97608	1.07e-31	1.26e-28
ENSMUSG00000005621	Zfp592	protein_coding	L18	B33	-0.38637	0.000609511	0.00323158	0.160482	0.202947	0.513337	-0.531073	2.67e-06	2.31e-05	-0.100891	0.423792	1	-0.202463	0.072761	0.185963	0.154895	0.218669	1	-0.248111	0.0353337	0.101646
ENSMUSG00000005625	Psmd4	protein_coding	L15	B34	-0.248335	0.125765	0.271032	-0.307005	0.0909522	0.368438	-0.210423	0.19503	0.348215	0.159681	0.378415	1	-0.216933	0.181422	0.359597	0.0282036	0.876386	1	-0.286775	0.0910066	0.209417
ENSMUSG00000005628	Tmod4	protein_coding	-	-	-0.414198	0.408241	0.616415	0.997365	0.0651464	NA	-0.728732	0.162328	0.303661	0.903158	0.0945284	1	-0.571011	0.26626	0.467972	0.40852	0.45585	1	0.0230325	0.96449	1
ENSMUSG00000005640	Insrr	protein_coding	L7	-	1.86602	5.06e-08	6.31e-07	0.660862	0.092385	NA	1.83088	1.08e-07	1.22e-06	-1.33364	0.00278974	0.513705	-0.505811	0.169222	0.341813	0.00137029	0.997273	1	-0.0656461	0.860149	0.948998
ENSMUSG00000005649	Cabp5	protein_coding	-	-	0.106365	0.937443	NA	0.671519	0.58859	NA	-0.128991	0.924031	NA	-0.0117717	0.992421	NA	-0.47606	0.724751	NA	0.852947	0.492476	NA	-0.450372	0.729617	NA
ENSMUSG00000005656	Snx6	protein_coding	L6	B13	0.990234	2.76e-10	4.81e-09	0.21377	0.226604	0.53786	0.80492	3.17e-07	3.26e-06	-0.0012823	0.994219	1	0.548861	0.000494055	0.00320613	0.080331	0.649283	1	0.655121	6.65e-05	0.000512701
ENSMUSG00000005667	Mthfd2	protein_coding	L7	B1	-1.02396	0.00328203	0.0140202	-0.634607	0.102659	0.387803	-1.17826	0.000724892	0.00344657	0.63371	0.102687	1	-0.81073	0.0199486	0.0680443	0.633855	0.102595	1	-1.15183	0.001563	0.0079757
ENSMUSG00000005672	Kit	protein_coding	L33	B17	-0.741092	0.00741318	0.0282668	-0.130808	0.672174	0.854877	-0.0492553	0.858708	0.940791	0.103155	0.738374	1	-0.381315	0.16832	0.340529	0.0610769	0.843221	1	-0.268279	0.353529	0.551293
ENSMUSG00000005674	Tomm40l	protein_coding	L29	B8	0.220482	0.314086	0.517922	-0.0954808	0.698115	0.868675	0.186431	0.396078	0.578957	-0.095291	0.698313	1	-0.197229	0.370081	0.584033	-0.153555	0.532187	1	-0.232429	0.311642	0.506861
ENSMUSG00000005677	Nr1i3	protein_coding	-	B23	-0.633597	0.361034	0.56745	0.380155	0.614056	0.819688	0.355356	0.600926	0.758487	0.570436	0.442488	1	0.0467677	0.945543	1	0.295448	0.693503	1	-0.429765	0.551896	0.734211
ENSMUSG00000005681	Apoa2	protein_coding	L38	B21	0.00609754	0.992346	1	0.614715	0.383082	0.668589	0.214694	0.73684	0.859966	0.588792	0.402634	1	0.391848	0.537695	0.733298	-0.203638	0.775465	1	0.117776	0.85908	0.948565
ENSMUSG00000005682	Pan2	protein_coding	-	B31	-0.646984	0.00108235	0.00533825	-0.111884	0.613086	0.819225	-0.60141	0.00240692	0.00973268	-0.131485	0.552233	1	-0.0332382	0.866617	0.960351	-0.0698703	0.752035	1	0.0242154	0.906798	0.975352
ENSMUSG00000005683	Cs	protein_coding	-	-	-0.042539	0.729704	0.877085	-0.414287	0.00266232	0.0857709	-0.0139514	0.909847	0.97359	0.0486243	0.723982	1	-0.265938	0.0309288	0.0965074	-0.132814	0.334865	1	-0.285678	0.0265794	0.0810725
ENSMUSG00000005686	Ampd3	protein_coding	L18	B6	-1.89975	1.14e-14	3.54e-13	-0.567491	0.0387077	0.26038	-1.48279	1.69e-09	2.55e-08	0.299034	0.275412	1	-2.03652	1.38e-16	1.29e-14	0.0424233	0.877052	1	-1.97399	1.75e-14	8.67e-13
ENSMUSG00000005687	Bcas2	protein_coding	-	-	-0.966822	9.56e-13	2.33e-11	-0.406135	0.00739373	0.131648	-0.877483	1.09e-10	2.02e-09	0.251583	0.0952075	1	-0.647855	1.76e-06	2.29e-05	-0.137832	0.361557	1	-0.752906	1.07e-07	1.56e-06
ENSMUSG00000005696	Sh2d1a	protein_coding	L35	B41	1.73078	9.74e-08	1.15e-06	0.487535	0.186933	0.495443	1.41401	1.52e-05	0.000111833	-0.859332	0.0263954	1	1.55882	1.73e-06	2.27e-05	-0.722549	0.0592678	1	1.45107	1.89e-05	0.00016848
ENSMUSG00000005698	Ctcf	protein_coding	-	B39	-0.677936	9.44e-12	2.02e-10	-0.246461	0.0268543	0.222247	-0.844261	2.74e-17	1.32e-15	0.173929	0.117309	1	-0.546369	4.11e-08	7.51e-07	0.0674618	0.543591	1	-0.618915	2.75e-09	5.53e-08
ENSMUSG00000005699	Pard6a	protein_coding	-	-	-0.326743	0.211246	0.395838	-0.430257	0.146389	0.449079	-0.242884	0.356052	0.537506	0.0134262	0.963386	1	-0.528145	0.0453574	0.130312	-0.193516	0.509304	1	-0.799442	0.00381144	0.0168015
ENSMUSG00000005705	Agrp	protein_coding	L31	-	-0.500513	0.660154	0.829718	0.681798	0.559823	NA	0.9717	0.351807	0.533011	0.594267	0.609324	1	-0.115891	0.919056	0.988519	2.09898	0.0421333	1	1.15176	0.266574	0.45619
ENSMUSG00000005716	Pvalb	protein_coding	L24	B27	-0.753211	0.583066	0.768851	-0.41303	0.781013	0.910996	0.540765	0.688991	0.825455	-2.04657	0.186294	1	-2.80144	0.054093	0.149137	-1.2697	0.401811	1	-2.63827	0.0784902	0.188126
ENSMUSG00000005718	Tfap4	protein_coding	L33	B32	0.0904063	0.677287	0.842604	0.0506199	0.836069	0.93628	0.0835024	0.702418	0.835812	0.0124459	0.959356	1	0.591616	0.0064158	0.0272562	-0.0327742	0.893199	1	0.678155	0.00270441	0.0126878
ENSMUSG00000005732	Ranbp1	protein_coding	L4	B13	-0.0178828	0.919228	0.995055	-0.484768	0.0141104	0.174981	-0.0403891	0.81899	0.915024	0.158754	0.420645	1	0.155368	0.378443	0.591685	-0.0943761	0.632246	1	0.0152972	0.933894	0.991424
ENSMUSG00000005763	Cd247	protein_coding	L35	B41	1.15993	1.16e-06	1.15e-05	0.492152	0.0654545	0.324736	0.894661	0.000180707	0.00101554	-0.396216	0.139849	1	0.947227	7.29e-05	0.000618526	-0.320842	0.231388	1	1.10717	9e-06	8.72e-05
ENSMUSG00000005774	Rfx5	protein_coding	-	B39	-0.0921009	0.689607	0.85138	0.26926	0.296102	0.601298	-0.433641	0.0605424	0.142634	-0.430272	0.0955499	1	-0.784461	0.000691264	0.0042667	-0.0949526	0.712648	1	-0.850078	0.000434781	0.00265268
ENSMUSG00000005779	Psmb4	protein_coding	L8	B12	0.323697	0.0500348	0.134344	-0.388683	0.0360656	0.251451	0.454325	0.00599417	0.0211883	0.126098	0.49518	1	0.260518	0.115112	0.260261	-0.0819722	0.657639	1	0.0684016	0.692309	0.840952
ENSMUSG00000005800	Mmp8	protein_coding	L13	B17	4.64379	2.47e-23	2.19e-21	0.321664	0.53862	0.773833	5.18703	1.05e-28	2.07e-26	1.15461	0.0266808	1	4.1485	6.18e-19	8.86e-17	1.55942	0.00272847	0.255427	4.0229	1.49e-16	1.05e-14
ENSMUSG00000005802	Slc30a4	protein_coding	L12	B39	0.729844	0.00772735	0.0292532	0.353655	0.249865	0.558564	0.916997	0.000831514	0.00387256	0.0318106	0.91771	1	1.22128	8.25e-06	9.02e-05	0.0570609	0.852834	1	1.46616	2.87e-07	3.87e-06
ENSMUSG00000005803	Sqrdl	protein_coding	-	B6	0.606048	0.00129208	0.00621713	0.229381	0.280299	0.587857	1.17888	3.84e-10	6.4e-09	0.322422	0.127734	1	0.16404	0.387528	0.600929	0.298882	0.157687	1	0.475293	0.0159224	0.0537704
ENSMUSG00000005804	Bloc1s6	protein_coding	-	B9	0.299497	0.00118882	0.00578105	-0.138546	0.19304	0.502238	0.234403	0.0122932	0.0388105	-0.0735876	0.485604	1	-0.0510915	0.58692	0.775198	-0.159095	0.131958	1	0.108983	0.262054	0.45144
ENSMUSG00000005813	Metap1	protein_coding	-	-	-0.0653565	0.480907	0.684136	-0.10311	0.325029	0.62415	-0.0669368	0.473696	0.650313	0.0292446	0.778938	1	0.0431089	0.643247	0.815697	-0.0377547	0.717044	1	-0.00677756	0.944314	0.997634
ENSMUSG00000005823	Gpr108	protein_coding	-	B9	0.383135	0.00366862	0.01547	0.269596	0.0685077	0.330746	0.231722	0.0801144	0.177476	-0.166035	0.263464	1	0.121647	0.358136	0.571995	-0.0197079	0.894152	1	0.147387	0.285971	0.478818
ENSMUSG00000005824	Tnfsf14	protein_coding	L14	B16	1.59305	9.95e-07	9.98e-06	0.874597	0.0168317	0.187648	1.78264	4.63e-08	5.62e-07	0.137201	0.710582	1	1.16577	0.000367257	0.00250883	0.362971	0.323515	1	1.31435	0.00011272	0.000815896
ENSMUSG00000005836	Gata6	protein_coding	L27	B4	0.116089	0.771692	0.902553	0.8611	0.0527573	0.29741	0.436159	0.27681	0.448487	0.432476	0.332542	1	0.563509	0.158808	0.327432	0.203226	0.649647	1	0.885259	0.0330633	0.0963138
ENSMUSG00000005846	Rsl1d1	protein_coding	L4	B9	-0.0545566	0.757602	0.89374	-0.453108	0.0222014	0.208226	0.0316753	0.857919	0.940239	0.00421509	0.982991	1	0.295252	0.0948974	0.226222	-0.227953	0.249153	1	0.302503	0.10157	0.227225
ENSMUSG00000005864	Cnga2	protein_coding	L18	-	-1.98625	0.051709	0.137806	-1.47001	0.203276	NA	-1.12107	0.244965	0.411511	-1.59522	0.165333	1	-2.12791	0.040773	0.120013	-2.40651	0.039804	1	0.976145	0.203301	0.377358
ENSMUSG00000005871	Apc	protein_coding	-	B32	-0.0948751	0.653005	0.824963	0.139219	0.555082	0.783719	-0.204395	0.333254	0.5127	-0.261386	0.268138	1	0.0443347	0.833655	0.941416	-0.0539696	0.819034	1	0.125328	0.569982	0.749056
ENSMUSG00000005873	Reep5	protein_coding	-	B12	-0.298009	0.00976543	0.0355534	0.069373	0.591011	0.806673	-0.256043	0.0268432	0.0739738	0.102368	0.427282	1	-0.4358	0.000165186	0.00125224	0.209888	0.103216	1	-0.466162	0.00011426	0.000825268
ENSMUSG00000005881	Ergic3	protein_coding	-	B7	0.166723	0.145991	0.302782	0.0796576	0.536361	0.772403	0.138599	0.228559	0.391183	0.0143555	0.91121	1	0.226125	0.049097	0.138561	-0.0199592	0.876741	1	0.17205	0.151563	0.30652
ENSMUSG00000005882	Uqcc1	protein_coding	-	-	-0.0163086	0.902278	0.984573	-0.181494	0.228839	0.53961	0.0637132	0.633922	0.784648	-0.049363	0.741687	1	-0.143277	0.284869	0.489954	-0.135448	0.365953	1	-0.0625278	0.653371	0.813334
ENSMUSG00000005883	Spo11	protein_coding	L35	B19	1.57433	0.000949787	0.00477869	0.193785	0.717946	0.878636	1.49237	0.00176919	0.00744863	-0.888195	0.103531	1	0.701085	0.143208	0.304456	-0.627162	0.246998	1	0.685668	0.169575	0.332203
ENSMUSG00000005886	Ncoa2	protein_coding	-	B32	0.108777	0.504588	0.705167	0.169236	0.353503	0.647643	0.101378	0.534515	0.702712	-0.16983	0.352189	1	0.417766	0.0103977	0.0404742	0.0158697	0.930656	1	0.376762	0.0270307	0.0822043
ENSMUSG00000005891	Prl4a1	protein_coding	-	-	NA	NA	NA	NA	NA	NA	NA	NA	NA	NA	NA	NA	NA	NA	NA	NA	NA	NA	NA	NA	NA
ENSMUSG00000005892	Trh	protein_coding	-	-	0	1	1	0.841734	0.613557	NA	0.803669	0.610855	NA	0	1	NA	3.05079	0.0425977	0.124253	0.69647	0.676363	1	3.15249	0.0406984	0.113788
ENSMUSG00000005893	Nr2c2	protein_coding	-	B31	-0.477906	0.000543984	0.00292639	-0.0372668	0.809506	0.924766	-0.449155	0.00118184	0.00524385	0.091563	0.553196	1	-0.109199	0.429489	0.638912	0.0208515	0.892581	1	-0.0388212	0.788018	0.906707
ENSMUSG00000005897	Nr2c1	protein_coding	-	B31	0.110618	0.593014	0.777225	0.19611	0.399842	0.682709	-0.0255122	0.902874	0.968846	0.0254176	0.913181	1	-0.167448	0.423227	0.633286	0.00176165	0.993965	1	0.0392306	0.856464	0.94714
ENSMUSG00000005899	Smpd4	protein_coding	-	-	-1.03874	5.78e-10	9.62e-09	-0.549025	0.00341315	0.096281	-0.839618	5.66e-07	5.56e-06	0.0605424	0.746199	1	-0.675016	5.67e-05	0.000496976	-0.129608	0.488522	1	-0.749439	1.9e-05	0.000169233
ENSMUSG00000005907	Pex1	protein_coding	-	-	-0.0900413	0.504338	0.704981	-0.0361688	0.813009	0.926448	0.0663884	0.625348	0.777734	-0.117755	0.4404	1	0.149408	0.269489	0.472244	-0.0896247	0.555805	1	0.23922	0.0883783	0.205131
ENSMUSG00000005917	Otx1	protein_coding	L22	-	0.515577	0.686652	0.849851	0	1	NA	1.38603	0.2617	0.431254	2.85161	0.0156202	0.891834	0.869944	0.497472	0.70047	0.846893	0.543573	1	2.59979	0.0223778	0.0709177
ENSMUSG00000005936	Kctd20	protein_coding	-	B16	-0.576393	1.32e-05	0.000105962	-0.224079	0.13019	0.427149	-0.396754	0.00274564	0.0109229	0.254637	0.0846844	1	-0.536315	5.16e-05	0.000457889	0.0982919	0.505836	1	-0.503803	0.000272307	0.00175352
ENSMUSG00000005947	Itgae	protein_coding	L37	B37	0.00154881	0.997469	1	0.526145	0.333338	0.629848	-0.776917	0.113048	0.230413	-0.162285	0.765788	1	-0.194918	0.690176	0.848928	0.0644104	0.905792	1	-0.287484	0.573419	0.751395
ENSMUSG00000005949	Ctns	protein_coding	-	B18	-0.176048	0.177017	0.348586	0.193749	0.18558	0.493686	-0.019698	0.880772	0.954795	-0.0314278	0.830371	1	0.109814	0.40068	0.612684	0.0872279	0.550271	1	0.231668	0.0877905	0.204088
ENSMUSG00000005950	P2rx5	protein_coding	L33	-	1.35425	0.00596962	0.0235053	0.780295	0.160685	0.466884	1.92549	9.22e-05	0.000559147	0.20134	0.72135	1	1.60361	0.00115337	0.00655811	0.662564	0.232496	1	2.14747	2.47e-05	0.000214296
ENSMUSG00000005951	Shpk	protein_coding	-	-	0.0829845	0.656322	0.826916	0.329667	0.117268	0.409619	0.3348	0.0751131	0.16908	-0.0337347	0.8741	1	0.271615	0.147945	0.31155	0.047557	0.821929	1	0.0766277	0.695265	0.843109
ENSMUSG00000005952	Trpv1	protein_coding	-	-	-2.084	0.123591	0.267396	-1.14937	0.429315	NA	-1.17087	0.38109	0.563234	0.451318	0.736394	1	-0.840871	0.521142	0.720294	-1.97422	0.176799	1	-2.32761	0.09681	0.219227
ENSMUSG00000005958	Ephb3	protein_coding	L33	B24	-0.222756	0.530238	0.726961	0.897378	0.0198909	0.198438	0.00623768	0.986165	1	0.23274	0.555988	1	-0.155378	0.666543	0.832127	0.663362	0.0856442	1	0.441143	0.223944	0.404464
ENSMUSG00000005968	Tuft1	protein_coding	L7	-	-0.519995	0.00944802	0.0345795	-0.411131	0.0732115	0.33805	-0.517901	0.0112572	0.0360617	-0.140697	0.531654	1	-0.364523	0.0712542	0.183146	-0.0549242	0.805893	1	-0.317336	0.129283	0.272819
ENSMUSG00000005973	Rcn1	protein_coding	L36	B25	1.04094	9.51e-07	9.58e-06	0.2795	0.241258	0.551498	0.96999	5.14e-06	4.21e-05	-0.123654	0.604999	1	0.185698	0.384161	0.597467	-0.131853	0.581053	1	0.273702	0.218958	0.398524
ENSMUSG00000005980	Dnase1	protein_coding	-	B25	-0.849808	0.281188	0.48137	0.198029	0.815608	NA	-1.11139	0.185548	0.335105	-2.18039	0.0411959	1	-1.10258	0.184695	0.363883	-0.733152	0.41505	1	0.160149	0.837796	0.936467
ENSMUSG00000005981	Trap1	protein_coding	-	B13	-0.116217	0.517377	0.716818	-0.258856	0.197788	0.50762	-0.123076	0.493451	0.667981	-0.0180712	0.928275	1	-0.311162	0.0834131	0.205512	-0.0595189	0.766849	1	-0.393248	0.0363371	0.104032
ENSMUSG00000005982	Naa60	protein_coding	-	B9	0.327902	0.0119491	0.0419847	0.27701	0.0583287	0.310068	0.336825	0.0100353	0.0327338	-0.0933297	0.524533	1	0.370557	0.00457595	0.0207152	0.0951638	0.515352	1	0.381767	0.00513057	0.0215334
ENSMUSG00000005983	1700037C18Rik	protein_coding	-	-	0.166362	0.422106	0.630365	-0.0825488	0.730827	0.884634	-0.172019	0.421645	0.603914	-0.218384	0.362748	1	0.0342642	0.871027	0.963125	-0.0772053	0.744689	1	-0.0933579	0.670488	0.82559
ENSMUSG00000005986	Ankrd13d	protein_coding	-	B31	-0.146214	0.473243	0.677775	0.685353	0.00246417	0.0825661	-0.260827	0.207029	0.363881	-0.0543068	0.813049	1	-0.183831	0.371419	0.585306	0.274499	0.227258	1	-0.122422	0.566502	0.74615
ENSMUSG00000005994	Tyrp1	protein_coding	-	-	0	1	1	0	1	NA	0	1	1	1.88955	0.0326666	1	0	1	1	0.655715	0.458264	1	1.3929	0.139703	0.289258
ENSMUSG00000006005	Tpr	protein_coding	L6	B33	-0.243483	0.289196	0.490454	-0.20719	0.419592	0.699592	-0.239171	0.297922	0.472756	0.0602935	0.814264	1	-0.278648	0.225219	0.416453	-0.0664808	0.795612	1	-0.292414	0.223482	0.404028
ENSMUSG00000006007	Pdc	protein_coding	-	-	NA	NA	NA	NA	NA	NA	NA	NA	NA	NA	NA	NA	NA	NA	NA	NA	NA	NA	NA	NA	NA
ENSMUSG00000006010	BC003331	protein_coding	L4	-	0.0270549	0.897308	0.982203	-0.237758	0.312313	0.612923	0.0626985	0.765342	0.87907	0.0217677	0.926096	1	0.0779328	0.71044	0.864036	-0.240592	0.305855	1	0.182142	0.405869	0.606206
ENSMUSG00000006014	Prg4	protein_coding	L10	B4	0.684536	0.245305	0.43832	2.05128	0.0016927	0.0730941	1.81569	0.00203598	0.0084019	1.18801	0.0694622	1	0.340904	0.5637	0.755098	1.06103	0.104993	1	-0.0275177	0.964409	1
ENSMUSG00000006019	Dhx34	protein_coding	-	-	-0.00434259	0.976751	1	0.246574	0.139923	0.440683	-0.209504	0.162988	0.304287	-0.261115	0.120096	1	-0.271738	0.0700984	0.180904	-0.0732763	0.661416	1	-0.289429	0.0643346	0.162005
ENSMUSG00000006021	Kptn	protein_coding	L28	B12	-0.152587	0.562002	0.752033	0.0584899	0.842769	0.938854	-0.434736	0.101048	0.21149	-0.168654	0.567793	1	-0.411146	0.12027	0.268077	-0.159315	0.589068	1	-0.554191	0.0449981	0.12281
ENSMUSG00000006024	Napa	protein_coding	-	B34	-0.77704	1.52e-06	1.47e-05	-0.199562	0.269298	0.577513	-0.677043	2.84e-05	0.000196006	0.175099	0.331939	1	-0.624085	0.000113431	0.000907857	0.130945	0.468087	1	-0.777003	4.3e-06	4.49e-05
ENSMUSG00000006050	Sra1	protein_coding	L12	-	0.0523772	0.684433	0.848491	0.0292875	0.839821	0.937569	0.0572463	0.658337	0.802684	0.0333405	0.817699	1	0.191995	0.137065	0.295122	-0.0322012	0.823811	1	0.284922	0.0343011	0.0992693
ENSMUSG00000006056	Calcoco2	protein_coding	L34	-	0	1	1	0	1	NA	0	1	1	0	1	1	0	1	1	0	1	1	0	1	1
ENSMUSG00000006057	Atp5g1	protein_coding	L9	B8	-0.0202777	0.928944	1	-0.334294	0.189418	0.498246	0.116813	0.607773	0.7636	0.12645	0.618861	1	-0.0330079	0.884688	0.970575	-0.144785	0.569194	1	-0.209964	0.37751	0.577309
ENSMUSG00000006058	Snf8	protein_coding	-	B8	0.10127	0.397569	0.605125	-0.157661	0.244401	0.554173	0.167611	0.163607	0.30523	0.131068	0.329453	1	0.0603357	0.615912	0.797079	-0.153439	0.255328	1	0.0552599	0.659361	0.81743
ENSMUSG00000006095	Tbcb	protein_coding	L9	B13	0.66225	1.13e-07	1.32e-06	-0.00131887	0.992609	1	0.787564	3.4e-10	5.72e-09	-0.0173806	0.902526	1	0.553209	1.06e-05	0.000111811	-0.143244	0.313536	1	0.427833	0.00108345	0.00583559
ENSMUSG00000006127	Inpp5k	protein_coding	L20	B25	-0.0569786	0.744338	0.88621	0.0975404	0.617808	0.82194	0.0682467	0.696394	0.831584	0.0489349	0.802279	1	0.191836	0.272388	0.475606	0.0886843	0.649848	1	0.183918	0.313938	0.509366
ENSMUSG00000006134	Crkl	protein_coding	-	B32	-0.174436	0.0688497	0.172168	-0.0950306	0.378927	0.665676	-0.173922	0.0715739	0.163005	-0.0465536	0.665417	1	-0.164833	0.0870438	0.2123	0.0333187	0.756361	1	-0.290095	0.00392092	0.0172037
ENSMUSG00000006143	Upk3bl	protein_coding	L3	-	2.48092	0.0320496	0.0942333	-0.536111	0.711055	NA	2.31161	0.0505455	0.123334	-0.644831	0.655914	1	-0.388167	0.77231	0.905791	-0.690002	0.633523	1	0.158674	0.906791	0.975352
ENSMUSG00000006154	Eps8l1	protein_coding	L34	B38	-0.425424	0.456519	0.662183	0.95404	0.132912	0.430716	-0.802584	0.16079	0.301473	0.595925	0.348021	1	-1.84146	0.00133512	0.00742783	1.10446	0.0818326	1	-0.813303	0.173209	0.337276
ENSMUSG00000006169	Clint1	protein_coding	L2	B33	-0.00128687	0.988504	1	-0.162597	0.10498	0.390777	0.182402	0.0414486	0.105113	-0.135508	0.176112	1	-0.00663188	0.940916	1	-0.0366374	0.714203	1	0.148761	0.11114	0.243168
ENSMUSG00000006179	Prss16	protein_coding	L13	B19	2.8803	5.17e-06	4.48e-05	0.995764	0.160865	0.467208	2.6132	3.71e-05	0.000248531	-0.319884	0.661288	1	2.44413	0.000114612	0.000914918	0.596606	0.402401	1	2.15148	0.0011051	0.00593727
ENSMUSG00000006191	Cdkal1	protein_coding	-	-	-0.0446503	0.759388	0.894933	0.0369218	0.823462	0.931511	-0.220095	0.139039	0.269613	-0.00682689	0.966976	1	-0.072112	0.6248	0.803032	-0.0469368	0.775687	1	-0.167502	0.274985	0.46605
ENSMUSG00000006200	Rhox6	protein_coding	-	-	NA	NA	NA	NA	NA	NA	NA	NA	NA	NA	NA	NA	NA	NA	NA	NA	NA	NA	NA	NA	NA
ENSMUSG00000006204	5430419D17Rik	protein_coding	-	-	-2.57798	0.140897	0.294662	1.19369	0.498905	NA	-2.27506	0.193792	NA	-0.835945	0.635818	NA	-2.00253	0.252682	0.451535	-2.0899	0.235982	1	-2.36936	0.17897	0.345357
ENSMUSG00000006205	Htra1	protein_coding	L33	B27	1.5851	1.35e-07	1.56e-06	0.477219	0.156013	0.46121	1.41584	2.53e-06	2.2e-05	-0.257751	0.444568	1	1.05015	0.000484132	0.00315865	-0.0717249	0.831352	1	1.68725	7.89e-08	1.18e-06
ENSMUSG00000006215	Zbtb17	protein_coding	-	B9	0.14632	0.306409	0.508988	0.0687018	0.669601	0.853162	0.149883	0.29715	0.47176	-0.206272	0.201193	1	0.426873	0.00287334	0.0141514	-0.0885057	0.582262	1	0.446777	0.00277092	0.0129278
ENSMUSG00000006216	Clcnkb	protein_coding	-	-	1.13419	0.449595	0.655827	0	1	NA	0.837887	0.585394	0.745947	0.800928	0.622932	1	1.63577	0.27405	0.477717	0	1	1	0.275836	0.861913	0.949692
ENSMUSG00000006218	Fam131c	protein_coding	-	-	0.356097	0.751818	0.890599	1.23756	0.294262	NA	-0.904293	0.463988	0.642095	0.664425	0.589623	1	1.42153	0.18396	0.362832	1.66818	0.135582	1	1.46648	0.172477	0.336325
ENSMUSG00000006219	Fblim1	protein_coding	L3	B4	1.91572	4.13e-07	4.44e-06	0.390684	0.356059	0.648562	1.84003	1.17e-06	1.09e-05	0.273321	0.51848	1	1.00135	0.00822253	0.0332896	0.206753	0.625238	1	1.44213	0.000265993	0.00171755
ENSMUSG00000006221	Hspb7	protein_coding	L22	B20	2.04598	0.00641285	0.0249828	0.817466	0.326984	0.625142	1.6861	0.0248668	0.0695996	0.66033	0.428537	1	1.60838	0.0323272	0.100073	0.478143	0.566663	1	2.2023	0.00487155	0.0206151
ENSMUSG00000006235	Epor	protein_coding	L27	B35	-3.65058	3.81e-16	1.41e-14	-0.501774	0.313863	0.613845	-2.5208	1.8e-08	2.34e-07	0.341046	0.493479	1	-2.98596	2.64e-11	9.36e-10	0.277802	0.576981	1	-3.59727	1.64e-14	8.17e-13
ENSMUSG00000006241	Ccdc159	protein_coding	L29	-	-0.701089	0.0795382	0.192504	-0.392781	0.392838	0.676871	0.227661	0.559959	0.724309	-0.284987	0.526367	1	-0.850286	0.0412675	0.121062	-0.810766	0.0844428	1	-0.232512	0.570716	0.74959
ENSMUSG00000006262	Mob1b	protein_coding	-	-	-0.0378371	0.894858	0.980818	-0.123482	0.699798	0.869593	0.302694	0.290576	0.464285	0.337157	0.291589	1	0.330763	0.247994	0.4457	0.139584	0.66248	1	0.454186	0.128891	0.272252
ENSMUSG00000006269	Atp6v1b1	protein_coding	L28	-	0.891831	0.477405	0.681674	0.979951	0.486102	NA	1.3378	0.286824	0.460115	0	1	1	1.89989	0.113448	0.257655	0	1	1	1.93909	0.109099	0.239703
ENSMUSG00000006270	Vax1	protein_coding	-	-	0	1	NA	0	1	NA	0	1	NA	0	1	NA	0	1	NA	0	1	NA	0	1	NA
ENSMUSG00000006273	Atp6v1b2	protein_coding	L14	B18	0.753581	1.29e-10	2.36e-09	-0.132307	0.316237	0.616603	0.823312	2.34e-12	5.57e-11	0.0932347	0.478717	1	0.117356	0.318708	0.528695	-0.0241873	0.854244	1	0.259365	0.0346965	0.100131
ENSMUSG00000006276	Eps15l1	protein_coding	-	-	-0.480553	4.17e-05	0.000302062	-0.0262906	0.841202	0.938139	-0.559919	1.95e-06	1.74e-05	0.0603752	0.645018	1	-0.543467	3.78e-06	4.55e-05	0.0893848	0.494977	1	-0.572041	3.19e-06	3.42e-05
ENSMUSG00000006281	Tep1	protein_coding	L36	B30	0.673099	0.00211216	0.00955279	0.364906	0.136374	0.434937	0.470494	0.031874	0.0849046	-0.370686	0.131173	1	-0.177827	0.417916	0.62792	-0.0514555	0.833764	1	-0.16756	0.465052	0.660139
ENSMUSG00000006288	Ttc5	protein_coding	-	B38	-0.195399	0.136524	0.288001	0.0815516	0.58008	0.798437	-0.296545	0.0252031	0.0703604	-0.335471	0.0236763	0.990985	0.0629833	0.631912	0.807598	-0.176443	0.231793	1	0.129695	0.343416	0.5406
ENSMUSG00000006289	Osgep	protein_coding	-	-	-0.31145	0.0110216	0.0393524	-0.0935867	0.496864	0.749009	-0.26015	0.0348349	0.0913464	-0.0399815	0.770919	1	-0.328345	0.00767363	0.0315199	-0.0412125	0.763824	1	-0.315486	0.0139764	0.0484894
ENSMUSG00000006299	Aamp	protein_coding	-	-	0.162663	0.2305	0.420257	0.0577318	0.704147	0.87167	0.159732	0.239877	0.405342	-0.13751	0.365931	1	0.0738885	0.586584	0.774922	-0.0479337	0.752414	1	0.0832004	0.557751	0.738997
ENSMUSG00000006301	Tmbim1	protein_coding	L20	B6	0.63146	4.26e-05	0.000307757	0.500239	0.00391681	0.102442	0.936024	1.4e-09	2.14e-08	0.13873	0.425459	1	0.969131	3.42e-10	9.75e-09	0.209481	0.227679	1	1.17754	2.3e-13	9.63e-12
ENSMUSG00000006304	Arpc2	protein_coding	L2	B18	0.911852	1.93e-15	6.58e-14	0.261782	0.0415367	0.268112	0.982551	1.14e-17	5.85e-16	-0.0945411	0.461922	1	0.783084	9.04e-12	3.51e-10	0.0199059	0.876847	1	0.759955	2.42e-10	5.82e-09
ENSMUSG00000006307	Kmt2b	protein_coding	L18	B33	-0.376953	0.0371952	0.106408	0.10159	0.615361	0.820367	-0.401369	0.0266166	0.0734916	-0.0978414	0.628493	1	0.0451767	0.802804	0.923491	0.142988	0.479324	1	0.0348094	0.853971	0.945759
ENSMUSG00000006310	Zbtb32	protein_coding	L35	B30	2.23156	3.03e-09	4.56e-08	-0.107146	0.801241	0.921453	1.59063	2.48e-05	0.000173911	-0.560388	0.190031	1	1.48472	8.29e-05	0.000691843	-0.487544	0.253173	1	1.39197	0.000406205	0.00250099
ENSMUSG00000006311	Etv2	protein_coding	-	-	0	1	NA	0	1	NA	0	1	NA	0	1	NA	0.277413	0.778922	NA	0	1	NA	0.0905837	0.923112	NA
ENSMUSG00000006313	Upk1a	protein_coding	L19	-	0.603882	0.296757	0.498177	0.0947188	0.885654	NA	0.815471	0.160961	0.301712	-0.230456	0.728298	1	1.69478	0.00316777	0.015392	-0.314832	0.635331	1	1.64592	0.00579564	0.0237869
ENSMUSG00000006315	Tmem147	protein_coding	-	B12	-0.092753	0.636054	0.81201	-0.172552	0.43342	0.708052	0.0847475	0.666207	0.808127	0.0988293	0.652343	1	0.0790017	0.687321	0.846877	0.0422349	0.847309	1	0.0703927	0.731159	0.868148
ENSMUSG00000006333	Rps9	protein_coding	L9	B1	0.0759785	0.622922	0.80179	-0.0363066	0.833531	0.935279	0.183506	0.235059	0.399412	0.0345095	0.84164	1	0.285964	0.0642314	0.170021	-0.0603609	0.726744	1	0.140181	0.38564	0.585263
ENSMUSG00000006335	Tfpt	protein_coding	-	-	-0.188083	0.176408	0.347585	-0.335374	0.0351004	0.247958	0.108171	0.439194	0.620029	-0.415894	0.00882399	0.747551	0.00717264	0.959063	1	-0.191079	0.223965	1	-0.107948	0.458541	0.6549
ENSMUSG00000006342	Susd2	protein_coding	L31	B35	-0.0523087	0.892619	0.979613	0.0132582	0.975557	0.994467	-0.141063	0.716181	0.845336	0.302433	0.48413	1	-0.839503	0.0307697	0.0960725	0.0342106	0.936946	1	-0.377063	0.352262	0.550044
ENSMUSG00000006344	Ggt5	protein_coding	L6	B16	1.42695	1.63e-06	1.56e-05	0.598373	0.0726156	0.337256	1.53316	2.64e-07	2.75e-06	0.0329953	0.921348	1	0.148462	0.619551	0.7994	0.128595	0.700063	1	0.512141	0.100404	0.225388
ENSMUSG00000006345	Ggt1	protein_coding	L13	B17	1.99466	1.3e-06	1.28e-05	1.40241	0.00230441	0.0805461	0.980949	0.0178855	0.0531252	-0.926871	0.0497197	1	1.98636	1.47e-06	1.96e-05	-0.486865	0.297911	1	1.86051	1.54e-05	0.000141027
ENSMUSG00000006356	Crip2	protein_coding	L33	B24	-1.85829	4.66e-13	1.2e-11	-0.12991	0.649663	0.840913	-1.66127	1.07e-10	1.97e-09	0.254104	0.373775	1	-1.35143	1.41e-07	2.32e-06	0.175401	0.539255	1	-1.14194	2.05e-05	0.000180861
ENSMUSG00000006360	Crip1	protein_coding	L6	B7	0.519046	0.0165233	0.0549534	0.168058	0.488131	0.743243	0.298989	0.167981	0.311158	0.085054	0.725638	1	0.576124	0.00783318	0.0320666	0.0643304	0.790641	1	0.32728	0.148458	0.301917
ENSMUSG00000006362	Cbfa2t3	protein_coding	L33	B30	-0.740872	0.0360458	0.103904	0.582716	0.139234	0.439921	-1.02907	0.00363131	0.0138464	0.136937	0.728304	1	-0.752838	0.0332362	0.102403	0.582061	0.139618	1	-0.675696	0.0673991	0.16751
ENSMUSG00000006369	Fbln1	protein_coding	L27	B27	-0.540366	0.243081	0.435888	0.109779	0.831421	0.93427	-0.721009	0.122525	0.244862	0.418815	0.414679	1	-0.438737	0.344738	0.558205	0.0847974	0.869139	1	-0.207708	0.667066	0.823139
ENSMUSG00000006373	Pgrmc1	protein_coding	L34	B21	0.0652359	0.689898	0.851436	-0.0329332	0.857744	0.945601	0.355622	0.0298786	0.0806687	0.113689	0.534871	1	0.313226	0.0556191	0.152392	-0.164429	0.37043	1	0.459943	0.00703882	0.027969
ENSMUSG00000006378	Gcat	protein_coding	L27	B10	1.02297	0.00498785	0.0201933	1.28264	0.00158142	0.0709942	0.594879	0.105299	0.218016	-1.41785	0.00104453	0.318861	0.660756	0.0713951	0.183431	-1.37677	0.00137665	0.155999	0.721699	0.0584814	0.150316
ENSMUSG00000006386	Tek	protein_coding	L33	B27	-0.86671	0.00128889	0.0062067	0.414693	0.16495	0.471102	-0.721351	0.0077162	0.0262071	0.26213	0.380176	1	-0.665026	0.0137731	0.0505313	0.436227	0.143269	1	-0.247433	0.377182	0.576957
ENSMUSG00000006389	Mpl	protein_coding	L20	B35	0.810406	0.0257708	0.0792804	0.934676	0.0212819	0.204821	2.04997	1.56e-08	2.05e-07	0.157576	0.699739	1	0.924764	0.011069	0.0424604	0.553745	0.173117	1	1.13541	0.00274734	0.0128535
ENSMUSG00000006390	Elovl1	protein_coding	L28	B13	-0.0299948	0.863914	0.963461	-0.163604	0.403949	0.686378	0.0563796	0.747611	0.867584	0.0922597	0.637377	1	-0.270801	0.122406	0.271415	-0.0279688	0.88639	1	-0.244129	0.182565	0.350272
ENSMUSG00000006392	Med8	protein_coding	-	B13	-0.145983	0.245237	0.438232	-0.242684	0.0863114	0.36043	-0.094994	0.451429	0.63102	0.191376	0.173227	1	-0.108179	0.390575	0.603578	0.0555042	0.69304	1	-0.133293	0.31073	0.505797
ENSMUSG00000006395	Hyi	polymorphic_pseudogene	-	-	0.285135	0.173571	0.343403	0.410635	0.0810192	0.350518	0.617137	0.00330581	0.0127978	0.327471	0.163675	1	0.55749	0.00789603	0.0322857	0.029896	0.899302	1	0.554443	0.0111564	0.0405816
ENSMUSG00000006398	Cdc20	protein_coding	L6	B10	-0.654606	0.0225677	0.0710726	-0.788729	0.0139585	0.174405	-0.62736	0.0289175	0.0784903	0.0562823	0.860574	1	-0.381118	0.184283	0.36322	-0.0753497	0.814103	1	-0.638013	0.0335084	0.0973938
ENSMUSG00000006403	Adamts4	protein_coding	L12	-	1.84428	8.14e-05	0.000548677	-0.408454	0.445207	0.716058	1.79923	0.000124815	0.000731042	0.214384	0.684563	1	4.28834	3.98e-20	7.43e-18	-0.0769429	0.884462	1	4.47983	3.27e-20	4.33e-18
ENSMUSG00000006411	Nectin4	protein_coding	-	B4	1.35112	2e-06	1.89e-05	-0.0809617	0.805194	0.923114	0.869991	0.0024633	0.00994311	-0.0439707	0.892823	1	0.369964	0.200578	0.384798	-0.347847	0.290474	1	0.103607	0.731506	0.868428
ENSMUSG00000006412	Pfdn2	protein_coding	-	-	0.0286474	0.823233	0.937375	-0.114383	0.430704	0.705989	-0.0561246	0.66443	0.807078	0.155629	0.279515	1	0.0461947	0.720034	0.870683	-0.00415595	0.977001	1	0.164047	0.220964	0.400771
ENSMUSG00000006418	Rnf114	protein_coding	L7	B14	0.50247	0.00198034	0.00902561	-0.130858	0.47223	0.733106	0.27643	0.089226	0.192925	0.0385417	0.83215	1	-0.202088	0.214441	0.402852	-0.544342	0.00281066	0.258916	-0.464269	0.00638794	0.02584
ENSMUSG00000006423	C330007P06Rik	protein_coding	L29	B32	-0.298939	0.142658	0.297319	-0.271274	0.234964	0.545277	-0.425103	0.0375583	0.097255	-0.0653426	0.774461	1	-0.809114	7.7e-05	0.00064854	-0.163996	0.472087	1	-0.80859	0.000155347	0.00108064
ENSMUSG00000006435	Neurl1a	protein_coding	L20	B35	0.979587	0.0229758	0.0720997	1.03965	0.0310498	0.237397	1.4487	0.000785069	0.00368852	1.07606	0.0246797	0.99495	1.65929	0.000107664	0.000869162	0.860352	0.0740938	1	1.64927	0.000193829	0.00130782
ENSMUSG00000006442	Srm	protein_coding	L10	B13	0.320399	0.251395	0.445754	-0.361041	0.248349	0.556698	0.080184	0.774333	0.885222	-0.183053	0.557981	1	0.665207	0.0172584	0.0605007	-0.172099	0.581694	1	0.546028	0.0614681	0.156485
ENSMUSG00000006445	Epha2	protein_coding	L18	B4	0.285368	0.454954	0.660876	0.553038	0.194701	0.504297	0.302728	0.429296	0.610975	-0.070335	0.869543	1	0.474754	0.214318	0.402683	-0.0488322	0.909134	1	0.919812	0.0208736	0.0670886
ENSMUSG00000006456	Rbm14	protein_coding	L18	B9	-0.291839	0.150087	0.308898	0.0422097	0.852327	0.943435	-0.515288	0.0112412	0.0360205	0.303656	0.179967	1	-0.449621	0.0268444	0.086317	0.284045	0.209679	1	-0.620853	0.00345686	0.0155526
ENSMUSG00000006457	Actn3	protein_coding	L24	B27	-1.35027	0.121979	0.264851	-1.20768	0.214118	0.524799	-1.00821	0.249354	0.416895	0.280768	0.768703	1	-1.06364	0.223785	0.414529	-0.298035	0.75581	1	-1.11565	0.219836	0.399491
ENSMUSG00000006462	A530013C23Rik	lincRNA	-	-	1.4315	0.0975456	0.22463	-0.291841	0.785722	NA	2.80879	0.000955186	0.00436943	-1.97723	0.111639	1	3.34838	7.22e-05	0.000612997	0.314885	0.754363	1	3.9111	5.82e-06	5.85e-05
ENSMUSG00000006463	Zdhhc24	protein_coding	-	B31	-0.80337	0.00145287	0.0069004	-0.3332	0.237711	0.548292	-0.977616	0.000114485	0.000677823	0.0854418	0.761359	1	-1.35281	9.94e-08	1.69e-06	0.000252111	0.999285	1	-1.39333	1.49e-07	2.12e-06
ENSMUSG00000006464	Bbs1	protein_coding	L20	-	-1.74372	7.98e-12	1.72e-10	-0.362518	0.194784	0.504342	-1.8218	3.21e-12	7.49e-11	0.459195	0.0940327	1	-1.37574	7.09e-08	1.24e-06	0.268845	0.327784	1	-1.28611	1.18e-06	1.4e-05
ENSMUSG00000006469	Slc34a3	protein_coding	-	-	-0.00457563	0.996306	NA	0	1	NA	0	1	NA	0	1	NA	0	1	NA	0.133898	0.879086	NA	0.219318	0.815236	NA
ENSMUSG00000006471	Ndor1	protein_coding	-	B39	-0.15507	0.524555	0.722127	-0.0129911	0.961964	0.988411	-0.0865745	0.722579	0.849365	-0.26249	0.335389	1	0.552909	0.0232285	0.0770292	-0.144777	0.595041	1	0.569394	0.0253301	0.0779884
ENSMUSG00000006476	Nsmf	protein_coding	-	-	0.0840209	0.533664	0.729806	0.29021	0.0555649	0.304325	0.10591	0.435917	0.616945	-0.405354	0.0083043	0.739794	0.33216	0.0140468	0.0513179	-0.0540851	0.722011	1	0.395449	0.00496532	0.0209518
ENSMUSG00000006488	Prl7a1	protein_coding	-	-	NA	NA	NA	NA	NA	NA	NA	NA	NA	NA	NA	NA	NA	NA	NA	NA	NA	NA	NA	NA	NA
ENSMUSG00000006490	Prl8a9	protein_coding	-	-	NA	NA	NA	NA	NA	NA	NA	NA	NA	NA	NA	NA	NA	NA	NA	NA	NA	NA	NA	NA	NA
ENSMUSG00000006494	Pdk1	protein_coding	-	B37	-0.41581	0.0493291	0.132817	-0.239811	0.310932	0.612019	-0.41934	0.0477612	0.117859	-0.0385755	0.870378	1	-0.531493	0.0121016	0.0456061	-0.326786	0.167168	1	-0.404828	0.0672992	0.167316
ENSMUSG00000006498	Ptbp1	protein_coding	-	-	0.0317892	0.781328	0.909203	-0.220119	0.085852	0.35965	-0.0119438	0.916983	0.978118	-0.00961776	0.94014	1	0.181732	0.112611	0.256305	-0.0330349	0.796445	1	0.136009	0.256086	0.444421
ENSMUSG00000006517	Mvd	protein_coding	L10	B13	0.106548	0.713444	0.867004	0.336019	0.300649	0.604625	0.172096	0.55437	0.71974	-0.114654	0.724862	1	0.297238	0.306246	0.514176	-0.0765656	0.813945	1	0.198849	0.512056	0.701217
ENSMUSG00000006519	Cyba	protein_coding	L3	B13	1.22348	2.85e-08	3.69e-07	0.503139	0.0412225	0.266931	1.24916	1.47e-08	1.93e-07	-0.101163	0.681748	1	0.643055	0.00355261	0.0169395	0.168624	0.493986	1	0.638302	0.00563007	0.0232409
ENSMUSG00000006522	Itih3	protein_coding	L33	B23	1.37207	0.00359821	0.0152074	0.602452	0.253212	0.561951	1.47218	0.00180704	0.0075829	-0.224613	0.672062	1	2.19084	3.28e-06	4.01e-05	0.00890918	0.986562	1	2.9077	3.14e-09	6.24e-08
ENSMUSG00000006526	Tmem110	protein_coding	L33	-	0.652464	6.69e-05	0.00046139	0.13852	0.454701	0.723131	0.747074	5.44e-06	4.44e-05	-0.370845	0.0473057	1	0.453914	0.00581504	0.0252544	-0.126156	0.496526	1	0.675691	7.8e-05	0.000593035
ENSMUSG00000006527	Sfmbt1	protein_coding	-	-	-0.694418	0.00159392	0.00747519	-0.40219	0.102366	0.387093	-0.447724	0.0420549	0.106321	0.140465	0.567109	1	-0.162174	0.460744	0.667274	-0.0335189	0.891412	1	-0.26674	0.245695	0.431262
ENSMUSG00000006529	Itih1	protein_coding	L31	B21	-0.743128	0.316943	0.521274	0.484671	0.540196	0.774828	0.739759	0.294828	0.469213	0.224448	0.778303	1	1.22511	0.0767352	0.193281	-0.137791	0.86554	1	0.32978	0.653849	0.813473
ENSMUSG00000006538	Ihh	protein_coding	-	B26	-2.08624	0.00280128	0.0122051	-1.12942	0.138494	NA	-1.85927	0.00974704	0.0319574	0.795339	0.230133	1	-0.534387	0.400019	0.612196	-0.188	0.786297	1	-0.949995	0.157696	0.315566
ENSMUSG00000006542	Prkag3	protein_coding	L33	-	-2.34962	0.0043849	0.0180817	-0.128505	0.874453	NA	-2.18434	0.0106479	0.0344438	-1.47957	0.0977045	1	-3.34902	0.000690345	0.0042621	-0.684157	0.410846	1	-1.74198	0.0358456	0.102893
ENSMUSG00000006546	Cryba2	protein_coding	-	-	0	1	NA	0	1	NA	0	1	NA	0	1	NA	0	1	NA	0	1	NA	0	1	NA
ENSMUSG00000006567	Atp7b	protein_coding	L32	B26	-2.39336	1.21e-15	4.23e-14	-0.90987	0.00626998	0.124228	-1.56673	1.55e-07	1.69e-06	0.0378612	0.909175	1	-3.3301	3.76e-28	3.04e-25	0.0136292	0.96724	1	-3.08578	1.2e-22	2.34e-20
ENSMUSG00000006570	Defb2	protein_coding	-	-	NA	NA	NA	NA	NA	NA	NA	NA	NA	NA	NA	NA	NA	NA	NA	NA	NA	NA	NA	NA	NA
ENSMUSG00000006574	Slc4a1	protein_coding	L33	B34	-6.25914	2.24e-17	9.62e-16	-0.544675	0.505325	0.753433	-4.21688	1.1e-08	1.48e-07	0.408588	0.617283	1	-3.29735	7.88e-06	8.69e-05	0.343977	0.673986	1	-5.31263	5.13e-12	1.68e-10
ENSMUSG00000006575	Rundc3a	protein_coding	-	B34	0.0827596	0.846221	0.952891	-0.191022	0.691286	0.86534	0.529709	0.21486	0.373644	-0.0188233	0.968624	1	1.2944	0.00229742	0.011722	-0.491747	0.307557	1	1.44852	0.00105553	0.00570476
ENSMUSG00000006576	Slc4a3	protein_coding	L28	B20	-0.429091	0.32578	0.531055	0.603764	0.212592	0.523435	-0.382869	0.383485	0.565568	-0.311841	0.523944	1	-0.824127	0.0619232	0.165349	0.253329	0.60153	1	-0.0707694	0.876465	0.957738
ENSMUSG00000006585	Cdt1	protein_coding	L6	B10	-0.696401	0.0022113	0.00994552	-0.562127	0.0272009	0.223263	-0.417491	0.0666793	0.153956	0.0748349	0.768383	1	-0.32778	0.149775	0.314204	0.130292	0.608073	1	-0.472592	0.0469911	0.126723
ENSMUSG00000006586	Runx1t1	protein_coding	L33	-	-1.09263	0.00443567	0.0182538	0.313039	0.455757	NA	-1.12372	0.00415478	0.0155405	0.113682	0.786838	1	-1.45798	0.00023174	0.00168362	0.519481	0.211828	1	-0.783061	0.0502895	0.133812
ENSMUSG00000006587	Snai3	protein_coding	L14	B41	1.27564	0.0119293	0.0419392	0.774086	0.174298	NA	1.17573	0.0212139	0.0610704	0.172444	0.76452	1	0.909239	0.0751866	0.190448	0.38133	0.504964	1	1.32294	0.0123878	0.044089
ENSMUSG00000006589	Aprt	protein_coding	L9	B13	0.951327	3.34e-09	5e-08	-0.0731878	0.686886	0.862574	1.12117	3.4e-12	7.86e-11	0.0464031	0.797729	1	1.07563	2.39e-11	8.56e-10	-0.00494496	0.978207	1	0.933872	2.81e-08	4.65e-07
ENSMUSG00000006599	Gtf2h1	protein_coding	-	-	-0.0201086	0.881997	0.973432	-0.33536	0.0279478	0.226365	0.0815143	0.548398	0.715132	-0.0902447	0.552597	1	0.147071	0.278252	0.482136	-0.172747	0.255669	1	0.143791	0.309919	0.504895
ENSMUSG00000006611	Hfe	protein_coding	L37	B4	0.299736	0.268453	0.466651	0.324057	0.284519	0.591743	0.28416	0.294652	0.468964	-0.0755449	0.803153	1	0.113277	0.676139	0.838803	0.281718	0.351939	1	0.390663	0.167677	0.32973
ENSMUSG00000006638	Abhd1	processed_transcript	-	-	-0.682141	0.00130271	0.00626328	0.242712	0.301364	0.605308	-1.11559	4.31e-07	4.33e-06	-0.525085	0.0292126	1	-0.721088	0.00081864	0.00492016	-0.281836	0.235512	1	-0.881551	8.96e-05	0.000668543
ENSMUSG00000006641	Slc5a6	protein_coding	L33	-	0.124337	0.600935	0.783341	0.372205	0.162841	0.469329	-0.202006	0.402728	0.585543	0.0733555	0.784089	1	0.0807567	0.735835	0.882311	0.239451	0.368562	1	0.153462	0.537256	0.722192
ENSMUSG00000006642	Tcf23	protein_coding	L17	B4	1.2384	0.0119653	0.0420051	-0.120468	0.832236	0.934687	1.24718	0.0118218	0.0375603	0.170155	0.761536	1	-0.166537	0.742733	0.886324	-0.0708388	0.899995	1	0.626026	0.226822	0.408037
ENSMUSG00000006649	Nphs1	protein_coding	-	-	-2.198	0.00175412	0.00812434	0.954954	0.203056	NA	-3.50813	5.43e-06	4.43e-05	-2.52766	0.00187569	0.442345	-2.58342	0.000356458	0.00244848	-2.11781	0.00768526	0.506861	-2.56813	0.000614061	0.00359753
ENSMUSG00000006651	Aplp1	protein_coding	L30	B26	0.831273	0.0113708	0.0403562	0.73427	0.0472298	0.283107	0.706711	0.0337355	0.0889526	-0.316969	0.410879	1	0.51461	0.122686	0.271818	0.0450229	0.904978	1	0.40675	0.240221	0.424561
ENSMUSG00000006673	Qrich1	protein_coding	-	-	-0.200926	0.0527688	0.140041	-0.103245	0.374816	0.662698	-0.193194	0.0633183	0.14788	-0.0593327	0.609559	1	-0.00317453	0.975612	1	-0.0377685	0.744951	1	-0.0454491	0.675221	0.82911
ENSMUSG00000006675	P4htm	protein_coding	L33	-	-0.328832	0.359963	0.566371	0.177732	0.658329	0.846712	0.207621	0.563229	0.727223	0.105019	0.793416	1	0.538809	0.129469	0.282911	-0.0902269	0.822805	1	0.814532	0.0264984	0.0808672
ENSMUSG00000006676	Usp19	protein_coding	-	-	-0.237188	0.0242161	0.0752904	0.118848	0.312807	0.613326	-0.308395	0.00345777	0.0132895	0.0518835	0.659388	1	-0.135993	0.196731	0.379791	0.121921	0.300046	1	-0.193503	0.0788112	0.188646
ENSMUSG00000006678	Pola1	protein_coding	L6	B10	-1.20407	0.00057228	0.00306163	-0.919986	0.018435	0.193716	-1.26063	0.000314243	0.00166118	0.172019	0.658995	1	-1.56295	7.96e-06	8.77e-05	-0.152661	0.695383	1	-1.57565	1.64e-05	0.000149235
ENSMUSG00000006699	Cdc42	protein_coding	-	-	0.413705	4.57e-05	0.000327357	0.110117	0.332528	0.629335	0.392846	0.00010994	0.000654806	0.0739827	0.51489	1	0.15482	0.127531	0.279912	0.0295699	0.794621	1	0.195006	0.0662604	0.165493
ENSMUSG00000006705	Pknox1	protein_coding	-	-	-0.225857	0.198998	0.378888	-0.0165083	0.933219	0.976837	-0.338715	0.0550424	0.132054	0.0481761	0.806528	1	-0.135283	0.442463	0.651037	-0.018844	0.92368	1	-0.230714	0.209926	0.38643
ENSMUSG00000006711	D130043K22Rik	protein_coding	L30	-	1.81659	0.0195585	0.0632671	-0.663305	0.556529	0.784461	2.78335	0.000280579	0.00150196	-0.798366	0.478478	1	1.76272	0.0263632	0.0850518	1.36925	0.114851	1	1.32794	0.106128	0.234728
ENSMUSG00000006715	Gmnn	protein_coding	L6	B10	-0.972503	3.58e-06	3.21e-05	-0.969608	3.8364e-05	0.0100877	-0.820441	9.52e-05	0.000576096	0.216046	0.355676	1	-0.875324	3.11e-05	0.000290972	-0.136179	0.560823	1	-1.13247	2.58e-07	3.51e-06
ENSMUSG00000006717	Acot13	protein_coding	L30	-	-0.611269	0.00635023	0.0247747	-0.319386	0.203706	0.51461	-0.619796	0.00592503	0.020999	0.141465	0.570952	1	-0.781556	0.000522071	0.00336096	-0.0648634	0.795256	1	-0.776573	0.00095154	0.00522051
ENSMUSG00000006720	Zfp184	protein_coding	-	B21	-0.0240245	0.951806	1	-0.165719	0.721172	NA	0.0682721	0.866434	0.945475	-0.547252	0.248808	1	0.436031	0.271519	0.474498	-0.347714	0.453398	1	0.405254	0.32197	0.518443
ENSMUSG00000006724	Cyp27b1	protein_coding	L12	-	0.192224	0.813488	0.931528	0.251187	0.783741	NA	1.08586	0.178921	0.32612	-0.846608	0.380711	1	2.4654	0.0018435	0.00976771	-0.199998	0.829005	1	2.10977	0.0102407	0.0379538
ENSMUSG00000006728	Cdk4	protein_coding	-	B10	-0.334645	0.0956673	0.221166	-0.48366	0.0313132	0.238201	-0.330623	0.0999061	0.209579	0.0243092	0.913745	1	-0.554701	0.00577753	0.025114	-0.168625	0.452507	1	-0.609182	0.0037375	0.0165468
ENSMUSG00000006731	B4galnt1	protein_coding	L15	B40	0.324582	0.0571586	0.149294	0.489712	0.0102501	0.154716	0.0731348	0.668464	0.809804	-0.199073	0.297068	1	0.237771	0.163681	0.334492	0.0372627	0.845173	1	0.359341	0.0440338	0.120807
ENSMUSG00000006732	Mettl1	protein_coding	L8	-	-0.0109324	0.955574	1	-0.271121	0.220675	0.530893	-0.392594	0.0473675	0.117089	-0.269028	0.223312	1	0.31132	0.112856	0.256671	-0.181656	0.409893	1	0.190841	0.35197	0.549706
ENSMUSG00000006736	Tspan31	protein_coding	-	B7	0.599158	0.00186695	0.00859114	-0.0626027	0.772328	0.906756	0.46539	0.015907	0.0483012	0.00503967	0.981391	1	-0.049762	0.796885	0.919812	-0.0989589	0.647022	1	-0.0807501	0.689243	0.838852
ENSMUSG00000006740	Kif5b	protein_coding	-	-	0.0761628	0.76929	0.901433	-0.0678213	0.815209	0.927156	0.0592422	0.819603	0.915446	0.108495	0.708408	1	0.231359	0.373018	0.586798	-0.00411398	0.988686	1	0.178393	0.511117	0.700401
ENSMUSG00000006763	Saal1	protein_coding	-	-	-0.161304	0.275636	0.474757	-0.40259	0.0169408	0.187746	-0.217143	0.146278	0.279879	0.0131988	0.936689	1	-0.216446	0.146511	0.309428	-0.133366	0.423003	1	-0.338999	0.0292971	0.0875163
ENSMUSG00000006764	Tph2	protein_coding	-	-	0	1	NA	0	1	NA	0.0973823	0.923441	NA	0	1	NA	0	1	NA	0	1	NA	0	1	NA
ENSMUSG00000006777	Krt23	protein_coding	L28	-	-1.45816	0.0997117	0.228425	2.26135	0.00415144	0.104496	-1.03443	0.246541	0.41346	-2.54403	0.0309199	1	-2.98605	0.00444826	0.0202925	-1.86209	0.0922326	1	0.169208	0.834608	0.9345
ENSMUSG00000006782	Cnp	protein_coding	L35	B28	-0.0213575	0.924157	0.997917	0.289639	0.24798	0.556292	-0.494187	0.02786	0.0761619	-0.126736	0.613394	1	-0.402855	0.0728675	0.186129	0.100432	0.688715	1	-0.649155	0.00570817	0.0234975
ENSMUSG00000006784	Ttc25	protein_coding	L30	B4	0.266411	0.657415	0.827831	0.506004	0.454246	0.723084	0.228604	0.711524	0.84227	0.136786	0.84233	1	-0.243797	0.700318	0.856149	-0.159735	0.819812	1	0.384824	0.538313	0.723036
ENSMUSG00000006800	Sulf2	protein_coding	L24	B14	0.161479	0.608248	0.789099	0.235988	0.502659	0.751578	0.749564	0.0173376	0.0518196	-0.355297	0.31373	1	0.542727	0.0849449	0.208396	-0.116435	0.740977	1	0.820674	0.0126123	0.0447188
ENSMUSG00000006818	Sod2	protein_coding	L12	B5	2.03927	6.9e-25	7.71e-23	-0.189158	0.395261	0.678196	2.36181	8.3e-33	2.44e-30	0.19864	0.370793	1	0.524287	0.00824388	0.0333649	0.0418213	0.850592	1	0.675111	0.00112528	0.00602784
ENSMUSG00000006850	Tmco6	protein_coding	-	B31	-0.758563	0.0137762	0.0473412	-0.0709251	0.83656	0.936326	-0.976512	0.00159016	0.00679484	0.170359	0.619663	1	-1.08258	0.000462537	0.00304177	0.146038	0.670434	1	-1.2736	8.15e-05	0.00061622
ENSMUSG00000006906	Stambp	protein_coding	-	B31	0.0791262	0.518675	0.717616	-0.130816	0.349173	0.644123	0.237034	0.0548377	0.131678	-0.144504	0.299111	1	-0.0882862	0.476337	0.681393	-0.350059	0.0122913	0.655682	0.0220692	0.863711	0.950428
ENSMUSG00000006920	Ezh1	protein_coding	L34	B39	-0.554597	1.46e-05	0.000116041	0.14023	0.326582	0.624698	-0.558851	1.35e-05	0.000100654	0.105188	0.461531	1	-0.497809	0.000103204	0.000837589	0.18222	0.201714	1	-0.418731	0.0017524	0.0087769
ENSMUSG00000006930	Hap1	protein_coding	L5	B4	0.510376	0.106723	0.240244	0.442773	0.2103	0.520882	0.284593	0.368879	0.550553	-0.394708	0.264979	1	0.53259	0.0924557	0.22205	-0.220543	0.533084	1	0.586902	0.0759574	0.183379
ENSMUSG00000006931	P3h4	protein_coding	L28	B24	-0.0537519	0.869832	0.96652	0.269296	0.464384	0.728848	0.0581293	0.860624	0.942054	0.403784	0.269134	1	0.825486	0.0112006	0.042877	0.424862	0.243897	1	1.15683	0.000595915	0.00350341
ENSMUSG00000006932	Ctnnb1	protein_coding	L34	-	0.0538682	0.622923	0.80179	-0.046627	0.703845	0.871485	-0.0457566	0.676588	0.815675	0.126898	0.300428	1	-0.0193158	0.860171	0.956881	0.0534361	0.662799	1	0.13973	0.222604	0.402854
ENSMUSG00000006941	Eif1b	protein_coding	-	-	-0.135138	0.30203	0.504166	0.00918874	0.950259	0.983172	-0.0698899	0.595685	0.754367	0.142954	0.329586	1	0.0814076	0.53498	0.731449	0.0152593	0.917189	1	-0.0150157	0.912671	0.978677
ENSMUSG00000006948	Klk4	protein_coding	-	-	0	1	NA	0.0829262	0.924937	NA	0	1	NA	0.0737062	0.933262	NA	0	1	NA	0	1	NA	0	1	NA
ENSMUSG00000006958	Chrd	protein_coding	-	-	0.916758	0.0109618	0.0391683	0.506587	0.23623	0.546276	1.8899	8.39e-08	9.69e-07	0.441093	0.298035	1	1.52789	1.84e-05	0.000182206	-0.0176757	0.968411	1	1.88221	1.31e-07	1.89e-06
ENSMUSG00000006998	Psmd2	protein_coding	L14	B12	-0.0191431	0.876255	0.970084	-0.420282	0.0022908	0.0805461	0.0424992	0.729811	0.855032	0.110423	0.421916	1	-0.0875451	0.47679	0.68184	-0.142126	0.301541	1	-0.153206	0.233597	0.416507
ENSMUSG00000007021	Syngr3	protein_coding	-	-	4.76455	2.99e-06	2.72e-05	3.38964	0.00200417	NA	4.11613	6.48e-05	0.000408952	2.84534	0.0104596	0.81453	3.48838	0.000778336	0.00470944	1.61357	0.170232	1	4.05316	0.000104161	0.000761661
ENSMUSG00000007029	Vars	protein_coding	L15	B28	0.148065	0.313665	0.517427	-0.0812071	0.621347	0.824413	-0.141797	0.335019	0.514644	-0.121819	0.458646	1	0.370606	0.0116844	0.0444064	0.104535	0.52463	1	0.169169	0.270992	0.46122
ENSMUSG00000007030	Vwa7	protein_coding	L34	B30	-1.04546	0.00541942	0.0216768	0.552175	0.170442	0.476686	-1.25412	0.00141311	0.00612982	0.130144	0.749312	1	0.159237	0.661975	0.828941	0.562971	0.159313	1	-0.475397	0.218201	0.397472
ENSMUSG00000007033	Hspa1l	protein_coding	-	-	0.809373	0.199405	0.379515	0.0906549	0.906218	NA	1.0993	0.0848004	0.185612	-0.389839	0.627021	1	0.959276	0.133415	0.289113	0.353297	0.629744	1	0.93162	0.153259	0.309244
ENSMUSG00000007034	Slc44a4	protein_coding	L31	B26	0.367581	0.683075	0.847419	1.33681	0.160144	0.466884	2.27174	0.00709271	0.0244302	-1.45554	0.237573	1	0.793319	0.377546	0.590854	-1.50491	0.226056	1	2.46577	0.00377587	0.016677
ENSMUSG00000007035	Msh5	protein_coding	-	-	-1.83327	7.76e-14	2.16e-12	-0.469458	0.0827942	0.354712	-1.67988	1.22e-11	2.62e-10	0.0180387	0.946335	1	-1.18739	1.13e-06	1.54e-05	0.141871	0.595683	1	-1.4484	1.46e-08	2.58e-07
ENSMUSG00000007036	Abhd16a	protein_coding	-	-	-0.637235	1.86e-05	0.00014398	-0.340866	0.0407659	0.266087	-0.439464	0.00318737	0.012417	0.0447647	0.787721	1	-1.38187	2.6e-20	5.14e-18	-0.0799221	0.630756	1	-1.4745	4.26e-21	6.48e-19
ENSMUSG00000007038	Neu1	protein_coding	L15	B5	1.19735	5.25e-12	1.16e-10	0.494511	0.0111024	0.158595	1.04496	1.87e-09	2.8e-08	-0.187639	0.337441	1	1.30415	5.97e-14	3.58e-12	0.19991	0.304917	1	1.28774	1.25e-12	4.58e-11
ENSMUSG00000007039	Ddah2	protein_coding	L28	B8	-0.371491	0.167936	0.334781	0.0270465	0.92864	0.975529	-0.0913636	0.735518	0.858773	0.133806	0.656278	1	-0.028321	0.916352	0.987358	0.363619	0.224287	1	0.0340799	0.90334	0.973289
ENSMUSG00000007041	Clic1	protein_coding	L3	B12	0.782751	1.24e-09	1.97e-08	-0.0776469	0.590983	0.806673	0.817525	2.3e-10	4.01e-09	-0.114846	0.426513	1	0.452525	0.000451557	0.00298429	-0.0878911	0.542679	1	0.434032	0.00128481	0.00675199
ENSMUSG00000007050	Lsm2	protein_coding	L14	B9	0.176959	0.361197	0.567558	-0.233219	0.285167	0.592124	0.095142	0.624716	0.777284	0.342912	0.113676	1	-0.0974895	0.616323	0.797271	0.174635	0.420802	1	-0.164487	0.418167	0.618307
ENSMUSG00000007080	Pole	protein_coding	L6	B10	-0.705466	0.00299962	0.0129668	-0.737561	0.00553253	0.117312	-0.542445	0.0225561	0.0642957	0.0873635	0.742068	1	-0.794798	0.000833459	0.00499314	-0.109187	0.680875	1	-0.889876	0.00034536	0.00217464
ENSMUSG00000007097	Atp1a2	protein_coding	L34	B20	-0.73794	0.226057	0.415178	0.452907	0.502972	0.751905	-0.962286	0.11578	0.234624	0.044994	0.946995	1	-0.264787	0.663935	0.830338	0.00460556	0.99457	1	0.450237	0.477976	0.67141
ENSMUSG00000007107	Atp1a4	protein_coding	-	-	1.31744	0.203935	0.386033	-1.62985	0.228313	NA	1.22876	0.246711	0.413624	0.469145	0.695413	1	0.0876789	0.937887	0.998801	0.0853702	0.944557	1	2.03885	0.0523658	0.13809
ENSMUSG00000007122	Casq1	protein_coding	L24	-	0.247826	0.75024	0.889608	-1.39973	0.159251	0.466197	0.238377	0.763691	0.878055	0.382164	0.659774	1	0.71481	0.357677	0.571637	-0.00277452	0.997488	1	1.90375	0.0152335	0.0519199
ENSMUSG00000007207	Stx1a	protein_coding	-	B37	-0.0802375	0.793888	0.917003	1.0147	0.00277731	0.0868003	-0.020359	0.947625	0.996229	0.257414	0.453296	1	0.57588	0.0597982	0.16104	0.332189	0.331617	1	0.7438	0.0191807	0.0624824
ENSMUSG00000007209	Ceacam9	protein_coding	-	-	0	1	NA	0	1	NA	0	1	NA	0	1	NA	0	1	NA	0	1	NA	0	1	NA
ENSMUSG00000007216	Zfp775	protein_coding	-	-	-0.0708978	0.770575	0.90198	0.0963774	0.727217	0.882647	-0.0290722	0.906511	0.971065	-0.277577	0.321775	1	0.249327	0.306446	0.514376	-0.519639	0.0667833	1	0.197936	0.4335	0.632764
ENSMUSG00000007279	Scube2	protein_coding	L33	-	-2.40206	0.00241313	0.0107338	-0.330935	0.692854	0.866509	-2.86599	0.000658639	0.0031779	0.15965	0.847017	1	-1.91083	0.0153734	0.0551916	-0.172401	0.835717	1	-1.71651	0.034084	0.0987623
ENSMUSG00000007338	Mrpl49	protein_coding	-	B8	-0.715474	0.00172113	0.00800058	-0.33827	0.185203	0.493328	-0.805339	0.000432774	0.00220395	0.214156	0.400344	1	-0.876977	0.000126263	0.000992223	0.0349967	0.890723	1	-0.937202	8.83e-05	0.000660738
ENSMUSG00000007379	Dennd2c	protein_coding	-	B36	-4.09611	1.09e-28	1.99e-26	-0.641614	0.109759	0.397295	-2.81046	1.22e-14	4.04e-13	0.512497	0.200007	1	-3.05009	6.21e-17	6.15e-15	0.235055	0.55682	1	-3.33703	2.54e-18	2.5e-16
ENSMUSG00000007411	Mark3	protein_coding	-	-	-0.647779	6.9e-11	1.31e-09	-0.170623	0.125207	0.421122	-0.650198	7.79e-11	1.49e-09	0.145019	0.190095	1	-0.513813	2.49e-07	3.9e-06	0.132688	0.230289	1	-0.565278	5.42e-08	8.37e-07
ENSMUSG00000007415	Gatad1	protein_coding	-	B35	-0.250519	0.161669	0.326041	-0.174885	0.383432	0.668724	-0.0668406	0.709307	0.840906	0.156517	0.434025	1	-0.402648	0.0248744	0.0810902	0.00924929	0.963141	1	-0.322383	0.0853238	0.199991
ENSMUSG00000007440	Pcdha11	protein_coding	-	-	0	1	NA	0	1	NA	0.452222	0.787844	NA	0	1	NA	0	1	NA	0.653864	0.686066	1	0	1	NA
ENSMUSG00000007457	2310003L06Rik	protein_coding	-	-	NA	NA	NA	NA	NA	NA	NA	NA	NA	NA	NA	NA	NA	NA	NA	NA	NA	NA	NA	NA	NA
ENSMUSG00000007458	M6pr	protein_coding	L1	B13	0.625132	2.9e-11	5.77e-10	-0.0960202	0.362922	0.653384	0.779603	1.15e-16	5.09e-15	-0.0241902	0.818498	1	0.133736	0.155723	0.323103	-0.117007	0.267061	1	0.19771	0.0445103	0.121845
ENSMUSG00000007476	Lrrc8a	protein_coding	L17	-	0.292406	0.110727	0.246489	0.266417	0.200101	0.510261	0.1399	0.453202	0.632456	0.25446	0.218923	1	0.275356	0.1369	0.294911	0.0910842	0.661034	1	0.589386	0.00199126	0.00975666
ENSMUSG00000007480	Mc5r	protein_coding	-	-	-1.91822	0.0597393	0.154631	-0.323295	0.761413	NA	-1.15044	0.250977	0.418843	-0.603847	0.573364	1	-1.13744	0.252934	0.451874	-0.572804	0.591506	1	0.211364	0.827826	0.93057
ENSMUSG00000007564	Ppp2r1a	protein_coding	L18	-	0.337137	0.0205255	0.065894	0.0513669	0.752603	0.896608	0.514398	0.000411703	0.00210822	-0.134857	0.408021	1	0.44671	0.00215445	0.0111355	-0.0916582	0.573727	1	0.455671	0.00274817	0.0128548
ENSMUSG00000007570	Fance	protein_coding	-	-	-0.305645	0.0470607	0.127822	-0.040849	0.813579	0.926682	-0.169578	0.27391	0.445048	0.0947057	0.5823	1	0.0322566	0.834171	0.941829	-0.181341	0.29445	1	0.00973303	0.951641	1
ENSMUSG00000007589	Tinf2	protein_coding	-	B9	-0.257612	0.0669491	0.16852	-0.33585	0.0338241	0.245442	-0.470601	0.000882499	0.00407848	-0.0299812	0.848998	1	-0.331223	0.0189257	0.0651843	-0.0342935	0.827488	1	-0.444602	0.00256417	0.0121094
ENSMUSG00000007591	Tssk4	protein_coding	-	-	-0.167365	0.720388	0.871329	0.322564	0.536253	NA	-0.503304	0.289925	0.463698	0.324633	0.532592	1	-0.501664	0.289947	0.495455	0.00835706	0.987245	1	-0.286338	0.559463	0.740391
ENSMUSG00000007594	Hapln4	protein_coding	-	-	-0.71368	0.358731	0.565165	1.47156	0.0669364	0.327178	-2.05044	0.0248403	0.0695371	-2.1045	0.042035	1	-0.96898	0.233199	0.427268	-1.14481	0.215595	1	0.323041	0.677725	0.830856
ENSMUSG00000007603	Dus3l	protein_coding	-	-	-0.094814	0.579284	0.766342	0.169311	0.376239	0.663637	-0.230345	0.17918	0.326436	-0.18727	0.32833	1	0.507539	0.00298198	0.0146181	0.0512004	0.788932	1	0.489707	0.00609695	0.0248634
ENSMUSG00000007610	Gtpbp3	protein_coding	-	B8	0.211823	0.168002	0.334886	0.185274	0.284438	0.591659	0.0536411	0.729343	0.854734	-0.0582637	0.736991	1	-0.0784968	0.612605	0.794709	-0.0226174	0.896046	1	0.0539107	0.737946	0.87234
ENSMUSG00000007613	Tgfbr1	protein_coding	L14	B31	-0.137406	0.592097	0.776692	0.399999	0.162561	0.469329	-0.248752	0.33305	0.512513	0.200713	0.483563	1	0.372872	0.145852	0.308429	0.20252	0.479522	1	0.671589	0.012117	0.0433211
ENSMUSG00000007617	Homer1	protein_coding	L3	B4	-0.24201	0.317348	0.521657	-0.211836	0.437124	0.710839	-0.248718	0.307253	0.483441	0.422278	0.117262	1	-0.274656	0.258817	0.458914	-0.0220085	0.935241	1	-0.12006	0.635209	0.79884
ENSMUSG00000007646	Rad51c	protein_coding	L6	-	-1.33422	0.000232806	0.00139782	-0.799116	0.0486844	0.287444	-1.69457	3.66e-06	3.09e-05	0.168881	0.674508	1	-1.43236	8.39e-05	0.000698555	0.0620917	0.877309	1	-1.55436	4.41e-05	0.000358748
ENSMUSG00000007653	Gabrb2	protein_coding	-	-	0	1	NA	0	1	NA	0	1	NA	0	1	NA	0	1	NA	0	1	NA	0	1	NA
ENSMUSG00000007655	Cav1	protein_coding	L34	B27	-0.617294	0.0908693	0.212689	0.375302	0.356318	0.648713	-0.596973	0.10265	0.213925	0.192963	0.635367	1	-1.12462	0.00214703	0.0111047	0.104263	0.797794	1	-0.89935	0.0186285	0.0611313
ENSMUSG00000007656	Arpp19	protein_coding	-	B13	-0.031173	0.797887	0.919831	-0.204062	0.137061	0.436372	0.0456189	0.708945	0.84076	0.238741	0.0796577	1	0.137399	0.259894	0.460005	-0.101137	0.459219	1	0.0829491	0.514608	0.703135
ENSMUSG00000007659	Bcl2l1	protein_coding	L18	B34	-1.60298	3.47e-09	5.17e-08	-0.102036	0.736121	0.887138	-1.53289	1.65e-08	2.15e-07	0.744802	0.0138409	0.871052	-1.32326	1.08e-06	1.49e-05	0.591761	0.0505198	1	-1.75028	6.99e-10	1.55e-08
ENSMUSG00000007670	Khsrp	protein_coding	-	B33	-0.382281	0.000101549	0.000668837	-0.158729	0.14961	0.452958	-0.431157	1.23e-05	9.28e-05	0.056632	0.606531	1	-0.422571	1.8e-05	0.000178588	0.144703	0.187866	1	-0.446509	1.44e-05	0.000132838
ENSMUSG00000007682	Dio2	protein_coding	L15	-	2.46391	0.00134717	0.00645146	0.665167	0.442583	0.714363	3.26534	2.12e-05	0.000151089	0.679958	0.431166	1	2.35657	0.0022159	0.0113924	0.632203	0.464037	1	2.58541	0.00121185	0.00642008
ENSMUSG00000007721	Ccdc124	protein_coding	-	B11	0.108133	0.387333	0.594996	-0.113111	0.422318	0.70156	0.225996	0.0717227	0.163262	0.0679501	0.628342	1	0.25019	0.0458912	0.131503	-0.00301291	0.982876	1	-0.000710737	0.995672	1
ENSMUSG00000007739	Cct4	protein_coding	L6	B12	-0.154499	0.261648	0.45864	-0.368329	0.0169036	0.187746	-0.194774	0.157546	0.296801	-0.0122679	0.936483	1	-0.232111	0.0920351	0.221415	-0.167969	0.275336	1	-0.229204	0.11143	0.243522
ENSMUSG00000007777	0610009B22Rik	protein_coding	-	-	-0.257509	0.256998	0.45248	-0.344365	0.183106	0.491514	-0.0902712	0.693257	0.829053	0.128255	0.613713	1	-0.5009	0.0297274	0.0934922	-0.170294	0.505266	1	-0.482494	0.0439166	0.120514
ENSMUSG00000007783	Cpt1c	protein_coding	L29	-	-0.70062	0.0176317	0.0580359	-0.22608	0.49424	0.747887	-0.151658	0.607412	0.763308	0.216714	0.508468	1	-1.13349	0.000155432	0.0011887	-0.0497444	0.879685	1	-0.967817	0.00185925	0.00921997
ENSMUSG00000007805	Twist2	protein_coding	-	-	1.86699	0.0122707	0.0429155	1.12522	0.19017	NA	1.30715	0.0932379	0.199168	1.74533	0.0323903	1	2.35454	0.00154632	0.00840424	1.46887	0.075504	1	2.64568	0.000423199	0.00259208
ENSMUSG00000007812	Zfp655	protein_coding	-	B31	-0.335741	0.0573759	0.149727	-0.0765427	0.699028	0.86937	-0.296325	0.0946253	0.201343	0.273977	0.164734	1	-0.574149	0.00121701	0.00686209	0.137245	0.486649	1	-0.490245	0.00809445	0.0313293
ENSMUSG00000007815	Rhoa	protein_coding	-	-	0.0415687	0.657843	0.828186	-0.000487452	0.996299	1	0.0534706	0.569315	0.73246	0.146436	0.163093	1	-0.158376	0.091944	0.221226	0.105596	0.314486	1	-0.122962	0.210558	0.38708
ENSMUSG00000007817	Zmiz1	protein_coding	L18	B33	0.499658	0.00538198	0.0215555	0.41465	0.0388569	0.260746	0.457736	0.0108249	0.0349311	-0.17081	0.395205	1	0.359962	0.0450611	0.129584	0.165889	0.408598	1	0.507101	0.00690672	0.0275323
ENSMUSG00000007827	Ankrd26	protein_coding	L29	B31	-0.845746	0.00389705	0.0163	-0.459427	0.160722	0.466884	-0.89782	0.00223038	0.00911541	0.22295	0.494945	1	-0.802108	0.00625119	0.0266944	-0.0707076	0.828741	1	-0.795027	0.00948043	0.0356859
ENSMUSG00000007833	Aldh16a1	protein_coding	-	-	0.0238758	0.883433	0.974178	0.115872	0.525587	0.765654	0.0187836	0.908458	0.972468	-0.189245	0.300649	1	0.0384147	0.813895	0.930018	-0.0329652	0.856625	1	0.0647644	0.703781	0.84959
ENSMUSG00000007836	Hnrnpa0	protein_coding	L15	B1	0.281335	0.109268	0.244205	-0.0316274	0.872282	0.953906	0.265112	0.131675	0.258418	0.0188677	0.923548	1	0.501921	0.00428604	0.0197044	0.0715317	0.715877	1	0.520331	0.00460403	0.019663
ENSMUSG00000007837	Prrg2	protein_coding	-	B17	0.310381	0.0919197	0.214713	0.172123	0.410861	0.692528	0.579819	0.00173442	0.00732377	0.0192629	0.926721	1	0.103816	0.577977	0.76786	0.136955	0.510423	1	0.25526	0.185978	0.354751
ENSMUSG00000007850	Hnrnph1	protein_coding	-	B31	-0.481376	0.0223954	0.0706624	-0.0696886	0.767331	0.904495	-0.573178	0.00656088	0.0228772	0.126052	0.592483	1	-0.217138	0.302997	0.51024	-0.00203405	0.993109	1	-0.207526	0.346411	0.543646
ENSMUSG00000007867	Ift43	protein_coding	L31	B7	0.752472	0.00461769	0.0188875	0.228462	0.4547	0.723131	1.12557	2.4e-05	0.000168816	0.154028	0.613223	1	0.202722	0.456241	0.663368	0.371874	0.21672	1	0.685544	0.0136334	0.0475312
ENSMUSG00000007872	Id3	protein_coding	L20	B37	-0.640675	0.0282298	0.0853191	0.392921	0.22735	0.538691	-0.424164	0.146949	0.280975	-0.150556	0.644296	1	-0.223429	0.444149	0.652593	-0.240025	0.461727	1	0.323457	0.287989	0.480901
ENSMUSG00000007877	Tcap	protein_coding	L22	B20	-1.80925	0.055505	0.145866	-0.958429	0.355242	0.648475	-1.542	0.105965	0.219138	-0.986227	0.339789	1	-0.795928	0.391258	0.604038	-0.826142	0.420795	1	-1.69526	0.0859989	0.201093
ENSMUSG00000007880	Arid1a	protein_coding	-	B33	-0.0997397	0.464843	0.66988	0.33948	0.0260488	0.219558	-0.313599	0.0216713	0.0621216	-0.208598	0.171734	1	-0.102639	0.452149	0.659909	0.196453	0.197759	1	-0.15552	0.27588	0.466963
ENSMUSG00000007888	Crlf1	protein_coding	L33	-	-2.2306	2.16e-05	0.000165936	-0.226487	0.678743	0.858338	-2.43439	1.3e-05	9.77e-05	0.325486	0.542534	1	-0.215369	0.657846	0.826773	-0.680144	0.218689	1	-1.18629	0.0233211	0.0732085
ENSMUSG00000007891	Ctsd	protein_coding	L14	B18	1.7411	9.31e-27	1.34e-24	0.120276	0.508626	0.755373	1.59152	1.29e-22	1.31e-20	0.220393	0.225672	1	0.591411	0.0002783	0.00197053	0.151858	0.403815	1	0.595818	0.000460516	0.00279235
ENSMUSG00000007892	Rplp1	protein_coding	L9	B1	0.0935303	0.501964	0.703243	-0.000175413	0.999101	1	0.249285	0.0735706	0.166541	0.156536	0.314778	1	0.430255	0.00201164	0.0105071	0.0502702	0.74683	1	0.0387064	0.790479	0.908127
ENSMUSG00000007907	Cabs1	protein_coding	-	-	NA	NA	NA	NA	NA	NA	NA	NA	NA	NA	NA	NA	NA	NA	NA	NA	NA	NA	NA	NA	NA
ENSMUSG00000007908	Hmgcll1	protein_coding	L29	-	-1.20132	0.0585742	0.152216	0.574798	0.390392	0.675344	-1.16734	0.0749531	0.168853	-0.915237	0.204431	1	-0.369414	0.552041	0.74516	-0.897805	0.210509	1	-1.30701	0.0536669	0.140828
ENSMUSG00000007944	Ttc9b	protein_coding	-	-	0.249029	0.855187	NA	0.216599	0.885348	NA	0.740185	0.586351	NA	-0.62262	0.678519	NA	0.145749	0.916797	NA	1.57286	0.2577	1	0.179101	0.900125	NA
ENSMUSG00000007946	Phox2a	protein_coding	L10	-	3.69194	0.00220528	0.00992765	0.88683	0.537363	NA	2.24196	0.0734185	0.166263	0.121081	0.935023	1	3.65183	0.00258971	0.0129571	1.16357	0.405322	1	4.30177	0.000465583	0.00282162
ENSMUSG00000007950	Abhd8	protein_coding	-	B41	0.315977	0.132517	0.281628	0.202691	0.389878	0.674948	0.145099	0.491645	0.666482	-0.0513165	0.82789	1	0.54132	0.0100336	0.0392966	0.0721276	0.759454	1	0.528826	0.0159546	0.0538481
ENSMUSG00000007987	Ift22	protein_coding	L36	B9	0.606308	0.00730661	0.0279352	0.166831	0.513366	0.758985	0.356582	0.117356	0.237068	-0.282152	0.272095	1	-0.139116	0.543203	0.737252	-0.126699	0.62023	1	-0.356813	0.135708	0.28302
ENSMUSG00000007989	Fzd3	protein_coding	-	-	-0.390261	0.399424	0.607191	0.616795	0.21876	NA	-0.158293	0.737119	0.860132	-0.353788	0.508456	1	0.451713	0.318028	0.527963	-0.506093	0.34868	1	0.524059	0.258488	0.447419
ENSMUSG00000008028	1700008O03Rik	protein_coding	-	-	0.63291	0.439593	0.646526	-0.504585	0.614893	NA	0.425341	0.614191	0.768369	-0.622511	0.533989	1	-0.0400069	0.962915	1	-0.429607	0.660915	1	-0.848722	0.363771	0.562613
ENSMUSG00000008035	Mid1ip1	protein_coding	L34	-	-0.881273	4.98e-07	5.27e-06	-0.142399	0.467153	0.730469	-0.769543	1.21e-05	9.18e-05	0.396067	0.0422641	1	-0.705755	5.83e-05	0.000509154	0.395972	0.0422408	1	-0.683291	0.000193324	0.00130516
ENSMUSG00000008036	Ap2s1	protein_coding	L9	B12	0.448178	0.00348257	0.0147624	-0.116889	0.497349	0.749433	0.566999	0.000222605	0.00122543	0.104991	0.541286	1	0.148427	0.334271	0.546417	0.0395505	0.817994	1	0.043687	0.785657	0.905405
ENSMUSG00000008090	Fgfrl1	protein_coding	L33	B34	-2.79816	6.27e-22	4.53e-20	-0.403817	0.203997	0.514696	-2.06158	1.09e-12	2.75e-11	0.504231	0.110542	1	-2.02081	2.58e-12	1.12e-10	0.394219	0.212246	1	-1.96699	6.35e-11	1.7e-09
ENSMUSG00000008129	4930432K21Rik	protein_coding	-	-	-0.593801	0.167298	0.334003	-0.403478	0.407957	NA	-0.971614	0.028621	0.0777903	-0.776242	0.115352	1	-0.756724	0.0839049	0.206482	-0.866729	0.0791043	1	-1.02395	0.0256712	0.0787934
ENSMUSG00000008136	Fhl2	protein_coding	L22	B20	0.850975	0.112982	0.250366	-0.146592	0.810213	0.924908	0.492623	0.363016	0.544785	-0.121324	0.841864	1	1.37175	0.010562	0.0409692	-0.280186	0.645669	1	1.8615	0.000831442	0.00467252
ENSMUSG00000008140	Emc10	protein_coding	-	-	-0.171619	0.273041	0.4718	0.00208633	0.990504	1	-0.26734	0.0885386	0.191941	0.0401172	0.818832	1	-0.290297	0.0642497	0.170026	0.133401	0.445928	1	-0.253686	0.121572	0.260622
ENSMUSG00000008153	Clstn3	protein_coding	L30	-	-1.80416	9.08e-05	0.000604457	-0.461973	0.365511	0.6554	-1.21826	0.00818518	0.0275466	0.242935	0.632084	1	-1.8765	5.28e-05	0.000467397	0.334972	0.508771	1	-1.85221	0.000128338	0.000912414
ENSMUSG00000008167	Fbxw9	protein_coding	-	-	0.348813	0.0830172	0.199194	0.203204	0.374402	0.662469	0.474624	0.0193482	0.0565022	0.0578094	0.800582	1	0.451583	0.0257024	0.0833859	-0.130677	0.569884	1	0.367311	0.0810039	0.192565
ENSMUSG00000008193	Spib	protein_coding	L37	B28	-1.30138	0.00133012	0.00637992	0.505435	0.263536	0.572106	-2.73402	1.66e-11	3.49e-10	-0.38391	0.39583	1	-0.888007	0.0285263	0.0905843	0.22162	0.623965	1	-1.11285	0.00863534	0.0331129
ENSMUSG00000008200	Fnbp4	protein_coding	L14	B32	-0.176507	0.441836	0.648605	-0.0885025	0.730031	0.884339	-0.128353	0.576083	0.737883	-0.0608965	0.812288	1	0.212783	0.353846	0.567722	-0.0241448	0.924979	1	0.188184	0.432847	0.632163
ENSMUSG00000008206	Cers4	protein_coding	L33	B38	-0.739513	5.5e-05	0.000386333	0.426151	0.0366559	0.253646	-0.733098	7.03e-05	0.000438857	-0.275083	0.179777	1	0.0259696	0.887045	0.97193	0.12639	0.535749	1	0.0484871	0.79939	0.913479
ENSMUSG00000008226	Scrn3	protein_coding	L29	-	-2.9716	2.92e-30	6.37e-28	-0.735331	0.0107682	0.157163	-2.62298	7.17e-24	8.83e-22	0.380486	0.185824	1	-2.85649	5.8e-28	4.14e-25	0.0173808	0.951828	1	-3.18017	2.35e-31	2.51e-28
ENSMUSG00000008301	Phax	protein_coding	-	-	0.145053	0.223252	0.411882	-0.30239	0.0262847	0.220226	0.218841	0.067995	0.156347	-0.0612751	0.649039	1	0.160162	0.181098	0.359161	-0.253713	0.060347	1	0.0708774	0.570191	0.749231
ENSMUSG00000008305	Tle1	protein_coding	L20	B37	-0.411466	0.0499709	0.134202	0.227418	0.33192	0.628884	2.69e-05	0.999898	1	-0.134568	0.567452	1	0.352011	0.0922083	0.22162	-0.113723	0.628353	1	0.467351	0.0317764	0.0933509
ENSMUSG00000008307	1700109H08Rik	protein_coding	L18	B32	-0.676047	0.120073	0.261767	-0.193503	0.690123	0.864562	-0.13319	0.75942	0.875121	-0.0443709	0.927031	1	0.471907	0.276495	0.480321	0.0451937	0.925616	1	0.627879	0.165253	0.32653
ENSMUSG00000008318	Relt	protein_coding	L3	B4	-0.485717	0.00677577	0.0261738	-0.113113	0.573064	0.794266	-0.540279	0.00266835	0.0106599	0.117331	0.558136	1	-0.223606	0.212829	0.400692	0.225535	0.25995	1	-0.191777	0.30634	0.501386
ENSMUSG00000008333	Snrpb2	protein_coding	L4	B8	0.124554	0.437496	0.644811	-0.411877	0.0231192	0.211262	0.267863	0.0958168	0.203182	0.0233902	0.896608	1	0.143595	0.371889	0.585742	-0.137677	0.444789	1	0.221825	0.185992	0.354751
ENSMUSG00000008348	Ubc	protein_coding	L14	B12	0.48357	0.00957179	0.0349587	-0.011163	0.957551	0.986167	0.335493	0.0730567	0.165607	0.235314	0.260463	1	0.142482	0.44662	0.654598	0.245952	0.23927	1	0.198479	0.309784	0.504745
ENSMUSG00000008373	Prpf31	protein_coding	L3	B13	0.0928402	0.511659	0.71117	-0.390263	0.0141835	0.174981	0.136118	0.336928	0.516364	-0.0756192	0.63345	1	-0.0343311	0.808655	0.927219	-0.163536	0.302446	1	-0.0371307	0.801997	0.915154
ENSMUSG00000008384	Sertad1	protein_coding	L15	B3	0.191364	0.322051	0.526639	0.273781	0.20713	0.518001	0.115178	0.553789	0.719381	0.478375	0.0267746	1	0.0205413	0.915856	0.987132	0.233255	0.281299	1	-0.0407875	0.84057	0.937466
ENSMUSG00000008393	Carhsp1	protein_coding	L18	B34	-2.02008	9.12e-16	3.25e-14	-0.335898	0.230965	0.541498	-1.75856	2.67e-12	6.33e-11	0.465922	0.0963916	1	-1.83177	3.19e-13	1.65e-11	0.394068	0.159665	1	-2.17275	1.42e-16	1.01e-14
ENSMUSG00000008398	Elk3	protein_coding	L29	B33	-0.317049	0.188406	0.364008	0.394374	0.142844	0.444293	-0.375166	0.120309	0.241494	-0.152977	0.570336	1	0.179154	0.457237	0.664218	-0.038814	0.885418	1	0.227488	0.366232	0.565233
ENSMUSG00000008429	Herpud2	protein_coding	-	-	0.0229978	0.841322	0.949502	0.126766	0.326427	0.62464	0.123267	0.285628	0.458908	0.195838	0.128242	1	0.0169062	0.883523	0.970108	0.108007	0.401653	1	0.205552	0.0867503	0.202349
ENSMUSG00000008435	Rdh13	protein_coding	L18	-	-0.0180756	0.950978	1	-0.187147	0.570798	0.792748	0.297436	0.312291	0.489417	-0.0646108	0.844463	1	0.3775	0.199174	0.382831	-0.0695143	0.832732	1	0.78804	0.0101138	0.037578
ENSMUSG00000008438	Adam21	protein_coding	-	-	0.900508	0.433357	0.640657	1.85463	0.127437	NA	0.843366	0.475785	NA	0.00871272	0.994861	NA	0.44195	0.713737	0.866365	0.0312681	0.981452	1	0.824171	0.491786	0.683801
ENSMUSG00000008450	Nutf2	protein_coding	L6	B13	-0.253877	0.267844	0.466027	-0.338449	0.186939	0.495443	-0.283836	0.216008	0.375228	0.0432659	0.865816	1	-0.160721	0.483286	0.687561	0.0746992	0.770426	1	-0.360188	0.132912	0.278624
ENSMUSG00000008461	Fut1	protein_coding	L24	-	0.832578	0.137894	0.290131	0.270178	0.671371	NA	-0.225349	0.697597	0.832586	-1.29153	0.0586392	1	1.49538	0.00753238	0.0310238	-0.0662046	0.917566	1	0.550782	0.349134	0.546608
ENSMUSG00000008475	Arpc5	protein_coding	L2	-	0.562771	7.97e-09	1.13e-07	0.071181	0.515174	0.760037	0.710657	3.36e-13	9.17e-12	0.064329	0.556198	1	0.469833	1.5e-06	1.99e-05	-0.00459276	0.966486	1	0.508706	6.16e-07	7.73e-06
ENSMUSG00000008482	Rnf151	protein_coding	-	-	0.308096	0.819738	0.935329	0.122169	0.934064	NA	-2.13996	0.142073	NA	0.234193	0.873341	NA	0.327321	0.809944	0.927732	-0.800966	0.594547	1	-0.120266	0.932088	NA
ENSMUSG00000008489	Elavl2	protein_coding	-	-	-0.0604807	0.970289	1	0	1	NA	0	1	1	0	1	1	0	1	1	1.87332	0.260679	1	1.42489	0.380156	0.579813
ENSMUSG00000008496	Pou2f2	protein_coding	L6	B28	0.248018	0.431028	0.638772	0.337624	0.337011	0.633454	-0.299647	0.341648	0.521677	-0.431074	0.220452	1	-0.467462	0.137955	0.29646	-0.00235734	0.994652	1	-0.687237	0.0369554	0.105386
ENSMUSG00000008540	Mgst1	protein_coding	L31	B13	2.20382	3.36e-27	5.04e-25	0.540849	0.0187589	0.194525	2.77714	3.36e-42	2.48e-39	0.0343388	0.881972	1	1.25369	9.45e-10	2.43e-08	0.206851	0.369489	1	1.67308	4.42e-15	2.37e-13
ENSMUSG00000008575	Nfib	protein_coding	L34	B26	-0.205815	0.514329	0.71364	0.208299	0.554766	0.783649	-0.262002	0.408223	0.591234	0.292822	0.40567	1	-0.027116	0.931618	0.995622	0.0700226	0.842541	1	0.408398	0.21467	0.392862
ENSMUSG00000008590	Htr3b	protein_coding	-	-	0.283946	0.866059	NA	0	1	NA	0	1	NA	0	1	NA	2.24441	0.183258	NA	0	1	1	0.853198	0.607718	NA
ENSMUSG00000008601	Rab25	protein_coding	L30	B24	-0.121344	0.829341	0.941924	0.996173	0.10401	0.389556	0.41074	0.465561	0.643416	-2.24862	0.0039664	0.546789	1.62508	0.00292129	0.0143613	-0.253328	0.692772	1	1.95106	0.00052922	0.00315857
ENSMUSG00000008604	Ubqln4	protein_coding	-	-	-0.103897	0.444768	0.651214	-0.0224365	0.882992	0.957583	-0.123214	0.366267	0.547947	0.0332095	0.827305	1	-0.0116171	0.932012	0.995854	0.0477126	0.753806	1	-0.0289857	0.838487	0.936886
ENSMUSG00000008658	Rbfox1	protein_coding	L24	-	-2.10835	0.00112031	0.00550306	0.414088	0.54258	NA	-1.31044	0.040364	0.102956	0.0824492	0.903872	1	-0.612468	0.325123	0.536109	-0.0794529	0.907531	1	-0.48147	0.455045	0.652056
ENSMUSG00000008668	Rps18	protein_coding	L9	B1	-0.00892286	0.938047	1	-0.196057	0.126841	0.42243	-0.0376279	0.743194	0.864581	0.0373095	0.771316	1	0.28391	0.013402	0.0494615	-0.0754202	0.556851	1	0.0823972	0.492503	0.684515
ENSMUSG00000008682	Rpl10	protein_coding	-	B1	0.17347	0.278671	0.478108	-0.176756	0.323634	0.622454	0.279761	0.0806914	0.178461	-0.0501745	0.779285	1	0.329451	0.0396717	0.117531	-0.200501	0.262789	1	0.176195	0.29271	0.485824
ENSMUSG00000008683	Rps15a	protein_coding	L16	B1	-0.0465582	0.759355	0.894933	-0.109972	0.517653	0.761394	-0.0770493	0.612368	0.766967	0.0811565	0.632907	1	0.214335	0.158521	0.327063	-0.0531131	0.754607	1	0.0635977	0.689047	0.838805
ENSMUSG00000008690	Ncaph2	protein_coding	-	B10	-0.620125	3.15e-05	0.000234129	-0.54908	0.000992501	0.0578872	-0.679249	5.28e-06	4.31e-05	0.141175	0.396315	1	-0.42255	0.0045804	0.0207315	0.00666832	0.968045	1	-0.589133	0.000156579	0.00108793
ENSMUSG00000008730	Hipk1	protein_coding	L18	B34	-0.876963	1.9e-06	1.8e-05	-0.0952364	0.643393	0.836719	-0.782459	2.15e-05	0.000153058	0.325738	0.113206	1	-0.510207	0.00558357	0.0243845	0.290567	0.157672	1	-0.627404	0.0011172	0.00599134
ENSMUSG00000008734	Gprc5b	protein_coding	L21	B4	0.313856	0.424474	0.632499	0.674944	0.123715	0.419036	0.508753	0.196421	0.350211	-0.144431	0.743654	1	0.948168	0.0157057	0.0561521	0.158539	0.718445	1	1.53992	0.000163324	0.00112748
ENSMUSG00000008763	Man1a2	protein_coding	-	-	0.212432	0.149776	0.308337	-0.0139932	0.932612	0.976837	0.15128	0.306195	0.482308	0.0430225	0.79462	1	0.458708	0.00188065	0.00993075	0.109961	0.505469	1	0.303732	0.048893	0.13085
ENSMUSG00000008789	Ceacam5	protein_coding	-	-	NA	NA	NA	NA	NA	NA	NA	NA	NA	NA	NA	NA	NA	NA	NA	NA	NA	NA	NA	NA	NA
ENSMUSG00000008813	Tppp2	protein_coding	-	-	0	1	NA	0.0829262	0.924937	NA	0	1	NA	0	1	NA	0	1	NA	0.133898	0.879086	NA	0	1	NA
ENSMUSG00000008822	Acyp1	protein_coding	L29	-	-1.61786	1.88e-06	1.79e-05	-0.338631	0.369199	0.658194	-1.49497	1.18e-05	8.92e-05	0.247441	0.509723	1	-1.4452	2.17e-05	0.000211617	0.117752	0.753794	1	-1.99712	2.39e-08	4.02e-07
ENSMUSG00000008843	Cldn13	protein_coding	-	B34	-4.87541	1.67e-08	2.25e-07	-0.517442	0.58682	0.803358	-3.45307	6.32e-05	0.000399718	0.404598	0.670855	1	-3.68058	2.01e-05	0.000197513	0.222473	0.815237	1	-5.65095	3.74e-10	8.66e-09
ENSMUSG00000008845	Cd163	protein_coding	L10	B4	0.479478	0.266396	0.46446	1.64138	0.000637638	0.0459001	1.39538	0.00121591	0.00537314	-0.317455	0.50985	1	1.18592	0.00597064	0.0257878	1.23161	0.010402	0.607309	2.78383	6.36e-10	1.43e-08
ENSMUSG00000008855	Hdac5	protein_coding	L33	B36	-0.0200078	0.898981	0.983231	0.360518	0.0408405	0.266087	-0.122982	0.436853	0.617919	-0.161895	0.359843	1	0.0567561	0.719195	0.870233	0.193717	0.271686	1	-0.0360948	0.826748	0.930019
ENSMUSG00000008859	Rala	protein_coding	-	-	0.245656	0.0692459	0.172944	0.254448	0.0941353	0.373322	0.159217	0.241998	0.407954	-0.0164287	0.914128	1	0.204501	0.13206	0.286943	0.0695758	0.64705	1	0.171299	0.22634	0.407537
ENSMUSG00000008874	Clec3a	protein_coding	-	-	0	1	NA	0	1	NA	0	1	NA	0	1	NA	0	1	NA	0	1	NA	0	1	NA
ENSMUSG00000008892	Vdac3	protein_coding	L4	B3	-0.495473	0.00060492	0.0032138	-0.500161	0.00205238	0.0782847	-0.34002	0.018854	0.0553767	0.192032	0.233834	1	-0.64098	9.76e-06	0.000104169	-0.100018	0.535724	1	-0.61082	5.43e-05	0.000429137
ENSMUSG00000008932	Slc1a7	protein_coding	-	-	1.76187	0.165928	0.332171	1.5536	0.27745	NA	0.441477	0.748972	0.868371	3.25095	0.0125163	0.847806	0	1	1	0.810297	0.58478	1	0.898717	0.518854	0.706619
ENSMUSG00000008958	Vps72	protein_coding	-	-	-0.0680537	0.548753	0.742333	0.0774148	0.543997	0.777017	-0.118543	0.299659	0.47446	0.0256988	0.840151	1	-0.0499053	0.661497	0.828894	0.011117	0.930408	1	-0.069928	0.556237	0.73782
ENSMUSG00000008976	Gabpa	protein_coding	-	B31	-0.240363	0.177754	0.349667	-0.161016	0.419999	0.699841	-0.209016	0.241915	0.407896	0.0537081	0.787656	1	0.062025	0.728077	0.87665	-0.116116	0.560472	1	0.107129	0.565463	0.745278
ENSMUSG00000008999	Bmp7	protein_coding	L28	B41	0.524117	0.183581	0.3577	1.14972	0.00843378	0.140483	0.159096	0.692668	0.828559	-0.34206	0.454869	1	0.499993	0.208488	0.395004	-0.154505	0.732617	1	1.04874	0.010163	0.0377371
ENSMUSG00000009013	Dynll1	protein_coding	L29	B3	-0.178627	0.569315	0.757854	-0.0714048	0.838588	0.937337	-0.414875	0.186513	0.336555	0.352761	0.31404	1	-0.563256	0.0729073	0.186191	0.125528	0.720178	1	-0.629041	0.0553374	0.144136
ENSMUSG00000009030	Pdcl	protein_coding	-	B31	-0.0487155	0.773354	0.903749	-0.185458	0.330212	0.627167	-0.11166	0.511317	0.683158	0.103538	0.584752	1	-0.143726	0.397391	0.609515	-0.0259438	0.891157	1	-0.103549	0.55879	0.739777
ENSMUSG00000009035	Tmem184b	protein_coding	-	B4	0.991887	1.33e-08	1.81e-07	0.326434	0.095602	0.376039	0.361801	0.038956	0.100202	-0.325274	0.0981618	1	0.651172	0.000197164	0.00145886	-0.183236	0.350616	1	0.320494	0.0797247	0.190239
ENSMUSG00000009047	Gm5965	protein_coding	-	-	NA	NA	NA	NA	NA	NA	NA	NA	NA	NA	NA	NA	NA	NA	NA	NA	NA	NA	NA	NA	NA
ENSMUSG00000009070	Rsph14	protein_coding	L31	-	2.18538	0.0441407	0.121615	2.04317	0.0926912	NA	2.7775	0.0100831	0.0328851	0	1	1	1.80771	0.113681	0.257966	0.844805	0.53075	1	2.64238	0.0151748	0.0517573
ENSMUSG00000009073	Nf2	protein_coding	-	-	-0.0383161	0.695037	0.85535	-0.0483102	0.66025	0.848284	-0.0947142	0.334958	0.514619	-0.0293534	0.789008	1	-0.0417618	0.670168	0.834947	-0.106607	0.331143	1	0.0544874	0.594003	0.767955
ENSMUSG00000009075	Cabp7	protein_coding	-	-	0.00728852	0.991889	1	0.0943435	0.909605	NA	0.262509	0.719466	0.847247	-0.193852	0.818611	1	0.295817	0.682581	0.843431	-0.511944	0.558154	1	0.45326	0.533498	0.719282
ENSMUSG00000009076	Zmat5	protein_coding	L29	B8	0.335778	0.0778868	0.189433	0.0960114	0.655329	0.844492	0.362575	0.058328	0.138558	-0.0492586	0.818907	1	0.180111	0.347253	0.560972	-0.0381824	0.85891	1	-0.0330452	0.868883	0.953361
ENSMUSG00000009079	Ewsr1	protein_coding	-	-	-0.397696	0.00146428	0.00694641	-0.268765	0.0545326	0.302332	-0.38737	0.0019515	0.0081	0.0109729	0.937405	1	-0.211329	0.0909545	0.219411	-0.0954629	0.494482	1	-0.253058	0.0528732	0.139132
ENSMUSG00000009090	Ap1b1	protein_coding	-	-	-1.10248	3.19e-14	9.35e-13	-0.410644	0.0114302	0.160908	-1.02124	2.18e-12	5.22e-11	0.125424	0.439132	1	-1.21272	7.57e-17	7.38e-15	0.00691361	0.965987	1	-1.06848	2.04e-12	7.17e-11
ENSMUSG00000009092	Derl3	protein_coding	L26	B25	1.34683	0.00438891	0.0180951	0.593361	0.260427	0.569441	0.264519	0.57643	0.738149	-1.46552	0.00577097	0.632183	1.6819	0.00037461	0.00255044	-0.791048	0.134743	1	1.09056	0.0272579	0.0827354
ENSMUSG00000009093	Gstt4	protein_coding	-	-	2.56976	0.011131	0.0396443	-1.13408	0.384604	NA	1.87632	0.0680896	0.156517	-2.57153	0.0574244	1	-0.216913	0.843774	0.947507	-2.61546	0.0532947	1	1.55087	0.144414	0.295971
ENSMUSG00000009097	Tbx1	protein_coding	L33	-	0.809155	0.49754	0.699085	1.5784	0.210646	0.520989	0.370049	0.770047	0.88257	2.68408	0.0175704	0.926902	0.275263	0.828002	0.937454	1.40972	0.262653	1	1.2277	0.305854	0.500869
ENSMUSG00000009108	Gnat2	protein_coding	-	-	0.676046	0.328469	0.534217	0.328477	0.676185	NA	0.50714	0.471425	0.648334	-1.01628	0.230579	1	0.897387	0.196338	0.379456	-1.37181	0.114845	1	0.0173315	0.981225	1
ENSMUSG00000009112	Bcl2l13	protein_coding	-	-	-1.34438	1.87e-21	1.26e-19	-0.489208	0.00194771	0.0758731	-1.02855	3.62e-13	9.84e-12	0.30346	0.0538255	1	-1.34399	2.32e-21	5.32e-19	0.0692151	0.66022	1	-1.42117	8.02e-22	1.38e-19
ENSMUSG00000009114	2610028H24Rik	protein_coding	L34	-	-2.63873	0.0076415	0.0290006	-2.30485	0.0404669	0.265687	-2.69673	0.00640794	0.022419	-1.67151	0.117978	1	-1.39738	0.116954	0.263031	-1.70793	0.109898	1	-2.88241	0.00593192	0.0242408
ENSMUSG00000009115	Spatc1l	protein_coding	-	-	-0.294996	0.83327	0.94437	1.81098	0.193767	NA	-0.819635	0.561704	0.725664	1.78196	0.199112	1	-0.909553	0.519592	0.719173	1.09871	0.440972	1	0.174096	0.90247	0.972827
ENSMUSG00000009145	Dqx1	protein_coding	L32	B37	-1.01622	2.91e-05	0.000217909	-0.0695999	0.796844	0.919657	-1.25582	3.86e-07	3.9e-06	0.156008	0.561653	1	-0.667764	0.00606749	0.0260799	0.339152	0.205524	1	-0.952386	0.000186755	0.00126407
ENSMUSG00000009185	Ccl8	protein_coding	L6	B27	3.04496	1.69e-05	0.000132368	0.189023	0.813718	0.926682	2.64962	0.000187229	0.00104782	-1.71446	0.0447664	1	-0.0830575	0.908744	0.982919	-4.15512	9.90214e-05	0.018019	1.02603	0.167347	0.329179
ENSMUSG00000009207	Lnpk1	protein_coding	L3	-	-1.07388	1.76e-05	0.000136963	-0.722535	0.00990335	0.152379	-0.922666	0.00023322	0.0012768	0.117776	0.672313	1	-0.620461	0.0130795	0.0484927	-0.238195	0.392954	1	-0.579731	0.0263805	0.080591
ENSMUSG00000009210	Prr29	protein_coding	L22	-	1.42418	0.229412	0.418998	2.856	0.0169826	NA	0.857551	0.502179	0.674958	2.67365	0.0257954	1	3.12849	0.00487323	0.0218287	2.19743	0.0746438	1	2.05084	0.0823231	0.194954
ENSMUSG00000009214	Tmem8c	protein_coding	L15	-	1.0794	0.053314	0.141148	1.25835	0.0423947	NA	0.611951	0.292151	0.465989	-0.442457	0.526315	1	0.456308	0.433297	0.642524	0.322308	0.619256	1	1.65207	0.00380669	0.0167869
ENSMUSG00000009216	Fam163b	protein_coding	-	-	0.188727	0.914145	0.992298	2.25597	0.200361	NA	0.522114	0.765504	NA	0	1	NA	1.37679	0.431254	0.640672	0	1	1	1.02488	0.560524	NA
ENSMUSG00000009246	Trpm5	protein_coding	L27	B26	-3.95694	5.02e-08	6.26e-07	0.631907	0.328312	NA	-3.11982	7.91e-06	6.21e-05	-0.199579	0.761101	1	-3.22918	3.86e-06	4.63e-05	0.166726	0.797463	1	-3.39961	3.6e-06	3.8e-05
ENSMUSG00000009248	Ascl2	protein_coding	-	-	-0.376479	0.657975	0.828266	-0.43629	0.660092	NA	-0.591755	0.509154	0.680944	-0.238682	0.804185	1	-0.0811133	0.92453	0.991675	-1.60498	0.14556	1	0.188861	0.826899	0.930019
ENSMUSG00000009281	Rarres2	protein_coding	L6	B27	2.30158	4.38e-23	3.78e-21	0.468441	0.0729752	0.337488	2.25331	3.64e-22	3.39e-20	0.0207823	0.936743	1	0.119717	0.609179	0.792299	-0.0485058	0.853041	1	0.640741	0.00861102	0.0330412
ENSMUSG00000009291	Pttg1ip	protein_coding	L17	B35	0.243587	0.343577	0.55001	0.0722318	0.801635	0.921762	0.676911	0.00849562	0.0284311	0.101304	0.724502	1	0.463942	0.071292	0.183194	0.0536414	0.851949	1	0.785362	0.00347844	0.0156318
ENSMUSG00000009292	Trpm2	protein_coding	L14	B17	1.37146	6.27e-07	6.51e-06	0.736964	0.0165489	0.186716	1.54758	1.89e-08	2.45e-07	-0.388035	0.207586	1	0.267926	0.330729	0.542513	-0.102734	0.738498	1	0.629259	0.0288035	0.0862932
ENSMUSG00000009293	Ube2g2	protein_coding	L18	B9	0.715029	2.81e-12	6.45e-11	0.116592	0.31623	0.616603	0.828405	7.67e-16	2.96e-14	0.147664	0.202516	1	0.557326	6.19e-08	1.1e-06	0.0681711	0.556386	1	0.590284	3.59e-08	5.78e-07
ENSMUSG00000009350	Mpo	protein_coding	L11	B18	3.03117	2.5e-07	2.78e-06	0.735815	0.260466	0.569441	3.65728	4.88e-10	8e-09	1.22266	0.0614076	1	2.44368	3.22e-05	0.000300385	1.46005	0.0254801	0.987897	2.55681	3.09e-05	0.000260701
ENSMUSG00000009356	Lpo	protein_coding	-	B25	-0.260302	0.880463	NA	0.00393613	0.99822	NA	-1.22398	0.482665	NA	-0.541928	0.758815	NA	-0.914244	0.599507	NA	-0.798455	0.650997	NA	-0.128758	0.941405	NA
ENSMUSG00000009376	Met	protein_coding	L31	B18	0.990208	0.000581626	0.00310546	0.427651	0.185495	0.49366	1.2039	2.95e-05	0.000201985	0.141195	0.662457	1	-0.129229	0.656104	0.82544	-0.12436	0.701196	1	-0.0312722	0.917664	0.981579
ENSMUSG00000009378	Slc16a12	protein_coding	L31	B36	-0.858663	0.0701035	0.174564	0.54397	0.287235	0.593759	-1.02245	0.0379647	0.0980376	-0.448246	0.399938	1	-0.0342841	0.94134	1	0.301556	0.555829	1	0.653967	0.166638	0.328086
ENSMUSG00000009394	Syn2	protein_coding	L28	-	0.836058	0.168662	0.33598	0.239823	0.732676	0.885332	0.513062	0.410258	0.592983	0.0181533	0.979478	1	-0.184756	0.772757	0.905796	-0.754648	0.310345	1	0.00723878	0.991154	1
ENSMUSG00000009406	Elk1	protein_coding	-	B31	0.495994	0.000417138	0.00232338	0.357914	0.0240455	0.215195	0.473525	0.000826854	0.00385557	-0.297977	0.0641527	1	0.301526	0.0333482	0.102669	0.00531422	0.973374	1	0.377652	0.010327	0.0381896
ENSMUSG00000009418	Nav1	protein_coding	-	B31	-0.618284	0.0085367	0.0317521	0.5278	0.0441967	0.275822	-0.532811	0.0235908	0.0666514	-0.253851	0.333933	1	-0.572386	0.0149896	0.0540857	-0.0325627	0.90128	1	-0.420681	0.0869646	0.202709
ENSMUSG00000009470	Tnpo1	protein_coding	-	-	0.0426811	0.841597	0.94968	-0.227122	0.34168	0.637107	0.104609	0.624414	0.776996	0.0227662	0.924021	1	0.282682	0.185684	0.36509	-0.108404	0.649775	1	0.398892	0.0739858	0.179835
ENSMUSG00000009471	Myod1	protein_coding	-	-	-0.177289	0.873919	0.968664	-0.0832747	0.933803	NA	-0.176311	0.874499	0.950425	0.0146007	0.988385	1	-0.176608	0.874323	0.965217	-0.0835079	0.933641	1	-0.0948587	0.929066	0.988346
ENSMUSG00000009487	Otog	protein_coding	-	-	0.39	0.693162	NA	-0.0451189	0.959117	NA	-0.0720566	0.941871	NA	-0.0543389	0.950772	NA	-0.0834945	0.932665	NA	-0.0581696	0.947307	NA	-0.0934245	0.920709	NA
ENSMUSG00000009535	Rnmt	protein_coding	-	-	-0.546748	0.00877948	0.0325204	-0.320444	0.170418	0.476686	-0.342813	0.100974	0.211354	0.157304	0.499327	1	-0.0772482	0.711119	0.864562	0.00831702	0.971519	1	0.0108269	0.960348	1
ENSMUSG00000009545	Kcnq1	protein_coding	L34	B26	-0.563689	0.195692	0.374416	0.663985	0.163317	0.469329	-0.836159	0.0629721	0.147327	-0.338941	0.49025	1	-0.819736	0.0665596	0.174463	-0.79416	0.113091	1	0.45215	0.309539	0.504626
ENSMUSG00000009549	Srp14	protein_coding	-	B2	0.239932	0.0724733	0.178977	0.123602	0.410079	0.692002	0.19975	0.136272	0.265415	0.135742	0.364927	1	0.0915277	0.494717	0.697883	0.0470787	0.753387	1	0.0231859	0.868418	0.953007
ENSMUSG00000009551	6330409D20Rik	protein_coding	-	-	0.22155	0.806719	0.926007	0.973567	0.317907	NA	-0.802519	0.440797	0.621623	0.122255	0.906344	1	0.775044	0.387348	0.600804	0.0854875	0.934345	1	1.00992	0.261622	0.45099
ENSMUSG00000009555	Cdk9	protein_coding	L12	-	0.00957274	0.949248	1	0.0912252	0.588074	0.804086	0.103645	0.49142	0.666335	-0.0702704	0.676573	1	0.441036	0.00335916	0.0161345	0.0725829	0.6662	1	0.407364	0.00952052	0.035814
ENSMUSG00000009563	Tor2a	protein_coding	L6	B9	0.83721	1.29e-07	1.49e-06	0.234701	0.189248	0.498186	0.783358	8.51e-07	8.12e-06	-0.139131	0.438155	1	1.14749	4.67e-13	2.35e-11	0.0401227	0.822402	1	1.05364	1.94e-10	4.74e-09
ENSMUSG00000009566	Fpgs	protein_coding	-	-	-0.805014	0.000521202	0.00282262	-0.474276	0.0677986	0.328724	-0.517828	0.0257902	0.071676	-0.151666	0.558261	1	-0.162826	0.482442	0.686815	-0.215716	0.40502	1	-0.182339	0.451548	0.649259
ENSMUSG00000009569	Mkl2	protein_coding	L20	B32	-0.197254	0.150827	0.310054	0.304758	0.0471931	0.283107	-0.338545	0.0144588	0.0445357	-0.0974582	0.527268	1	0.189305	0.16805	0.340237	0.0832118	0.587996	1	0.422375	0.00312535	0.0143096
ENSMUSG00000009575	Cbx5	protein_coding	-	B10	-0.986502	6.51e-06	5.53e-05	-0.550807	0.0242554	0.215677	-1.0116	3.8e-06	3.2e-05	0.257487	0.291928	1	-1.23459	1.7e-08	3.37e-07	0.0545939	0.823193	1	-1.20456	1.41e-07	2.02e-06
ENSMUSG00000009580	Odam	protein_coding	-	-	NA	NA	NA	NA	NA	NA	NA	NA	NA	NA	NA	NA	NA	NA	NA	NA	NA	NA	NA	NA	NA
ENSMUSG00000009585	Apobec3	protein_coding	L14	-	0.350789	0.0489181	0.132047	0.0548983	0.782798	0.91216	0.0526057	0.76783	0.880761	-0.161501	0.417405	1	-0.147813	0.406835	0.618203	-0.113722	0.567946	1	-0.213048	0.252849	0.440277
ENSMUSG00000009588	St6galnac1	protein_coding	-	-	1.11803	0.513766	NA	-0.318161	0.856906	NA	-0.254208	0.883332	NA	-0.878934	0.618396	NA	-1.09095	0.529136	NA	-0.908263	0.606729	NA	-0.00331283	0.998488	NA
ENSMUSG00000009596	Taf7l	protein_coding	-	-	-0.0799882	0.963578	1	0	1	NA	1.30281	0.456138	NA	1.17855	0.500983	NA	1.87754	0.282102	0.486576	0.861226	0.622694	1	2.09454	0.232713	NA
ENSMUSG00000009614	Sardh	protein_coding	L28	B21	-0.134332	0.728869	0.87656	0.531368	0.218428	0.528856	0.256078	0.509244	0.680985	-0.0110226	0.979716	1	0.301661	0.436226	0.645017	-0.16054	0.71141	1	0.581139	0.149687	0.303716
ENSMUSG00000009621	Vav2	protein_coding	-	B28	-0.0224113	0.902397	0.984613	0.507041	0.0130259	0.16929	-0.336218	0.0664466	0.153542	-0.310044	0.129859	1	-0.189273	0.301026	0.508015	0.0980126	0.631446	1	-0.0705029	0.712271	0.854519
ENSMUSG00000009628	Tex15	protein_coding	L28	-	2.05032	4.34e-06	3.83e-05	0.622639	0.23658	0.546712	2.31069	2.56e-07	2.67e-06	0.966828	0.0582456	1	2.21415	7.76e-07	1.1e-05	0.414924	0.430619	1	2.15555	2.91e-06	3.16e-05
ENSMUSG00000009630	Ppp2cb	protein_coding	-	B17	0.617339	0.000502011	0.00273088	-0.0428807	0.829822	0.933839	0.9203	2.18e-07	2.32e-06	0.0156017	0.937569	1	0.728856	4.05e-05	0.00036965	0.055974	0.77852	1	0.842111	5.55e-06	5.61e-05
ENSMUSG00000009633	G0s2	protein_coding	L31	B17	0.0236869	0.949508	1	0.567323	0.173862	0.481586	0.156874	0.675538	0.814881	0.1081	0.795944	1	0.980977	0.00860139	0.0345523	0.420535	0.313283	1	1.17706	0.00251355	0.0119085
ENSMUSG00000009640	Dmap1	protein_coding	-	-	-0.382457	0.0230761	0.0723302	-0.189472	0.317007	0.617369	-0.139564	0.408713	0.591609	-0.150809	0.424383	1	-0.178283	0.290642	0.496399	-0.193031	0.306319	1	-0.202728	0.249217	0.435595
ENSMUSG00000009646	Pla2g12b	protein_coding	-	-	0.330693	0.793855	0.917003	0	1	1	0	1	1	0	1	1	0.204461	0.875142	0.965782	0	1	1	0.749229	0.557104	0.738389
ENSMUSG00000009647	Mcu	protein_coding	-	B4	-0.0801034	0.693717	0.854426	0.0260888	0.909079	0.967199	0.00815545	0.968152	1	0.0693571	0.760883	1	0.167287	0.411437	0.622171	0.0568652	0.802823	1	0.225935	0.287277	0.480119
ENSMUSG00000009654	Oit3	protein_coding	-	-	1.09591	0.00244595	0.010846	0.513959	0.209692	0.52042	1.1986	0.000975384	0.00444583	0.619042	0.128503	1	2.1247	3.56e-09	8.22e-08	0.38956	0.340706	1	2.74522	1.83e-13	7.73e-12
ENSMUSG00000009670	Tex11	protein_coding	L33	-	-1.30823	0.31738	0.521674	2.74137	0.0204181	NA	1.08821	0.366068	0.547764	3.46164	0.0026123	0.505225	-0.959968	0.463139	0.669104	-0.702881	0.619641	1	2.03667	0.0777661	0.186724
ENSMUSG00000009681	Bcr	protein_coding	L20	B36	0.618897	0.00613157	0.0240337	0.486669	0.0543341	0.301644	0.581065	0.0102542	0.0333576	-0.0613398	0.809002	1	1.20974	8.32e-08	1.44e-06	0.367742	0.145726	1	1.29778	3.61e-08	5.81e-07
ENSMUSG00000009687	Fxyd5	protein_coding	L3	B18	1.61089	5.07e-15	1.64e-13	0.58241	0.0114126	0.160908	1.72309	5.83e-17	2.67e-15	-0.0234723	0.918855	1	1.21748	3.38e-09	7.83e-08	0.185984	0.419307	1	1.1568	7.72e-08	1.16e-06
ENSMUSG00000009731	Kcnd1	protein_coding	-	-	-0.77004	0.0102069	0.0368837	0.203539	0.540984	0.775052	-0.475241	0.114403	0.232554	0.363696	0.272635	1	-0.810925	0.00729429	0.0302383	0.321314	0.332271	1	-0.859492	0.00636619	0.0257653
ENSMUSG00000009733	Tfcp2	protein_coding	L34	-	-1.35023	0.0012212	0.00592071	-0.163584	0.724855	0.881271	-1.342	0.00134687	0.0058767	-0.0370712	0.936373	1	-1.54711	0.000220401	0.00160992	-0.17637	0.704151	1	-1.65066	0.000161254	0.00111614
ENSMUSG00000009734	Pou6f2	protein_coding	-	-	0	1	NA	0	1	NA	0	1	NA	0	1	NA	0	1	NA	0	1	NA	0	1	NA
ENSMUSG00000009739	Pou6f1	protein_coding	L33	B39	-0.0353885	0.896371	0.981705	0.420408	0.165944	0.472493	-0.462772	0.0892725	0.193002	-0.359533	0.237033	1	-0.0871867	0.748513	0.890075	-0.193012	0.52523	1	-0.0646271	0.820073	0.925935
ENSMUSG00000009741	Ubp1	protein_coding	L18	B32	-0.990325	9e-06	7.44e-05	-0.151077	0.544283	0.777057	-0.652639	0.00343888	0.0132369	0.26656	0.284518	1	-0.387162	0.0825622	0.203954	0.181767	0.465523	1	-0.410275	0.0784665	0.188093
ENSMUSG00000009772	Nuak2	protein_coding	L14	-	1.41416	4.12e-15	1.34e-13	0.428938	0.0343338	0.245765	1.3741	2.65e-14	8.47e-13	0.0285103	0.888479	1	0.502895	0.00549973	0.0241052	0.347652	0.0859441	1	0.580341	0.00212507	0.0103168
ENSMUSG00000009828	Ick	protein_coding	L17	B24	0.0479698	0.763047	0.896935	0.0500449	0.780767	0.910956	0.101654	0.526192	0.695563	0.167028	0.349953	1	0.0772516	0.629344	0.805917	-0.00722323	0.967837	1	0.344764	0.0376462	0.106903
ENSMUSG00000009863	Sdhb	protein_coding	-	B12	0.62452	7.07e-05	0.000485147	-0.262458	0.137354	0.436739	0.743174	2.31e-06	2.02e-05	0.0890882	0.613	1	0.288697	0.0667204	0.174715	-0.0669119	0.704151	1	0.217388	0.186387	0.355221
ENSMUSG00000009876	Cox4i2	protein_coding	L27	-	1.60218	5.17e-05	0.000365596	0.460942	0.316115	0.616529	2.11636	9.03e-08	1.04e-06	-0.408681	0.397192	1	0.686076	0.0921913	0.221601	-0.498061	0.303328	1	0.725169	0.0843056	0.198235
ENSMUSG00000009894	Snap47	protein_coding	L28	-	0.204522	0.441384	0.648334	0.0141111	0.962346	0.988463	0.129988	0.626364	0.778386	-0.188034	0.529715	1	-0.451166	0.0927246	0.22242	-0.0960555	0.747615	1	-0.217003	0.436687	0.63533
ENSMUSG00000009900	Wnt3a	protein_coding	L27	-	-3.96477	5.39e-05	0.000379801	-0.296838	0.707287	0.872992	-3.51807	0.000339751	0.00178204	-0.147422	0.847019	1	-3.61216	0.000234362	0.00170013	-0.496677	0.530201	1	-3.71582	0.000362692	0.00226803
ENSMUSG00000009905	Kdsr	protein_coding	L20	B39	0.0879234	0.687909	0.850453	0.031585	0.897869	0.962516	0.31741	0.148011	0.282394	-0.320003	0.194942	1	0.739823	0.000710755	0.00436676	-0.092171	0.707681	1	0.833461	0.000254377	0.00165387
ENSMUSG00000009907	Vps4b	protein_coding	-	-	0.442015	0.00203521	0.00923909	-0.0301678	0.851204	0.94326	0.468171	0.00110435	0.00495011	-0.00384779	0.980893	1	0.336062	0.019181	0.0658493	-0.0628488	0.695634	1	0.354461	0.0180322	0.0595558
ENSMUSG00000009927	Rps25	protein_coding	L16	B1	0.0731002	0.573869	0.76158	-0.0721026	0.619989	0.823576	0.189818	0.144358	0.277249	0.150715	0.299732	1	0.471132	0.000289616	0.00204408	0.0216478	0.881601	1	0.290947	0.0323077	0.0946388
ENSMUSG00000009941	Nxf2	protein_coding	-	-	0.632841	0.34768	0.554418	-0.570368	0.483218	NA	0.729177	0.284849	0.458172	-0.558394	0.487496	1	0.600333	0.37865	0.591818	-0.373486	0.636659	1	1.02721	0.140088	0.289776
ENSMUSG00000009995	Taz	protein_coding	-	B38	-0.389889	0.0128226	0.0444991	0.161247	0.357255	0.649295	-0.424124	0.00700334	0.0241807	-0.210844	0.229575	1	-0.429727	0.00623448	0.0266371	0.0283781	0.871225	1	-0.416268	0.0111486	0.0405724
ENSMUSG00000010021	Kif19a	protein_coding	L31	B9	1.26056	2.95e-07	3.24e-06	0.702406	0.0117214	0.162215	1.01179	4.72e-05	0.000308487	-0.177098	0.536871	1	0.867088	0.000489202	0.00318572	0.237136	0.398921	1	0.527845	0.0421407	0.11681
ENSMUSG00000010025	Aldh3a2	protein_coding	-	-	0.530375	0.000505464	0.00274843	0.332805	0.0518962	0.295519	0.515847	0.00074559	0.00352877	-0.161335	0.347976	1	0.353702	0.0207801	0.0703333	0.0456025	0.790127	1	0.426388	0.00753876	0.0295915
ENSMUSG00000010044	Zmynd10	protein_coding	L30	-	1.18429	0.0383974	0.109101	2.5144	2.38124e-05	0.00701275	-0.551642	0.417884	0.600537	1.0211	0.111516	1	0.551249	0.363225	0.577194	2.08072	0.000531627	0.0712552	1.04974	0.0789645	0.188932
ENSMUSG00000010045	Tmem115	protein_coding	-	-	0.406594	0.00708397	0.0271997	0.135724	0.426974	0.704296	0.422185	0.00546502	0.0195778	-0.0902186	0.598298	1	0.355751	0.0191081	0.0656268	0.073335	0.666766	1	0.225724	0.153983	0.310243
ENSMUSG00000010047	Hyal2	protein_coding	L32	B4	-0.309108	0.138344	0.290871	0.245366	0.292519	0.599026	-0.241198	0.249615	0.417148	0.231183	0.320729	1	-0.382824	0.0676609	0.176491	0.215841	0.353629	1	-0.232531	0.286599	0.479393
ENSMUSG00000010048	Ifrd2	protein_coding	-	B34	-2.31849	1.31e-16	5.13e-15	-0.533481	0.0878751	0.363866	-2.07688	1.3e-13	3.79e-12	0.289937	0.353319	1	-2.05645	2.2e-13	1.18e-11	0.186793	0.549861	1	-2.41546	1.75e-16	1.21e-14
ENSMUSG00000010051	Hyal1	protein_coding	L32	-	-1.31325	7.35e-06	6.18e-05	0.0794167	0.804037	0.922772	-1.08275	0.000258354	0.00139703	0.279362	0.378735	1	-1.33333	7.69e-06	8.52e-05	0.0442531	0.889544	1	-1.39572	6.84e-06	6.78e-05
ENSMUSG00000010054	Tusc2	protein_coding	-	-	-0.428912	0.000423698	0.00235447	-0.0389917	0.775201	0.908318	-0.492481	6.08e-05	0.000386803	0.0359389	0.791638	1	-0.632127	2.66e-07	4.13e-06	0.00439019	0.974239	1	-0.669195	1.74e-07	2.43e-06
ENSMUSG00000010057	Nprl2	protein_coding	-	-	0.0624256	0.80416	0.924139	0.309796	0.271404	0.579193	-0.119853	0.635565	0.785784	-0.0461169	0.870198	1	-0.0935866	0.710997	0.864497	0.131678	0.640086	1	-0.281307	0.286556	0.479356
ENSMUSG00000010064	Slc38a3	protein_coding	L24	B21	-2.71619	9.6e-05	0.000635363	1.41817	0.059021	0.311723	-2.75718	9.44e-05	0.00057179	-2.12592	0.00605912	0.633595	-2.64298	0.000165079	0.00125182	-3.3905	2.58017e-05	0.00643236	-1.39619	0.0509548	0.135094
ENSMUSG00000010066	Cacna2d2	protein_coding	L22	B39	-0.535225	0.354207	0.560751	0.0364969	0.954747	NA	-0.726124	0.215393	0.374415	-0.364828	0.572783	1	-0.323876	0.576281	0.766279	0.0211091	0.973725	1	0.371313	0.534051	0.719537
ENSMUSG00000010067	Rassf1	protein_coding	L12	-	0.0904048	0.551924	0.744753	-0.00402534	0.981223	0.997363	0.147436	0.333942	0.513507	0.118046	0.48857	1	0.380747	0.0123046	0.0461989	0.0211394	0.901326	1	0.373171	0.0186792	0.0612295
ENSMUSG00000010080	Epn3	protein_coding	L18	B24	1.1079	0.14052	0.294051	1.96127	0.0143547	0.175538	-0.0100306	0.99039	1	-0.785354	0.435105	1	-1.99668	0.0555437	0.152237	-0.843736	0.402424	1	0.391004	0.631398	0.795448
ENSMUSG00000010086	Rnf112	protein_coding	L27	-	-2.13577	0.170258	0.338519	-1.43966	0.380575	NA	-1.74796	0.26171	0.431254	1.00619	0.524738	1	0.300683	0.841278	0.94562	0.30339	0.849255	1	-1.90607	0.23284	0.415647
ENSMUSG00000010095	Slc3a2	protein_coding	L18	B18	-0.457053	0.0207309	0.0664656	-0.110182	0.617883	0.821965	-0.523929	0.00805651	0.0271935	0.541863	0.0140856	0.873958	0.0566262	0.77444	0.906854	0.557819	0.0114872	0.632176	-0.0962538	0.64129	0.803713
ENSMUSG00000010097	Nxf1	protein_coding	-	-	-0.414858	3.21e-07	3.51e-06	0.0888085	0.328013	0.626013	-0.530471	7.29e-11	1.41e-09	0.0671336	0.459419	1	-0.315592	0.000103235	0.000837589	0.0125522	0.889975	1	-0.38842	4.81e-06	4.95e-05
ENSMUSG00000010110	Stx5a	protein_coding	-	-	-0.163718	0.148204	0.306116	0.0643026	0.612345	0.819225	-0.262552	0.0209656	0.0604425	0.189923	0.133639	1	-0.0701374	0.5364	0.732192	0.164762	0.193032	1	-0.15075	0.203291	0.377358
ENSMUSG00000010122	Slc47a1	protein_coding	L22	B23	-1.34233	0.19505	0.373482	0.265486	0.795879	0.919128	-0.902944	0.384657	0.566783	0.655252	0.502655	1	0.592686	0.508582	0.710258	0.0874889	0.931968	1	0.366215	0.692899	0.841494
ENSMUSG00000010136	Pifo	protein_coding	L30	B29	-1.35751	0.0662349	0.167145	0.703797	0.291498	NA	-1.13886	0.14017	0.271184	-0.774933	0.345054	1	-0.183987	0.780438	0.91054	0.641403	0.328786	1	-2.14991	0.0204521	0.0658965
ENSMUSG00000010142	Tnfrsf13b	protein_coding	L37	B28	-0.266031	0.149536	0.307999	0.322093	0.118387	0.41109	-1.2066	8.24e-11	1.57e-09	-0.397005	0.0548078	1	0.416116	0.0240961	0.0791743	-0.0373594	0.856341	1	0.0858342	0.656368	0.815445
ENSMUSG00000010154	Spire2	protein_coding	-	-	-0.368868	0.205711	0.388256	-0.613372	0.0658036	0.325734	-0.0433499	0.882224	0.955595	0.0575737	0.859696	1	-2.06512	4.55e-11	1.55e-09	-0.0636947	0.845137	1	-2.01702	5.09e-10	1.15e-08
ENSMUSG00000010175	Prox1	protein_coding	-	B30	-0.403166	0.338785	0.544892	0.346863	0.460048	0.726508	0.0212944	0.959729	1	-0.0843852	0.857616	1	-0.215821	0.608992	0.792123	-0.334059	0.478102	1	0.325045	0.45938	0.655649
ENSMUSG00000010205	Raver1	protein_coding	L15	B33	0.242732	0.0564021	0.147775	-0.0132391	0.925975	0.974623	0.159948	0.209244	0.366753	-0.128655	0.366556	1	0.245542	0.0537816	0.148512	-0.00177397	0.990059	1	0.229078	0.0851455	0.199672
ENSMUSG00000010277	2610507B11Rik	protein_coding	-	-	0.248926	0.0362695	0.104375	-0.0706704	0.595439	0.808915	0.279182	0.0189371	0.0555228	-0.0175399	0.895106	1	-0.31486	0.00818217	0.033176	-0.0727696	0.584361	1	-0.357924	0.00403043	0.0176023
ENSMUSG00000010290	AI597479	protein_coding	-	-	-0.14913	0.350684	0.557376	-0.113973	0.527639	0.767281	-0.173858	0.280785	0.453354	0.151482	0.397203	1	-0.0486164	0.761936	0.899003	-0.134147	0.455355	1	-0.0376529	0.821733	0.927168
ENSMUSG00000010307	Tmem86a	protein_coding	L5	B5	0.274734	0.286285	0.487173	0.333559	0.247247	0.555948	0.0524887	0.839055	0.927938	-0.312122	0.28061	1	-0.163582	0.526909	0.725251	-0.0896507	0.756127	1	0.00319063	0.990562	1
ENSMUSG00000010311	Optc	protein_coding	-	-	-1.56725	0.0996196	0.2283	-1.14604	0.288456	NA	-0.441141	0.626524	0.778479	1.55708	0.0863125	1	-2.87736	0.00924341	0.0367178	1.53464	0.0905495	1	-1.04583	0.2784	0.470047
ENSMUSG00000010342	Tex14	protein_coding	-	B7	2.779	7.18e-11	1.36e-09	0.31673	0.532163	0.769603	3.30302	9.59e-15	3.22e-13	-0.619829	0.250244	1	0.551826	0.217443	0.406916	-0.0838092	0.870424	1	0.445373	0.336322	0.533459
ENSMUSG00000010358	Ifi35	protein_coding	L5	B9	0.388406	0.0848567	0.202466	-0.748882	0.00313902	0.0918824	-0.273838	0.225889	0.387647	0.0640755	0.799491	1	-0.562965	0.01284	0.0477876	-0.901898	0.000372807	0.0534143	-1.18936	5.28e-07	6.72e-06
ENSMUSG00000010362	Rdm1	protein_coding	L34	B1	-0.36637	0.192048	0.369279	0.0990734	0.752245	0.896327	-0.766611	0.0066444	0.0231367	0.181756	0.562024	1	-0.827183	0.00338414	0.0162384	0.259503	0.407391	1	-1.18465	6.12e-05	0.000477778
ENSMUSG00000010376	Nedd8	protein_coding	L16	B3	0.134771	0.228509	0.418011	-0.146181	0.246327	0.555716	0.229601	0.0408194	0.103768	0.0642035	0.609146	1	0.207455	0.0643525	0.170261	-0.10897	0.386041	1	-0.0121114	0.917714	0.981579
ENSMUSG00000010392	Gosr1	protein_coding	-	-	0.245658	0.00850406	0.031655	-0.019621	0.852705	0.943501	0.198247	0.0349749	0.09164	-0.184724	0.0806874	1	0.0672366	0.47447	0.679564	-0.112021	0.287971	1	0.0750574	0.443338	0.641562
ENSMUSG00000010406	Mrpl52	protein_coding	L9	B8	0.2373	0.176234	0.347326	-0.131256	0.505859	0.753658	0.469567	0.0075298	0.0256731	-0.0131335	0.946802	1	0.459264	0.00891055	0.0356114	0.118814	0.545443	1	0.239878	0.191193	0.361284
ENSMUSG00000010435	Spaca7	protein_coding	-	-	NA	NA	NA	NA	NA	NA	NA	NA	NA	NA	NA	NA	NA	NA	NA	NA	NA	NA	NA	NA	NA
ENSMUSG00000010453	Kansl3	protein_coding	-	-	0.153451	0.296366	0.497691	0.0987881	0.548487	0.779959	0.278767	0.0581643	0.138226	-0.12979	0.430767	1	0.335832	0.0223794	0.0747778	0.0493607	0.764129	1	0.336176	0.0286345	0.0859618
ENSMUSG00000010461	Eya4	protein_coding	L6	-	-2.16169	0.000316913	0.00182596	-0.829553	0.192085	NA	-1.17482	0.0409889	0.104086	0.450979	0.439538	1	-2.53333	0.000117792	0.000935762	-0.610897	0.321112	1	-3.07937	2.49e-05	0.000216064
ENSMUSG00000010476	Ebf3	protein_coding	L24	-	-0.0804331	0.899893	0.983475	0.508439	0.473208	NA	-0.111307	0.863888	0.944001	0.159471	0.823157	1	-0.318181	0.625052	0.80308	-0.308419	0.670221	1	0.452778	0.493315	0.685259
ENSMUSG00000010492	Uckl1os	antisense	-	-	0.196288	0.710457	0.865255	-0.329811	0.605188	0.814958	2.47473	8.78e-07	8.36e-06	0.426418	0.471048	1	-0.311941	0.57644	0.766449	0.781366	0.175638	1	-0.487079	0.401701	0.601428
ENSMUSG00000010505	Myt1	protein_coding	L19	-	-0.188262	0.890794	0.978492	0.979832	0.498818	NA	0.131005	0.924453	NA	-1.56074	0.311369	NA	1.5364	0.245922	0.443178	-1.60168	0.298846	1	1.1548	0.399202	0.598771
ENSMUSG00000010517	Faf1	protein_coding	-	B8	-0.752538	3.09e-08	3.99e-07	-0.517288	0.000715562	0.0472496	-0.671255	9.01e-07	8.56e-06	0.112281	0.458334	1	-0.655698	1.53e-06	2.02e-05	-0.0243264	0.872434	1	-0.685008	1.49e-06	1.73e-05
ENSMUSG00000010529	Gm266	protein_coding	-	-	0.15931	0.863989	0.963461	0.292312	0.777983	NA	0.888689	0.337116	0.516583	-0.627467	0.559381	1	0.0645174	0.945474	1	0.0809233	0.93781	1	-0.215105	0.826705	0.930019
ENSMUSG00000010538	Tsacc	protein_coding	-	-	-0.374964	0.449413	0.65568	0.0341505	0.951055	NA	-1.45296	0.00689353	0.0238475	0.0736993	0.893849	1	-0.551695	0.276109	0.480127	0.0622781	0.91003	1	-0.734046	0.164911	0.32602
ENSMUSG00000010554	Mettl16	protein_coding	-	-	-0.359272	0.11607	0.255104	-0.148993	0.560312	0.786496	-0.585189	0.0107151	0.0346354	0.0776978	0.76098	1	-0.384009	0.0935074	0.2237	-0.184223	0.471112	1	-0.474868	0.0471821	0.127122
ENSMUSG00000010592	Dazl	protein_coding	-	-	-3.63107	0.00420399	0.0174372	-0.793578	0.524035	NA	-1.11268	0.332722	NA	-0.278712	0.81865	NA	-0.697926	0.534574	0.731104	-0.147987	0.902529	1	-3.33015	0.0116507	NA
ENSMUSG00000010601	Apol7a	protein_coding	L7	B21	1.54372	0.0256028	0.0788236	2.03385	0.00720201	0.129841	2.24404	0.00114412	0.00509522	-1.51606	0.104209	1	-2.34332	0.00974779	0.0383694	-1.06072	0.229977	1	-2.59495	0.00672732	0.0269493
ENSMUSG00000010607	Pigyl	protein_coding	-	B8	-0.57321	0.0042357	0.01755	-0.446138	0.049748	0.290802	-0.358464	0.0757373	0.170151	-0.101573	0.650421	1	-0.413369	0.0401981	0.118724	-0.244732	0.275815	1	-0.263989	0.206414	0.381582
ENSMUSG00000010608	Rbm25	protein_coding	L2	B32	-0.413481	0.0894376	0.210449	-0.224745	0.408673	0.690659	-0.357516	0.142064	0.27406	-0.00268476	0.992123	1	-0.0221659	0.927456	0.993056	-0.193391	0.47704	1	0.0102593	0.967847	1
ENSMUSG00000010609	Psen2	protein_coding	L3	-	0.67482	0.00135306	0.00647711	0.183634	0.436296	0.710277	0.867167	3.87e-05	0.000257665	-0.125527	0.594936	1	0.220961	0.294951	0.500796	0.00719044	0.97568	1	0.223471	0.310641	0.505722
ENSMUSG00000010651	Acaa1b	protein_coding	L33	B21	-0.347253	0.574436	0.761945	-0.304832	0.669483	0.853149	-1.03066	0.124293	0.247547	0.209617	0.758839	1	-0.108515	0.861869	0.957849	-0.168826	0.808505	1	-0.608545	0.357718	0.555792
ENSMUSG00000010660	Plcd1	protein_coding	L19	B4	0.715737	0.00555567	0.0221269	0.612582	0.0350281	0.247737	0.539877	0.0385531	0.0993106	-0.0325323	0.912181	1	0.512087	0.0492674	0.138895	-0.213138	0.471729	1	0.944452	0.000443761	0.00270048
ENSMUSG00000010663	Fads1	protein_coding	L28	B22	-1.30385	3.65e-17	1.53e-15	-0.470705	0.00647923	0.125713	-1.07099	5.16e-12	1.16e-10	0.296282	0.084833	1	-1.21881	4.06e-15	2.96e-13	-0.0123868	0.942631	1	-1.0246	2.41e-10	5.81e-09
ENSMUSG00000010721	Lmbr1	protein_coding	L31	B30	0.267533	0.237995	0.429275	0.113308	0.6615	0.848952	0.0728212	0.75279	0.8713	0.262058	0.305616	1	-0.0614116	0.790603	0.916137	0.162547	0.52565	1	0.37054	0.117574	0.253852
ENSMUSG00000010751	Tnfrsf22	protein_coding	-	B31	-0.189376	0.47403	0.678413	0.502946	0.0878544	0.363866	-0.703884	0.00915843	0.0302834	-0.139974	0.638229	1	0.0246562	0.925942	0.992255	0.208569	0.479761	1	0.266624	0.332683	0.529336
ENSMUSG00000010755	Cars	protein_coding	L14	-	-1.0606	4.33e-07	4.63e-06	-0.48467	0.0388341	0.260746	-1.17568	2.29e-08	2.91e-07	0.362731	0.121049	1	-0.838824	6.47e-05	0.000556869	0.309883	0.18532	1	-1.15291	1.53e-07	2.18e-06
ENSMUSG00000010760	Phlda2	protein_coding	-	-	-4.30792	1.82e-09	2.83e-08	-1.05589	0.107874	NA	-3.81492	1.03e-07	1.16e-06	0.499309	0.426591	1	-0.925837	0.110574	0.252904	-0.376527	0.555035	1	-0.430725	0.469818	0.663867
ENSMUSG00000010796	Asz1	protein_coding	-	-	0	1	1	0	1	NA	0	1	1	0	1	1	0	1	1	0	1	1	0	1	1
ENSMUSG00000010797	Wnt2	protein_coding	L28	B4	-2.14126	1.16e-06	1.15e-05	0.291992	0.503755	0.752143	-1.83463	4.45e-05	0.000292835	-0.0518279	0.906495	1	-1.82056	4.14e-05	0.000376438	0.426128	0.322374	1	-1.66551	0.000220988	0.00146796
ENSMUSG00000010803	Gabra1	protein_coding	-	-	-0.0682414	0.968895	NA	0	1	NA	0.232518	0.894301	NA	0	1	NA	0	1	NA	0	1	1	0	1	NA
ENSMUSG00000010825	Grid2ip	protein_coding	-	-	0	1	NA	0	1	NA	0	1	NA	0	1	NA	0.98055	0.559098	NA	0	1	1	0	1	NA
ENSMUSG00000010830	Kdelr3	protein_coding	L9	B24	0.136341	0.766551	0.899505	0.33632	0.513636	0.758985	0.228362	0.621763	0.774835	0.0794985	0.877691	1	1.45927	0.00132143	0.0073652	-1.00593	0.0610066	1	1.43525	0.00239089	0.011403
ENSMUSG00000010841	1700006E09Rik	protein_coding	-	-	0	1	NA	0	1	NA	0	1	NA	0	1	NA	0	1	NA	0	1	NA	0	1	NA
ENSMUSG00000010911	Apip	protein_coding	L6	B8	-0.904775	0.000120394	0.000777543	-0.587358	0.0260276	0.219558	-1.03917	1.14e-05	8.69e-05	0.262406	0.315973	1	-1.15232	1.13e-06	1.54e-05	0.13948	0.594136	1	-1.43443	7.19e-09	1.35e-07
ENSMUSG00000010914	Pdhx	protein_coding	-	-	-0.605415	0.000185227	0.00114532	-0.606406	0.00090582	0.0549467	-0.612516	0.000170923	0.000967435	0.102598	0.569964	1	-0.55563	0.000630877	0.00394925	-0.138652	0.443502	1	-0.459959	0.00662086	0.0265951
ENSMUSG00000010936	Vac14	protein_coding	-	-	0.231517	0.0532729	0.141063	0.041104	0.76015	0.899992	0.24632	0.0403815	0.102989	-0.140399	0.297327	1	0.280298	0.019527	0.0668383	0.0416702	0.756456	1	0.341988	0.00631793	0.025614
ENSMUSG00000011008	Mcoln2	protein_coding	L10	B29	-0.706351	0.00895372	0.0330447	-0.0165703	0.956207	0.985317	-1.6847	7.77e-10	1.24e-08	-0.511363	0.090972	1	0.385144	0.152936	0.319013	-0.081074	0.788001	1	0.173816	0.537123	0.722054
ENSMUSG00000011034	Slc5a1	protein_coding	L26	B27	1.08364	0.300532	0.502531	0.231416	0.856959	0.945364	1.19344	0.266286	0.436757	-0.62595	0.639704	1	-1.03368	0.398817	0.610973	-0.672378	0.615081	1	-1.10921	0.383573	0.583252
ENSMUSG00000011052	1700049J03Rik	antisense	-	-	0.869785	0.576051	NA	0.611742	0.674504	NA	0.713943	0.64568	NA	0	1	NA	1.59266	0.30623	NA	1.00909	0.489559	NA	1.0254	0.499301	NA
ENSMUSG00000011096	Akt1s1	protein_coding	-	-	0.0687904	0.651992	0.824072	0.0315007	0.854395	0.943809	0.0603327	0.693979	0.829478	0.112439	0.511115	1	0.200791	0.189083	0.370038	0.238708	0.161938	1	0.226695	0.154968	0.311694
ENSMUSG00000011114	Tbrg1	protein_coding	L15	B13	-0.00930578	0.958728	1	-0.0904233	0.653589	0.843595	0.0415665	0.817481	0.914146	-0.123114	0.540962	1	0.149331	0.406628	0.618021	-0.264802	0.18869	1	0.071151	0.705153	0.850572
ENSMUSG00000011118	Panx3	protein_coding	-	-	0.00387277	0.996873	NA	0	1	NA	0.119474	0.903769	NA	0	1	NA	0	1	NA	0	1	NA	0	1	NA
ENSMUSG00000011148	Adssl1	protein_coding	L15	B6	1.27963	1.83e-07	2.07e-06	0.367951	0.183603	0.491852	1.73848	1.41e-12	3.47e-11	-0.10294	0.711359	1	1.32744	6.58e-08	1.16e-06	0.259163	0.348344	1	1.10761	1.57e-05	0.000143706
ENSMUSG00000011154	Cfap161	protein_coding	L30	-	1.18254	0.317969	0.522218	1.00172	0.464489	NA	0.394316	0.758938	0.874807	1.4843	0.249039	1	0.798309	0.529197	0.727034	0.841181	0.538049	1	2.92523	0.00786557	0.0305991
ENSMUSG00000011158	Brf1	protein_coding	-	-	-0.778475	8.98e-13	2.2e-11	-0.10109	0.406528	0.689011	-0.686445	3.59e-10	6.01e-09	0.00758728	0.950205	1	-0.362184	0.000885131	0.00524184	0.070895	0.55906	1	-0.349869	0.0020876	0.0101621
ENSMUSG00000011171	Vipr2	protein_coding	L33	-	0.476357	0.427575	0.635558	0.83859	0.209006	0.51994	-0.225374	0.716977	0.84573	-0.673988	0.341115	1	-0.156732	0.799557	0.921406	-0.623285	0.375448	1	0.29199	0.643083	0.805177
ENSMUSG00000011179	Odc1	protein_coding	L12	B35	-1.83319	3.33e-13	8.65e-12	-0.689723	0.0141788	0.174981	-1.65146	5.47e-11	1.08e-09	0.411202	0.143551	1	-1.29692	2.59e-07	4.04e-06	0.179579	0.522974	1	-1.56157	3e-09	5.99e-08
ENSMUSG00000011254	Thg1l	protein_coding	-	B10	-0.0970111	0.541012	0.736301	-0.333253	0.0641683	0.321801	-0.157601	0.324622	0.502992	-0.0854209	0.63232	1	-0.144514	0.365294	0.579305	-0.243997	0.172482	1	-0.0520293	0.754091	0.884287
ENSMUSG00000011256	Adam19	protein_coding	L14	B39	0.959763	2.82e-05	0.000211835	0.494513	0.0536595	0.300204	0.747544	0.00111697	0.00499494	-0.091732	0.720631	1	1.13517	7.36e-07	1.05e-05	0.282031	0.271131	1	1.31904	3.68e-08	5.91e-07
ENSMUSG00000011257	Pabpc4	protein_coding	-	B34	-1.84802	1.36e-17	6e-16	-0.521282	0.0310319	0.237397	-1.48536	6.81e-12	1.52e-10	0.327663	0.175005	1	-1.30383	1.69e-09	4.16e-08	0.221262	0.359741	1	-1.50009	3.38e-11	9.46e-10
ENSMUSG00000011263	Exoc3l2	protein_coding	L3	-	-0.812587	0.018654	0.0608606	0.47905	0.210298	0.520882	-0.249305	0.470345	0.647537	0.193906	0.612717	1	-0.5204	0.132529	0.287602	0.23789	0.534043	1	-0.301546	0.401653	0.601395
ENSMUSG00000011267	Zfp296	protein_coding	-	B31	-0.261582	0.317876	0.522135	0.317217	0.278045	0.585716	-0.850596	0.00143605	0.00621401	-0.376415	0.202582	1	0.292135	0.26387	0.464953	0.0276888	0.924667	1	-0.0402208	0.883083	0.961869
ENSMUSG00000011305	Plin5	protein_coding	L20	B17	1.29384	0.107328	0.241223	1.09039	0.230518	0.541498	2.4658	0.00169117	0.00716758	1.31317	0.137811	1	2.79613	0.000318502	0.00222017	-0.262379	0.797586	1	2.2761	0.00444642	0.0190972
ENSMUSG00000011306	Sugp1	protein_coding	-	-	-0.143494	0.188824	0.364554	-0.107018	0.38366	0.668983	-0.26372	0.0164265	0.0495762	-0.13973	0.254661	1	-0.138173	0.207374	0.393714	-0.158742	0.195313	1	-0.304726	0.00778882	0.0303657
ENSMUSG00000011349	Dmrtc2	protein_coding	-	-	0	1	NA	0	1	NA	0	1	NA	0	1	NA	0	1	NA	0	1	NA	0	1	NA
ENSMUSG00000011350	Gm5893	processed_transcript	-	-	0.00307685	0.997516	NA	-0.0451189	0.959117	NA	-0.0652284	0.947371	NA	0.00968365	0.991222	NA	-0.0766663	0.93816	NA	-0.0581696	0.947307	NA	-0.0273035	0.976792	NA
ENSMUSG00000011382	Dhdh	protein_coding	L29	B4	0.300935	0.419283	0.627269	0.321583	0.440089	0.712967	0.230189	0.5377	0.7054	-0.182111	0.66277	1	-0.224881	0.547786	0.740942	-0.150347	0.718615	1	-0.173201	0.657259	0.816036
ENSMUSG00000011427	Zfp790	protein_coding	-	B31	-0.0799746	0.703223	0.860611	0.0717775	0.760826	0.900438	-0.351866	0.0970415	0.205017	-0.0449497	0.848781	1	-0.205358	0.330818	0.542548	-0.0145158	0.950823	1	-0.257742	0.241906	0.426602
ENSMUSG00000011463	Cpb1	protein_coding	L34	-	-5.51451	4.85e-06	4.23e-05	1.46729	0.263371	0.572106	-4.58235	0.000145376	0.000834183	-3.24784	0.0133108	0.871052	-6.55386	5.7e-08	1.02e-06	-5.65015	1.6801e-05	0.00445584	-4.56232	0.000264409	0.00170919
ENSMUSG00000011486	Slc25a41	protein_coding	-	-	0.822854	0.591364	NA	0	1	NA	0	1	NA	0	1	NA	0.861015	0.573882	NA	0.404305	0.777401	NA	0	1	NA
ENSMUSG00000011589	Fsd1	protein_coding	-	-	0.202853	0.90669	NA	0.448579	0.791228	NA	0	1	NA	0	1	NA	0.13271	0.938869	NA	1.50756	0.375738	NA	0.126271	0.94152	NA
ENSMUSG00000011632	Pinlyp	protein_coding	L24	-	3.20916	0.0228047	0.0716832	2.3116	0.134351	NA	1.73392	0.237648	0.402468	2.68696	0.0784367	1	2.9244	0.0398409	0.117885	1.75747	0.259486	1	0.889131	0.562741	0.743079
ENSMUSG00000011658	Fuz	protein_coding	L28	B28	-0.3517	0.303582	0.505852	0.371549	0.329888	0.627029	-0.751048	0.0286375	0.0778041	-0.0551786	0.885077	1	-0.875075	0.0107689	0.0415589	0.0766837	0.840676	1	-0.900546	0.0119755	0.0429454
ENSMUSG00000011751	Sptbn4	protein_coding	-	-	0.415047	0.392494	0.600226	0.301213	0.588048	NA	0.0400844	0.936724	0.990088	0.486163	0.372789	1	0.0907019	0.856199	0.954445	0.186617	0.735823	1	0.467997	0.355657	0.553586
ENSMUSG00000011752	Pgam1	protein_coding	L8	B6	2.03854	8.5e-35	3.43e-32	0.245324	0.191909	0.501285	2.17538	2.7e-39	1.67e-36	-0.105329	0.576808	1	1.77819	9.09e-27	4.5e-24	-0.0646065	0.731586	1	1.81106	1.27e-25	4.15e-23
ENSMUSG00000011831	Evi5	protein_coding	-	B4	-2.42226	4.7e-18	2.19e-16	-0.632093	0.042467	0.270821	-2.14167	2.02e-14	6.52e-13	0.580523	0.0619576	1	-1.13717	4.6e-05	0.000413903	0.293892	0.344759	1	-1.38373	2.11e-06	2.37e-05
ENSMUSG00000011832	Evi5l	protein_coding	-	-	-0.394854	0.0131317	0.0454029	0.399875	0.0241022	0.215224	-0.359421	0.0252525	0.0704638	0.142763	0.421712	1	-0.455563	0.0045368	0.0205764	0.322409	0.0684008	1	-0.198888	0.231842	0.414255
ENSMUSG00000011837	Snapc2	protein_coding	-	B9	-0.13049	0.468943	0.674231	0.0627983	0.756594	0.898278	-0.0367415	0.839406	0.928065	0.113679	0.573392	1	-0.0940095	0.603649	0.787836	0.108403	0.590886	1	-0.0380875	0.83985	0.937367
ENSMUSG00000011877	Git1	protein_coding	L18	B9	0.578482	0.00681204	0.026293	0.228297	0.339993	0.636153	0.651309	0.002332	0.00947156	-0.0818649	0.732389	1	0.779316	0.000268133	0.00190465	0.125239	0.600549	1	0.892149	6.53e-05	0.000504847
ENSMUSG00000011884	Gltp	protein_coding	-	-	0.397978	0.0133646	0.0461229	0.138512	0.441859	0.714279	0.427817	0.0078853	0.0267022	0.00663072	0.970632	1	0.127296	0.429353	0.63885	0.0236584	0.895461	1	0.18567	0.269943	0.460001
ENSMUSG00000011958	Bnip2	protein_coding	-	-	0.0180541	0.86513	0.964088	-0.142808	0.23227	0.542503	0.048562	0.648847	0.795467	0.129116	0.278171	1	-0.0381448	0.720471	0.870835	-0.109274	0.359478	1	0.064152	0.563982	0.744033
ENSMUSG00000011960	Ccnt1	protein_coding	-	B32	-0.603341	1.58e-05	0.00012451	-0.152324	0.329975	0.627079	-0.604621	1.6e-05	0.000117193	0.107917	0.489246	1	-0.323091	0.0208496	0.0705487	0.0229772	0.882954	1	-0.413632	0.00464703	0.0198037
ENSMUSG00000012017	Scarf2	protein_coding	L33	B4	0.225819	0.506043	0.705899	0.4761	0.20941	0.520258	0.620409	0.0678345	0.156103	0.312342	0.410325	1	0.210669	0.535615	0.731868	0.30893	0.415293	1	0.603605	0.0886893	0.20559
ENSMUSG00000012042	4930579F01Rik	protein_coding	-	-	0	1	NA	0	1	NA	0	1	NA	0	1	NA	0	1	NA	0	1	1	0	1	NA
ENSMUSG00000012076	Brms1l	protein_coding	-	B31	-0.704765	0.000493818	0.00269295	-0.440065	0.0523857	0.296684	-0.782015	0.000119587	0.000704564	0.0456212	0.839782	1	-0.697559	0.000585015	0.003698	-0.0618096	0.784204	1	-0.691204	0.00109899	0.00590986
ENSMUSG00000012114	Med15	protein_coding	L15	B5	0.328882	0.0531136	0.140724	0.0233374	0.902456	0.964216	0.397325	0.0195682	0.0570574	-0.0324802	0.864524	1	0.428782	0.0117283	0.0445085	0.10677	0.574636	1	0.539819	0.00239278	0.0114074
ENSMUSG00000012117	Dhdds	protein_coding	-	B13	0.368685	0.00622404	0.0243529	-0.159594	0.294536	0.600131	0.177645	0.189817	0.341121	-0.0277228	0.854972	1	0.372424	0.00584506	0.0253407	-0.105439	0.486988	1	0.394639	0.00510921	0.0214629
ENSMUSG00000012123	Aim1l	protein_coding	L33	B36	0.023419	0.939828	1	0.0425095	0.904293	0.96476	-0.00578788	0.98538	1	-0.268911	0.451064	1	0.422248	0.17357	0.348371	-0.000768225	0.998253	1	0.676305	0.0342953	0.0992647
ENSMUSG00000012126	Ubxn11	protein_coding	-	B41	-0.751131	0.00126589	0.0061117	0.142039	0.583784	0.801139	-0.999625	2.43e-05	0.000170635	-0.313565	0.229327	1	-0.407899	0.0803184	0.199892	-0.266344	0.306073	1	-0.675105	0.00568161	0.0234004
ENSMUSG00000012187	Mogat1	protein_coding	-	-	2.04816	0.00323768	0.0138527	0.758204	0.341677	NA	2.48357	0.00036257	0.0018856	-0.757366	0.384615	1	0.2984	0.683155	0.843887	-0.340601	0.684835	1	-0.761805	0.3394	0.536499
ENSMUSG00000012211	Tex22	protein_coding	-	-	0.701842	0.687102	NA	1.24955	0.478405	NA	0.172652	0.921374	NA	0.477707	0.786237	NA	1.02419	0.556809	NA	1.64545	0.350683	NA	-0.258254	0.88342	NA
ENSMUSG00000012282	Wnt8a	protein_coding	-	-	0.561613	0.747173	NA	0.612338	0.728268	NA	-0.190633	0.913207	NA	-0.385031	0.826999	NA	0.0717849	0.967255	NA	1.04256	0.554391	NA	1.32629	0.449919	NA
ENSMUSG00000012296	Tjap1	protein_coding	L18	B9	-0.29748	0.0341835	0.0994701	-0.0171004	0.913672	0.969336	-0.398556	0.00491153	0.017906	-0.17829	0.258602	1	-0.0390953	0.781111	0.911014	0.0972645	0.535425	1	-0.219287	0.135744	0.28305
ENSMUSG00000012350	Ehf	protein_coding	L12	B24	-0.488801	0.213976	0.399656	0.599648	0.169608	0.475892	-1.21528	0.00242543	0.00980406	-0.341246	0.438744	1	0.921748	0.0182929	0.0633925	0.256858	0.556819	1	0.757917	0.0630486	0.159533
ENSMUSG00000012396	Nanog	protein_coding	L26	-	0	1	1	0	1	NA	0.316873	0.850097	NA	0	1	NA	0	1	1	0	1	1	0.229895	0.892932	0.967009
ENSMUSG00000012405	Rpl15	protein_coding	L9	B1	-0.0570654	0.749797	0.889485	-0.269883	0.17764	0.485618	0.036036	0.840474	0.928644	-0.00349045	0.98608	1	-0.030973	0.862633	0.958082	-0.145346	0.467566	1	-0.0705621	0.706129	0.851204
ENSMUSG00000012422	Tmem167	protein_coding	L2	B12	0.290609	0.116642	0.255944	-0.17062	0.412436	0.693754	0.261872	0.158365	0.29795	0.023452	0.910072	1	0.188983	0.308528	0.516863	-0.0314642	0.879538	1	0.168514	0.384593	0.5842
ENSMUSG00000012428	Steap4	protein_coding	L12	B16	0.0398259	0.937227	1	0.984512	0.0797444	0.34833	0.286639	0.57135	0.734065	1.02989	0.0666287	1	1.29862	0.0100307	0.0392918	1.22813	0.0285843	1	1.67565	0.00144021	0.00743769
ENSMUSG00000012429	Mplkip	protein_coding	L29	B8	-0.42396	0.140228	0.293591	0.0568166	0.859593	0.946497	-0.665019	0.0212685	0.0611587	0.0987842	0.758189	1	-0.831156	0.00400132	0.01865	-0.0212448	0.947225	1	-0.831802	0.0057992	0.0237974
ENSMUSG00000012443	Kif11	protein_coding	L6	B10	-1.19657	0.00190154	0.00872385	-0.826059	0.0546554	0.30267	-1.23462	0.0013582	0.00592193	0.300618	0.484231	1	-1.30471	0.000710898	0.00436676	0.0612333	0.8867	1	-1.57504	9.22e-05	0.000685793
ENSMUSG00000012483	Rpa3	protein_coding	L6	B8	-0.855073	4.9e-05	0.000348368	-0.773712	0.0011127	0.0608958	-0.867392	4.25e-05	0.000281413	0.256204	0.273712	1	-0.964078	5.31e-06	6.15e-05	-0.123924	0.597488	1	-0.985252	8.27e-06	8.07e-05
ENSMUSG00000012519	Mlkl	protein_coding	L7	B11	2.19041	6.87e-25	7.71e-23	-0.511474	0.0364363	0.252751	1.98653	1.11e-20	8.65e-19	-0.0827338	0.732069	1	0.0380654	0.859901	0.956727	-0.888122	0.000299173	0.0457569	-0.370935	0.100694	0.225802
ENSMUSG00000012520	Phox2b	protein_coding	-	-	0	1	NA	0	1	NA	0	1	NA	0	1	NA	0	1	NA	0	1	NA	0.0847438	0.955447	NA
ENSMUSG00000012535	Tnpo3	protein_coding	-	-	-0.125563	0.115392	0.254098	-0.229236	0.0107799	0.157163	-0.0675223	0.399277	0.581887	0.0321277	0.719333	1	0.048934	0.54027	0.734923	-0.106919	0.232134	1	-0.0865524	0.299718	0.493598
ENSMUSG00000012609	Ttll5	protein_coding	-	B33	-0.851847	2.42e-07	2.69e-06	-0.528762	0.00432424	0.105947	-0.980626	3.75e-09	5.36e-08	0.0525751	0.774696	1	-0.743173	7.11e-06	7.97e-05	-0.216805	0.23881	1	-1.01333	4.95e-09	9.52e-08
ENSMUSG00000012640	Zfp715	protein_coding	L34	B32	0.184207	0.446426	0.652815	0.382384	0.157608	0.463599	0.151154	0.53307	0.701416	0.0758121	0.779563	1	0.456113	0.0595086	0.160504	0.0894507	0.741088	1	0.49903	0.0483222	0.129646
ENSMUSG00000012705	Retn	protein_coding	L23	B17	-3.77594	8.96e-06	7.41e-05	0.122301	0.891245	0.960879	-3.72602	1.72e-05	0.000125559	0.387718	0.664125	1	-3.34395	8.26e-05	0.000689922	-0.304437	0.733904	1	-2.67421	0.00200147	0.00979747
ENSMUSG00000012777	Acpt	protein_coding	-	-	-2.05394	0.189701	0.365956	-0.795974	0.62935	NA	-0.779239	0.617781	NA	-0.868551	0.598045	NA	-0.155785	0.919224	0.988519	-0.930843	0.572629	1	-0.472235	0.765036	NA
ENSMUSG00000012819	Cdh23	protein_coding	L12	B36	-0.200191	0.663056	0.8317	0.379584	0.458267	0.725355	0.0783352	0.865124	0.944676	-0.219572	0.670747	1	1.10461	0.0152921	0.0549732	-0.566351	0.27616	1	1.04147	0.0281623	0.0848686
ENSMUSG00000012848	Rps5	protein_coding	-	B1	0.131322	0.397806	0.605371	-0.163302	0.34705	0.642079	0.124399	0.423258	0.605391	0.103056	0.552782	1	0.302085	0.0517903	0.144182	-0.0200358	0.908127	1	0.150605	0.353773	0.551605
ENSMUSG00000012889	Podnl1	protein_coding	L6	B15	2.4577	5.52e-06	4.76e-05	0.510739	0.397305	0.680191	2.1105	9.61e-05	0.000580887	-0.677072	0.263915	1	0.799175	0.140226	0.300064	-0.707066	0.243225	1	1.04098	0.0655688	0.16427
ENSMUSG00000013033	Adgrl1	protein_coding	L27	B41	0.365547	0.0649236	0.164713	0.564815	0.0107698	0.157163	0.395692	0.0461319	0.114629	0.0107813	0.961277	1	0.621178	0.00171823	0.00918017	0.272802	0.21829	1	0.85096	3.87e-05	0.000319065
ENSMUSG00000013076	Amotl1	protein_coding	L20	B27	-0.263306	0.344541	0.551043	0.482075	0.12091	0.41493	-0.158791	0.56937	0.73246	-0.111664	0.720019	1	0.00826746	0.976335	1	0.0515659	0.868369	1	0.350719	0.227698	0.409118
ENSMUSG00000013083	2200002J24Rik	protein_coding	-	-	0.801144	0.605058	NA	0.7731	0.639094	NA	0.236816	0.880235	NA	-1.09098	0.516967	NA	0.479853	0.758763	NA	-1.15122	0.494524	1	-0.679051	0.676407	NA
ENSMUSG00000013089	Etv5	protein_coding	L33	B7	0.651188	0.00523531	0.0210515	0.0719794	0.783703	0.912615	0.600841	0.010176	0.0331267	-0.42082	0.109971	1	0.137382	0.557539	0.749514	-0.267723	0.307949	1	0.545789	0.0252602	0.0778442
ENSMUSG00000013091	Tmem190	protein_coding	-	-	-0.0306987	0.985638	NA	0	1	NA	0	1	NA	0	1	NA	0.411622	0.809277	NA	0	1	NA	0.135139	0.936219	NA
ENSMUSG00000013150	Gfod2	protein_coding	-	-	-0.423222	0.0847422	0.202259	0.0683858	0.804109	0.922772	-0.443411	0.0774134	0.173002	-0.0467678	0.865177	1	-0.386745	0.120509	0.268435	-0.0383005	0.889031	1	-0.258752	0.3132	0.508379
ENSMUSG00000013155	Enkd1	protein_coding	-	B10	-0.220705	0.300382	0.502349	-0.74821	0.00230395	0.0805461	0.037024	0.862692	0.943234	-0.0614671	0.797409	1	-0.501723	0.0200818	0.0683803	-0.262965	0.273641	1	-0.544061	0.0155058	0.0526879
ENSMUSG00000013158	4933405L10Rik	protein_coding	-	-	0.100744	0.952793	NA	-0.374025	0.831314	NA	1.65636	0.324965	NA	1.85433	0.28727	NA	0.132164	0.938289	NA	0.0488115	0.977822	NA	0.787197	0.647299	NA
ENSMUSG00000013160	Atp6v0d1	protein_coding	-	B3	0.15532	0.270595	0.469084	-0.0375815	0.812128	0.926006	0.287842	0.0414704	0.105146	0.140245	0.374219	1	-0.190797	0.177193	0.353787	0.0599978	0.703846	1	-0.0803052	0.586408	0.761978
ENSMUSG00000013236	Ptprs	protein_coding	L28	B4	-0.262766	0.346615	0.553229	0.345259	0.268055	0.576617	-0.107806	0.699679	0.833983	-0.011942	0.969463	1	0.34151	0.221056	0.411076	0.167379	0.591286	1	0.503827	0.08392	0.197604
ENSMUSG00000013275	Slc41a1	protein_coding	L19	B31	1.21497	7.47e-10	1.22e-08	0.650118	0.00327924	0.0938878	0.681113	0.000579815	0.00283591	-0.405445	0.0685571	1	1.54766	4.49e-15	3.25e-13	-0.202882	0.360908	1	1.34606	6.73e-11	1.79e-09
ENSMUSG00000013338	Fer1l4	protein_coding	L31	-	1.22563	0.227963	0.417296	-0.390017	0.766903	NA	-1.47444	0.225253	0.386943	2.05415	0.0538837	1	0.935392	0.376233	0.589827	0.84615	0.46176	1	-1.68422	0.183201	0.350993
ENSMUSG00000013353	4931406B18Rik	protein_coding	L12	-	-0.00447962	0.997192	1	-1.51522	0.304529	NA	1.04551	0.402139	0.585053	-0.879698	0.548648	1	0.376568	0.767542	0.902951	0.112711	0.93555	1	1.79738	0.151506	0.306431
ENSMUSG00000013367	Iglon5	protein_coding	-	-	-0.635363	0.447072	0.653553	0.547465	0.539634	NA	-1.17734	0.194044	0.346945	0.37362	0.676135	1	0.678096	0.396538	0.608778	-0.0529963	0.953781	1	0.812849	0.321073	0.517467
ENSMUSG00000013415	Igf2bp1	protein_coding	-	-	0.369707	0.702301	0.860003	-0.223423	0.849557	NA	1.54166	0.0980036	0.206497	0.400819	0.7129	1	-0.58565	0.590807	0.778189	-1.74541	0.172373	1	-0.503651	0.645656	0.807242
ENSMUSG00000013418	B4galnt2	protein_coding	-	B26	-1.62278	0.0530655	0.140613	-0.977721	0.293458	NA	-1.91707	0.027228	0.0747733	-0.730863	0.426347	1	0.91536	0.256497	0.456134	0.0774097	0.931469	1	0.385509	0.647186	0.80859
ENSMUSG00000013419	Zfp651	protein_coding	L33	B27	0.0603167	0.848713	0.954171	0.427173	0.227135	0.538662	0.375934	0.235854	0.400346	0.139778	0.693569	1	0.853974	0.00668446	0.0281823	0.0553419	0.876068	1	1.16819	0.000354191	0.00222668
ENSMUSG00000013465	Nelfb	protein_coding	-	-	-0.152502	0.120908	0.263091	0.0529995	0.631428	0.830364	-0.164269	0.097024	0.204999	-0.0279957	0.79979	1	0.0225223	0.819268	0.932971	0.0872913	0.427729	1	-0.00482935	0.962528	1
ENSMUSG00000013483	Card14	protein_coding	L24	-	0.895411	0.110898	0.246823	0.453127	0.486919	NA	0.43023	0.463328	0.641503	-0.442966	0.52587	1	-0.671968	0.288185	0.493707	-0.885973	0.225194	1	0.501171	0.400286	0.599973
ENSMUSG00000013495	Tmem175	protein_coding	L29	B31	0.191942	0.324333	0.529229	0.157985	0.469941	0.731887	0.0137303	0.944098	0.994348	-0.143039	0.513852	1	-0.0763382	0.696505	0.853352	0.0129601	0.952701	1	-0.10726	0.599442	0.772232
ENSMUSG00000013523	Bcas1	protein_coding	L27	-	0.803412	0.103449	0.234651	0.968182	0.0785739	NA	0.234817	0.641324	0.790282	0.0818188	0.884361	1	0.707475	0.154832	0.321641	0.598287	0.278973	1	1.51544	0.00297684	0.0137229
ENSMUSG00000013539	Tango2	protein_coding	-	B9	-1.13187	1.94e-10	3.46e-09	-0.40125	0.0434708	0.273784	-1.09015	1.04e-09	1.63e-08	0.15165	0.443095	1	-1.36449	2.4e-14	1.54e-12	-0.144716	0.464845	1	-1.44687	9.9e-15	5.12e-13
ENSMUSG00000013562	4833413E03Rik	lincRNA	-	-	-0.081532	0.951617	1	-1.16424	0.440283	NA	0.49147	0.713705	0.843615	-0.572133	0.703662	1	0.992089	0.447192	0.655139	-1.30896	0.38559	1	-1.0499	0.469321	0.663469
ENSMUSG00000013584	Aldh1a2	protein_coding	L24	B4	0.393043	0.358413	0.564884	0.434314	0.365458	0.655385	0.292905	0.497247	0.671373	0.275445	0.566185	1	0.297364	0.489807	0.693294	0.18915	0.693709	1	0.798515	0.0729912	0.178138
ENSMUSG00000013593	Ndufs2	protein_coding	-	B8	0.180702	0.215013	0.40116	-0.244334	0.134977	0.433473	0.264209	0.0701619	0.160299	-0.0260843	0.873006	1	0.305567	0.0361395	0.109238	-0.141631	0.385537	1	0.367999	0.0157218	0.0532625
ENSMUSG00000013611	Snx31	protein_coding	L27	-	-1.80706	0.000374368	0.00210983	0.188056	0.732078	NA	-1.20656	0.0172919	0.0517041	0.656917	0.227898	1	-1.46132	0.00408635	0.0189618	0.435289	0.425111	1	-1.44152	0.00639027	0.025845
ENSMUSG00000013622	Atraid	protein_coding	-	B9	0.193725	0.27729	0.476829	0.0277174	0.890044	0.960373	0.350207	0.050105	0.122507	-0.100511	0.616123	1	0.612217	0.000595513	0.00375599	-0.0290636	0.884542	1	0.694285	0.000189207	0.0012792
ENSMUSG00000013629	Cad	protein_coding	L6	B10	0.0921642	0.695306	0.855541	-0.392132	0.136476	0.435168	-0.0132968	0.954974	1	-0.204293	0.437546	1	0.231279	0.325814	0.536956	-0.0667237	0.799755	1	0.264057	0.283113	0.47506
ENSMUSG00000013643	Lypd8	protein_coding	L6	-	1.19737	0.371881	0.578814	0	1	NA	0.817252	0.559465	0.723915	1.87719	0.186799	1	0	1	1	2.85881	0.0360829	1	0	1	1
ENSMUSG00000013646	Sh3bp5l	protein_coding	-	-	-0.813806	1.46e-08	1.97e-07	-0.0718149	0.654305	0.844107	-0.782112	6.57e-08	7.78e-07	0.219661	0.168317	1	-0.621207	1.61e-05	0.000162545	0.182409	0.252431	1	-0.845548	2.02e-08	3.44e-07
ENSMUSG00000013653	1810065E05Rik	protein_coding	-	-	0	1	NA	0	1	NA	0	1	NA	0	1	NA	0.288368	0.770428	NA	0	1	NA	0	1	NA
ENSMUSG00000013662	Atad1	protein_coding	-	-	0.566217	0.00434168	0.0179248	-0.00920917	0.966999	0.990359	0.524515	0.008323	0.0279529	-0.178775	0.42198	1	0.668406	0.000765622	0.00463945	-0.169177	0.44713	1	0.565656	0.00642967	0.0259509
ENSMUSG00000013663	Pten	protein_coding	-	-	0.279833	0.169731	0.337694	0.320352	0.159757	0.466834	0.17329	0.395585	0.578385	0.0263501	0.907971	1	0.623551	0.00221785	0.0114	0.121148	0.594951	1	0.631315	0.0030411	0.0139754
ENSMUSG00000013668	4933402N03Rik	protein_coding	-	-	NA	NA	NA	NA	NA	NA	NA	NA	NA	NA	NA	NA	NA	NA	NA	NA	NA	NA	NA	NA	NA
ENSMUSG00000013698	Pea15a	protein_coding	L28	-	0.106195	0.586192	0.77137	0.391114	0.0729236	0.337447	0.0507522	0.79503	0.899141	-0.0229111	0.916416	1	-0.149757	0.443419	0.651956	0.105655	0.62816	1	-0.121653	0.551233	0.73371
ENSMUSG00000013701	Timm23	protein_coding	L8	B13	0.328368	0.0395346	0.1116	-0.491598	0.00650807	0.125713	0.354924	0.0265201	0.0732951	-0.00830848	0.963022	1	0.497626	0.00183368	0.00971988	-0.183243	0.307089	1	0.341648	0.0405722	0.11353
ENSMUSG00000013707	Tnfaip8l2	protein_coding	L3	B16	1.02508	3.99e-06	3.53e-05	0.664814	0.0075481	0.132949	0.977018	1.14e-05	8.66e-05	-0.139679	0.576238	1	0.534871	0.0163778	0.0580329	0.25956	0.297442	1	0.623407	0.00736144	0.029042
ENSMUSG00000013736	Trnt1	protein_coding	L2	-	-0.0275001	0.896953	0.981944	-0.226062	0.34248	0.63763	0.00936072	0.964903	1	0.0982864	0.679002	1	0.333667	0.116138	0.261705	-0.158406	0.505217	1	0.412442	0.0629346	0.159309
ENSMUSG00000013766	Ly6g6e	protein_coding	L24	-	2.83748	2e-05	0.000154528	0.0577852	0.947586	NA	3.2037	1.57e-06	1.43e-05	-1.708	0.124825	1	0.187625	0.8068	0.926318	-2.49427	0.0310442	1	-0.517631	0.537594	0.722399
ENSMUSG00000013787	Ehmt2	protein_coding	-	-	0.766242	5.06e-10	8.49e-09	0.282769	0.0406308	0.265866	0.661157	8.45e-08	9.75e-07	-0.236128	0.0879935	1	0.608893	8.02e-07	1.14e-05	-0.0155245	0.910547	1	0.565932	1.14e-05	0.000107322
ENSMUSG00000013822	Elof1	protein_coding	-	B13	0.110492	0.481468	0.684533	-0.194772	0.270179	0.578001	0.0672146	0.669568	0.810498	0.127179	0.469531	1	0.164741	0.294828	0.500782	0.110742	0.528655	1	0.123096	0.45345	0.650976
ENSMUSG00000013833	Med16	protein_coding	-	-	-0.104719	0.560509	0.750823	-0.127374	0.527992	0.767491	0.0675648	0.707761	0.840031	-0.05125	0.79923	1	0.130261	0.469374	0.674935	-0.0292633	0.884452	1	0.156213	0.405981	0.6063
ENSMUSG00000013846	St3gal1	protein_coding	L12	-	-0.784447	1.71e-07	1.94e-06	0.043518	0.795169	0.918775	-0.94969	2.67e-10	4.59e-09	0.122961	0.463027	1	-0.462679	0.00204887	0.0106693	0.168497	0.314469	1	-0.413186	0.00842654	0.0324124
ENSMUSG00000013858	Tmem259	protein_coding	-	-	-0.0978487	0.489293	0.691684	0.11735	0.458592	0.725636	-0.101109	0.475569	0.651985	-0.0346842	0.826615	1	0.377378	0.00765121	0.0314491	0.135307	0.392427	1	0.334242	0.0238079	0.0743899
ENSMUSG00000013878	Rnf170	protein_coding	-	-	0.042123	0.870635	0.966925	-0.0314484	0.91376	0.969336	0.167161	0.519216	0.689757	0.0286262	0.921316	1	0.471005	0.0685776	0.178142	-0.207353	0.47506	1	0.538678	0.045886	0.124613
ENSMUSG00000013921	Clip3	protein_coding	L22	-	0.905497	0.00637857	0.0248653	0.562338	0.130622	0.427419	0.979965	0.00321979	0.0125199	0.14126	0.704956	1	0.5583	0.0937888	0.224263	0.322232	0.386531	1	1.20176	0.000523042	0.00312724
ENSMUSG00000013928	Thap8	protein_coding	-	-	0.235069	0.739784	0.883377	-0.360909	0.673774	NA	1.05209	0.131922	0.258725	0.155711	0.847046	1	0.0557634	0.939258	0.999778	0.404438	0.608264	1	-0.436405	0.574425	0.75217
ENSMUSG00000013936	Myl2	protein_coding	L24	B20	0.49134	0.706452	0.862384	2.14848	0.118996	0.412092	-0.771395	0.579649	0.74082	0.914471	0.516125	1	2.01612	0.114603	0.25945	1.66695	0.228443	1	0.413478	0.760465	0.88901
ENSMUSG00000013973	Dedd	protein_coding	-	-	0.01786	0.834701	0.945374	0.141661	0.14445	0.446134	0.118093	0.17287	0.317566	0.110812	0.251532	1	0.00582007	0.946419	1	0.161827	0.0925027	1	0.0582076	0.516147	0.704584
ENSMUSG00000013974	Mcemp1	protein_coding	L13	B18	2.67947	2.74e-13	7.2e-12	0.629927	0.126223	0.422067	3.08206	4.34e-17	2.03e-15	0.704092	0.0869142	1	1.86617	3.79e-07	5.71e-06	0.73203	0.0749005	1	1.92051	5.43e-07	6.88e-06
ENSMUSG00000013997	Nit1	protein_coding	-	-	0.00137788	0.990651	1	0.137712	0.298588	0.603446	-0.0455856	0.701085	0.834833	0.0066141	0.960181	1	-0.227441	0.0557147	0.152568	-0.0178741	0.892556	1	-0.314554	0.0111362	0.0405462
ENSMUSG00000014030	Pax5	protein_coding	L37	B28	-1.23575	0.00054993	0.00295183	0.292782	0.463071	0.728029	-2.54627	1.14e-12	2.88e-11	-0.474411	0.234504	1	-0.563883	0.114858	0.259793	0.0241243	0.951788	1	-0.660456	0.0772405	0.185738
ENSMUSG00000014039	Prdm15	protein_coding	-	B31	-0.241669	0.19144	0.368345	0.258981	0.210603	0.520989	-0.492162	0.00834641	0.0280233	-0.134328	0.517483	1	0.0363575	0.844362	0.947715	0.0622171	0.763582	1	-0.204084	0.291854	0.484915
ENSMUSG00000014074	Rnf168	protein_coding	-	-	-0.791008	9.27e-08	1.1e-06	-0.390846	0.0185776	0.193716	-0.681305	4.61e-06	3.81e-05	0.142011	0.389452	1	-0.644501	1.41e-05	0.00014463	0.0368904	0.82314	1	-0.604992	9.39e-05	0.000696009
ENSMUSG00000014075	Tctex1d2	protein_coding	L3	-	0.144217	0.543773	0.738447	0.135503	0.615419	0.820367	0.195682	0.415643	0.598312	0.11352	0.672504	1	-0.192447	0.42718	0.636726	0.0678259	0.800448	1	-0.0603211	0.809549	0.919794
ENSMUSG00000014077	Chp1	protein_coding	L18	B34	-0.0794054	0.655828	0.826653	-0.0747977	0.707565	0.873116	0.231015	0.194962	0.348151	0.248854	0.211403	1	-0.0782125	0.660927	0.828628	0.0975252	0.624372	1	-0.00650886	0.972132	1
ENSMUSG00000014104	Sval2	protein_coding	-	-	NA	NA	NA	NA	NA	NA	NA	NA	NA	NA	NA	NA	NA	NA	NA	NA	NA	NA	NA	NA	NA
ENSMUSG00000014158	Trpv4	protein_coding	L21	B4	0.28323	0.268544	0.466775	0.185062	0.522762	0.764251	0.0893632	0.73049	0.855433	-0.111594	0.701381	1	0.49214	0.0552606	0.151649	0.00643132	0.982268	1	0.688561	0.0096895	0.0363164
ENSMUSG00000014164	Klhl3	protein_coding	L33	-	0.412921	0.350163	0.556869	0.238638	0.634572	0.831525	0.47663	0.285975	0.459291	-0.332994	0.515704	1	0.518622	0.24364	0.44008	-0.321058	0.529256	1	0.650461	0.157087	0.314642
ENSMUSG00000014177	Tvp23b	protein_coding	-	B8	0.0441355	0.847364	0.953437	-0.0536999	0.835185	0.935681	-0.129672	0.574388	0.736688	0.0843017	0.742994	1	-0.218965	0.342678	0.556021	-0.0724638	0.778309	1	-0.141705	0.555542	0.737236
ENSMUSG00000014195	Dnajc7	protein_coding	-	B28	-0.0598319	0.598522	0.781582	0.0859509	0.499153	0.750309	-0.272203	0.0168329	0.050596	-0.140129	0.270717	1	-0.119672	0.292844	0.498917	-0.0408522	0.747976	1	-0.0951627	0.423419	0.623297
ENSMUSG00000014198	Zfp385c	protein_coding	L24	-	0.114588	0.852699	0.956696	0.477601	0.488624	NA	0.616108	0.318526	0.496159	-0.383586	0.595415	1	-0.537463	0.408788	0.619712	-0.532453	0.464209	1	0.43756	0.492972	0.684926
ENSMUSG00000014226	Cacybp	protein_coding	L7	B12	-0.116671	0.648605	0.821374	-0.462613	0.106327	0.392869	-0.164668	0.520445	0.690679	0.153516	0.591442	1	-0.210045	0.412284	0.622947	-0.256201	0.370665	1	-0.191254	0.475033	0.668606
ENSMUSG00000014232	Cluap1	protein_coding	-	-	-0.334544	0.00525185	0.021104	-0.32772	0.0190059	0.194618	-0.295403	0.0162957	0.0492399	0.0619322	0.644971	1	-0.138574	0.252526	0.451389	0.0257624	0.847755	1	0.0581472	0.638559	0.801684
ENSMUSG00000014243	Zswim7	protein_coding	L10	-	-0.140075	0.609026	0.789795	-0.358907	0.254094	0.563145	0.216502	0.431123	0.612553	0.0320301	0.917201	1	0.355629	0.193236	0.375615	-0.124089	0.688053	1	0.259696	0.361257	0.559973
ENSMUSG00000014245	Pigl	protein_coding	-	-	-0.52222	0.000501136	0.00272718	0.119047	0.477624	0.736785	-0.425869	0.00507843	0.0184147	0.00887756	0.957735	1	-0.125	0.404916	0.616243	-0.0722581	0.666341	1	-0.00246013	0.987376	1
ENSMUSG00000014294	Ndufa2	protein_coding	L16	B1	-0.00294004	0.987175	1	-0.16381	0.425871	0.703739	0.167489	0.360961	0.542556	0.191226	0.350164	1	0.142487	0.436689	0.645425	0.0953855	0.641268	1	-0.143728	0.453116	0.650758
ENSMUSG00000014301	Pam16	protein_coding	-	B3	0.33962	0.109575	0.244664	-0.318315	0.191448	0.500854	0.268415	0.21013	0.367773	0.160611	0.50216	1	0.102305	0.633092	0.808612	-0.195054	0.418594	1	-0.00833222	0.970245	1
ENSMUSG00000014303	Glis2	protein_coding	L33	B4	-0.546592	0.0492799	0.132747	0.384467	0.213658	0.524527	-0.422501	0.130779	0.257167	0.0276509	0.928949	1	-0.677704	0.0155634	0.0557419	0.280638	0.363438	1	-0.154232	0.594599	0.768344
ENSMUSG00000014313	Cox6c	protein_coding	L16	B34	-0.00438288	0.979743	1	-0.361844	0.0617587	0.317598	0.231617	0.180046	0.327599	0.176414	0.360783	1	0.126822	0.462861	0.668942	-0.114601	0.553112	1	-0.0153568	0.932222	0.990362
ENSMUSG00000014329	Bicc1	protein_coding	-	B26	0.579182	0.0418909	0.116756	0.342132	0.283892	0.591299	0.780479	0.00619542	0.0218121	0.232435	0.466502	1	0.449059	0.115662	0.261093	-0.173617	0.587824	1	1.21693	4.13e-05	0.000337907
ENSMUSG00000014349	Ube2z	protein_coding	-	-	0.341838	0.000260768	0.00154392	0.100751	0.339454	0.635607	0.36464	0.000104863	0.000626362	0.0318555	0.762413	1	0.238812	0.0110584	0.0424266	0.0350408	0.739214	1	0.247905	0.0114288	0.0413305
ENSMUSG00000014351	Gip	protein_coding	-	-	-0.124693	0.899587	NA	-0.0451189	0.959117	NA	-0.0703939	0.94321	NA	-0.0543389	0.950772	NA	-0.0818318	0.934003	NA	-0.0581696	0.947307	NA	-0.0925751	0.921427	NA
ENSMUSG00000014353	Tmem87b	protein_coding	L18	B4	0.626315	0.00663829	0.0257124	0.27062	0.295404	0.601064	0.86649	0.000175413	0.000989672	-0.0121051	0.962708	1	0.859353	0.000197105	0.00145886	-0.0181636	0.944043	1	1.19685	6.73e-07	8.37e-06
ENSMUSG00000014355	Anapc1	protein_coding	-	-	-0.364533	0.00086011	0.00439497	-0.41916	0.000630123	0.0459001	-0.364728	0.000873159	0.00404185	-0.00966241	0.937037	1	-0.440051	5.9e-05	0.000513353	-0.174643	0.153501	1	-0.460753	5.7e-05	0.000448264
ENSMUSG00000014361	Mertk	protein_coding	L17	B4	1.5738	1.21e-13	3.3e-12	0.374868	0.114554	0.405627	1.69431	1.45e-15	5.4e-14	-0.164806	0.488329	1	0.656144	0.00201485	0.0105216	0.0295645	0.90099	1	1.11413	5.17e-07	6.61e-06
ENSMUSG00000014402	Tsg101	protein_coding	-	-	-0.165299	0.151933	0.311694	-0.19201	0.139145	0.439776	-0.127347	0.271728	0.442665	0.104146	0.420011	1	-0.0115204	0.920613	0.989531	-0.0811723	0.530175	1	0.018468	0.878282	0.958807
ENSMUSG00000014418	Hps5	protein_coding	-	B32	0.282205	0.237827	0.429019	0.269823	0.312912	0.613369	0.0308448	0.897526	0.96537	-0.146441	0.584305	1	-0.342836	0.152599	0.318476	-0.0171394	0.948905	1	-0.334382	0.181737	0.349096
ENSMUSG00000014426	Map3k4	protein_coding	L27	-	0.240256	0.0706773	0.175722	0.155355	0.299006	0.603539	0.0503175	0.707045	0.839485	-0.0406031	0.786269	1	0.109124	0.413957	0.624452	-0.0840767	0.574294	1	0.0308759	0.824677	0.928894
ENSMUSG00000014444	Piezo1	protein_coding	-	B30	-0.198	0.201921	0.38325	-0.0723921	0.676649	0.857236	-0.312299	0.0444109	0.111088	-0.0196588	0.909789	1	-0.229141	0.140032	0.299754	0.0908038	0.600577	1	-0.251528	0.121211	0.260131
ENSMUSG00000014453	Blk	protein_coding	L37	B28	-1.60812	1.03e-09	1.65e-08	0.409878	0.162892	0.469329	-2.83527	1.03e-26	1.69e-24	-0.403644	0.169695	1	-0.9553	0.000285741	0.00201967	-0.0508702	0.862538	1	-1.07774	9.04e-05	0.000674363
ENSMUSG00000014470	Rnf166	protein_coding	-	B35	0.255792	0.134422	0.284773	0.408919	0.0325301	0.240926	0.370929	0.0302685	0.0815099	-0.0824053	0.667452	1	0.518519	0.002424	0.0122723	0.116293	0.543443	1	0.574061	0.00129929	0.0068102
ENSMUSG00000014496	Ankrd28	protein_coding	L15	B36	-0.30787	0.156297	0.318437	-0.424144	0.0815696	0.351202	-0.0608339	0.779613	0.889305	0.0409416	0.866056	1	0.282164	0.193607	0.376124	-0.104332	0.667427	1	0.354465	0.11794	0.254432
ENSMUSG00000014498	Ankrd52	protein_coding	L18	B33	0.23163	0.110121	0.245542	0.00148241	0.992715	1	0.237571	0.101638	0.212318	-0.167439	0.302437	1	0.580888	6.17e-05	0.000534238	0.0748129	0.64463	1	0.576781	0.000141136	0.000994405
ENSMUSG00000014503	Pkd2l2	protein_coding	-	-	-3.28258	2.7e-17	1.15e-15	-0.703274	0.0916345	NA	-3.61284	3.43e-19	2.21e-17	0.0520403	0.899835	1	-2.71647	1.95e-12	8.75e-11	-0.210254	0.611572	1	-3.21186	4.11e-15	2.21e-13
ENSMUSG00000014504	Srp19	protein_coding	L2	B12	-0.098834	0.485898	0.688441	-0.453306	0.00459589	0.10742	-0.147838	0.299169	0.474011	0.116494	0.463048	1	0.15006	0.290471	0.496211	-0.139461	0.380448	1	0.0223582	0.880167	0.960111
ENSMUSG00000014529	Tmbim7	protein_coding	-	-	0.000224146	NA	NA	0.0829262	NA	NA	0.0545231	NA	NA	0	NA	NA	0	NA	NA	0	NA	NA	0	NA	NA
ENSMUSG00000014542	Clec4f	protein_coding	L17	B23	-1.78206	0.130263	0.278009	-0.0689248	0.953382	0.984098	-0.953944	0.402876	0.585678	0.737682	0.507537	1	-0.680947	0.53871	0.733824	-1.37918	0.28661	1	-0.944307	0.413412	0.613966
ENSMUSG00000014543	Klra17	protein_coding	L1	B17	1.52759	0.00612311	0.0240083	0.148708	0.813381	0.92662	1.69891	0.0023381	0.00949127	0.145287	0.817194	1	-0.392911	0.490175	0.693538	0.0802831	0.898351	1	-0.529299	0.372599	0.572212
ENSMUSG00000014547	Wdfy2	protein_coding	L3	B32	0.909971	4.41e-05	0.000317307	0.48782	0.051408	0.294642	0.872139	9.56e-05	0.000577804	-0.24384	0.334623	1	0.329673	0.141573	0.301959	0.176312	0.481994	1	0.259543	0.267282	0.456972
ENSMUSG00000014550	Rbsn	protein_coding	-	-	-0.0727081	0.592585	0.776925	-0.0895643	0.558468	0.785579	-0.0660433	0.628896	0.780215	0.0322348	0.832538	1	0.255941	0.0597947	0.16104	0.0308871	0.839282	1	0.17009	0.230671	0.413039
ENSMUSG00000014551	Mrps25	protein_coding	L6	B8	-0.186606	0.456988	0.662586	-0.22062	0.432779	0.707469	-0.422361	0.0935553	0.199659	0.138136	0.62221	1	-0.508059	0.0435993	0.126524	-0.0360894	0.897631	1	-0.618254	0.0187655	0.0614355
ENSMUSG00000014554	Dguok	protein_coding	L27	-	-0.739152	0.00162043	0.00758775	0.0582566	0.823874	0.931628	-0.963203	4.37e-05	0.000287761	-0.0737867	0.778024	1	-0.904698	0.000120587	0.000953802	-0.0805986	0.758058	1	-0.876705	0.000358475	0.00224702
ENSMUSG00000014592	Camta1	protein_coding	L19	-	-0.43542	0.0263817	0.0807808	0.0741399	0.735564	0.886838	-0.122113	0.534882	0.703073	0.153696	0.482123	1	0.123128	0.529186	0.727034	0.329554	0.130263	1	0.116592	0.567407	0.746796
ENSMUSG00000014599	Csf1	protein_coding	L15	B17	0.898265	0.0110052	0.0393117	0.663607	0.0924174	0.370603	0.79761	0.0240115	0.0676524	0.245787	0.533217	1	0.2623	0.458073	0.664992	0.181155	0.646051	1	0.486063	0.188166	0.357224
ENSMUSG00000014601	Strip1	protein_coding	-	-	0.0610273	0.586217	0.77137	0.171456	0.173441	0.480692	-0.0471513	0.676192	0.815429	-0.142529	0.259227	1	0.177482	0.114386	0.259055	-0.0360835	0.774528	1	0.050804	0.665104	0.821923
ENSMUSG00000014602	Kif1a	protein_coding	L12	B18	1.6537	2.36e-05	0.000180402	0.56931	0.196769	0.506527	1.56304	6.8e-05	0.000426123	0.0939512	0.832313	1	1.6282	3.27e-05	0.000304359	0.642785	0.143406	1	1.87299	4.37e-06	4.54e-05
ENSMUSG00000014603	Alx3	protein_coding	-	-	0	1	NA	0	1	NA	0.121337	0.902275	NA	0	1	NA	0	1	NA	0	1	NA	0	1	NA
ENSMUSG00000014606	Slc25a11	protein_coding	-	B12	0.290817	0.225388	0.414333	0.0403677	0.880477	0.956616	0.17658	0.46224	0.64058	0.024854	0.92621	1	-0.390565	0.104344	0.24224	-0.0489926	0.855141	1	-0.395299	0.115647	0.250694
ENSMUSG00000014609	Chrne	protein_coding	-	B15	-0.721331	0.349383	0.556036	-0.0928702	0.913435	NA	-0.507401	0.515778	0.687194	-0.13687	0.872211	1	-0.0739343	0.922926	0.990743	0.180878	0.8292	1	-0.265852	0.738155	0.872422
ENSMUSG00000014633	Cmc2	protein_coding	-	B12	-0.625508	0.00797764	0.0300087	-0.518657	0.0502701	0.291888	-0.688238	0.00369134	0.014039	0.349005	0.183579	1	-0.70356	0.00295987	0.0145274	0.0547396	0.835038	1	-0.907888	0.000245112	0.00160559
ENSMUSG00000014668	Chfr	protein_coding	L14	-	-0.238947	0.0177506	0.0583696	-0.190308	0.0931428	0.371587	-0.298992	0.00317254	0.012374	0.022126	0.844578	1	-0.0760321	0.451486	0.659379	-0.0534668	0.635708	1	-0.00394023	0.970154	1
ENSMUSG00000014686	Ceacam16	protein_coding	L3	B32	-0.185601	0.618559	0.798078	0.245332	0.555472	0.783856	-0.396658	0.289004	0.462774	-0.353305	0.397185	1	0.059626	0.872994	0.964245	-0.175401	0.673743	1	0.207053	0.59474	0.768368
ENSMUSG00000014704	Hoxa2	protein_coding	-	-	1.02793	0.00772243	0.029242	0.777173	0.0789788	NA	0.79985	0.0450475	0.112422	1.3033	0.0020781	0.455156	1.03026	0.00863338	0.0346464	0.68239	0.120069	1	0.821575	0.0427169	0.118046
ENSMUSG00000014725	Adam28	protein_coding	L30	-	-3.88832	3.11e-10	5.38e-09	-0.080524	0.876341	0.955065	-5.12725	1.33e-09	2.04e-08	-0.139467	0.786856	1	-1.5483	0.00175113	0.00933948	-0.187294	0.716305	1	-1.57051	0.00216605	0.0104831
ENSMUSG00000014747	Ankrd53	protein_coding	-	-	-0.0293795	0.986415	NA	0	1	NA	0.21322	0.901653	NA	0	1	NA	0.162117	0.925144	NA	0.368975	0.826752	NA	0.682827	0.690672	NA
ENSMUSG00000014748	Tex261	protein_coding	-	-	0.0509689	0.706458	0.862384	-0.0468802	0.75746	0.898832	0.11983	0.376874	0.559052	0.0347742	0.818551	1	0.18052	0.182707	0.361289	0.0728556	0.63054	1	0.227689	0.107524	0.237146
ENSMUSG00000014763	Fam120b	protein_coding	-	-	-0.0702024	0.746089	0.887454	0.15617	0.519664	0.76219	-0.35283	0.104839	0.217299	-0.29315	0.22766	1	-0.363733	0.0943082	0.225203	-0.119286	0.622994	1	-0.391889	0.0844086	0.198418
ENSMUSG00000014767	Tbp	protein_coding	-	B31	-0.316289	0.0472061	0.128139	-0.10329	0.563205	0.788082	-0.338183	0.0345446	0.0907828	0.106157	0.55128	1	-0.0725291	0.649375	0.820557	0.007205	0.967748	1	-0.124027	0.456631	0.65342
ENSMUSG00000014769	Psmb1	protein_coding	L4	B12	0.269797	0.0146585	0.0498295	-0.203247	0.101946	0.386265	0.343103	0.00194585	0.008078	0.111119	0.369659	1	0.177884	0.108224	0.248959	-0.041049	0.740468	1	0.0139158	0.904308	0.973962
ENSMUSG00000014771	Pdcd2	protein_coding	-	-	-0.0310305	0.825137	0.938725	0.0693858	0.66152	0.848952	-0.157073	0.269258	0.439924	-0.252295	0.113314	1	-0.0604294	0.669313	0.834182	-0.145502	0.358728	1	0.0007009	0.996197	1
ENSMUSG00000014773	Dll1	protein_coding	L12	B26	-0.810576	0.00583267	0.0230672	0.519779	0.112553	0.401003	-0.736196	0.0124431	0.0392025	-0.057752	0.860242	1	-0.554782	0.0592944	0.160021	0.102419	0.754673	1	-0.288763	0.346937	0.544199
ENSMUSG00000014776	Nol3	protein_coding	L27	-	-0.325298	0.378014	0.585122	0.0121695	0.976639	0.995155	-0.114466	0.758675	0.874572	0.0733731	0.858798	1	0.100964	0.784255	0.912783	0.142277	0.728863	1	0.642597	0.0891506	0.206436
ENSMUSG00000014778	Fhod1	protein_coding	L32	-	0.214804	0.343858	0.550277	0.697537	0.00592726	0.121898	0.209559	0.35626	0.537688	-0.0869823	0.731943	1	-0.283696	0.212107	0.399644	0.26912	0.288631	1	-0.157618	0.506894	0.696673
ENSMUSG00000014782	Plekhg4	protein_coding	L14	B11	5.70291	1.88e-35	8.58e-33	0.754483	0.177573	0.485618	5.89186	1.13e-37	6.16e-35	0.644381	0.248359	1	2.59655	3.51e-08	6.53e-07	-0.18108	0.76399	1	2.50617	2e-07	2.77e-06
ENSMUSG00000014786	Slc9a5	protein_coding	-	-	0.706314	0.0010476	0.00518902	0.280058	0.251841	0.560683	0.93985	1.39e-05	0.000103753	-0.239903	0.332005	1	1.09284	3.98e-07	5.95e-06	-0.0243864	0.920745	1	0.926434	3.72e-05	0.000308023
ENSMUSG00000014791	Elmo3	protein_coding	-	B37	-1.34383	4.29e-09	6.32e-08	0.253343	0.315017	0.615211	-1.53968	3.76e-11	7.57e-10	0.373908	0.136957	1	-1.23376	8.36e-08	1.44e-06	0.567039	0.0237471	0.965768	-1.55333	1.3e-10	3.32e-09
ENSMUSG00000014813	Stc1	protein_coding	L27	-	-0.100225	0.847572	0.953564	0.391778	0.499981	0.750624	-0.604116	0.255736	0.424372	0.423729	0.46445	1	1.97541	0.00012388	0.000976344	-0.0358848	0.950945	1	1.93574	0.000303823	0.00194015
ENSMUSG00000014837	4931428F04Rik	protein_coding	L27	-	-0.102015	0.761646	0.895852	0.266942	0.477693	0.736785	-0.519763	0.12581	0.249756	-0.034171	0.927718	1	-0.253314	0.453484	0.660795	-0.0552345	0.883351	1	-0.498671	0.158093	0.316146
ENSMUSG00000014846	Tppp3	protein_coding	L27	B30	-0.149739	0.734984	0.88062	-0.0143629	0.97684	0.995155	0.26939	0.542833	0.709937	0.547669	0.265742	1	-0.750599	0.0923158	0.221812	0.235164	0.633275	1	-1.21468	0.00937797	0.0353636
ENSMUSG00000014850	Msh3	protein_coding	-	B31	-0.352151	0.0479133	0.129783	-0.466751	0.0197229	0.197564	-0.512674	0.00415585	0.015542	-0.0408922	0.837312	1	-0.191994	0.281492	0.4858	-0.232915	0.242635	1	-0.259727	0.163074	0.323553
ENSMUSG00000014852	Adamts13	protein_coding	-	-	-0.894525	0.033377	0.097558	0.310939	0.501371	0.751092	-1.49683	0.000641617	0.00310436	-0.614887	0.193899	1	-0.680298	0.107496	0.247543	-0.148801	0.749176	1	-0.373398	0.391467	0.590948
ENSMUSG00000014856	Tmem208	protein_coding	-	B8	-0.341368	0.0276402	0.0839088	-0.158044	0.36436	0.654678	-0.347384	0.0259326	0.0719581	0.122005	0.481212	1	-0.230487	0.138217	0.296866	0.033859	0.845054	1	-0.459517	0.00470722	0.0200348
ENSMUSG00000014859	E2f4	protein_coding	L14	B11	-1.15782	2.25e-18	1.08e-16	-0.411022	0.00548458	0.117136	-1.1187	3.19e-17	1.53e-15	0.258375	0.0804711	1	-1.15066	3.86e-18	4.75e-16	0.241744	0.101933	1	-1.35369	1.56e-22	3.01e-20
ENSMUSG00000014867	Surf4	protein_coding	L15	B18	1.15647	1.44e-25	1.74e-23	0.143816	0.247503	0.555948	1.14821	3.61e-25	5.16e-23	-0.0575724	0.643573	1	1.20259	1.78e-27	1.14e-24	-0.0591266	0.634468	1	1.05284	9.08e-20	1.14e-17
ENSMUSG00000014873	Surf2	protein_coding	-	B31	-0.400833	0.0101822	0.0368276	-0.0274018	0.87536	0.955002	-0.504758	0.00128599	0.00563448	-0.0266864	0.878441	1	-0.365368	0.0194914	0.0667257	0.0545037	0.754449	1	-0.296393	0.0693066	0.171
ENSMUSG00000014905	Dnajb9	protein_coding	-	B4	0.753467	0.00039277	0.00219877	0.248656	0.297476	0.602624	0.261089	0.221471	0.382368	0.0108635	0.963729	1	0.593769	0.00530975	0.0234249	-0.157808	0.509263	1	0.552984	0.0129	0.0455333
ENSMUSG00000014907	Naf1	protein_coding	-	-	0.291173	0.0982034	0.225752	-0.148472	0.46153	0.72716	0.352435	0.047114	0.116563	0.123919	0.533409	1	0.652923	0.00021077	0.00154891	0.0835909	0.674146	1	0.717442	8.87e-05	0.000663089
ENSMUSG00000014932	Yes1	protein_coding	L34	-	0.654338	0.0455251	0.124538	0.396408	0.280416	0.58791	0.799141	0.0148359	0.0455274	0.373038	0.309128	1	1.2478	0.00013504	0.00105335	0.0641529	0.861553	1	1.36408	6.24e-05	0.00048559
ENSMUSG00000014956	Ppp1cb	protein_coding	-	B34	-1.41212	6.57e-08	7.97e-07	-0.311949	0.285133	0.592124	-1.41008	6.95e-08	8.19e-07	0.49693	0.0884897	1	-1.20994	3.68e-06	4.45e-05	0.0584308	0.841272	1	-1.213	9.05e-06	8.76e-05
ENSMUSG00000014959	Gorasp2	protein_coding	L12	B6	0.735375	3.39e-08	4.33e-07	0.204867	0.170393	0.476686	0.701983	1.43e-07	1.57e-06	-0.0659139	0.659427	1	1.09813	1.69e-16	1.56e-14	-0.0247846	0.868291	1	0.995157	8.76e-13	3.3e-11
ENSMUSG00000014980	Tsen15	protein_coding	-	B8	-0.770239	1.04e-05	8.5e-05	-0.395946	0.0440861	0.27577	-0.415556	0.0177601	0.0528349	0.189558	0.327717	1	-0.70368	6.3e-05	0.000544662	-0.162628	0.403523	1	-0.606949	0.000896715	0.00497413
ENSMUSG00000015001	Oc90	protein_coding	-	-	NA	NA	NA	NA	NA	NA	NA	NA	NA	NA	NA	NA	NA	NA	NA	NA	NA	NA	NA	NA	NA
ENSMUSG00000015002	Efr3a	protein_coding	-	B31	0.2594	0.0564597	0.147862	-0.00688148	0.964034	0.989175	0.119901	0.379248	0.561563	-0.0639654	0.674949	1	-0.0598804	0.660627	0.828494	-0.145065	0.341599	1	0.00356433	0.98003	1
ENSMUSG00000015013	Trappc2l	protein_coding	-	B3	0.495747	0.000697145	0.00364206	0.182381	0.271849	0.579384	0.26603	0.0722915	0.164247	0.243725	0.139861	1	-0.0247026	0.867902	0.960991	-0.012694	0.939025	1	-0.0695946	0.652478	0.812624
ENSMUSG00000015016	Acsf3	protein_coding	-	-	0.0130067	0.941164	1	0.0226737	0.909471	0.967254	-0.0721477	0.685829	0.822912	-0.107477	0.58986	1	0.0807504	0.648731	0.820121	-0.0886664	0.65572	1	0.206742	0.261051	0.450434
ENSMUSG00000015023	Ddx19a	protein_coding	-	-	-0.285533	0.0358861	0.103493	-0.388135	0.0112848	0.160213	-0.113043	0.407392	0.590444	0.0728871	0.632042	1	0.0248789	0.855025	0.953819	0.026765	0.860388	1	0.0175211	0.901901	0.972346
ENSMUSG00000015027	Galns	protein_coding	L3	B7	1.051	3.35e-09	5.01e-08	0.197787	0.323864	0.622816	0.844042	2.23e-06	1.96e-05	-0.282967	0.16027	1	1.34576	3.77e-14	2.36e-12	-0.0193825	0.922995	1	1.04759	1.7e-08	2.95e-07
ENSMUSG00000015053	Gata2	protein_coding	L32	B36	1.7856	1.04e-09	1.66e-08	0.60236	0.0670079	0.327178	2.26547	9.78e-15	3.27e-13	0.217941	0.508657	1	1.49531	3.38e-07	5.15e-06	0.322299	0.32744	1	1.64452	7.44e-08	1.12e-06
ENSMUSG00000015083	C8g	protein_coding	-	B21	0.669522	0.278488	0.478108	0.526308	0.448999	0.718898	0.948352	0.126475	0.250857	0.418138	0.547187	1	-0.195226	0.759395	0.897252	-0.0801834	0.909517	1	-0.12628	0.847834	0.942394
ENSMUSG00000015085	Entpd2	protein_coding	L22	B24	0.247917	0.417394	0.625871	0.108032	0.759142	0.89945	-0.343251	0.286167	0.459375	-0.91777	0.0155999	0.891834	-0.0308757	0.921747	0.990355	-0.501497	0.167387	1	0.604132	0.0560436	0.14551
ENSMUSG00000015087	Rabl6	protein_coding	-	-	0.0700697	0.531027	0.72757	-0.0234312	0.852027	0.943386	-0.0492435	0.661014	0.804647	-0.0815843	0.515731	1	0.136517	0.223101	0.413514	-0.00653286	0.958439	1	0.120426	0.30333	0.498084
ENSMUSG00000015090	Ptgds	protein_coding	-	B20	-3.10326	0.0111797	0.0397942	-0.832063	0.491041	0.745689	-0.274005	0.798731	0.90168	3.33668	0.00290322	0.519292	-0.817736	0.453292	0.660793	0.815324	0.475988	1	0.793587	0.463445	0.658969
ENSMUSG00000015092	Edf1	protein_coding	L6	B9	0.354445	0.0378308	0.107781	0.000970587	0.99595	1	0.225498	0.187108	0.337495	0.112261	0.556778	1	-0.00581404	0.972874	1	-0.0309599	0.871292	1	-0.132966	0.456878	0.653653
ENSMUSG00000015093	Clic3	protein_coding	L33	B27	-0.749505	0.247071	0.440321	0.149777	0.8303	0.933855	-0.959073	0.17344	0.318309	0.0878602	0.899058	1	-1.35967	0.065132	0.171862	0.68658	0.29093	1	-1.1228	0.121494	0.260549
ENSMUSG00000015094	Npdc1	protein_coding	-	B24	0.360327	0.122681	0.265827	0.572652	0.0283878	0.228296	0.440349	0.0601911	0.142026	0.202916	0.438712	1	0.41299	0.0776602	0.194983	0.06893	0.792687	1	0.787644	0.00121047	0.00641566
ENSMUSG00000015095	Fbxw5	protein_coding	-	-	-0.0414947	0.746189	0.887511	-0.0668473	0.642325	0.835977	-0.0229442	0.858398	0.940638	-0.174724	0.224652	1	-0.00848729	0.947325	1	-0.179409	0.212175	1	-0.0164191	0.90257	0.972885
ENSMUSG00000015112	Slc25a13	protein_coding	-	B4	0.43709	0.096661	0.22308	-0.68395	0.023293	0.211832	0.714604	0.00671418	0.02333	0.13197	0.655467	1	0.266585	0.31322	0.522163	-0.162057	0.585072	1	0.54134	0.0489284	0.1309
ENSMUSG00000015120	Ube2i	protein_coding	-	-	-0.232837	0.221702	0.410167	-0.249862	0.240907	0.551174	-0.070497	0.711481	0.84227	-0.0299714	0.888077	1	0.42036	0.0273424	0.0875237	-0.159193	0.454777	1	0.411096	0.0390009	0.110005
ENSMUSG00000015126	Tsr3	protein_coding	-	-	0.265799	0.109868	0.245116	-0.00564066	0.976108	0.994822	0.305411	0.0679264	0.156236	0.0502549	0.788706	1	0.562086	0.00073293	0.0044794	-0.0986097	0.599635	1	0.499121	0.0040114	0.0175376
ENSMUSG00000015127	Unkl	protein_coding	L33	B37	-0.577227	9.46e-05	0.000626811	0.0231321	0.888716	0.959832	-0.577222	0.000101914	0.000612102	0.310316	0.0596455	1	-0.250343	0.0906054	0.218805	0.0704798	0.669202	1	-0.17468	0.257768	0.446436
ENSMUSG00000015133	Lrrk1	protein_coding	L18	-	1.02716	7.54e-08	9.07e-07	0.362033	0.0905025	0.36794	0.993626	2.01e-07	2.16e-06	-0.315379	0.141214	1	0.523811	0.00616962	0.0264112	-0.1564	0.465144	1	0.576651	0.00390664	0.0171538
ENSMUSG00000015134	Aldh1a3	protein_coding	L10	B27	-0.450156	0.319443	0.523857	0.130091	0.796377	0.919377	-0.478869	0.293975	0.468277	-0.308528	0.542912	1	0.299623	0.505789	0.708519	-0.322698	0.524063	1	1.09395	0.0189161	0.0618133
ENSMUSG00000015143	Actn1	protein_coding	L12	B36	0.473957	0.0378251	0.107781	0.420401	0.0992995	0.381772	0.294171	0.19765	0.35169	-0.160843	0.528546	1	-0.140435	0.538668	0.733824	0.0298015	0.907006	1	0.0947798	0.691318	0.840353
ENSMUSG00000015149	Sirt2	protein_coding	-	B11	0.477333	7.24e-05	0.000495664	0.114575	0.396126	0.678962	0.470413	9.5e-05	0.000575094	-0.00610451	0.963936	1	0.0318604	0.791809	0.916833	-0.0249938	0.853075	1	0.102468	0.416075	0.61649
ENSMUSG00000015165	Hnrnpl	protein_coding	-	-	-0.00299895	0.980291	1	0.00141516	0.991688	1	-0.0113105	0.925835	0.98371	-0.0124055	0.927214	1	0.223517	0.0656594	0.172776	0.0739133	0.586121	1	0.248684	0.0500763	0.133365
ENSMUSG00000015176	Nolc1	protein_coding	L2	B11	-0.163934	0.371099	0.57797	-0.518849	0.0114291	0.160908	-0.192042	0.295065	0.469384	-0.0572605	0.779897	1	0.270358	0.140187	0.300006	-0.235013	0.25148	1	0.177451	0.354401	0.552259
ENSMUSG00000015189	Casd1	protein_coding	L29	B39	-0.388262	0.104667	0.236689	0.128711	0.630279	0.829376	-0.517888	0.0310266	0.0831373	-0.00262013	0.992182	1	-0.54808	0.0223667	0.0747539	-0.0294696	0.912223	1	-0.475153	0.0578244	0.149115
ENSMUSG00000015202	Cnksr3	protein_coding	L18	-	1.98833	9.39e-17	3.76e-15	0.228705	0.396414	0.679139	2.1533	2.35e-19	1.55e-17	0.0144969	0.957168	1	0.0198925	0.934344	0.997174	0.0194413	0.942534	1	0.178702	0.47761	0.671137
ENSMUSG00000015214	Mtmr1	protein_coding	-	B25	0.266706	0.147301	0.304741	0.00486611	0.981193	0.997363	0.247602	0.179395	0.326724	-0.0687487	0.739005	1	0.580236	0.00162251	0.00874391	-0.0343771	0.867596	1	0.603342	0.00170159	0.0085661
ENSMUSG00000015217	Hmgb3	protein_coding	L10	B10	-2.33744	9.97e-13	2.42e-11	-1.0142	0.00553697	0.117312	-1.51928	3.54e-06	3e-05	0.228773	0.531015	1	-1.61227	8.61e-07	1.21e-05	-0.135922	0.709789	1	-1.67336	1.03e-06	1.23e-05
ENSMUSG00000015222	Map2	protein_coding	L27	B40	-1.29554	0.000334699	0.00191343	0.46493	0.23907	0.549613	-1.34617	0.000247158	0.00134475	-0.151624	0.703341	1	-1.2833	0.000439014	0.00292086	-0.540851	0.177369	1	-1.32309	0.000500744	0.00300995
ENSMUSG00000015224	Cyp2j9	protein_coding	L29	-	-0.558529	0.303046	0.505306	-0.197381	0.745695	0.892858	-0.127169	0.815047	0.912628	-0.21979	0.717009	1	-0.964617	0.0826281	0.204054	-0.493712	0.418776	1	0.111127	0.842729	0.938999
ENSMUSG00000015242	Nipsnap3a	protein_coding	-	-	NA	NA	NA	NA	NA	NA	NA	NA	NA	NA	NA	NA	NA	NA	NA	NA	NA	NA	NA	NA	NA
ENSMUSG00000015243	Abca1	protein_coding	L13	B32	0.720614	0.00882917	0.0326596	0.278552	0.365088	0.655136	0.686992	0.0125787	0.0395645	-0.289002	0.347718	1	1.14871	2.99e-05	0.000281083	-0.111808	0.716273	1	1.39929	1.14e-06	1.36e-05
ENSMUSG00000015247	Nipsnap3b	protein_coding	L6	B8	0.510972	3.55e-07	3.85e-06	0.110221	0.340377	0.636613	0.554068	4.87e-08	5.9e-07	0.0592874	0.606565	1	0.391905	0.000115636	0.000921719	-0.00145901	0.989886	1	0.30697	0.00363975	0.0162145
ENSMUSG00000015289	Lage3	protein_coding	-	-	-0.0758766	0.704433	0.861483	-0.0766255	0.733496	0.885812	-0.0932959	0.642751	0.791341	0.234052	0.295413	1	-0.34166	0.0898074	0.217365	0.262397	0.240243	1	-0.529628	0.0118671	0.0426538
ENSMUSG00000015290	Ubl4a	protein_coding	-	-	-0.32724	0.0129051	0.0447344	-0.106642	0.470971	0.732498	-0.193201	0.144042	0.276758	0.153741	0.295796	1	-0.223468	0.0906204	0.218805	0.0762146	0.604288	1	-0.242343	0.0784684	0.188093
ENSMUSG00000015291	Gdi1	protein_coding	-	B39	-0.63833	3.35e-10	5.74e-09	0.179297	0.114221	0.40495	-0.711721	2.84e-12	6.69e-11	-0.00450065	0.96838	1	-0.379146	0.000192029	0.00142937	0.127982	0.259288	1	-0.479076	6.54e-06	6.51e-05
ENSMUSG00000015305	Sash1	protein_coding	L19	B4	0.243617	0.32573	0.531044	0.336903	0.223995	0.535009	0.325768	0.189079	0.340087	-0.264376	0.340551	1	0.177555	0.474115	0.679256	0.137429	0.619879	1	0.506269	0.0507168	0.134584
ENSMUSG00000015312	Gadd45b	protein_coding	L18	B8	1.22876	4.15e-07	4.46e-06	0.15911	0.560702	0.786813	1.11987	4.16e-06	3.48e-05	-0.362819	0.186773	1	1.36041	2.15e-08	4.16e-07	-0.135055	0.621777	1	1.03728	4.38e-05	0.000356183
ENSMUSG00000015314	Slamf6	protein_coding	L35	B39	0.447192	0.112231	0.249219	0.308682	0.326488	0.62464	-0.194663	0.489847	0.665276	-0.443531	0.159024	1	0.593397	0.0351066	0.106795	-0.106663	0.734651	1	0.579681	0.0489008	0.130855
ENSMUSG00000015316	Slamf1	protein_coding	L6	B36	1.18267	0.000137154	0.000874147	0.484827	0.162738	0.469329	1.17496	0.000154279	0.000880632	-0.570384	0.102845	1	0.526297	0.0905484	0.218758	0.00284929	0.993465	1	0.692147	0.0329322	0.0960031
ENSMUSG00000015335	Zdhhc12	protein_coding	L14	-	0.51943	0.000921769	0.00465996	0.24351	0.169051	0.475493	0.387782	0.0141008	0.0436622	-0.140539	0.430019	1	0.432583	0.00605227	0.0260344	-0.0625877	0.72433	1	0.320165	0.0513945	0.136
ENSMUSG00000015337	Endog	protein_coding	L33	B12	0.942916	8.93e-05	0.000595533	0.465226	0.0907323	0.368192	1.00196	3.7e-05	0.000248034	-0.07812	0.780666	1	1.17462	1.14e-06	1.55e-05	0.173479	0.529862	1	1.01591	5.1e-05	0.000406749
ENSMUSG00000015340	Cybb	protein_coding	L7	B7	1.43487	3.7e-05	0.000270695	0.164171	0.67241	0.855103	1.45731	2.79e-05	0.000193027	-0.239322	0.537681	1	-0.00983881	0.97744	1	-0.239134	0.537985	1	-0.115537	0.750696	0.881576
ENSMUSG00000015341	Golga7	protein_coding	-	-	-0.27051	0.00480805	0.0195572	0.0146428	0.891826	0.960932	-0.129279	0.179703	0.327202	0.256028	0.016855	0.911735	-0.169375	0.0784303	0.196388	0.0727951	0.497416	1	-0.259675	0.00974783	0.036477
ENSMUSG00000015342	Xk	protein_coding	-	B34	-2.84277	8.03e-26	1.03e-23	-0.711069	0.0179873	0.191701	-2.29211	2.42e-17	1.18e-15	0.521194	0.082148	1	-2.51638	1.46e-20	3.02e-18	0.133087	0.657243	1	-2.74075	3.77e-22	6.68e-20
ENSMUSG00000015354	Pcolce2	protein_coding	L33	B27	-1.08605	0.00317953	0.0136376	0.17561	0.666681	0.851835	-1.54855	3.73e-05	0.000249255	-0.859476	0.0377144	1	-1.48762	6.87e-05	0.000587223	0.0128507	0.974844	1	-0.92273	0.0165673	0.0555109
ENSMUSG00000015355	Cd48	protein_coding	L35	B10	1.05739	0.000212375	0.00129242	0.156683	0.623565	0.825793	0.850623	0.00290178	0.0114743	-0.278033	0.384108	1	0.335775	0.239966	0.435389	-0.133681	0.675451	1	0.340237	0.254553	0.4422
ENSMUSG00000015357	Clpx	protein_coding	-	-	-0.47086	0.0448136	0.122938	-0.367848	0.161858	0.468744	-0.256821	0.274503	0.445773	0.190202	0.467761	1	-0.201252	0.391393	0.604065	-0.0680881	0.795087	1	-0.1867	0.446482	0.64458
ENSMUSG00000015363	Trabd	protein_coding	L18	-	0.456144	0.00363311	0.0153336	0.284458	0.105543	0.391073	0.265215	0.0916793	0.196719	-0.354951	0.0441862	1	0.743477	2.15e-06	2.75e-05	-0.155315	0.377569	1	0.499447	0.00232273	0.0111355
ENSMUSG00000015365	Mov10l1	protein_coding	L22	-	0	1	1	0	1	NA	0	1	1	0	1	1	0	1	1	0	1	1	0	1	1
ENSMUSG00000015377	Dennd6b	protein_coding	-	B37	-0.495927	0.0105371	0.0378683	0.149427	0.490301	0.744996	-0.777109	6.99e-05	0.000436516	-0.329612	0.129429	1	-0.125036	0.519118	0.718968	-0.053682	0.80427	1	-0.104955	0.604079	0.775364
ENSMUSG00000015396	Cd83	protein_coding	L8	B28	0.0512972	0.856507	0.958919	0.492994	0.119664	0.412819	-0.45551	0.108875	0.223747	-0.456597	0.150124	1	0.414631	0.143874	0.305363	-0.189039	0.551005	1	0.262187	0.376614	0.576351
ENSMUSG00000015401	Tmem27	protein_coding	-	-	-1.22997	0.225245	0.414228	-0.83413	0.459398	NA	-2.69143	0.0181586	0.0537202	-0.555003	0.616705	1	-2.90519	0.01181	0.0447507	-2.20475	0.0676887	1	-3.19416	0.00826724	0.0318933
ENSMUSG00000015405	Ace2	protein_coding	L31	-	-0.73746	0.26296	0.460203	0.431212	0.527814	0.767383	-1.03886	0.15767	0.296904	0.800565	0.214677	1	0.20702	0.738696	0.884006	-0.228156	0.753683	1	-0.296111	0.656187	0.815278
ENSMUSG00000015437	Gzmb	protein_coding	L35	B15	6.33125	2.44e-76	5.93e-72	-0.470292	0.230537	0.541498	5.61599	1.96e-60	5.6e-57	-0.267101	0.493213	1	5.84299	2.81e-65	6.81e-61	-1.05222	0.00784021	0.509001	5.69509	3.26e-57	3.84e-53
ENSMUSG00000015441	Gzmf	protein_coding	-	-	2.97012	0.062669	0.160349	0	1	NA	2.20054	0.172326	0.316901	0	1	1	2.11774	0.188787	0.369663	0	1	1	3.09868	0.0580944	0.14955
ENSMUSG00000015443	Gzmn	protein_coding	-	-	NA	NA	NA	NA	NA	NA	NA	NA	NA	NA	NA	NA	NA	NA	NA	NA	NA	NA	NA	NA	NA
ENSMUSG00000015451	C4a	processed_transcript	-	-	1.18681	0.000168191	0.0010511	0.314403	0.38745	0.672703	1.03654	0.00116554	0.00517753	0.101356	0.781323	1	1.03449	0.00115645	0.00656792	0.249487	0.490242	1	1.48336	5.85e-06	5.88e-05
ENSMUSG00000015452	Ager	protein_coding	L33	B27	0.462553	0.329044	0.534758	0.487474	0.356744	0.64881	0.975123	0.0396505	0.1016	0.0667305	0.899804	1	1.7914	0.000151562	0.00116463	0.0605446	0.909006	1	1.96162	6.99e-05	0.000536019
ENSMUSG00000015461	Atf6b	protein_coding	-	-	0.709414	0.00326803	0.0139628	0.269737	0.317386	0.617945	0.308577	0.201309	0.356545	-0.194042	0.472383	1	0.163023	0.499622	0.702519	-0.0298946	0.911787	1	0.00413366	0.986935	1
ENSMUSG00000015467	Egfl8	protein_coding	-	-	0.434989	0.169882	0.337886	0.364295	0.311648	NA	1.19518	0.000150776	0.000861927	-0.117696	0.748105	1	-0.0466331	0.886189	0.971552	-0.100904	0.782126	1	0.0779714	0.816178	0.924046
ENSMUSG00000015468	Notch4	protein_coding	L33	B27	-0.277172	0.444561	0.65099	0.503383	0.212811	0.523576	-0.464224	0.202338	0.358027	-0.0513725	0.89908	1	0.0795109	0.826444	0.936722	0.0358665	0.92937	1	-0.035531	0.925255	0.985848
ENSMUSG00000015474	Ppt2	protein_coding	-	B18	1.65571	1.5e-18	7.35e-17	0.475994	0.0250475	0.218016	1.77998	3.88e-21	3.22e-19	-0.230461	0.282259	1	-0.0661615	0.729053	0.877476	-0.0767647	0.719181	1	0.0644983	0.745611	0.878084
ENSMUSG00000015476	Prrt1	protein_coding	-	B19	-0.627533	0.108848	0.243557	0.854344	0.0485865	0.287439	-0.233551	0.551289	0.71752	-0.122505	0.77902	1	0.521277	0.180419	0.358253	0.0820564	0.850466	1	0.668236	0.0994416	0.223568
ENSMUSG00000015478	Rnf5	protein_coding	L29	B31	-0.466803	0.0658874	0.166563	-0.0235591	0.933807	0.976932	-0.714992	0.00496208	0.0180472	0.128727	0.649652	1	-0.774693	0.0023255	0.0118503	0.0966601	0.733005	1	-1.04284	8.88e-05	0.000663504
ENSMUSG00000015484	Fam163a	protein_coding	-	-	0.79146	0.562407	0.75241	0	1	NA	2.27739	0.080972	0.178976	0	1	1	3.27358	0.00963669	0.038025	0	1	1	3.89819	0.0022971	0.0110384
ENSMUSG00000015488	Cacfd1	protein_coding	-	B31	0.184645	0.186482	0.361585	0.144404	0.360262	0.651161	0.0910427	0.518921	0.689576	-0.270138	0.0894368	1	0.541052	0.000109435	0.000880818	-0.0174607	0.911828	1	0.548705	0.000163732	0.00112931
ENSMUSG00000015501	Hivep2	protein_coding	-	B39	-0.107741	0.607749	0.788696	0.450128	0.0549214	0.302956	-0.544177	0.00970022	0.0318287	-0.540771	0.0214534	0.965102	-0.0907458	0.665743	0.831758	-0.0689367	0.76896	1	-0.18513	0.399132	0.598768
ENSMUSG00000015519	2310057J18Rik	protein_coding	-	B25	0	1	NA	0	1	NA	0	1	NA	0	1	NA	0	1	NA	0	1	NA	0	1	NA
ENSMUSG00000015522	Arnt	protein_coding	-	B5	-0.209706	0.100285	0.229457	-0.06935	0.627756	0.828202	0.0272543	0.831114	0.922452	0.111023	0.436599	1	0.0486367	0.703266	0.858584	0.033425	0.814826	1	0.0679106	0.61054	0.779849
ENSMUSG00000015533	Itga2	protein_coding	L13	B36	-0.0722208	0.855489	0.958471	0.274935	0.534707	0.771615	0.411329	0.299784	0.474593	-0.170478	0.701048	1	0.237555	0.549345	0.742348	-0.195819	0.65909	1	0.424699	0.304481	0.499558
ENSMUSG00000015536	Mocs2	protein_coding	-	B8	0.52904	0.00219953	0.00990727	-0.101306	0.604982	0.814958	0.512201	0.00316967	0.0123649	0.199906	0.303741	1	0.47853	0.00578709	0.025151	-0.0357393	0.854497	1	0.510974	0.00469022	0.0199805
ENSMUSG00000015542	Nat9	protein_coding	-	B9	0.441925	0.025174	0.0777008	0.246934	0.268662	0.576935	0.317801	0.110879	0.226943	-0.0780205	0.728096	1	0.108002	0.588486	0.776337	-0.175784	0.433849	1	-0.0164363	0.937049	0.993046
ENSMUSG00000015568	Lpl	protein_coding	L12	B13	0.845339	0.0396924	0.11185	0.135939	0.766936	0.904174	0.854572	0.0376299	0.0973597	0.256214	0.576313	1	-0.178003	0.665224	0.831307	0.0812049	0.859445	1	0.363211	0.397826	0.597677
ENSMUSG00000015575	Atp6v0e	protein_coding	-	B3	0.350001	0.0141045	0.0482643	-0.0461468	0.773314	0.907191	0.386007	0.00690164	0.023869	0.0770516	0.629865	1	0.0644572	0.652196	0.822742	0.0618152	0.69892	1	-0.0448675	0.763962	0.891638
ENSMUSG00000015579	Nkx2-5	protein_coding	L22	-	0.222012	0.699718	0.858297	0.781845	0.221623	NA	0.227611	0.693397	0.829053	0.412295	0.519872	1	0.536562	0.351452	0.56534	0.310491	0.628003	1	1.06139	0.0764541	0.184257
ENSMUSG00000015597	Zfp318	protein_coding	-	B39	-0.272914	0.198571	0.378402	0.428641	0.0706557	0.334535	-0.943376	9.28e-06	7.2e-05	-0.289658	0.222383	1	-0.308227	0.146766	0.309821	0.19772	0.404393	1	-0.274836	0.215731	0.394344
ENSMUSG00000015599	Ttbk1	protein_coding	-	B38	-0.187573	0.689399	0.85138	0.672746	0.193331	NA	-0.658559	0.177576	0.324211	0.0506037	0.923459	1	0.873086	0.0587564	0.158887	0.827285	0.106064	1	0.861836	0.0719118	0.17626
ENSMUSG00000015605	Srf	protein_coding	L15	-	0.56166	1.22e-05	9.84e-05	0.408456	0.00455653	0.107389	0.459817	0.000356561	0.00185956	-0.00365198	0.979814	1	0.709101	3.45e-08	6.42e-07	0.18918	0.188934	1	0.672425	5.44e-07	6.88e-06
ENSMUSG00000015619	Gata3	protein_coding	L27	B41	0.748046	0.00528318	0.0212123	0.811996	0.00689656	0.128384	-0.0463772	0.865784	0.94509	-0.12634	0.680642	1	1.04364	0.000101616	0.000826669	0.0682812	0.822555	1	1.20599	1.52e-05	0.000138874
ENSMUSG00000015627	Gata5	protein_coding	L27	B26	1.22651	0.0582649	0.151593	0.267603	0.726385	0.8823	1.56146	0.0164529	0.0496452	0.678822	0.357307	1	-0.94063	0.208589	0.395133	0.745229	0.308784	1	-0.845225	0.265415	0.454735
ENSMUSG00000015647	Lama5	protein_coding	L18	B26	0.269482	0.490478	0.692923	0.219424	0.61522	0.820367	0.546934	0.161897	0.303027	-0.220578	0.613813	1	1.81093	3.48e-06	4.22e-05	-0.152178	0.727564	1	2.27138	2.48e-08	4.17e-07
ENSMUSG00000015652	Steap1	protein_coding	L10	-	3.63388	0.000322654	0.00185445	-0.534683	0.695959	NA	4.05245	6.2e-05	0.000393635	1.11082	0.358203	1	4.11675	4.53e-05	0.000408115	0.0633922	0.96191	1	4.23027	3.34e-05	0.000279668
ENSMUSG00000015653	Steap2	protein_coding	L12	B26	2.52485	4.34e-12	9.65e-11	-0.0174147	0.967767	0.990503	2.91884	1.25e-15	4.69e-14	0.298215	0.479911	1	1.17015	0.00161397	0.00870752	-0.0460832	0.914116	1	1.84058	1.37e-06	1.61e-05
ENSMUSG00000015656	Hspa8	protein_coding	L7	B13	0.760823	0.000374224	0.00210955	0.082949	0.72849	0.883464	0.781987	0.000255699	0.00138431	0.315303	0.186977	1	0.358979	0.093247	0.223275	-0.0405102	0.865377	1	0.336033	0.132911	0.278624
ENSMUSG00000015659	Serac1	protein_coding	L20	-	-0.0364345	0.868946	0.966188	0.124772	0.616372	0.820771	0.167191	0.451929	0.631295	-0.0172337	0.944846	1	0.123381	0.578114	0.767958	-0.0295363	0.90546	1	0.0225636	0.922219	0.98442
ENSMUSG00000015665	Awat1	protein_coding	L8	-	1.81223	0.299369	0.501209	0	1	NA	2.36066	0.17642	0.322693	2.54273	0.14392	1	0	1	1	0	1	1	0.557868	0.749715	0.880776
ENSMUSG00000015668	Pdzd11	protein_coding	-	B9	-0.601538	0.003092	0.0133163	-0.51067	0.0251654	0.218016	-0.794212	0.00010089	0.000606109	0.251791	0.266868	1	-1.09838	7.85e-08	1.36e-06	0.0183157	0.93568	1	-1.10225	2.45e-07	3.35e-06
ENSMUSG00000015671	Psma2	protein_coding	L4	B12	0.339566	0.00807376	0.0303138	-0.442381	0.00215824	0.0794501	0.410682	0.00137699	0.00599245	0.132789	0.355	1	0.21759	0.0901012	0.217894	-0.155843	0.278246	1	0.157221	0.241191	0.425765
ENSMUSG00000015672	Mrpl32	protein_coding	L4	B34	-0.148792	0.476495	0.680816	-0.334251	0.154819	0.459525	-0.189222	0.366921	0.548667	0.377679	0.10552	1	-0.115798	0.580296	0.769886	-0.025411	0.913469	1	-0.418588	0.0560306	0.145492
ENSMUSG00000015697	Setdb1	protein_coding	-	B31	-0.0808589	0.446964	0.653483	-0.18317	0.125409	0.421383	-0.00939869	0.92977	0.985969	-0.00978607	0.934548	1	-0.124371	0.243413	0.4398	-0.107297	0.368001	1	-0.114769	0.302431	0.497059
ENSMUSG00000015702	Anxa9	protein_coding	L24	B6	0.0164376	0.957463	1	-0.422153	0.224963	0.536276	0.184959	0.549455	0.715881	0.0206288	0.952354	1	-0.484085	0.119057	0.266155	-0.080401	0.815912	1	-0.829662	0.0107408	0.039449
ENSMUSG00000015709	Arnt2	protein_coding	L26	-	0.85905	0.0546161	0.143967	0.823305	0.0989865	0.38163	1.19596	0.00751064	0.0256268	0.239491	0.632667	1	-0.213604	0.636062	0.81059	0.000241216	0.999617	1	0.43527	0.352333	0.550054
ENSMUSG00000015711	Prune	protein_coding	-	-	-0.0785809	0.624482	0.802653	-0.181822	0.314748	0.614922	0.256721	0.110384	0.22615	0.0200599	0.911267	1	-0.0197546	0.902347	0.979166	0.00625914	0.972242	1	0.0456179	0.785783	0.905466
ENSMUSG00000015714	Cers2	protein_coding	-	B6	0.0581248	0.612216	0.792629	-0.0831441	0.517688	0.761394	0.144162	0.20928	0.366769	0.0431174	0.736939	1	0.0930125	0.417754	0.62777	0.0100976	0.937287	1	0.0692408	0.563737	0.743835
ENSMUSG00000015721	Nlrp5	protein_coding	-	-	0	1	NA	0	1	NA	0	1	NA	0	1	NA	0	1	NA	0	1	NA	0	1	NA
ENSMUSG00000015733	Capza2	protein_coding	L1	B13	0.904223	1.09e-07	1.27e-06	0.0366867	0.84744	0.941635	1.02276	1.91e-09	2.86e-08	0.0359382	0.850458	1	0.319323	0.0610137	0.163508	-0.107822	0.571717	1	0.379213	0.0332625	0.0968462
ENSMUSG00000015745	Plekho1	protein_coding	L6	B35	0.503081	0.0111447	0.0396814	0.525693	0.0177052	0.190793	0.502637	0.011297	0.0361792	-0.272139	0.220647	1	0.642656	0.00119147	0.00673529	0.0994174	0.653991	1	0.633559	0.00223159	0.0107631
ENSMUSG00000015747	Vps45	protein_coding	L6	B9	-0.101782	0.702968	0.860429	-0.316818	0.291313	0.598007	-0.335879	0.210808	0.368713	0.130107	0.662912	1	-0.557626	0.0379033	0.113509	-0.142932	0.63264	1	-0.598159	0.032895	0.0959184
ENSMUSG00000015748	Prpf3	protein_coding	-	-	-0.594077	1.29e-06	1.27e-05	-0.321734	0.0194312	0.196514	-0.619162	5.11e-07	5.06e-06	0.0448899	0.743213	1	-0.387662	0.0016072	0.00867875	-0.128864	0.347391	1	-0.496176	0.000111394	0.000807787
ENSMUSG00000015749	Anp32e	protein_coding	-	B34	-0.878506	5.01e-09	7.3e-08	-0.599844	0.000358828	0.0346393	-0.818789	5.2e-08	6.26e-07	0.264479	0.114947	1	-0.620307	3.67e-05	0.000338068	0.00399592	0.981004	1	-0.694006	1e-05	9.59e-05
ENSMUSG00000015750	Aph1a	protein_coding	L15	B13	0.725158	0.000318048	0.00183119	0.0843373	0.708793	0.873572	0.937107	3.33e-06	2.83e-05	-0.172505	0.445214	1	0.389076	0.0537867	0.148512	-0.109147	0.628832	1	0.28107	0.182472	0.350157
ENSMUSG00000015755	Tab2	protein_coding	-	B33	-0.156548	0.432793	0.640368	-0.0573506	0.797121	0.919747	0.062543	0.754043	0.871845	0.1532	0.492105	1	-0.0377411	0.850035	0.950807	0.206388	0.354668	1	0.00417934	0.984021	1
ENSMUSG00000015757	Ppil4	protein_coding	-	-	-0.662759	0.00273312	0.0119446	-0.155419	0.529579	0.768051	-0.469082	0.0341112	0.0897639	0.210387	0.394159	1	-0.281684	0.202877	0.387949	0.0157287	0.94922	1	-0.26224	0.256606	0.445011
ENSMUSG00000015759	Cnih1	protein_coding	-	B12	-0.0663898	0.64722	0.820178	-0.297823	0.0686898	0.33119	0.0914354	0.529733	0.698873	0.300024	0.0643085	1	0.249211	0.0860199	0.210523	0.112174	0.489612	1	0.207624	0.170604	0.333664
ENSMUSG00000015766	Eps8	protein_coding	L10	B4	1.37124	9.59e-14	2.65e-12	0.54679	0.00848746	0.141059	1.28752	3.24e-12	7.55e-11	0.324129	0.11924	1	1.23786	2.05e-11	7.46e-10	0.181596	0.383313	1	1.59882	8.53e-17	6.3e-15
ENSMUSG00000015776	Med22	protein_coding	-	-	-0.471524	0.000291089	0.00169896	-0.290282	0.0473614	0.28361	-0.241437	0.064462	0.150118	0.06079	0.675851	1	-0.352943	0.00685556	0.0287388	-0.0885917	0.542672	1	-0.369613	0.00664399	0.0266744
ENSMUSG00000015787	Abo	protein_coding	-	-	0	1	1	0	1	NA	0.195757	0.843173	NA	0	1	NA	0	1	1	0	1	1	0	1	NA
ENSMUSG00000015790	Surf1	protein_coding	-	-	0.197338	0.192	0.369227	0.00363184	0.98298	0.998508	0.170297	0.262248	0.431954	-0.0554864	0.744238	1	0.0751347	0.620723	0.800486	-0.117499	0.489594	1	0.023407	0.882574	0.961761
ENSMUSG00000015804	Med28	protein_coding	-	B1	0.0315096	0.844015	0.951302	-0.0327812	0.855603	0.944456	0.0115919	0.942568	0.993604	0.0804272	0.654233	1	-0.351291	0.029409	0.0927316	-0.156796	0.383561	1	-0.445942	0.00809623	0.031331
ENSMUSG00000015806	Qdpr	protein_coding	L27	B12	-0.0771357	0.739659	0.883314	-0.121249	0.641212	0.835266	0.0204466	0.929942	0.98606	0.0365033	0.888215	1	-0.260464	0.263062	0.46388	-0.122307	0.63784	1	-0.133765	0.581802	0.758419
ENSMUSG00000015812	Gnrh1	protein_coding	-	-	-1.21595	0.000367552	0.0020758	0.027415	0.941532	NA	-1.30018	0.000211481	0.00116896	0.165323	0.655643	1	-0.467433	0.165827	0.337349	0.42817	0.244194	1	-0.334425	0.337874	0.535092
ENSMUSG00000015829	Tnr	protein_coding	L34	-	2.06136	0.0526543	0.139829	1.29813	0.290299	NA	2.97894	0.00452376	0.0167024	0.720704	0.572498	1	1.8308	0.0942951	0.225203	0.0648685	0.961853	1	1.87093	0.0897191	0.207325
ENSMUSG00000015837	Sqstm1	protein_coding	L18	B34	0.189674	0.3466	0.553229	0.144335	0.521708	0.763558	0.335566	0.0959675	0.203423	0.258011	0.251952	1	-0.0532325	0.791754	0.916832	0.263494	0.241981	1	-0.0512735	0.807794	0.918922
ENSMUSG00000015839	Nfe2l2	protein_coding	L13	B17	0.0133742	0.917162	0.994094	-0.0113945	0.936974	0.977934	0.249276	0.0527974	0.127726	0.371055	0.00983468	0.780111	-0.323757	0.0120514	0.0454453	0.151186	0.293172	1	-0.221633	0.0997439	0.224098
ENSMUSG00000015843	Rxrg	protein_coding	L22	-	-1.37358	0.00359933	0.0152095	0.525364	0.290805	0.597475	-2.4857	5.13e-06	4.2e-05	0.307634	0.537402	1	-0.80278	0.08592	0.210363	0.441675	0.372627	1	0.0137282	0.97659	1
ENSMUSG00000015846	Rxra	protein_coding	L20	B4	0.758923	9.65e-07	9.69e-06	0.490023	0.00475387	0.109891	0.557626	0.000329525	0.00173317	-0.140053	0.421267	1	0.244211	0.116063	0.261584	0.119783	0.490543	1	0.612504	0.000157176	0.00109176
ENSMUSG00000015850	Adamtsl4	protein_coding	L18	B18	2.16581	1.73e-14	5.25e-13	0.752089	0.0184356	0.193716	2.55015	1.79e-19	1.2e-17	-0.300396	0.356974	1	2.05773	3.55e-13	1.83e-11	0.304027	0.342957	1	2.4264	1.61e-16	1.13e-14
ENSMUSG00000015852	Fcrls	protein_coding	L27	B30	-1.35314	0.108424	0.242988	-0.332564	0.718257	0.878798	-1.98559	0.0259427	0.0719776	-0.638748	0.49086	1	-0.735523	0.379526	0.592766	-0.924284	0.322823	1	-0.524795	0.54259	0.727
ENSMUSG00000015854	Cd5l	protein_coding	L6	B4	1.31488	0.0352416	0.101955	-0.0249962	0.971265	0.991946	0.870414	0.16339	0.30485	-0.221108	0.750008	1	-1.19013	0.0567608	0.154785	0.0964066	0.889501	1	-1.88003	0.00394478	0.0172847
ENSMUSG00000015869	Prpsap1	protein_coding	-	-	0.132126	0.31891	0.523197	0.194244	0.191935	0.501285	0.132257	0.320692	0.498418	0.0321521	0.829064	1	0.0848504	0.523683	0.722814	-0.0443004	0.766116	1	0.0566179	0.68337	0.834462
ENSMUSG00000015879	Fam184b	protein_coding	-	-	-3.77289	0.00104556	0.00518101	-0.0675326	0.948945	NA	-2.85693	0.00975718	0.0319723	-0.417437	0.694129	1	-1.32175	0.182936	0.361474	-1.37558	0.211377	1	-1.21526	0.233362	0.416244
ENSMUSG00000015880	Ncapg	protein_coding	L6	B10	-1.08091	0.00306564	0.0132263	-0.948001	0.0200021	0.198824	-1.08677	0.0029223	0.0115395	0.337126	0.407585	1	-0.9841	0.00703333	0.029337	-0.000761982	0.998507	1	-1.22348	0.00134672	0.00702098
ENSMUSG00000015882	Lcorl	protein_coding	L6	B31	-0.305977	0.316072	0.520195	-0.124593	0.715216	0.876461	-0.23994	0.432729	0.614027	0.232952	0.493983	1	0.259638	0.394653	0.60728	-0.0928278	0.785456	1	0.0828514	0.794912	0.910905
ENSMUSG00000015889	Lta4h	protein_coding	-	-	0.227788	0.0319375	0.0939605	0.0359054	0.763843	0.90255	0.501234	2.45e-06	2.14e-05	0.197401	0.0973822	1	0.109987	0.302117	0.509183	0.038792	0.744851	1	0.313519	0.00474484	0.0201512
ENSMUSG00000015890	Amdhd1	protein_coding	-	B23	0.171007	0.829895	0.942259	0.611558	0.488193	0.743243	0.0641748	0.937956	0.990676	0.263917	0.768053	1	1.27202	0.100341	0.235427	-0.0857836	0.925304	1	0.608738	0.45515	0.652131
ENSMUSG00000015932	Dstn	protein_coding	-	B18	0.74874	0.000106429	0.000697567	0.0880961	0.683972	0.860958	1.16524	1.64e-09	2.48e-08	0.216246	0.317283	1	0.653456	0.000725315	0.00444294	0.0403924	0.851866	1	0.853938	2.36e-05	0.000205724
ENSMUSG00000015937	H2afy	protein_coding	L3	-	0.677985	1.92e-13	5.13e-12	0.220197	0.0335309	0.244427	0.629806	9.44e-12	2.06e-10	-0.154657	0.136366	1	0.522704	1.54e-08	3.09e-07	-0.00366799	0.971759	1	0.480507	6.36e-07	7.96e-06
ENSMUSG00000015942	Gtf2ird2	protein_coding	-	-	-0.0434565	0.838693	0.947907	0.295894	0.215814	0.52631	-0.331494	0.12429	0.247547	-0.173782	0.469675	1	0.183394	0.39112	0.604038	0.0468719	0.844659	1	0.228573	0.304991	0.500047
ENSMUSG00000015943	Bola1	protein_coding	-	-	-0.377237	0.153524	0.31408	-0.510751	0.0877553	0.363866	-0.520736	0.0509869	0.124229	0.143169	0.627412	1	-0.229396	0.386914	0.600209	-0.229	0.439622	1	-0.545964	0.0491646	0.131345
ENSMUSG00000015944	Gatsl2	protein_coding	-	B4	1.04885	5.5e-06	4.74e-05	0.375612	0.14816	0.451355	1.2235	1.2e-07	1.35e-06	-0.219539	0.401137	1	0.793609	0.000609081	0.00382763	0.152341	0.557639	1	1.06761	9.53e-06	9.18e-05
ENSMUSG00000015947	Fcgr1	protein_coding	L5	B18	3.07861	5.19e-24	5.12e-22	0.0697289	0.83937	0.937487	2.99418	8.92e-23	9.33e-21	-0.0775248	0.821727	1	0.366948	0.231935	0.425434	-0.554791	0.108632	1	-0.317585	0.323794	0.52006
ENSMUSG00000015950	Ncf1	protein_coding	L14	B13	0.805569	0.0197799	0.0638214	0.397624	0.30277	0.606404	0.773995	0.0251673	0.0702775	-0.27733	0.47245	1	-0.103491	0.764737	0.900967	0.058066	0.880388	1	-0.0124425	0.972535	1
ENSMUSG00000015957	Wnt11	protein_coding	L20	B30	0.0462125	0.918256	0.994534	0.699107	0.161311	0.468227	-0.18448	0.689205	0.825668	-0.421729	0.41774	1	0.807871	0.0705191	0.181675	0.29907	0.551667	1	0.864389	0.0616579	0.156856
ENSMUSG00000015961	Adss	protein_coding	-	-	0.0105629	0.930871	1	-0.313913	0.0221719	0.208215	0.143118	0.241054	0.406791	-0.00383508	0.977594	1	0.023069	0.850093	0.950807	-0.161828	0.236368	1	0.181686	0.153433	0.309451
ENSMUSG00000015962	1700016C15Rik	protein_coding	-	-	-0.0441933	0.979339	1	0	1	NA	0	1	NA	0	1	NA	0	1	1	0	1	1	0	1	NA
ENSMUSG00000015966	Il17rb	protein_coding	L37	B19	-2.81487	1.26e-07	1.46e-06	0.215154	0.686663	0.862574	-2.18462	3.48e-05	0.000234573	0.424232	0.422926	1	-0.292306	0.544224	0.738075	0.167287	0.752935	1	-0.332151	0.507576	0.697203
ENSMUSG00000015968	Cacna1d	protein_coding	L11	B5	0.200105	0.539217	0.734514	0.363767	0.318661	0.618876	0.98268	0.00253287	0.0101934	-0.46383	0.207946	1	0.505653	0.121013	0.269311	-0.00834458	0.981785	1	0.834553	0.0139539	0.0484268
ENSMUSG00000015970	Chdh	protein_coding	L23	B19	0.0562243	0.899309	0.98329	0.432523	0.382973	0.668478	0.826264	0.0625919	0.146678	0.140366	0.77744	1	-0.335287	0.453667	0.660932	0.349466	0.480369	1	-0.565233	0.22671	0.407898
ENSMUSG00000015971	Actr8	protein_coding	-	-	-0.195004	0.0473101	0.128407	-0.0701938	0.529195	0.768037	-0.137317	0.167785	0.310973	-0.0193032	0.861669	1	-0.0919358	0.35334	0.567135	-0.170996	0.123846	1	-0.0835008	0.416842	0.617199
ENSMUSG00000015980	Lrrc27	protein_coding	-	B17	0.145502	0.661303	0.830372	0.120259	0.749412	0.894616	0.446757	0.180697	0.328494	0.396224	0.286093	1	0.0907843	0.786751	0.913681	0.19263	0.605515	1	0.249272	0.472441	0.666254
ENSMUSG00000015981	Stk32c	protein_coding	L35	B14	0.951795	0.000469571	0.00257637	0.316637	0.304392	0.607827	1.15157	2.46e-05	0.000172135	-0.150935	0.6274	1	0.441856	0.107888	0.248305	-0.321808	0.302175	1	0.377831	0.186794	0.35573
ENSMUSG00000015994	Fnta	protein_coding	-	-	-0.265034	0.0246491	0.0764254	-0.0262956	0.842743	0.938854	-0.122401	0.301789	0.477041	0.184613	0.161392	1	0.129444	0.272527	0.47572	0.0590121	0.654662	1	0.162336	0.186728	0.355697
ENSMUSG00000016018	Skiv2l2	protein_coding	-	-	-0.403859	0.0160757	0.0536912	-0.428967	0.0224525	0.208852	-0.451709	0.00719015	0.0246844	0.120921	0.518905	1	-0.327711	0.0509755	0.142404	-0.131358	0.483721	1	-0.332545	0.0580747	0.149515
ENSMUSG00000016024	Lbp	protein_coding	L21	B7	2.44813	4.14e-14	1.2e-12	0.917072	0.0126605	0.166313	3.07757	2.04e-21	1.77e-19	0.8163	0.026347	1	2.62249	6.2e-16	5.26e-14	0.953648	0.00912138	0.566362	3.11217	2.02e-20	2.75e-18
ENSMUSG00000016028	Celsr1	protein_coding	L20	B41	0.928356	0.00203556	0.00923909	0.297159	0.378148	0.665102	0.787351	0.00900164	0.0298362	-0.274795	0.416463	1	0.748347	0.0130141	0.0483386	-0.11638	0.730311	1	0.893069	0.00452288	0.0193515
ENSMUSG00000016087	Fli1	protein_coding	L1	B33	0.100795	0.539493	0.734709	0.37443	0.0415687	0.268112	-0.0408842	0.803934	0.904789	-0.402216	0.0291931	1	0.283431	0.0846712	0.207935	0.133672	0.466994	1	0.279967	0.103033	0.229584
ENSMUSG00000016128	Stard13	protein_coding	L33	B4	0.68856	0.00822428	0.0307646	0.46931	0.111969	0.400218	1.03193	7.89e-05	0.000487539	-0.13546	0.65259	1	0.176525	0.506477	0.708799	-0.0708837	0.812708	1	0.546741	0.0452538	0.123308
ENSMUSG00000016150	Tenm1	protein_coding	-	-	0.17023	0.922437	0.9971	2.11396	0.223774	NA	0.42916	0.806098	0.906198	0	1	1	0	1	1	0	1	1	0	1	1
ENSMUSG00000016179	Camk1g	protein_coding	-	-	-0.325531	0.753729	0.891512	1.07089	0.334149	NA	-2.18621	0.0670395	0.154584	1.27286	0.247348	1	-0.562268	0.597809	0.783514	1.2093	0.271692	1	0.605919	0.565094	0.744917
ENSMUSG00000016181	Diexf	protein_coding	-	-	-0.192288	0.143426	0.298458	0.126723	0.390503	0.675383	-0.34756	0.00897373	0.0297586	-0.0920994	0.533347	1	-0.00661203	0.960003	1	-0.018124	0.902135	1	-0.0327859	0.81134	0.920855
ENSMUSG00000016194	Hsd11b1	protein_coding	L34	B15	0.571932	0.00449798	0.0184707	0.0845639	0.708306	0.873341	0.667691	0.000927734	0.00426002	-0.0105087	0.962907	1	0.574596	0.00436628	0.0199899	-0.157312	0.486565	1	0.933292	9.05e-06	8.76e-05
ENSMUSG00000016200	Syt14	protein_coding	L19	B34	-4.7028	3.68e-16	1.36e-14	-1.05362	0.0443416	0.275911	-4.08769	6.58e-13	1.72e-11	0.737998	0.144127	1	-2.53793	2.48e-07	3.89e-06	0.600273	0.235122	1	-2.12469	2.18e-05	0.000191626
ENSMUSG00000016206	H2-M3	protein_coding	L7	-	0.745709	5.94e-08	7.28e-07	0.186133	0.230621	0.541498	0.405333	0.00342477	0.0131915	-0.739784	2.76799e-06	0.00704146	-0.0614777	0.658277	0.827058	-0.714671	5.64791e-06	0.00176003	-0.480373	0.000979062	0.00535283
ENSMUSG00000016239	Lonrf3	protein_coding	L18	B4	0.0318567	0.946879	1	-0.713108	0.214602	0.525444	0.838601	0.0771099	0.172557	-0.478385	0.3918	1	0.957561	0.042299	0.123575	-0.883404	0.12337	1	1.59758	0.000928603	0.00510894
ENSMUSG00000016252	Atp5e	protein_coding	L9	B1	0.219078	0.229565	0.419121	-0.0543357	0.790715	0.916361	0.204744	0.262686	0.432448	0.0640728	0.753855	1	0.142222	0.436356	0.645164	-0.0214829	0.916278	1	-0.09237	0.6287	0.794043
ENSMUSG00000016253	Nelfcd	protein_coding	-	-	-0.983105	2.21e-13	5.86e-12	-0.469434	0.00175624	0.0737316	-0.922323	7.02e-12	1.56e-10	0.167272	0.262439	1	-0.861234	1.42e-10	4.35e-09	0.011809	0.936969	1	-0.98827	1.91e-12	6.77e-11
ENSMUSG00000016255	Tubb1	protein_coding	L34	B36	0.355876	0.361872	0.568268	0.590712	0.174976	0.482884	1.21638	0.00182128	0.00763703	0.110732	0.799498	1	0.470752	0.228006	0.420038	0.445986	0.305727	1	0.621244	0.127596	0.270092
ENSMUSG00000016256	Ctsz	protein_coding	L6	B13	1.80831	1.1e-26	1.57e-24	0.313009	0.0981211	0.380618	1.56372	2.38e-20	1.75e-18	-0.136829	0.469907	1	1.60704	2.08e-21	4.91e-19	0.078439	0.678526	1	1.41979	9.86e-16	5.99e-14
ENSMUSG00000016257	Slmo2	protein_coding	L2	B9	-0.182169	0.16345	0.328266	-0.506018	0.000583122	0.0451578	-0.111094	0.396552	0.579357	0.205126	0.160423	1	-0.149261	0.254388	0.453716	-0.115846	0.428683	1	-0.200114	0.143517	0.294808
ENSMUSG00000016262	Sertad4	protein_coding	L27	-	-1.46331	0.00115433	0.00564274	-0.0972893	0.841388	NA	-1.62231	0.000573037	0.00280996	0.298086	0.531404	1	-0.609394	0.166426	0.337999	-0.430853	0.378481	1	-0.811418	0.0778736	0.186914
ENSMUSG00000016283	H2-M2	protein_coding	L26	-	0.082446	0.904107	0.985637	0.638943	0.400007	0.682911	0.501411	0.463866	0.642051	0.26445	0.727761	1	0.0702614	0.918301	0.988315	0.0237687	0.975053	1	1.36996	0.0546098	0.142596
ENSMUSG00000016308	Ube2a	protein_coding	-	B13	0.0176931	0.893321	0.979851	-0.113987	0.445672	0.716355	0.0752557	0.571126	0.733902	0.281771	0.0564659	1	0.0644094	0.627143	0.804444	0.171574	0.245808	1	0.0606526	0.660462	0.81803
ENSMUSG00000016319	Slc25a5	protein_coding	L6	B13	0.519214	0.000304319	0.00176279	-0.433861	0.00704622	0.12921	0.623705	1.44e-05	0.000107124	0.108555	0.499618	1	0.42153	0.00337853	0.0162179	-0.161638	0.31495	1	0.430542	0.00418821	0.0181937
ENSMUSG00000016327	Atp1b4	protein_coding	-	-	0	1	1	0	1	NA	0	1	1	0	1	1	0.657246	0.705097	0.86004	0	1	1	1.33711	0.440338	0.638633
ENSMUSG00000016344	Ppdpf	protein_coding	L27	B38	-0.0615518	0.705076	0.862051	0.341308	0.0605979	0.314524	-0.279153	0.0875892	0.190218	-0.152803	0.402254	1	0.0781169	0.631465	0.80735	0.068618	0.706133	1	-0.0602115	0.723456	0.862544
ENSMUSG00000016346	Kcnq2	protein_coding	-	-	0	1	1	0	1	NA	0	1	NA	0	1	NA	0	1	1	0	1	1	0	1	1
ENSMUSG00000016349	Eef1a2	protein_coding	L22	B20	0	1	1	0	1	1	0	1	1	0.714066	0.628517	1	0	1	1	0	1	1	0	1	1
ENSMUSG00000016356	Col20a1	protein_coding	L19	B31	-0.37942	0.204701	0.386891	0.510219	0.124181	0.419483	-0.507927	0.0945285	0.201193	-0.39215	0.246677	1	0.196888	0.509173	0.710755	0.094703	0.776354	1	0.501313	0.104648	0.232174
ENSMUSG00000016382	Pls3	protein_coding	L34	B4	-0.0306848	0.907523	0.988043	0.358221	0.225036	0.536365	0.00319456	0.99038	1	0.343588	0.244164	1	-0.122843	0.642854	0.815506	0.225806	0.444173	1	0.166319	0.546808	0.730356
ENSMUSG00000016386	Mpped2	protein_coding	L27	-	-3.42443	0.000233797	0.00140342	-0.669719	0.39565	NA	-1.40094	0.0608952	0.143274	-0.172109	0.816991	1	-1.89257	0.0159339	0.0567669	-0.837637	0.286731	1	-1.08144	0.140391	0.290102
ENSMUSG00000016409	Nkap	protein_coding	-	-	-0.204126	0.106201	0.239312	-0.318945	0.0265371	0.221267	-0.18649	0.143875	0.276529	0.11446	0.418742	1	-0.314692	0.0136466	0.0501429	-0.114505	0.420345	1	-0.23559	0.0754675	0.182402
ENSMUSG00000016427	Ndufa1	protein_coding	L16	B2	0.397157	0.0341962	0.0994952	0.0182501	0.93104	0.976601	0.395959	0.0352564	0.0922405	0.148478	0.480273	1	0.533953	0.00446023	0.0203279	0.0473847	0.821818	1	0.429679	0.0284411	0.0854683
ENSMUSG00000016458	Wt1	protein_coding	L9	B21	0.602921	0.204899	0.387142	0.456377	0.389547	0.674848	0.635378	0.181904	0.330321	0.375979	0.478352	1	0.105553	0.824632	0.935743	-0.0034432	0.994824	1	0.741016	0.135781	0.283052
ENSMUSG00000016477	E2f3	protein_coding	L3	B7	-0.248219	0.0657705	0.166336	-0.501489	0.00105335	0.0592005	-0.215205	0.11292	0.230225	-0.118571	0.433809	1	-0.323348	0.0171819	0.0603094	-0.125216	0.407985	1	-0.262756	0.0630015	0.159431
ENSMUSG00000016481	Cr1l	protein_coding	-	-	-0.271988	0.00314645	0.0135208	-0.0234047	0.820881	0.930128	-0.214367	0.0205379	0.0594382	0.216256	0.0355983	1	-0.265748	0.00404791	0.0188201	0.136353	0.185201	1	-0.279003	0.00382097	0.0168404
ENSMUSG00000016487	Ppfibp1	protein_coding	-	B4	0.39915	0.076384	0.186601	0.215709	0.39275	0.676871	0.598616	0.00794184	0.0268664	0.0388063	0.877843	1	0.867134	0.000117912	0.000936002	-0.090701	0.719513	1	1.12134	1.84e-06	2.08e-05
ENSMUSG00000016493	Cd46	protein_coding	L33	B39	-1.30798	6.73e-06	5.7e-05	-0.230409	0.475659	0.735531	-1.22787	2.71e-05	0.000187835	0.135441	0.673408	1	-0.467223	0.106063	0.245011	0.0389301	0.903596	1	-0.0974557	0.74586	0.878103
ENSMUSG00000016494	Cd34	protein_coding	L6	B27	-0.388807	0.243684	0.436559	0.432787	0.244557	0.554181	0.0343913	0.9179	0.978823	-0.0293104	0.937264	1	-0.148161	0.65703	0.826241	0.130338	0.726092	1	0.273946	0.43127	0.630672
ENSMUSG00000016495	Plgrkt	protein_coding	L36	B8	0.198565	0.162768	0.327549	0.0892251	0.576365	0.796088	0.262469	0.0657341	0.152269	-0.0338153	0.832294	1	0.0503702	0.724089	0.873365	-0.294949	0.0652579	1	-0.0891974	0.549643	0.732329
ENSMUSG00000016496	Cd274	protein_coding	L7	B7	2.93971	2e-31	4.99e-29	0.283481	0.315265	0.61536	3.07281	3.57e-34	1.2e-31	-0.303941	0.28229	1	1.10489	1.2e-05	0.00012473	-0.288743	0.306903	1	0.850287	0.00126757	0.00667476
ENSMUSG00000016498	Pdcd1lg2	protein_coding	L6	B30	1.42386	0.00030062	0.00174368	0.202093	0.648428	0.840037	1.22506	0.00191825	0.00797933	-0.544791	0.222854	1	0.904324	0.0221056	0.0740243	-0.137107	0.757434	1	1.07219	0.0092357	0.0349601
ENSMUSG00000016503	Gtf3a	protein_coding	-	B8	0.182011	0.264711	0.462381	-0.0104742	0.954486	0.984338	0.193232	0.238016	0.402881	0.108427	0.55354	1	0.353555	0.0304982	0.095397	0.0201679	0.912264	1	0.37503	0.0278508	0.0841016
ENSMUSG00000016510	Mtif3	protein_coding	-	-	-0.0209797	0.873996	0.968705	-0.0408167	0.785831	0.913909	0.107357	0.421007	0.603525	0.112647	0.449108	1	-0.00873944	0.947754	1	-0.0481357	0.74705	1	0.00206592	0.988105	1
ENSMUSG00000016520	Lnx2	protein_coding	L17	B31	0.539843	0.0125679	0.0437405	0.370215	0.126576	0.42243	0.247596	0.253958	0.422495	-0.244491	0.314838	1	0.742707	0.000600388	0.00378182	-0.162515	0.503488	1	0.708567	0.0017198	0.00864299
ENSMUSG00000016524	Il19	protein_coding	-	-	1.56111	0.32003	0.524502	0	1	NA	0.819076	0.61105	NA	0	1	NA	3.45064	0.0252259	0.0820595	0	1	1	3.52499	0.0256488	0.0787451
ENSMUSG00000016526	Dyrk3	protein_coding	-	B7	-2.95328	6.55e-20	3.71e-18	-0.397384	0.267018	0.575336	-2.13832	3.44e-11	6.95e-10	0.723695	0.0427869	1	-2.12216	4.62e-11	1.57e-09	0.393653	0.270642	1	-2.99064	1.1e-18	1.16e-16
ENSMUSG00000016528	Mapkapk2	protein_coding	L12	B18	1.43228	3.86e-22	2.9e-20	0.301549	0.0695993	0.332954	1.58794	8.23e-27	1.38e-24	-0.0712887	0.668425	1	1.04538	1.77e-12	8.01e-11	0.024404	0.883304	1	1.08382	2.57e-12	8.95e-11
ENSMUSG00000016529	Il10	protein_coding	L3	B11	4.52799	1.05e-33	3.59e-31	-0.369277	0.441372	0.713832	4.20724	3.55e-29	7.67e-27	-0.761093	0.122267	1	5.08755	3.96e-42	1.37e-38	-1.12326	0.0278796	1	4.55155	4.79e-32	6.64e-29
ENSMUSG00000016534	Lamp2	protein_coding	L3	B6	1.09253	7.83e-09	1.11e-07	0.00741709	0.972094	0.992242	1.20149	2.22e-10	3.89e-09	0.110227	0.602908	1	0.761544	5.81e-05	0.000506948	-0.0583617	0.78303	1	0.956451	1.35e-06	1.58e-05
ENSMUSG00000016541	Atxn10	protein_coding	-	B11	0.751378	0.000209095	0.00127374	0.244427	0.281875	0.588912	0.8573	2.38e-05	0.000167462	-0.149569	0.510873	1	0.423842	0.0368271	0.110847	0.0959302	0.672684	1	0.488387	0.0212524	0.0680278
ENSMUSG00000016552	Foxred2	protein_coding	L14	B31	0.198356	0.37563	0.582964	0.202865	0.419999	0.699841	0.105762	0.638741	0.788439	-0.167511	0.507155	1	0.231263	0.303226	0.510484	0.00688286	0.97817	1	0.301999	0.196857	0.368852
ENSMUSG00000016554	Eif3d	protein_coding	L8	B13	-0.123791	0.295714	0.497109	-0.421039	0.00151712	0.069892	-0.117792	0.320421	0.498173	0.0038853	0.976597	1	-0.173393	0.143469	0.304744	-0.180481	0.173158	1	-0.279598	0.0240218	0.0747905
ENSMUSG00000016559	H3f3b	protein_coding	L14	B17	-0.315713	0.128395	0.274965	-0.466365	0.0444766	0.275922	-0.212094	0.307113	0.483321	0.170262	0.463009	1	0.135775	0.51318	0.714006	-0.0929708	0.688627	1	-0.044446	0.837792	0.936467
ENSMUSG00000016619	Nup50	protein_coding	L15	-	-0.480322	0.000123127	0.000793296	-0.231361	0.0986504	0.381239	-0.500324	6.62e-05	0.000416299	0.223284	0.109949	1	-0.502321	6.11e-05	0.000530224	0.0700353	0.616234	1	-0.612537	2.92e-06	3.17e-05
ENSMUSG00000016624	Phf21b	protein_coding	-	-	1.20081	0.000288451	0.001686	1.02878	0.00566987	0.119122	0.96319	0.00410887	0.015394	0.0136851	0.971611	1	1.5374	3.53e-06	4.28e-05	0.165934	0.662956	1	1.56545	5.17e-06	5.29e-05
ENSMUSG00000016626	Nlrp14	protein_coding	-	-	NA	NA	NA	NA	NA	NA	NA	NA	NA	NA	NA	NA	NA	NA	NA	NA	NA	NA	NA	NA	NA
ENSMUSG00000016637	Ift27	protein_coding	-	-	0.0491518	0.78265	0.909728	-0.36447	0.0712113	0.334963	0.11662	0.514748	0.686261	0.0727013	0.716188	1	-0.143716	0.422753	0.632851	-0.127975	0.523024	1	-0.42271	0.0242184	0.0752932
ENSMUSG00000016664	Pacsin2	protein_coding	-	B35	-0.728495	3.9e-08	4.94e-07	-0.35297	0.0173405	0.189	-0.543938	4.16e-05	0.000275942	0.402975	0.00644086	0.653347	-0.691391	1.9e-07	3.04e-06	0.268592	0.0694259	1	-0.714329	2.6e-07	3.54e-06
ENSMUSG00000016756	Cmah	protein_coding	L29	B39	-0.827322	0.0362155	0.104257	0.229585	0.602211	0.812506	-1.55869	8.05e-05	0.000495892	-0.58873	0.181505	1	-0.289681	0.463307	0.669227	-0.0186749	0.966183	1	-0.479874	0.245009	0.430537
ENSMUSG00000016757	Ttll12	protein_coding	L6	B10	-1.53354	2.38e-08	3.12e-07	-0.670132	0.0289234	0.229842	-1.55085	1.71e-08	2.23e-07	0.0857639	0.779564	1	-1.86746	1.14e-11	4.37e-10	-0.0544356	0.859007	1	-1.8887	5.1e-11	1.38e-09
ENSMUSG00000016758	Bik	protein_coding	L33	-	0.163809	0.626273	0.80401	0.18886	0.625798	0.827039	0.826343	0.0134381	0.0418649	0.283487	0.45617	1	1.14111	0.000524101	0.00337224	0.402189	0.28447	1	0.908411	0.00776015	0.030274
ENSMUSG00000016763	Scube1	protein_coding	L33	-	-1.10571	6.87e-05	0.000473206	0.158703	0.606086	0.815406	-1.17423	2.91e-05	0.000199632	-0.0619006	0.840773	1	-0.145461	0.597979	0.783517	-0.285196	0.35565	1	0.503205	0.0786964	0.188468
ENSMUSG00000016831	Tox4	protein_coding	L14	-	0.386897	1.16e-07	1.35e-06	0.0841999	0.307134	0.609097	0.420238	1.01e-08	1.36e-07	0.0408302	0.619878	1	0.0626854	0.39399	0.606637	0.0137054	0.867665	1	-0.00776534	0.919366	0.982617
ENSMUSG00000016833	Mrps18c	protein_coding	L4	B8	-0.293268	0.23039	0.420152	-0.588899	0.0340985	0.245765	-0.231215	0.347414	0.528016	0.0645209	0.813495	1	-0.0331369	0.892384	0.974399	0.0625349	0.818946	1	-0.222234	0.385102	0.584882
ENSMUSG00000016918	Sulf1	protein_coding	L23	B27	0.57278	0.0446958	0.122692	0.185043	0.563039	0.788082	-0.0813867	0.776676	0.887015	-0.194169	0.544775	1	0.0976862	0.733002	0.88042	0.132094	0.679385	1	0.584551	0.050017	0.133237
ENSMUSG00000016921	Srsf6	protein_coding	-	-	-0.455808	1.1e-06	1.09e-05	-0.127185	0.224316	0.535389	-0.517562	3.34e-08	4.15e-07	0.0142182	0.89184	1	-0.107625	0.249935	0.448014	-0.0398032	0.703436	1	-0.125236	0.200213	0.373271
ENSMUSG00000016933	Plcg1	protein_coding	L32	B37	0.587594	0.00452196	0.0185531	0.459608	0.0470738	0.282923	0.581251	0.0050134	0.018202	-0.303337	0.190987	1	1.10853	8.45e-08	1.46e-06	-0.103464	0.65524	1	1.12484	1.97e-07	2.74e-06
ENSMUSG00000016940	Kctd2	protein_coding	L27	B31	-0.530122	0.00197352	0.00899623	-0.00852896	0.96452	0.989397	-0.293977	0.0872564	0.18963	-0.232354	0.226184	1	0.2272	0.183428	0.362211	-0.148736	0.437528	1	0.209718	0.239251	0.42329
ENSMUSG00000016942	Tmprss6	protein_coding	-	B21	-1.78947	0.00278187	0.0121336	-0.362519	0.57942	0.797826	-1.26252	0.034874	0.0914174	-0.00904586	0.988865	1	-0.946674	0.109537	0.251218	0.401875	0.532562	1	-1.4549	0.0195214	0.0633645
ENSMUSG00000016946	Kctd5	protein_coding	-	B8	0.259072	0.0444994	0.122353	-0.148744	0.312391	0.612923	0.210247	0.106265	0.219639	0.020825	0.886493	1	0.189525	0.144531	0.306463	-0.0476314	0.744052	1	0.187301	0.16568	0.327129
ENSMUSG00000016982	Pom121l2	protein_coding	-	-	0.493918	0.763577	0.897339	-0.362559	0.834139	NA	-0.33319	0.841593	0.929218	-1.40156	0.419224	1	-1.24988	0.456588	0.663712	-1.4345	0.408376	1	0.948447	0.57106	0.74968
ENSMUSG00000016984	Etaa1	protein_coding	-	-	-0.41009	0.0603814	0.155894	-0.269066	0.272337	0.579841	-0.444405	0.0428187	0.107895	0.317248	0.192551	1	-0.348391	0.111538	0.254411	0.158867	0.51433	1	-0.335614	0.141817	0.292224
ENSMUSG00000016995	Matn4	protein_coding	L33	-	-2.25315	0.00706864	0.0271581	2.68481	5.74655e-05	0.0128209	-0.502072	0.484257	0.659945	-0.570357	0.479792	1	-0.437901	0.535836	0.732006	-0.741091	0.365217	1	-0.987889	0.195871	0.36756
ENSMUSG00000016998	Svs4	protein_coding	-	-	NA	NA	NA	NA	NA	NA	NA	NA	NA	NA	NA	NA	NA	NA	NA	NA	NA	NA	NA	NA	NA
ENSMUSG00000017000	Svs6	protein_coding	-	-	0	1	NA	0	1	NA	0	1	NA	0	1	NA	0	1	NA	0	1	NA	0	1	NA
ENSMUSG00000017002	Slpi	protein_coding	L24	B7	0.931527	0.00428374	0.0177187	-0.261524	0.473688	0.734172	-0.310519	0.342199	0.522186	-0.258408	0.478797	1	0.246472	0.450289	0.658015	0.164191	0.652314	1	0.0995911	0.770374	0.895858
ENSMUSG00000017003	Svs3a	protein_coding	-	-	NA	NA	NA	NA	NA	NA	NA	NA	NA	NA	NA	NA	NA	NA	NA	NA	NA	NA	NA	NA	NA
ENSMUSG00000017004	Svs5	protein_coding	-	-	0	1	NA	0	1	NA	0	1	NA	0	1	NA	0	1	NA	0.0698755	0.936723	NA	0	1	NA
ENSMUSG00000017007	Rbpjl	protein_coding	L28	-	-4.74075	4.82e-05	0.000343514	1.4088	0.2617	0.570428	-5.26007	8.78e-06	6.84e-05	-3.61163	0.00436184	0.564205	-5.44063	4.36e-06	5.17e-05	-4.60358	0.000313123	0.0470251	-3.12819	0.00914456	0.0347154
ENSMUSG00000017009	Sdc4	protein_coding	L12	B5	1.92824	6.89e-12	1.5e-10	0.474026	0.131784	0.428749	2.00215	1.07e-12	2.71e-11	-0.0532451	0.865732	1	1.46978	1.73e-07	2.8e-06	0.335954	0.285382	1	1.70148	7e-09	1.31e-07
ENSMUSG00000017049	Ccdc70	protein_coding	-	-	NA	NA	NA	NA	NA	NA	NA	NA	NA	NA	NA	NA	NA	NA	NA	NA	NA	NA	NA	NA	NA
ENSMUSG00000017057	Il13ra1	protein_coding	L2	B17	0.836045	0.00232538	0.0103969	0.506297	0.0998279	0.382791	1.07822	8.74e-05	0.000533705	0.180065	0.558975	1	1.09324	6.89e-05	0.000588316	0.32478	0.291033	1	1.40352	9.59e-07	1.16e-05
ENSMUSG00000017064	Prl5a1	protein_coding	-	-	NA	NA	NA	NA	NA	NA	NA	NA	NA	NA	NA	NA	NA	NA	NA	NA	NA	NA	NA	NA	NA
ENSMUSG00000017119	Nbr1	protein_coding	-	-	-0.688178	1.62e-07	1.84e-06	-0.106927	0.4666	0.730375	-0.734487	2.41e-08	3.06e-07	0.288957	0.0487745	1	-0.75882	8.04e-09	1.72e-07	0.183288	0.211357	1	-0.68963	5.24e-07	6.68e-06
ENSMUSG00000017132	Cyth1	protein_coding	L14	-	0.424469	0.0332492	0.0972856	0.456851	0.0404275	0.265687	0.462671	0.0204009	0.059094	-0.24418	0.274174	1	1.10334	3.1e-08	5.82e-07	0.0477528	0.830471	1	0.924395	9.12e-06	8.82e-05
ENSMUSG00000017144	Rnd3	protein_coding	L2	B4	-0.0214989	0.939377	1	0.427477	0.17585	0.483684	0.0742188	0.793486	0.898086	0.218535	0.489203	1	-0.270444	0.340913	0.554269	-0.133809	0.672761	1	0.116139	0.694261	0.842518
ENSMUSG00000017146	Brca1	protein_coding	L6	B10	-1.51769	1.24e-08	1.69e-07	-0.891025	0.00276435	0.0868003	-1.33811	5.23e-07	5.17e-06	0.279194	0.347572	1	-1.46275	4.13e-08	7.52e-07	-0.0675064	0.820375	1	-1.79062	1.36e-10	3.46e-09
ENSMUSG00000017165	Gast	protein_coding	-	-	0.00292128	0.997641	NA	0	1	NA	0	1	NA	0	1	NA	0	1	NA	0.0698755	0.936723	NA	0	1	NA
ENSMUSG00000017167	Cntnap1	protein_coding	L34	-	-0.208199	0.621401	0.800382	0.775609	0.0969893	0.378693	-0.246859	0.561373	0.72538	-0.0297128	0.949798	1	-0.115579	0.784803	0.912848	0.206188	0.660593	1	-0.0924816	0.833739	0.933965
ENSMUSG00000017176	Nt5c3b	protein_coding	-	-	0.385803	0.0121863	0.0426758	0.312026	0.0711605	0.334963	0.262145	0.0902999	0.194635	-0.154274	0.374721	1	0.399868	0.00958453	0.0378619	-0.179275	0.301929	1	0.410945	0.0106739	0.0392693
ENSMUSG00000017188	Coa3	protein_coding	L28	B3	0.0549866	0.823215	0.937375	-0.0281516	0.918692	0.971443	-0.102653	0.677505	0.816365	0.111865	0.684517	1	-0.679797	0.00601786	0.0259225	-0.0998959	0.716947	1	-0.891903	0.000568152	0.00336453
ENSMUSG00000017195	Zpbp2	protein_coding	-	-	-0.669507	0.1526	0.312664	-0.190127	0.716405	NA	-1.28226	0.00764683	0.0260101	-0.123497	0.812718	1	-1.11631	0.0191536	0.0657718	0.205831	0.690967	1	-1.05823	0.0324674	0.0949179
ENSMUSG00000017204	Gsdma	protein_coding	L24	-	0.367854	0.719519	0.870789	-2.31433	0.0837977	NA	1.59947	0.112464	0.229549	0.832212	0.456822	1	0.40986	0.692473	0.850502	0.372809	0.742523	1	0.996106	0.342261	0.539323
ENSMUSG00000017210	Med24	protein_coding	L15	-	-0.218722	0.101957	0.232121	-0.238612	0.11165	0.400196	-0.223583	0.0953612	0.202402	-0.0709095	0.635738	1	-0.0838757	0.530989	0.728462	-0.14117	0.345675	1	-0.141196	0.312796	0.507932
ENSMUSG00000017211	Gsdma2	protein_coding	-	-	0	1	NA	0	1	NA	0	1	NA	0	1	NA	0	1	NA	0	1	NA	0	1	NA
ENSMUSG00000017221	Psmd3	protein_coding	L15	B9	0.351674	0.0152054	0.0513502	-0.292381	0.072056	0.336193	0.394208	0.00656287	0.0228806	-0.0851211	0.599932	1	0.410892	0.00459208	0.0207688	0.0154516	0.924097	1	0.384986	0.0110485	0.0402951
ENSMUSG00000017264	Exosc10	protein_coding	-	-	-0.29158	0.000932802	0.00470397	-0.257117	0.00946409	0.148296	-0.413171	3.13e-06	2.68e-05	-0.164377	0.0961849	1	-0.0710527	0.420548	0.63071	-0.125879	0.202096	1	-0.208029	0.0239955	0.0747594
ENSMUSG00000017286	Glod4	protein_coding	L29	B13	-0.11389	0.396938	0.604552	-0.2846	0.0613023	0.317001	0.00454832	0.973142	1	-0.0251505	0.867689	1	-0.289673	0.032386	0.100205	-0.0573431	0.703888	1	-0.267436	0.0579782	0.149348
ENSMUSG00000017288	Vps53	protein_coding	-	-	0.35246	0.000102236	0.000672633	0.0393118	0.705084	0.872174	0.40313	1.09e-05	8.35e-05	0.0241385	0.815359	1	0.375516	4e-05	0.000365982	-0.0659486	0.52386	1	0.40959	1.57e-05	0.000143155
ENSMUSG00000017291	Taok1	protein_coding	-	B32	-0.339583	0.232107	0.422197	-0.050882	0.872652	0.953972	-0.217441	0.444361	0.624917	0.0295406	0.925838	1	0.0285428	0.919999	0.989177	0.113895	0.719637	1	0.112089	0.705894	0.851007
ENSMUSG00000017299	Dnttip1	protein_coding	-	B35	-0.771381	1.73e-08	2.31e-07	-0.342841	0.0254663	0.218654	-0.707456	2.72e-07	2.83e-06	0.310141	0.0414529	1	-0.713189	2.08e-07	3.3e-06	0.176571	0.24596	1	-0.725033	4.22e-07	5.48e-06
ENSMUSG00000017300	Tnnc2	protein_coding	L24	B27	-0.460629	0.673052	0.839601	-0.221813	0.854247	0.943716	-1.03214	0.362249	0.543956	-1.34433	0.285274	1	-0.534743	0.628914	0.805651	0.886386	0.449227	1	0.225389	0.840598	0.937466
ENSMUSG00000017307	Acot8	protein_coding	-	-	-0.151993	0.32082	0.52537	0.038092	0.825133	0.932255	-0.154265	0.31807	0.495692	0.145379	0.396557	1	-0.277318	0.0726174	0.185823	0.126472	0.460334	1	-0.407163	0.0115449	0.0416985
ENSMUSG00000017309	Cd300lg	protein_coding	L33	B30	-0.346473	0.368161	0.574905	0.540108	0.20772	0.518626	-0.749412	0.0531528	0.128442	0.0507218	0.906018	1	-0.313356	0.416676	0.627005	0.46669	0.276011	1	-0.032853	0.934867	0.991877
ENSMUSG00000017310	Spint4	protein_coding	-	-	0	1	NA	0	1	NA	0	1	NA	0.137729	0.875654	NA	0	1	NA	0	1	NA	0	1	NA
ENSMUSG00000017311	Pyy	protein_coding	-	-	-0.0630373	0.949137	NA	-0.0451189	0.959117	NA	-0.0700404	0.943495	NA	-0.0543389	0.950772	NA	-0.0814783	0.934287	NA	-0.0581696	0.947307	NA	-0.0923946	0.92158	NA
ENSMUSG00000017314	Mpp2	protein_coding	L33	B34	-2.89702	3.99e-20	2.37e-18	-0.490185	0.16113	0.467884	-2.49596	2.6e-15	9.27e-14	0.308877	0.376484	1	-2.45023	7.65e-15	5.31e-13	0.429314	0.218882	1	-2.84343	7.1e-18	6.23e-16
ENSMUSG00000017316	Ppy	protein_coding	-	-	-1.63777	0.322316	0.526859	-0.991032	0.564405	NA	-1.27407	0.441344	0.622118	-1.07369	0.53238	1	1.02108	0.526669	0.725037	-1.10803	0.519349	1	-0.36142	0.82912	0.931452
ENSMUSG00000017344	Vtn	protein_coding	L33	B21	-1.35011	0.00789151	0.0297585	1.51234	0.00489272	0.111525	-0.733001	0.147841	0.28221	-0.266519	0.631708	1	-1.27655	0.0132562	0.0490428	-0.654448	0.244736	1	-1.15126	0.0302827	0.0899219
ENSMUSG00000017376	Nlk	protein_coding	-	B36	0.127337	0.550748	0.744097	0.154473	0.51819	0.761462	0.0710882	0.739749	0.862438	-0.0966578	0.686246	1	-0.096766	0.651187	0.821983	0.0464608	0.845812	1	0.0210579	0.924883	0.985777
ENSMUSG00000017386	Traf4	protein_coding	-	B41	-0.981635	1.08e-06	1.08e-05	-0.180707	0.421578	0.700963	-1.36478	1.61e-11	3.39e-10	0.373146	0.0960274	1	-0.4322	0.0317024	0.0985914	0.278627	0.213968	1	-0.843561	6.18e-05	0.000481532
ENSMUSG00000017390	Aldoc	protein_coding	-	B4	-1.25969	0.000126617	0.000813616	-0.00322913	0.992884	1	-0.844691	0.0104084	0.0337871	-0.0474284	0.895587	1	-0.783243	0.0169568	0.0596487	0.227509	0.526329	1	-1.22122	0.000407279	0.00250695
ENSMUSG00000017400	Stac2	protein_coding	L26	B29	0.232363	0.596474	0.779747	0.513679	0.293963	0.599695	-1.11737	0.0117186	0.0373152	-0.177185	0.718118	1	1.73947	7.14e-05	0.000607102	0.297414	0.543453	1	1.22588	0.00738248	0.0290943
ENSMUSG00000017404	Rpl19	protein_coding	L9	B2	0.0998278	0.49087	0.693228	0.00392987	0.980653	0.996971	0.194042	0.180688	0.328494	0.0614643	0.704418	1	0.390515	0.0070432	0.029363	0.00941547	0.953657	1	0.196461	0.19479	0.366085
ENSMUSG00000017405	Nek8	protein_coding	-	B31	-1.41391	5.64e-13	1.42e-11	-0.275776	0.206234	0.516724	-1.32269	2.07e-11	4.28e-10	0.228222	0.292786	1	-0.629414	0.00127153	0.00712725	0.0467742	0.829425	1	-0.823508	5.53e-05	0.000435696
ENSMUSG00000017412	Cacnb4	protein_coding	L35	-	0.983463	0.0120985	0.0424236	0.214758	0.63031	NA	0.0756817	0.850242	0.935745	0.035848	0.936054	1	-0.0499448	0.900827	0.978305	0.492819	0.263572	1	0.732016	0.0745249	0.180859
ENSMUSG00000017417	Plxdc1	protein_coding	L27	B41	-0.158681	0.566147	0.755444	-0.169665	0.58559	0.802421	-0.0970048	0.727028	0.852862	0.167522	0.587906	1	-0.561455	0.044214	0.127708	0.0307238	0.920898	1	-0.440585	0.129253	0.272807
ENSMUSG00000017418	Arl5b	protein_coding	-	B32	-0.0323514	0.9002	0.983766	0.0709711	0.80594	0.923467	-0.102869	0.691002	0.827302	-0.0313839	0.913473	1	0.505023	0.0501451	0.140678	-0.101395	0.725542	1	0.576037	0.0323377	0.0946823
[truncated: 46,990 more rows]
