# Supplementary material for: Transcriptional profiling unveils type I and II interferon networks in blood and tissues across diseases
Source: Nat Commun. 2019 Jun 28;10:2887. doi: 10.1038/s41467-019-10601-6 (PMC6599044; doi:10.1038/s41467-019-10601-6)
Supplement: Supplementary file 21 — Supplementary Data 19 [file 41467_2019_10601_MOESM21_ESM.xlsx]

## Sheet: Sheet1
Supplementary Data 19 Interferome_summary_table
	type I	7661	48795					type I	7661	48795
	type II	4303	48795					type II	4303	48795
	Lung : number of overlapping genes							BLOOD : number of overlapping genes							Enrichment : Lung Type I				Enrichment : Lung Type II				Enrichment : Blood Type I				Enrichment : Blood Type II
	Lung.ID	mod.size	type I	type II	both			Blood.ID	mod.size	type I	type II	both		Lung.ID	Lung_type_I	pval		Lung.ID	Lung_type_II	pval		Blood.ID	Blood_type_I	pval		Blood.ID	Blood_type_II	pval
	L1	78	60	40	38			B1	169	51	26	18		L1	phyper(60,7661, 48795-7661, 78, lower.tail=FALSE)	2.69637e-34		L1	phyper(40,4303, 48795-4303, 78, lower.tail=FALSE)	4.40537e-23		B1	phyper(51,7661, 48795-7661, 169, lower.tail=FALSE)	6.86852e-07		B1	phyper(26,4303, 48795-4303, 169, lower.tail=FALSE)	0.00184577
	L2	192	102	55	39			B2	53	18	7	5		L2	phyper(102,7661, 48795-7661, 192, lower.tail=FALSE)	6.47237e-34		L2	phyper(55,4303, 48795-4303, 192, lower.tail=FALSE)	4.50603e-16		B2	phyper(18,7661, 48795-7661, 53, lower.tail=FALSE)	0.000270073		B2	phyper(7,4303, 48795-4303, 53, lower.tail=FALSE)	0.0916985
	L3	370	229	181	138			B3	82	25	15	11		L3	phyper(229,7661, 48795-7661, 370, lower.tail=FALSE)	8.58416e-92		L3	phyper(181,4303, 48795-4303, 370, lower.tail=FALSE)	1.9801e-91		B3	phyper(25,7661, 48795-7661, 82, lower.tail=FALSE)	0.000227953		B3	phyper(15,4303, 48795-4303, 82, lower.tail=FALSE)	0.00195806
	L4	175	74	37	23			B4	732	454	346	259		L4	phyper(74,7661, 48795-7661, 175, lower.tail=FALSE)	1.01796e-17		L4	phyper(37,4303, 48795-4303, 175, lower.tail=FALSE)	1.63551e-07		B4	phyper(454,7661, 48795-7661, 732, lower.tail=FALSE)	9.97831e-182		B4	phyper(346,4303, 48795-4303, 732, lower.tail=FALSE)	3.15226e-168
	L5	235	165	132	115			B5	144	92	78	66		L5	phyper(165,7661, 48795-7661, 235, lower.tail=FALSE)	2.59511e-79		L5	phyper(132,4303, 48795-4303, 235, lower.tail=FALSE)	3.55741e-77		B5	phyper(92,7661, 48795-7661, 144, lower.tail=FALSE)	6.41958e-40		B5	phyper(78,4303, 48795-4303, 144, lower.tail=FALSE)	5.62265e-45
	L6	734	481	327	264			B6	196	118	85	66		L6	phyper(481,7661, 48795-7661, 734, lower.tail=FALSE)	4.64831e-208		L6	phyper(327,4303, 48795-4303, 734, lower.tail=FALSE)	3.41461e-149		B6	phyper(118,7661, 48795-7661, 196, lower.tail=FALSE)	1.56044e-46		B6	phyper(85,4303, 48795-4303, 196, lower.tail=FALSE)	6.46017e-39
	L7	309	243	217	200			B7	349	206	143	103		L7	phyper(243,7661, 48795-7661, 309, lower.tail=FALSE)	3.0594e-135		L7	phyper(217,4303, 48795-4303, 309, lower.tail=FALSE)	2.87234e-156		B7	phyper(206,7661, 48795-7661, 349, lower.tail=FALSE)	2.22596e-77		B7	phyper(143,4303, 48795-4303, 349, lower.tail=FALSE)	4.31867e-60
	L8	134	60	45	34			B8	381	144	93	60		L8	phyper(60,7661, 48795-7661, 134, lower.tail=FALSE)	3.41076e-16		L8	phyper(45,4303, 48795-4303, 134, lower.tail=FALSE)	1.87521e-16		B8	phyper(144,7661, 48795-7661, 381, lower.tail=FALSE)	2.30064e-26		B8	phyper(93,4303, 48795-4303, 381, lower.tail=FALSE)	2.68297e-20
	L9	79	27	13	8			B9	408	156	100	74		L9	phyper(27,7661, 48795-7661, 79, lower.tail=FALSE)	1.37693e-05		L9	phyper(13,4303, 48795-4303, 79, lower.tail=FALSE)	0.00878474		B9	phyper(156,7661, 48795-7661, 408, lower.tail=FALSE)	4.81248e-29		B9	phyper(100,4303, 48795-4303, 408, lower.tail=FALSE)	8.15061e-22
	L10	143	73	57	42			B10	395	287	207	168		L10	phyper(73,7661, 48795-7661, 143, lower.tail=FALSE)	1.60284e-23		L10	phyper(57,4303, 48795-4303, 143, lower.tail=FALSE)	1.38692e-24		B10	phyper(287,7661, 48795-7661, 395, lower.tail=FALSE)	4.34864e-143		B10	phyper(207,4303, 48795-4303, 395, lower.tail=FALSE)	5.84149e-112
	L11	121	57	42	28			B11	134	79	71	61		L11	phyper(57,7661, 48795-7661, 121, lower.tail=FALSE)	9.42938e-17		L11	phyper(42,4303, 48795-4303, 121, lower.tail=FALSE)	4.18776e-16		B11	phyper(79,7661, 48795-7661, 134, lower.tail=FALSE)	4.89899e-31		B11	phyper(71,4303, 48795-4303, 134, lower.tail=FALSE)	2.72494e-40
	L12	318	170	139	103			B12	267	95	57	38		L12	phyper(170,7661, 48795-7661, 318, lower.tail=FALSE)	1.45217e-55		L12	phyper(139,4303, 48795-4303, 318, lower.tail=FALSE)	9.31047e-63		B12	phyper(95,7661, 48795-7661, 267, lower.tail=FALSE)	4.37145e-16		B12	phyper(57,4303, 48795-4303, 267, lower.tail=FALSE)	1.06817e-10
	L13	135	79	65	51			B13	301	135	90	61		L13	phyper(79,7661, 48795-7661, 135, lower.tail=FALSE)	1.01777e-30		L13	phyper(65,4303, 48795-4303, 135, lower.tail=FALSE)	9.44411e-34		B13	phyper(135,7661, 48795-7661, 301, lower.tail=FALSE)	8.24044e-34		B13	phyper(90,4303, 48795-4303, 301, lower.tail=FALSE)	1.98574e-26
	L14	330	203	164	121			B14	172	124	96	87		L14	phyper(203,7661, 48795-7661, 330, lower.tail=FALSE)	6.93318e-81		L14	phyper(164,4303, 48795-4303, 330, lower.tail=FALSE)	2.3342e-84		B14	phyper(124,7661, 48795-7661, 172, lower.tail=FALSE)	2.2544e-62		B14	phyper(96,4303, 48795-4303, 172, lower.tail=FALSE)	2.04662e-56
	L15	337	182	140	109			B15	81	41	27	19		L15	phyper(182,7661, 48795-7661, 337, lower.tail=FALSE)	2.9741e-60		L15	phyper(140,4303, 48795-4303, 337, lower.tail=FALSE)	8.84418e-60		B15	phyper(41,7661, 48795-7661, 81, lower.tail=FALSE)	4.92759e-14		B15	phyper(27,4303, 48795-4303, 81, lower.tail=FALSE)	1.13354e-10
	L16	115	29	13	8			B16	82	42	35	25		L16	phyper(29,7661, 48795-7661, 115, lower.tail=FALSE)	0.0028466		L16	phyper(13,4303, 48795-4303, 115, lower.tail=FALSE)	0.135639		B16	phyper(42,7661, 48795-7661, 82, lower.tail=FALSE)	1.4631e-14		B16	phyper(35,4303, 48795-4303, 82, lower.tail=FALSE)	3.68482e-17
	L17	104	64	49	37			B17	220	129	101	77		L17	phyper(64,7661, 48795-7661, 104, lower.tail=FALSE)	3.97962e-27		L17	phyper(49,4303, 48795-4303, 104, lower.tail=FALSE)	1.68645e-25		B17	phyper(129,7661, 48795-7661, 220, lower.tail=FALSE)	8.34433e-49		B17	phyper(101,4303, 48795-4303, 220, lower.tail=FALSE)	1.19527e-48
	L18	492	238	157	116			B18	367	249	222	177		L18	phyper(238,7661, 48795-7661, 492, lower.tail=FALSE)	6.86652e-66		L18	phyper(157,4303, 48795-4303, 492, lower.tail=FALSE)	1.13956e-48		B18	phyper(249,7661, 48795-7661, 367, lower.tail=FALSE)	3.16553e-113		B18	phyper(222,4303, 48795-4303, 367, lower.tail=FALSE)	2.62024e-138
	L19	156	79	42	34			B19	60	22	7	5		L19	phyper(79,7661, 48795-7661, 156, lower.tail=FALSE)	5.73832e-25		L19	phyper(42,4303, 48795-4303, 156, lower.tail=FALSE)	8.73315e-12		B19	phyper(22,7661, 48795-7661, 60, lower.tail=FALSE)	1.85015e-05		B19	phyper(7,4303, 48795-4303, 60, lower.tail=FALSE)	0.155988
	L20	418	223	132	103			B20	126	55	11	8		L20	phyper(223,7661, 48795-7661, 418, lower.tail=FALSE)	4.70754e-72		L20	phyper(132,4303, 48795-4303, 418, lower.tail=FALSE)	1.16231e-40		B20	phyper(55,7661, 48795-7661, 126, lower.tail=FALSE)	1.9574e-14		B20	phyper(11,4303, 48795-4303, 126, lower.tail=FALSE)	0.43457
	L21	61	26	19	10			B21	254	107	31	21		L21	phyper(26,7661, 48795-7661, 61, lower.tail=FALSE)	1.16218e-07		L21	phyper(19,4303, 48795-4303, 61, lower.tail=FALSE)	1.37123e-07		B21	phyper(107,7661, 48795-7661, 254, lower.tail=FALSE)	1.67177e-24		B21	phyper(31,4303, 48795-4303, 254, lower.tail=FALSE)	0.0260737
	L22	223	89	29	19			B22	30	6	2	1		L22	phyper(89,7661, 48795-7661, 223, lower.tail=FALSE)	7.17115e-19		L22	phyper(29,4303, 48795-4303, 223, lower.tail=FALSE)	0.0134648		B22	phyper(6,7661, 48795-7661, 30, lower.tail=FALSE)	0.180775		B22	phyper(2,4303, 48795-4303, 30, lower.tail=FALSE)	0.500391
	L23	85	28	11	9			B23	134	39	17	7		L23	phyper(28,7661, 48795-7661, 85, lower.tail=FALSE)	2.2438e-05		L23	phyper(11,4303, 48795-4303, 85, lower.tail=FALSE)	0.0694317		B23	phyper(39,7661, 48795-7661, 134, lower.tail=FALSE)	2.74135e-05		B23	phyper(17,4303, 48795-4303, 134, lower.tail=FALSE)	0.0476972
	L24	433	117	55	32			B24	102	45	13	6		L24	phyper(117,7661, 48795-7661, 433, lower.tail=FALSE)	5.50759e-10		L24	phyper(55,4303, 48795-4303, 433, lower.tail=FALSE)	0.00254918		B24	phyper(45,7661, 48795-7661, 102, lower.tail=FALSE)	2.12085e-12		B24	phyper(13,4303, 48795-4303, 102, lower.tail=FALSE)	0.0641995
	L25	116	17	1	1			B25	123	49	24	21		L25	phyper(17,7661, 48795-7661, 116, lower.tail=FALSE)	0.56097		L25	phyper(1,4303, 48795-4303, 116, lower.tail=FALSE)	0.99973		B25	phyper(49,7661, 48795-7661, 123, lower.tail=FALSE)	2.71285e-11		B25	phyper(24,4303, 48795-4303, 123, lower.tail=FALSE)	6.38721e-05
	L26	121	41	28	17			B26	236	90	42	22		L26	phyper(41,7661, 48795-7661, 121, lower.tail=FALSE)	2.17676e-07		L26	phyper(28,4303, 48795-4303, 121, lower.tail=FALSE)	5.32556e-07		B26	phyper(90,7661, 48795-7661, 236, lower.tail=FALSE)	1.53899e-17		B26	phyper(42,4303, 48795-4303, 236, lower.tail=FALSE)	4.01142e-06
	L27	760	339	160	110			B27	279	143	54	41		L27	phyper(339,7661, 48795-7661, 760, lower.tail=FALSE)	2.04785e-81		L27	phyper(160,4303, 48795-4303, 760, lower.tail=FALSE)	7.51208e-26		B27	phyper(143,7661, 48795-7661, 279, lower.tail=FALSE)	3.50516e-44		B27	phyper(54,4303, 48795-4303, 279, lower.tail=FALSE)	1.25762e-08
	L28	302	146	73	52			B28	264	111	67	54		L28	phyper(146,7661, 48795-7661, 302, lower.tail=FALSE)	3.87047e-41		L28	phyper(73,4303, 48795-4303, 302, lower.tail=FALSE)	3.98601e-16		B28	phyper(111,7661, 48795-7661, 264, lower.tail=FALSE)	2.95832e-25		B28	phyper(67,4303, 48795-4303, 264, lower.tail=FALSE)	4.13133e-16
	L29	323	136	79	59			B29	116	51	39	27		L29	phyper(136,7661, 48795-7661, 323, lower.tail=FALSE)	1.51793e-30		L29	phyper(79,4303, 48795-4303, 323, lower.tail=FALSE)	1.32844e-17		B29	phyper(51,7661, 48795-7661, 116, lower.tail=FALSE)	1.07714e-13		B29	phyper(39,4303, 48795-4303, 116, lower.tail=FALSE)	1.41004e-14
	L30	289	90	37	23			B30	207	94	62	44		L30	phyper(90,7661, 48795-7661, 289, lower.tail=FALSE)	1.51596e-11		L30	phyper(37,4303, 48795-4303, 289, lower.tail=FALSE)	0.00870484		B30	phyper(94,7661, 48795-7661, 207, lower.tail=FALSE)	1.07974e-24		B30	phyper(62,4303, 48795-4303, 207, lower.tail=FALSE)	6.38158e-19
	L31	243	71	32	21			B31	631	279	137	87		L31	phyper(71,7661, 48795-7661, 243, lower.tail=FALSE)	3.21656e-08		L31	phyper(32,4303, 48795-4303, 243, lower.tail=FALSE)	0.00869016		B31	phyper(279,7661, 48795-7661, 631, lower.tail=FALSE)	3.39904e-66		B31	phyper(137,4303, 48795-4303, 631, lower.tail=FALSE)	1.06011e-23
	L32	144	75	46	30			B32	557	296	168	121		L32	phyper(75,7661, 48795-7661, 144, lower.tail=FALSE)	7.9836e-25		L32	phyper(46,4303, 48795-4303, 144, lower.tail=FALSE)	8.36712e-16		B32	phyper(296,7661, 48795-7661, 557, lower.tail=FALSE)	1.40001e-94		B32	phyper(168,4303, 48795-4303, 557, lower.tail=FALSE)	3.49612e-48
	L33	723	362	193	139			B33	182	100	60	51		L33	phyper(362,7661, 48795-7661, 723, lower.tail=FALSE)	2.99788e-105		L33	phyper(193,4303, 48795-4303, 723, lower.tail=FALSE)	3.24786e-46		B33	phyper(100,7661, 48795-7661, 182, lower.tail=FALSE)	5.69347e-35		B33	phyper(60,4303, 48795-4303, 182, lower.tail=FALSE)	1.00998e-20
	L34	670	292	146	98			B34	458	227	133	97		L34	phyper(292,7661, 48795-7661, 670, lower.tail=FALSE)	1.73139e-67		L34	phyper(146,4303, 48795-4303, 670, lower.tail=FALSE)	2.62705e-25		B34	phyper(227,7661, 48795-7661, 458, lower.tail=FALSE)	2.04137e-65		B34	phyper(133,4303, 48795-4303, 458, lower.tail=FALSE)	1.43714e-36
	L35	212	118	82	62			B35	412	218	125	98		L35	phyper(118,7661, 48795-7661, 212, lower.tail=FALSE)	1.26299e-41		L35	phyper(82,4303, 48795-4303, 212, lower.tail=FALSE)	3.30763e-33		B35	phyper(218,7661, 48795-7661, 412, lower.tail=FALSE)	1.31937e-69		B35	phyper(125,4303, 48795-4303, 412, lower.tail=FALSE)	1.29134e-36
	L36	84	50	40	32			B36	209	138	84	69		L36	phyper(50,7661, 48795-7661, 84, lower.tail=FALSE)	8.74305e-21		L36	phyper(40,4303, 48795-4303, 84, lower.tail=FALSE)	1.72137e-21		B36	phyper(138,7661, 48795-7661, 209, lower.tail=FALSE)	2.20351e-61		B36	phyper(84,4303, 48795-4303, 209, lower.tail=FALSE)	1.91478e-35
	L37	142	74	43	34			B37	198	116	73	61		L37	phyper(74,7661, 48795-7661, 142, lower.tail=FALSE)	1.52189e-24		L37	phyper(43,4303, 48795-4303, 142, lower.tail=FALSE)	5.59401e-14		B37	phyper(116,7661, 48795-7661, 198, lower.tail=FALSE)	4.56745e-44		B37	phyper(73,4303, 48795-4303, 198, lower.tail=FALSE)	3.06625e-28
	L38	35	19	1	0			B38	252	129	78	55		L38	phyper(19,7661, 48795-7661, 35, lower.tail=FALSE)	2.35175e-08		L38	phyper(1,4303, 48795-4303, 35, lower.tail=FALSE)	0.826842		B38	phyper(129,7661, 48795-7661, 252, lower.tail=FALSE)	5.38961e-40		B38	phyper(78,4303, 48795-4303, 252, lower.tail=FALSE)	2.91872e-24
								B39	356	185	116	80										B39	phyper(185,7661, 48795-7661, 356, lower.tail=FALSE)	9.41139e-58		B39	phyper(116,4303, 48795-4303, 356, lower.tail=FALSE)	1.86173e-37
								B40	95	53	27	22										B40	phyper(53,7661, 48795-7661, 95, lower.tail=FALSE)	4.76624e-20		B40	phyper(27,4303, 48795-4303, 95, lower.tail=FALSE)	6.92407e-09
								B41	154	90	42	36										B41	phyper(90,7661, 48795-7661, 154, lower.tail=FALSE)	1.33715e-34		B41	phyper(42,4303, 48795-4303, 154, lower.tail=FALSE)	5.45966e-12
