# Supplementary material for: Transcriptional profiling unveils type I and II interferon networks in blood and tissues across diseases
Source: Nat Commun. 2019 Jun 28;10:2887. doi: 10.1038/s41467-019-10601-6 (PMC6599044; doi:10.1038/s41467-019-10601-6)
Supplement: Supplementary file 22 — Supplementary Data 20 [file 41467_2019_10601_MOESM22_ESM.xlsx]

## Sheet: modules_blood
Serial No.	Dataset	Tissue	Group	Total RNA Sample No.	RIQ	A260/A280 ratio	Sequencing No.	Total RNA for libraries (ng)	No. reads sequenced Paired end file Read 1	No. reads sequenced Paired end file Read 2	Overall alignment rate	No. reads aligned to genes by HTSeq
1	Module generation	Whole blood	Toxoplasma_Control	S4027_MM3840	7.86933	2.15	MS0216	200	100636022	100636022	0.8302	60557294
2	Module generation	Whole blood	Toxoplasma_Control	S4028_MM3841	7.77174	2.12	MS0217	200	40613389	40613389	0.8321	24688049
3	Module generation	Whole blood	Toxoplasma_Control	S4029_MM3842	7.76805	2.13	MS0218	200	69820119	69820119	0.8656	46662371
4	Module generation	Whole blood	Toxoplasma_Control	S4030_MM3843	7.99477	2.13	MS0219	200	122191305	122191305	0.8365	72642842
5	Module generation	Whole blood	Toxoplasma_Control	S4031_MM3844	7.63601	2.12	MS0220	200	27562572	27562572	0.8482	16551816
6	Module generation	Whole blood	Toxoplasma_Control	S4032_MM3845	8.48931	2.12	MS0221	200	26543663	26543663	0.877	17134561
7	Module generation	Whole blood	Toxoplasma_Control	S4033_MM3846	8.62812	2.15	MS0222	200	50133347	50133347	0.8431	29674585
8	Module generation	Whole blood	Toxoplasma_Control	S4034_MM3847	8.75428	2.11	MS0223	200	23559144	23559144	0.843	13707659
9	Module generation	Whole blood	Toxoplasma_Control	S4035_MM3848	7.69059	2.12	MS0224	200	44079233	44079233	0.8192	26354789
10	Module generation	Whole blood	Toxoplasma_Control	S4036_MM3849	6.71707	1.62	MS0225	200	73939455	73939455	0.6425	31265411
11	Module generation	Whole blood	Toxoplasma_Disease	S4037_MM3850	7.01751	2.13	MS0226	200	49966161	49966161	0.8132	31382428
12	Module generation	Whole blood	Toxoplasma_Disease	S4038_MM3851	7.09985	2.16	MS0227	200	39462507	39462507	0.7862	20769833
13	Module generation	Whole blood	Toxoplasma_Disease	S4039_MM3852	8.05743	2.12	MS0228	200	36994710	36994710	0.893	26459725
14	Module generation	Whole blood	Toxoplasma_Disease	S4040_MM3853	6.005	2.14	MS0229	200	34156038	34156038	0.8862	24019771
15	Module generation	Whole blood	Toxoplasma_Disease	S4041_MM3854	7.08725	2.12	MS0230	200	77784878	77784878	0.8042	42280606
16	Module generation	Whole blood	Toxoplasma_Disease	S4042_MM3855	6.59193	2.12	MS0231	200	37382746	37382746	0.757	20593987
17	Module generation	Whole blood	Toxoplasma_Disease	S4043_MM3856	8.23339	2.15	MS0232	200	78348111	78348111	0.8848	55239879
18	Module generation	Whole blood	Influenza_Control	MM1454	8.7014	2.04	MS073	200	71579826	71579826	0.8175	37180849
19	Module generation	Whole blood	Influenza_Control	MM1455	8.6989	2.02	MS074	200	89957456	89957456	0.7844	42119055
20	Module generation	Whole blood	Influenza_Control	MM1456	8.15894	2	MS075	200	66972745	66972745	0.8054	33949889
21	Module generation	Whole blood	Influenza_Control	MM1457	8.74377	2.02	MS076	200	89633895	89633895	0.8233	45869695
22	Module generation	Whole blood	Influenza_Control	MM1458	8.71192	2.04	MS077	200	104687893	104687893	0.8285	53194831
23	Module generation	Whole blood	Influenza_Control	MM1459	8.11672	2.03	MS078	200	35814117	35814117	0.8058	17648310
24	Module generation	Whole blood	Influenza_Control	MM1460	8.72763	2.03	MS079	200	52225393	52225393	0.8218	26577359
25	Module generation	Whole blood	Influenza_Control	MM1461	8.79741	2.05	MS080	200	96092808	96092808	0.7545	36974710
26	Module generation	Whole blood	Influenza_Control	MM1462	8.82354	2.04	MS081	200	83641871	83641871	0.7908	37672735
27	Module generation	Whole blood	Influenza_Control	MM1463	8.62271	2.03	MS082	200	94336392	94336392	0.7885	45588250
28	Module generation	Whole blood	Influenza_Disease	MM1474	9.19111	2	MS083	200	79742081	79742081	0.8857	50435618
29	Module generation	Whole blood	Influenza_Disease	MM1475	9.30311	2.01	MS084	200	35596774	35596774	0.8661	21839053
30	Module generation	Whole blood	Influenza_Disease	MM1476	9.49508	2	MS085	200	65089789	65089789	0.9212	44496715
31	Module generation	Whole blood	Influenza_Disease	MM1477	9.27193	2.03	MS086	200	83464301	83464301	0.8965	55045060
32	Module generation	Whole blood	Influenza_Disease	MM1478	9.11625	2.07	MS087	200	34528083	34528083	0.9008	23068705
33	Module generation	Whole blood	Influenza_Disease	MM1479	9.51285	2.04	MS088	200	40148190	40148190	0.8666	23838217
34	Module generation	Whole blood	Influenza_Disease	MM1480	9.75358	2.06	MS089	200	36543038	36543038	0.8915	23035773
35	Module generation	Whole blood	Influenza_Disease	MM1483	9.46795	2.07	MS092	200	91062792	91062792	0.779	43541593
36	Module generation	Whole blood	RSV_Control	MM1594	7.54634	2.03	MS0157	200	78493230	78493230	0.8454	45446340
37	Module generation	Whole blood	RSV_Control	MM1595	7.45486	2.02	MS0158	200	44361648	44361648	0.8285	22811924
38	Module generation	Whole blood	RSV_Control	MM1596	8.02162	2.03	MS0159	200	111386068	111386068	0.8225	58316396
39	Module generation	Whole blood	RSV_Control	MM1597	8.25653	2.03	MS0160	200	38698096	38698096	0.8241	20089191
40	Module generation	Whole blood	RSV_Control	MM1598	8.22524	2.02	MS0161	200	24541325	24541325	0.8358	13071088
41	Module generation	Whole blood	RSV_Control	MM1599	8.52586	2.04	MS0162	200	103387937	103387937	0.8654	59507343
42	Module generation	Whole blood	RSV_Control	MM1600	7.81352	2.05	MS0163	200	43084114	43084114	0.8509	23916240
43	Module generation	Whole blood	RSV_Control	MM1601	8.12786	2.03	MS0164	200	52055114	52055114	0.8467	28184032
44	Module generation	Whole blood	RSV_Control	MM1602	8.87342	2.08	MS0165	200	57986148	57986148	0.8606	31944497
45	Module generation	Whole blood	RSV_Control	MM1603	8.03399	2.09	MS0166	200	38133887	38133887	0.8516	21571239
46	Module generation	Whole blood	RSV_Disease	MM1614	8.35485	2.04	MS0167	200	93967301	93967301	0.8312	55716172
47	Module generation	Whole blood	RSV_Disease	MM1615	7.07313	2.01	MS0168	200	31412767	31412767	0.8589	19747681
48	Module generation	Whole blood	RSV_Disease	MM1616	7.82034	2.02	MS0169	200	93318327	93318327	0.8743	58464744
49	Module generation	Whole blood	RSV_Disease	MM1617	6.5	2.06	MS0170	200	84335846	84335846	0.7876	42167045
50	Module generation	Whole blood	RSV_Disease	MM1618	7.58623	2.03	MS0171	200	54101543	54101543	0.8139	30760773
51	Module generation	Whole blood	RSV_Disease	MM1619	7.91288	2.04	MS0172	200	81461281	81461281	0.8151	43310905
52	Module generation	Whole blood	RSV_Disease	MM1620	7.77358	2.03	MS0173	200	67407430	67407430	0.8385	36584286
53	Module generation	Whole blood	RSV_Disease	MM1621	8.26591	2.02	MS0174	200	49239139	49239139	0.8438	29394383
54	Module generation	Whole blood	RSV_Disease	MM1622	8.0997	2.11	MS0175	200	68725327	68725327	0.8437	35704744
55	Module generation	Whole blood	RSV_Disease	MM1623	7.8786	2.09	MS0176	200	58446895	58446895	0.8375	34269557
56	Module generation	Whole blood	Bps_acute_Control	MM1016	7	2.07	MS0624	200	58125462	58125462	0.8999	38448289
57	Module generation	Whole blood	Bps_acute_Control	MM1017	6.7	2.07	MS0627	200	54259873	54259873	0.8931	36547630
58	Module generation	Whole blood	Bps_acute_Control	MM1018	7.1	2.13	MS0020	200	58915628	58915628	0.9149	41877241
59	Module generation	Whole blood	Bps_acute_Disease	MM1022	7.1	2.08	MS0025	200	44645141	44645141	0.9428	35100110
60	Module generation	Whole blood	Bps_acute_Disease	MM1023	6.7	2.12	MS0628	200	51007835	51007835	0.9519	37402407
61	Module generation	Whole blood	Bps_acute_Disease	MM1024	6	2.14	MS0002	200	84360326	84360326	0.9306	62729978
62	Module generation	Whole blood	Bps_acute_Disease	MM1025	6.8	2.07	MS0026	200	60934840	60934840	0.9368	45759483
63	Module generation	Whole blood	Bps_acute_Disease	MM1026	5.3	2.11	MS0029	200	41145585	41145585	0.8895	28972799
64	Module generation	Whole blood	Bps_acute_Disease	MM1027	5.1	2.08	MS0629	200	87052811	87052811	0.9339	66342986
65	Module generation	Whole blood	Bps_acute_Disease	MM1028	5.9	2.12	MS0003	200	36495288	36495288	0.8986	25401192
66	Module generation	Whole blood	Bps_acute_Disease	MM1029	6.1	2.1	MS0027	200	63069750	63069750	0.9479	49504300
68	Module generation	Whole blood	Bps_acute_Control	MM1036	6	2.11	MS0001	200	61836033	61836033	0.8865	40159239
69	Module generation	Whole blood	Bps_acute_Control	MM1037	6.8	2.1	MS0004	200	62994978	62994978	0.9068	41765284
70	Module generation	Whole blood	Bps_acute_Control	MM1038	7.2	2.08	MS0028	200	84249221	84249221	0.8992	54642577
71	Module generation	Whole blood	Bps_acute_Control	MM1039	7	2.12	MS0031	200	57905196	57905196	0.9135	31635694
	Module generation	Whole blood	Bps_acute_Control	MM1040	6.8	2.1	MS0005	200	58639498	58639498	0.8994	32657863
72	Module generation	Whole blood	Candida_Control	MM4188	9.2	2.22	MS0236	200	30917301	30917301	0.1819	1910921
73	Module generation	Whole blood	Candida_Control	MM4189	8.7	2.17	MS0237	200	38964886	38964886	0.7349	12616845
74	Module generation	Whole blood	Candida_Control	MM4190	9.4	2.07	MS0238	200	45853307	45853307	0.7371	15241319
75	Module generation	Whole blood	Candida_Control	MM4191	8.8	2.22	MS0239	200	50521090	50521090	0.7344	16193361
76	Module generation	Whole blood	Candida_Control	MM4192	7.8	2.22	MS0240	200	65498077	65498077	0.7462	26153825
77	Module generation	Whole blood	Candida_Control	MM4193	7.6	2.24	MS0241	200	77892930	77892930	0.7054	22976454
78	Module generation	Whole blood	Candida_Control	MM4194	6.8	2.22	MS0242	200	77333471	77333471	0.7068	24896655
79	Module generation	Whole blood	Candida_Control	MM4195	7.4	1.94	MS0243	200	121637612	121637612	0.7798	68627765
80	Module generation	Whole blood	Candida_Control	MM4196	9	2.16	MS0244	200	63562290	63562290	0.7315	22298918
81	Module generation	Whole blood	Candida_Control	MM4197	6.4	2.11	MS0245	200	90312173	90312173	0.6858	27756772
82	Module generation	Whole blood	Candida_Disease	MM4202	6.2	2.23	MS0249	200	38780053	38780053	0.6495	8150099
83	Module generation	Whole blood	Candida_Disease	MM4203	7.5	2.15	MS0250	200	10128695	10128695	0.7512	5528485
84	Module generation	Whole blood	Candida_Disease	MM4204	9.4	2.2	MS0251	200	163460751	163460751	0.7516	53407763
85	Module generation	Whole blood	Candida_Disease	MM4206	6.3	2.13	MS0253	200	73773313	73773313	0.6015	18832215
86	Module generation	Whole blood	Candida_Disease	MM4207	8.6	2.15	MS0254	200	23623341	23623341	0.7293	8964865
87	Module generation	Whole blood	Candida_Disease	MM4208	8.9	1.86	MS0255	200	59595024	59595024	0.7439	31576110
88	Module generation	Whole blood	HDM_Control	MM4241	8.9	2.13	MS0266	200	93436724	93436724	0.7482	37009102
89	Module generation	Whole blood	HDM_Control	MM4242	8.7	2.06	MS0267	200	14191195	14191195	0.7915	6060633
90	Module generation	Whole blood	HDM_Control	MM4243	9.4	2.08	MS0268	200	48994206	48994206	0.8205	24260987
91	Module generation	Whole blood	HDM_Control	MM4244	9.2	2.08	MS0269	200	54901692	54901692	0.776	23234778
92	Module generation	Whole blood	HDM_Control	MM4245	9.2	2.07	MS0270	200	143298399	143298399	0.772	58854524
93	Module generation	Whole blood	HDM_Control	MM4246	9	2.08	MS0271	200	19171396	19171396	0.8341	9910277
94	Module generation	Whole blood	HDM_Control	MM4247	9.1	2.09	MS0272	200	22154280	22154280	0.7678	9117710
95	Module generation	Whole blood	HDM_Control	MM4248	9	2.08	MS0273	200	83339480	83339480	0.7785	33415316
96	Module generation	Whole blood	HDM_Control	MM4249	9.1	2.06	MS0274	200	322204157	322204157	0.7716	118930827
97	Module generation	Whole blood	HDM_Control	MM4250	9.3	2.12	MS0275	200	20326657	20326657	0.7837	7891024
98	Module generation	Whole blood	HDM_Disease	MM4251	9.1	2.07	MS0276	200	20259544	20259544	0.9109	14301102
99	Module generation	Whole blood	HDM_Disease	MM4252	8.3	2.04	MS0277	200	47894388	47894388	0.7982	21615873
100	Module generation	Whole blood	HDM_Disease	MM4253	8.4	2.03	MS0278	200	11106543	11106543	0.8197	5443981
101	Module generation	Whole blood	HDM_Disease	MM4254	9.2	2.06	MS0279	200	12897022	12897022	0.8356	6661216
102	Module generation	Whole blood	HDM_Disease	MM4255	8.1	2.07	MS0280	200	14622140	14622140	0.8248	7585811
103	Module generation	Whole blood	HDM_Disease	MM4256	8.7	2.05	MS0281	200	188357083	188357083	0.8131	87018018
104	Module generation	Whole blood	HDM_Disease	MM4257	8.4	2.05	MS0282	200	1711080	1711080	0.8273	894879
105	Module generation	Whole blood	HDM_Disease	MM4258	9.2	2.07	MS0283	200	18234870	18234870	0.818	8665791
106	Module generation	Whole blood	HDM_Disease	MM4259	8.8	2.04	MS0284	200	82663352	82663352	0.8172	39490294
107	Module generation	Whole blood	HDM_Disease	MM4260	8.5	2.1	MS0285	200	30678303	30678303	0.7621	12321717

## Sheet: modules_lung
Serial No.	Dataset	Tissue	Group	Total RNA Sample No.	RIQ	A260/A280 ratio	Sequencing No.	Total RNA for libraries (ng)	RNA-seq file name	No. reads sequenced Paired end file Read 1	No. reads sequenced Paired end file Read 2	Overall alignment rate	No. reads aligned to genes by HTSeq
1	Module generation	Lung	Toxoplasma_Control	S4107_MM3995	9	1.97	MS0417	200		48125453	48125453	0.9813	36440711
2	Module generation	Lung	Toxoplasma_Control	S4108_MM3996	9.4	2.04	MS0418	200		47582692	47582692	0.9803	35263506
3	Module generation	Lung	Toxoplasma_Control	S4109_MM3997	8.8	1.83	MS0419	200		50152121	50152121	0.9795	36453310
4	Module generation	Lung	Toxoplasma_Control	S4110_MM3998	8.8	2.45	MS0420	200		71952304	71952304	0.9774	53650371
5	Module generation	Lung	Toxoplasma_Control	S4111_MM3999	8.9	2.08	MS0421	200		31504852	31504852	0.9789	23857276
6	Module generation	Lung	Toxoplasma_Control	S4112_MM4000	8.8	2.1	MS0422	200		32232687	32232687	0.9822	24211617
7	Module generation	Lung	Toxoplasma_Control	S4113_MM4001	9.24	1.97	MS0423	200		42101098	42101098	0.9784	30524005
8	Module generation	Lung	Toxoplasma_Control	S4114_MM4002	9.653	2.07	MS0424	200		66591086	66591086	0.9744	47407505
9	Module generation	Lung	Toxoplasma_Control	S4115_MM4003	8.596	2.36	MS0425	200		79555571	79555571	0.9799	59346163
10	Module generation	Lung	Toxoplasma_Control	S4116_MM4004	9.55523	2.03	MS0426	200		91540349	91540349	0.9815	66614122
11	Module generation	Lung	Toxoplasma_Disease	S4117_MM4005	9.80722	2.1	MS0427	200		60774937	60774937	0.9721	43157854
12	Module generation	Lung	Toxoplasma_Disease	S4118_MM4006	9.5	2.04	MS0428	200		80259217	80259217	0.9608	56069207
13	Module generation	Lung	Toxoplasma_Disease	S4119_MM4007	10	2.09	MS0429	200		30857892	30857892	0.9747	22068598
14	Module generation	Lung	Toxoplasma_Disease	S4120_MM4008	na	2.7	MS0430	200		66285884	66285884	0.9833	50606994
15	Module generation	Lung	Toxoplasma_Disease	S4121_MM4009	10	2.07	MS0431	200		66673917	66673917	0.9812	52470503
16	Module generation	Lung	Toxoplasma_Disease	S4122_MM4010	9.76328	2.1	MS0432	200		53693236	53693236	0.9788	41248939
17	Module generation	Lung	Toxoplasma_Disease	S4123_MM4011	9.37599	2.01	MS0433	200		67725237	67725237	0.981	53119209
18	Module generation	Lung	Influenza_Control	MM1504	8.91226	2.03	MS0305	200		49125804	49125804	0.9726	36516608
19	Module generation	Lung	Influenza_Control	MM1505	9.16918	2.07	MS0306	200		62459385	62459385	0.9788	47588900
20	Module generation	Lung	Influenza_Control	MM1506	9.22183	2.05	MS0307	200		70017586	70017586	0.9824	53923460
21	Module generation	Lung	Influenza_Control	MM1507	9.27725	2.05	MS0308	200		34650816	34650816	0.9813	26573909
22	Module generation	Lung	Influenza_Control	MM1508	9.20818	2.05	MS0309	200		60161398	60161398	0.9782	45941335
23	Module generation	Lung	Influenza_Control	MM1509	9.07741	2.05	MS0310	200		64828501	64828501	0.9807	49639779
24	Module generation	Lung	Influenza_Control	MM1510	8.77635	2.08	MS0311	200		49929755	49929755	0.9803	37401953
25	Module generation	Lung	Influenza_Control	MM1511	9.00221	2.06	MS0312	200		59708900	59708900	0.9796	44911673
26	Module generation	Lung	Influenza_Control	MM1512	8.83698	2.05	MS0313	200		57314798	57314798	0.9819	44008819
27	Module generation	Lung	Influenza_Control	MM1513	8.74494	2.02	MS0314	200		60077777	60077777	0.9804	45518848
28	Module generation	Lung	Influenza_Disease	MM1524	8.55741	2.05	MS0315	200		63421178	63421178	0.9811	47538954
29	Module generation	Lung	Influenza_Disease	MM1525	9.0542	2.05	MS0316	200		68810721	68810721	0.9799	51369506
30	Module generation	Lung	Influenza_Disease	MM1526	8.77469	2.05	MS0317	200		57378246	57378246	0.9774	42583815
31	Module generation	Lung	Influenza_Disease	MM1527	8.78276	2.05	MS0318	200		64112150	64112150	0.9789	48019928
32	Module generation	Lung	Influenza_Disease	MM1528	8.96976	2.05	MS0319	200		51476036	51476036	0.9787	39019415
33	Module generation	Lung	Influenza_Disease	MM1529	9.10213	2.04	MS0320	200		53995518	53995518	0.974	39660933
34	Module generation	Lung	Influenza_Disease	MM1530	8.9389	2.09	MS0321	200		56697730	56697730	0.9772	42151064
35	Module generation	Lung	Influenza_Disease	MM1533	8.60575	2.13	MS0324	200		67698939	67698939	0.9791	51089637
36	Module generation	Lung	RSV_Control	MM1534	8.8583	2.01	MS0325	200		54451219	54451219	0.9771	41115708
37	Module generation	Lung	RSV_Control	MM1535	8.72924	2.02	MS0326	200		56196304	56196304	0.9786	42880558
38	Module generation	Lung	RSV_Control	MM1536	8.99531	2.04	MS0327	200		48203772	48203772	0.9644	36281267
39	Module generation	Lung	RSV_Control	MM1537	9.2785	2.02	MS0328	200		60034171	60034171	0.9867	45857405
40	Module generation	Lung	RSV_Control	MM1538	9.24623	2.03	MS0329	200		56356989	56356989	0.979	43865565
41	Module generation	Lung	RSV_Control	MM1539	9.48922	2.02	MS0330	200		64118595	64118595	0.9788	49073814
42	Module generation	Lung	RSV_Control	MM1540	8.9234	2.06	MS0331	200		62641670	62641670	0.9818	48559274
43	Module generation	Lung	RSV_Control	MM1541	8.19393	2.05	MS0332	200		62627332	62627332	0.9817	48083446
44	Module generation	Lung	RSV_Control	MM1542	9.33152	2.06	MS0333	200		81941884	81941884	0.9847	62229560
45	Module generation	Lung	RSV_Control	MM1543	8.9777	2.05	MS0334	200		67173524	67173524	0.9832	51904847
46	Module generation	Lung	RSV_Disease	MM1554	9.19356	2.07	MS0335	200		62400439	62400439	0.9825	48767696
47	Module generation	Lung	RSV_Disease	MM1555	8.89172	2.07	MS0336	200		61614225	61614225	0.979	48556199
48	Module generation	Lung	RSV_Disease	MM1556	8.50898	2.08	MS0337	200		46971779	46971779	0.9735	36298445
49	Module generation	Lung	RSV_Disease	MM1557	9.2871	2.07	MS0338	200		37067074	37067074	0.9837	28934402
50	Module generation	Lung	RSV_Disease	MM1558	8.42709	2.05	MS0339	200		43655805	43655805	0.9794	34606052
51	Module generation	Lung	RSV_Disease	MM1559	9.07762	2.13	MS0340	200		55751286	55751286	0.9831	43024623
52	Module generation	Lung	RSV_Disease	MM1560	9.17747	2.12	MS0341	200		55154344	55154344	0.9812	42895619
53	Module generation	Lung	RSV_Disease	MM1561	8.90491	2.15	MS0342	200		63406379	63406379	0.9779	50159436
54	Module generation	Lung	RSV_Disease	MM1562	8.97818	2.12	MS0343	200		49626698	49626698	0.9356	35344411
55	Module generation	Lung	RSV_Disease	MM1563	9.1303	2.07	MS0344	200		53779515	53779515	0.9332	37926054
56	Module generation	Lung	Bps_acute_Control	MM1067	8.2	2.09	MS0286	200		37525827	37525827	0.966	26664295
57	Module generation	Lung	Bps_acute_Control	MM1068	8.2	2.1	MS0287	200		70568331	70568331	0.9721	54323493
58	Module generation	Lung	Bps_acute_Control	MM1069	9.7	2.1	MS0288	200		55998512	55998512	0.9705	42495740
59	Module generation	Lung	Bps_acute_Control	MM1070	9.1	2.08	MS0289	200		38773706	38773706	0.9587	26740482
60	Module generation	Lung	Bps_acute_Control	MM1071	8.2	2.09	MS0290	200		18285959	18285959	0.9665	13778920
61	Module generation	Lung	Bps_acute_Control	MM1072	8.4	2.1	MS0291	200		122912067	122912067	0.9771	96291735
62	Module generation	Lung	Bps_acute_Control	MM1073	8.3	2.1	MS0292	200		63573573	63573573	0.9681	48372305
63	Module generation	Lung	Bps_acute_Control	MM1074	8.3	2.09	MS0293	200		44841311	44841311	0.9704	34211538
64	Module generation	Lung	Bps_acute_Control	MM1075	8.3	2.05	MS0294	200		13556627	13556627	0.9712	10262663
65	Module generation	Lung	Bps_acute_Control	MM1076	8.3	2.11	MS0295	200		87251560	87251560	0.9684	62814253
66	Module generation	Lung	Bps_acute_Disease	MM1081	8.9	1.9	MS0296	200		110870423	110870423	0.9552	82929493
67	Module generation	Lung	Bps_acute_Disease	MM1083	8.9	2.14	MS0298	200		11557712	11557712	0.9577	8613963
68	Module generation	Lung	Bps_acute_Disease	MM1084	8.4	2.16	MS0299	200		118897264	118897264	0.9559	89681062
69	Module generation	Lung	Bps_acute_Disease	MM1085	8.9	2.16	MS0300	200		82090818	82090818	0.9596	62648665
70	Module generation	Lung	Bps_acute_Disease	MM1088	9.2	2.11	MS0303	200		172250831	172250831	0.3983	53334075
71	Module generation	Lung	Bps_acute_Disease	MM1089	9	2.01	MS0304	200		161147031	161147031	0.9592	119019477
72	Module generation	Lung	Candida_Control	MM4209	9.7	2.09	MS0365	200		25202618	25202618	0.9704	19442318
73	Module generation	Lung	Candida_Control	MM4210	10	2.08	MS0366	200		19706355	19706355	0.9759	14959485
74	Module generation	Lung	Candida_Control	MM4211	9.9	2.07	MS0367	200		9097927	9097927	0.9673	6574903
75	Module generation	Lung	Candida_Control	MM4212	9.8	2.04	MS0368	200		19197068	19197068	0.9782	15002880
76	Module generation	Lung	Candida_Control	MM4213	10	2.08	MS0369	200		17347612	17347612	0.9754	13493359
77	Module generation	Lung	Candida_Control	MM4214	9.8	2.08	MS0370	200		69405363	69405363	0.9783	54425857
78	Module generation	Lung	Candida_Control	MM4215	9.7	2.07	MS0371	200		56769187	56769187	0.9741	43279906
79	Module generation	Lung	Candida_Control	MM4216	9.6	2.08	MS0372	200		63415197	63415197	0.9746	48303996
80	Module generation	Lung	Candida_Control	MM4217	9.8	2.08	MS0373	200		73523853	73523853	0.9755	57784218
81	Module generation	Lung	Candida_Control	MM4218	9.5	2.09	MS0374	200		68190595	68190595	0.9726	51474629
82	Module generation	Lung	Candida_Control	MM4219	9.6	2.08	MS0375	200		56343573	56343573	0.9763	43494788
83	Module generation	Lung	Candida_Disease	MM4221	9.5	2.05	MS0377	200		64601163	64601163	0.968	48496641
84	Module generation	Lung	Candida_Disease	MM4223	9.6	2	MS0379	200		47783958	47783958	0.9644	35556955
85	Module generation	Lung	Candida_Disease	MM4224	9.4	2.09	MS0380	200		52122725	52122725	0.9605	37688719
86	Module generation	Lung	Candida_Disease	MM4226	9.6	2.08	MS0382	200		70539041	70539041	0.973	48493934
87	Module generation	Lung	Candida_Disease	MM4227	9.6	2.02	MS0383	200		68773009	68773009	0.9721	46968384
88	Module generation	Lung	Candida_Disease	MM4228	9.5	2.04	MS0384	200		58156896	58156896	0.9702	40733315
89	Module generation	Lung	Candida_Disease	MM4229	9.7	2.06	MS0385	200		48615464	48615464	0.9701	34166865
90	Module generation	Lung	Candida_Disease	MM4230	9.6	2.06	MS0386	200		63311785	63311785	0.9696	41818853
91	Module generation	Lung	HDM_allergy_Control	MM4271	8.7	2.07	MS0397	200		82976697	82976697	0.9744	59497578
92	Module generation	Lung	HDM_allergy_Control	MM4272	8.7	2.08	MS0398	200		17747465	17747465	0.9448	13835117
93	Module generation	Lung	HDM_allergy_Control	MM4273	9.6	2	MS0399	200		40693604	40693604	0.9727	26857280
94	Module generation	Lung	HDM_allergy_Control	MM4274	8.8	2.05	MS0400	200		34039949	34039949	0.9732	22152513
95	Module generation	Lung	HDM_allergy_Control	MM4275	8.6	1.97	MS0401	200		70572908	70572908	0.9709	49417200
96	Module generation	Lung	HDM_allergy_Control	MM4276	8.6	2.08	MS0402	200		81110426	81110426	0.978	57912723
97	Module generation	Lung	HDM_allergy_Control	MM4277	9.1	1.98	MS0403	200		49401041	49401041	0.9726	34016805
98	Module generation	Lung	HDM_allergy_Control	MM4278	9.3	2.04	MS0404	200		69839558	69839558	0.9658	48528759
99	Module generation	Lung	HDM_allergy_Control	MM4279	9.2	2.06	MS0405	200		58781151	58781151	0.9699	42990848
100	Module generation	Lung	HDM_allergy_Control	MM4280	9.4	2.02	MS0406	200		83880700	83880700	0.9738	55188179
101	Module generation	Lung	HDM_allergy_Disease	MM4281	8.5	2.08	MS0407	200		42914650	42914650	0.9667	29220421
102	Module generation	Lung	HDM_allergy_Disease	MM4282	9.2	2.04	MS0408	200		86225866	86225866	0.9754	62285218
103	Module generation	Lung	HDM_allergy_Disease	MM4283	9.2	2.06	MS0409	200		76310238	76310238	0.9751	56781339
104	Module generation	Lung	HDM_allergy_Disease	MM4284	8.7	2.06	MS0410	200		58309104	58309104	0.9747	39225885
105	Module generation	Lung	HDM_allergy_Disease	MM4285	8.5	2.05	MS0411	200		80575021	80575021	0.97	55038425
106	Module generation	Lung	HDM_allergy_Disease	MM4286	8.5	2.07	MS0412	200		13224257	13224257	0.9706	8115618
107	Module generation	Lung	HDM_allergy_Disease	MM4287	8.7	2.05	MS0413	200		46601820	46601820	0.9664	32173035
108	Module generation	Lung	HDM_allergy_Disease	MM4288	9	2.08	MS0414	200		44214050	44214050	0.9748	32466063
109	Module generation	Lung	HDM_allergy_Disease	MM4289	9.1	2.06	MS0415	200		36564036	36564036	0.9705	26605038
110	Module generation	Lung	HDM_allergy_Disease	MM4290	8.6	2.08	MS0416	200		59207181	59207181	0.9744	43969441

## Sheet: validation_blood
Serial No.	Dataset	Tissue	Group	Total RNA Sample No.	RIQ	A260/A280 ratio	Sequencing No.	Total RNA for libraries (ng)	RNA-seq file name	No. reads sequenced Paired end file Read 1	No. reads sequenced Paired end file Read 2	Overall alignment rate	No. reads aligned to genes by HTSeq
1	Validation	Whole blood	Malaria_Control	MM3474	8.7	2.02	MS0133	200		79954503	79954503	0.78	32613210
2	Validation	Whole blood	Malaria_Control	MM3475	7.5	2.05	MS0134	200		37388048	37388048	0.7478	13434705
3	Validation	Whole blood	Malaria_Control	MM3476	9.1	2.09	MS0135	200		101114680	101114680	0.7327	37307566
4	Validation	Whole blood	Malaria_Control	MM3477	9	1.98	MS0136	200		117083478	117083478	0.6866	37199670
5	Validation	Whole blood	Malaria_Control	MM3478	8.9	2.06	MS0137	200		74156487	74156487	0.7179	26071127
6	Validation	Whole blood	Malaria_Control	MM3479	9.2	2.02	MS0138	200		27901172	27901172	0.687	8976525
7	Validation	Whole blood	Malaria_Control	MM3480	8.9	2.04	MS0139	200		31178862	31178862	0.6784	9612034
12	Validation	Whole blood	Malaria_Control	MM3481	9	2.06	MS0650	200		107696255	107696255	0.6309	25646817
8	Validation	Whole blood	Malaria_Control	MM3482	9	2.07	MS0140	200		46704167	46704167	0.7106	12820434
9	Validation	Whole blood	Malaria_Control	MM3483	9.2	2.09	MS0141	200		29599613	29599613	0.73	8441506
10	Validation	Whole blood	Malaria_Control	MM3484	9	2.04	MS0142	200		41332701	41332701	0.727	13122678
11	Validation	Whole blood	Malaria_Control	MM3485	9.3	2.05	MS0143	200		40242932	40242932	0.6766	10229661
13	Validation	Whole blood	Malaria_Disease	MM3486	7.3	2.14	MS0144	200		93701386	93701386	0.2472	11905790
14	Validation	Whole blood	Malaria_Disease	MM3487	8.3	2.09	MS0145	200		50626228	50626228	0.5769	14535353
15	Validation	Whole blood	Malaria_Disease	MM3488	7.3	2.13	MS0146	200		67976103	67976103	0.3903	14567814
16	Validation	Whole blood	Malaria_Disease	MM3489	7.2	2.15	MS0147	200		158875782	158875782	0.344	31883701
17	Validation	Whole blood	Malaria_Disease	MM3490	7.2	2.18	MS0148	200		97080330	97080330	0.2888	15759813
18	Validation	Whole blood	Malaria_Disease	MM3491	7.1	2.16	MS0149	200		50721984	50721984	0.3255	9122067
19	Validation	Whole blood	Malaria_Disease	MM3492	7.1	2.16	MS0150	200		48373882	48373882	0.2939	7602635
20	Validation	Whole blood	Malaria_Disease	MM3493	7.9	2.14	MS0151	200		32436268	32436268	0.5147	9100995
21	Validation	Whole blood	Malaria_Disease	MM3494	7	2.13	MS0152	200		76634982	76634982	0.2874	13011238
22	Validation	Whole blood	Malaria_Disease	MM3495	6.9	2.14	MS0153	200		142259310	142259310	0.3316	26226584
23	Validation	Whole blood	Malaria_Disease	MM3496	7.1	2.25	MS0154	200		65004531	65004531	0.4416	15977786
24	Validation	Whole blood	Malaria_Disease	MM3497	7.2	2.28	MS0155	200		31164702	31164702	0.3564	6819790
25	Validation	Whole blood	Malaria_Disease	MM3498	6.5	2.23	MS0156	200		23240643	23240643	0.3151	3838977
26	Validation	Whole blood	MCMV_Control	MM3928	8.4	2.06	MS0113	200		75139062	75139062	0.7411	31661298
27	Validation	Whole blood	MCMV_Control	MM3929	8.8	2.06	MS0114	200		58029711	58029711	0.7236	22291112
28	Validation	Whole blood	MCMV_Control	MM3930	8.9	2.08	MS0115	200		91077578	91077578	0.7631	41452039
29	Validation	Whole blood	MCMV_Control	MM3931	5.5	2.07	MS0116	200		111159351	111159351	0.6901	42356317
30	Validation	Whole blood	MCMV_Control	MM3932	8.7	2.07	MS0117	200		48228806	48228806	0.7096	18018193
31	Validation	Whole blood	MCMV_Control	MM3933	8.8	2.01	MS0118	200		38676893	38676893	0.7421	16472256
32	Validation	Whole blood	MCMV_Control	MM3934	8.8	2.09	MS0119	200		75910550	75910550	0.837	40371683
33	Validation	Whole blood	MCMV_Control	MM3935	8.1	2.04	MS0120	200		97543899	97543899	0.6793	36696074
34	Validation	Whole blood	MCMV_Control	MM3936	9.3	2.04	MS0121	200		40111027	40111027	0.7216	15675878
35	Validation	Whole blood	MCMV_Control	MM3937	8.6	2.09	MS0122	200		43903649	43903649	0.6969	16310150
36	Validation	Whole blood	MCMV_Disease	MM3938	8.4	2.1	MS0123	200		68973810	68973810	0.8684	45802170
37	Validation	Whole blood	MCMV_Disease	MM3939	8.3	2.12	MS0124	200		37908263	37908263	0.8469	23427097
38	Validation	Whole blood	MCMV_Disease	MM3940	8.6	2.07	MS0125	200		60570031	60570031	0.8011	31978465
39	Validation	Whole blood	MCMV_Disease	MM3941	8.7	2.09	MS0126	200		52104438	52104438	0.9055	36748694
40	Validation	Whole blood	MCMV_Disease	MM3942	10	1.57	MS0127	200		113510709	113510709	0.8421	65499491
41	Validation	Whole blood	MCMV_Disease	MM3943	9.1	2.1	MS0128	200		19353417	19353417	0.8701	12785140
42	Validation	Whole blood	MCMV_Disease	MM3944	9	1.94	MS0129	200		47693553	47693553	0.9089	34810457
43	Validation	Whole blood	MCMV_Disease	MM3945	8.6	1.99	MS0130	200		72591289	72591289	0.7373	31924142
44	Validation	Whole blood	MCMV_Disease	MM3946	8.8	2.03	MS0131	200		137641273	137641273	0.7099	52092242
45	Validation	Whole blood	MCMV_Disease	MM3947	8.6	2.01	MS0132	200		62604313	62604313	0.8019	34107529
46	Validation	Whole blood	Listeria_Control	MM1160	9.2	2.11	MS093	200		63675171	63675171	0.6648	24728916
47	Validation	Whole blood	Listeria_Control	MM1161	8.9	2.11	MS094	200		30499015	30499015	0.5539	8784216
48	Validation	Whole blood	Listeria_Control	MM1162	9	2.07	MS095	200		55433071	55433071	0.7905	28699257
49	Validation	Whole blood	Listeria_Control	MM1163	9	2.1	MS096	200		71109487	71109487	0.6335	23590375
50	Validation	Whole blood	Listeria_Control	MM1164	9.4	2.1	MS097	200		40616418	40616418	0.7137	17390917
51	Validation	Whole blood	Listeria_Control	MM1165	9.4	2.11	MS098	200		65894649	65894649	0.7141	26459840
52	Validation	Whole blood	Listeria_Control	MM1166	9.2	2.1	MS099	200		110762672	110762672	0.6693	41193536
53	Validation	Whole blood	Listeria_Control	MM1177	9	2.14	MS0100	200		72005790	72005790	0.7234	29321374
54	Validation	Whole blood	Listeria_Control	MM1178	9.3	2.11	MS0101	200		139435462	139435462	0.7111	57362524
55	Validation	Whole blood	Listeria_Control	MM1179	8.6	2.12	MS0102	200		64418349	64418349	0.6716	23756075
56	Validation	Whole blood	Listeria_Disease	MM1180	8.6	2.13	MS0103	200		108609796	108609796	0.7851	58370127
57	Validation	Whole blood	Listeria_Disease	MM1181	8.4	2.15	MS0104	200		64508910	64508910	0.8353	40279485
58	Validation	Whole blood	Listeria_Disease	MM1182	9.3	2.12	MS0105	200		32993292	32993292	0.8731	21108113
59	Validation	Whole blood	Listeria_Disease	MM1183	9.2	2.17	MS0106	200		42748184	42748184	0.869	26656528
60	Validation	Whole blood	Listeria_Disease	MM1184	9.3	2.14	MS0107	200		36972051	36972051	0.837	21224851
61	Validation	Whole blood	Listeria_Disease	MM1185	9.3	2.09	MS0108	200		53164696	53164696	0.8716	35187508
62	Validation	Whole blood	Listeria_Disease	MM1186	9.3	2.03	MS0109	200		124332783	124332783	0.8614	77335751
63	Validation	Whole blood	Listeria_Disease	MM1187	8.1046	2.14	MS0110	200		69213377	69213377	0.8606	42552107
64	Validation	Whole blood	Listeria_Disease	MM1188	8.70722	2.11	MS0111	200		98441417	98441417	0.8695	63497943
65	Validation	Whole blood	Listeria_Disease	MM1189	8.16161	2.13	MS0112	200		48356196	48356196	0.8808	30707720
66	Validation	Whole blood	Bps_chronic_Control	MM1278	8.5	1.98	MS0019	200	MS0008_S16_L003_R1_001.fastq	106973934	106973934	0.9142	75597137
67	Validation	Whole blood	Bps_chronic_Control	MM1279	7.3	2.07	MS0020	200	MS0032_S37_L007_R1_001.fastq	75347188	75347188	0.9001	52336060
68	Validation	Whole blood	Bps_chronic_Control	MM1281	8	1.94	MS0022	200	MS0035_S40_L007_R1_001.fastq	71247125	71247125	0.9471	54133506
69	Validation	Whole blood	Bps_chronic_Disease	MM1285	8	2.07	MS0024	200	MS0006_S14_L003_R1_001.fastq	33345434	33345434	0.9127	24007679
70	Validation	Whole blood	Bps_chronic_Disease	MM1287	8.4	2.07	MS0025	200	MS0009_S17_L003_R1_001.fastq	64516392	64516392	0.9108	43829147
71	Validation	Whole blood	Bps_chronic_Control	MM1294	8.8	2.16	MS0026	200	MS0033_S38_L007_R1_001.fastq	41247018	41247018	0.8999	28773892
72	Validation	Whole blood	Bps_chronic_Control	MM1295	8.5	2.09	MS0027	200	MS0036_S41_L007_R1_001.fastq	59071996	59071996	0.8813	39850330
73	Validation	Whole blood	Bps_chronic_Control	MM1296	6.9	2	MS0028	200	MS0007_S15_L003_R1_001.fastq	77488521	77488521	0.8711	49350173
74	Validation	Whole blood	Bps_chronic_Control	MM1297	8.3	1.98	MS0029	200	MS0010_S18_L003_R1_001.fastq	47806983	47806983	0.885	27724792
75	Validation	Whole blood	Bps_chronic_Disease	MM1298	8	1.99	MS0030	200	MS0034_S39_L007_R1_001.fastq	83326751	83326751	0.9443	62453853
76	Validation	Whole blood	Bps_chronic_Disease	MM1299	7.8	2.07	MS0031	200	MS0037_S42_L007_R1_001.fastq	56587706	56587706	0.9248	40496822
77	Validation	Whole blood	Bps_chronic_Disease	MM1300	7.2	2.02	MS0032	200	MS0011_S19_L004_R1_001.fastq	48631967	48631967	0.8668	30696940
78	Validation	Whole blood	Bps_chronic_Disease	MM1302	7.8	2.07	MS0033	200	MS0014_S22_L004_R1_001.fastq	86706265	86706265	0.9142	60507590
79	Validation	Whole blood	Bps_chronic_Disease	MM1303	6.9	2.11	MS0034	200	MS0038_S43_L008_R1_001.fastq	69257151	69257151	0.9237	50091894
80	Validation	Whole blood	Bps_chronic_Disease	MM1306	9	2.04	MS0035	200	MS0041_S46_L008_R1_001.fastq	71287841	71287841	0.941	53142400
81	Validation	Whole blood	Bps_chronic_Control	MM1312	7.3	1.93	MS0036	200	MS0012_S20_L004_R1_001.fastq	63873195	63873195	0.8573	36999221
82	Validation	Whole blood	Bps_chronic_Control	MM1313	8.8	1.95	MS0037	200	MS0015_S23_L004_R1_001.fastq	81340268	81340268	0.8913	53458766
83	Validation	Whole blood	Bps_chronic_Control	MM1314	8.1	2.1	MS0038	200	MS0039_S44_L008_R1_001.fastq	68901612	68901612	0.8546	41469270
84	Validation	Whole blood	Bps_chronic_Control	MM1315	8	2.1	MS0039	200	MS0042_S47_L008_R1_001.fastq	48164746	48164746	0.9032	32268356
85	Validation	Whole blood	Bps_chronic_Disease	MM1316	9.4	2.07	MS0040	200	MS0013_S21_L004_R1_001.fastq	55526720	55526720	0.9256	35622950
86	Validation	Whole blood	Bps_chronic_Disease	MM1317	7.1	2.11	MS0041	200	MS0016_S24_L004_R1_001.fastq	47723610	47723610	0.9435	36904589
87	Validation	Whole blood	Bps_chronic_Disease	MM1318	8.8	2.05	MS0042	200	MS0040_S45_L008_R1_001.fastq	72252472	72252472	0.8678	41642489
88	Validation	Whole blood	Bps_chronic_Disease	MM1319	5.4	2.12	MS0043	200	MS0043_S48_L008_R1_001.fastq	59080275	59080275	0.8884	38798763
89	Validation	Whole blood	Bps_chronic_Disease	MM1322	8.6	1.98	MS0044	200	MS0044	108149188	108149188	0.8223	61444670
90	Validation	Whole blood	Bps_chronic_Disease	MM1323	8.5	1.98	MS0045	200	MS0045	51934817	51934817	0.9056	34926925
91	Validation	Whole blood	Bps_chronic_Control	MM1329	7.2	2.13	MS0046	200	MS0046	51033790	51033790	0.8484	30637017
92	Validation	Whole blood	Bps_chronic_Control	MM1330	7.6	1.96	MS0047	200	MS0047	50527806	50527806	0.862	31937661
93	Validation	Whole blood	Bps_chronic_Control	MM1331	7.5	2	MS0048	200	MS0048	31460502	31460502	0.8078	18213934
94	Validation	Whole blood	Bps_chronic_Control	MM1332	7.3	1.95	MS0049	200	MS0049	42712551	42712551	0.8609	26792527
95	Validation	Whole blood	Bps_chronic_Control	MM1333	7.5	1.98	MS0050	200	MS0050	87513873	87513873	0.886	58517832
96	Validation	Whole blood	Bps_chronic_Disease	MM1334	7.2	1.99	MS0051	200	MS0051	25990598	25990598	0.9358	19081959
97	Validation	Whole blood	Bps_chronic_Disease	MM1338	7.7	2.05	MS0052	200	MS0052	71574044	71574044	0.901	49509645

## Sheet: Toxo_WT_IFNKO
Serial No.	Dataset	Tissue	Group	Total RNA Sample No.	RIQ	A260/A280 ratio	Sequencing No.	Total RNA for libraries (ng)	RNA-Seq file name	No. reads sequenced Paired end file Read 1	No. reads sequenced Paired end file Read 2	Overall alignment rate	No. reads aligned to genes by HTSeq
1	Toxoplasma	Whole lung	Lung_WT_Case	MS0691	9	2.05	MS0691	200		36220112	36220112	0.9845	28185015
2	Toxoplasma	Whole lung	Lung_WT_Case	MS0692	9	2.09	MS0692	200		36285942	36285942	0.9836	27801053
3	Toxoplasma	Whole lung	Lung_WT_Case	MS0693	9.2	2.06	MS0693	200		39982873	39982873	0.9521	27382982
4	Toxoplasma	Whole lung	Lung_WT_Case	MS0694	9.1	2.02	MS0694	200		40592768	40592768	0.9826	30686165
5	Toxoplasma	Whole lung	Lung_WT_Case	MS0695	8.7	2.11	MS0695	200		37737087	37737087	0.981	28502444
6	Toxoplasma	Whole lung	Lung_Ifnar-/- x Ifngr-/-_Case	MS0696	9.6	2.09	MS0696	200		38564395	38564395	0.9632	29117365
7	Toxoplasma	Whole lung	Lung_Ifnar-/- x Ifngr-/-_Case	MS0697	9.1	2.11	MS0697	200		54744146	54744146	0.9785	41418700
8	Toxoplasma	Whole lung	Lung_Ifnar-/- x Ifngr-/-_Case	MS0698	8.8	2.11	MS0698	200		34754674	34754674	0.9664	25577163
9	Toxoplasma	Whole lung	Lung_Ifnar-/-_Case	MS0699	8.9	2.02	MS0699	200		35867898	35867898	0.978	26635081
10	Toxoplasma	Whole lung	Lung_Ifnar-/- x Ifngr-/-_Case	MS0700	9.1	2.1	MS0700	200		31608859	31608859	0.9656	22845464
11	Toxoplasma	Whole lung	Lung_Ifnar-/-_Case	MS0701	9	2.02	MS0701	200		27939461	27939461	0.9591	19295566
12	Toxoplasma	Whole lung	Lung_Ifnar-/-_Case	MS0702	8.9	2.06	MS0702	200		37307624	37307624	0.9791	27697768
13	Toxoplasma	Whole lung	Lung_Ifnar-/-_Case	MS0703	9.1	2.06	MS0703	200		36854137	36854137	0.9823	27847173
14	Toxoplasma	Whole lung	Lung_Ifnar-/-_Case	MS0704	9.1	2.03	MS0704	200		40767242	40767242	0.9833	30704144
15	Toxoplasma	Whole lung	Lung_Ifngr-/-_Case	MS0705	9.1	2.07	MS0705	200		52568352	52568352	0.9623	38364696
16	Toxoplasma	Whole lung	Lung_Ifngr-/-_Case	MS0706	9.1	2.11	MS0706	200		35539899	35539899	0.9815	26992748
17	Toxoplasma	Whole lung	Lung_Ifngr-/-_Case	MS0707	9	2.09	MS0707	200		41175544	41175544	0.9664	29452650
18	Toxoplasma	Whole lung	Lung_Ifngr-/-_Case	MS0708	9	2.09	MS0708	200		36097943	36097943	0.9638	26255491
19	Toxoplasma	Whole lung	Lung_Ifngr-/-_Case	MS0709	9.2	2.09	MS0709	200		42724654	42724654	0.9681	32184124
20	Toxoplasma	Whole lung	Lung_WT_Control	MS0710	8.7	2.05	MS0710	200		44881449	44881449	0.9843	34582349
21	Toxoplasma	Whole lung	Lung_WT_Control	MS0711	8.3	2.07	MS0711	200		40988016	40988016	0.9867	32718771
22	Toxoplasma	Whole lung	Lung_WT_Control	MS0712	8.7	2.12	MS0712	200		46697727	46697727	0.989	35886231
23	Toxoplasma	Whole lung	Lung_Ifnar-/- x Ifngr-/-_Control	MS0713	8.8	2.08	MS0713	200		36802873	36802873	0.9752	27129135
24	Toxoplasma	Whole lung	Lung_Ifnar-/- x Ifngr-/-_Control	MS0714	8.4	2.17	MS0714	200		39406044	39406044	0.9854	30593492
25	Toxoplasma	Whole lung	Lung_Ifnar-/- x Ifngr-/-_Control	MS0715	9	2.07	MS0715	200		44301194	44301194	0.9881	33648449
26	Toxoplasma	Whole lung	Lung_Ifnar-/-_Control	MS0716	8.2	2.01	MS0716	200		36958011	36958011	0.9856	28449154
27	Toxoplasma	Whole lung	Lung_Ifnar-/-_Control	MS0717	7.5	2	MS0717	200		32793640	32793640	0.9858	24790978
28	Toxoplasma	Whole lung	Lung_Ifnar-/-_Control	MS0718	8.5	2.06	MS0718	200		42406748	42406748	0.987	32791039
29	Toxoplasma	Whole lung	Lung_Ifngr-/-_Control	MS0719	8.8	2.04	MS0719	200		45260003	45260003	0.9876	33598622
30	Toxoplasma	Whole lung	Lung_Ifngr-/-_Control	MS0720	7.6	2.11	MS0720	200		35353481	35353481	0.9866	26654855
31	Toxoplasma	Whole lung	Lung_Ifngr-/-_Control	MS0721	8.6	2.05	MS0721	200		48217988	48217988	0.9842	36791355
32	Toxoplasma	Whole blood	Blood_WT_Case	MS0722	10	2.14	MS0722	200		29659690	29659690	0.9663	21409804
33	Toxoplasma	Whole blood	Blood_WT_Case	MS0723	9.57154	2.15	MS0723	200		22228490	22228490	0.968	16470690
34	Toxoplasma	Whole blood	Blood_WT_Case	MS0724	10	2.18	MS0724	200		32968214	32968214	0.9701	24179349
35	Toxoplasma	Whole blood	Blood_WT_Case	MS0725	9.98301	2.19	MS0725	200		22952527	22952527	0.9771	17084512
36	Toxoplasma	Whole blood	Blood_WT_Case	MS0726	9.58133	2.16	MS0726	200		21144888	21144888	0.9745	15619225
37	Toxoplasma	Whole blood	Blood_Ifnar-/- x Ifngr-/-_Case	MS0727	9.63118	2.15	MS0727	200		26417218	26417218	0.9202	16234518
38	Toxoplasma	Whole blood	Blood_Ifnar-/- x Ifngr-/-_Case	MS0728	9.63758	2.16	MS0728	200		34204315	34204315	0.9201	21652974
39	Toxoplasma	Whole blood	Blood_Ifnar-/- x Ifngr-/-_Case	MS0729	9.32235	2.17	MS0729	200		31241345	31241345	0.9039	17568218
40	Toxoplasma	Whole blood	Blood_Ifnar-/- x Ifngr-/-_Case	MS0730	9.85055	2.13	MS0730	200		27431070	27431070	0.9024	16885474
41	Toxoplasma	Whole blood	Blood_Ifnar-/-_Case	MS0731	9.80683	2.13	MS0731	200		31200655	31200655	0.9595	22329337
42	Toxoplasma	Whole blood	Blood_Ifnar-/-_Case	MS0732	9.70643	2.18	MS0732	200		33417178	33417178	0.9704	24673812
43	Toxoplasma	Whole blood	Blood_Ifnar-/-_Case	MS0733	9.76587	2.19	MS0733	200		42241282	42241282	0.9635	29393835
44	Toxoplasma	Whole blood	Blood_Ifnar-/-_Case	MS0734	9.70326	2.14	MS0734	200		19429473	19429473	0.9703	14217121
45	Toxoplasma	Whole blood	Blood_Ifnar-/-_Case	MS0735	10	2.16	MS0735	200		26749710	26749710	0.9694	19658181
46	Toxoplasma	Whole blood	Blood_Ifngr-/-_Case	MS0736	9.49491	2.16	MS0736	200		33284638	33284638	0.9407	23148634
47	Toxoplasma	Whole blood	Blood_Ifngr-/-_Case	MS0737	8.84552	2.13	MS0737	200		35806444	35806444	0.9422	23907189
48	Toxoplasma	Whole blood	Blood_Ifngr-/-_Case	MS0738	9.28648	2.12	MS0738	200		28774811	28774811	0.9188	19594989
49	Toxoplasma	Whole blood	Blood_Ifngr-/-_Case	MS0739	8.82275	2.12	MS0739	200		24604521	24604521	0.8794	15637914
50	Toxoplasma	Whole blood	Blood_Ifngr-/-_Case	MS0740	7.96579	2.11	MS0740	200		26665420	26665420	0.8594	17009978
51	Toxoplasma	Whole blood	Blood_WT_Control	MS0741	8.6078	2.08	MS0741	200		30774869	30774869	0.9446	20506043
52	Toxoplasma	Whole blood	Blood_WT_Control	MS0742	8.7625	2.12	MS0742	200		18844848	18844848	0.9061	12215235
53	Toxoplasma	Whole blood	Blood_WT_Control	MS0743	8.5551	2.11	MS0743	200		25454472	25454472	0.9294	16442960
54	Toxoplasma	Whole blood	Blood_Ifnar-/- x Ifngr-/-_Control	MS0744	8.26201	2.03	MS0744	200		25319238	25319238	0.9153	16793131
55	Toxoplasma	Whole blood	Blood_Ifnar-/- x Ifngr-/-_Control	MS0745	8.99727	2.1	MS0745	200		23640351	23640351	0.9523	16721675
56	Toxoplasma	Whole blood	Blood_Ifnar-/- x Ifngr-/-_Control	MS0746	9.32724	2.12	MS0746	200		23531399	23531399	0.947	16938224
57	Toxoplasma	Whole blood	Blood_Ifnar-/-_Control	MS0747	8.37143	2.09	MS0747	200		28860491	28860491	0.9363	19430065
58	Toxoplasma	Whole blood	Blood_Ifnar-/-_Control	MS0748	8.81661	2.06	MS0748	200		24459588	24459588	0.9516	15876483
59	Toxoplasma	Whole blood	Blood_Ifnar-/-_Control	MS0749	8.3903	2.12	MS0749	200		21499401	21499401	0.9455	14158806
60	Toxoplasma	Whole blood	Blood_Ifngr-/-_Control	MS0750	8.87225	2.04	MS0750	200		19217343	19217343	0.9458	13681696
61	Toxoplasma	Whole blood	Blood_Ifngr-/-_Control	MS0751	7.81508	2.07	MS0751	200		25816189	25816189	0.8961	15950319
62	Toxoplasma	Whole blood	Blood_Ifngr-/-_Control	MS0752	7.45663	2.03	MS0752	200		20301096	20301096	0.9502	13221481
63	Toxoplasma	Whole spleen	Spleen_WT_Case	MS0784	9.6	2.12	MS0784	200		29567985	29567985	0.9748	22087486
64	Toxoplasma	Whole spleen	Spleen_WT_Case	MS0785	9.4	2.13	MS0785	200		37623271	37623271	0.9818	28965848
65	Toxoplasma	Whole spleen	Spleen_WT_Case	MS0786	9.7	2.14	MS0786	200		33161495	33161495	0.981	25011366
66	Toxoplasma	Whole spleen	Spleen_WT_Case	MS0787	9.3	2.12	MS0787	200		36435511	36435511	0.9812	27917692
67	Toxoplasma	Whole spleen	Spleen_WT_Case	MS0788	9.6	2.1	MS0788	200		28586844	28586844	0.9806	21754750
68	Toxoplasma	Whole spleen	Spleen_Ifnar-/- x Ifngr-/-_Case	MS0789	9.8	1.99	MS0789	200		32528445	32528445	0.9742	23780088
69	Toxoplasma	Whole spleen	Spleen_Ifnar-/- x Ifngr-/-_Case	MS0790	9.4	2.06	MS0790	200		26663127	26663127	0.9644	19564279
70	Toxoplasma	Whole spleen	Spleen_Ifnar-/- x Ifngr-/-_Case	MS0791	9.7	2.07	MS0791	200		31144980	31144980	0.9598	22627869
71	Toxoplasma	Whole spleen	Spleen_Ifnar-/- x Ifngr-/-_Case	MS0792	9.7	2.04	MS0792	200		31827474	31827474	0.9481	22118109
72	Toxoplasma	Whole spleen	Spleen_Ifnar-/-_Case	MS0793	9.2	2.11	MS0793	200		24150165	24150165	0.9772	18461776
73	Toxoplasma	Whole spleen	Spleen_Ifnar-/-_Case	MS0794	9.6	2.13	MS0794	200		30465558	30465558	0.9804	22582202
74	Toxoplasma	Whole spleen	Spleen_Ifnar-/-_Case	MS0795	9.7	2.1	MS0795	200		28093183	28093183	0.9815	21453855
75	Toxoplasma	Whole spleen	Spleen_Ifnar-/-_Case	MS0796	9.5	2.14	MS0796	200		24230977	24230977	0.953	17174670
76	Toxoplasma	Whole spleen	Spleen_Ifnar-/-_Case	MS0797	9.6	2.16	MS0797	200		14272367	14272367	0.9824	10996848
77	Toxoplasma	Whole spleen	Spleen_Ifngr-/-_Case	MS0798	9.5	2.08	MS0798	200		25615588	25615588	0.9415	18224437
78	Toxoplasma	Whole spleen	Spleen_Ifngr-/-_Case	MS0799	9.6	2.11	MS0799	200		31454873	31454873	0.9816	22854704
79	Toxoplasma	Whole spleen	Spleen_Ifngr-/-_Case	MS0800	9.7	2.14	MS0800	200		26505227	26505227	0.9644	19059401
80	Toxoplasma	Whole spleen	Spleen_Ifngr-/-_Case	MS0801	9.7	2.07	MS0801	200		25392294	25392294	0.9443	17822478
81	Toxoplasma	Whole spleen	Spleen_Ifngr-/-_Case	MS0802	9.1	2.06	MS0802	200		26135196	26135196	0.9424	17929603
82	Toxoplasma	Whole spleen	Spleen_WT_Control	MS0803	9.8	2.1	MS0803	200		32546898	32546898	0.9821	22874818
83	Toxoplasma	Whole spleen	Spleen_WT_Control	MS0804	9.5	2.14	MS0804	200		27938901	27938901	0.9806	19987071
84	Toxoplasma	Whole spleen	Spleen_WT_Control	MS0805	9.8	2.15	MS0805	200		31475871	31475871	0.9765	21878119
85	Toxoplasma	Whole spleen	Spleen_Ifnar-/- x Ifngr-/-_Control	MS0806	9.7	2.07	MS0806	200		27918935	27918935	0.9802	19274625
86	Toxoplasma	Whole spleen	Spleen_Ifnar-/- x Ifngr-/-_Control	MS0807	9.8	2.04	MS0807	200		30890480	30890480	0.9838	21281164
87	Toxoplasma	Whole spleen	Spleen_Ifnar-/- x Ifngr-/-_Control	MS0808	9.7	2.14	MS0808	200		29910071	29910071	0.9824	20714718
88	Toxoplasma	Whole spleen	Spleen_Ifnar-/-_Control	MS0809	9	2.14	MS0809	200		25133748	25133748	0.9826	16982970
89	Toxoplasma	Whole spleen	Spleen_Ifnar-/-_Control	MS0810	9.3	2.1	MS0810	200		23172116	23172116	0.9826	15822118
90	Toxoplasma	Whole spleen	Spleen_Ifnar-/-_Control	MS0811	9.6	1.94	MS0811	200		26644153	26644153	0.9809	19093291
91	Toxoplasma	Whole spleen	Spleen_Ifngr-/-_Control	MS0812	9.8	2.04	MS0812	200		30806258	30806258	0.9851	22052704
92	Toxoplasma	Whole spleen	Spleen_Ifngr-/-_Control	MS0813	9.5	2.11	MS0813	200		29066096	29066096	0.983	20800715
93	Toxoplasma	Whole spleen	Spleen_Ifngr-/-_Control	MS0814	9.6	2.14	MS0814	200		27134784	27134784	0.9831	18591374
94	Toxoplasma	Whole liver	Liver_WT_Case	MS0753	8.7	2.07	MS0753	200		30487241	30487241	0.972	23193744
95	Toxoplasma	Whole liver	Liver_WT_Case	MS0754	8.5	2.06	MS0754	200		28320737	28320737	0.9479	20109499
96	Toxoplasma	Whole liver	Liver_WT_Case	MS0755	8.5	2.1	MS0755	200		28053037	28053037	0.9824	21537725
97	Toxoplasma	Whole liver	Liver_WT_Case	MS0756	8.6	2.12	MS0756	200		38403606	38403606	0.9769	29715225
98	Toxoplasma	Whole liver	Liver_WT_Case	MS0757	8.2	2.12	MS0757	200		30300876	30300876	0.985	24082391
99	Toxoplasma	Whole liver	Liver_Ifnar-/- x Ifngr-/-_Case	MS0758	8.7	2.11	MS0758	200		32920967	32920967	0.9845	25842379
100	Toxoplasma	Whole liver	Liver_Ifnar-/- x Ifngr-/-_Case	MS0759	8.5	2.15	MS0759	200		27592005	27592005	0.8937	16683957
101	Toxoplasma	Whole liver	Liver_Ifnar-/- x Ifngr-/-_Case	MS0760	8.3	2.13	MS0760	200		22619698	22619698	0.9781	17664688
102	Toxoplasma	Whole liver	Liver_Ifnar-/- x Ifngr-/-_Case	MS0761	8.7	2.11	MS0761	200		45666811	45666811	0.8843	25137934
103	Toxoplasma	Whole liver	Liver_Ifnar-/-_Case	MS0762	8.9	2.09	MS0762	200		43584173	43584173	0.9096	28048927
104	Toxoplasma	Whole liver	Liver_Ifnar-/-_Case	MS0763	8.7	2.11	MS0763	200		62368609	62368609	0.8127	27070365
105	Toxoplasma	Whole liver	Liver_Ifnar-/-_Case	MS0764	8.6	2.12	MS0764	200		54269142	54269142	0.8873	30849545
106	Toxoplasma	Whole liver	Liver_Ifnar-/-_Case	MS0765	8.8	2.13	MS0765	200		31039564	31039564	0.8735	18532782
107	Toxoplasma	Whole liver	Liver_Ifnar-/-_Case	MS0766	8.6	2.13	MS0766	200		38208240	38208240	0.9343	26090050
108	Toxoplasma	Whole liver	Liver_Ifngr-/-_Case	MS0767	8.8	2.13	MS0767	200		39603299	39603299	0.8301	18671839
109	Toxoplasma	Whole liver	Liver_Ifngr-/-_Case	MS0768	9	2.05	MS0768	200		49579565	49579565	0.9439	33533885
110	Toxoplasma	Whole liver	Liver_Ifngr-/-_Case	MS0769	8.7	2.12	MS0769	200		27932274	27932274	0.934	18645773
111	Toxoplasma	Whole liver	Liver_Ifngr-/-_Case	MS0770	8.5	2.1	MS0770	200		43396621	43396621	0.8975	26082623
112	Toxoplasma	Whole liver	Liver_Ifngr-/-_Case	MS0771	9	2.14	MS0771	200		33875929	33875929	0.9671	25208830
113	Toxoplasma	Whole liver	Liver_WT_Control	MS0772	7.7	2.12	MS0772	200		29370118	29370118	0.9817	22086609
114	Toxoplasma	Whole liver	Liver_WT_Control	MS0773	8.2	2.11	MS0773	200		26317905	26317905	0.9807	20529273
115	Toxoplasma	Whole liver	Liver_WT_Control	MS0774	8.9	2.12	MS0774	200		45326955	45326955	0.8944	25104975
116	Toxoplasma	Whole liver	Liver_Ifnar-/- x Ifngr-/-_Control	MS0775	8.6	2.12	MS0775	200		44606921	44606921	0.8856	23560513
117	Toxoplasma	Whole liver	Liver_Ifnar-/- x Ifngr-/-_Control	MS0776	8.7	2.11	MS0776	200		33821605	33821605	0.9778	26460795
118	Toxoplasma	Whole liver	Liver_Ifnar-/- x Ifngr-/-_Control	MS0777	8.7	2.13	MS0777	200		30469947	30469947	0.9071	18625720
119	Toxoplasma	Whole liver	Liver_Ifnar-/-_Control	MS0778	8.9	1.99	MS0778	200		26214151	26214151	0.978	19909726
120	Toxoplasma	Whole liver	Liver_Ifnar-/-_Control	MS0779	8.9	2.14	MS0779	200		31116105	31116105	0.9737	24630187
121	Toxoplasma	Whole liver	Liver_Ifnar-/-_Control	MS0780	8.9	2.14	MS0780	200		24868814	24868814	0.9807	19065011
122	Toxoplasma	Whole liver	Liver_Ifngr-/-_Control	MS0781	9	2.09	MS0781	200		20402220	20402220	0.9844	15953227
123	Toxoplasma	Whole liver	Liver_Ifngr-/-_Control	MS0782	9.1	2.13	MS0782	200		19710277	19710277	0.9459	14049858
124	Toxoplasma	Whole liver	Liver_Ifngr-/-_Control	MS0783	8.6	2.14	MS0783	200		34263252	34263252	0.9843	26870021

## Sheet: HDM_whole tissue
Serial No.	Dataset	Tissue	Group	Total RNA Sample No.	RIN	A260/A280 ratio	Sequencing No.	Total RNA for libraries (ng)	RNA-seq file name	No. reads sequenced Paired end file Read 1	No. reads sequenced Paired end file Read 2	Overall alignment rate	No. reads aligned to genes by HTSeq
1	House dust mite	Bronchoalveolar lavage	BAL_Control	WB11.12	9.7	2.09	Chris_G_A2_18_WB11_12_S204_L005	200	Chris_G_A2_18_WB11_12_S204_L005	45067453	45067453	0.9826	37545339
2	House dust mite	Bronchoalveolar lavage	BAL_Control	WB11.13	9.7	2.1	Chris_G_A3_7_WB11_13_S205_L006	200	Chris_G_A3_7_WB11_13_S205_L006	49820416	49820416	0.9835	41811790
3	House dust mite	Bronchoalveolar lavage	BAL_Control	WB11.14	9.6	2.11	Chris_G_A3_19_WB11_14_S208_L006	200	Chris_G_A3_19_WB11_14_S208_L006	171912644	171912644	0.9832	140867162
4	House dust mite	Bronchoalveolar lavage	BAL_Control	WB11.15	9.8	2.12	Chris_G_A3_8_WB11_15_S206_L006	200	Chris_G_A3_8_WB11_15_S206_L006	40048123	40048123	0.9813	33451784
5	House dust mite	Bronchoalveolar lavage	BAL_HDM	WB17.1	8	2.25	Chris_G_A3_9_WB17_1_S207_L006	200	Chris_G_A3_9_WB17_1_S207_L006	45336098	45336098	0.979	35525744
6	House dust mite	Bronchoalveolar lavage	BAL_HDM	WB17.2	8.8	2.17	Chris_G_A3_21_WB17_2_S210_L006	200	Chris_G_A3_21_WB17_2_S210_L006	41157701	41157701	0.9785	32730552
7	House dust mite	Bronchoalveolar lavage	BAL_HDM	WB17.4	8.8	2.11	Chris_G_A4_10_WB17_4_S211_L007	200	Chris_G_A4_10_WB17_4_S211_L007	101163697	101163697	0.9806	81056591
8	House dust mite	Bronchoalveolar lavage	BAL_HDM	WB17.5	8.1	2.1	Chris_G_A4_22_WB17_5_S214_L007	200	Chris_G_A4_22_WB17_5_S214_L007	84475229	84475229	0.9762	68073532
9	House dust mite	Whole blood	Blood_Control	WB10.1B	7.4	2.15	Chris_G_A4_11_WB10_1B_S212_L007	200	Chris_G_A4_11_WB10_1B_S212_L007	80992236	80992236	0.8636	47036039
10	House dust mite	Whole blood	Blood_Control	WB10.3B	6.8	2.2	Chris_G_A4_23_WB10_3B_S215_L007	200	Chris_G_A4_23_WB10_3B_S215_L007	58990143	58990143	0.8634	33639807
11	House dust mite	Whole blood	Blood_Control	WB11.1B	8	2.15	Chris_G_A4_12_WB11_1B_S213_L007	200	Chris_G_A4_12_WB11_1B_S213_L007	70645489	70645489	0.8651	41078940
12	House dust mite	Whole blood	Blood_Control	WB11.3B	6.9	2.21	Chris_G_A5_25_WB11_3B_S216_L008	200	Chris_G_A5_25_WB11_3B_S216_L008	67907502	67907502	0.8089	35387093
13	House dust mite	Whole blood	Blood_HDM	WB10.5B	6.8	2.07	Chris_G_A5_37_WB10_5B_S219_L008	200	Chris_G_A5_37_WB10_5B_S219_L008	60284190	60284190	0.8506	33216654
14	House dust mite	Whole blood	Blood_HDM	WB10.8B	7.2	2.21	Chris_G_A5_26_WB10_8B_S217_L008	200	Chris_G_A5_26_WB10_8B_S217_L008	77029100	77029100	0.8839	48724189
15	House dust mite	Whole blood	Blood_HDM	WB11.6B	7.3	2.25	Chris_G_A5_38_WB11_6B_S220_L008	200	Chris_G_A5_38_WB11_6B_S220_L008	62373981	62373981	0.84	33880177
16	House dust mite	Whole blood	Blood_HDM	WB11.8B	7.1	2.16	Chris_G_A5_27_WB11_8B_S218_L008	200	Chris_G_A5_27_WB11_8B_S218_L008	51093112	51093112	0.8184	27173560
17	House dust mite	Whole blood	Blood_HDM	WB11.9B	6.6	2.16	Chris_G_A5_39_WB11_9B_S221_L008	200	Chris_G_A5_39_WB11_9B_S221_L008	75215868	75215868	0.8446	42248662

## Sheet: HDM_sorted cells
Supplementary Data 20 Quantity_Quantity RNA_Library Read depth
Serial No.	Dataset	Tissue	Group	Total RNA Sample No.	RIN	Sequencing No.	Total RNA for libraries (pg)	RNA-seq file name	No. reads sequenced Paired end file Read 1	No. reads sequenced Paired end file Read 2	Overall alignment rate	No. reads aligned to genes by HTSeq
1	House dust mite	Blood	Blood_Control_CD44low	MS0815	4	GRA769A1	128		28449361	28449361	0.862	8842205
2	House dust mite	Blood	Blood_Control_CD44hi	MS0816	na	GRA769A2	24		21292789	21292789	0.8736	6904021
3	House dust mite	Blood	Blood_Control_CD4_total	MS0817	7.6	GRA769A3	500		23659327	23659327	0.8088	6856658
4	House dust mite	Blood	Blood_Control_CD44low	MS0818	7.9	GRA769A4	500		25082712	25082712	0.8353	7474717
5	House dust mite	Blood	Blood_Control_CD44hi	MS0819	8.6	GRA769A5	500		26367552	26367552	0.8492	7849596
6	House dust mite	Blood	Blood_Control_CD4_total	MS0820	8	GRA769A6	424		24151394	24151394	0.8461	7194287
7	House dust mite	Blood	Blood_Control_CD44low	MS0821	8.3	GRA769A7	500		27365402	27365402	0.839	7925078
8	House dust mite	Blood	Blood_Control_CD44hi	MS0822	8.8	GRA769A8	500		28154224	28154224	0.8241	7982609
9	House dust mite	Blood	Blood_Control_CD4_total	MS0823	6.7	GRA769A9	272		24701302	24701302	0.849	7675170
10	House dust mite	Blood	Blood_Control_CD44low	MS0824	8.6	GRA769A10	448		24100507	24100507	0.8493	7370164
11	House dust mite	Blood	Blood_Control_CD44hi	MS0825	9.1	GRA769A11	500		20008436	20008436	0.836	5612977
12	House dust mite	Blood	Blood_Control_CD4_total	MS0826	8.2	GRA769A12	500		24337539	24337539	0.8145	7114465
13	House dust mite	Blood	Blood_HDM_CD44low	MS0827	7.9	GRA769A13	500		27400352	27400352	0.8234	7881124
14	House dust mite	Blood	Blood_HDM_CD44hi	MS0828	8.5	GRA769A14	472		22408648	22408648	0.8307	6582837
15	House dust mite	Blood	Blood_HDM_CD4_total	MS0829	8.5	GRA769A15	500		23207996	23207996	0.8459	7040074
16	House dust mite	Blood	Blood_HDM_CD44low	MS0830	8.6	GRA769A16	500		23337580	23337580	0.8187	6657624
17	House dust mite	Blood	Blood_HDM_CD44hi	MS0831	9	GRA769A17	500		31501927	31501927	0.8471	9201866
18	House dust mite	Blood	Blood_HDM_CD4_total	MS0832	8.5	GRA769A18	224		33457009	33457009	0.8328	9089244
19	House dust mite	Blood	Blood_HDM_CD44low	MS0833	9.7	GRA769A19	500		30795547	30795547	0.8307	9018948
20	House dust mite	Blood	Blood_HDM_CD44hi	MS0834	10	GRA769A20	500		26137669	26137669	0.8227	7763362
21	House dust mite	Blood	Blood_HDM_CD4_total	MS0835	9.1	GRA769A21	384		24622469	24622469	0.8474	7535096
22	House dust mite	Blood	Blood_HDM_CD44low	MS0836	8.1	GRA769A22	500		25106918	25106918	0.8112	7042312
23	House dust mite	Blood	Blood_HDM_CD44hi	MS0837	9.4	GRA769A23	500		25867320	25867320	0.8478	7848334
24	House dust mite	Blood	Blood_HDM_CD4_total	MS0838	8.7	GRA769A24	440		19355687	19355687	0.8174	5610436
25	House dust mite	Lung	Lung_Control_CD44low	MS0839	9.2	GRA769A25	456		25621337	25621337	0.8255	7440336
26	House dust mite	Lung	Lung_Control_CD44hi	MS0840	10	GRA769A26	500		20427901	20427901	0.8494	6239563
27	House dust mite	Lung	Lung_Control_CD4_total	MS0841	8.6	GRA769A27	500		26212969	26212969	0.841	7278860
28	House dust mite	Lung	Lung_Control_CD44low	MS0842	8.3	GRA769A28	200		25183911	25183911	0.8152	7171247
29	House dust mite	Lung	Lung_Control_CD44hi	MS0843	8.4	GRA769A29	496		24651898	24651898	0.8305	7391296
30	House dust mite	Lung	Lung_Control_CD4_total	MS0844	8.6	GRA769A30	208		27176490	27176490	0.8006	7385876
31	House dust mite	Lung	Lung_Control_CD44low	MS0845	9.6	GRA769A31	500		22280756	22280756	0.8425	6652149
32	House dust mite	Lung	Lung_Control_CD44hi	MS0846	8.9	GRA769A32	500		33573562	33573562	0.8397	9806375
33	House dust mite	Lung	Lung_Control_CD4_total	MS0847	9.1	GRA769A33	488		31144423	31144423	0.8507	9562284
34	House dust mite	Lung	Lung_Control_CD44low	MS0848	9.4	GRA769A34	416		26040585	26040585	0.8631	8322149
35	House dust mite	Lung	Lung_Control_CD44hi	MS0849	9.3	GRA769A35	500		31078770	31078770	0.8517	9793087
36	House dust mite	Lung	Lung_Control_CD4_total	MS0850	8.4	GRA769A36	416		25840441	25840441	0.8192	7567924
37	House dust mite	Lung	Lung_HDM_CD44low	MS0851	7.6	GRA769A37	104		24607096	24607096	0.8205	7033526
38	House dust mite	Lung	Lung_HDM_CD44hi	MS0852	8.9	GRA769A38	500		27244888	27244888	0.8552	8628530
39	House dust mite	Lung	Lung_HDM_CD4_total	MS0853	8.7	GRA769A39	500		25853059	25853059	0.8199	7571064
40	House dust mite	Lung	Lung_HDM_CD44low	MS0854	8.7	GRA769A40	264		23379863	23379863	0.8309	6763146
41	House dust mite	Lung	Lung_HDM_CD44hi	MS0855	9.3	GRA769A41	500		21944066	21944066	0.849	6636846
42	House dust mite	Lung	Lung_HDM_CD4_total	MS0856	8.9	GRA769A42	500		25285394	25285394	0.8476	8125546
43	House dust mite	Lung	Lung_HDM_CD44low	MS0857	5.6	GRA769A43	176		31011193	31011193	0.8407	9401992
44	House dust mite	Lung	Lung_HDM_CD44hi	MS0858	9.1	GRA769A44	500		26514298	26514298	0.8343	8198282
45	House dust mite	Lung	Lung_HDM_CD4_total	MS0859	8.7	GRA769A45	360		36256498	36256498	0.8385	9823291
46	House dust mite	Lung	Lung_HDM_CD44low	MS0860	8.3	GRA769A46	224		22688472	22688472	0.81	6424269
47	House dust mite	Lung	Lung_HDM_CD44hi	MS0861	9	GRA769A47	400		25321854	25321854	0.8667	8147384
48	House dust mite	Lung	Lung_HDM_CD4_total	MS0862	9	GRA769A48	288		14060434	14060434	0.8581	4350673
The number of cells recovered from flow sorted blood was low as expected and therefore although the RIN were measured and found to be of good quality, there was not sufficient material to measure the 260/280 ratio
